# Supplementary material for: A T follicular helper cell origin for T regulatory type 1 cells
Source: Cell Mol Immunol. 2023 Mar 27;20(5):489–511. doi: 10.1038/s41423-023-00989-z (PMC10202951; doi:10.1038/s41423-023-00989-z)
Supplement: Supplementary file 2 — Database 1 [file 41423_2023_989_MOESM2_ESM.xlsx]

## Sheet: 956 DE
Gene ID	gene_type	Tet+ vs. Tconv
		P-value	FDR step up	Fold change
Gm43843	TEC	1.61322e-05	8.97178e-05	68.0202
Fam187b	protein_coding	8.84657e-07	5.91813e-06	67.2094
Gm4425	lincRNA	2.45072e-06	1.54204e-05	66.4717
Rep15	protein_coding	3.63145e-06	2.23784e-05	59.7234
D230022J07Rik	processed_transcript	1.16953e-06	7.70291e-06	46.2676
Cnmd	protein_coding	3.07587e-05	0.000164193	42.0838
Lpo	protein_coding	3.6465e-05	0.000192511	40.4827
Phf24	protein_coding	1.00018e-05	5.71781e-05	38.7173
Miat	lincRNA	6.42636e-06	3.80621e-05	35.8154
Nckap5	protein_coding	2.36675e-10	2.38296e-09	35.5819
Mstn	protein_coding	2.49645e-18	4.77597e-17	35.5038
Hs6st3	protein_coding	3.55064e-07	2.50961e-06	34.7335
Gm6871	protein_coding	0.000350547	0.00155673	34.0077
Pax9	protein_coding	2.07417e-26	6.22909e-25	32.8771
Lmntd1	protein_coding	0.000724693	0.00300652	32.8678
Meltf	protein_coding	0.000443426	0.00192816	31.9845
K230010J24Rik	protein_coding	0.00244384	0.00898975	31.732
Grik3	protein_coding	1.12042e-13	1.48763e-12	31.2596
Gm37529	sense_intronic	0.000660629	0.00276437	31.0993
Slc2a13	protein_coding	6.80087e-05	0.000343533	30.7337
Gm27943	miRNA	0.00142567	0.00556823	30.2416
1700016C15Rik	protein_coding	0.000385657	0.00169783	30.2106
Cfap53	protein_coding	0.000105708	0.000517917	30.0118
1700011L03Rik	lincRNA	0.000510913	0.00219149	29.2546
Dbh	protein_coding	7.35056e-07	4.95866e-06	28.1167
Mnd1	protein_coding	0.00102209	0.00410962	26.7065
Nxf7	protein_coding	0.00246357	0.00905116	26.5691
Traj7	TR_J_gene	1.79505e-119	9.85952e-117	26.273
Grhl3	protein_coding	0.00272554	0.00991763	26.087
Gm37799	lincRNA	0.0018299	0.00695696	24.9659
AC147366.2	processed_transcript	0.00049828	0.00214391	24.368
Mybpc1	protein_coding	0.00238132	0.00878453	24.2033
Gm37552	lincRNA	0.000502409	0.00215811	24.0682
Slc17a2	protein_coding	0.000717993	0.00298145	23.8021
Gm15945	antisense_RNA	0.00208839	0.00782424	23.4334
Hes7	protein_coding	0.00222987	0.00829268	23.4217
Lpar3	protein_coding	1.19057e-55	1.0947e-53	22.632
Trav6-3	TR_V_gene	4.06851e-07	2.85151e-06	21.7485
Gm13187	processed_transcript	0.000714457	0.00296936	21.7469
Fam198a	protein_coding	0.00241394	0.00889073	21.6064
Gm40576	lincRNA	0.000883961	0.00360563	21.5091
Gm14258	lincRNA	0.00112455	0.00448187	20.8605
AC153887.1	lincRNA	0.00100505	0.00404815	20.8299
Krt1	protein_coding	0.000807109	0.0033194	20.7999
1700029M20Rik	lincRNA	2.00959e-23	5.15286e-22	20.4324
Slc24a4	protein_coding	0.000454983	0.00197225	20.3512
Ralyl	protein_coding	0.00132162	0.0051851	20.1945
Gm26614	lincRNA	0.00182981	0.00695696	19.5471
Il10	protein_coding	3.41191e-14	4.74756e-13	19.4079
Gm37420	TEC	0.00125303	0.00494016	19.2302
AC124397.1	lincRNA	1.27352e-06	8.34302e-06	19.2106
Prss39	protein_coding	0.000936328	0.00379346	18.3809
Cacna1g	protein_coding	1.96618e-34	8.30731e-33	18.0543
Gldc	protein_coding	0.00215536	0.00804195	17.9815
Olfr1393	protein_coding	0.00229863	0.00851017	17.8235
Rflna	protein_coding	5.63094e-05	0.000289409	17.5767
AC115304.1	lincRNA	3.70195e-10	3.66022e-09	16.7584
Fhad1	protein_coding	2.49887e-15	3.76852e-14	16.675
Flrt2	protein_coding	1.56687e-50	1.19794e-48	16.3327
Dbhos	antisense_RNA	4.58232e-09	4.06988e-08	16.1102
Il21	protein_coding	1.95202e-17	3.50022e-16	15.9501
AC159635.2	lincRNA	4.86943e-06	2.93742e-05	15.676
Sox8	protein_coding	4.12696e-11	4.42641e-10	14.9115
Havcr2	protein_coding	2.9162e-07	2.09115e-06	14.6604
Gm20394	processed_transcript	4.28275e-06	2.60839e-05	14.5019
Edn3	protein_coding	5.87333e-35	2.51205e-33	14.4716
Bcl2a1c	protein_coding	8.92366e-06	5.1409e-05	14.1988
Cyp1a1	protein_coding	9.10758e-06	5.24106e-05	13.9726
Cttnbp2	protein_coding	3.75282e-46	2.54315e-44	13.8967
Fzd6	protein_coding	4.61272e-28	1.48805e-26	13.8966
Gm13528	antisense_RNA	1.1479e-08	9.72754e-08	13.8241
Cacng4	protein_coding	8.53926e-06	4.94401e-05	13.5658
Gpm6b	protein_coding	2.17628e-143	1.89264e-140	13.4985
Gm12409	processed_transcript	0.000450273	0.00195427	13.3264
Erich3	protein_coding	0.000861083	0.00352264	13.2316
Tnip3	protein_coding	6.68189e-12	7.67553e-11	13.2179
Atcayos	antisense_RNA	9.75874e-05	0.000481751	12.9485
Macc1	protein_coding	0.00189592	0.00716877	12.7609
Igfbp7	protein_coding	9.38515e-30	3.25935e-28	12.6718
Vdr	protein_coding	4.91755e-27	1.52284e-25	12.5705
Tmigd1	protein_coding	3.195e-08	2.56583e-07	12.566
Sccpdh	protein_coding	2.7673e-24	7.45279e-23	12.3326
Brd3os	protein_coding	0.000198806	0.000928918	12.3322
Gm14377	antisense_RNA	1.10395e-17	2.01942e-16	12.0517
Spint1	protein_coding	1.24331e-06	8.16049e-06	12.044
Angptl2	protein_coding	1.77445e-19	3.66334e-18	12.0106
Fam20a	protein_coding	3.99662e-18	7.54909e-17	11.9761
Vps37d	protein_coding	0.00022484	0.00103595	11.8362
Lag3	protein_coding	1.50693e-14	2.14694e-13	11.8362
Nmur1	protein_coding	0.00138313	0.00540915	11.7299
Chrna1os	antisense_RNA	7.33728e-10	7.08343e-09	11.7257
Adamtsl2	protein_coding	5.03617e-56	4.71368e-54	11.7209
Fxyd6	protein_coding	1.24822e-10	1.29295e-09	11.7083
Pgam2	protein_coding	4.27654e-05	0.000223653	11.3883
Smtn	protein_coding	2.0166e-19	4.13462e-18	11.312
Kcnn3	protein_coding	2.76437e-10	2.76861e-09	11.2971
Chst2	protein_coding	3.35488e-161	4.11901e-158	11.2539
AC154639.1	antisense_RNA	2.71692e-37	1.30063e-35	11.181
Ocln	protein_coding	3.85752e-13	4.87826e-12	11.1259
8030451A03Rik	processed_transcript	6.22401e-14	8.48515e-13	11.0525
Syt9	protein_coding	9.13863e-05	0.00045336	10.9695
Ascl2	protein_coding	6.35591e-75	1.13385e-72	10.9531
Gm16045	antisense_RNA	2.11374e-05	0.000115553	10.9432
Trim38	protein_coding	1.56354e-26	4.73646e-25	10.9045
Papln	protein_coding	6.25451e-05	0.00031809	10.8757
Kcnq3	protein_coding	8.9526e-16	1.39969e-14	10.8584
Gm13707	antisense_RNA	3.45838e-07	2.44772e-06	10.807
Gm31108	lincRNA	0.00221501	0.00824682	10.7434
Fam217b	protein_coding	2.11747e-21	4.88891e-20	10.7257
Htr2a	protein_coding	3.22283e-08	2.58719e-07	10.6438
Moxd2	protein_coding	0.000349118	0.00155137	10.6386
Prr15	protein_coding	0.00117169	0.00464934	10.5999
Fst	protein_coding	1.71352e-17	3.0965e-16	10.4929
Nos1	protein_coding	0.00169181	0.00648761	10.4439
Ces2d-ps	unprocessed_pseudogene	1.14353e-76	2.15025e-74	10.4292
AC132392.1	protein_coding	3.87119e-05	0.000203782	10.4281
Trav3-3	TR_V_gene	0	0	10.3807
Pipox	protein_coding	1.8052e-38	9.07907e-37	10.3237
Chn1os3	antisense_RNA	2.0264e-29	6.93362e-28	10.3089
1700019D03Rik	protein_coding	1.60387e-44	1.02061e-42	10.2015
Cbfa2t3	protein_coding	2.14271e-10	2.16575e-09	10.0998
Gbp2b	protein_coding	2.80624e-48	2.02671e-46	10.0632
Rasd2	protein_coding	7.14682e-08	5.49626e-07	10.0319
Glp1r	protein_coding	8.46032e-12	9.65995e-11	10.0004
C430002N11Rik	processed_transcript	6.98071e-10	6.74543e-09	9.94258
Txlnb	protein_coding	2.8825e-53	2.39695e-51	9.77053
Gm12534	antisense_RNA	7.80168e-14	1.04921e-12	9.65119
Il13ra1	protein_coding	1.47201e-72	2.49787e-70	9.61651
9630013D21Rik	processed_transcript	9.73453e-15	1.40803e-13	9.59103
Chn1	protein_coding	8.51366e-19	1.67481e-17	9.5598
Gm38214	TEC	0.000103239	0.000507012	9.5112
Ccr5	protein_coding	1.26292e-33	5.12834e-32	9.49107
Cdkn2b	protein_coding	1.53811e-31	5.72254e-30	9.48422
Ifi202b	protein_coding	9.98589e-08	7.55712e-07	9.45037
Clec2l	protein_coding	0.000218759	0.00100994	9.39241
Coro2b	protein_coding	2.48634e-150	2.59474e-147	9.38078
Vipr2	protein_coding	7.84382e-70	1.23095e-67	9.28675
Slc30a3	protein_coding	1.23247e-20	2.69928e-19	9.22456
Gucy2g	protein_coding	1.74165e-15	2.65342e-14	9.15986
2010007H06Rik	antisense_RNA	9.09274e-31	3.3121e-29	9.12276
F830016B08Rik	protein_coding	0.000457643	0.00198296	9.01255
Gm13316	processed_pseudogene	0.00166991	0.00641176	9.0027
AC154248.1	lincRNA	5.48776e-08	4.29473e-07	8.9932
Gm21284	antisense_RNA	1.79256e-05	9.89797e-05	8.99009
Ffar1	protein_coding	4.75227e-32	1.81999e-30	8.98088
4930452B06Rik	protein_coding	6.50735e-10	6.31141e-09	8.94426
4930579C12Rik	lincRNA	0.000301638	0.00135627	8.93244
Gm8798	transcribed_unprocessed_pseudogene	1.60017e-43	9.82314e-42	8.91576
Cacna1d	protein_coding	2.78207e-16	4.50834e-15	8.86383
Magee2	protein_coding	1.32355e-13	1.74872e-12	8.84483
Ift43	protein_coding	1.2891e-11	1.45046e-10	8.81148
Kirrel3	protein_coding	6.45728e-11	6.8345e-10	8.72599
Cacna1s	protein_coding	6.81921e-14	9.23117e-13	8.71311
Pdzrn3	protein_coding	1.54866e-35	6.77646e-34	8.71161
B930095G15Rik	sense_intronic	2.22221e-79	4.78164e-77	8.68956
Zan	protein_coding	3.13172e-21	7.15156e-20	8.6788
Scn11a	protein_coding	7.04291e-17	1.20098e-15	8.56751
Dlg2	processed_transcript | protein_coding	4.85022e-24	1.2929e-22	8.5108
Gm31135	lincRNA	6.59965e-11	6.98165e-10	8.50319
Shisa6	protein_coding	5.37598e-07	3.69913e-06	8.48465
Il4	protein_coding	3.66397e-34	1.53563e-32	8.44496
Gm17586	lincRNA	7.96847e-31	2.91786e-29	8.44485
Col24a1	protein_coding	5.49825e-13	6.8636e-12	8.38093
Shtn1	protein_coding	3.73057e-48	2.67575e-46	8.34457
Kcnq4	protein_coding	1.36214e-06	8.87624e-06	8.30432
Vash2	protein_coding	0.000298538	0.00134436	8.26858
Slc22a15	protein_coding	1.92399e-136	1.33858e-133	8.24357
Adam33	protein_coding	9.89537e-11	1.03268e-09	8.2189
Stfa3	protein_coding	1.30714e-15	2.01645e-14	8.21076
Gm15513	sense_intronic	3.57125e-10	3.53937e-09	8.20512
Cybb	protein_coding	2.45747e-18	4.71004e-17	8.02992
Synpo	protein_coding	3.99317e-38	1.9657e-36	8.00901
Gm9885	antisense_RNA	8.42093e-14	1.12812e-12	7.99864
Rph3a	protein_coding	5.42719e-11	5.7794e-10	7.95978
Cd22	protein_coding	4.05639e-143	3.3866e-140	7.95726
Ispd	protein_coding	9.59676e-40	5.10979e-38	7.95249
1110002J07Rik	lincRNA	7.68457e-06	4.48525e-05	7.91701
Hap1	protein_coding	1.07128e-21	2.52653e-20	7.87486
Ica1l	protein_coding	7.43452e-25	2.03907e-23	7.86504
Ccdc120	protein_coding	1.89802e-07	1.39786e-06	7.85247
Cxcl10	protein_coding	6.85868e-08	5.28635e-07	7.81367
Sdk1	protein_coding	0.00210733	0.00788388	7.80006
BC051142	protein_coding	1.28822e-08	1.08637e-07	7.74591
Ociad2	protein_coding	2.36519e-38	1.18384e-36	7.72012
Zcchc12	protein_coding	9.96655e-54	8.38798e-52	7.70249
Farp1	protein_coding	3.56469e-130	2.25461e-127	7.69926
Cd109	protein_coding	1.04416e-11	1.18123e-10	7.6983
Cebpa	protein_coding	2.32828e-19	4.75498e-18	7.67347
Tox2	protein_coding	4.42727e-200	1.32009e-196	7.65199
Spp1	protein_coding	3.4757e-07	2.45831e-06	7.6299
AL591207.1	bidirectional_promoter_lncRNA	8.6669e-09	7.45039e-08	7.5567
9430078K24Rik	lincRNA	1.49195e-07	1.11001e-06	7.49446
Ago4	protein_coding	5.01034e-31	1.83789e-29	7.48534
Frmpd4	protein_coding	0.000163772	0.000775288	7.48006
Caskin1	protein_coding	5.01376e-20	1.06026e-18	7.43974
Gm43822	TEC	3.7852e-07	2.66547e-06	7.37963
Gm15411	processed_transcript	5.189e-36	2.31421e-34	7.37136
Pkd2	protein_coding	0.000300451	0.0013518	7.3577
Zbtb32	protein_coding	7.63315e-14	1.0272e-12	7.3548
Fam43a	protein_coding	2.82349e-113	1.37051e-110	7.30533
Smim1	protein_coding	3.3251e-11	3.61278e-10	7.29866
AC156802.1	antisense_RNA	4.85791e-07	3.36299e-06	7.26492
Gm29114	antisense_RNA	0.000249091	0.00114164	7.24917
Tnfsf13b	protein_coding	3.63202e-48	2.61405e-46	7.225
Spock2	protein_coding	8.09891e-283	8.45202e-279	7.18942
Maf	protein_coding	1.24726e-122	7.0359e-120	7.16002
Krt87	protein_coding	0.00271086	0.00987572	7.15682
Gfra4	protein_coding	8.45135e-27	2.59407e-25	7.1184
Coch	protein_coding	9.3195e-11	9.7502e-10	7.117
Rnf128	protein_coding	1.51143e-171	2.25332e-168	7.11002
Cxxc5	protein_coding	1.03765e-125	6.18798e-123	7.08647
AC158538.2	lincRNA	4.27607e-09	3.80922e-08	7.0715
Tbc1d4	protein_coding	3.60638e-109	1.60154e-106	6.97736
Dpysl5	protein_coding	1.6187e-08	1.34818e-07	6.96037
Kcnk5	protein_coding	8.96657e-64	1.15525e-61	6.88112
Esyt3	protein_coding	0.00151199	0.00586803	6.87323
Cxcr5	protein_coding	6.78735e-175	1.18055e-171	6.87215
Elmod1	protein_coding	4.22481e-07	2.94917e-06	6.87108
Gm37805	TEC	0.000611941	0.00257509	6.83578
Pdcd1	protein_coding	5.73252e-246	3.9883e-242	6.78213
B4galt4	protein_coding	3.54662e-41	2.03925e-39	6.77521
Gm15918	antisense_RNA	1.19892e-06	7.8865e-06	6.74579
Etl4	protein_coding	0.00202456	0.00760832	6.71025
Gm7799	processed_pseudogene	3.3699e-07	2.3924e-06	6.70021
Enpp6	protein_coding	0.000578542	0.00244886	6.69811
Sostdc1	protein_coding	2.63176e-45	1.73829e-43	6.69267
C030034L19Rik	lincRNA	4.74904e-08	3.74328e-07	6.68577
Abcc3	protein_coding	2.55036e-61	2.92479e-59	6.64613
Fbxo40	protein_coding	0.000665742	0.00278241	6.64343
Rasl11a	protein_coding	5.57075e-25	1.53192e-23	6.64334
Nynrin	protein_coding	1.0277e-82	2.35717e-80	6.63098
Aebp1	protein_coding	3.18007e-06	1.97132e-05	6.62951
Gm10874	lincRNA	0.00176435	0.00673219	6.61145
Tigit	protein_coding	2.53445e-28	8.33054e-27	6.59753
Gcnt1	protein_coding	2.86622e-11	3.13541e-10	6.57371
Kcnma1	protein_coding	6.94278e-15	1.01509e-13	6.57285
Cnrip1	protein_coding	1.53042e-52	1.23332e-50	6.54134
Serpina9	protein_coding	4.79457e-63	5.8866e-61	6.53622
Bmp1	protein_coding	4.67744e-08	3.69103e-07	6.44618
AC153498.1	TEC	5.29869e-21	1.18791e-19	6.43334
Matn2	protein_coding	1.21401e-63	1.55453e-61	6.43193
Xkr6	protein_coding	6.95382e-62	8.15394e-60	6.41852
Bcar1	protein_coding	0.000466347	0.00201858	6.41804
Fibcd1	protein_coding	2.3327e-25	6.58839e-24	6.4072
Gm20655	antisense_RNA	0.00232775	0.00860824	6.36022
Ppp2r2c	protein_coding	0.00127295	0.00501036	6.32279
Nap1l3	protein_coding	4.02127e-06	2.46135e-05	6.30834
Myo1h	protein_coding	2.88883e-15	4.32906e-14	6.29435
Cyp2r1	protein_coding	0.000934852	0.00378878	6.2821
Pcdhga4	protein_coding	4.26645e-17	7.42077e-16	6.25817
Ces2c	protein_coding	4.77188e-99	1.60643e-96	6.23536
Bcl6	protein_coding	2.53345e-30	9.05447e-29	6.21031
Fbxo44	protein_coding	1.82387e-08	1.50585e-07	6.20006
Cdh23	protein_coding	0.000221875	0.00102319	6.19329
Prdm1	protein_coding	1.38591e-14	1.97722e-13	6.17896
Wipf3	protein_coding	0.000754287	0.00312185	6.16415
Nrn1	protein_coding	4.21276e-23	1.06839e-21	6.14675
Gpr25	protein_coding	0.000443615	0.00192818	6.1353
Gm6831	transcribed_unprocessed_pseudogene	1.67787e-26	5.06808e-25	6.12461
Gm35363	lincRNA	2.15774e-46	1.48146e-44	6.11449
Cdkn2a	protein_coding	2.99682e-05	0.000160343	6.10471
Ptpn11	protein_coding	4.68018e-95	1.45798e-92	6.09709
Alcam	protein_coding	1.49651e-63	1.90459e-61	6.07893
Gm42495	lincRNA	2.20878e-08	1.80367e-07	6.07366
Eea1	protein_coding	4.26726e-79	8.90662e-77	6.0728
A530010L16Rik	lincRNA	8.04998e-06	4.68934e-05	6.05028
Plekhs1	protein_coding	0.000145194	0.000693792	6.01396
Gpr153	protein_coding	2.64699e-11	2.90321e-10	6.01056
Mef2b	protein_coding	1.6197e-54	1.45091e-52	5.99912
Fam81a	protein_coding	7.84956e-11	8.26619e-10	5.94218
Cdk5r1	protein_coding	3.60526e-63	4.47911e-61	5.91951
Tnfsf11	protein_coding	5.87798e-194	1.53357e-190	5.91914
Traj48	TR_J_gene	7.66217e-46	5.15886e-44	5.91815
Gm8013	lincRNA	0.000785434	0.00323536	5.91483
Epdr1	protein_coding	1.82273e-19	3.75188e-18	5.91223
Sycp2l	protein_coding	8.48418e-13	1.04535e-11	5.86194
Plekhg3	protein_coding	2.05893e-69	3.18325e-67	5.85667
Chn2	protein_coding	1.9045e-112	8.83351e-110	5.81764
Dhrs3	protein_coding	7.67399e-95	2.35546e-92	5.78024
Kcnq5	protein_coding	5.03627e-54	4.34368e-52	5.72182
Art2a-ps	polymorphic_pseudogene	1.47618e-47	1.03392e-45	5.70668
Ifng	protein_coding	2.16751e-97	6.96005e-95	5.70323
C530050E15Rik	lincRNA	9.70398e-17	1.62684e-15	5.68872
5330416C01Rik	lincRNA	0.00152962	0.00593314	5.68727
Slc43a1	protein_coding	5.64774e-57	5.56036e-55	5.67836
Bcl2a1d	protein_coding	2.4505e-71	4.02732e-69	5.67476
Ahr	protein_coding	4.00124e-11	4.3004e-10	5.67139
Setbp1	protein_coding	3.96577e-49	2.9668e-47	5.65854
Fam84a	protein_coding	3.27395e-09	2.96202e-08	5.65702
Car5b	protein_coding	5.83916e-24	1.54272e-22	5.65295
Cd200	protein_coding	2.65665e-84	6.52349e-82	5.6523
Wisp1	protein_coding	2.67288e-26	8.00407e-25	5.63995
Sema4c	protein_coding	4.54752e-18	8.53965e-17	5.57737
Atp6v1g3	protein_coding	1.30722e-05	7.34832e-05	5.57634
Gm32742	protein_coding	0.000606782	0.00255647	5.56998
Pcdhgb2	protein_coding	4.94585e-06	2.98093e-05	5.56676
AC061963.1	antisense_RNA	0.00241102	0.0088831	5.56575
Gm36371	bidirectional_promoter_lncRNA	0.000364968	0.00161595	5.55668
2010300C02Rik	protein_coding	2.72132e-29	9.26581e-28	5.55163
Trav16d-dv11	TR_V_gene	2.3134e-42	1.37174e-40	5.54804
Ptpn13	protein_coding	6.23502e-216	3.25343e-212	5.51896
Clip3	protein_coding	6.58334e-68	9.60892e-66	5.50991
Vangl1	protein_coding	1.23175e-13	1.63337e-12	5.50647
Ldlrad3	protein_coding	2.56475e-22	6.26098e-21	5.50523
Igdcc4	protein_coding	7.1523e-13	8.87531e-12	5.49836
Abhd4	protein_coding	1.17132e-173	1.88061e-170	5.49337
Ctla4	protein_coding	3.75052e-13	4.75582e-12	5.49268
Cfap126	protein_coding	0.00241666	0.00889917	5.48354
Trpm6	protein_coding	9.24517e-31	3.36176e-29	5.48274
Mir155hg	lincRNA	2.1091e-09	1.94612e-08	5.48049
Pax5	protein_coding	7.4483e-07	5.01973e-06	5.46511
Gstt3	protein_coding	6.88158e-24	1.81125e-22	5.45215
Wnt3	protein_coding	3.30069e-36	1.49765e-34	5.40999
Ajuba	protein_coding	1.22484e-09	1.15993e-08	5.40452
Spin4	protein_coding	2.73915e-10	2.74467e-09	5.39991
Lancl3	protein_coding	1.03322e-31	3.88563e-30	5.3999
Vat1l	protein_coding	2.99373e-16	4.84381e-15	5.35285
Gal	protein_coding	1.02737e-12	1.25989e-11	5.34887
Sptbn2	protein_coding	2.05951e-30	7.37326e-29	5.34842
Kdelc2	protein_coding	8.75178e-53	7.16342e-51	5.34465
Trav16n	TR_V_gene	1.92898e-53	1.61047e-51	5.33623
AC154627.3	lincRNA	1.02477e-11	1.16118e-10	5.33008
Grhl1	protein_coding	3.75135e-91	1.10279e-88	5.30942
Pdcd1lg2	protein_coding	2.69246e-28	8.83602e-27	5.29431
Nlrc4	protein_coding	8.70468e-107	3.428e-104	5.26645
Scnn1b	protein_coding	0.000115957	0.000563898	5.26584
Gm33782	lincRNA	0.000504199	0.00216491	5.25596
Coprs	protein_coding	9.49548e-07	6.32386e-06	5.25025
AC166358.6	transcribed_unprocessed_pseudogene	0.000152222	0.000725218	5.24501
Pou2af1	protein_coding	3.10272e-141	2.39851e-138	5.23312
Plekho1	protein_coding	4.51065e-36	2.02031e-34	5.22406
Irf4	protein_coding	7.20555e-11	7.59567e-10	5.22384
Asphd2	protein_coding	0.000651512	0.00272895	5.21974
Ky	protein_coding	3.37388e-07	2.39441e-06	5.21128
Dusp14	protein_coding	4.61265e-18	8.65007e-17	5.20042
Tlr9	protein_coding	6.49292e-12	7.46668e-11	5.18472
Otx1	protein_coding	4.27058e-06	2.60249e-05	5.17834
S1pr3	protein_coding	2.33485e-07	1.70157e-06	5.16741
AU020206	lincRNA	3.70785e-92	1.10557e-89	5.16696
Kcnc2	protein_coding	5.83101e-24	1.54252e-22	5.12162
Hunk	protein_coding	0.000126108	0.000608445	5.11873
Lrrc49	protein_coding	1.18118e-09	1.1196e-08	5.11587
S1pr2	protein_coding	7.0772e-83	1.64128e-80	5.11094
Pkhd1l1	protein_coding	9.25691e-07	6.17285e-06	5.09753
Tjp2	protein_coding	8.92698e-68	1.29296e-65	5.09539
Gjb2	protein_coding	4.51753e-10	4.43508e-09	5.0642
Fbn2	protein_coding	9.53976e-10	9.14205e-09	5.05253
Itga9	protein_coding	2.98224e-06	1.85309e-05	5.04719
Bco2	protein_coding	0.0022877	0.00847512	5.03262
Mpp2	protein_coding	1.08308e-138	8.0736e-136	4.95962
Fam71b	protein_coding	6.52272e-37	3.05252e-35	4.95494
AC104200.1	antisense_RNA	0.00271828	0.00989812	4.94119
Snai2	protein_coding	0.000261196	0.00118954	4.93347
Gpr45	protein_coding	2.61085e-23	6.66182e-22	4.92252
Cpeb1	protein_coding	1.03961e-17	1.90506e-16	4.91627
Calhm2	protein_coding	1.51124e-186	3.50474e-183	4.89233
Gm11454	lincRNA	5.13422e-13	6.43226e-12	4.88811
Gm20531	antisense_RNA	0.000476527	0.00205753	4.88678
Gm16386	lincRNA	3.64693e-05	0.000192511	4.88452
Kirrel3os	antisense_RNA	0.000124015	0.000599313	4.86502
Ang	protein_coding	4.42609e-07	3.08349e-06	4.84228
Cdkn1a	protein_coding	1.99579e-07	1.46676e-06	4.83586
Npdc1	protein_coding	4.77318e-08	3.75947e-07	4.8054
Ntf5	protein_coding	3.66709e-06	2.25699e-05	4.80422
Egln3	protein_coding	4.24092e-74	7.37638e-72	4.80274
Cpne7	protein_coding	1.63397e-11	1.82474e-10	4.79317
Gm28942	lincRNA	5.3948e-07	3.70984e-06	4.78857
Il9r	protein_coding	1.12678e-33	4.61141e-32	4.76878
Gm12305	sense_intronic	3.28008e-08	2.63112e-07	4.76367
Icam5	protein_coding	1.6574e-09	1.5471e-08	4.75299
Eml6	protein_coding	3.47942e-12	4.09371e-11	4.7513
Gm4841	protein_coding	5.5165e-21	1.23541e-19	4.73897
Sh3gl3	protein_coding	3.938e-16	6.30805e-15	4.73112
Trbv3	TR_V_gene	7.2083e-99	2.38812e-96	4.72983
Rnf39	protein_coding	3.42713e-06	2.11756e-05	4.72534
2900041M22Rik	processed_transcript	1.57211e-08	1.31199e-07	4.72185
Stx11	protein_coding	5.28915e-12	6.11946e-11	4.70831
Tlcd2	protein_coding	1.21974e-43	7.55441e-42	4.70687
Runx2os1	antisense_RNA	1.93072e-05	0.000106019	4.70415
Nfil3	protein_coding	3.69809e-41	2.12051e-39	4.70293
Vsig10	protein_coding	1.57888e-46	1.08761e-44	4.69724
C1qtnf6	protein_coding	1.13526e-56	1.09194e-54	4.68768
Dusp9	protein_coding	2.34812e-06	1.47977e-05	4.6858
Igsf9b	protein_coding	1.09415e-33	4.49549e-32	4.68294
Gm16120	antisense_RNA	2.45404e-07	1.77973e-06	4.65732
Sh2b2	protein_coding	0.000422722	0.00184892	4.63205
Efnb2	protein_coding	7.98301e-18	1.47322e-16	4.62183
Dmwd	protein_coding	3.90676e-15	5.82442e-14	4.61242
Pak6	protein_coding	2.73008e-10	2.7369e-09	4.60445
AC154627.2	processed_transcript	8.50768e-25	2.32729e-23	4.59308
Sh3rf2	protein_coding	1.40305e-11	1.57275e-10	4.5913
Asb2	protein_coding	3.65462e-77	7.12889e-75	4.57479
Serpina3f	protein_coding	3.41347e-07	2.41922e-06	4.57034
AC113441.2	TEC	0.00165462	0.00636243	4.5685
Six5	protein_coding	3.581e-45	2.34303e-43	4.56812
Nfia	protein_coding	6.40025e-36	2.84832e-34	4.56804
Metrnl	protein_coding	1.50679e-08	1.2595e-07	4.5447
Atcay	protein_coding	1.92109e-68	2.86407e-66	4.53579
Izumo1r	protein_coding	5.38852e-177	1.02245e-173	4.53322
Tead1	protein_coding	3.21386e-11	3.49738e-10	4.51679
Gm37039	TEC	4.12401e-18	7.77564e-17	4.50769
Kcnd1	protein_coding	2.64898e-13	3.41715e-12	4.49519
A630009H07Rik	lincRNA	1.77086e-06	1.13344e-05	4.49509
Mypop	protein_coding	2.30109e-25	6.50791e-24	4.49423
Slc9b2	protein_coding	9.881e-27	3.01515e-25	4.48549
Gm5530	processed_pseudogene	4.20876e-26	1.24427e-24	4.48345
Bcl2a1b	protein_coding	8.9809e-71	1.4531e-68	4.48239
Mapk12	protein_coding	7.11e-14	9.59896e-13	4.4709
Apc2	protein_coding	1.13698e-07	8.55483e-07	4.47041
Tnfrsf8	protein_coding	2.11742e-32	8.21464e-31	4.43356
Reep2	protein_coding	2.83232e-07	2.03498e-06	4.42256
Aplp1	protein_coding	9.26495e-72	1.54702e-69	4.42203
Gm43820	TEC	2.83613e-08	2.29174e-07	4.41489
Siah3	protein_coding	5.01216e-07	3.46174e-06	4.41165
Nectin1	protein_coding	7.4695e-17	1.27061e-15	4.39685
Tnfsf8	protein_coding	2.15894e-63	2.69828e-61	4.39681
Fgf2	protein_coding	1.27997e-10	1.32518e-09	4.39351
Gm14718	antisense_RNA	5.88735e-17	1.00805e-15	4.3871
Susd4	protein_coding	4.17193e-49	3.10988e-47	4.3831
Gpr162	protein_coding	1.38952e-12	1.68813e-11	4.37616
Gzmb	protein_coding	6.94688e-05	0.000350061	4.3684
Fam83g	protein_coding	2.2507e-12	2.69207e-11	4.364
Rgs8	protein_coding	3.89977e-07	2.74153e-06	4.35741
Sptb	protein_coding	9.29564e-58	9.70093e-56	4.3536
5033430I15Rik	lincRNA	3.87587e-12	4.54478e-11	4.352
Zfp870	protein_coding	1.25893e-31	4.71748e-30	4.33909
Ptger2	protein_coding	8.67345e-15	1.26067e-13	4.3225
Dab2ip	protein_coding	2.15626e-41	1.24669e-39	4.31922
Endod1	protein_coding	1.37621e-167	1.79527e-164	4.31871
Tex15	protein_coding	4.67518e-21	1.05265e-19	4.30932
Mrgpre	protein_coding	4.4698e-63	5.52034e-61	4.30639
Kif13a	protein_coding	9.8247e-102	3.53554e-99	4.30429
Gm17745	lincRNA	4.52026e-12	5.27077e-11	4.29477
Slc26a11	protein_coding	2.04055e-17	3.6527e-16	4.29154
Jdp2	protein_coding	4.78689e-39	2.45484e-37	4.29074
Slc35f5	protein_coding	2.46996e-09	2.26011e-08	4.2742
Ebi3	protein_coding	4.76376e-21	1.07143e-19	4.27211
Gm42500	lincRNA	0.000469431	0.00203024	4.26717
Pkn3	protein_coding	8.43071e-09	7.26822e-08	4.26026
Gna14	protein_coding	1.86204e-14	2.63488e-13	4.24928
2810429I04Rik	lincRNA	5.44863e-11	5.79928e-10	4.23743
Acvr1	protein_coding	2.90493e-13	3.72431e-12	4.23551
Tmprss4	protein_coding	5.96279e-05	0.00030459	4.22803
Ptprj	protein_coding	4.57915e-76	8.45806e-74	4.22007
Entpd1	protein_coding	2.66552e-50	2.03046e-48	4.21803
Plscr1	protein_coding	1.89376e-88	5.20085e-86	4.21683
Slc4a5	protein_coding	1.0678e-08	9.07086e-08	4.19456
Smco4	protein_coding	1.40395e-117	7.32581e-115	4.19334
Abat	protein_coding	4.65387e-16	7.41492e-15	4.19321
Tmem38b	protein_coding	9.60983e-153	1.05567e-149	4.19116
Nt5e	protein_coding	1.10484e-80	2.45321e-78	4.18057
5730409E04Rik	protein_coding	5.58506e-28	1.78517e-26	4.16896
Nr3c2	protein_coding	2.36204e-14	3.32661e-13	4.16379
Atp1a3	protein_coding	1.62567e-32	6.3304e-31	4.15371
Serpinf1	protein_coding	8.19298e-12	9.38036e-11	4.15263
Dync2li1	protein_coding	5.75162e-10	5.60185e-09	4.15192
Grtp1	protein_coding	6.44476e-19	1.27866e-17	4.14769
Rasgef1a	protein_coding	8.58962e-40	4.58523e-38	4.13658
Matk	protein_coding	1.69227e-18	3.28874e-17	4.13237
Serinc5	protein_coding	2.77127e-180	5.7842e-177	4.12904
1500004A13Rik	processed_transcript	1.39492e-70	2.23959e-68	4.12599
Smim10l2a	protein_coding	5.14402e-26	1.5122e-24	4.09596
Notch3	protein_coding	2.09115e-07	1.53415e-06	4.09226
Dst	protein_coding	1.70344e-75	3.06501e-73	4.09147
Padi4	protein_coding	3.99578e-05	0.000209706	4.08462
Pex11a	protein_coding	4.77232e-24	1.27539e-22	4.08419
Ttc16	protein_coding	1.74001e-05	9.63583e-05	4.08343
Zfp651	protein_coding	1.50628e-13	1.98103e-12	4.08291
Cdkn2c	protein_coding	2.83298e-56	2.66351e-54	4.07857
Trbv15	TR_V_gene	2.48354e-54	2.1872e-52	4.06971
Rnase4	protein_coding	1.5248e-71	2.52584e-69	4.06288
Fam229b	protein_coding	7.74113e-05	0.000387279	4.05019
Rap1gap	protein_coding	3.02447e-08	2.43638e-07	4.04327
Ikzf2	protein_coding	1.80919e-70	2.88255e-68	4.02567
Naprt	protein_coding	2.11388e-13	2.74897e-12	4.02274
Cyfip1	protein_coding	4.96318e-58	5.25845e-56	4.00475
Kcnf1	protein_coding	4.89732e-168	6.81446e-165	4.00359
Tmod1	protein_coding	5.43188e-14	7.43438e-13	4.00192
Pcdhga5	protein_coding	0.0014521	0.00565755	4.00064
1700097N02Rik	antisense_RNA	3.4434e-06	2.12698e-05	-4.0143
Gm18407	processed_pseudogene	1.26374e-05	7.12311e-05	-4.02237
Rragd	protein_coding	1.38958e-23	3.59398e-22	-4.02537
Cyp2s1	protein_coding	4.46779e-06	2.71238e-05	-4.04098
Prrg1	protein_coding	3.98831e-22	9.62358e-21	-4.05215
Basp1	protein_coding	6.78019e-07	4.59916e-06	-4.05471
Tmem176a	protein_coding	4.62331e-12	5.38192e-11	-4.06447
Grasp	protein_coding	3.09092e-21	7.06611e-20	-4.07088
Plk2	protein_coding	1.21701e-10	1.26312e-09	-4.07882
Mettl27	protein_coding	5.17201e-28	1.65822e-26	-4.07988
Gm9165	processed_pseudogene	3.25377e-05	0.000173203	-4.11687
1110032F04Rik	protein_coding	7.19584e-17	1.22605e-15	-4.13276
Ada	protein_coding	6.53926e-48	4.62669e-46	-4.16157
Usp28	protein_coding	2.46457e-55	2.24631e-53	-4.16161
Klf2	protein_coding	1.16668e-11	1.31626e-10	-4.1622
Gm18752	transcribed_unprocessed_pseudogene	0.000562058	0.00238926	-4.1809
Tgtp1	protein_coding	1.84182e-09	1.71236e-08	-4.181
Cd72	protein_coding	1.84368e-06	1.175e-05	-4.18262
Tdrkh	protein_coding	6.26773e-14	8.52804e-13	-4.18413
Apbb2	protein_coding	1.42361e-07	1.06272e-06	-4.19071
Zfp516	protein_coding	8.04328e-12	9.21402e-11	-4.20409
Foxp3	protein_coding	4.24696e-39	2.19375e-37	-4.21741
G430095P16Rik	protein_coding	3.4632e-14	4.81572e-13	-4.22791
Pik3r5	protein_coding	1.57064e-13	2.06308e-12	-4.23498
Slc17a9	protein_coding	7.36106e-41	4.14124e-39	-4.24204
CT010505.3	antisense_RNA	0.00128496	0.00505174	-4.24806
Ly6a	protein_coding	1.26174e-08	1.06533e-07	-4.25117
Airn	antisense_RNA	2.28687e-08	1.86379e-07	-4.26906
P2ry1	protein_coding	7.32743e-05	0.000368082	-4.272
Ripor3	protein_coding	1.09306e-09	1.04175e-08	-4.2788
Gm9396	processed_pseudogene	0.0026396	0.00964358	-4.28478
Mmp11	protein_coding	2.21269e-08	1.80545e-07	-4.2939
Il1rl1	protein_coding	1.23574e-09	1.16973e-08	-4.29846
Nr1d1	protein_coding	1.04326e-09	9.96565e-09	-4.31608
Actg2	protein_coding	4.17888e-06	2.55034e-05	-4.3207
Ptprf	protein_coding	8.39784e-15	1.22146e-13	-4.32544
Gm13546	antisense_RNA	1.01482e-17	1.86292e-16	-4.32839
Rnf225	protein_coding	0.000877595	0.00358387	-4.32876
Col11a2	protein_coding	7.57846e-10	7.30613e-09	-4.37432
Boll	protein_coding	2.86341e-06	1.78457e-05	-4.39048
Ssc5d	protein_coding	0.0021171	0.00791758	-4.39572
Yes1	protein_coding	9.15619e-05	0.000454046	-4.43064
Padi3	protein_coding	1.20558e-05	6.81366e-05	-4.43696
Myom1	protein_coding	0.00127115	0.00500499	-4.44749
Gm9905	TEC	0.000277937	0.00125865	-4.47875
Eef2k	protein_coding	1.08917e-43	6.76582e-42	-4.50938
Scml4	protein_coding	1.08642e-14	1.56385e-13	-4.52057
Ckap4	protein_coding	1.84192e-05	0.000101491	-4.53376
Gm12359	antisense_RNA	2.70581e-05	0.000145444	-4.54722
Efnb3	protein_coding	2.27593e-05	0.000123706	-4.57289
Zfp879	protein_coding	0.000280533	0.0012693	-4.57333
Gm8812	processed_pseudogene	7.68656e-26	2.23445e-24	-4.59437
Cdc42bpa	protein_coding	2.77055e-06	1.72876e-05	-4.59969
Trav4-3	TR_V_gene	3.27815e-32	1.26239e-30	-4.60147
Trav7-2	TR_V_gene	0.000432405	0.00188495	-4.60338
Lgals3	protein_coding	8.373e-06	4.85853e-05	-4.60364
Gm8835	unprocessed_pseudogene	0.000206938	0.000961107	-4.60882
Trim13	protein_coding	3.91352e-35	1.68211e-33	-4.62569
Fbxo17	protein_coding	2.66296e-52	2.13774e-50	-4.62954
Gm2974	protein_coding	0.00157163	0.00608478	-4.63597
Atg4c	protein_coding	4.10876e-07	2.87586e-06	-4.6484
Thsd1	protein_coding	5.55684e-06	3.31947e-05	-4.67007
Cdh13	protein_coding	9.67089e-07	6.43041e-06	-4.67567
Tet1	protein_coding	7.72757e-44	4.84354e-42	-4.68563
Gprc5b	protein_coding	2.78597e-10	2.78624e-09	-4.69747
Gm20503	protein_coding	0.000957718	0.00387318	-4.7255
Fam109b	protein_coding	0.00162357	0.00625686	-4.72611
Ifngr1	protein_coding	6.97055e-61	7.86428e-59	-4.75492
Fry	protein_coding	3.53911e-09	3.18673e-08	-4.77402
5830468F06Rik	antisense_RNA	2.0379e-32	7.92087e-31	-4.78805
Jag1	protein_coding	0.00126562	0.00498508	-4.79018
Kcnmb4	protein_coding	2.63323e-41	1.51825e-39	-4.79068
Gm11998	antisense_RNA	3.27964e-09	2.96589e-08	-4.80112
Pcsk4	protein_coding	4.08206e-11	4.38275e-10	-4.81793
Ankmy1	protein_coding	7.46875e-06	4.37518e-05	-4.84789
Mgll	protein_coding	9.29704e-06	5.3442e-05	-4.86962
Gm28935	lincRNA	3.04633e-13	3.89363e-12	-4.89443
St8sia6	protein_coding	4.48267e-07	3.12083e-06	-4.89865
Aldh2	protein_coding	4.96011e-32	1.89264e-30	-4.90405
Zcchc24	protein_coding	1.57268e-17	2.84939e-16	-4.95585
Znrf3	protein_coding	3.36045e-58	3.57854e-56	-4.96407
Rasl11b	protein_coding	3.13337e-29	1.06168e-27	-4.97315
5830405F06Rik	lincRNA	1.39598e-11	1.56566e-10	-4.99535
Gabrr2	protein_coding	1.40171e-19	2.90531e-18	-4.99942
4921511C10Rik	antisense_RNA	7.57894e-07	5.09954e-06	-5.00231
Mcam	protein_coding	0.00159365	0.00615633	-5.01529
Neto2	protein_coding	2.75767e-12	3.28153e-11	-5.04089
Mb21d1	protein_coding	4.62955e-51	3.57881e-49	-5.04871
Traj58	TR_J_gene	0.000285506	0.00128984	-5.07306
AC165080.3	TEC	3.23287e-05	0.000172134	-5.08256
Fam135a	protein_coding	0.00162178	0.00625112	-5.10003
Bace1	protein_coding	0.000441444	0.00192035	-5.11048
Ifi214	protein_coding	1.69506e-83	3.97521e-81	-5.1359
Abca1	protein_coding	9.82991e-08	7.44448e-07	-5.16499
Ggt5	protein_coding	2.49527e-57	2.54055e-55	-5.20634
Cacnb3	protein_coding	2.0549e-21	4.74972e-20	-5.21462
Ppm1l	protein_coding	2.86343e-42	1.6788e-40	-5.22161
Zfp608	protein_coding	1.22273e-07	9.18673e-07	-5.22485
Tcrg-C4	TR_C_gene	1.5893e-10	1.63409e-09	-5.22831
Als2cl	protein_coding	1.37389e-67	1.93755e-65	-5.24125
Kcnc1	protein_coding	5.24085e-07	3.61014e-06	-5.24822
Gm9889	lincRNA	1.03605e-08	8.81548e-08	-5.2828
Maoa	protein_coding	0.0018291	0.00695643	-5.29473
Mgst3	protein_coding	2.6838e-16	4.35924e-15	-5.29883
Myc	protein_coding	1.13497e-149	1.12805e-146	-5.29999
Xkrx	protein_coding	7.72763e-12	8.86214e-11	-5.33302
Pygm	protein_coding	3.79387e-29	1.28132e-27	-5.37459
Traj35	TR_J_gene	0.000347614	0.00154535	-5.38077
Mir17hg	lincRNA	9.95798e-32	3.75168e-30	-5.38192
Rtn4rl1	protein_coding	7.50186e-38	3.66695e-36	-5.40881
Traj52	TR_J_gene	2.46077e-05	0.000133025	-5.4274
Sema4a	protein_coding	4.2046e-64	5.45083e-62	-5.42774
Ccdc30	protein_coding	2.60014e-19	5.28434e-18	-5.43349
Tmie	protein_coding	7.21205e-40	3.87964e-38	-5.45409
Gm36635	lincRNA	0.0012821	0.00504333	-5.46209
Trav4-2	TR_V_gene	6.03482e-28	1.92304e-26	-5.46254
Gm28068	lincRNA	0.00133395	0.00523056	-5.49003
Ecm1	protein_coding	3.66213e-62	4.34295e-60	-5.50454
Adh1	protein_coding	6.03399e-12	6.95425e-11	-5.53487
Kctd12b	protein_coding	4.05623e-25	1.12283e-23	-5.55659
Zfp503	protein_coding	9.52494e-06	5.46466e-05	-5.55929
Emilin1	protein_coding	3.99356e-08	3.17658e-07	-5.56044
Epas1	protein_coding	4.70125e-88	1.27435e-85	-5.59876
Dnah7a	protein_coding	1.52977e-10	1.57443e-09	-5.60192
Klri2	protein_coding	0.00011888	0.000576232	-5.62954
Zc3h12c	protein_coding	2.52295e-06	1.58612e-05	-5.63017
Gzma	protein_coding	7.19692e-05	0.000361875	-5.63204
Gm15672	processed_transcript	5.34617e-06	3.20279e-05	-5.63327
Bach2	protein_coding	2.00671e-113	9.97238e-111	-5.67132
Rasgrp4	protein_coding	3.39517e-06	2.09843e-05	-5.70694
Ifit3	protein_coding	0.000744428	0.00308348	-5.72134
Flicr	antisense_RNA	3.1224e-17	5.50428e-16	-5.72879
Rufy4	protein_coding	1.01846e-05	5.81592e-05	-5.7921
Capn3	protein_coding	3.50142e-21	7.96097e-20	-5.79496
Jhy	protein_coding	5.8146e-05	0.000297895	-5.8052
Btc	protein_coding	2.45147e-05	0.000132592	-5.82948
Pemt	protein_coding	2.90796e-06	1.81125e-05	-5.85088
Kcnrg	protein_coding	9.18455e-06	5.28099e-05	-5.85577
Plat	protein_coding	1.66725e-06	1.07205e-05	-5.89147
Lrp12	protein_coding	2.68614e-45	1.76861e-43	-5.92018
Fn3k	protein_coding	2.10149e-06	1.33118e-05	-5.95309
Kdm5d	protein_coding	0.000548069	0.0023336	-6.00148
Sh3bgrl2	protein_coding	9.63545e-30	3.34072e-28	-6.0221
Pifo	protein_coding	0.00248098	0.00910551	-6.02942
Sox13	protein_coding	2.88044e-08	2.32575e-07	-6.05606
Prss12	protein_coding	2.48238e-20	5.33048e-19	-6.11321
Lrp5	protein_coding	1.02912e-52	8.39057e-51	-6.11593
Wnk4	protein_coding	4.07203e-09	3.63833e-08	-6.12864
Gm12592	processed_transcript	0.000325243	0.00145363	-6.19812
Usp18	protein_coding	2.04095e-08	1.67579e-07	-6.31916
Tmtc2	protein_coding	8.60081e-05	0.000428133	-6.3268
Slc15a1	protein_coding	5.5946e-05	0.000287825	-6.33257
Gm26615	lincRNA	2.12841e-07	1.56038e-06	-6.34629
Ldlr	protein_coding	3.85232e-28	1.24853e-26	-6.34956
Gm12107	lincRNA	8.32167e-14	1.11554e-12	-6.3602
Sema3f	protein_coding	1.49229e-05	8.33924e-05	-6.36559
Ifi206	protein_coding	7.51413e-15	1.09675e-13	-6.39589
Aqp3	protein_coding	1.27692e-43	7.88515e-42	-6.41597
Gm5868	protein_coding	0.000593429	0.00250628	-6.42548
Pxylp1	protein_coding	6.16098e-49	4.56e-47	-6.42788
Il7r	protein_coding	2.9916e-12	3.54777e-11	-6.43164
Traj53	TR_J_gene	6.94266e-06	4.09111e-05	-6.43537
Ifit1bl1	protein_coding	2.47489e-13	3.20446e-12	-6.44936
Cx3cr1	protein_coding	9.58288e-09	8.18388e-08	-6.46694
Il4ra	protein_coding	1.89589e-202	6.59517e-199	-6.49075
Acss2	protein_coding	1.3746e-57	1.42033e-55	-6.56789
Adcy6	protein_coding	6.96813e-87	1.8646e-84	-6.58065
Med12l	protein_coding	7.84831e-08	6.00917e-07	-6.59366
Klrb1c	protein_coding	6.03694e-06	3.59085e-05	-6.60152
Lef1	protein_coding	1.42697e-30	5.14398e-29	-6.60847
Cyp2d22	protein_coding	8.59538e-57	8.34431e-55	-6.71394
Gpr35	protein_coding	0.000740573	0.00306935	-6.71766
Amz1	protein_coding	4.1168e-22	9.91072e-21	-6.72559
Icosl	protein_coding	4.48594e-18	8.43518e-17	-6.74273
Txk	protein_coding	7.01017e-109	2.98605e-106	-6.76497
Gp5	protein_coding	0.000439393	0.00191182	-6.84475
Crybg1	protein_coding	1.1713e-130	7.63979e-128	-6.86591
Card9	protein_coding	4.40375e-10	4.32745e-09	-6.89245
Gm20544	processed_transcript	1.10082e-05	6.25204e-05	-6.97229
Gm11346	transcribed_processed_pseudogene	2.37954e-09	2.18215e-08	-6.97755
Ncald	protein_coding	6.20764e-08	4.81836e-07	-6.988
Sulf2	protein_coding	1.14448e-07	8.60814e-07	-7.04808
Nrip3	protein_coding	0.000119342	0.000578073	-7.08709
St3gal6	protein_coding	1.82071e-45	1.21025e-43	-7.09321
Rgs11	protein_coding	2.93198e-07	2.10008e-06	-7.16564
Fbxl22	protein_coding	9.1862e-21	2.02465e-19	-7.18719
Tcrg-C2	TR_C_gene	1.71924e-12	2.07182e-11	-7.18806
Gm16083	antisense_RNA	0.00117942	0.00467473	-7.23543
Hid1	protein_coding	1.07065e-54	9.67385e-53	-7.23731
Ly6k	protein_coding	1.36661e-11	1.5352e-10	-7.27129
Atp8a2	protein_coding	7.76887e-32	2.93753e-30	-7.37857
Fcgrt	protein_coding	3.66686e-18	6.95769e-17	-7.40331
Cd55b	protein_coding	0.00073565	0.00305016	-7.41307
Clic5	protein_coding	1.78771e-05	9.87378e-05	-7.42734
Sox4	protein_coding	3.0305e-24	8.15111e-23	-7.44331
1810011H11Rik	protein_coding	2.10957e-10	2.13535e-09	-7.44741
Gm28883	processed_pseudogene	2.32427e-05	0.000126235	-7.47893
Qser1	protein_coding	7.37561e-79	1.4946e-76	-7.62842
Lair1	protein_coding	4.49542e-80	9.87668e-78	-7.65384
H2-Ob	protein_coding	1.23506e-28	4.10481e-27	-7.66185
Trav19	TR_V_gene	4.54131e-07	3.15744e-06	-7.74476
Il18rap	protein_coding	4.62613e-40	2.52766e-38	-7.7514
Gm8942	processed_pseudogene	0.000163207	0.000772966	-7.76341
Tmem121b	protein_coding	6.68961e-05	0.000338498	-7.81648
Igf2	protein_coding	9.02076e-06	5.19397e-05	-7.89495
Arap3	protein_coding	1.44776e-08	1.21405e-07	-7.90547
Gm15675	lincRNA	3.99343e-12	4.67213e-11	-7.90819
Gm45552	antisense_RNA	6.9449e-08	5.35083e-07	-7.92978
Glt8d2	protein_coding	4.91339e-06	2.96223e-05	-7.93534
Cybrd1	protein_coding	7.99034e-14	1.07388e-12	-7.93881
Oasl1	protein_coding	6.83874e-08	5.27293e-07	-8.00232
Sgk3	protein_coding	5.10142e-57	5.09459e-55	-8.03188
Zfp2	protein_coding	2.08973e-27	6.55893e-26	-8.09979
Col6a4	protein_coding	5.49966e-22	1.31187e-20	-8.25166
Dyrk3	protein_coding	0.000143915	0.000688617	-8.33948
Lypd1	protein_coding	3.87258e-09	3.46904e-08	-8.34451
Gm16793	bidirectional_promoter_lncRNA	3.98172e-06	2.43785e-05	-8.3675
Gm17936	processed_pseudogene	0.000548366	0.00233438	-8.3856
P2ry14	protein_coding	5.61371e-06	3.34865e-05	-8.40663
Smad7	protein_coding	1.14588e-85	2.9527e-83	-8.4618
Nhsl2	protein_coding	1.83563e-12	2.20317e-11	-8.49033
Cd55	protein_coding	4.37522e-21	9.8724e-20	-8.51313
Mill2	protein_coding	0.000562413	0.00239028	-8.55243
Gm19261	antisense_RNA	9.53333e-27	2.91759e-25	-8.56797
Hlf	protein_coding	5.79456e-05	0.000297014	-8.63761
Nlrp10	protein_coding	4.52392e-13	5.67789e-12	-8.72975
Bend5	protein_coding	6.28097e-07	4.27721e-06	-8.76159
Tdrp	protein_coding	3.44655e-16	5.56216e-15	-8.82806
Ltbp1	protein_coding	0.00184042	0.0069893	-8.83598
Dapl1	protein_coding	5.85455e-84	1.42089e-81	-8.94613
Cd200r3	protein_coding	2.93928e-16	4.75939e-15	-8.95724
Gpr146	protein_coding	9.34751e-89	2.60135e-86	-8.96729
Tlr7	protein_coding	5.79009e-24	1.53364e-22	-9.07049
S1pr5	protein_coding	1.96547e-05	0.000107757	-9.08155
Fgfr1	protein_coding	0.00212515	0.00793774	-9.12009
Col1a2	protein_coding	0.00264831	0.0096737	-9.13228
Ccin	protein_coding	6.15582e-08	4.77992e-07	-9.36272
Lrrtm2	protein_coding	0.00184102	0.00699033	-9.37713
Ccr6	protein_coding	7.92094e-44	4.94988e-42	-9.38797
Lcn4	protein_coding	6.32758e-10	6.14276e-09	-9.44148
Sell	protein_coding	1.47685e-78	2.9357e-76	-9.44729
Pik3ip1	protein_coding	5.49906e-20	1.16171e-18	-9.46407
Prkd3	protein_coding	4.77228e-34	1.98817e-32	-9.47005
B230118H07Rik	protein_coding	9.92617e-06	5.67769e-05	-9.57643
Gm33994	lincRNA	2.71625e-14	3.80494e-13	-9.61822
Gata1	protein_coding	2.28461e-19	4.67037e-18	-9.6526
Mir6516	miRNA	0.000247215	0.00113354	-9.66521
Ndrg1	protein_coding	2.81807e-18	5.3814e-17	-9.6681
Ifitm3	protein_coding	0.00171773	0.00657361	-9.68
Ccr10	protein_coding	4.35482e-08	3.44817e-07	-9.75392
Actn1	protein_coding	1.32963e-34	5.66369e-33	-9.81292
Lynx1	protein_coding	5.78619e-09	5.07648e-08	-9.8585
Ifngr2	protein_coding	5.59183e-108	2.28849e-105	-9.94599
Sorcs2	protein_coding	3.36167e-21	7.65991e-20	-9.99131
Nebl	protein_coding	1.66018e-14	2.35883e-13	-10.0045
Sparc	protein_coding	0.00210009	0.00786243	-10.0184
Klrk1	protein_coding	3.40822e-10	3.38262e-09	-10.1051
Ccr9	protein_coding	1.27698e-56	1.22262e-54	-10.1197
Gm10640	antisense_RNA	2.7231e-11	2.98355e-10	-10.174
Tlr12	protein_coding	2.25024e-16	3.66643e-15	-10.221
BC049730	protein_coding	0.00010169	0.000500467	-10.2211
Zfp629	protein_coding	1.36488e-55	1.24947e-53	-10.2239
Adgrg5	protein_coding	1.37475e-13	1.81377e-12	-10.2539
Fam186b	protein_coding	1.5098e-05	8.43484e-05	-10.4656
Gm37786	TEC	2.33701e-06	1.47322e-05	-10.5369
Lypd6b	protein_coding	1.85871e-51	1.45299e-49	-10.5678
Cnn3	protein_coding	1.57406e-68	2.36358e-66	-10.5865
Elovl7	protein_coding	2.08065e-20	4.49093e-19	-10.66
Fkbp11	protein_coding	5.20592e-05	0.000268889	-10.7072
Itgam	protein_coding	6.9366e-05	0.000349627	-10.7892
Nedd4l	protein_coding	3.30985e-79	7.04931e-77	-10.9278
Lbp	protein_coding	7.07487e-06	4.16305e-05	-10.9428
Gm34006	antisense_RNA	1.58138e-26	4.78357e-25	-11.0083
Pard6g	protein_coding	5.13552e-57	5.10422e-55	-11.0623
Gm32569	antisense_RNA	7.04033e-05	0.000354513	-11.1909
P4ha2	protein_coding	2.04498e-08	1.67844e-07	-11.3589
Cfap74	protein_coding	0.00192227	0.00726051	-11.3751
Prss16	protein_coding	1.55792e-20	3.3907e-19	-11.4822
Gm11695	antisense_RNA	3.72509e-18	7.05535e-17	-11.5231
Gm26566	protein_coding	0.00212884	0.0079501	-11.5487
Iqcd	protein_coding	6.8749e-06	4.05233e-05	-11.5609
Nacc2	protein_coding	3.43051e-76	6.39301e-74	-11.6936
Igsf3	protein_coding	7.72511e-13	9.56337e-12	-11.6982
Ccdc162	protein_coding	3.89367e-12	4.56053e-11	-11.7039
Gm40773	lincRNA	0.000147481	0.000703754	-11.7039
Gucy1a3	protein_coding	3.60465e-26	1.07327e-24	-12.0281
Rorc	protein_coding	1.10318e-21	2.59883e-20	-12.0602
Bach2it1	sense_intronic	1.80252e-05	9.95035e-05	-12.4241
Auts2	protein_coding	1.5324e-16	2.5284e-15	-12.4808
Vipr1	protein_coding	8.12633e-23	2.02402e-21	-12.5335
Gm38405	antisense_RNA	0.000569219	0.00241478	-12.5922
Gm13919	antisense_RNA	0.000246944	0.00113254	-12.7548
Actn2	protein_coding	9.16115e-17	1.53831e-15	-12.933
Arhgap29	protein_coding	1.39838e-62	1.6871e-60	-13.003
Cnr2	protein_coding	1.91484e-74	3.35853e-72	-13.1201
Stra6	protein_coding	1.57561e-17	2.85223e-16	-13.1269
Raver2	protein_coding	5.14758e-63	6.28306e-61	-13.2618
Trgv2	TR_V_gene	9.50501e-10	9.11294e-09	-13.3209
Il18r1	protein_coding	2.74943e-17	4.86735e-16	-13.4515
Tex35	protein_coding	1.76359e-11	1.96318e-10	-13.6454
Gm37266	TEC	4.46793e-09	3.97505e-08	-13.6805
Fam46a	protein_coding	4.56997e-133	3.07692e-130	-13.6903
Gm33104	lincRNA	1.87005e-14	2.64263e-13	-13.9772
Prf1	protein_coding	3.5174e-119	1.88244e-116	-14.0023
Myo10	protein_coding	1.37612e-36	6.31259e-35	-14.015
I830127L07Rik	transcribed_unprocessed_pseudogene	1.12377e-05	6.37202e-05	-14.4092
Plce1	protein_coding	3.40987e-07	2.41749e-06	-14.6173
Jaml	protein_coding	8.98235e-68	1.29296e-65	-14.674
Zfp618	protein_coding	5.65613e-09	4.96654e-08	-14.6761
Gm26685	lincRNA	6.76189e-07	4.59122e-06	-14.696
Nrp2	protein_coding	6.32256e-18	1.17302e-16	-14.784
Qpct	protein_coding	4.44002e-14	6.12506e-13	-14.944
Spats2l	protein_coding	3.75968e-14	5.21409e-13	-15.0072
Nme4	protein_coding	2.75403e-49	2.07517e-47	-15.0776
Gria3	protein_coding	0.000183542	0.000863394	-15.5975
Gpr34	protein_coding	2.47607e-54	2.1872e-52	-15.8833
Lingo4	protein_coding	1.05601e-06	6.9927e-06	-15.9564
Dscam	protein_coding	4.35979e-08	3.45079e-07	-16.043
Chil5	protein_coding	1.11848e-18	2.19202e-17	-16.0869
Gbp11	polymorphic_pseudogene	7.60265e-16	1.1922e-14	-16.1487
E430014B02Rik	TEC	3.17805e-40	1.74558e-38	-16.2451
Gm36931	TEC	5.15723e-34	2.14426e-32	-16.3094
Camk2a	protein_coding	9.65128e-07	6.41942e-06	-16.409
Cd93	protein_coding	1.82226e-07	1.34492e-06	-16.4579
1700025G04Rik	protein_coding	3.70601e-11	4.00165e-10	-16.6298
Mn1	protein_coding	4.01309e-07	2.81645e-06	-16.6561
Dmbt1	protein_coding	8.58437e-17	1.44378e-15	-16.6668
Amigo2	protein_coding	1.92032e-28	6.34191e-27	-16.8857
Gm973	protein_coding	2.77558e-10	2.77851e-09	-16.8878
Tmem204	protein_coding	0.000212932	0.000986034	-16.9336
Mmp25	protein_coding	0.000198767	0.000928918	-16.9579
Itga5	protein_coding	3.72558e-05	0.000196513	-17.2465
Tmem35a	protein_coding	3.37215e-05	0.000179139	-17.3831
Adgrg3	protein_coding	2.4949e-21	5.73498e-20	-17.3838
Mamstr	protein_coding	0.0018687	0.00707869	-17.4879
Ggt1	protein_coding	8.20714e-30	2.87415e-28	-17.5079
Gm26888	lincRNA	0.000684361	0.00285451	-17.5582
Arhgap20	protein_coding	4.45108e-20	9.43177e-19	-17.6856
Samd13	protein_coding	4.89543e-05	0.000253731	-18.1309
Atp8b4	protein_coding	5.97535e-40	3.25633e-38	-18.2482
Rras2	protein_coding	3.5737e-98	1.16547e-95	-18.2514
Plekha6	protein_coding	0.000869212	0.00355242	-18.3545
Gm37176	TEC	3.88076e-24	1.03978e-22	-18.4151
Aqp9	protein_coding	3.74817e-16	6.02246e-15	-18.5404
Pagr1b	protein_coding	2.30136e-05	0.000125023	-18.6783
Cntn1	protein_coding	0.00232608	0.00860358	-18.7171
Cxcr2	protein_coding	4.87162e-10	4.76702e-09	-18.7779
Pdlim1	protein_coding	2.1999e-106	8.50302e-104	-18.789
Trat1	protein_coding	7.04225e-17	1.20098e-15	-18.8011
Klrc2	protein_coding	1.131e-06	7.46325e-06	-18.8464
A530021J07Rik	lincRNA	0.000900252	0.00366349	-18.924
C230085N15Rik	TEC	2.83977e-12	3.37345e-11	-19.0566
Gm42463	sense_intronic	0.0010706	0.00428898	-19.1263
Fsd1l	protein_coding	9.69515e-17	1.62666e-15	-19.4646
Zdhhc14	protein_coding	9.76004e-25	2.6629e-23	-19.4824
Clstn3	protein_coding	3.76116e-06	2.31299e-05	-19.6217
Mex3a	protein_coding	4.45114e-37	2.11627e-35	-19.9021
Klhl14	protein_coding	3.11784e-06	1.93447e-05	-20.2016
Dennd2c	protein_coding	9.3628e-41	5.25323e-39	-20.5405
A430106G13Rik	lincRNA	0.0018468	0.00700715	-20.6005
C78197	antisense_RNA	1.07883e-05	6.14223e-05	-20.6153
Csf2	protein_coding	0.00204422	0.00767528	-20.6378
Satb1	protein_coding	1.64223e-40	9.11615e-39	-20.6635
Tbc1d16	protein_coding	4.32084e-99	1.47844e-96	-20.7128
Slc16a5	protein_coding	7.09631e-54	6.0209e-52	-20.8028
Rbm20	protein_coding	0.000431931	0.00188328	-20.8183
Gm37593	TEC	1.93135e-21	4.47503e-20	-20.8356
Acvrl1	protein_coding	5.14723e-43	3.12305e-41	-20.9793
Tle1	protein_coding	1.55082e-57	1.59452e-55	-21.0495
Gm5864	processed_pseudogene	2.49861e-31	9.24377e-30	-21.1024
Klra1	protein_coding	2.67661e-07	1.93042e-06	-21.1143
Gm14025	protein_coding	0.00195954	0.0073916	-21.1643
Itgb3	protein_coding	3.05842e-24	8.21561e-23	-21.3507
Adam12	protein_coding	1.847e-12	2.21555e-11	-21.3838
Cd177	protein_coding	3.95688e-21	8.95749e-20	-21.6917
Slc22a2	protein_coding	3.6516e-10	3.61557e-09	-22.1556
Tns4	protein_coding	2.4211e-32	9.358e-31	-22.2061
Gm20705	sense_intronic	0.00110996	0.0044305	-22.2353
Irgc1	protein_coding	1.96743e-16	3.22072e-15	-22.4409
Gm43809	processed_transcript	1.80581e-05	9.96325e-05	-22.5706
Art4	protein_coding	0.000175146	0.000825577	-22.7364
5830411N06Rik	protein_coding	2.41856e-21	5.57791e-20	-23.3061
Gm37192	TEC	0.00100403	0.00404559	-23.5542
Rapgef4	protein_coding	1.25947e-36	5.80302e-35	-24.1226
Zbtb16	protein_coding	3.91675e-35	1.68211e-33	-24.4354
Cldn4	protein_coding	4.54286e-07	3.15746e-06	-24.8619
Gm11186	antisense_RNA	0.00245514	0.00902494	-24.9897
Plaur	protein_coding	2.69531e-19	5.46711e-18	-25.1779
Treml2	protein_coding	7.07122e-32	2.68835e-30	-25.3128
Adgrf5	protein_coding	1.69845e-12	2.04914e-11	-25.5567
Tspan8	protein_coding	0.00186267	0.00706096	-25.6326
Lrrc32	protein_coding	1.04755e-24	2.85438e-23	-25.7753
AC165092.2	processed_pseudogene	0.00266524	0.00972363	-25.8359
B430306N03Rik	protein_coding	4.69513e-22	1.12382e-20	-26.4889
Ccnjl	protein_coding	0.000344555	0.00153321	-26.5184
Gm37811	TEC	1.857e-06	1.18277e-05	-27.4654
Gm17641	TEC	9.62682e-05	0.000475576	-27.5647
Gm20692	antisense_RNA	5.78556e-05	0.000296771	-27.5859
Pde5a	protein_coding	2.58716e-06	1.6216e-05	-27.6169
Klrd1	protein_coding	8.50661e-31	3.10402e-29	-27.661
Cdh5	protein_coding	4.12034e-08	3.2712e-07	-27.6761
Cpne4	protein_coding	4.97992e-36	2.22572e-34	-27.6852
Cd200r4	protein_coding	0.00196025	0.00739194	-27.7783
Selp	protein_coding	2.7125e-06	1.69456e-05	-28.2009
Gm6934	TEC	5.79331e-20	1.22139e-18	-28.6097
Zfp521	protein_coding	6.39852e-05	0.000324702	-28.691
Tmem108	protein_coding	1.87033e-10	1.90706e-09	-29.1298
Pdlim4	protein_coding	1.29451e-16	2.15635e-15	-30.167
Igfbp4	protein_coding	3.60796e-16	5.8106e-15	-30.5789
Il23r	protein_coding	6.68985e-05	0.000338498	-31.0724
Plch2	protein_coding	4.98662e-05	0.000258201	-31.7776
Msgn1	protein_coding	0.000725415	0.00300891	-32.4341
Wnt5b	protein_coding	1.49011e-08	1.24606e-07	-32.6947
Lrrc75b	protein_coding	1.12245e-22	2.7758e-21	-32.8507
Pde9a	protein_coding	0.00107616	0.0043096	-32.9248
Zfp683	protein_coding	7.98121e-11	8.39113e-10	-33.9982
Adamts14	protein_coding	2.64114e-19	5.36243e-18	-34.099
Stpg1	protein_coding	4.32729e-05	0.000226194	-34.1065
Aqp11	protein_coding	0.000110528	0.000539702	-34.4364
Clnk	protein_coding	0.000385274	0.00169651	-34.4659
AC154573.2	lincRNA	0.000314473	0.00140821	-34.5014
Klrc1	protein_coding	3.09618e-07	2.21237e-06	-34.6428
Ampd1	protein_coding	3.59578e-16	5.79545e-15	-34.8294
Gm20735	lincRNA	0.00169184	0.00648761	-36.6028
G0s2	protein_coding	0.0019523	0.00736595	-36.7824
Chad	protein_coding	0.000382707	0.00168685	-37.0223
Gm10638	protein_coding	0.000236342	0.00108631	-37.4061
Lrrc3b	protein_coding	1.64354e-10	1.68818e-09	-39.6504
Abcb11	protein_coding	0.000330186	0.00147478	-39.7469
Myl10	protein_coding	0.000210913	0.000977394	-39.9017
Tcrg-C1	TR_C_gene	7.28728e-09	6.34015e-08	-40.3767
Zkscan16	protein_coding	1.53779e-05	8.57743e-05	-40.4614
Speer1	protein_coding	0.000204204	0.000950099	-41.8536
Nrg2	protein_coding	7.16487e-49	5.2472e-47	-42.0715
Slc6a7	protein_coding	4.73104e-05	0.000245637	-42.4234
Lama1	protein_coding	2.86167e-05	0.000153387	-42.5797
Kir3dl1	protein_coding	4.43099e-05	0.000231336	-44.5012
Tsga10ip	protein_coding	3.12817e-05	0.000166814	-44.551
Trim30c	protein_coding	6.9563e-05	0.000350451	-45.4723
Gm15263	processed_pseudogene	0.00053733	0.00229302	-46.0504
Igf2os	antisense_RNA	2.4333e-05	0.000131711	-46.3034
Gm26771	antisense_RNA	1.69765e-10	1.7412e-09	-46.9825
Patl2	protein_coding	3.27217e-06	2.02601e-05	-48.0107
Tnnc1	protein_coding	0.000394871	0.00173584	-48.0868
Morc1	protein_coding	3.0723e-05	0.000164045	-48.4091
Drc1	protein_coding	3.93727e-30	1.39998e-28	-48.6045
Olig3	protein_coding	8.2295e-07	5.52125e-06	-48.7529
Gm29336	lincRNA	5.41146e-06	3.23912e-05	-49.724
Dntt	protein_coding	1.93707e-05	0.00010634	-50.014
Igf2bp3	protein_coding	0.00152162	0.00590432	-50.5824
4933440M02Rik	lincRNA	3.44712e-05	0.000182702	-54.4038
Rab11fip4os1	antisense_RNA	6.2491e-06	3.70965e-05	-56.2547
Ednra	protein_coding	3.84222e-06	2.35659e-05	-56.9696
Slc4a4	protein_coding	4.58172e-06	2.7767e-05	-57.3769
Hspg2	protein_coding	0.00034404	0.00153141	-57.5364
Iglon5	protein_coding	5.27424e-06	3.16424e-05	-58.9621
Meis1	protein_coding	5.39591e-06	3.23166e-05	-59.199
Hotairm1	antisense_RNA	9.28242e-08	7.05288e-07	-60.0836
Oas2	protein_coding	5.04359e-10	4.93067e-09	-64.3567
Atp6v0d2	protein_coding	1.39477e-06	9.07711e-06	-66.5544
Teddm3	protein_coding	7.32739e-07	4.94463e-06	-69.5393
Mgam	protein_coding	7.90791e-05	0.00039515	-70.9494
C630043F03Rik	processed_transcript	7.14635e-07	4.82402e-06	-74.314
Gli1	protein_coding	6.93165e-07	4.69123e-06	-74.315
4931408C20Rik	protein_coding	6.27957e-07	4.27721e-06	-74.6208
Acoxl	protein_coding	9.6513e-08	7.31824e-07	-83.1062
Tcrg-V1	TR_V_gene	4.47253e-08	3.53735e-07	-99.5594
Hmcn1	protein_coding	1.11083e-05	6.30721e-05	-101.338
Il17re	protein_coding	7.03829e-09	6.12863e-08	-103.95
Fam240a	protein_coding	5.10685e-09	4.52037e-08	-114.955
Gm16077	processed_pseudogene	6.62498e-08	5.12325e-07	-124.924
Fn1	protein_coding	4.19777e-06	2.56037e-05	-131.509
Gm43063	sense_intronic	1.9927e-13	2.59948e-12	-270.707
Exosc6	protein_coding	0.000995059	0.00401176	-626.491
