# Supplementary material for: A T follicular helper cell origin for T regulatory type 1 cells
Source: Cell Mol Immunol. 2023 Mar 27;20(5):489–511. doi: 10.1038/s41423-023-00989-z (PMC10202951; doi:10.1038/s41423-023-00989-z)
Supplement: Supplementary file 3 — Database 2 [file 41423_2023_989_MOESM3_ESM.xlsx]

## Sheet: Network_all
Regulator	NES	Target	MI	pvalue
2610021A01Rik	-2.77637	Zfp397	0.740746	0
2610021A01Rik	-2.77637	Xrcc1	0.717003	1.6875e-06
2610021A01Rik	-2.77637	Man2b2	0.712232	1.6875e-06
2610021A01Rik	-2.77637	Zfp81	0.711048	0
2610021A01Rik	-2.77637	Tbca	0.700648	0.00473978
2610021A01Rik	-2.77637	Zfp748	0.696346	0
2610021A01Rik	-2.77637	Tor2a	0.696176	0
2610021A01Rik	-2.77637	Phip	0.694901	7.58425e-09
2610021A01Rik	-2.77637	Zfp354c	0.69426	0.00473978
2610021A01Rik	-2.77637	Hrh2	0.689502	0
2610021A01Rik	-2.77637	Il3ra	0.688477	0
2610021A01Rik	-2.77637	Zfyve16	0.688268	2.54338e-05
2610021A01Rik	-2.77637	Akap9	0.686213	0
2610021A01Rik	-2.77637	Myo9a	0.683236	0
2610021A01Rik	-2.77637	2610044O15Rik8	0.682446	0
2610021A01Rik	-2.77637	Sf3a2	0.681403	0
2610021A01Rik	-2.77637	Ap2a1	0.679979	0
2610021A01Rik	-2.77637	Rps27	0.679314	0.00473978
2610021A01Rik	-2.77637	Abcb8	0.677876	0.00473978
2610021A01Rik	-2.77637	Dapk3	0.677689	0
2610021A01Rik	-2.77637	1600002H07Rik	0.677238	0
2610021A01Rik	-2.77637	Itm2c	0.677085	0
2610021A01Rik	-2.77637	Nlrc3	0.676092	2.54338e-05
2610021A01Rik	-2.77637	Cpne2	0.676026	0
2610021A01Rik	-2.77637	Ifi30	0.675853	0
2610021A01Rik	-2.77637	Zfp874b	0.674524	0
2610021A01Rik	-2.77637	Cmpk1	0.672336	0
2610021A01Rik	-2.77637	Tab2	0.672239	0.000359266
2610021A01Rik	-2.77637	Ccar2	0.670045	0
2610021A01Rik	-2.77637	Zfp60	0.669892	1.6875e-06
2610021A01Rik	-2.77637	Zfp959	0.668183	0
2610021A01Rik	-2.77637	Skap2	0.667674	1.6875e-06
2610021A01Rik	-2.77637	Gm14085	0.667588	0.000359266
2610021A01Rik	-2.77637	Igip	0.667334	1.6875e-06
2610021A01Rik	-2.77637	AW146154	0.667332	0.000359266
2610021A01Rik	-2.77637	Bcl7c	0.666923	0.000359266
2610021A01Rik	-2.77637	Hnrnpul2	0.666253	0
2610021A01Rik	-2.77637	Map3k11	0.666038	1.6875e-06
2610021A01Rik	-2.77637	Atrx	0.665753	0
2610021A01Rik	-2.77637	H2afx	0.664847	0.000359266
2610021A01Rik	-2.77637	Anxa11	0.662702	0.00473978
2610021A01Rik	-2.77637	A230046K03Rik	0.661928	0
2610021A01Rik	-2.77637	Zfp266	0.660731	0.000359266
2610021A01Rik	-2.77637	Acap3	0.660515	0.00473978
2610021A01Rik	-2.77637	Arih1	0.659869	0
2610021A01Rik	-2.77637	Gm12481	0.659666	0.00473978
2610021A01Rik	-2.77637	Trbv26	0.65882	0.000359266
2610021A01Rik	-2.77637	Gmfb	0.658252	0
2610021A01Rik	-2.77637	Zfp867	0.657986	2.54338e-05
2610021A01Rik	-2.77637	Zfp873	0.657445	0
2610021A01Rik	-2.77637	Mta2	0.65691	0
2610021A01Rik	-2.77637	Mvb12a	0.6557	0.000359266
2610021A01Rik	-2.77637	Acsf3	0.655521	0
2610021A01Rik	-2.77637	Hps5	0.65433	0.00473978
2610021A01Rik	-2.77637	Arhgdia	0.652626	0.000359266
2610021A01Rik	-2.77637	Flii	0.650745	0
2610021A01Rik	-2.77637	Dctn1	0.650522	1.0618e-07
2610021A01Rik	-2.77637	Mfn2	0.649582	0
2610021A01Rik	-2.77637	Slc37a4	0.64935	0
2610021A01Rik	-2.77637	Atxn3	0.648891	0
2610021A01Rik	-2.77637	Ucp2	0.647366	0
2610021A01Rik	-2.77637	Zc3h12b	0.647285	0
2610021A01Rik	-2.77637	Iqgap2	0.646905	7.58425e-09
2610021A01Rik	-2.77637	Was	0.646706	2.54338e-05
2610021A01Rik	-2.77637	Fbxo30	0.64636	0
2610021A01Rik	-2.77637	Zfp874a	0.645795	0
2610021A01Rik	-2.77637	N4bp2l2	0.644583	1.0618e-07
2610021A01Rik	-2.77637	Zfp942	0.644038	0
2610021A01Rik	-2.77637	Trim33	0.643727	0.000359266
2610021A01Rik	-2.77637	Kctd17	0.643683	0.00473978
2610021A01Rik	-2.77637	Tfip11	0.643489	0
2610021A01Rik	-2.77637	Ssbp4	0.643241	0
2610021A01Rik	-2.77637	4930522L14Rik	0.642763	0
2610021A01Rik	-2.77637	Lman2	0.639781	0.000359266
2610021A01Rik	-2.77637	Asb1	0.638382	0.00473978
2610021A01Rik	-2.77637	Rock1	0.638187	0
2610021A01Rik	-2.77637	Slc9a1	0.637917	0
2610021A01Rik	-2.77637	Slc38a10	0.637649	0
2610021A01Rik	-2.77637	Lrif1	0.637245	1.6875e-06
2610021A01Rik	-2.77637	Stk40	0.636259	7.58425e-09
2610021A01Rik	-2.77637	Zfp101	0.635684	7.58425e-09
2610021A01Rik	-2.77637	Lrp6	0.63281	2.54338e-05
2610021A01Rik	-2.77637	Zfx	0.631475	0.00473978
2610021A01Rik	-2.77637	Zbtb43	0.63135	0
2610021A01Rik	-2.77637	Zfp950	0.630415	1.0618e-07
2610021A01Rik	-2.77637	Bod1l	0.630223	1.6875e-06
2610021A01Rik	-2.77637	Gba	0.62856	0
2610021A01Rik	-2.77637	mt-Nd4	0.628052	0
2610021A01Rik	-2.77637	Trappc13	0.627296	0
2610021A01Rik	-2.77637	Os9	0.626378	0.000359266
2610021A01Rik	-2.77637	Zfp281	0.625869	0
2610021A01Rik	-2.77637	Rngtt	0.625509	2.54338e-05
2610021A01Rik	-2.77637	Tia1	0.62547	0
2610021A01Rik	-2.77637	CH25-588N10.2	0.625108	0
2610021A01Rik	-2.77637	Asxl2	0.624443	0.000359266
2610021A01Rik	-2.77637	Zfp729b	0.62405	0
2610021A01Rik	-2.77637	Plcxd2	0.623719	2.54338e-05
2610021A01Rik	-2.77637	Saa3	0.622346	1.0618e-07
2610021A01Rik	-2.77637	U2af1l4	0.622178	0.00473978
2610021A01Rik	-2.77637	Pde3b	0.621483	1.0618e-07
2610021A01Rik	-2.77637	Mettl18	0.620385	2.54338e-05
2610021A01Rik	-2.77637	Kctd12	0.620312	1.0618e-07
2610021A01Rik	-2.77637	Mat2b	0.620232	0.00473978
2610021A01Rik	-2.77637	Plcb4	0.619904	1.6875e-06
2610021A01Rik	-2.77637	Itga5	0.619049	0.000359266
2610021A01Rik	-2.77637	Tmem2	0.6189	7.58425e-09
2610021A01Rik	-2.77637	Bdp1	0.616661	2.54338e-05
2610021A01Rik	-2.77637	Zfp53	0.616308	0
2610021A01Rik	-2.77637	Prex1	0.616049	0
2610021A01Rik	-2.77637	Tmem94	0.615815	0.00473978
2610021A01Rik	-2.77637	Yme1l1	0.615368	0.000359266
2610021A01Rik	-2.77637	Ap5m1	0.614964	1.6875e-06
2610021A01Rik	-2.77637	Gm4723	0.614893	0
2610021A01Rik	-2.77637	Lysmd1	0.614622	0.00473978
2610021A01Rik	-2.77637	Ccdc144b	0.613789	7.58425e-09
2610021A01Rik	-2.77637	Cd55b	0.613031	1.0618e-07
2610021A01Rik	-2.77637	Zfp207	0.612896	0
2610021A01Rik	-2.77637	Ctsl	0.612126	0.000359266
2610021A01Rik	-2.77637	Glis2	0.612067	0.000359266
2610021A01Rik	-2.77637	Calhm2	0.611934	0
2610021A01Rik	-2.77637	Mvb12b	0.61143	1.6875e-06
2610021A01Rik	-2.77637	Impa2	0.611345	2.54338e-05
2610021A01Rik	-2.77637	Cmip	0.61094	0
2610021A01Rik	-2.77637	Nrp2	0.610471	2.54338e-05
2610021A01Rik	-2.77637	Cebpb	0.609908	0
2610021A01Rik	-2.77637	Srp54a	0.609848	7.58425e-09
2610021A01Rik	-2.77637	Scyl1	0.609492	2.54338e-05
2610021A01Rik	-2.77637	Gm4332	0.609305	0.000359266
2610021A01Rik	-2.77637	Dram2	0.608358	7.58425e-09
2610021A01Rik	-2.77637	Gm14306	0.606656	0
2610021A01Rik	-2.77637	Dpp7	0.606448	0.00473978
2610021A01Rik	-2.77637	Cherp	0.605964	0
2610021A01Rik	-2.77637	Cdk9	0.605772	0.00473978
2610021A01Rik	-2.77637	Borcs5	0.604943	0.000359266
2610021A01Rik	-2.77637	Pdlim7	0.604692	1.6875e-06
2610021A01Rik	-2.77637	Caskin2	0.602686	7.58425e-09
2610021A01Rik	-2.77637	Zfp709	0.60232	0.000359266
2610021A01Rik	-2.77637	Sh2b3	0.602176	2.54338e-05
2610021A01Rik	-2.77637	Zzz3	0.600617	7.58425e-09
2610021A01Rik	-2.77637	Ppp4c	0.600074	0
2610021A01Rik	-2.77637	Slc39a9	0.599773	0.00473978
2610021A01Rik	-2.77637	Vill	0.597386	0.000359266
2610021A01Rik	-2.77637	Sept9	0.596523	0
2610021A01Rik	-2.77637	Hsf2	0.594597	2.54338e-05
2610021A01Rik	-2.77637	Prr13	0.594406	0.000359266
2610021A01Rik	-2.77637	Tfpt	0.594189	0.00473978
2610021A01Rik	-2.77637	Agap2	0.593483	0.00473978
2610021A01Rik	-2.77637	Rps7	0.593043	0.00473978
2610021A01Rik	-2.77637	Cox15	0.592449	0
2610021A01Rik	-2.77637	Furin	0.589808	0.000359266
2610021A01Rik	-2.77637	Vav1	0.584528	0
2610021A01Rik	-2.77637	5430403G16Rik	0.583333	1.0618e-07
2610021A01Rik	-2.77637	Gm15443	0.582757	0.000359266
2610021A01Rik	-2.77637	Mast2	0.582587	0.00473978
2610021A01Rik	-2.77637	Bbx	0.581472	2.54338e-05
2610021A01Rik	-2.77637	Gm44984	0.581362	0
2610021A01Rik	-2.77637	Zfp960	0.580689	0
2610021A01Rik	-2.77637	Cmc4	0.579937	0
2610021A01Rik	-2.77637	mt-Nd5	0.579808	0.00473978
2610021A01Rik	-2.77637	Phkg2	0.579038	2.54338e-05
2610021A01Rik	-2.77637	Crmp1	0.578829	2.54338e-05
2610021A01Rik	-2.77637	Atp6v0a1	0.577553	0.000359266
2610021A01Rik	-2.77637	Mettl17	0.577092	0.00473978
2610021A01Rik	-2.77637	Gm14698	0.57694	0
2610021A01Rik	-2.77637	Rsl1	0.576935	0.000359266
2610021A01Rik	-2.77637	Ctsh	0.576478	1.6875e-06
2610021A01Rik	-2.77637	Trav9-2	0.576328	0
2610021A01Rik	-2.77637	Spryd3	0.575871	0
2610021A01Rik	-2.77637	Lpl	0.575535	1.0618e-07
2610021A01Rik	-2.77637	Il1rap	0.57547	0.00473978
2610021A01Rik	-2.77637	Chmp1a	0.572441	0
2610021A01Rik	-2.77637	AI987944	0.571793	7.58425e-09
2610021A01Rik	-2.77637	Dido1	0.571438	0
2610021A01Rik	-2.77637	Rbmx	0.571294	0.00473978
2610021A01Rik	-2.77637	Tubb2b	0.570935	1.6875e-06
2610021A01Rik	-2.77637	Ube2g1	0.569892	0
2610021A01Rik	-2.77637	Zfp426	0.569786	2.54338e-05
2610021A01Rik	-2.77637	Lin7c	0.567975	0.00473978
2610021A01Rik	-2.77637	Pnpla2	0.567499	0.00473978
2610021A01Rik	-2.77637	Maged1	0.563782	0
2610021A01Rik	-2.77637	Pde1c	0.562384	0.000359266
2610021A01Rik	-2.77637	Kalrn	0.560679	0.000359266
2610021A01Rik	-2.77637	Atg2b	0.559069	2.54338e-05
2610021A01Rik	-2.77637	Glg1	0.558024	1.0618e-07
2610021A01Rik	-2.77637	Abcb7	0.554568	0.00473978
2610021A01Rik	-2.77637	Rbsn	0.553705	0
2610021A01Rik	-2.77637	Gm20589	0.552922	0.00473978
2610021A01Rik	-2.77637	Cd300lg	0.549844	0
2610021A01Rik	-2.77637	Rnd3	0.546707	2.54338e-05
2610021A01Rik	-2.77637	Trav13-2	0.54427	0.00473978
2610021A01Rik	-2.77637	Cttn	0.540815	0
2610021A01Rik	-2.77637	Cmklr1	0.538464	0.000359266
2610021A01Rik	-2.77637	Hlx	0.537628	0
2610021A01Rik	-2.77637	Klre1	0.536131	2.54338e-05
2610021A01Rik	-2.77637	Hdc	0.534076	1.6875e-06
2610021A01Rik	-2.77637	Gucy1a3	0.529921	0.00473978
2610021A01Rik	-2.77637	Slc25a51	0.529769	1.6875e-06
2610021A01Rik	-2.77637	Vamp4	0.528651	1.0618e-07
2610021A01Rik	-2.77637	Arnt2	0.523243	0.000359266
2610021A01Rik	-2.77637	Efemp2	0.521913	0
2610021A01Rik	-2.77637	Kynu	0.51855	0.00473978
2610021A01Rik	-2.77637	Gm45140	0.517973	1.0618e-07
2610021A01Rik	-2.77637	Lyrm5	0.51343	0.000359266
2610021A01Rik	-2.77637	Areg	0.51007	0.000359266
2610021A01Rik	-2.77637	Eml1	0.500544	0
2610021A01Rik	-2.77637	Clec1a	0.499467	0
2610021A01Rik	-2.77637	Kcnj2	0.493222	7.58425e-09
2610021A01Rik	-2.77637	1700057G04Rik	0.491087	0
2610021A01Rik	-2.77637	Polr3b	0.480874	0.000359266
2610021A01Rik	-2.77637	Rpl31-ps6	0.47902	1.6875e-06
2610021A01Rik	-2.77637	AI661453	0.476137	0
2610021A01Rik	-2.77637	Nat8l	0.473145	0.000359266
2610021A01Rik	-2.77637	Gpr45	0.463939	0
2610021A01Rik	-2.77637	Anpep	0.445193	0
2610021A01Rik	-2.77637	Sntg1	0.383329	1.6875e-06
2610021A01Rik	-2.77637	Hoxb5	0.322607	0.000359266
2610021A01Rik	-2.77637	Atp13a4	0.3058	0.00473978
A530032D15Rik	-1.43207	Tnfrsf9	0.57149	0
A530032D15Rik	-1.43207	Naaa	0.566464	0
A530032D15Rik	-1.43207	Tyr	0.560934	0.000359266
A530032D15Rik	-1.43207	Rnpepl1	0.558794	0.000359266
A530032D15Rik	-1.43207	Zc3h6	0.554704	0
A530032D15Rik	-1.43207	Gpsm1	0.551588	0.000359266
A530032D15Rik	-1.43207	Cpsf1	0.547899	1.0618e-07
A530032D15Rik	-1.43207	Stk26	0.54655	0
A530032D15Rik	-1.43207	Gbp2	0.545525	0.000359266
A530032D15Rik	-1.43207	2310061I04Rik	0.545277	1.0618e-07
A530032D15Rik	-1.43207	Rcan3	0.544691	2.54338e-05
A530032D15Rik	-1.43207	Haus8	0.542566	2.54338e-05
A530032D15Rik	-1.43207	Ncapd3	0.541284	2.54338e-05
A530032D15Rik	-1.43207	Cd274	0.539414	0
A530032D15Rik	-1.43207	C130026I21Rik	0.538893	0
A530032D15Rik	-1.43207	Epsti1	0.538584	0.00473978
A530032D15Rik	-1.43207	Atp2a3	0.538049	0.00473978
A530032D15Rik	-1.43207	St6galnac4	0.537419	2.54338e-05
A530032D15Rik	-1.43207	Gpr146	0.535292	1.0618e-07
A530032D15Rik	-1.43207	Slc39a1	0.535189	7.58425e-09
A530032D15Rik	-1.43207	Il2rg	0.531035	1.0618e-07
A530032D15Rik	-1.43207	Zbtb3	0.528836	2.54338e-05
A530032D15Rik	-1.43207	Nqo2	0.526471	0
A530032D15Rik	-1.43207	Vamp5	0.526052	0
A530032D15Rik	-1.43207	Zfp827	0.525962	7.58425e-09
A530032D15Rik	-1.43207	Camk2b	0.52479	1.6875e-06
A530032D15Rik	-1.43207	Ctsb	0.524642	7.58425e-09
A530032D15Rik	-1.43207	Mthfd1	0.523355	0.000359266
A530032D15Rik	-1.43207	Ly96	0.523096	0.00473978
A530032D15Rik	-1.43207	Mast1	0.521258	0
A530032D15Rik	-1.43207	Frrs1	0.518773	1.0618e-07
A530032D15Rik	-1.43207	Camta2	0.518658	0
A530032D15Rik	-1.43207	Csprs	0.515852	0
A530032D15Rik	-1.43207	Itgb1	0.514377	0.00473978
A530032D15Rik	-1.43207	Gm7882	0.511765	0.00473978
A530032D15Rik	-1.43207	Tc2n	0.510482	1.6875e-06
A530032D15Rik	-1.43207	Lad1	0.509512	2.54338e-05
A530032D15Rik	-1.43207	Arhgap26	0.50856	0
A530032D15Rik	-1.43207	Rltpr	0.5075	1.6875e-06
A530032D15Rik	-1.43207	Aldh1l1	0.506802	2.54338e-05
A530032D15Rik	-1.43207	Stab1	0.50671	0
A530032D15Rik	-1.43207	Dnmt3b	0.50448	2.54338e-05
A530032D15Rik	-1.43207	Abcb8	0.502562	0.00473978
A530032D15Rik	-1.43207	Xrcc3	0.502355	1.6875e-06
A530032D15Rik	-1.43207	Arl4c	0.500829	0.00473978
A530032D15Rik	-1.43207	Cmpk2	0.500729	0.000359266
A530032D15Rik	-1.43207	Nod2	0.499762	1.6875e-06
A530032D15Rik	-1.43207	Cnr2	0.497924	0
A530032D15Rik	-1.43207	Ogfrl1	0.497232	0
A530032D15Rik	-1.43207	Filip1l	0.495637	0.00473978
A530032D15Rik	-1.43207	5031414D18Rik	0.495307	0
A530032D15Rik	-1.43207	Sulf2	0.495165	0
A530032D15Rik	-1.43207	Frmd5	0.494484	0
A530032D15Rik	-1.43207	Ankrd17	0.494266	1.0618e-07
A530032D15Rik	-1.43207	Fam102a	0.493887	1.6875e-06
A530032D15Rik	-1.43207	Hfe	0.492914	0
A530032D15Rik	-1.43207	AC125149.3	0.492411	0
A530032D15Rik	-1.43207	Vat1	0.492045	1.0618e-07
A530032D15Rik	-1.43207	Fbxo17	0.491707	1.6875e-06
A530032D15Rik	-1.43207	Rnasel	0.49143	0.000359266
A530032D15Rik	-1.43207	Blvrb	0.488609	0
A530032D15Rik	-1.43207	Slc38a2	0.483397	1.0618e-07
A530032D15Rik	-1.43207	Gm4944	0.482307	1.0618e-07
A530032D15Rik	-1.43207	Sytl1	0.481405	2.54338e-05
A530032D15Rik	-1.43207	Nrg2	0.479221	0
A530032D15Rik	-1.43207	Cyb561a3	0.478632	0
A530032D15Rik	-1.43207	Nlrp1b	0.47703	0
A530032D15Rik	-1.43207	Tmem221	0.476226	0
A530032D15Rik	-1.43207	Coro7	0.475749	0.000359266
A530032D15Rik	-1.43207	Fbxw7	0.475665	1.6875e-06
A530032D15Rik	-1.43207	Rras2	0.47464	0.00473978
A530032D15Rik	-1.43207	Tspo	0.472186	0
A530032D15Rik	-1.43207	Cyp4v3	0.469842	2.54338e-05
A530032D15Rik	-1.43207	Hipk4	0.468826	0.000359266
A530032D15Rik	-1.43207	Cplx2	0.468549	0
A530032D15Rik	-1.43207	Clca3a1	0.467776	1.6875e-06
A530032D15Rik	-1.43207	Lbp	0.465009	0
A530032D15Rik	-1.43207	Trim6	0.461383	7.58425e-09
A530032D15Rik	-1.43207	Llph-ps2	0.460654	1.6875e-06
A530032D15Rik	-1.43207	Scn3a	0.460653	0
A530032D15Rik	-1.43207	Shank1	0.46055	1.6875e-06
A530032D15Rik	-1.43207	Lta	0.457594	0.000359266
A530032D15Rik	-1.43207	Apol10b	0.457056	1.6875e-06
A530032D15Rik	-1.43207	Rps15a-ps6	0.456054	0.00473978
A530032D15Rik	-1.43207	Adgrd1	0.455531	1.6875e-06
A530032D15Rik	-1.43207	Pabpn1	0.454509	1.6875e-06
A530032D15Rik	-1.43207	Sowahc	0.454505	0
A530032D15Rik	-1.43207	H2-DMb1	0.454148	0
A530032D15Rik	-1.43207	Cep162	0.452864	0.00473978
A530032D15Rik	-1.43207	Gm4070	0.45209	0
A530032D15Rik	-1.43207	Abca17	0.4506	0
A530032D15Rik	-1.43207	Tor3a	0.450029	7.58425e-09
A530032D15Rik	-1.43207	AC132444.4	0.447034	0
A530032D15Rik	-1.43207	Ciita	0.445923	0
A530032D15Rik	-1.43207	Asap2	0.44528	0
A530032D15Rik	-1.43207	Ddc	0.445159	0
A530032D15Rik	-1.43207	AC132444.2	0.445088	0
A530032D15Rik	-1.43207	Stx19	0.440669	0
A530032D15Rik	-1.43207	BC026585	0.439713	0
A530032D15Rik	-1.43207	Icam4	0.439087	0.000359266
A530032D15Rik	-1.43207	Slc1a3	0.437794	0
A530032D15Rik	-1.43207	Alox5ap	0.437634	1.6875e-06
A530032D15Rik	-1.43207	Sp140	0.437488	0
A530032D15Rik	-1.43207	Kmo	0.437374	0
A530032D15Rik	-1.43207	Gm18852	0.433654	0
A530032D15Rik	-1.43207	Apobec1	0.433606	0.000359266
A530032D15Rik	-1.43207	Il13ra1	0.433392	1.6875e-06
A530032D15Rik	-1.43207	Fbxo40	0.433383	7.58425e-09
A530032D15Rik	-1.43207	Strip2	0.432309	0
A530032D15Rik	-1.43207	Klrc2	0.432241	0
A530032D15Rik	-1.43207	Gm16464	0.432097	0
A530032D15Rik	-1.43207	Gas7	0.431783	1.6875e-06
A530032D15Rik	-1.43207	Gm15753	0.431753	0
A530032D15Rik	-1.43207	Lima1	0.431163	1.6875e-06
A530032D15Rik	-1.43207	Ifi204	0.429307	2.54338e-05
A530032D15Rik	-1.43207	Gm16026	0.424549	0
A530032D15Rik	-1.43207	Smim1	0.42374	0
A530032D15Rik	-1.43207	AC133103.6	0.422803	0
A530032D15Rik	-1.43207	Phf11b	0.42265	0.00473978
A530032D15Rik	-1.43207	Col22a1	0.422412	0.00473978
A530032D15Rik	-1.43207	Il5ra	0.4216	0
A530032D15Rik	-1.43207	Enpp2	0.420036	2.54338e-05
A530032D15Rik	-1.43207	Enpp6	0.419995	0
A530032D15Rik	-1.43207	St6galnac2	0.417234	1.6875e-06
A530032D15Rik	-1.43207	Igsf11	0.414216	0.000359266
A530032D15Rik	-1.43207	Gpr174	0.412805	0.00473978
A530032D15Rik	-1.43207	Tlr4	0.412552	0.000359266
A530032D15Rik	-1.43207	Siglecg	0.410417	7.58425e-09
A530032D15Rik	-1.43207	Gm8979	0.409935	0
A530032D15Rik	-1.43207	Gprc5c	0.40734	1.0618e-07
A530032D15Rik	-1.43207	AC132444.6	0.405631	0.00473978
A530032D15Rik	-1.43207	9830147E19Rik	0.405367	0
A530032D15Rik	-1.43207	Dnah2	0.403469	0.00473978
A530032D15Rik	-1.43207	Gm43796	0.401756	0.00473978
A530032D15Rik	-1.43207	Gm19085	0.397871	0
A530032D15Rik	-1.43207	Matn2	0.39728	1.6875e-06
A530032D15Rik	-1.43207	Cfh	0.392427	1.0618e-07
A530032D15Rik	-1.43207	9830107B12Rik	0.391628	0.00473978
A530032D15Rik	-1.43207	1300017J02Rik	0.390559	0.00473978
A530032D15Rik	-1.43207	9130208D14Rik	0.385744	0
A530032D15Rik	-1.43207	Il17c	0.383936	1.6875e-06
A530032D15Rik	-1.43207	Slc12a3	0.382769	1.6875e-06
A530032D15Rik	-1.43207	Gpr171	0.382363	0.000359266
A530032D15Rik	-1.43207	Csf1r	0.381678	0.000359266
A530032D15Rik	-1.43207	Gbp2b	0.381247	0
A530032D15Rik	-1.43207	Amotl2	0.38038	0
A530032D15Rik	-1.43207	D830030K20Rik	0.377918	0
A530032D15Rik	-1.43207	Klri2	0.375376	0
A530032D15Rik	-1.43207	Gm8989	0.37417	0.00473978
A530032D15Rik	-1.43207	Fcgr1	0.373465	7.58425e-09
A530032D15Rik	-1.43207	Zfp385c	0.373351	0
A530032D15Rik	-1.43207	Heatr9	0.37178	2.54338e-05
A530032D15Rik	-1.43207	Clec4e	0.367573	7.58425e-09
A530032D15Rik	-1.43207	Gm6189	0.365621	0
A530032D15Rik	-1.43207	Pappa2	0.363423	2.54338e-05
A530032D15Rik	-1.43207	Itgad	0.36169	0
A530032D15Rik	-1.43207	Gm16340	0.359323	1.0618e-07
A530032D15Rik	-1.43207	Gm10097	0.359075	1.6875e-06
A530032D15Rik	-1.43207	C1rl	0.354819	0
A530032D15Rik	-1.43207	Wdr86	0.354417	0.00473978
A530032D15Rik	-1.43207	Trim30c	0.351737	0.00473978
A530032D15Rik	-1.43207	Ces5a	0.3472	0
A530032D15Rik	-1.43207	Nxpe2	0.343031	0.000359266
A530032D15Rik	-1.43207	Gm20701	0.342997	2.54338e-05
A530032D15Rik	-1.43207	Pde7b	0.342927	0.00473978
A530032D15Rik	-1.43207	Amy2a5	0.341475	0.00473978
A530032D15Rik	-1.43207	Cpn1	0.338525	0
A530032D15Rik	-1.43207	F9	0.336866	0
A530032D15Rik	-1.43207	Hbb-bt	0.32955	0.000359266
A530032D15Rik	-1.43207	Abca13	0.326799	7.58425e-09
A530032D15Rik	-1.43207	Fer1l6	0.326588	0.00473978
A530032D15Rik	-1.43207	Clec4n	0.325744	0
A530032D15Rik	-1.43207	Zfa-ps	0.324659	0.000359266
A530032D15Rik	-1.43207	Gm7592	0.323784	0
A530032D15Rik	-1.43207	Add2	0.323559	0
A530032D15Rik	-1.43207	Olfr98	0.3225	0.000359266
A530032D15Rik	-1.43207	Pir	0.322392	2.54338e-05
A530032D15Rik	-1.43207	Gypa	0.322321	0
A530032D15Rik	-1.43207	Gm13776	0.321761	2.54338e-05
A530032D15Rik	-1.43207	Il15	0.317078	2.54338e-05
A530032D15Rik	-1.43207	Cmbl	0.316925	0
A530032D15Rik	-1.43207	Clec2f	0.31588	0
A530032D15Rik	-1.43207	Gm17944	0.310867	7.58425e-09
A530032D15Rik	-1.43207	Trpa1	0.310446	0.000359266
A530032D15Rik	-1.43207	Gm20949	0.308165	0
A530032D15Rik	-1.43207	Bex6	0.30785	0
A530032D15Rik	-1.43207	Gm2666	0.303219	2.54338e-05
A530032D15Rik	-1.43207	Gm15433	0.302386	0
A530032D15Rik	-1.43207	Gm2619	0.301048	0
A530032D15Rik	-1.43207	Gm14032	0.300402	2.54338e-05
A530032D15Rik	-1.43207	Gm11698	0.299914	0
A530032D15Rik	-1.43207	Htra3	0.297566	2.54338e-05
A530032D15Rik	-1.43207	Lpar1	0.297165	0.00473978
A530032D15Rik	-1.43207	Gm12335	0.296324	0
A530032D15Rik	-1.43207	Gm11931	0.295467	0.000359266
A530032D15Rik	-1.43207	Gm9167	0.295069	1.6875e-06
A530032D15Rik	-1.43207	Klrc3	0.293886	0
A530032D15Rik	-1.43207	Apol11b	0.292	7.58425e-09
A530032D15Rik	-1.43207	Marco	0.291409	0
A530032D15Rik	-1.43207	Arsi	0.288919	7.58425e-09
A530032D15Rik	-1.43207	Gm6027	0.287923	0.00473978
A530032D15Rik	-1.43207	Adgb	0.287035	0
A530032D15Rik	-1.43207	Gm6276	0.28579	2.54338e-05
A530032D15Rik	-1.43207	Gm6187	0.285122	0
A530032D15Rik	-1.43207	Ptgis	0.279377	1.6875e-06
A530032D15Rik	-1.43207	Gm2710	0.278157	1.6875e-06
A530032D15Rik	-1.43207	Cphx1	0.277767	1.6875e-06
A530032D15Rik	-1.43207	Gm15740	0.277068	0
A530032D15Rik	-1.43207	Gm13428	0.274776	0
A530032D15Rik	-1.43207	Gm12103	0.27422	0.00473978
A530032D15Rik	-1.43207	Cldn13	0.273088	0
A530032D15Rik	-1.43207	Gm9673	0.272439	0.00473978
A530032D15Rik	-1.43207	Lilra6	0.270161	0.00473978
A530032D15Rik	-1.43207	B020031M17Rik	0.261662	2.54338e-05
A530032D15Rik	-1.43207	Cldn1	0.25739	1.0618e-07
A530032D15Rik	-1.43207	Gm15925	0.247485	0.00473978
A530032D15Rik	-1.43207	Gm13183	0.238404	2.54338e-05
A630001G21Rik	2.08019	Prdx4	0.703517	0.00473978
A630001G21Rik	2.08019	Ddt	0.69378	0
A630001G21Rik	2.08019	Nup37	0.693445	7.58425e-09
A630001G21Rik	2.08019	Mrps21	0.68857	0
A630001G21Rik	2.08019	Ptrh2	0.679613	0.000359266
A630001G21Rik	2.08019	Ndufb9	0.678477	0
A630001G21Rik	2.08019	Apip	0.672058	0
A630001G21Rik	2.08019	Btbd7	0.66968	0
A630001G21Rik	2.08019	Tbc1d7	0.665398	0
A630001G21Rik	2.08019	Atp5f1	0.664954	0.00473978
A630001G21Rik	2.08019	Pdzd11	0.663478	0
A630001G21Rik	2.08019	Cdk10	0.660677	0
A630001G21Rik	2.08019	Nedd8	0.657149	2.54338e-05
A630001G21Rik	2.08019	Mex3b	0.65525	1.0618e-07
A630001G21Rik	2.08019	Kmt2e	0.654414	7.58425e-09
A630001G21Rik	2.08019	BC004004	0.653491	1.6875e-06
A630001G21Rik	2.08019	Trappc1	0.653155	0.000359266
A630001G21Rik	2.08019	Nudt1	0.652724	1.0618e-07
A630001G21Rik	2.08019	Krtcap2	0.651791	7.58425e-09
A630001G21Rik	2.08019	Pdia4	0.6515	1.6875e-06
A630001G21Rik	2.08019	Ndufs4	0.651156	0
A630001G21Rik	2.08019	Dyrk2	0.649733	0
A630001G21Rik	2.08019	Med1	0.649544	0.000359266
A630001G21Rik	2.08019	Ddx6	0.648866	0
A630001G21Rik	2.08019	Mrpl42	0.648851	7.58425e-09
A630001G21Rik	2.08019	Msl2	0.647684	0
A630001G21Rik	2.08019	Ndufa7	0.647644	1.0618e-07
A630001G21Rik	2.08019	Gatsl3	0.647392	7.58425e-09
A630001G21Rik	2.08019	Cntrob	0.645777	7.58425e-09
A630001G21Rik	2.08019	Cep19	0.645687	0
A630001G21Rik	2.08019	Fbxw17	0.645145	0.000359266
A630001G21Rik	2.08019	Aff1	0.644661	1.6875e-06
A630001G21Rik	2.08019	Trappc3	0.644186	0
A630001G21Rik	2.08019	Cisd3	0.641214	0
A630001G21Rik	2.08019	Usp24	0.641129	1.6875e-06
A630001G21Rik	2.08019	Map3k2	0.640871	0
A630001G21Rik	2.08019	Gabrr2	0.64073	0.00473978
A630001G21Rik	2.08019	Tmem14c	0.640588	2.54338e-05
A630001G21Rik	2.08019	Ost4	0.638997	0
A630001G21Rik	2.08019	Mrpl40	0.637449	0
A630001G21Rik	2.08019	Tmed3	0.637163	0
A630001G21Rik	2.08019	Cdca3	0.636821	0
A630001G21Rik	2.08019	Klhl11	0.636616	2.54338e-05
A630001G21Rik	2.08019	Tmem258	0.635858	0
A630001G21Rik	2.08019	Slc23a2	0.635531	0.000359266
A630001G21Rik	2.08019	Man2c1	0.635231	0
A630001G21Rik	2.08019	Acp1	0.634123	2.54338e-05
A630001G21Rik	2.08019	Sdhc	0.634103	0.00473978
A630001G21Rik	2.08019	Banf1	0.632817	0
A630001G21Rik	2.08019	Idh3b	0.632484	0
A630001G21Rik	2.08019	Nt5c	0.632058	0
A630001G21Rik	2.08019	Manf	0.631472	0.00473978
A630001G21Rik	2.08019	Mpst	0.630436	0
A630001G21Rik	2.08019	Prim1	0.630422	0.00473978
A630001G21Rik	2.08019	Map3k3	0.630196	0.000359266
A630001G21Rik	2.08019	Lrpprc	0.630036	2.54338e-05
A630001G21Rik	2.08019	Ssh2	0.63001	0
A630001G21Rik	2.08019	Capg	0.629237	0
A630001G21Rik	2.08019	Rps6kb1	0.628276	0.000359266
A630001G21Rik	2.08019	Jkamp	0.628153	0
A630001G21Rik	2.08019	Ino80	0.627813	0.000359266
A630001G21Rik	2.08019	Akap8	0.627768	0
A630001G21Rik	2.08019	Zfx	0.627648	0
A630001G21Rik	2.08019	Lmntd2	0.62763	0.000359266
A630001G21Rik	2.08019	Ndufb8	0.62758	0
A630001G21Rik	2.08019	Ranbp2	0.62713	0
A630001G21Rik	2.08019	Cish	0.626824	0.00473978
A630001G21Rik	2.08019	Ndufv1	0.626527	1.6875e-06
A630001G21Rik	2.08019	Larp4	0.626464	0
A630001G21Rik	2.08019	Zbtb11	0.625666	0
A630001G21Rik	2.08019	Ssh3	0.625573	2.54338e-05
A630001G21Rik	2.08019	Hint1	0.625346	2.54338e-05
A630001G21Rik	2.08019	Blmh	0.624741	0.00473978
A630001G21Rik	2.08019	Phka2	0.62424	0.000359266
A630001G21Rik	2.08019	Top2a	0.623539	0.000359266
A630001G21Rik	2.08019	Apool	0.623153	1.0618e-07
A630001G21Rik	2.08019	Smg7	0.622803	0
A630001G21Rik	2.08019	Palm3	0.622792	0
A630001G21Rik	2.08019	Dscr3	0.622787	0.000359266
A630001G21Rik	2.08019	Canx	0.6226	0.000359266
A630001G21Rik	2.08019	Bre	0.622325	0.000359266
A630001G21Rik	2.08019	3830406C13Rik	0.621897	1.6875e-06
A630001G21Rik	2.08019	Ctla4	0.621789	0
A630001G21Rik	2.08019	Bclaf1	0.621129	0
A630001G21Rik	2.08019	Zyg11b	0.620475	1.0618e-07
A630001G21Rik	2.08019	Uba6	0.620249	0
A630001G21Rik	2.08019	Ttc13	0.618982	0
A630001G21Rik	2.08019	Ckap5	0.618755	0
A630001G21Rik	2.08019	Scaf8	0.618681	0
A630001G21Rik	2.08019	Brf1	0.618334	0.000359266
A630001G21Rik	2.08019	Sirt1	0.617913	7.58425e-09
A630001G21Rik	2.08019	Susd3	0.617393	0.000359266
A630001G21Rik	2.08019	Chmp2a	0.617248	0.00473978
A630001G21Rik	2.08019	Pcnx	0.617197	0
A630001G21Rik	2.08019	Gm17018	0.616943	0
A630001G21Rik	2.08019	Uckl1	0.615937	0
A630001G21Rik	2.08019	Lcor	0.615872	0
A630001G21Rik	2.08019	Cdc73	0.614883	0
A630001G21Rik	2.08019	Ttf2	0.614026	1.0618e-07
A630001G21Rik	2.08019	Slc25a45	0.613985	0
A630001G21Rik	2.08019	Bbs12	0.613719	0
A630001G21Rik	2.08019	Eef1d	0.613568	2.54338e-05
A630001G21Rik	2.08019	Nsmce2	0.613367	0.00473978
A630001G21Rik	2.08019	Abcc10	0.613074	0
A630001G21Rik	2.08019	Clasp1	0.612997	0
A630001G21Rik	2.08019	Kdm7a	0.612764	0.000359266
A630001G21Rik	2.08019	Ccz1	0.612217	2.54338e-05
A630001G21Rik	2.08019	Slc35e2	0.611838	0.00473978
A630001G21Rik	2.08019	Ccnt1	0.610498	0
A630001G21Rik	2.08019	Dgkq	0.610304	1.6875e-06
A630001G21Rik	2.08019	Sos1	0.610269	0
A630001G21Rik	2.08019	Wdr91	0.608814	0.00473978
A630001G21Rik	2.08019	Rbm26	0.608491	0
A630001G21Rik	2.08019	H2afy	0.6083	0
A630001G21Rik	2.08019	Pank4	0.608144	2.54338e-05
A630001G21Rik	2.08019	Dazap1	0.608108	0
A630001G21Rik	2.08019	Snhg11	0.607693	1.0618e-07
A630001G21Rik	2.08019	Trappc6a	0.60719	0
A630001G21Rik	2.08019	Dcps	0.60651	1.6875e-06
A630001G21Rik	2.08019	Hemk1	0.606292	0
A630001G21Rik	2.08019	Mcph1	0.605937	2.54338e-05
A630001G21Rik	2.08019	Sytl1	0.604897	0
A630001G21Rik	2.08019	Bad	0.604813	0
A630001G21Rik	2.08019	Gm10177	0.604405	0
A630001G21Rik	2.08019	Dnm2	0.60438	1.6875e-06
A630001G21Rik	2.08019	S100a10	0.604104	1.6875e-06
A630001G21Rik	2.08019	Gstm4	0.604095	1.6875e-06
A630001G21Rik	2.08019	Ccdc117	0.604085	0
A630001G21Rik	2.08019	Atp5h	0.603516	1.0618e-07
A630001G21Rik	2.08019	Sri	0.603156	0
A630001G21Rik	2.08019	Tmem261	0.603011	0.00473978
A630001G21Rik	2.08019	Gsg2	0.602991	1.6875e-06
A630001G21Rik	2.08019	Ppm1j	0.602863	0
A630001G21Rik	2.08019	Fam13b	0.602544	0
A630001G21Rik	2.08019	Prelid1	0.602255	0.00473978
A630001G21Rik	2.08019	Fbxw8	0.602096	0
A630001G21Rik	2.08019	Abl2	0.601954	0
A630001G21Rik	2.08019	Ptar1	0.601952	0
A630001G21Rik	2.08019	Rc3h1	0.601759	0
A630001G21Rik	2.08019	Tor1a	0.601195	1.0618e-07
A630001G21Rik	2.08019	Gys1	0.601072	0
A630001G21Rik	2.08019	Snx32	0.600633	0.000359266
A630001G21Rik	2.08019	2410089E03Rik	0.600626	0
A630001G21Rik	2.08019	Rcor1	0.60062	0
A630001G21Rik	2.08019	Arid4b	0.60025	7.58425e-09
A630001G21Rik	2.08019	Atp1b1	0.599969	0.00473978
A630001G21Rik	2.08019	Card9	0.599929	1.6875e-06
A630001G21Rik	2.08019	Nipbl	0.599613	0.00473978
A630001G21Rik	2.08019	Lats1	0.599463	7.58425e-09
A630001G21Rik	2.08019	Ppp1r12b	0.599132	0.00473978
A630001G21Rik	2.08019	Nus1	0.598887	0.000359266
A630001G21Rik	2.08019	Akap10	0.598608	0
A630001G21Rik	2.08019	Pigf	0.597953	0.00473978
A630001G21Rik	2.08019	Atrx	0.596312	0
A630001G21Rik	2.08019	Usp9x	0.596093	1.0618e-07
A630001G21Rik	2.08019	Nxpe3	0.59581	1.6875e-06
A630001G21Rik	2.08019	Lrch4	0.595465	0
A630001G21Rik	2.08019	Ubp1	0.594973	1.6875e-06
A630001G21Rik	2.08019	Ptpn3	0.594851	0
A630001G21Rik	2.08019	Tipin	0.594812	2.54338e-05
A630001G21Rik	2.08019	Soat2	0.594608	0
A630001G21Rik	2.08019	Ccdc14	0.594608	0.00473978
A630001G21Rik	2.08019	G6pc3	0.59435	0
A630001G21Rik	2.08019	Ubr3	0.594274	0.000359266
A630001G21Rik	2.08019	B3gat3	0.593926	0
A630001G21Rik	2.08019	Kctd17	0.592404	0
A630001G21Rik	2.08019	Fez2	0.592297	0
A630001G21Rik	2.08019	Zfp513	0.591886	0.00473978
A630001G21Rik	2.08019	Chkb	0.591792	0
A630001G21Rik	2.08019	Zcchc11	0.591741	0
A630001G21Rik	2.08019	Pan2	0.591574	0
A630001G21Rik	2.08019	Cklf	0.59055	0.00473978
A630001G21Rik	2.08019	Dhrs1	0.590527	0
A630001G21Rik	2.08019	Ifi30	0.59029	0
A630001G21Rik	2.08019	Tcf7	0.59009	1.6875e-06
A630001G21Rik	2.08019	Scd2	0.589928	0
A630001G21Rik	2.08019	Det1	0.589596	0.000359266
A630001G21Rik	2.08019	Acot13	0.589037	0
A630001G21Rik	2.08019	Brk1	0.588953	1.6875e-06
A630001G21Rik	2.08019	H2afv	0.588788	0.000359266
A630001G21Rik	2.08019	Ankrd17	0.588464	0.00473978
A630001G21Rik	2.08019	Clk2	0.588418	0
A630001G21Rik	2.08019	Son	0.587856	0
A630001G21Rik	2.08019	Rictor	0.586322	0.000359266
A630001G21Rik	2.08019	Zfp592	0.586002	1.6875e-06
A630001G21Rik	2.08019	0610011F06Rik	0.585551	0.000359266
A630001G21Rik	2.08019	D6Wsu163e	0.584835	1.0618e-07
A630001G21Rik	2.08019	Fgd4	0.584831	0
A630001G21Rik	2.08019	Wac	0.58457	2.54338e-05
A630001G21Rik	2.08019	Mob1b	0.584494	2.54338e-05
A630001G21Rik	2.08019	Fam92a	0.584383	0
A630001G21Rik	2.08019	Ahsa2	0.584042	0
A630001G21Rik	2.08019	Phldb3	0.583984	1.0618e-07
A630001G21Rik	2.08019	Gmip	0.58342	0
A630001G21Rik	2.08019	Sbno1	0.582451	0
A630001G21Rik	2.08019	Prr13	0.582193	1.0618e-07
A630001G21Rik	2.08019	Mapk9	0.582093	2.54338e-05
A630001G21Rik	2.08019	Jade1	0.582062	0
A630001G21Rik	2.08019	Mbtps1	0.58194	0.000359266
A630001G21Rik	2.08019	Tmem165	0.581624	0
A630001G21Rik	2.08019	Nap1l5	0.581424	1.6875e-06
A630001G21Rik	2.08019	Brwd1	0.580605	0
A630001G21Rik	2.08019	Bbs9	0.579682	0.000359266
A630001G21Rik	2.08019	Grcc10	0.579494	7.58425e-09
A630001G21Rik	2.08019	Cux1	0.579482	0
A630001G21Rik	2.08019	Mob3c	0.578823	2.54338e-05
A630001G21Rik	2.08019	Hdac3	0.578465	0
A630001G21Rik	2.08019	Clcn2	0.57822	0
A630001G21Rik	2.08019	Rybp	0.578131	0
A630001G21Rik	2.08019	Dnase1l1	0.578116	0
A630001G21Rik	2.08019	Dse	0.577729	2.54338e-05
A630001G21Rik	2.08019	Rbm22	0.577313	0.00473978
A630001G21Rik	2.08019	Dtx4	0.575831	2.54338e-05
A630001G21Rik	2.08019	Coa7	0.575787	2.54338e-05
A630001G21Rik	2.08019	Fuz	0.575734	0
A630001G21Rik	2.08019	Sgk1	0.574357	0
A630001G21Rik	2.08019	6820431F20Rik	0.573195	0
A630001G21Rik	2.08019	Ampd3	0.572172	2.54338e-05
A630001G21Rik	2.08019	Akr1e1	0.571858	7.58425e-09
A630001G21Rik	2.08019	Appl2	0.571819	1.0618e-07
A630001G21Rik	2.08019	Rpl17-ps8	0.57177	0
A630001G21Rik	2.08019	Ska2	0.571487	0
A630001G21Rik	2.08019	Wwp2	0.570902	1.6875e-06
A630001G21Rik	2.08019	Esco1	0.570292	0.00473978
A630001G21Rik	2.08019	Kif20a	0.569734	0.00473978
A630001G21Rik	2.08019	Cxx1c	0.569704	2.54338e-05
A630001G21Rik	2.08019	F2rl1	0.569644	1.6875e-06
A630001G21Rik	2.08019	Rgs11	0.568525	2.54338e-05
A630001G21Rik	2.08019	Cyb561a3	0.568187	0.000359266
A630001G21Rik	2.08019	Tada3	0.567883	1.0618e-07
A630001G21Rik	2.08019	Sash3	0.567647	0.000359266
A630001G21Rik	2.08019	Fam72a	0.567378	0
A630001G21Rik	2.08019	Taf9b	0.566991	0.000359266
A630001G21Rik	2.08019	Foxj3	0.566274	2.54338e-05
A630001G21Rik	2.08019	Mier3	0.566084	0
A630001G21Rik	2.08019	Fam89b	0.56588	0
A630001G21Rik	2.08019	Pex7	0.565732	0
A630001G21Rik	2.08019	Arid5a	0.565462	2.54338e-05
A630001G21Rik	2.08019	Zfp451	0.565377	0
A630001G21Rik	2.08019	Tbc1d30	0.564935	0.000359266
A630001G21Rik	2.08019	Acox3	0.564833	0
A630001G21Rik	2.08019	Cltc	0.564627	0
A630001G21Rik	2.08019	Phf3	0.563605	0.000359266
A630001G21Rik	2.08019	Btaf1	0.563346	0
A630001G21Rik	2.08019	Ahctf1	0.563217	0
A630001G21Rik	2.08019	Qser1	0.562983	7.58425e-09
A630001G21Rik	2.08019	Acadm	0.562914	0.000359266
A630001G21Rik	2.08019	Dok2	0.562348	0
A630001G21Rik	2.08019	Gm10175	0.561998	0
A630001G21Rik	2.08019	Mia3	0.561776	0
A630001G21Rik	2.08019	Naa16	0.561406	0
A630001G21Rik	2.08019	Zc3h13	0.560996	0
A630001G21Rik	2.08019	Tmem57	0.559814	0.000359266
A630001G21Rik	2.08019	Tpr	0.559756	0.000359266
A630001G21Rik	2.08019	Asah2	0.559722	0.00473978
A630001G21Rik	2.08019	Pabpn1	0.558859	0.00473978
A630001G21Rik	2.08019	Scyl1	0.558425	0
A630001G21Rik	2.08019	Klhl21	0.557913	2.54338e-05
A630001G21Rik	2.08019	Cnot4	0.557426	0
A630001G21Rik	2.08019	Dennd1c	0.557295	7.58425e-09
A630001G21Rik	2.08019	Cflar	0.557178	0.00473978
A630001G21Rik	2.08019	Cbr4	0.556928	0
A630001G21Rik	2.08019	Spop	0.555747	0.00473978
A630001G21Rik	2.08019	Ccnb1	0.555694	0
A630001G21Rik	2.08019	Anapc11	0.55553	0
A630001G21Rik	2.08019	Baz2b	0.555275	1.6875e-06
A630001G21Rik	2.08019	Map6	0.554855	1.6875e-06
A630001G21Rik	2.08019	Gata3	0.554818	0
A630001G21Rik	2.08019	Ncoa1	0.554681	2.54338e-05
A630001G21Rik	2.08019	Ring1	0.554278	0.000359266
A630001G21Rik	2.08019	Tmem170b	0.55371	0
A630001G21Rik	2.08019	Serinc1	0.55346	0
A630001G21Rik	2.08019	Myc	0.553285	0.000359266
A630001G21Rik	2.08019	B3gntl1	0.553033	0
A630001G21Rik	2.08019	Mkl2	0.552862	1.6875e-06
A630001G21Rik	2.08019	Rab3gap1	0.552829	0
A630001G21Rik	2.08019	Adarb2	0.552426	0.000359266
A630001G21Rik	2.08019	Nxf1	0.552376	0
A630001G21Rik	2.08019	9030624J02Rik	0.552332	0
A630001G21Rik	2.08019	BC021614	0.55076	0.00473978
A630001G21Rik	2.08019	H1f0	0.550733	0
A630001G21Rik	2.08019	Wars	0.550192	0
A630001G21Rik	2.08019	Gfi1	0.54844	2.54338e-05
A630001G21Rik	2.08019	Fam151b	0.548318	0
A630001G21Rik	2.08019	Usp36	0.547092	0.00473978
A630001G21Rik	2.08019	Ccdc122	0.546953	0.00473978
A630001G21Rik	2.08019	Fam83f	0.546895	1.0618e-07
A630001G21Rik	2.08019	Lsm4	0.546073	0.000359266
A630001G21Rik	2.08019	St3gal4	0.545538	0
A630001G21Rik	2.08019	Card19	0.545419	1.0618e-07
A630001G21Rik	2.08019	Scrn3	0.545322	0
A630001G21Rik	2.08019	Mlh1	0.545268	0
A630001G21Rik	2.08019	Adck4	0.545006	2.54338e-05
A630001G21Rik	2.08019	Tox4	0.544842	0.00473978
A630001G21Rik	2.08019	Slc33a1	0.54482	0
A630001G21Rik	2.08019	Gm6483	0.544477	0
A630001G21Rik	2.08019	Wdr11	0.544191	0
A630001G21Rik	2.08019	Lrrc32	0.54376	0
A630001G21Rik	2.08019	Tmem231	0.542618	0.00473978
A630001G21Rik	2.08019	Abhd2	0.542148	1.0618e-07
A630001G21Rik	2.08019	Crbn	0.541247	1.6875e-06
A630001G21Rik	2.08019	Gm10073	0.541113	2.54338e-05
A630001G21Rik	2.08019	Scarb2	0.54109	1.6875e-06
A630001G21Rik	2.08019	Gm17661	0.538481	1.6875e-06
A630001G21Rik	2.08019	Gm17205	0.538145	1.6875e-06
A630001G21Rik	2.08019	Atp7a	0.53767	0.00473978
A630001G21Rik	2.08019	Meis3	0.53677	1.0618e-07
A630001G21Rik	2.08019	Rasa2	0.535908	0.000359266
A630001G21Rik	2.08019	Gm10392	0.535832	0.00473978
A630001G21Rik	2.08019	Gm6170	0.535546	0.000359266
A630001G21Rik	2.08019	Kif5b	0.53402	0.00473978
A630001G21Rik	2.08019	Maoa	0.534009	0
A630001G21Rik	2.08019	Arhgap4	0.533303	0.000359266
A630001G21Rik	2.08019	Rnls	0.529819	0.000359266
A630001G21Rik	2.08019	Pycard	0.529379	0.00473978
A630001G21Rik	2.08019	Adora2a	0.524741	0.000359266
A630001G21Rik	2.08019	Rab27a	0.523404	0
A630001G21Rik	2.08019	Ifi35	0.523398	1.6875e-06
A630001G21Rik	2.08019	Spata5	0.522842	0
A630001G21Rik	2.08019	Kif24	0.520261	0
A630001G21Rik	2.08019	Ccnyl1	0.518846	0
A630001G21Rik	2.08019	Zhx1	0.516061	2.54338e-05
A630001G21Rik	2.08019	Ppfia1	0.51588	0
A630001G21Rik	2.08019	Cmtm3	0.51509	0
A630001G21Rik	2.08019	Mettl13	0.512849	0
A630001G21Rik	2.08019	Aven	0.512385	7.58425e-09
A630001G21Rik	2.08019	Cul3	0.511467	1.0618e-07
A630001G21Rik	2.08019	Cwc22	0.510776	0.00473978
A630001G21Rik	2.08019	Nrros	0.507732	2.54338e-05
A630001G21Rik	2.08019	Lgmn	0.504133	0.00473978
A630001G21Rik	2.08019	Tank	0.503334	0
A630001G21Rik	2.08019	Smap1	0.501826	1.0618e-07
A630001G21Rik	2.08019	Arhgap6	0.498999	0.00473978
A630001G21Rik	2.08019	Trbj2-5	0.496868	7.58425e-09
A630001G21Rik	2.08019	Fsd1l	0.496745	0
A630001G21Rik	2.08019	Slc36a3	0.49458	0
A630001G21Rik	2.08019	Cradd	0.492264	1.6875e-06
A630001G21Rik	2.08019	Gm5687	0.491914	0
A630001G21Rik	2.08019	Gm20775	0.491208	2.54338e-05
A630001G21Rik	2.08019	Tnp2	0.491029	0
A630001G21Rik	2.08019	Gm28362	0.490435	2.54338e-05
A630001G21Rik	2.08019	Catsper2	0.488709	0.00473978
A630001G21Rik	2.08019	Bivm	0.484342	0
A630001G21Rik	2.08019	Rpl23a-ps3	0.47813	0.000359266
A630001G21Rik	2.08019	Cmya5	0.477509	0
A630001G21Rik	2.08019	Arhgap35	0.472465	0.000359266
A630001G21Rik	2.08019	Fxyd5	0.466533	2.54338e-05
A630001G21Rik	2.08019	Vsx2	0.464133	0.000359266
A630001G21Rik	2.08019	Slc43a2	0.454517	2.54338e-05
A630001G21Rik	2.08019	Pex13	0.45271	1.0618e-07
A630001G21Rik	2.08019	Gm6285	0.451084	0
A630001G21Rik	2.08019	Gm9385	0.438231	0
A630001G21Rik	2.08019	Fstl4	0.435072	7.58425e-09
A630001G21Rik	2.08019	Il5ra	0.433039	0
A630001G21Rik	2.08019	Rpl17-ps5	0.424864	0
A630001G21Rik	2.08019	1700028B04Rik	0.403707	1.0618e-07
A630001G21Rik	2.08019	Rasl12	0.402599	0
A630001G21Rik	2.08019	4933427G23Rik	0.401577	0
A630001G21Rik	2.08019	Tcap	0.389855	1.0618e-07
A630001G21Rik	2.08019	Tmem56	0.384112	1.0618e-07
A630001G21Rik	2.08019	Gm14442	0.350826	0
A630001G21Rik	2.08019	Gm28188	0.338074	2.54338e-05
A630001G21Rik	2.08019	Gm7618	0.333907	0.00473978
A630001G21Rik	2.08019	Gm4915	0.28909	1.0618e-07
A630001G21Rik	2.08019	Pafah1b1-ps2	0.28641	0.000359266
A630001G21Rik	2.08019	Gm15681	0.271557	0
Adnp	-1.53785	Srcap	0.845962	0
Adnp	-1.53785	Zfp384	0.830045	1.6875e-06
Adnp	-1.53785	Med1	0.807874	0
Adnp	-1.53785	Uqcrb	0.807801	0
Adnp	-1.53785	CAAA01147332.1	0.796293	0
Adnp	-1.53785	Tma7	0.795432	0
Adnp	-1.53785	Ncor2	0.794484	0
Adnp	-1.53785	Emc2	0.788392	0
Adnp	-1.53785	Spcs1	0.788133	0
Adnp	-1.53785	Capn2	0.787132	0
Adnp	-1.53785	Tango6	0.786139	0
Adnp	-1.53785	Mrpl20	0.785214	0.00473978
Adnp	-1.53785	Cap1	0.784698	2.54338e-05
Adnp	-1.53785	Ppib	0.783666	0
Adnp	-1.53785	Ubr2	0.783531	0
Adnp	-1.53785	Nfatc2	0.782723	7.58425e-09
Adnp	-1.53785	Tbca	0.782336	0
Adnp	-1.53785	Kif1c	0.781815	0
Adnp	-1.53785	Gm10177	0.781427	0
Adnp	-1.53785	4930503L19Rik	0.780948	0
Adnp	-1.53785	Tceb2	0.7797	2.54338e-05
Adnp	-1.53785	Smim7	0.779524	0
Adnp	-1.53785	Sumo1	0.779261	0
Adnp	-1.53785	Usp19	0.777981	0
Adnp	-1.53785	Trmt10c	0.777739	0
Adnp	-1.53785	Phf2	0.777412	0
Adnp	-1.53785	Tomm34	0.777079	0
Adnp	-1.53785	Szt2	0.775221	0.00473978
Adnp	-1.53785	Dph5	0.773866	0
Adnp	-1.53785	Cox7b	0.773426	0
Adnp	-1.53785	Ndufb8	0.773299	0.000359266
Adnp	-1.53785	Crebbp	0.772263	0
Adnp	-1.53785	Ep400	0.771344	0
Adnp	-1.53785	Taf1a	0.771	0
Adnp	-1.53785	D6Wsu163e	0.770798	1.0618e-07
Adnp	-1.53785	Atp5h	0.770753	0
Adnp	-1.53785	Sec22b	0.770079	0
Adnp	-1.53785	Mgat4b	0.769014	0
Adnp	-1.53785	Ptrh2	0.769002	0
Adnp	-1.53785	Chmp2a	0.768162	0
Adnp	-1.53785	Wdr33	0.766896	0
Adnp	-1.53785	Synrg	0.766662	0
Adnp	-1.53785	1190002N15Rik	0.766206	0
Adnp	-1.53785	Ubqln2	0.766105	0
Adnp	-1.53785	Mrpl30	0.765803	2.54338e-05
Adnp	-1.53785	Nae1	0.76578	0
Adnp	-1.53785	Pcnx	0.765255	0
Adnp	-1.53785	Cul5	0.764927	7.58425e-09
Adnp	-1.53785	Fam96a	0.764417	0
Adnp	-1.53785	Prr12	0.764128	0
Adnp	-1.53785	Lsm6	0.763494	0
Adnp	-1.53785	0610009B22Rik	0.762564	0.00473978
Adnp	-1.53785	Med12	0.762305	0
Adnp	-1.53785	Taf4	0.762257	0
Adnp	-1.53785	Cyp20a1	0.761613	0
Adnp	-1.53785	Apc	0.761531	0
Adnp	-1.53785	Maml1	0.76135	0
Adnp	-1.53785	Tm7sf3	0.761127	0
Adnp	-1.53785	Apaf1	0.760998	0
Adnp	-1.53785	Pet100	0.760833	0
Adnp	-1.53785	Snrpe	0.76068	0
Adnp	-1.53785	Tsacc	0.760032	0
Adnp	-1.53785	Calm1	0.75921	0
Adnp	-1.53785	Sod1	0.757554	0
Adnp	-1.53785	Lrba	0.757262	0
Adnp	-1.53785	Psmd10	0.757212	0
Adnp	-1.53785	Kmt2b	0.757142	0
Adnp	-1.53785	Atp5l	0.757128	0
Adnp	-1.53785	Actr6	0.756816	0
Adnp	-1.53785	Mon2	0.7561	0
Adnp	-1.53785	Nit2	0.755917	1.6875e-06
Adnp	-1.53785	Selk	0.755867	0
Adnp	-1.53785	Chd3	0.755534	0.00473978
Adnp	-1.53785	Prrc2a	0.755225	0
Adnp	-1.53785	Bcap29	0.755191	0
Adnp	-1.53785	Park7	0.755083	0
Adnp	-1.53785	Ptpn3	0.754991	0.000359266
Adnp	-1.53785	Cic	0.754925	0
Adnp	-1.53785	Ost4	0.754362	0
Adnp	-1.53785	Mrps18c	0.754133	0
Adnp	-1.53785	Rpa3	0.753563	0
Adnp	-1.53785	Atp5j2	0.753121	7.58425e-09
Adnp	-1.53785	Adam9	0.752853	0
Adnp	-1.53785	Srp14	0.75279	0
Adnp	-1.53785	Ccr7	0.752661	7.58425e-09
Adnp	-1.53785	Entpd7	0.752646	0
Adnp	-1.53785	Hprt	0.752368	0
Adnp	-1.53785	Ern1	0.752354	1.0618e-07
Adnp	-1.53785	Cetn2	0.752232	0
Adnp	-1.53785	Ndufb9	0.752014	0.00473978
Adnp	-1.53785	Zfp777	0.751937	0
Adnp	-1.53785	Slfn2	0.751824	0
Adnp	-1.53785	Ldhb	0.75141	0
Adnp	-1.53785	Gtpbp1	0.751387	0
Adnp	-1.53785	Pigf	0.750937	0
Adnp	-1.53785	Cox6b1	0.750013	0
Adnp	-1.53785	Ehmt2	0.74972	0
Adnp	-1.53785	Gm12481	0.749551	0
Adnp	-1.53785	Foxp1	0.749428	0
Adnp	-1.53785	Ttyh3	0.748832	0.00473978
Adnp	-1.53785	Ubn1	0.748788	0.00473978
Adnp	-1.53785	Sept2	0.748562	0
Adnp	-1.53785	Tmem128	0.748511	2.54338e-05
Adnp	-1.53785	Gnb2	0.748389	0
Adnp	-1.53785	Myeov2	0.748128	0
Adnp	-1.53785	Snrnp27	0.748078	0
Adnp	-1.53785	Tmem258	0.747732	0
Adnp	-1.53785	Lamtor5	0.747326	0
Adnp	-1.53785	Atp5f1	0.746748	2.54338e-05
Adnp	-1.53785	Cuedc1	0.746467	0.00473978
Adnp	-1.53785	Ndufs4	0.746362	0
Adnp	-1.53785	Fundc2	0.746304	0
Adnp	-1.53785	Anapc13	0.746059	2.54338e-05
Adnp	-1.53785	Mcmbp	0.745842	0
Adnp	-1.53785	Commd2	0.7455	0
Adnp	-1.53785	Ebp	0.745131	0
Adnp	-1.53785	Trbc2	0.744715	7.58425e-09
Adnp	-1.53785	Mettl10	0.744494	0
Adnp	-1.53785	Nmt2	0.744243	2.54338e-05
Adnp	-1.53785	Foxk1	0.744202	0
Adnp	-1.53785	Ndufa13	0.743981	1.6875e-06
Adnp	-1.53785	Ubr4	0.743944	0
Adnp	-1.53785	Eif4ebp2	0.743928	0
Adnp	-1.53785	Gtf2h5	0.743443	0.00473978
Adnp	-1.53785	Tsc1	0.743386	0
Adnp	-1.53785	Tpm3	0.743101	7.58425e-09
Adnp	-1.53785	Churc1	0.742288	2.54338e-05
Adnp	-1.53785	Rps27rt	0.742126	7.58425e-09
Adnp	-1.53785	Sucla2	0.742061	0.000359266
Adnp	-1.53785	Ostc	0.742005	7.58425e-09
Adnp	-1.53785	Smg1	0.741801	1.6875e-06
Adnp	-1.53785	Hdac5	0.741232	0
Adnp	-1.53785	Dcaf5	0.741148	0.00473978
Adnp	-1.53785	Esyt1	0.741026	0
Adnp	-1.53785	Ehbp1l1	0.740889	0
Adnp	-1.53785	Ndufa9	0.740571	0.00473978
Adnp	-1.53785	Cox4i1	0.740343	0
Adnp	-1.53785	Cebpzos	0.740275	0
Adnp	-1.53785	Pcnp	0.740225	1.0618e-07
Adnp	-1.53785	Thoc1	0.740184	0
Adnp	-1.53785	Cox7a2	0.739913	0
Adnp	-1.53785	Ufsp2	0.739717	0
Adnp	-1.53785	Snhg11	0.739587	0
Adnp	-1.53785	BC024978	0.739211	0.000359266
Adnp	-1.53785	Alg5	0.738157	0
Adnp	-1.53785	Fbrs	0.738131	0
Adnp	-1.53785	Tbpl1	0.737981	0
Adnp	-1.53785	Yme1l1	0.737802	0
Adnp	-1.53785	Ip6k2	0.737634	0.00473978
Adnp	-1.53785	Slc25a14	0.737434	7.58425e-09
Adnp	-1.53785	Zfyve26	0.736765	0
Adnp	-1.53785	Tomm22	0.736522	0
Adnp	-1.53785	Rab11b	0.736487	0
Adnp	-1.53785	Snrpg	0.736304	0
Adnp	-1.53785	Was	0.73628	0
Adnp	-1.53785	Mterf3	0.7362	0
Adnp	-1.53785	Dclk2	0.736187	1.0618e-07
Adnp	-1.53785	Capn15	0.736159	2.54338e-05
Adnp	-1.53785	Arhgef11	0.736114	7.58425e-09
Adnp	-1.53785	Trak1	0.735806	0
Adnp	-1.53785	0610007P14Rik	0.735762	0
Adnp	-1.53785	Cr1l	0.735646	0
Adnp	-1.53785	Cdk13	0.73501	0
Adnp	-1.53785	Cetn3	0.734938	0
Adnp	-1.53785	Tomm7	0.734662	0
Adnp	-1.53785	Tmco1	0.734579	0.000359266
Adnp	-1.53785	Trrap	0.734382	0
Adnp	-1.53785	Adam15	0.734042	2.54338e-05
Adnp	-1.53785	Ep300	0.734013	2.54338e-05
Adnp	-1.53785	Fmnl1	0.734004	0
Adnp	-1.53785	Cant1	0.733813	0.00473978
Adnp	-1.53785	Atxn2l	0.733654	0
Adnp	-1.53785	Krtcap2	0.733207	1.0618e-07
Adnp	-1.53785	Slc25a4	0.733151	1.0618e-07
Adnp	-1.53785	Ubr3	0.733134	0.000359266
Adnp	-1.53785	Tbcb	0.732861	1.6875e-06
Adnp	-1.53785	Tnks1bp1	0.73274	0
Adnp	-1.53785	Ndufa3	0.732483	0
Adnp	-1.53785	Taf15	0.732344	2.54338e-05
Adnp	-1.53785	Wdfy2	0.732282	0
Adnp	-1.53785	Aplp1	0.732249	0
Adnp	-1.53785	Sbds	0.732175	0
Adnp	-1.53785	Canx	0.732067	0
Adnp	-1.53785	Chmp5	0.732062	0
Adnp	-1.53785	Hnrnpul2	0.732026	0
Adnp	-1.53785	Spcs2	0.731962	1.0618e-07
Adnp	-1.53785	Abcf3	0.731892	0.000359266
Adnp	-1.53785	Stx8	0.731705	0
Adnp	-1.53785	Hcn3	0.731478	0.000359266
Adnp	-1.53785	Msl2	0.731458	0
Adnp	-1.53785	Psmb1	0.731003	2.54338e-05
Adnp	-1.53785	Dpm3	0.730535	0
Adnp	-1.53785	Ndufa5	0.730491	0
Adnp	-1.53785	Irs2	0.730484	0
Adnp	-1.53785	Dnajc19	0.73043	0
Adnp	-1.53785	Ado	0.730383	0
Adnp	-1.53785	Ndufs6	0.730371	0
Adnp	-1.53785	Osbp	0.730353	0.000359266
Adnp	-1.53785	Foxn3	0.730241	0
Adnp	-1.53785	Cmip	0.730065	0
Adnp	-1.53785	Abl1	0.729968	0
Adnp	-1.53785	Ier3ip1	0.729908	0
Adnp	-1.53785	Zfp566	0.729638	0
Adnp	-1.53785	Ralgapb	0.729593	1.6875e-06
Adnp	-1.53785	Cux2	0.72938	0.000359266
Adnp	-1.53785	Gsn	0.72927	7.58425e-09
Adnp	-1.53785	1110038F14Rik	0.729162	0.000359266
Adnp	-1.53785	Tnrc18	0.728878	0
Adnp	-1.53785	Timm8b	0.728874	0
Adnp	-1.53785	Gm6863	0.728416	1.6875e-06
Adnp	-1.53785	Rrn3	0.728324	0.000359266
Adnp	-1.53785	Bloc1s1	0.728323	2.54338e-05
Adnp	-1.53785	Trmo	0.728257	0.000359266
Adnp	-1.53785	Sar1b	0.728255	0.000359266
Adnp	-1.53785	Emc1	0.727778	0
Adnp	-1.53785	Swi5	0.727768	1.6875e-06
Adnp	-1.53785	Sec16a	0.727683	0
Adnp	-1.53785	Gltscr1l	0.727662	0
Adnp	-1.53785	Tgfb1	0.72762	0
Adnp	-1.53785	Cuta	0.727615	0.000359266
Adnp	-1.53785	Asb3	0.727604	0
Adnp	-1.53785	Pum1	0.727297	0
Adnp	-1.53785	Zfp319	0.727202	0
Adnp	-1.53785	Ddx6	0.72704	0
Adnp	-1.53785	Cklf	0.726894	0
Adnp	-1.53785	Mettl7a1	0.726831	0
Adnp	-1.53785	Sos2	0.726665	0.00473978
Adnp	-1.53785	Acap3	0.726638	0
Adnp	-1.53785	Unc119	0.726632	0
Adnp	-1.53785	Alg11	0.726558	0
Adnp	-1.53785	Rida	0.726252	0.00473978
Adnp	-1.53785	Ndufa1	0.726102	0
Adnp	-1.53785	Plcb3	0.725984	0
Adnp	-1.53785	Rabif	0.725892	0
Adnp	-1.53785	Kdm4b	0.725855	0
Adnp	-1.53785	Slc25a24	0.725802	0
Adnp	-1.53785	Calm2	0.725691	0
Adnp	-1.53785	B230219D22Rik	0.725512	1.6875e-06
Adnp	-1.53785	1810037I17Rik	0.725351	0
Adnp	-1.53785	Hypk	0.725262	0
Adnp	-1.53785	Immp1l	0.725251	0.00473978
Adnp	-1.53785	Ccz1	0.72522	0.000359266
Adnp	-1.53785	Faim	0.72505	0.00473978
Adnp	-1.53785	Huwe1	0.725038	0.00473978
Adnp	-1.53785	Mrpl48	0.724979	0
Adnp	-1.53785	Zc3h4	0.724898	0
Adnp	-1.53785	Abr	0.724873	0
Adnp	-1.53785	Pisd	0.724535	7.58425e-09
Adnp	-1.53785	Tvp23b	0.724354	0
Adnp	-1.53785	Gpld1	0.72434	0
Adnp	-1.53785	Rps12	0.724228	0
Adnp	-1.53785	Ssbp4	0.723914	0
Adnp	-1.53785	Cramp1l	0.723799	0
Adnp	-1.53785	Commd6	0.723713	1.6875e-06
Adnp	-1.53785	Midn	0.72369	1.6875e-06
Adnp	-1.53785	Asxl1	0.723662	0
Adnp	-1.53785	Sh2d1a	0.723602	0
Adnp	-1.53785	Thg1l	0.723568	0.00473978
Adnp	-1.53785	Sntb2	0.723362	1.0618e-07
Adnp	-1.53785	Sigmar1	0.723208	0.000359266
Adnp	-1.53785	Ing5	0.723163	0
Adnp	-1.53785	Ncoa6	0.723056	1.6875e-06
Adnp	-1.53785	Pstpip1	0.723055	0
Adnp	-1.53785	Trp53i11	0.722909	0
Adnp	-1.53785	Polr2a	0.722335	0
Adnp	-1.53785	Ramp1	0.722313	1.0618e-07
Adnp	-1.53785	Cycs	0.721989	2.54338e-05
Adnp	-1.53785	B4galnt4	0.721985	0
Adnp	-1.53785	Pogz	0.721913	0
Adnp	-1.53785	Gm7336	0.721895	0
Adnp	-1.53785	Dctn3	0.721694	0.000359266
Adnp	-1.53785	Trav3-3	0.721623	0
Adnp	-1.53785	Mef2d	0.7216	0
Adnp	-1.53785	Ufm1	0.721397	0
Adnp	-1.53785	Aldh9a1	0.721229	7.58425e-09
Adnp	-1.53785	Cox6c	0.7212	0
Adnp	-1.53785	Pcbp4	0.720547	0
Adnp	-1.53785	Prdx1	0.720385	0
Adnp	-1.53785	Taf3	0.720371	0
Adnp	-1.53785	Harbi1	0.720179	0.000359266
Adnp	-1.53785	Rnf44	0.720112	7.58425e-09
Adnp	-1.53785	Itpr3	0.719761	0
Adnp	-1.53785	Eny2	0.719675	0.000359266
Adnp	-1.53785	Plekhm1	0.719352	0
Adnp	-1.53785	R3hdm2	0.719024	0
Adnp	-1.53785	Rpl10a-ps1	0.718882	0
Adnp	-1.53785	Apobr	0.718554	7.58425e-09
Adnp	-1.53785	Crlf2	0.718407	0
Adnp	-1.53785	Arid1b	0.718303	0
Adnp	-1.53785	Acot2	0.718232	0
Adnp	-1.53785	Smim20	0.717905	0
Adnp	-1.53785	Gm21769	0.717871	0
Adnp	-1.53785	Rbms2	0.71735	0
Adnp	-1.53785	Lzts2	0.717191	0.00473978
Adnp	-1.53785	Mrpl33	0.717159	0
Adnp	-1.53785	Fbxl20	0.717137	0.00473978
Adnp	-1.53785	Tmem106c	0.716517	0.00473978
Adnp	-1.53785	Pcnx4	0.716114	0
Adnp	-1.53785	Ranbp10	0.71603	0.00473978
Adnp	-1.53785	Ppp1r37	0.715858	1.0618e-07
Adnp	-1.53785	2410015M20Rik	0.715801	0
Adnp	-1.53785	Rsbn1	0.715505	0
Adnp	-1.53785	Ndufs5	0.715262	1.0618e-07
Adnp	-1.53785	Tmem199	0.715197	0.00473978
Adnp	-1.53785	Tmem126a	0.714658	1.0618e-07
Adnp	-1.53785	Lin52	0.714057	0
Adnp	-1.53785	Ccdc88c	0.714048	0
Adnp	-1.53785	Vps29	0.714018	0
Adnp	-1.53785	Pik3cb	0.713998	0
Adnp	-1.53785	Rpp40	0.713977	7.58425e-09
Adnp	-1.53785	Lsm12	0.71394	1.6875e-06
Adnp	-1.53785	Dtwd2	0.713747	0
Adnp	-1.53785	Tnfrsf14	0.713481	0.00473978
Adnp	-1.53785	Msmo1	0.713349	0.000359266
Adnp	-1.53785	Fam32a	0.713112	0.00473978
Adnp	-1.53785	Zcchc24	0.712896	0
Adnp	-1.53785	Eid1	0.712578	0
Adnp	-1.53785	Cbfb	0.71239	1.0618e-07
Adnp	-1.53785	Them4	0.71229	0
Adnp	-1.53785	Kdm4c	0.712247	0.00473978
Adnp	-1.53785	Smyd3	0.712189	0
Adnp	-1.53785	Coa4	0.712121	0
Adnp	-1.53785	Fbxo46	0.7121	0
Adnp	-1.53785	Grpel2	0.71207	0
Adnp	-1.53785	Epg5	0.712024	1.6875e-06
Adnp	-1.53785	Grb2	0.711762	0
Adnp	-1.53785	Nbeal2	0.71176	7.58425e-09
Adnp	-1.53785	Lamtor2	0.711691	0
Adnp	-1.53785	Rprd2	0.711317	0
Adnp	-1.53785	Clec16a	0.711245	0
Adnp	-1.53785	Rfx1	0.711203	0.000359266
Adnp	-1.53785	Mvb12b	0.710884	1.0618e-07
Adnp	-1.53785	Hsf2	0.710678	0
Adnp	-1.53785	Dsel	0.710631	0
Adnp	-1.53785	Prorsd1	0.710447	0
Adnp	-1.53785	Wdr81	0.710131	1.0618e-07
Adnp	-1.53785	Slc9a1	0.709891	0
Adnp	-1.53785	Nfkbia	0.709733	2.54338e-05
Adnp	-1.53785	B4galt3	0.709566	1.0618e-07
Adnp	-1.53785	Lyrm2	0.70952	0
Adnp	-1.53785	Rab8a	0.709336	0.00473978
Adnp	-1.53785	Herc2	0.709149	0
Adnp	-1.53785	Zcchc17	0.709023	0.00473978
Adnp	-1.53785	Casc3	0.708957	0
Adnp	-1.53785	Psma3	0.708856	0
Adnp	-1.53785	Ndufb7	0.708753	2.54338e-05
Adnp	-1.53785	Frat2	0.708729	1.6875e-06
Adnp	-1.53785	Safb	0.708626	0
Adnp	-1.53785	Ppp1r11	0.708606	0.00473978
Adnp	-1.53785	Mesdc1	0.708427	1.0618e-07
Adnp	-1.53785	Pdcd6	0.70811	0
Adnp	-1.53785	Kat6a	0.708041	0
Adnp	-1.53785	Blvra	0.707843	0
Adnp	-1.53785	Rac1	0.707775	0
Adnp	-1.53785	Diaph1	0.707685	7.58425e-09
Adnp	-1.53785	Srp19	0.707624	0
Adnp	-1.53785	Ndufaf7	0.707205	7.58425e-09
Adnp	-1.53785	Nedd8	0.707107	0
Adnp	-1.53785	Ccdc92	0.706985	0.00473978
Adnp	-1.53785	Mapk9	0.70679	0
Adnp	-1.53785	Zxda	0.706742	0
Adnp	-1.53785	Ythdc2	0.70661	7.58425e-09
Adnp	-1.53785	Rgp1	0.706567	0.000359266
Adnp	-1.53785	Cfl2	0.706323	0
Adnp	-1.53785	Srp9	0.706139	0
Adnp	-1.53785	Mief1	0.705891	7.58425e-09
Adnp	-1.53785	Gid4	0.705835	0
Adnp	-1.53785	Cnpy2	0.705769	1.6875e-06
Adnp	-1.53785	Tjp3	0.705648	1.0618e-07
Adnp	-1.53785	Mrpl18	0.705637	0.00473978
Adnp	-1.53785	Eif1ax	0.705606	0
Adnp	-1.53785	Zbtb8os	0.705446	0.00473978
Adnp	-1.53785	Safb2	0.705089	0
Adnp	-1.53785	Cnot3	0.704916	0
Adnp	-1.53785	Alkbh7	0.70481	0.000359266
Adnp	-1.53785	Dip2a	0.70475	7.58425e-09
Adnp	-1.53785	Anapc10	0.704696	0
Adnp	-1.53785	Elk1	0.70445	1.6875e-06
Adnp	-1.53785	Pcmt1	0.704035	0
Adnp	-1.53785	Bzrap1	0.703509	0.000359266
Adnp	-1.53785	Hnrnpf	0.70343	0
Adnp	-1.53785	Cox7c	0.703337	2.54338e-05
Adnp	-1.53785	Itm2a	0.703256	0.000359266
Adnp	-1.53785	Scaf8	0.703197	1.0618e-07
Adnp	-1.53785	Ino80d	0.703192	2.54338e-05
Adnp	-1.53785	Dph6	0.703103	1.0618e-07
Adnp	-1.53785	Rpl37rt	0.702989	0.00473978
Adnp	-1.53785	Snapc5	0.702885	0
Adnp	-1.53785	Phf21a	0.702868	0.000359266
Adnp	-1.53785	Usf2	0.702834	7.58425e-09
Adnp	-1.53785	1810022K09Rik	0.702791	1.0618e-07
Adnp	-1.53785	Idnk	0.702718	0.00473978
Adnp	-1.53785	Prrc2b	0.702566	2.54338e-05
Adnp	-1.53785	Smg7	0.702278	0.00473978
Adnp	-1.53785	Smim4	0.702277	0
Adnp	-1.53785	Zfp599	0.702028	0
Adnp	-1.53785	Cdc42	0.701743	0
Adnp	-1.53785	Nrip2	0.701633	0
Adnp	-1.53785	Hopx	0.701038	1.6875e-06
Adnp	-1.53785	Rfx7	0.700577	0
Adnp	-1.53785	Kdelr2	0.700469	7.58425e-09
Adnp	-1.53785	Dlg4	0.700426	0
Adnp	-1.53785	Las1l	0.700347	0.00473978
Adnp	-1.53785	Alkbh8	0.700275	0
Adnp	-1.53785	Ppp1ca	0.70025	0
Adnp	-1.53785	Kansl1	0.700218	0
Adnp	-1.53785	Itpripl1	0.700201	2.54338e-05
Adnp	-1.53785	Herc3	0.700007	1.6875e-06
Adnp	-1.53785	Diexf	0.699923	0
Adnp	-1.53785	Tgs1	0.699707	0
Adnp	-1.53785	Ddx31	0.699669	2.54338e-05
Adnp	-1.53785	Sec14l2	0.699657	0.00473978
Adnp	-1.53785	Jak3	0.69937	0
Adnp	-1.53785	Kdm4a	0.699303	0.000359266
Adnp	-1.53785	Il3ra	0.699156	0.00473978
Adnp	-1.53785	BC004004	0.699107	0
Adnp	-1.53785	Dtd2	0.698727	0.00473978
Adnp	-1.53785	Plcb4	0.698689	0
Adnp	-1.53785	Agap2	0.698615	1.0618e-07
Adnp	-1.53785	Bcap31	0.698608	0
Adnp	-1.53785	Tbc1d13	0.698387	0.000359266
Adnp	-1.53785	Myef2	0.698187	1.6875e-06
Adnp	-1.53785	Uqcrh	0.697892	0
Adnp	-1.53785	Hmgb1	0.697828	0
Adnp	-1.53785	Myo9b	0.69769	1.6875e-06
Adnp	-1.53785	Ptov1	0.697632	7.58425e-09
Adnp	-1.53785	Agk	0.697621	0
Adnp	-1.53785	Krt7	0.697598	0.000359266
Adnp	-1.53785	Ndufaf3	0.697559	0.00473978
Adnp	-1.53785	Dars	0.697498	0.00473978
Adnp	-1.53785	Bag6	0.697126	1.6875e-06
Adnp	-1.53785	Psma6	0.69694	0
Adnp	-1.53785	Gm15427	0.696882	0.00473978
Adnp	-1.53785	Trim41	0.696871	0
Adnp	-1.53785	Srrm2	0.696856	1.0618e-07
Adnp	-1.53785	Sumo2	0.696802	0.00473978
Adnp	-1.53785	Serinc3	0.696721	0
Adnp	-1.53785	Cdan1	0.696652	0
Adnp	-1.53785	Gtf2a2	0.696418	0.00473978
Adnp	-1.53785	Akirin1	0.696418	0
Adnp	-1.53785	Gm10288	0.696068	1.6875e-06
Adnp	-1.53785	Cerk	0.695973	0.00473978
Adnp	-1.53785	Mapk3	0.695808	0
Adnp	-1.53785	Smurf1	0.695629	1.0618e-07
Adnp	-1.53785	Ppp2r5b	0.695529	0.000359266
Adnp	-1.53785	Knop1	0.6954	0
Adnp	-1.53785	Commd10	0.695199	2.54338e-05
Adnp	-1.53785	Pex2	0.695125	0
Adnp	-1.53785	Samd4b	0.694908	2.54338e-05
Adnp	-1.53785	Ntng2	0.694876	0
Adnp	-1.53785	Trappc10	0.694731	2.54338e-05
Adnp	-1.53785	Sdhaf4	0.69399	0.000359266
Adnp	-1.53785	Mrps10	0.693539	7.58425e-09
Adnp	-1.53785	Bahd1	0.693464	0
Adnp	-1.53785	Zfp938	0.693413	0.00473978
Adnp	-1.53785	Ncor1	0.693404	0
Adnp	-1.53785	Arhgap10	0.69306	0
Adnp	-1.53785	Rnasek	0.693002	0.000359266
Adnp	-1.53785	Mapre3	0.692799	0
Adnp	-1.53785	Gnl3l	0.692266	0.00473978
Adnp	-1.53785	Fam196b	0.691904	2.54338e-05
Adnp	-1.53785	Ssbp2	0.691714	0
Adnp	-1.53785	Rnf7	0.691269	1.6875e-06
Adnp	-1.53785	Setd1b	0.691052	0
Adnp	-1.53785	Gm5601	0.690918	0
Adnp	-1.53785	Dusp19	0.690801	1.0618e-07
Adnp	-1.53785	Lsr	0.690313	0
Adnp	-1.53785	Mdh1	0.690189	0.000359266
Adnp	-1.53785	Polr2j	0.68979	0.00473978
Adnp	-1.53785	Pfdn5	0.689281	1.6875e-06
Adnp	-1.53785	Ptpdc1	0.688568	0.00473978
Adnp	-1.53785	Exosc8	0.688532	7.58425e-09
Adnp	-1.53785	Zfp592	0.68843	0
Adnp	-1.53785	Haus8	0.688355	0
Adnp	-1.53785	Ssr2	0.688219	0.00473978
Adnp	-1.53785	Rpl35	0.68806	0.00473978
Adnp	-1.53785	Grik5	0.687904	0
Adnp	-1.53785	Slc52a3	0.687772	0
Adnp	-1.53785	Dyrk1b	0.687717	0
Adnp	-1.53785	Gm9769	0.687627	0
Adnp	-1.53785	Hmgn1	0.687316	1.6875e-06
Adnp	-1.53785	Rps23-ps1	0.687094	2.54338e-05
Adnp	-1.53785	Cldn12	0.686862	0
Adnp	-1.53785	Arfgef2	0.686853	0
Adnp	-1.53785	Map4k4	0.68674	0
Adnp	-1.53785	Atp10a	0.686627	0
Adnp	-1.53785	Hcls1	0.686004	0.00473978
Adnp	-1.53785	Stard10	0.685799	0.000359266
Adnp	-1.53785	Mrpl23	0.685548	0.00473978
Adnp	-1.53785	Psme1	0.685153	0.00473978
Adnp	-1.53785	Myom2	0.685033	0.00473978
Adnp	-1.53785	Zfp341	0.685006	0.00473978
Adnp	-1.53785	Rnf128	0.684112	0
Adnp	-1.53785	Ldah	0.683851	0
Adnp	-1.53785	Lamtor3	0.683806	0
Adnp	-1.53785	Flnb	0.683696	0
Adnp	-1.53785	Ccdc88b	0.683644	0
Adnp	-1.53785	Rai1	0.683563	0
Adnp	-1.53785	Cdk7	0.68341	7.58425e-09
Adnp	-1.53785	Mlxip	0.683399	0.000359266
Adnp	-1.53785	Mnt	0.683281	0.000359266
Adnp	-1.53785	Abracl	0.682231	0.000359266
Adnp	-1.53785	Slc39a6	0.681859	0.000359266
Adnp	-1.53785	Pcnt	0.681803	0
Adnp	-1.53785	Hint3	0.681742	1.0618e-07
Adnp	-1.53785	0610012G03Rik	0.681625	0.00473978
Adnp	-1.53785	Syngap1	0.681611	0.000359266
Adnp	-1.53785	2010107E04Rik	0.681274	0
Adnp	-1.53785	Entpd6	0.681123	0.00473978
Adnp	-1.53785	Eif3e	0.681122	0.00473978
Adnp	-1.53785	Man1b1	0.680848	1.6875e-06
Adnp	-1.53785	Mocos	0.680842	2.54338e-05
Adnp	-1.53785	Lrp5	0.680611	0
Adnp	-1.53785	Ifi27	0.68057	0
Adnp	-1.53785	Gtf2b	0.680222	0.000359266
Adnp	-1.53785	Trit1	0.680183	0
Adnp	-1.53785	Nol8	0.68015	0.00473978
Adnp	-1.53785	Chd7	0.680144	2.54338e-05
Adnp	-1.53785	Sdc3	0.680077	0
Adnp	-1.53785	Mtfr1l	0.679926	1.6875e-06
Adnp	-1.53785	Vamp7	0.679699	0
Adnp	-1.53785	Rab24	0.679671	7.58425e-09
Adnp	-1.53785	Eif2ak3	0.679617	0.000359266
Adnp	-1.53785	Oaz1	0.679529	1.6875e-06
Adnp	-1.53785	Arid1a	0.679368	2.54338e-05
Adnp	-1.53785	Iqcb1	0.679346	0.00473978
Adnp	-1.53785	Fam83h	0.679029	0
Adnp	-1.53785	Ccnh	0.67858	0
Adnp	-1.53785	Thoc7	0.678522	0
Adnp	-1.53785	Zmym3	0.678508	0.00473978
Adnp	-1.53785	Gm2000	0.678392	0
Adnp	-1.53785	Magt1	0.67768	0
Adnp	-1.53785	Gm10163	0.677584	0
Adnp	-1.53785	Ankib1	0.677281	1.6875e-06
Adnp	-1.53785	Msra	0.676905	0.000359266
Adnp	-1.53785	Nfu1	0.676825	2.54338e-05
Adnp	-1.53785	Trafd1	0.676765	0
Adnp	-1.53785	Rere	0.676679	0
Adnp	-1.53785	Cln6	0.676472	0.000359266
Adnp	-1.53785	Pdpk1	0.676205	0
Adnp	-1.53785	Adamts6	0.676157	0
Adnp	-1.53785	Wasf2	0.676098	0
Adnp	-1.53785	Gabarapl2	0.676039	7.58425e-09
Adnp	-1.53785	Ubxn8	0.676003	2.54338e-05
Adnp	-1.53785	Ptma	0.675909	0.000359266
Adnp	-1.53785	Tmx1	0.675531	2.54338e-05
Adnp	-1.53785	Nup214	0.675529	0
Adnp	-1.53785	Dpy19l4	0.67548	0.000359266
Adnp	-1.53785	Abca2	0.675302	0
Adnp	-1.53785	Plekhf1	0.675045	0
Adnp	-1.53785	Sufu	0.674407	0
Adnp	-1.53785	Abcb10	0.674225	0
Adnp	-1.53785	Mccc1	0.673777	0
Adnp	-1.53785	Scaf4	0.673734	0.000359266
Adnp	-1.53785	Gm10273	0.673728	0
Adnp	-1.53785	Fastkd5	0.673673	7.58425e-09
Adnp	-1.53785	Bag5	0.673175	0.00473978
Adnp	-1.53785	Hspb11	0.673121	0
Adnp	-1.53785	Sec24b	0.672725	1.6875e-06
Adnp	-1.53785	Tmed3	0.672505	1.0618e-07
Adnp	-1.53785	Zfp532	0.672423	0.00473978
Adnp	-1.53785	Brd2	0.672329	1.6875e-06
Adnp	-1.53785	Gvin1	0.672217	0
Adnp	-1.53785	Rad1	0.672139	0
Adnp	-1.53785	Tmem68	0.672137	0
Adnp	-1.53785	Rnf130	0.672108	1.0618e-07
Adnp	-1.53785	Qtrtd1	0.671826	0.00473978
Adnp	-1.53785	Gm3604	0.671604	0.00473978
Adnp	-1.53785	Gm20678	0.670851	0
Adnp	-1.53785	Tmed5	0.670463	0
Adnp	-1.53785	Ube2w	0.670373	1.0618e-07
Adnp	-1.53785	Trip12	0.670316	0.000359266
Adnp	-1.53785	Smarcd2	0.670107	0.00473978
Adnp	-1.53785	Zyx	0.669971	0
Adnp	-1.53785	Terf2	0.669828	0.00473978
Adnp	-1.53785	Crmp1	0.669803	0
Adnp	-1.53785	Arhgef25	0.669482	0
Adnp	-1.53785	Ppp2r5e	0.669418	0
Adnp	-1.53785	Kdelr1	0.669379	1.0618e-07
Adnp	-1.53785	Gm4707	0.669068	1.6875e-06
Adnp	-1.53785	Dnmbp	0.668951	0
Adnp	-1.53785	Tle4	0.667846	1.6875e-06
Adnp	-1.53785	Tmem63b	0.667714	0
Adnp	-1.53785	Dopey1	0.667685	1.0618e-07
Adnp	-1.53785	H1f0	0.667214	0
Adnp	-1.53785	Atg2a	0.667183	0
Adnp	-1.53785	Slc35e4	0.666615	1.6875e-06
Adnp	-1.53785	Mthfs	0.666464	0
Adnp	-1.53785	Mxi1	0.665989	0.000359266
Adnp	-1.53785	Pqlc3	0.665371	0.000359266
Adnp	-1.53785	Inf2	0.664532	7.58425e-09
Adnp	-1.53785	Ehmt1	0.664157	0
Adnp	-1.53785	Il18rap	0.664051	7.58425e-09
Adnp	-1.53785	Uap1l1	0.663972	1.0618e-07
Adnp	-1.53785	Kansl2	0.663484	1.0618e-07
Adnp	-1.53785	Arsb	0.663137	0.00473978
Adnp	-1.53785	Foxd2	0.663111	0.000359266
Adnp	-1.53785	Zbtb44	0.662949	2.54338e-05
Adnp	-1.53785	Trbv12-2	0.662747	1.6875e-06
Adnp	-1.53785	Acap2	0.662126	0.00473978
Adnp	-1.53785	Mospd2	0.662013	2.54338e-05
Adnp	-1.53785	Aak1	0.662012	2.54338e-05
Adnp	-1.53785	Anxa6	0.661243	0
Adnp	-1.53785	Sar1a	0.660484	2.54338e-05
Adnp	-1.53785	Snx6	0.660057	0
Adnp	-1.53785	Gm14435	0.659897	7.58425e-09
Adnp	-1.53785	Arpc4	0.659684	0.00473978
Adnp	-1.53785	Plekha2	0.659504	2.54338e-05
Adnp	-1.53785	Cnnm2	0.659333	0
Adnp	-1.53785	Gm9083	0.659287	2.54338e-05
Adnp	-1.53785	Tspan17	0.658943	7.58425e-09
Adnp	-1.53785	Gpatch8	0.65879	1.6875e-06
Adnp	-1.53785	Eif4a3	0.657992	0
Adnp	-1.53785	Herpud2	0.657725	1.6875e-06
Adnp	-1.53785	Zcchc2	0.657713	0
Adnp	-1.53785	Galnt1	0.657484	1.6875e-06
Adnp	-1.53785	Sptan1	0.656623	0.00473978
Adnp	-1.53785	Rap2c	0.65652	7.58425e-09
Adnp	-1.53785	Sdc4	0.656402	0.00473978
Adnp	-1.53785	Mex3a	0.656289	1.6875e-06
Adnp	-1.53785	Cnn3	0.656074	0
Adnp	-1.53785	Tmem30a	0.655873	0
Adnp	-1.53785	Tshb	0.655847	7.58425e-09
Adnp	-1.53785	Eno1	0.65577	0.000359266
Adnp	-1.53785	Xpr1	0.655681	0.00473978
Adnp	-1.53785	Ggh	0.655321	0
Adnp	-1.53785	2610001J05Rik	0.654708	0
Adnp	-1.53785	Tmem69	0.654473	0
Adnp	-1.53785	Gtpbp10	0.654105	0.00473978
Adnp	-1.53785	Ahr	0.653879	1.6875e-06
Adnp	-1.53785	Gon4l	0.653473	0
Adnp	-1.53785	Slc25a20	0.653262	0
Adnp	-1.53785	Sesn3	0.653243	0.000359266
Adnp	-1.53785	Sbf2	0.652803	2.54338e-05
Adnp	-1.53785	Med6	0.652609	2.54338e-05
Adnp	-1.53785	Ggn	0.652371	1.0618e-07
Adnp	-1.53785	Mpp3	0.651972	0
Adnp	-1.53785	Armcx4	0.651855	0.000359266
Adnp	-1.53785	Eif4g3	0.651686	2.54338e-05
Adnp	-1.53785	Srpk2	0.650445	1.6875e-06
Adnp	-1.53785	Sik3	0.650371	0
Adnp	-1.53785	Cndp2	0.650312	0.00473978
Adnp	-1.53785	Dolk	0.649541	2.54338e-05
Adnp	-1.53785	Polr3g	0.649327	0.000359266
Adnp	-1.53785	Zfp207	0.649165	0.00473978
Adnp	-1.53785	Hnrnph2	0.648978	7.58425e-09
Adnp	-1.53785	Pi4ka	0.647983	1.0618e-07
Adnp	-1.53785	Ago1	0.647764	0.000359266
Adnp	-1.53785	Fzd7	0.647568	0
Adnp	-1.53785	Itpripl2	0.646542	0.000359266
Adnp	-1.53785	Gm9794	0.646448	2.54338e-05
Adnp	-1.53785	Pcyt1b	0.645643	0.00473978
Adnp	-1.53785	Fxr2	0.645108	0.00473978
Adnp	-1.53785	Zfp689	0.64458	0.000359266
Adnp	-1.53785	Ap1g1	0.644498	0.000359266
Adnp	-1.53785	Klf8	0.644179	7.58425e-09
Adnp	-1.53785	Tmem184b	0.643956	0
Adnp	-1.53785	Gm9821	0.643489	1.6875e-06
Adnp	-1.53785	Mettl21a	0.64336	2.54338e-05
Adnp	-1.53785	C2cd3	0.641125	0
Adnp	-1.53785	Basp1	0.640826	0
Adnp	-1.53785	Ranbp9	0.640695	0.00473978
Adnp	-1.53785	Tm9sf3	0.640388	0.00473978
Adnp	-1.53785	Tep1	0.639556	0.000359266
Adnp	-1.53785	Itgb3bp	0.639091	0.000359266
Adnp	-1.53785	Xrcc4	0.638876	7.58425e-09
Adnp	-1.53785	Rgag4	0.638869	0.00473978
Adnp	-1.53785	Slain1	0.6388	2.54338e-05
Adnp	-1.53785	Cnih2	0.63839	0.000359266
Adnp	-1.53785	Vamp3	0.637332	0
Adnp	-1.53785	Plcl1	0.636532	0
Adnp	-1.53785	Uggt1	0.636246	1.6875e-06
Adnp	-1.53785	Cyfip2	0.636201	0.00473978
Adnp	-1.53785	Cyp4f16	0.63579	2.54338e-05
Adnp	-1.53785	Rptor	0.635756	0.000359266
Adnp	-1.53785	Sh3bgrl	0.635437	7.58425e-09
Adnp	-1.53785	Gm5292	0.634637	0
Adnp	-1.53785	Ptk2	0.633815	0
Adnp	-1.53785	Rps2-ps9	0.633616	0
Adnp	-1.53785	Mdn1	0.632801	1.6875e-06
Adnp	-1.53785	Atg13	0.632643	0
Adnp	-1.53785	N4bp1	0.631626	2.54338e-05
Adnp	-1.53785	AI987944	0.630312	1.0618e-07
Adnp	-1.53785	Gm5851	0.630061	2.54338e-05
Adnp	-1.53785	Trpm2	0.629944	0
Adnp	-1.53785	Tcf7l2	0.629032	0.00473978
Adnp	-1.53785	Pura	0.627313	0.00473978
Adnp	-1.53785	Gm10130	0.626853	0
Adnp	-1.53785	B130006D01Rik	0.626034	2.54338e-05
Adnp	-1.53785	Sptssa	0.624636	0.00473978
Adnp	-1.53785	Cand2	0.624206	0.00473978
Adnp	-1.53785	Fam193a	0.624092	0
Adnp	-1.53785	Mbip	0.623857	0.000359266
Adnp	-1.53785	Card10	0.619568	0.00473978
Adnp	-1.53785	Oraov1	0.618957	1.6875e-06
Adnp	-1.53785	Mrps5	0.61863	0.00473978
Adnp	-1.53785	Mn1	0.617182	1.0618e-07
Adnp	-1.53785	Gm8337	0.614364	0.000359266
Adnp	-1.53785	Pqlc1	0.613098	0
Adnp	-1.53785	Trav7d-5	0.613077	0
Adnp	-1.53785	Rpgr	0.612698	0
Adnp	-1.53785	Armc9	0.612236	1.6875e-06
Adnp	-1.53785	Dnajc18	0.611275	2.54338e-05
Adnp	-1.53785	Trav3-1	0.610656	0.000359266
Adnp	-1.53785	Pou5f2	0.610358	0
Adnp	-1.53785	Prkag2	0.610171	2.54338e-05
Adnp	-1.53785	Dennd1a	0.609535	0
Adnp	-1.53785	Ermn	0.609351	0
Adnp	-1.53785	Gm5776	0.609214	0.00473978
Adnp	-1.53785	Zfp345	0.608502	7.58425e-09
Adnp	-1.53785	H2-DMb1	0.606623	1.6875e-06
Adnp	-1.53785	Trav7n-5	0.6062	0
Adnp	-1.53785	Scrt1	0.604352	0
Adnp	-1.53785	Gm13622	0.604172	0.00473978
Adnp	-1.53785	Osgep	0.604041	0.000359266
Adnp	-1.53785	AY074887	0.603795	0
Adnp	-1.53785	Jdp2	0.600863	2.54338e-05
Adnp	-1.53785	Ctbp2	0.600157	0.00473978
Adnp	-1.53785	Lrrc57	0.599849	0
Adnp	-1.53785	Cyb5rl	0.598631	2.54338e-05
Adnp	-1.53785	Fas	0.597572	0.00473978
Adnp	-1.53785	Agbl2	0.595937	2.54338e-05
Adnp	-1.53785	Rpl36a-ps2	0.595168	7.58425e-09
Adnp	-1.53785	Ccdc136	0.593451	0
Adnp	-1.53785	Zfp697	0.593393	0
Adnp	-1.53785	Tarm1	0.591891	0
Adnp	-1.53785	BC068281	0.59176	0.00473978
Adnp	-1.53785	Rad9b	0.59032	0.00473978
Adnp	-1.53785	Gm8731	0.587099	0
Adnp	-1.53785	4833439L19Rik	0.583015	0.00473978
Adnp	-1.53785	Qrich1	0.58123	1.0618e-07
Adnp	-1.53785	4930526A20Rik	0.581124	7.58425e-09
Adnp	-1.53785	Kcnab1	0.581118	0.00473978
Adnp	-1.53785	Gm12846	0.580582	1.0618e-07
Adnp	-1.53785	Gm6745	0.580488	2.54338e-05
Adnp	-1.53785	Gm3839	0.580465	0.00473978
Adnp	-1.53785	Gm17060	0.578797	1.6875e-06
Adnp	-1.53785	Itgb5	0.578248	0
Adnp	-1.53785	Car9	0.577751	1.6875e-06
Adnp	-1.53785	F2rl2	0.575112	0.000359266
Adnp	-1.53785	Gm12411	0.574906	7.58425e-09
Adnp	-1.53785	Lrp4	0.574155	0
Adnp	-1.53785	Myo15b	0.571908	1.0618e-07
Adnp	-1.53785	Cmtr1	0.569892	0
Adnp	-1.53785	Gm10064	0.567839	0.000359266
Adnp	-1.53785	Pramel4	0.566225	0
Adnp	-1.53785	E030024N20Rik	0.56594	0.000359266
Adnp	-1.53785	Gm8824	0.563795	0.00473978
Adnp	-1.53785	Clca3a1	0.562426	0.00473978
Adnp	-1.53785	Gm15013	0.561494	0
Adnp	-1.53785	Tgfb3	0.559867	0.000359266
Adnp	-1.53785	AC182748.3	0.555872	0
Adnp	-1.53785	Svep1	0.555064	0.00473978
Adnp	-1.53785	Rpl19-ps10	0.553776	0
Adnp	-1.53785	Gzma	0.552513	0
Adnp	-1.53785	4931406P16Rik	0.552403	1.0618e-07
Adnp	-1.53785	Rpl31-ps14	0.551585	2.54338e-05
Adnp	-1.53785	Fam83a	0.546426	1.0618e-07
Adnp	-1.53785	Gm6426	0.545466	0
Adnp	-1.53785	Gm6123	0.543593	0.00473978
Adnp	-1.53785	Cercam	0.541575	0.00473978
Adnp	-1.53785	Gm12439	0.539557	0.00473978
Adnp	-1.53785	Dpep2	0.539515	0
Adnp	-1.53785	Rpl15-ps5	0.537657	1.0618e-07
Adnp	-1.53785	Gm6063	0.537408	0
Adnp	-1.53785	Rps12-ps9	0.535181	0.00473978
Adnp	-1.53785	Selm	0.531845	0.00473978
Adnp	-1.53785	Pilra	0.531808	0.000359266
Adnp	-1.53785	Lmo7	0.529875	0.00473978
Adnp	-1.53785	Gm12987	0.527491	7.58425e-09
Adnp	-1.53785	Gm5459	0.527084	0.00473978
Adnp	-1.53785	RP24-116C19.5	0.526298	0.000359266
Adnp	-1.53785	Gm14666	0.525041	0.00473978
Adnp	-1.53785	Ube3c	0.524997	2.54338e-05
Adnp	-1.53785	Gm15779	0.523935	0.000359266
Adnp	-1.53785	Spic	0.519538	0.000359266
Adnp	-1.53785	Ceacam16	0.514325	0.00473978
Adnp	-1.53785	Gm12034	0.508543	2.54338e-05
Adnp	-1.53785	Aldoart1	0.507962	0
Adnp	-1.53785	Gm15836	0.504982	0.000359266
Adnp	-1.53785	Gm5614	0.503803	0.000359266
Adnp	-1.53785	Gm5340	0.502492	0
Adnp	-1.53785	Gm43008	0.501903	0
Adnp	-1.53785	Gm6044	0.50029	2.54338e-05
Adnp	-1.53785	Gm13407	0.497979	2.54338e-05
Adnp	-1.53785	Dpysl5	0.495897	7.58425e-09
Adnp	-1.53785	Gm10719	0.492326	0
Adnp	-1.53785	Gm13665	0.491987	7.58425e-09
Adnp	-1.53785	Gm9234	0.491659	0
Adnp	-1.53785	CAAA01093158.1	0.490863	0
Adnp	-1.53785	Rpl31-ps10	0.490172	0
Adnp	-1.53785	Gm12341	0.488422	0.000359266
Adnp	-1.53785	Gm17067	0.484546	0.000359266
Adnp	-1.53785	Nxpe4	0.482943	0.00473978
Adnp	-1.53785	Trav15-2-dv6-2	0.470235	0.00473978
Adnp	-1.53785	Gm12090	0.468287	0
Adnp	-1.53785	Gm2735	0.464055	0.00473978
Adnp	-1.53785	Car5a	0.453259	0.00473978
Adnp	-1.53785	Gm20482	0.448615	0
Adnp	-1.53785	Arl11	0.44531	1.6875e-06
Adnp	-1.53785	Gm12728	0.444614	2.54338e-05
Adnp	-1.53785	Gm43615	0.436794	0.000359266
Adnp	-1.53785	Rpl21-ps14	0.429215	1.0618e-07
Adnp	-1.53785	Traj49	0.425502	0.000359266
Adnp	-1.53785	Gm6054	0.423975	0.00473978
Adnp	-1.53785	Gm5356	0.423851	1.6875e-06
Adnp	-1.53785	Scn9a	0.423806	0.000359266
Adnp	-1.53785	Atp6v1g3	0.42377	1.6875e-06
Adnp	-1.53785	Gm5853	0.419915	1.0618e-07
Adnp	-1.53785	Gm6395	0.418088	0.000359266
Adnp	-1.53785	Gm11745	0.410484	1.6875e-06
Adnp	-1.53785	Gm6501	0.397794	1.6875e-06
Adnp	-1.53785	Gm21451	0.394931	0
Adnp	-1.53785	Gm10923	0.391646	0
Adnp	-1.53785	Gm12529	0.386498	7.58425e-09
Adnp	-1.53785	Gm17214	0.352786	2.54338e-05
Adnp	-1.53785	Trdv4	0.351605	0
Adnp	-1.53785	Grid2ip	0.339062	1.6875e-06
Adnp	-1.53785	Tex40	0.331101	2.54338e-05
Adnp2	-0.735427	Capza2	0.827358	0.00473978
Adnp2	-0.735427	Ubqln4	0.823085	0.000359266
Adnp2	-0.735427	Mrpl11	0.81923	1.6875e-06
Adnp2	-0.735427	CAAA01147332.1	0.816566	0
Adnp2	-0.735427	Prrc2a	0.807952	0
Adnp2	-0.735427	Col11a2	0.80736	0
Adnp2	-0.735427	Ppp2r3d	0.802936	0
Adnp2	-0.735427	Cdkal1	0.799886	0
Adnp2	-0.735427	Zfp362	0.799367	0
Adnp2	-0.735427	Deb1	0.797587	1.6875e-06
Adnp2	-0.735427	Gm38394	0.79552	0
Adnp2	-0.735427	Ppp6r2	0.795061	1.0618e-07
Adnp2	-0.735427	Acap3	0.794741	0
Adnp2	-0.735427	Rnf126	0.792241	0
Adnp2	-0.735427	Scamp4	0.791696	0
Adnp2	-0.735427	Il2rg	0.791207	0
Adnp2	-0.735427	Hars	0.790607	7.58425e-09
Adnp2	-0.735427	Smurf1	0.790562	7.58425e-09
Adnp2	-0.735427	Polr2d	0.790402	0
Adnp2	-0.735427	Mrpl22	0.788496	0
Adnp2	-0.735427	Fam193b	0.788415	0
Adnp2	-0.735427	Taldo1	0.788199	1.0618e-07
Adnp2	-0.735427	Tor1a	0.788055	0
Adnp2	-0.735427	Ndufb10	0.787718	1.0618e-07
Adnp2	-0.735427	Kctd2	0.787595	1.0618e-07
Adnp2	-0.735427	Clasrp	0.78568	0
Adnp2	-0.735427	Immp1l	0.784554	2.54338e-05
Adnp2	-0.735427	Rapgef2	0.784418	0
Adnp2	-0.735427	Ppib	0.783457	0
Adnp2	-0.735427	Emc2	0.783327	0
Adnp2	-0.735427	Fbxw4	0.782301	1.6875e-06
Adnp2	-0.735427	Zfp637	0.781457	0
Adnp2	-0.735427	4930518I15Rik	0.781265	0
Adnp2	-0.735427	Snhg11	0.781206	0
Adnp2	-0.735427	Cdpf1	0.780592	0
Adnp2	-0.735427	Dctn3	0.780487	0
Adnp2	-0.735427	Usp50	0.780052	0
Adnp2	-0.735427	Ndufb8	0.779079	7.58425e-09
Adnp2	-0.735427	Ciapin1	0.778349	0
Adnp2	-0.735427	Fem1c	0.778311	0
Adnp2	-0.735427	Hrh2	0.778237	0.00473978
Adnp2	-0.735427	Psmb2	0.778237	2.54338e-05
Adnp2	-0.735427	Golt1b	0.778207	0
Adnp2	-0.735427	Sub1	0.777636	1.0618e-07
Adnp2	-0.735427	Nfyb	0.776602	0.00473978
Adnp2	-0.735427	Drg2	0.775432	0.00473978
Adnp2	-0.735427	Med11	0.774641	0
Adnp2	-0.735427	Them6	0.774254	0
Adnp2	-0.735427	Ssr4	0.774211	0
Adnp2	-0.735427	Orc3	0.773459	0
Adnp2	-0.735427	Tmx2	0.772891	0
Adnp2	-0.735427	Banf1	0.772819	0
Adnp2	-0.735427	Ankzf1	0.772409	0
Adnp2	-0.735427	Mrpl46	0.771952	0.000359266
Adnp2	-0.735427	Tm7sf3	0.771912	0
Adnp2	-0.735427	Ogfod3	0.771656	0.000359266
Adnp2	-0.735427	Trim28	0.771585	0
Adnp2	-0.735427	Chtf8	0.771493	0
Adnp2	-0.735427	Leng8	0.771477	0
Adnp2	-0.735427	Kmt2b	0.771405	0
Adnp2	-0.735427	Crat	0.771313	0
Adnp2	-0.735427	Ndst2	0.771106	1.6875e-06
Adnp2	-0.735427	Ndufb5	0.770351	0
Adnp2	-0.735427	Dpm2	0.770332	0
Adnp2	-0.735427	Senp3	0.769996	0
Adnp2	-0.735427	Cul5	0.76997	1.6875e-06
Adnp2	-0.735427	Calm1	0.769076	7.58425e-09
Adnp2	-0.735427	Rae1	0.768897	0
Adnp2	-0.735427	Trrap	0.768846	7.58425e-09
Adnp2	-0.735427	Eif4a-ps4	0.768665	0
Adnp2	-0.735427	Prpsap1	0.7682	0.00473978
Adnp2	-0.735427	Ptrh2	0.768117	0
Adnp2	-0.735427	C2cd2l	0.768107	1.0618e-07
Adnp2	-0.735427	Gtf2a2	0.767899	0
Adnp2	-0.735427	Ppp1r15b	0.767232	0
Adnp2	-0.735427	Blmh	0.767213	0
Adnp2	-0.735427	Grpel1	0.767076	0.00473978
Adnp2	-0.735427	Idh3a	0.76704	0
Adnp2	-0.735427	Smarcd2	0.767037	1.6875e-06
Adnp2	-0.735427	Pcnx	0.7669	0
Adnp2	-0.735427	Ergic3	0.766734	2.54338e-05
Adnp2	-0.735427	Usp45	0.766563	0
Adnp2	-0.735427	Lrba	0.766497	7.58425e-09
Adnp2	-0.735427	Myeov2	0.766268	0.000359266
Adnp2	-0.735427	Ano10	0.76539	0
Adnp2	-0.735427	Cd320	0.764505	0
Adnp2	-0.735427	Dolpp1	0.764347	0.000359266
Adnp2	-0.735427	4933434E20Rik	0.764215	0.000359266
Adnp2	-0.735427	Uba52	0.764089	0
Adnp2	-0.735427	Aes	0.764055	0
Adnp2	-0.735427	Dynll1	0.763769	0
Adnp2	-0.735427	Dynlrb1	0.763502	0
Adnp2	-0.735427	Atpaf2	0.763245	2.54338e-05
Adnp2	-0.735427	Sucla2	0.763043	0
Adnp2	-0.735427	Phka2	0.762753	0
Adnp2	-0.735427	Ythdf2	0.76274	0
Adnp2	-0.735427	Hspe1	0.762493	0.000359266
Adnp2	-0.735427	Jrkl	0.762448	0
Adnp2	-0.735427	Suv420h2	0.762405	0
Adnp2	-0.735427	1700021F05Rik	0.762317	2.54338e-05
Adnp2	-0.735427	Srcap	0.76228	0
Adnp2	-0.735427	Kars	0.762217	0
Adnp2	-0.735427	Commd10	0.762004	7.58425e-09
Adnp2	-0.735427	Gm28035	0.761544	0
Adnp2	-0.735427	Rabepk	0.761538	0
Adnp2	-0.735427	Habp4	0.761397	0.00473978
Adnp2	-0.735427	Mrps23	0.761307	0
Adnp2	-0.735427	Gpatch11	0.761022	0.000359266
Adnp2	-0.735427	Bcap29	0.760814	7.58425e-09
Adnp2	-0.735427	Cyb561d2	0.760797	2.54338e-05
Adnp2	-0.735427	Rnf7	0.76075	0
Adnp2	-0.735427	Fgf2	0.760732	1.6875e-06
Adnp2	-0.735427	Gm35339	0.760635	1.6875e-06
Adnp2	-0.735427	Slc35b2	0.760487	0.000359266
Adnp2	-0.735427	Rpain	0.76035	0
Adnp2	-0.735427	Thoc5	0.760107	0
Adnp2	-0.735427	Atrip	0.760047	0
Adnp2	-0.735427	Capzb	0.759923	0
Adnp2	-0.735427	Cars	0.759911	0.000359266
Adnp2	-0.735427	Phxr4	0.759736	1.0618e-07
Adnp2	-0.735427	Pcgf6	0.759565	0.00473978
Adnp2	-0.735427	Cstf1	0.759532	0
Adnp2	-0.735427	Zbtb22	0.759462	0
Adnp2	-0.735427	Nop9	0.759268	0.00473978
Adnp2	-0.735427	Fcho1	0.759107	2.54338e-05
Adnp2	-0.735427	Gm16286	0.759001	0
Adnp2	-0.735427	Timm17a	0.758763	1.0618e-07
Adnp2	-0.735427	Mcl1	0.758503	0.000359266
Adnp2	-0.735427	Fbxo24	0.758273	2.54338e-05
Adnp2	-0.735427	Saa3	0.758189	1.6875e-06
Adnp2	-0.735427	Commd2	0.758149	0
Adnp2	-0.735427	Eif2b5	0.757996	0.00473978
Adnp2	-0.735427	Ccdc53	0.757993	0
Adnp2	-0.735427	Psmd5	0.7578	0
Adnp2	-0.735427	Cd9	0.757709	0
Adnp2	-0.735427	Nipsnap1	0.75768	0
Adnp2	-0.735427	Pim3	0.757652	0
Adnp2	-0.735427	Gm26587	0.75741	0
Adnp2	-0.735427	Zfp384	0.757409	0
Adnp2	-0.735427	Rpl27	0.757219	2.54338e-05
Adnp2	-0.735427	Atp6v0e	0.757209	1.0618e-07
Adnp2	-0.735427	Atp5h	0.757203	0
Adnp2	-0.735427	Rer1	0.756937	1.0618e-07
Adnp2	-0.735427	Zbtb33	0.756863	0
Adnp2	-0.735427	Syne1	0.756809	1.0618e-07
Adnp2	-0.735427	Apip	0.756195	0
Adnp2	-0.735427	Ankra2	0.755919	0
Adnp2	-0.735427	Stra13	0.755757	0.000359266
Adnp2	-0.735427	Ppm1m	0.755733	0
Adnp2	-0.735427	Tamm41	0.755658	0
Adnp2	-0.735427	Scai	0.755654	7.58425e-09
Adnp2	-0.735427	Ddx24	0.755356	0
Adnp2	-0.735427	Nif3l1	0.755231	0
Adnp2	-0.735427	Yars	0.755143	0.00473978
Adnp2	-0.735427	Bak1	0.755013	0.000359266
Adnp2	-0.735427	Fam96a	0.754947	1.6875e-06
Adnp2	-0.735427	Gm16523	0.754521	0
Adnp2	-0.735427	Pcgf3	0.754507	1.0618e-07
Adnp2	-0.735427	Nmt1	0.754231	0.00473978
Adnp2	-0.735427	Crlf2	0.754066	0
Adnp2	-0.735427	Pomk	0.753874	2.54338e-05
Adnp2	-0.735427	Eif2s1	0.753084	0.00473978
Adnp2	-0.735427	Yrdc	0.752879	0.00473978
Adnp2	-0.735427	Clec2d	0.752783	0
Adnp2	-0.735427	Atp5g2	0.752776	0
Adnp2	-0.735427	Ubn1	0.752417	0
Adnp2	-0.735427	Rab7	0.752066	0
Adnp2	-0.735427	Ost4	0.751728	0.00473978
Adnp2	-0.735427	Atp5s	0.751517	0
Adnp2	-0.735427	Rpl7l1	0.751401	0.00473978
Adnp2	-0.735427	Cbfb	0.751332	0.000359266
Adnp2	-0.735427	Pdcd2l	0.751283	2.54338e-05
Adnp2	-0.735427	Akap1	0.751	0.000359266
Adnp2	-0.735427	Eif1	0.750851	0
Adnp2	-0.735427	Dlg1	0.750747	0
Adnp2	-0.735427	Avpi1	0.75073	0.000359266
Adnp2	-0.735427	B4galnt4	0.750729	0
Adnp2	-0.735427	Zc3h4	0.75072	0
Adnp2	-0.735427	Zfpm1	0.750362	0
Adnp2	-0.735427	Cs	0.750049	0.00473978
Adnp2	-0.735427	Pcmt1	0.750048	0.000359266
Adnp2	-0.735427	Dnaja3	0.7499	7.58425e-09
Adnp2	-0.735427	Dhx57	0.749797	0
Adnp2	-0.735427	Ddx52	0.749671	0.000359266
Adnp2	-0.735427	Zfp617	0.749635	2.54338e-05
Adnp2	-0.735427	Stard5	0.749568	0.000359266
Adnp2	-0.735427	H6pd	0.749201	0
Adnp2	-0.735427	Vkorc1l1	0.748663	7.58425e-09
Adnp2	-0.735427	Rnf215	0.748615	0
Adnp2	-0.735427	Vamp1	0.748474	7.58425e-09
Adnp2	-0.735427	Ndufs8	0.748445	0
Adnp2	-0.735427	Mrpl18	0.748349	1.6875e-06
Adnp2	-0.735427	Adam15	0.748318	0
Adnp2	-0.735427	Mcoln1	0.748093	0
Adnp2	-0.735427	Gm18782	0.74806	0
Adnp2	-0.735427	Dus2	0.747883	0
Adnp2	-0.735427	AW146154	0.74784	0
Adnp2	-0.735427	Mea1	0.747799	1.6875e-06
Adnp2	-0.735427	Ppp6r1	0.747768	0
Adnp2	-0.735427	Gga1	0.747701	0
Adnp2	-0.735427	Mettl15	0.74754	0
Adnp2	-0.735427	Sumf2	0.747443	0.00473978
Adnp2	-0.735427	Cops7a	0.747402	0
Adnp2	-0.735427	Smim12	0.747196	1.6875e-06
Adnp2	-0.735427	Ldb1	0.746992	2.54338e-05
Adnp2	-0.735427	Cpsf3l	0.746947	0.00473978
Adnp2	-0.735427	Snrnp25	0.746813	0
Adnp2	-0.735427	Zdhhc6	0.746763	0
Adnp2	-0.735427	Psmc3	0.746624	7.58425e-09
Adnp2	-0.735427	Tmem126a	0.746546	1.0618e-07
Adnp2	-0.735427	Cers2	0.746267	0
Adnp2	-0.735427	1700123O20Rik	0.746169	0
Adnp2	-0.735427	P3h1	0.746027	1.0618e-07
Adnp2	-0.735427	Ywhaz	0.745965	0
Adnp2	-0.735427	Gm12481	0.745897	0
Adnp2	-0.735427	Med29	0.74584	0.00473978
Adnp2	-0.735427	Tsc1	0.74572	1.0618e-07
Adnp2	-0.735427	Tbc1d7	0.7457	0.000359266
Adnp2	-0.735427	Phgdh	0.745525	0
Adnp2	-0.735427	Slc26a11	0.745389	7.58425e-09
Adnp2	-0.735427	Cmss1	0.745379	0.000359266
Adnp2	-0.735427	Trmt112	0.745363	7.58425e-09
Adnp2	-0.735427	D6Wsu163e	0.745126	2.54338e-05
Adnp2	-0.735427	Gatsl3	0.744591	0
Adnp2	-0.735427	Adrbk1	0.744348	0
Adnp2	-0.735427	Pigu	0.744315	0
Adnp2	-0.735427	Entpd7	0.744274	0
Adnp2	-0.735427	Faap24	0.744064	1.0618e-07
Adnp2	-0.735427	Gdpd3	0.744013	0
Adnp2	-0.735427	Kif1bp	0.743886	1.6875e-06
Adnp2	-0.735427	Hnrnpk	0.743833	0
Adnp2	-0.735427	Snw1	0.74372	0
Adnp2	-0.735427	Rnf34	0.743695	0
Adnp2	-0.735427	Ccar2	0.743548	0
Adnp2	-0.735427	Clic3	0.743282	0
Adnp2	-0.735427	Mon2	0.743115	0
Adnp2	-0.735427	Gm8898	0.743026	0
Adnp2	-0.735427	Zcchc17	0.742701	0
Adnp2	-0.735427	Psmb1	0.742608	0
Adnp2	-0.735427	Stx8	0.742601	0.000359266
Adnp2	-0.735427	Gm42688	0.742601	0
Adnp2	-0.735427	Them4	0.742428	0
Adnp2	-0.735427	Enoph1	0.742329	7.58425e-09
Adnp2	-0.735427	Hdac1	0.742318	0
Adnp2	-0.735427	Ndfip1	0.742294	1.0618e-07
Adnp2	-0.735427	Mob1a	0.742288	0
Adnp2	-0.735427	Sec13	0.742193	1.6875e-06
Adnp2	-0.735427	Gm5601	0.74185	0
Adnp2	-0.735427	Gm10521	0.74171	0.00473978
Adnp2	-0.735427	Mrps28	0.741617	0.00473978
Adnp2	-0.735427	Dip2a	0.741142	0
Adnp2	-0.735427	Hirip3	0.740999	1.6875e-06
Adnp2	-0.735427	Gmps	0.740939	2.54338e-05
Adnp2	-0.735427	Zyg11b	0.740867	0.000359266
Adnp2	-0.735427	Tomm6	0.740813	7.58425e-09
Adnp2	-0.735427	Nt5c	0.740732	0
Adnp2	-0.735427	Ndufs4	0.740696	1.0618e-07
Adnp2	-0.735427	Mrpl41	0.740613	0.00473978
Adnp2	-0.735427	Akap8	0.740555	0.00473978
Adnp2	-0.735427	Sec22b	0.740444	2.54338e-05
Adnp2	-0.735427	Eva1b	0.740404	0
Adnp2	-0.735427	Ndufa12	0.74037	0.00473978
Adnp2	-0.735427	Eif3j1	0.740332	0
Adnp2	-0.735427	Atp6v1g1	0.740245	1.0618e-07
Adnp2	-0.735427	Tmem258	0.739895	2.54338e-05
Adnp2	-0.735427	Dnajc19	0.739857	7.58425e-09
Adnp2	-0.735427	Tsacc	0.739817	0.00473978
Adnp2	-0.735427	Akirin1	0.739785	0.00473978
Adnp2	-0.735427	BC024978	0.739659	0.00473978
Adnp2	-0.735427	Dusp19	0.73933	0.00473978
Adnp2	-0.735427	Dennd6b	0.73933	0
Adnp2	-0.735427	Hspa8	0.739266	1.0618e-07
Adnp2	-0.735427	Ppp2r5b	0.739253	0
Adnp2	-0.735427	Cds2	0.73919	0.000359266
Adnp2	-0.735427	Gmeb2	0.739163	0.000359266
Adnp2	-0.735427	Gm9762	0.73915	0
Adnp2	-0.735427	Col9a3	0.738947	0
Adnp2	-0.735427	Cetn2	0.738889	2.54338e-05
Adnp2	-0.735427	Timm21	0.73877	0.00473978
Adnp2	-0.735427	1700025G04Rik	0.738665	1.6875e-06
Adnp2	-0.735427	BC005537	0.738604	0
Adnp2	-0.735427	Foxo4	0.73832	2.54338e-05
Adnp2	-0.735427	Smn1	0.738313	2.54338e-05
Adnp2	-0.735427	Thoc6	0.738254	0.00473978
Adnp2	-0.735427	Cstb	0.738153	0
Adnp2	-0.735427	Irak3	0.738099	0
Adnp2	-0.735427	Rbm33	0.737601	7.58425e-09
Adnp2	-0.735427	Ano8	0.737591	0
Adnp2	-0.735427	Gpn3	0.737565	0.00473978
Adnp2	-0.735427	AW549877	0.737505	0
Adnp2	-0.735427	Ip6k2	0.737434	0
Adnp2	-0.735427	Hacd3	0.737416	0
Adnp2	-0.735427	Fkbp3	0.737215	0
Adnp2	-0.735427	Rbm10	0.737037	0.000359266
Adnp2	-0.735427	Iqcd	0.736761	1.0618e-07
Adnp2	-0.735427	Cdca2	0.736595	2.54338e-05
Adnp2	-0.735427	Pole4	0.73635	2.54338e-05
Adnp2	-0.735427	Tceb3	0.736334	0
Adnp2	-0.735427	Tsen54	0.73633	0
Adnp2	-0.735427	Oard1	0.736219	7.58425e-09
Adnp2	-0.735427	Tcf25	0.736168	0
Adnp2	-0.735427	Epn1	0.73598	1.0618e-07
Adnp2	-0.735427	Tdg	0.735896	0.000359266
Adnp2	-0.735427	Adcy3	0.735814	0
Adnp2	-0.735427	Tmco1	0.735598	0
Adnp2	-0.735427	Ccnl2	0.735518	0.000359266
Adnp2	-0.735427	Nup54	0.735518	1.0618e-07
Adnp2	-0.735427	Fam168b	0.735339	0.000359266
Adnp2	-0.735427	Ankrd16	0.735142	0
Adnp2	-0.735427	Pdcd6ip	0.734992	0
Adnp2	-0.735427	Elof1	0.734941	2.54338e-05
Adnp2	-0.735427	Polr1e	0.734913	1.0618e-07
Adnp2	-0.735427	Tmem170	0.73481	0
Adnp2	-0.735427	Shq1	0.734627	0
Adnp2	-0.735427	Micu3	0.734593	7.58425e-09
Adnp2	-0.735427	Msl2	0.734468	2.54338e-05
Adnp2	-0.735427	0610009L18Rik	0.734449	1.6875e-06
Adnp2	-0.735427	Gm4034	0.734379	0.00473978
Adnp2	-0.735427	Phax	0.734352	0
Adnp2	-0.735427	Smim20	0.734342	7.58425e-09
Adnp2	-0.735427	Cops4	0.734334	0
Adnp2	-0.735427	Sdhaf3	0.734242	0
Adnp2	-0.735427	Bahd1	0.734142	0.00473978
Adnp2	-0.735427	Txnl4a	0.734111	0.00473978
Adnp2	-0.735427	Arf1	0.733947	0
Adnp2	-0.735427	Ash1l	0.733901	1.6875e-06
Adnp2	-0.735427	Mib2	0.733752	0
Adnp2	-0.735427	Pde1b	0.733588	0
Adnp2	-0.735427	Zfyve26	0.733544	0
Adnp2	-0.735427	Wdtc1	0.733538	0
Adnp2	-0.735427	Gm20605	0.733532	0
Adnp2	-0.735427	AI182371	0.733307	0
Adnp2	-0.735427	Elac1	0.733052	0
Adnp2	-0.735427	Jkamp	0.733027	7.58425e-09
Adnp2	-0.735427	Tmem198b	0.732959	7.58425e-09
Adnp2	-0.735427	Zfp579	0.732845	2.54338e-05
Adnp2	-0.735427	Nupl1	0.732713	0
Adnp2	-0.735427	Mgat4b	0.732617	0
Adnp2	-0.735427	Prcc	0.732537	7.58425e-09
Adnp2	-0.735427	Sbno1	0.73211	0.00473978
Adnp2	-0.735427	Ager	0.732067	0.00473978
Adnp2	-0.735427	Zfp319	0.732	0.000359266
Adnp2	-0.735427	Tspyl4	0.731896	0.000359266
Adnp2	-0.735427	Ssr1	0.731886	0
Adnp2	-0.735427	G430049J08Rik	0.73182	0
Adnp2	-0.735427	C1galt1	0.731514	0
Adnp2	-0.735427	Slc24a5	0.731507	7.58425e-09
Adnp2	-0.735427	Chchd5	0.731373	0
Adnp2	-0.735427	Cisd3	0.731235	0
Adnp2	-0.735427	Dera	0.731054	0
Adnp2	-0.735427	St13	0.731003	7.58425e-09
Adnp2	-0.735427	Lrrc58	0.730986	0.00473978
Adnp2	-0.735427	Rcc2	0.730868	0
Adnp2	-0.735427	Ecd	0.730711	0
Adnp2	-0.735427	Itga2b	0.730554	0
Adnp2	-0.735427	Mthfr	0.730468	2.54338e-05
Adnp2	-0.735427	DHRSX	0.730434	0
Adnp2	-0.735427	Ccnf	0.730349	0.00473978
Adnp2	-0.735427	Col4a3bp	0.730283	1.6875e-06
Adnp2	-0.735427	Wdr91	0.730239	0
Adnp2	-0.735427	Gm7666	0.730035	0.000359266
Adnp2	-0.735427	Tmem94	0.729866	0.00473978
Adnp2	-0.735427	Ift27	0.729754	1.6875e-06
Adnp2	-0.735427	Usp32	0.72969	1.0618e-07
Adnp2	-0.735427	Fastkd3	0.729666	1.0618e-07
Adnp2	-0.735427	Klf11	0.729601	0.00473978
Adnp2	-0.735427	Ccdc47	0.729452	0
Adnp2	-0.735427	Slc18a2	0.7293	0
Adnp2	-0.735427	Pigp	0.729299	0.000359266
Adnp2	-0.735427	Cyb561d1	0.729271	0.00473978
Adnp2	-0.735427	Erp27	0.729263	0
Adnp2	-0.735427	Scd2	0.72922	0.00473978
Adnp2	-0.735427	Sec61g	0.729103	0
Adnp2	-0.735427	Fzd7	0.729061	0
Adnp2	-0.735427	Eif3k	0.729028	0.00473978
Adnp2	-0.735427	Ldhb	0.728978	0
Adnp2	-0.735427	Pdpr	0.728951	0
Adnp2	-0.735427	Crkl	0.728444	0
Adnp2	-0.735427	Tmem41a	0.728334	0.00473978
Adnp2	-0.735427	Hmgb2	0.728323	0.000359266
[truncated: 629,151+ more rows]

## Sheet: Network_NES>2
Regulator	NES	Target	FC	FDR
2610021A01Rik	-2.77637	Zfp397	-1.03391	0.771844
2610021A01Rik	-2.77637	Xrcc1	-1.02825	0.748818
2610021A01Rik	-2.77637	Man2b2	1.49531	1.03957e-23
2610021A01Rik	-2.77637	Zfp81	-1.21013	0.0104848
2610021A01Rik	-2.77637	Tbca	-1.20633	0.0011844
2610021A01Rik	-2.77637	Zfp748	1.06979	0.575739
2610021A01Rik	-2.77637	Tor2a	1.27642	2.28748e-08
2610021A01Rik	-2.77637	Phip	1.17082	0.0166087
2610021A01Rik	-2.77637	Zfp354c	-3.07576	4.93066e-24
2610021A01Rik	-2.77637	Hrh2	1.22624	0.0139626
2610021A01Rik	-2.77637	Il3ra	2.17539	3.83136e-07
2610021A01Rik	-2.77637	Zfyve16	1.32696	0.000303544
2610021A01Rik	-2.77637	Akap9	1.0388	0.769884
2610021A01Rik	-2.77637	Myo9a	-1.28374	0.0165973
2610021A01Rik	-2.77637	2610044O15Rik8	1.0472	0.690532
2610021A01Rik	-2.77637	Sf3a2	-1.1647	0.000464958
2610021A01Rik	-2.77637	Ap2a1	1.15726	0.0110625
2610021A01Rik	-2.77637	Rps27	1.00854	0.95397
2610021A01Rik	-2.77637	Abcb8	1.21986	0.0568735
2610021A01Rik	-2.77637	Dapk3	-1.09257	0.198574
2610021A01Rik	-2.77637	1600002H07Rik	#N/A	#N/A
2610021A01Rik	-2.77637	Itm2c	1.84107	2.92969e-28
2610021A01Rik	-2.77637	Nlrc3	-1.37072	0.00214746
2610021A01Rik	-2.77637	Cpne2	1.19947	0.693696
2610021A01Rik	-2.77637	Ifi30	1.2096	0.0674671
2610021A01Rik	-2.77637	Zfp874b	1.05245	0.686704
2610021A01Rik	-2.77637	Cmpk1	-1.08908	0.286977
2610021A01Rik	-2.77637	Tab2	1.1825	0.00187456
2610021A01Rik	-2.77637	Ccar2	1.12545	0.0364915
2610021A01Rik	-2.77637	Zfp60	-1.25442	0.00329768
2610021A01Rik	-2.77637	Zfp959	-1.06391	0.524791
2610021A01Rik	-2.77637	Skap2	1.36497	0.0198487
2610021A01Rik	-2.77637	Gm14085	-1.00953	0.951584
2610021A01Rik	-2.77637	Igip	1.43587	0.0554176
2610021A01Rik	-2.77637	AW146154	1.49126	6.98408e-05
2610021A01Rik	-2.77637	Bcl7c	1.46704	2.7813e-05
2610021A01Rik	-2.77637	Hnrnpul2	1.03128	0.722421
2610021A01Rik	-2.77637	Map3k11	1.13369	0.0059163
2610021A01Rik	-2.77637	Atrx	1.22245	0.00195108
2610021A01Rik	-2.77637	H2afx	1.08244	0.220648
2610021A01Rik	-2.77637	Anxa11	-1.13262	0.010571
2610021A01Rik	-2.77637	A230046K03Rik	#N/A	#N/A
2610021A01Rik	-2.77637	Zfp266	-1.04948	0.408957
2610021A01Rik	-2.77637	Acap3	-1.26706	0.00224112
2610021A01Rik	-2.77637	Arih1	1.00392	0.968142
2610021A01Rik	-2.77637	Gm12481	-1.13176	0.0300174
2610021A01Rik	-2.77637	Trbv26	-1.19042	0.636004
2610021A01Rik	-2.77637	Gmfb	1.18028	0.0102851
2610021A01Rik	-2.77637	Zfp867	2.10961	3.27031e-09
2610021A01Rik	-2.77637	Zfp873	-1.04204	0.802403
2610021A01Rik	-2.77637	Mta2	1.09295	0.120793
2610021A01Rik	-2.77637	Mvb12a	1.16886	0.0466463
2610021A01Rik	-2.77637	Acsf3	2.67273	1.70468e-21
2610021A01Rik	-2.77637	Hps5	1.15263	0.176246
2610021A01Rik	-2.77637	Arhgdia	-1.1149	0.10923
2610021A01Rik	-2.77637	Flii	1.10936	0.0282809
2610021A01Rik	-2.77637	Dctn1	-1.16474	0.010211
2610021A01Rik	-2.77637	Mfn2	1.11909	0.115029
2610021A01Rik	-2.77637	Slc37a4	1.44572	6.43033e-08
2610021A01Rik	-2.77637	Atxn3	-1.03826	0.696583
2610021A01Rik	-2.77637	Ucp2	1.53564	1.42317e-21
2610021A01Rik	-2.77637	Zc3h12b	-1.94338	0.030053
2610021A01Rik	-2.77637	Iqgap2	-3.26899	1.43456e-36
2610021A01Rik	-2.77637	Was	-1.03344	0.585921
2610021A01Rik	-2.77637	Fbxo30	-3.96302	1.57026e-11
2610021A01Rik	-2.77637	Zfp874a	-1.07863	0.570808
2610021A01Rik	-2.77637	N4bp2l2	1.06462	0.311294
2610021A01Rik	-2.77637	Zfp942	-1.03714	0.811441
2610021A01Rik	-2.77637	Trim33	-1.49863	5.32359e-08
2610021A01Rik	-2.77637	Kctd17	3.33163	8.62568e-24
2610021A01Rik	-2.77637	Tfip11	-1.08471	0.0891178
2610021A01Rik	-2.77637	Ssbp4	-1.0652	0.57389
2610021A01Rik	-2.77637	4930522L14Rik	1.14225	0.22176
2610021A01Rik	-2.77637	Lman2	1.14339	0.00745417
2610021A01Rik	-2.77637	Asb1	1.13949	0.0825796
2610021A01Rik	-2.77637	Rock1	1.16696	0.0190867
2610021A01Rik	-2.77637	Slc9a1	1.07004	0.188446
2610021A01Rik	-2.77637	Slc38a10	1.17776	1.09706e-05
2610021A01Rik	-2.77637	Lrif1	1.13442	0.161258
2610021A01Rik	-2.77637	Stk40	1.52222	1.09801e-21
2610021A01Rik	-2.77637	Zfp101	-1.03299	0.904569
2610021A01Rik	-2.77637	Lrp6	-1.14059	0.109477
2610021A01Rik	-2.77637	Zfx	-1.1228	0.129419
2610021A01Rik	-2.77637	Zbtb43	-1.02466	0.725239
2610021A01Rik	-2.77637	Zfp950	1.24307	0.205983
2610021A01Rik	-2.77637	Bod1l	1.07333	0.368078
2610021A01Rik	-2.77637	Gba	1.20575	6.23545e-05
2610021A01Rik	-2.77637	mt-Nd4	#N/A	#N/A
2610021A01Rik	-2.77637	Trappc13	1.06227	0.443701
2610021A01Rik	-2.77637	Os9	1.03722	0.571971
2610021A01Rik	-2.77637	Zfp281	-1.43193	1.77062e-07
2610021A01Rik	-2.77637	Rngtt	-1.26171	0.00154956
2610021A01Rik	-2.77637	Tia1	1.04582	0.80021
2610021A01Rik	-2.77637	CH25-588N10.2	#N/A	#N/A
2610021A01Rik	-2.77637	Asxl2	1.1818	0.047818
2610021A01Rik	-2.77637	Zfp729b	-1.0845	0.549454
2610021A01Rik	-2.77637	Plcxd2	-3.72912	1.38639e-91
2610021A01Rik	-2.77637	Saa3	-15.4419	0.320401
2610021A01Rik	-2.77637	U2af1l4	1.2596	0.413389
2610021A01Rik	-2.77637	Pde3b	-1.49125	0.000269711
2610021A01Rik	-2.77637	Mettl18	-1.06824	0.703365
2610021A01Rik	-2.77637	Kctd12	1.65445	0.055062
2610021A01Rik	-2.77637	Mat2b	-1.06458	0.267877
2610021A01Rik	-2.77637	Plcb4	2.59172	2.64879e-18
2610021A01Rik	-2.77637	Itga5	-17.2465	0.000196504
2610021A01Rik	-2.77637	Tmem2	3.81218	4.12912e-65
2610021A01Rik	-2.77637	Bdp1	-1.16194	0.0402145
2610021A01Rik	-2.77637	Zfp53	1.02389	0.837405
2610021A01Rik	-2.77637	Prex1	1.02883	0.836685
2610021A01Rik	-2.77637	Tmem94	1.43204	4.25705e-17
2610021A01Rik	-2.77637	Yme1l1	1.00366	0.964024
2610021A01Rik	-2.77637	Ap5m1	-1.00884	0.916087
2610021A01Rik	-2.77637	Gm4723	#N/A	#N/A
2610021A01Rik	-2.77637	Lysmd1	1.15983	0.179955
2610021A01Rik	-2.77637	Ccdc144b	12.4261	0.167174
2610021A01Rik	-2.77637	Cd55b	-7.41307	0.00305001
2610021A01Rik	-2.77637	Zfp207	1.15687	0.010585
2610021A01Rik	-2.77637	Ctsl	2.46708	5.38982e-13
2610021A01Rik	-2.77637	Glis2	1.68386	0.387884
2610021A01Rik	-2.77637	Calhm2	4.89233	3.50457e-183
2610021A01Rik	-2.77637	Mvb12b	2.79551	6.97904e-37
2610021A01Rik	-2.77637	Impa2	1.23203	0.110712
2610021A01Rik	-2.77637	Cmip	-1.07907	0.302166
2610021A01Rik	-2.77637	Nrp2	-14.784	1.17296e-16
2610021A01Rik	-2.77637	Cebpb	1.11094	0.600624
2610021A01Rik	-2.77637	Srp54a	1.08864	0.355161
2610021A01Rik	-2.77637	Scyl1	1.0828	0.273434
2610021A01Rik	-2.77637	Gm4332	-1.9007	2.17285e-14
2610021A01Rik	-2.77637	Dram2	1.70078	6.22462e-18
2610021A01Rik	-2.77637	Gm14306	#N/A	#N/A
2610021A01Rik	-2.77637	Dpp7	1.16368	0.202529
2610021A01Rik	-2.77637	Cherp	-1.14839	0.00253927
2610021A01Rik	-2.77637	Cdk9	-1.05064	0.332784
2610021A01Rik	-2.77637	Borcs5	-1.07359	0.565596
2610021A01Rik	-2.77637	Pdlim7	2.79751	2.83136e-30
2610021A01Rik	-2.77637	Caskin2	3.60256	2.43326e-32
2610021A01Rik	-2.77637	Zfp709	1.01481	0.893468
2610021A01Rik	-2.77637	Sh2b3	1.11498	0.0225404
2610021A01Rik	-2.77637	Zzz3	-1.29463	4.5688e-07
2610021A01Rik	-2.77637	Ppp4c	-1.08558	0.01965
2610021A01Rik	-2.77637	Slc39a9	1.14415	0.0274247
2610021A01Rik	-2.77637	Vill	#N/A	#N/A
2610021A01Rik	-2.77637	Sept9	1.52362	5.70662e-23
2610021A01Rik	-2.77637	Hsf2	-1.50443	2.17094e-10
2610021A01Rik	-2.77637	Prr13	1.82633	2.90098e-73
2610021A01Rik	-2.77637	Tfpt	1.04869	0.656791
2610021A01Rik	-2.77637	Agap2	-1.06031	0.343269
2610021A01Rik	-2.77637	Rps7	-1.35217	0.0133472
2610021A01Rik	-2.77637	Cox15	1.15503	0.0374849
2610021A01Rik	-2.77637	Furin	1.04197	0.459778
2610021A01Rik	-2.77637	Vav1	-1.10236	0.135953
2610021A01Rik	-2.77637	5430403G16Rik	1.13312	0.286015
2610021A01Rik	-2.77637	Gm15443	1.18707	0.150954
2610021A01Rik	-2.77637	Mast2	1.23864	0.000503575
2610021A01Rik	-2.77637	Bbx	1.02189	0.841118
2610021A01Rik	-2.77637	Gm44984	2.51908	?
2610021A01Rik	-2.77637	Zfp960	5.9124	0.157348
2610021A01Rik	-2.77637	Cmc4	1.12563	0.552498
2610021A01Rik	-2.77637	mt-Nd5	#N/A	#N/A
2610021A01Rik	-2.77637	Phkg2	-1.03361	0.833437
2610021A01Rik	-2.77637	Crmp1	1.0803	0.585306
2610021A01Rik	-2.77637	Atp6v0a1	3.55473	8.88493e-16
2610021A01Rik	-2.77637	Mettl17	-1.16096	0.328693
2610021A01Rik	-2.77637	Gm14698	-1.11251	0.279611
2610021A01Rik	-2.77637	Rsl1	1.5928	2.89245e-05
2610021A01Rik	-2.77637	Ctsh	#N/A	#N/A
2610021A01Rik	-2.77637	Trav9-2	1.16543	0.775023
2610021A01Rik	-2.77637	Spryd3	1.15553	0.00490921
2610021A01Rik	-2.77637	Lpl	-2.03693	0.258212
2610021A01Rik	-2.77637	Il1rap	1.04229	0.67769
2610021A01Rik	-2.77637	Chmp1a	1.10616	0.018571
2610021A01Rik	-2.77637	AI987944	1.37518	6.3718e-08
2610021A01Rik	-2.77637	Dido1	-1.14028	0.0299651
2610021A01Rik	-2.77637	Rbmx	1.27606	0.000319284
2610021A01Rik	-2.77637	Tubb2b	1.77188	0.000985987
2610021A01Rik	-2.77637	Ube2g1	-1.12996	0.0876796
2610021A01Rik	-2.77637	Zfp426	1.11757	0.0766058
2610021A01Rik	-2.77637	Lin7c	-1.09078	0.171526
2610021A01Rik	-2.77637	Pnpla2	-1.01824	0.849064
2610021A01Rik	-2.77637	Maged1	2.3702	1.89816e-18
2610021A01Rik	-2.77637	Pde1c	3.42574	0.207646
2610021A01Rik	-2.77637	Kalrn	-2.6939	0.330558
2610021A01Rik	-2.77637	Atg2b	1.03328	0.69859
2610021A01Rik	-2.77637	Glg1	1.09443	0.331404
2610021A01Rik	-2.77637	Abcb7	1.00919	0.949574
2610021A01Rik	-2.77637	Rbsn	-1.17703	0.010256
2610021A01Rik	-2.77637	Gm20589	-1.17056	0.848463
2610021A01Rik	-2.77637	Cd300lg	-22.441	0.203766
2610021A01Rik	-2.77637	Rnd3	1.14273	0.912579
2610021A01Rik	-2.77637	Trav13-2	-1.62442	0.070796
2610021A01Rik	-2.77637	Cttn	2.85912	7.47642e-20
2610021A01Rik	-2.77637	Cmklr1	1.21825	0.854524
2610021A01Rik	-2.77637	Hlx	-1.31467	0.768851
2610021A01Rik	-2.77637	Klre1	-1.95646	0.672585
2610021A01Rik	-2.77637	Hdc	-4.31564	0.030596
2610021A01Rik	-2.77637	Gucy1a3	-12.0281	1.07322e-24
2610021A01Rik	-2.77637	Slc25a51	-1.20102	0.00033171
2610021A01Rik	-2.77637	Vamp4	1.23427	0.000112903
2610021A01Rik	-2.77637	Arnt2	3.43576	2.80343e-22
2610021A01Rik	-2.77637	Efemp2	1.95664	0.0984745
2610021A01Rik	-2.77637	Kynu	2.54381	0.394068
2610021A01Rik	-2.77637	Gm45140	1.7439	5.25056e-12
2610021A01Rik	-2.77637	Lyrm5	#N/A	#N/A
2610021A01Rik	-2.77637	Areg	2.36994	0.00501012
2610021A01Rik	-2.77637	Eml1	-13.6065	0.154238
2610021A01Rik	-2.77637	Clec1a	#N/A	#N/A
2610021A01Rik	-2.77637	Kcnj2	#N/A	#N/A
2610021A01Rik	-2.77637	1700057G04Rik	#N/A	#N/A
2610021A01Rik	-2.77637	Polr3b	-1.28291	0.000319356
2610021A01Rik	-2.77637	Rpl31-ps6	1.20314	0.914395
2610021A01Rik	-2.77637	AI661453	2.02975	0.753835
2610021A01Rik	-2.77637	Nat8l	-1.23388	0.888383
2610021A01Rik	-2.77637	Gpr45	4.92252	6.66151e-22
2610021A01Rik	-2.77637	Anpep	-1.2179	0.81884
2610021A01Rik	-2.77637	Sntg1	#N/A	#N/A
2610021A01Rik	-2.77637	Hoxb5	#N/A	#N/A
2610021A01Rik	-2.77637	Atp13a4	#N/A	#N/A
A630001G21Rik	2.08019	Prdx4	-1.24927	0.000924187
A630001G21Rik	2.08019	Ddt	1.30509	0.00420173
A630001G21Rik	2.08019	Nup37	1.09093	0.504233
A630001G21Rik	2.08019	Mrps21	1.14094	0.0467817
A630001G21Rik	2.08019	Ptrh2	1.08422	0.457887
A630001G21Rik	2.08019	Ndufb9	1.12992	0.0381477
A630001G21Rik	2.08019	Apip	-1.00881	0.964511
A630001G21Rik	2.08019	Btbd7	-1.13955	0.201336
A630001G21Rik	2.08019	Tbc1d7	1.78326	0.000356625
A630001G21Rik	2.08019	Atp5f1	-1.04622	0.621616
A630001G21Rik	2.08019	Pdzd11	1.63129	3.14614e-05
A630001G21Rik	2.08019	Cdk10	1.32671	0.0674757
A630001G21Rik	2.08019	Nedd8	1.03745	0.643827
A630001G21Rik	2.08019	Mex3b	-1.29675	0.015782
A630001G21Rik	2.08019	Kmt2e	1.04898	0.664951
A630001G21Rik	2.08019	BC004004	1.48944	1.86558e-12
A630001G21Rik	2.08019	Trappc1	1.54965	1.0266e-07
A630001G21Rik	2.08019	Nudt1	1.13087	0.327992
A630001G21Rik	2.08019	Krtcap2	-1.30369	1.46225e-05
A630001G21Rik	2.08019	Pdia4	1.20993	0.00228105
A630001G21Rik	2.08019	Ndufs4	1.06008	0.536271
A630001G21Rik	2.08019	Dyrk2	-1.63371	9.459e-10
A630001G21Rik	2.08019	Med1	-1.15242	0.00178715
A630001G21Rik	2.08019	Ddx6	1.12602	0.273434
A630001G21Rik	2.08019	Mrpl42	-1.08144	0.297488
A630001G21Rik	2.08019	Msl2	-1.14053	0.130076
A630001G21Rik	2.08019	Ndufa7	-1.07071	0.425647
A630001G21Rik	2.08019	Gatsl3	-1.03651	0.888624
A630001G21Rik	2.08019	Cntrob	1.5063	0.000115885
A630001G21Rik	2.08019	Cep19	1.26998	0.00431449
A630001G21Rik	2.08019	Fbxw17	2.25095	1.39439e-17
A630001G21Rik	2.08019	Aff1	-1.15269	0.135926
A630001G21Rik	2.08019	Trappc3	1.10455	0.177057
A630001G21Rik	2.08019	Cisd3	-1.68807	9.80754e-06
A630001G21Rik	2.08019	Usp24	-1.6398	1.11463e-08
A630001G21Rik	2.08019	Map3k2	-1.03693	0.773407
A630001G21Rik	2.08019	Gabrr2	-4.99942	2.90517e-18
A630001G21Rik	2.08019	Tmem14c	-1.01652	0.86647
A630001G21Rik	2.08019	Ost4	1.09344	0.166778
A630001G21Rik	2.08019	Mrpl40	-1.03417	0.793785
A630001G21Rik	2.08019	Tmed3	1.34064	2.12211e-06
A630001G21Rik	2.08019	Cdca3	-1.33389	0.476626
A630001G21Rik	2.08019	Klhl11	-1.34126	0.000512866
A630001G21Rik	2.08019	Tmem258	1.2123	0.00241763
A630001G21Rik	2.08019	Slc23a2	1.05921	0.425971
A630001G21Rik	2.08019	Man2c1	-1.13283	0.267978
A630001G21Rik	2.08019	Acp1	1.10603	0.195239
A630001G21Rik	2.08019	Sdhc	-1.01041	0.921911
A630001G21Rik	2.08019	Banf1	-1.51382	3.47566e-09
A630001G21Rik	2.08019	Idh3b	1.10519	0.341271
A630001G21Rik	2.08019	Nt5c	-1.04926	0.625872
A630001G21Rik	2.08019	Manf	1.04179	0.705113
A630001G21Rik	2.08019	Mpst	1.21782	0.00950631
A630001G21Rik	2.08019	Prim1	1.03229	0.878477
A630001G21Rik	2.08019	Map3k3	-1.34858	0.00315598
A630001G21Rik	2.08019	Lrpprc	-1.44277	1.96617e-08
A630001G21Rik	2.08019	Ssh2	-1.26447	0.00995748
A630001G21Rik	2.08019	Capg	2.54413	9.21617e-27
A630001G21Rik	2.08019	Rps6kb1	-1.148	0.0374438
A630001G21Rik	2.08019	Jkamp	-1.00201	0.984087
A630001G21Rik	2.08019	Ino80	-1.25811	1.33147e-07
A630001G21Rik	2.08019	Akap8	-1.18306	0.0240758
A630001G21Rik	2.08019	Zfx	-1.1228	0.129419
A630001G21Rik	2.08019	Lmntd2	1.85951	0.0177815
A630001G21Rik	2.08019	Ndufb8	1.11192	0.29312
A630001G21Rik	2.08019	Ranbp2	-1.19134	0.0352031
A630001G21Rik	2.08019	Cish	-1.98429	5.77716e-18
A630001G21Rik	2.08019	Ndufv1	1.03036	0.721734
A630001G21Rik	2.08019	Larp4	-1.37447	2.30202e-08
A630001G21Rik	2.08019	Zbtb11	-1.35512	0.000674595
A630001G21Rik	2.08019	Ssh3	1.73706	4.79591e-06
A630001G21Rik	2.08019	Hint1	-1.12896	0.0567946
A630001G21Rik	2.08019	Blmh	1.68779	1.1187e-15
A630001G21Rik	2.08019	Phka2	1.29494	0.00273142
A630001G21Rik	2.08019	Top2a	1.64112	0.286904
A630001G21Rik	2.08019	Apool	1.18981	0.132597
A630001G21Rik	2.08019	Smg7	-1.24926	3.41477e-05
A630001G21Rik	2.08019	Palm3	1.22906	0.891542
A630001G21Rik	2.08019	Dscr3	1.13289	0.0650602
A630001G21Rik	2.08019	Canx	-1.04012	0.725763
A630001G21Rik	2.08019	Bre	#N/A	#N/A
A630001G21Rik	2.08019	3830406C13Rik	1.59752	9.6939e-12
A630001G21Rik	2.08019	Ctla4	5.49268	4.75559e-12
A630001G21Rik	2.08019	Bclaf1	-1.04717	0.530762
A630001G21Rik	2.08019	Zyg11b	-1.62722	2.2464e-14
A630001G21Rik	2.08019	Uba6	1.05957	0.625314
A630001G21Rik	2.08019	Ttc13	-1.88001	5.2486e-18
A630001G21Rik	2.08019	Ckap5	1.17739	0.00178601
A630001G21Rik	2.08019	Scaf8	-1.03144	0.775031
A630001G21Rik	2.08019	Brf1	-1.2669	0.0400482
A630001G21Rik	2.08019	Sirt1	-1.5288	7.33423e-16
A630001G21Rik	2.08019	Susd3	1.58263	1.11673e-20
A630001G21Rik	2.08019	Chmp2a	1.08866	0.185541
A630001G21Rik	2.08019	Pcnx	-1.02319	0.838204
A630001G21Rik	2.08019	Gm17018	-1.4305	0.000570056
A630001G21Rik	2.08019	Uckl1	1.13106	0.649665
A630001G21Rik	2.08019	Lcor	1.00389	0.974541
A630001G21Rik	2.08019	Cdc73	-1.06082	0.545145
A630001G21Rik	2.08019	Ttf2	1.49289	2.4172e-07
A630001G21Rik	2.08019	Slc25a45	1.22145	0.00981464
A630001G21Rik	2.08019	Bbs12	1.58038	1.1261e-06
A630001G21Rik	2.08019	Eef1d	-1.47102	8.94282e-15
A630001G21Rik	2.08019	Nsmce2	1.09504	0.400457
A630001G21Rik	2.08019	Abcc10	-1.01072	0.952249
A630001G21Rik	2.08019	Clasp1	1.24771	0.000175511
A630001G21Rik	2.08019	Kdm7a	-1.10524	0.233717
A630001G21Rik	2.08019	Ccz1	1.21989	0.000172114
A630001G21Rik	2.08019	Slc35e2	-1.31773	6.66563e-09
A630001G21Rik	2.08019	Ccnt1	-1.1541	0.00314996
A630001G21Rik	2.08019	Dgkq	1.02753	0.834588
A630001G21Rik	2.08019	Sos1	-1.25954	0.0024551
A630001G21Rik	2.08019	Wdr91	1.00149	0.985477
A630001G21Rik	2.08019	Rbm26	1.20919	0.00118773
A630001G21Rik	2.08019	H2afy	-1.31841	4.16092e-12
A630001G21Rik	2.08019	Pank4	1.02171	0.900412
A630001G21Rik	2.08019	Dazap1	-1.06225	0.586656
A630001G21Rik	2.08019	Snhg11	-1.85866	?
A630001G21Rik	2.08019	Trappc6a	1.06139	0.574849
A630001G21Rik	2.08019	Dcps	-1.00137	0.987519
A630001G21Rik	2.08019	Hemk1	1.01178	0.946534
A630001G21Rik	2.08019	Mcph1	1.07796	0.606787
A630001G21Rik	2.08019	Sytl1	-1.69449	1.28437e-09
A630001G21Rik	2.08019	Bad	1.28822	0.00105789
A630001G21Rik	2.08019	Gm10177	1.16939	0.00716949
A630001G21Rik	2.08019	Dnm2	-1.27074	2.16262e-05
A630001G21Rik	2.08019	S100a10	-1.1789	0.261348
A630001G21Rik	2.08019	Gstm4	1.70598	8.0348e-07
A630001G21Rik	2.08019	Ccdc117	-1.01879	0.890166
A630001G21Rik	2.08019	Atp5h	-1.09762	0.100888
A630001G21Rik	2.08019	Sri	-1.00709	0.923375
A630001G21Rik	2.08019	Tmem261	#N/A	#N/A
A630001G21Rik	2.08019	Gsg2	#N/A	#N/A
A630001G21Rik	2.08019	Ppm1j	-3.84164	6.72056e-10
A630001G21Rik	2.08019	Fam13b	-1.11878	0.124609
A630001G21Rik	2.08019	Prelid1	-1.09608	0.342274
A630001G21Rik	2.08019	Fbxw8	2.00167	1.1895e-25
A630001G21Rik	2.08019	Abl2	-1.2868	0.000298148
A630001G21Rik	2.08019	Ptar1	-1.04129	0.718095
A630001G21Rik	2.08019	Rc3h1	-1.08873	0.454269
A630001G21Rik	2.08019	Tor1a	-1.04656	0.650027
A630001G21Rik	2.08019	Gys1	1.43374	4.13459e-10
A630001G21Rik	2.08019	Snx32	1.81417	0.00147674
A630001G21Rik	2.08019	2410089E03Rik	1.12752	0.221266
A630001G21Rik	2.08019	Rcor1	-1.11545	0.0137201
A630001G21Rik	2.08019	Arid4b	-1.15053	0.0564624
A630001G21Rik	2.08019	Atp1b1	-1.89581	6.74886e-18
A630001G21Rik	2.08019	Card9	-6.89245	4.32724e-09
A630001G21Rik	2.08019	Nipbl	-1.06227	0.523163
A630001G21Rik	2.08019	Lats1	1.01094	0.892132
A630001G21Rik	2.08019	Ppp1r12b	-1.07466	0.500175
A630001G21Rik	2.08019	Nus1	-1.35944	5.40683e-07
A630001G21Rik	2.08019	Akap10	-1.10062	0.225221
A630001G21Rik	2.08019	Pigf	1.3828	0.0543801
A630001G21Rik	2.08019	Atrx	1.22245	0.00195108
A630001G21Rik	2.08019	Usp9x	1.09117	0.523163
A630001G21Rik	2.08019	Nxpe3	1.28262	0.0285889
A630001G21Rik	2.08019	Lrch4	-1.13164	0.135743
A630001G21Rik	2.08019	Ubp1	-1.06523	0.704099
A630001G21Rik	2.08019	Ptpn3	1.56407	3.26584e-05
A630001G21Rik	2.08019	Tipin	1.01353	0.921895
A630001G21Rik	2.08019	Soat2	-1.02605	0.957211
A630001G21Rik	2.08019	Ccdc14	1.17007	0.349207
A630001G21Rik	2.08019	G6pc3	1.60256	4.62693e-05
A630001G21Rik	2.08019	Ubr3	-1.26018	0.0024427
A630001G21Rik	2.08019	B3gat3	1.27166	1.11096e-05
A630001G21Rik	2.08019	Kctd17	3.33163	8.62568e-24
A630001G21Rik	2.08019	Fez2	-1.16873	0.0633211
A630001G21Rik	2.08019	Zfp513	1.31239	5.81539e-05
A630001G21Rik	2.08019	Chkb	1.02438	0.946039
A630001G21Rik	2.08019	Zcchc11	-1.47643	6.46701e-08
A630001G21Rik	2.08019	Pan2	1.23713	0.385698
A630001G21Rik	2.08019	Cklf	-1.0642	0.632939
A630001G21Rik	2.08019	Dhrs1	1.64924	4.3294e-08
A630001G21Rik	2.08019	Ifi30	1.2096	0.0674671
A630001G21Rik	2.08019	Tcf7	-1.01794	0.880631
A630001G21Rik	2.08019	Scd2	3.23499	2.48986e-106
A630001G21Rik	2.08019	Det1	-1.42145	7.94202e-09
A630001G21Rik	2.08019	Acot13	-1.20916	0.183221
A630001G21Rik	2.08019	Brk1	1.14165	0.0279751
A630001G21Rik	2.08019	H2afv	1.33756	3.01648e-05
A630001G21Rik	2.08019	Ankrd17	1.18098	0.00574023
A630001G21Rik	2.08019	Clk2	1.06301	0.677142
A630001G21Rik	2.08019	Son	1.03906	0.581176
A630001G21Rik	2.08019	Rictor	-1.30614	4.18965e-11
A630001G21Rik	2.08019	Zfp592	-1.41786	4.35691e-07
A630001G21Rik	2.08019	0610011F06Rik	#N/A	#N/A
A630001G21Rik	2.08019	D6Wsu163e	1.06096	0.608322
A630001G21Rik	2.08019	Fgd4	-1.84203	0.592111
A630001G21Rik	2.08019	Wac	-1.00922	0.933409
A630001G21Rik	2.08019	Mob1b	1.25047	5.65328e-05
A630001G21Rik	2.08019	Fam92a	1.93376	1.03531e-20
A630001G21Rik	2.08019	Ahsa2	-1.02524	0.885684
A630001G21Rik	2.08019	Phldb3	-1.49267	3.27091e-06
A630001G21Rik	2.08019	Gmip	1.12222	0.303854
A630001G21Rik	2.08019	Sbno1	-1.00852	0.891941
A630001G21Rik	2.08019	Prr13	1.82633	2.90098e-73
A630001G21Rik	2.08019	Mapk9	1.1714	0.000752734
A630001G21Rik	2.08019	Jade1	1.00535	0.963445
A630001G21Rik	2.08019	Mbtps1	1.12393	0.0944792
A630001G21Rik	2.08019	Tmem165	1.05345	0.563082
A630001G21Rik	2.08019	Nap1l5	-2.9591	?
A630001G21Rik	2.08019	Brwd1	-1.17579	0.0781294
A630001G21Rik	2.08019	Bbs9	-1.40984	4.2764e-05
A630001G21Rik	2.08019	Grcc10	-1.11248	0.0581857
A630001G21Rik	2.08019	Cux1	-1.02046	0.836656
A630001G21Rik	2.08019	Mob3c	1.02611	0.79438
A630001G21Rik	2.08019	Hdac3	1.18278	0.0107968
A630001G21Rik	2.08019	Clcn2	-1.28391	0.36091
A630001G21Rik	2.08019	Rybp	-1.38857	1.40964e-05
A630001G21Rik	2.08019	Dnase1l1	1.21389	0.111975
A630001G21Rik	2.08019	Dse	-2.61033	7.46286e-18
A630001G21Rik	2.08019	Rbm22	-1.04659	0.412132
A630001G21Rik	2.08019	Dtx4	-1.33739	0.0947025
A630001G21Rik	2.08019	Coa7	-1.26564	0.0299784
A630001G21Rik	2.08019	Fuz	1.49697	0.00368322
A630001G21Rik	2.08019	Sgk1	-3.15277	4.0707e-22
A630001G21Rik	2.08019	6820431F20Rik	1.09946	0.171494
A630001G21Rik	2.08019	Ampd3	1.09285	0.251861
A630001G21Rik	2.08019	Akr1e1	2.31755	0.0194333
A630001G21Rik	2.08019	Appl2	-2.08845	0.00052714
A630001G21Rik	2.08019	Rpl17-ps8	-1.57684	7.90353e-08
A630001G21Rik	2.08019	Ska2	1.40619	5.51574e-07
A630001G21Rik	2.08019	Wwp2	1.04179	0.513455
A630001G21Rik	2.08019	Esco1	1.04972	0.673184
A630001G21Rik	2.08019	Kif20a	1.64167	0.0446968
A630001G21Rik	2.08019	Cxx1c	#N/A	#N/A
A630001G21Rik	2.08019	F2rl1	-2.62473	2.59047e-21
A630001G21Rik	2.08019	Rgs11	-7.16564	2.09998e-06
A630001G21Rik	2.08019	Cyb561a3	1.18211	0.0328185
A630001G21Rik	2.08019	Tada3	-1.01584	0.875861
A630001G21Rik	2.08019	Sash3	1.11022	0.254845
A630001G21Rik	2.08019	Fam72a	-1.10177	0.809269
A630001G21Rik	2.08019	Taf9b	1.31964	7.91775e-05
A630001G21Rik	2.08019	Foxj3	-1.01881	0.85412
A630001G21Rik	2.08019	Mier3	-1.08291	0.34926
A630001G21Rik	2.08019	Fam89b	1.13349	0.12958
A630001G21Rik	2.08019	Pex7	-1.17859	0.168612
A630001G21Rik	2.08019	Arid5a	-1.39	3.04013e-05
A630001G21Rik	2.08019	Zfp451	-1.15878	0.0129512
A630001G21Rik	2.08019	Tbc1d30	-1.16693	0.113511
A630001G21Rik	2.08019	Acox3	1.11961	0.206062
A630001G21Rik	2.08019	Cltc	1.23954	0.00251791
A630001G21Rik	2.08019	Phf3	-1.17586	0.0816337
A630001G21Rik	2.08019	Btaf1	-1.15423	0.0373144
A630001G21Rik	2.08019	Ahctf1	-1.20695	0.00810387
A630001G21Rik	2.08019	Qser1	-7.62842	1.49453e-76
A630001G21Rik	2.08019	Acadm	-1.30016	9.40306e-05
A630001G21Rik	2.08019	Dok2	-1.05654	0.661414
A630001G21Rik	2.08019	Gm10175	1.02965	0.7835
A630001G21Rik	2.08019	Mia3	-1.02482	0.694168
A630001G21Rik	2.08019	Naa16	1.2147	0.00582825
A630001G21Rik	2.08019	Zc3h13	-1.02234	0.811682
A630001G21Rik	2.08019	Tmem57	-1.28187	0.000220913
A630001G21Rik	2.08019	Tpr	-1.23401	0.00208418
A630001G21Rik	2.08019	Asah2	1.37613	0.00822931
A630001G21Rik	2.08019	Pabpn1	-1.08883	0.541555
A630001G21Rik	2.08019	Scyl1	1.0828	0.273434
A630001G21Rik	2.08019	Klhl21	-1.51909	1.26031e-10
A630001G21Rik	2.08019	Cnot4	-1.05711	0.517046
A630001G21Rik	2.08019	Dennd1c	1.23703	0.361811
A630001G21Rik	2.08019	Cflar	1.20257	0.0117378
A630001G21Rik	2.08019	Cbr4	1.48862	0.000120291
A630001G21Rik	2.08019	Spop	-1.01869	0.878082
A630001G21Rik	2.08019	Ccnb1	1.07298	0.91499
A630001G21Rik	2.08019	Anapc11	-1.39773	9.08714e-10
A630001G21Rik	2.08019	Baz2b	1.01859	0.896955
A630001G21Rik	2.08019	Map6	1.33977	0.15423
A630001G21Rik	2.08019	Gata3	1.54133	3.30001e-07
A630001G21Rik	2.08019	Ncoa1	1.36064	5.15206e-06
A630001G21Rik	2.08019	Ring1	-1.10482	0.15533
A630001G21Rik	2.08019	Tmem170b	1.25368	0.00308301
A630001G21Rik	2.08019	Serinc1	-1.11228	0.0585237
A630001G21Rik	2.08019	Myc	-5.29999	1.12799e-146
A630001G21Rik	2.08019	B3gntl1	1.20982	0.231988
A630001G21Rik	2.08019	Mkl2	1.27076	0.000304775
A630001G21Rik	2.08019	Rab3gap1	1.00879	0.94111
A630001G21Rik	2.08019	Adarb2	#N/A	#N/A
A630001G21Rik	2.08019	Nxf1	-1.14467	0.400179
A630001G21Rik	2.08019	9030624J02Rik	1.22447	0.000564936
A630001G21Rik	2.08019	BC021614	#N/A	#N/A
A630001G21Rik	2.08019	H1f0	2.93989	1.22644e-37
A630001G21Rik	2.08019	Wars	-1.02526	0.837654
A630001G21Rik	2.08019	Gfi1	2.05134	1.39172e-33
A630001G21Rik	2.08019	Fam151b	1.34271	0.218104
A630001G21Rik	2.08019	Usp36	-1.94187	8.2341e-64
A630001G21Rik	2.08019	Ccdc122	1.31703	0.594504
A630001G21Rik	2.08019	Fam83f	-4.37509	0.260138
A630001G21Rik	2.08019	Lsm4	-1.23797	0.000983707
A630001G21Rik	2.08019	St3gal4	-1.33251	6.62243e-06
A630001G21Rik	2.08019	Card19	-1.3236	0.00907779
A630001G21Rik	2.08019	Scrn3	1.4443	6.97527e-05
A630001G21Rik	2.08019	Mlh1	1.00516	0.976409
A630001G21Rik	2.08019	Adck4	#N/A	#N/A
A630001G21Rik	2.08019	Tox4	1.06942	0.462016
A630001G21Rik	2.08019	Slc33a1	1.2358	0.0186385
A630001G21Rik	2.08019	Gm6483	1.65365	0.114508
A630001G21Rik	2.08019	Wdr11	1.30886	9.85793e-05
A630001G21Rik	2.08019	Lrrc32	-25.7753	2.85424e-23
A630001G21Rik	2.08019	Tmem231	1.16274	0.610515
A630001G21Rik	2.08019	Abhd2	1.1214	0.0528828
A630001G21Rik	2.08019	Crbn	2.04367	4.85423e-59
A630001G21Rik	2.08019	Gm10073	-1.81478	1.16856e-12
A630001G21Rik	2.08019	Scarb2	-1.16175	0.0123783
A630001G21Rik	2.08019	Gm17661	3.19799	0.273488
A630001G21Rik	2.08019	Gm17205	-1.12734	?
A630001G21Rik	2.08019	Atp7a	1.02172	0.888937
A630001G21Rik	2.08019	Meis3	1.23219	0.00722963
A630001G21Rik	2.08019	Rasa2	1.05842	0.456486
A630001G21Rik	2.08019	Gm10392	-1.00682	0.989371
A630001G21Rik	2.08019	Gm6170	1.20441	0.81884
A630001G21Rik	2.08019	Kif5b	-1.12886	0.0270633
A630001G21Rik	2.08019	Maoa	-5.29473	0.0069561
A630001G21Rik	2.08019	Arhgap4	1.05262	0.784264
A630001G21Rik	2.08019	Rnls	3.38896	6.27469e-06
A630001G21Rik	2.08019	Pycard	-1.34804	8.75954e-08
A630001G21Rik	2.08019	Adora2a	1.09472	0.345779
A630001G21Rik	2.08019	Rab27a	2.10061	3.04694e-45
A630001G21Rik	2.08019	Ifi35	-1.21986	0.00850976
A630001G21Rik	2.08019	Spata5	-1.30692	0.000215924
A630001G21Rik	2.08019	Kif24	-1.16012	0.635516
A630001G21Rik	2.08019	Ccnyl1	1.10221	0.269346
A630001G21Rik	2.08019	Zhx1	-1.27921	0.000260042
A630001G21Rik	2.08019	Ppfia1	1.03418	0.573461
A630001G21Rik	2.08019	Cmtm3	2.13591	1.69586e-13
A630001G21Rik	2.08019	Mettl13	-2.09827	1.59313e-31
A630001G21Rik	2.08019	Aven	-2.40982	1.6066e-22
A630001G21Rik	2.08019	Cul3	-1.10629	0.19587
A630001G21Rik	2.08019	Cwc22	-1.13688	0.0363335
A630001G21Rik	2.08019	Nrros	-2.35732	2.77126e-42
A630001G21Rik	2.08019	Lgmn	1.40809	0.0172679
A630001G21Rik	2.08019	Tank	1.99676	1.14971e-50
A630001G21Rik	2.08019	Smap1	1.70145	3.00714e-18
A630001G21Rik	2.08019	Arhgap6	-2.26026	0.342324
A630001G21Rik	2.08019	Trbj2-5	2.19804	0.000136039
A630001G21Rik	2.08019	Fsd1l	-19.4646	1.62659e-15
A630001G21Rik	2.08019	Slc36a3	-1.31209	0.837377
A630001G21Rik	2.08019	Cradd	1.03044	0.848654
A630001G21Rik	2.08019	Gm5687	-1.78127	0.00846886
A630001G21Rik	2.08019	Gm20775	1.03424	0.968735
A630001G21Rik	2.08019	Tnp2	1.23572	0.800312
A630001G21Rik	2.08019	Gm28362	#N/A	#N/A
A630001G21Rik	2.08019	Catsper2	1.32313	0.349207
A630001G21Rik	2.08019	Bivm	1.28615	0.00460394
A630001G21Rik	2.08019	Rpl23a-ps3	-1.69834	7.80004e-09
A630001G21Rik	2.08019	Cmya5	3.69424	2.12204e-08
A630001G21Rik	2.08019	Arhgap35	1.05898	0.628013
A630001G21Rik	2.08019	Fxyd5	-1.24987	8.44909e-05
A630001G21Rik	2.08019	Vsx2	#N/A	#N/A
A630001G21Rik	2.08019	Slc43a2	1.3822	1.00544e-08
A630001G21Rik	2.08019	Pex13	1.03952	0.706685
A630001G21Rik	2.08019	Gm6285	-1.65019	0.471301
A630001G21Rik	2.08019	Gm9385	-1.27738	0.000367384
A630001G21Rik	2.08019	Fstl4	-6.41465	?
A630001G21Rik	2.08019	Il5ra	1.06184	0.977325
A630001G21Rik	2.08019	Rpl17-ps5	-1.5048	3.63816e-08
A630001G21Rik	2.08019	1700028B04Rik	4.82136	0.272092
A630001G21Rik	2.08019	Rasl12	-2.02868	0.554007
A630001G21Rik	2.08019	4933427G23Rik	3.76359	?
A630001G21Rik	2.08019	Tcap	-5.71428	0.0614994
A630001G21Rik	2.08019	Tmem56	-9.15834	0.235089
A630001G21Rik	2.08019	Gm14442	1.35817	0.801692
A630001G21Rik	2.08019	Gm28188	6.71044	0.0933385
A630001G21Rik	2.08019	Gm7618	-2.1361	0.496633
A630001G21Rik	2.08019	Gm4915	-1.95687	0.764204
A630001G21Rik	2.08019	Pafah1b1-ps2	1.22068	0.726664
A630001G21Rik	2.08019	Gm15681	1.12991	0.80166
Aebp2	2.52819	Haus1	-1.0699	0.652545
Aebp2	2.52819	Itga4	1.21073	0.111583
Aebp2	2.52819	Ndufb10	-1.05892	0.394376
Aebp2	2.52819	Snn	2.02187	2.91158e-35
Aebp2	2.52819	Nek2	1.05053	0.941484
Aebp2	2.52819	Dhx9	-1.10381	0.0822691
Aebp2	2.52819	Tk2	-1.00933	0.941549
Aebp2	2.52819	Trmu	1.13949	0.546706
Aebp2	2.52819	Gm11346	-6.97755	2.18205e-08
Aebp2	2.52819	Nudt2	1.10202	0.55732
Aebp2	2.52819	Wrb	-1.13186	0.514598
Aebp2	2.52819	Usp24	-1.6398	1.11463e-08
Aebp2	2.52819	Apaf1	1.2789	0.00172907
Aebp2	2.52819	Hrh2	1.22624	0.0139626
Aebp2	2.52819	Ppm1b	-1.39682	3.69547e-06
Aebp2	2.52819	Znrf3	-4.96407	3.57837e-56
Aebp2	2.52819	Nkiras1	1.0786	0.513694
Aebp2	2.52819	Rassf2	-1.07166	0.546284
Aebp2	2.52819	Nefh	-1.00684	0.979932
Aebp2	2.52819	Sall2	2.26857	7.634e-26
Aebp2	2.52819	Idnk	-1.08482	0.402204
Aebp2	2.52819	Klf3	-1.28822	0.00734599
Aebp2	2.52819	Polk	1.59323	1.64891e-11
Aebp2	2.52819	C87436	-1.39172	6.70361e-05
Aebp2	2.52819	Stk35	1.3867	3.15812e-07
Aebp2	2.52819	Kif1c	1.25931	0.000857172
Aebp2	2.52819	Emb	-3.47977	7.58686e-28
Aebp2	2.52819	Fam26f	-1.51149	7.33748e-07
Aebp2	2.52819	Rnf167	-1.23321	0.00244293
Aebp2	2.52819	Cntrob	1.5063	0.000115885
Aebp2	2.52819	Pola2	-1.07237	0.549107
Aebp2	2.52819	Cenpa	1.00507	0.981601
Aebp2	2.52819	Cinp	1.01944	0.912249
Aebp2	2.52819	Sv2c	2.38552	0.0507306
Aebp2	2.52819	Cd7	-2.33158	1.40901e-16
Aebp2	2.52819	Ttf2	1.49289	2.4172e-07
Aebp2	2.52819	B3galt4	-1.37635	0.00919322
Aebp2	2.52819	Tacc1	-1.06378	0.355565
Aebp2	2.52819	Ccdc125	1.13485	0.208816
Aebp2	2.52819	Bak1	1.24779	0.00101353
Aebp2	2.52819	Otud5	1.05339	0.608443
Aebp2	2.52819	Ndfip1	1.75925	1.50329e-14
Aebp2	2.52819	Timp2	2.85162	3.57746e-41
Aebp2	2.52819	1600002H07Rik	#N/A	#N/A
Aebp2	2.52819	Nfkbil1	1.06531	0.65642
Aebp2	2.52819	Raph1	3.46711	1.36327e-46
Aebp2	2.52819	Rmnd1	1.20834	0.279279
Aebp2	2.52819	Ehd3	1.26296	0.0298927
Aebp2	2.52819	Sirt6	1.219	0.056793
Aebp2	2.52819	Itk	1.02364	0.793664
Aebp2	2.52819	Lypd6b	-10.5678	1.45293e-49
Aebp2	2.52819	Desi1	1.26558	0.0486514
Aebp2	2.52819	Pxylp1	-6.42788	4.55978e-47
Aebp2	2.52819	Slc19a2	-1.40341	0.000475496
Aebp2	2.52819	Baiap2l1	-4.79037	?
Aebp2	2.52819	Trim21	1.05213	0.626674
Aebp2	2.52819	Nsun4	-1.11782	0.177053
Aebp2	2.52819	Sec31b	-1.35111	0.378284
Aebp2	2.52819	Rapgef2	-1.10353	0.261577
Aebp2	2.52819	Aaas	1.12216	0.281286
Aebp2	2.52819	Arhgap11a	1.09758	0.725573
Aebp2	2.52819	Prdm1	6.17896	1.97713e-13
Aebp2	2.52819	Acp5	-1.555	1.92065e-06
Aebp2	2.52819	Lats2	1.02847	0.850709
Aebp2	2.52819	Rps27rt	-1.68354	1.04673e-08
Aebp2	2.52819	Sp100	-1.36608	9.6543e-12
Aebp2	2.52819	Pde2a	2.83358	3.17261e-27
Aebp2	2.52819	Tmem237	1.82326	6.54405e-05
Aebp2	2.52819	Hif1a	3.19739	4.72115e-43
Aebp2	2.52819	Epas1	-5.59876	1.27428e-85
Aebp2	2.52819	Gm8797	1.10868	0.196293
Aebp2	2.52819	Med1	-1.15242	0.00178715
Aebp2	2.52819	Dguok	1.30419	0.00346097
Aebp2	2.52819	Prim1	1.03229	0.878477
Aebp2	2.52819	Tmem194b	#N/A	#N/A
Aebp2	2.52819	Kifc1	-1.26102	0.0045961
Aebp2	2.52819	Ahcy	-1.15473	0.635131
Aebp2	2.52819	Emc9	-1.51389	0.000548304
Aebp2	2.52819	Fam189b	1.06988	0.540069
Aebp2	2.52819	Dis3	-1.2355	0.00307065
Aebp2	2.52819	Reep3	1.75115	2.2157e-12
Aebp2	2.52819	Khk	-1.18588	0.161707
Aebp2	2.52819	BC147527	1.02471	0.865159
Aebp2	2.52819	Tet3	-1.49424	2.48917e-10
Aebp2	2.52819	Map3k7	-1.03098	0.673184
Aebp2	2.52819	Iqgap2	-3.26899	1.43456e-36
Aebp2	2.52819	Slc36a4	1.6899	1.43747e-13
Aebp2	2.52819	Cpd	2.5534	1.24722e-31
Aebp2	2.52819	Ifit1bl1	-6.44936	3.20431e-12
Aebp2	2.52819	Stx11	4.70831	6.11917e-11
Aebp2	2.52819	Fbxw11	1.3328	8.17554e-06
Aebp2	2.52819	Dusp4	1.92195	5.13691e-07
Aebp2	2.52819	Ppil4	-1.20341	0.000109877
Aebp2	2.52819	Hspa4	-1.22329	0.00229033
Aebp2	2.52819	Pag1	-2.07916	1.33284e-17
Aebp2	2.52819	Noc4l	-1.06458	0.626198
Aebp2	2.52819	Dennd2d	2.83156	1.98595e-28
Aebp2	2.52819	Adarb1	1.50556	0.0130791
Aebp2	2.52819	Ifnar1	-1.50266	1.9119e-24
Aebp2	2.52819	Pigv	-1.09554	0.54289
Aebp2	2.52819	Slc44a2	-1.68029	1.39179e-18
Aebp2	2.52819	Alpk3	-2.40859	0.00611256
Aebp2	2.52819	Tlr12	-10.221	3.66625e-15
Aebp2	2.52819	Bfar	1.04853	0.560603
Aebp2	2.52819	Cdc42se2	1.0488	0.707057
Aebp2	2.52819	Cdo1	-1.47648	0.329073
Aebp2	2.52819	Psen2	1.56042	1.85351e-14
Aebp2	2.52819	Ide	1.73319	6.4879e-15
Aebp2	2.52819	Ptger2	4.3225	1.26061e-13
Aebp2	2.52819	Arl2	-1.26644	0.0206892
Aebp2	2.52819	Fam32a	-1.02593	0.793407
Aebp2	2.52819	Zfp951	-1.22135	0.167927
Aebp2	2.52819	Acp6	-1.17572	0.1879
Aebp2	2.52819	Klhl11	-1.34126	0.000512866
Aebp2	2.52819	Arfrp1	1.05376	0.596602
Aebp2	2.52819	Hmgb1-ps8	-1.1521	0.939447
Aebp2	2.52819	Ubac2	1.0401	0.668009
Aebp2	2.52819	Klhl9	-1.30506	0.000605086
Aebp2	2.52819	Rpsa-ps10	-1.2687	0.00967813
Aebp2	2.52819	Camk1d	-1.29734	0.000278729
Aebp2	2.52819	Tgfbr2	-1.35459	0.000235398
Aebp2	2.52819	Hmgn1	-1.29693	0.0206743
Aebp2	2.52819	Nit2	-1.28955	0.00200877
Aebp2	2.52819	Gm4955	#N/A	#N/A
Aebp2	2.52819	Flywch1	1.16847	0.00831751
Aebp2	2.52819	Pop4	1.20822	0.0994825
Aebp2	2.52819	Fgf2	4.39351	1.32512e-09
Aebp2	2.52819	Phlda3	3.51173	1.26324e-13
Aebp2	2.52819	Nme6	1.17416	0.208087
Aebp2	2.52819	Mdfic	3.6591	2.04228e-61
Aebp2	2.52819	Thap4	1.27584	0.00640873
Aebp2	2.52819	Flot1	-1.27722	5.0111e-05
Aebp2	2.52819	Mitd1	-1.21507	0.0115432
Aebp2	2.52819	Pcbp4	1.29171	0.00316002
Aebp2	2.52819	Eif4ebp1	1.05496	0.795953
Aebp2	2.52819	Mtdh	-1.02798	0.645817
Aebp2	2.52819	Apc	1.45266	2.85732e-07
Aebp2	2.52819	Vrk3	-1.02717	0.680448
Aebp2	2.52819	Xrcc5	1.06945	0.464696
Aebp2	2.52819	Fam65b	#N/A	#N/A
Aebp2	2.52819	Ddx58	-1.80029	1.85261e-13
Aebp2	2.52819	Med22	1.12786	0.0793759
Aebp2	2.52819	Tnfaip8l2	1.01583	0.919067
Aebp2	2.52819	Tbc1d7	1.78326	0.000356625
Aebp2	2.52819	Ppm1h	-1.84905	4.52934e-24
Aebp2	2.52819	Parp1	1.19115	0.0162237
Aebp2	2.52819	Clic4	-1.81074	9.4041e-06
Aebp2	2.52819	Ugdh	1.3368	4.13322e-09
Aebp2	2.52819	9230019H11Rik	#N/A	#N/A
Aebp2	2.52819	Nfkb1	1.27629	2.56081e-10
Aebp2	2.52819	Ephx1	2.19963	6.6114e-41
Aebp2	2.52819	Runx1	-1.1872	0.0137346
Aebp2	2.52819	Lrba	1.66569	4.44001e-05
Aebp2	2.52819	Rwdd3	-1.37044	0.0673415
Aebp2	2.52819	Acss2	-6.56789	1.42026e-55
Aebp2	2.52819	Car15	-3.72453	2.47741e-05
Aebp2	2.52819	Dgcr6	2.95454	1.57445e-40
Aebp2	2.52819	Shisa5	1.01797	0.870884
Aebp2	2.52819	Nod1	1.24468	0.45779
Aebp2	2.52819	Napg	-1.00158	0.984261
Aebp2	2.52819	Commd8	-1.23414	0.0012048
Aebp2	2.52819	Cd1d1	-1.13174	0.440729
Aebp2	2.52819	Fbxo46	1.01106	0.950119
Aebp2	2.52819	Mapk6	1.17231	7.35626e-05
Aebp2	2.52819	Malt1	3.35956	1.53309e-57
Aebp2	2.52819	Ttc28	-1.9135	7.05661e-08
Aebp2	2.52819	Trip11	1.03101	0.677791
Aebp2	2.52819	Acsbg1	-2.23726	5.87779e-19
Aebp2	2.52819	Rabggta	1.04814	0.75338
Aebp2	2.52819	Tmem106c	1.10311	0.405229
Aebp2	2.52819	Arhgap17	-1.21918	5.47572e-05
Aebp2	2.52819	Whsc1	#N/A	#N/A
Aebp2	2.52819	Fam89a	-2.17803	0.00378492
Aebp2	2.52819	Nup85	-1.06236	0.674302
Aebp2	2.52819	Zfp771	1.02979	0.881872
Aebp2	2.52819	Top1mt	1.24852	0.0756342
Aebp2	2.52819	Shmt1	-1.76101	0.21216
Aebp2	2.52819	Cnp	-1.67468	2.06278e-11
Aebp2	2.52819	U2af1	-1.12087	0.445516
Aebp2	2.52819	Suv39h2	-1.42058	0.171996
Aebp2	2.52819	Arl6ip4	-1.26592	0.000577985
Aebp2	2.52819	Ifit1bl2	-2.92655	0.00611143
Aebp2	2.52819	Dcp1b	-1.14879	0.0864654
Aebp2	2.52819	Birc2	-1.01924	0.824119
Aebp2	2.52819	Tkfc	1.19007	0.231988
Aebp2	2.52819	Hsh2d	-1.81379	9.94322e-12
Aebp2	2.52819	Smim13	-1.04388	0.69074
Aebp2	2.52819	Pik3cd	-1.99194	7.51961e-46
Aebp2	2.52819	Exosc7	-1.28411	1.27296e-05
Aebp2	2.52819	Hs1bp3	1.46195	3.77864e-08
Aebp2	2.52819	Scnm1	1.05918	0.740248
Aebp2	2.52819	Ptdss2	1.22874	0.00687745
Aebp2	2.52819	Pdrg1	1.22161	0.000361749
Aebp2	2.52819	Tmem81	-1.30371	0.000412787
Aebp2	2.52819	Atg9b	-1.11031	0.823904
Aebp2	2.52819	Gstz1	1.05856	0.782933
Aebp2	2.52819	Ccm2	-1.06396	0.494831
Aebp2	2.52819	Syf2	-1.07002	0.26605
Aebp2	2.52819	Cpeb2	1.2875	0.082949
Aebp2	2.52819	Hdac3	1.18278	0.0107968
Aebp2	2.52819	Tprgl	-1.14605	0.165743
Aebp2	2.52819	Twf2	-1.49633	2.26795e-10
Aebp2	2.52819	Cdipt	-1.19922	0.0164035
Aebp2	2.52819	Cers4	2.00601	1.83382e-32
Aebp2	2.52819	Cep89	1.65759	6.96799e-05
Aebp2	2.52819	Trbv13-2	-1.04177	0.609577
Aebp2	2.52819	Zmym3	1.69835	3.72947e-12
Aebp2	2.52819	Il6ra	1.05508	0.66807
Aebp2	2.52819	Socs4	1.10466	0.167956
Aebp2	2.52819	Fam129a	1.54623	6.98836e-08
Aebp2	2.52819	Angptl2	12.0106	3.66317e-18
Aebp2	2.52819	Fbxo5	-1.33945	0.0259561
Aebp2	2.52819	Cep63	-1.12016	0.1703
Aebp2	2.52819	Mrpl24	-1.02636	0.840087
Aebp2	2.52819	Mns1	1.12051	0.885249
Aebp2	2.52819	Med9	1.12044	0.276158
Aebp2	2.52819	Phf11c	-2.70903	4.24959e-14
Aebp2	2.52819	Rnpepl1	-1.05356	0.393861
Aebp2	2.52819	Ldah	1.10229	0.0781437
Aebp2	2.52819	Phactr2	3.13356	4.47432e-77
Aebp2	2.52819	Hint1	-1.12896	0.0567946
Aebp2	2.52819	Rapgef4	-24.1226	5.80275e-35
Aebp2	2.52819	Ccnk	1.01076	0.85763
Aebp2	2.52819	Traf5	1.03929	0.52917
Aebp2	2.52819	Cd55b	-7.41307	0.00305001
Aebp2	2.52819	Syt11	3.36934	5.46781e-127
Aebp2	2.52819	Ythdc1	-1.09049	0.143669
Aebp2	2.52819	Zfp422	-1.59476	1.35687e-12
Aebp2	2.52819	Cdk10	1.32671	0.0674757
Aebp2	2.52819	Fau	-1.40458	0.000873813
Aebp2	2.52819	Mss51	-1.54522	0.059493
Aebp2	2.52819	Akap8	-1.18306	0.0240758
Aebp2	2.52819	Ercc5	-1.01221	0.903026
Aebp2	2.52819	Ttc13	-1.88001	5.2486e-18
Aebp2	2.52819	Tnfsf4	2.85131	2.74207e-05
Aebp2	2.52819	Cd200	5.6523	6.52318e-82
Aebp2	2.52819	Zc3h15	-1.02959	0.67769
Aebp2	2.52819	6330416G13Rik	#N/A	#N/A
Aebp2	2.52819	Gimap7	1.4652	4.02003e-06
Aebp2	2.52819	Slc35a1	1.25251	0.00973066
Aebp2	2.52819	Kif7	2.05274	4.8826e-08
Aebp2	2.52819	Zswim4	1.41081	0.00453198
Aebp2	2.52819	Gm12216	1.09471	0.75338
Aebp2	2.52819	Pydc3	#N/A	#N/A
Aebp2	2.52819	Cpox	1.2984	4.31566e-05
Aebp2	2.52819	Hdlbp	-1.04994	0.488486
Aebp2	2.52819	BC004004	1.48944	1.86558e-12
Aebp2	2.52819	Fam98b	1.22408	0.00420916
Aebp2	2.52819	Rab6a	-1.19915	0.012518
Aebp2	2.52819	Ehd4	1.05077	0.790196
Aebp2	2.52819	Serf1	1.04337	0.921598
Aebp2	2.52819	Lrch4	-1.13164	0.135743
Aebp2	2.52819	1500011B03Rik	1.13634	0.241634
Aebp2	2.52819	Cuedc2	-1.26047	0.0239858
Aebp2	2.52819	4930431P19Rik	-1.75106	0.00815615
Aebp2	2.52819	Cdkn2c	4.07857	2.66339e-54
Aebp2	2.52819	Atl3	1.4391	2.97898e-06
Aebp2	2.52819	Prpf40a	-1.04604	0.553357
Aebp2	2.52819	Zfp956	1.02502	0.869839
Aebp2	2.52819	Gimap3	1.6157	4.76183e-12
Aebp2	2.52819	Herc2	-1.24861	0.0808963
Aebp2	2.52819	Dcaf11	1.14216	0.00229622
Aebp2	2.52819	Ddias	1.20526	0.420239
Aebp2	2.52819	Hspa5	1.13835	0.121009
Aebp2	2.52819	Gmpr2	-1.01248	0.904112
Aebp2	2.52819	Dgcr8	-1.32137	4.06968e-08
Aebp2	2.52819	Cux2	1.35725	?
Aebp2	2.52819	Whrn	1.17556	0.24168
Aebp2	2.52819	Pi4k2b	-1.48981	0.00141325
Aebp2	2.52819	Kank3	-1.06391	0.868557
Aebp2	2.52819	Fam114a2	-1.05305	0.484315
Aebp2	2.52819	Anp32a	-1.07862	0.373276
Aebp2	2.52819	Nqo2	-1.03502	0.785189
Aebp2	2.52819	Mob3c	1.02611	0.79438
Aebp2	2.52819	Gm9531	-1.20112	0.00769271
Aebp2	2.52819	Tgm4	-2.19458	0.146197
Aebp2	2.52819	Gimap8	1.23978	0.0251543
Aebp2	2.52819	Ubash3b	1.53005	7.08233e-08
Aebp2	2.52819	Dopey1	-1.57349	4.87084e-11
Aebp2	2.52819	Sorl1	1.01787	0.893857
Aebp2	2.52819	Nfx1	-1.00738	0.92735
Aebp2	2.52819	Lmnb2	1.14071	0.355565
Aebp2	2.52819	Prrg1	-4.05215	9.62312e-21
Aebp2	2.52819	Atp2a3	-1.29733	0.000192783
Aebp2	2.52819	Ctso	1.12048	0.152809
Aebp2	2.52819	E2f1	1.94373	0.0220343
Aebp2	2.52819	Ssbp2	-1.27829	0.000530131
Aebp2	2.52819	Slc37a2	1.84249	0.0809847
Aebp2	2.52819	Mrpl9	-1.24387	4.89384e-05
Aebp2	2.52819	Myo1c	2.15619	1.58532e-31
Aebp2	2.52819	Zdhhc5	1.11398	0.205291
Aebp2	2.52819	Ubtd1	-1.28752	0.178286
Aebp2	2.52819	Icam2	-1.81541	3.47753e-12
Aebp2	2.52819	Zfp948	2.15513	4.1965e-07
Aebp2	2.52819	Alkbh4	-1.55627	2.32188e-08
Aebp2	2.52819	Gm11212	#N/A	#N/A
Aebp2	2.52819	Mgst2	-2.31683	1.17345e-12
Aebp2	2.52819	Pced1b	-3.08328	7.78876e-75
Aebp2	2.52819	Tmed1	3.08803	4.338e-08
Aebp2	2.52819	C330027C09Rik	1.6186	0.0578488
Aebp2	2.52819	Lipt1	-1.23576	0.453088
Aebp2	2.52819	Mtrr	-1.37595	1.19831e-05
Aebp2	2.52819	Zfp143	-1.16426	0.0911472
Aebp2	2.52819	Zdhhc21	1.61908	4.85107e-07
Aebp2	2.52819	Rhd	#N/A	#N/A
Aebp2	2.52819	Xpo5	1.06294	0.318987
Aebp2	2.52819	Rad23b	-1.0569	0.524294
Aebp2	2.52819	Gfer	-1.2208	0.0298978
Aebp2	2.52819	Tcaim	1.10539	0.266354
Aebp2	2.52819	Alkbh5	-1.16935	0.0578114
Aebp2	2.52819	Sag	-1.39477	0.336695
Aebp2	2.52819	Cnnm2	-1.02763	0.871424
Aebp2	2.52819	RP24-560O24.2	#N/A	#N/A
Aebp2	2.52819	Cdh23	6.19329	0.00102314
Aebp2	2.52819	Ar	1.19451	0.325026
Aebp2	2.52819	Thumpd2	-1.31637	0.0140694
Aebp2	2.52819	Gm2a	-1.33995	1.30126e-05
Aebp2	2.52819	Nf2	2.04284	1.19309e-38
Aebp2	2.52819	Senp8	1.53335	0.00376991
Aebp2	2.52819	Las1l	-1.31004	1.56899e-11
Aebp2	2.52819	Zfp637	-1.1955	0.0753869
Aebp2	2.52819	Sult1a1	-1.09666	0.949914
Aebp2	2.52819	Ccndbp1	1.17619	0.00859757
Aebp2	2.52819	Sdad1	-1.46034	1.05751e-05
Aebp2	2.52819	Anks3	1.02134	0.92254
Aebp2	2.52819	Bcl11b	-1.1241	0.0497563
Aebp2	2.52819	Gtf2h2	1.10643	0.416745
Aebp2	2.52819	Lipa	-1.32379	1.21975e-05
Aebp2	2.52819	Actr8	-1.08767	0.217286
Aebp2	2.52819	Galnt1	1.00805	0.943469
Aebp2	2.52819	Xylt2	-1.14628	0.247194
Aebp2	2.52819	Tsc22d2	1.01852	0.854081
Aebp2	2.52819	Pmm2	1.24196	0.0108292
Aebp2	2.52819	Dand5	-2.08796	5.24776e-08
Aebp2	2.52819	Hnrnpll	2.65213	1.25681e-42
Aebp2	2.52819	Cnksr3	-1.76124	3.65756e-14
Aebp2	2.52819	Smad7	-8.4618	2.95256e-83
Aebp2	2.52819	Dynlt1c	1.19674	0.330576
Aebp2	2.52819	Gnas	1.13318	0.0153991
Aebp2	2.52819	Rab8a	-1.33338	6.88385e-05
Aebp2	2.52819	1700066B19Rik	-1.12155	0.794903
Aebp2	2.52819	Trbv13-3	-2.55964	1.2557e-19
Aebp2	2.52819	G430095P16Rik	-4.22791	4.81549e-13
Aebp2	2.52819	Immt	-1.126	0.0153202
Aebp2	2.52819	Galk1	-1.20643	0.118263
Aebp2	2.52819	Rrp36	-1.13196	0.0572908
Aebp2	2.52819	Ttc14	-1.00042	0.999092
Aebp2	2.52819	Fbxo9	-1.20749	0.0129509
Aebp2	2.52819	Smpd5	1.49282	0.0299116
Aebp2	2.52819	Ubxn2a	1.02566	0.771575
Aebp2	2.52819	Eea1	6.0728	8.90619e-77
Aebp2	2.52819	Gna15	-1.68852	0.000889859
Aebp2	2.52819	Luzp1	3.06075	3.61982e-16
Aebp2	2.52819	Gtf3c1	1.01735	0.85352
Aebp2	2.52819	Frat1	-1.5814	3.03301e-06
Aebp2	2.52819	Polg2	-1.24346	0.0570316
Aebp2	2.52819	Zc3h12a	-1.08341	0.651302
Aebp2	2.52819	Susd3	1.58263	1.11673e-20
Aebp2	2.52819	Parn	-1.00576	0.967543
Aebp2	2.52819	Gtf2a1	1.0977	0.35717
Aebp2	2.52819	Acoxl	-83.1062	7.31789e-07
Aebp2	2.52819	Prnp	3.85832	4.51646e-49
Aebp2	2.52819	Fam175a	#N/A	#N/A
Aebp2	2.52819	Ppp1r3f	-3.63645	9.51541e-56
Aebp2	2.52819	Rinl	1.03187	0.755752
Aebp2	2.52819	Adamtsl4	1.2671	0.228282
Aebp2	2.52819	Pglyrp1	1.08662	0.77172
Aebp2	2.52819	Slc26a8	-2.07651	0.566706
Aebp2	2.52819	Armcx3	1.96946	4.54784e-08
Aebp2	2.52819	Rgs16	3.4865	4.49207e-08
Aebp2	2.52819	Dusp7	-1.56601	5.66315e-05
Aebp2	2.52819	Gnal	-1.47254	0.151941
Aebp2	2.52819	Asap1	2.11136	1.94829e-81
Aebp2	2.52819	Psmb8	1.16818	0.0428949
Aebp2	2.52819	Rpa2	1.12482	0.0868325
Aebp2	2.52819	Hmcn2	3.62401	0.0827579
Aebp2	2.52819	Hirip3	1.02943	0.854731
Aebp2	2.52819	Krtcap3	-1.06732	0.809734
Aebp2	2.52819	Ifngr1	-4.75492	7.86391e-59
Aebp2	2.52819	Zfp318	-1.32019	5.02564e-05
Aebp2	2.52819	Pygm	-5.37459	1.28126e-27
Aebp2	2.52819	Ngfrap1	#N/A	#N/A
Aebp2	2.52819	Pts	1.08964	0.601225
Aebp2	2.52819	Slc15a3	1.00249	0.996419
Aebp2	2.52819	Ly6c1	#N/A	#N/A
Aebp2	2.52819	Maf	7.16002	7.03556e-120
Aebp2	2.52819	Klhl26	1.20819	0.0128524
Aebp2	2.52819	Ccdc109b	#N/A	#N/A
Aebp2	2.52819	Simc1	-1.12041	0.11094
Aebp2	2.52819	Tbc1d10c	1.04281	0.721734
Aebp2	2.52819	Cdkn1a	4.83586	1.46669e-06
Aebp2	2.52819	Cyp4f13	1.40927	0.00120759
Aebp2	2.52819	Sh2d1a	1.69922	2.12478e-24
Aebp2	2.52819	Sh3rf1	2.64868	1.40388e-49
Aebp2	2.52819	Abcg3	-1.72233	4.53413e-07
Aebp2	2.52819	Setd1b	-1.42455	2.08079e-06
Aebp2	2.52819	Art2b	3.71512	2.69222e-61
Aebp2	2.52819	Fbxo11	1.01858	0.80481
Aebp2	2.52819	Scp2	-1.14995	0.0296407
Aebp2	2.52819	Grn	3.61436	1.10865e-08
Aebp2	2.52819	Irf1	-1.48255	1.54197e-05
Aebp2	2.52819	Pik3r5	-4.23498	2.06298e-12
Aebp2	2.52819	Fam168a	1.5581	1.59558e-31
Aebp2	2.52819	Tango2	1.18884	0.0230546
Aebp2	2.52819	1700001J03Rik	-2.1096	0.771383
Aebp2	2.52819	Ppp1r12c	-1.13031	0.378284
Aebp2	2.52819	Tssk4	1.00963	0.976753
Aebp2	2.52819	Cenpb	1.23575	0.00452632
Aebp2	2.52819	Slc26a2	-1.04779	0.657889
Aebp2	2.52819	Gpr180	-1.57782	4.70083e-09
Aebp2	2.52819	Zfp524	-1.25003	0.0750356
Aebp2	2.52819	Otud7b	1.66433	4.16243e-17
Aebp2	2.52819	Zfp39	1.02456	0.857693
Aebp2	2.52819	Entpd6	-1.07426	0.419138
Aebp2	2.52819	Rab8b	2.06118	5.41698e-52
Aebp2	2.52819	Odf2	-1.01317	0.902965
Aebp2	2.52819	Ppwd1	-1.07348	0.5484
Aebp2	2.52819	Sdr39u1	1.02966	0.749451
Aebp2	2.52819	Sap25	-1.37853	0.174302
Aebp2	2.52819	Gm6904	1.07997	0.827
Aebp2	2.52819	Tbc1d19	1.2624	0.315177
Aebp2	2.52819	Srek1ip1	1.1831	0.0615992
Aebp2	2.52819	Nav2	3.79289	1.69748e-76
Aebp2	2.52819	Cdc42se1	-1.22973	0.0223048
Aebp2	2.52819	Tmem154	2.23738	1.13367e-35
Aebp2	2.52819	Poll	1.08247	0.326907
Aebp2	2.52819	Zbtb8a	-1.50464	0.0169487
Aebp2	2.52819	Slc23a2	1.05921	0.425971
Aebp2	2.52819	Tenm1	2.23695	?
Aebp2	2.52819	Casc1	-1.88608	0.284847
Aebp2	2.52819	Gm4707	-1.22164	0.0453613
Aebp2	2.52819	Chd7	-2.20427	1.5493e-27
Aebp2	2.52819	Fus	1.18151	0.229469
Aebp2	2.52819	Fam53b	1.11299	0.182925
Aebp2	2.52819	Nup210	-1.50296	3.54976e-12
Aebp2	2.52819	H2-T24	-2.78583	3.06288e-08
Aebp2	2.52819	Ppp1r3b	-3.46096	5.92461e-32
Aebp2	2.52819	Zbtb33	1.0025	0.978943
Aebp2	2.52819	Pcif1	-1.16684	0.0298254
Aebp2	2.52819	Dnajc10	-1.01335	0.874196
Aebp2	2.52819	Nfil3	4.70293	2.12041e-39
Aebp2	2.52819	Angel2	1.10916	0.064055
Aebp2	2.52819	Vegfa	-3.97405	0.0381008
Aebp2	2.52819	Runx3	-1.55827	5.29392e-12
Aebp2	2.52819	Traf3	1.0241	0.726014
Aebp2	2.52819	Tti1	1.15448	0.0687741
Aebp2	2.52819	Gbp8	1.48258	5.67665e-05
Aebp2	2.52819	Irf9	-1.35571	0.00447781
Aebp2	2.52819	Cnot11	1.09357	0.166945
Aebp2	2.52819	Trim65	-1.37552	0.00014494
Aebp2	2.52819	Zfp36l1	1.96961	4.73528e-25
Aebp2	2.52819	Cltc	1.23954	0.00251791
Aebp2	2.52819	Aldh6a1	-1.02521	0.861969
Aebp2	2.52819	Brd9	1.09261	0.323706
Aebp2	2.52819	Ptpn23	1.11796	0.109175
Aebp2	2.52819	Zfp36	1.07857	0.373259
Aebp2	2.52819	Slc14a1	-1.59643	3.688e-10
Aebp2	2.52819	Slc35a3	1.09763	0.287825
Aebp2	2.52819	Zfp324	1.39621	5.27415e-05
Aebp2	2.52819	Gm6210	1.02236	0.957374
Aebp2	2.52819	Casp6	-1.05116	0.696522
Aebp2	2.52819	Xpr1	1.1161	0.148037
Aebp2	2.52819	Stxbp3	-1.21495	0.00261684
Aebp2	2.52819	Vps11	1.03252	0.592418
Aebp2	2.52819	Myo1f	1.25477	0.0402535
Aebp2	2.52819	Smarca5	1.03995	0.623303
Aebp2	2.52819	Fancm	1.29124	0.00250921
Aebp2	2.52819	Tha1	-1.53061	0.0127502
Aebp2	2.52819	Polr2m	1.14366	0.0620785
Aebp2	2.52819	Slc6a9	1.5627	0.582624
Aebp2	2.52819	Arf3	1.20031	0.00888883
Aebp2	2.52819	Dtd2	-1.12963	0.497934
Aebp2	2.52819	Il27ra	1.25345	0.000514921
Aebp2	2.52819	Cd226	1.38341	0.00010842
Aebp2	2.52819	Ube2d1	-1.58875	7.31135e-12
Aebp2	2.52819	Slc25a24	1.44772	2.6925e-06
Aebp2	2.52819	Parp11	-1.03382	0.853263
Aebp2	2.52819	Daxx	-1.53005	6.09372e-15
Aebp2	2.52819	Gpatch11	-1.08079	0.364556
Aebp2	2.52819	Dscr3	1.13289	0.0650602
Aebp2	2.52819	Pdlim5	-1.23237	0.00768297
Aebp2	2.52819	Gm5537	1.21254	0.0558435
Aebp2	2.52819	Msh6	1.04585	0.654979
Aebp2	2.52819	Spryd4	1.0612	0.602921
Aebp2	2.52819	Ppp2r5a	-1.81266	1.72749e-21
Aebp2	2.52819	Sacm1l	1.14316	0.015782
Aebp2	2.52819	Pef1	1.11892	0.158111
Aebp2	2.52819	Tmub1	-1.16771	0.059529
Aebp2	2.52819	Tmem234	-1.18092	0.0216417
Aebp2	2.52819	Zfp658	-2.11374	8.5244e-07
Aebp2	2.52819	Wdr38	-2.62809	0.502351
Aebp2	2.52819	Ube2z	1.35265	1.03659e-09
Aebp2	2.52819	Fnip1	-1.19938	0.00363892
Aebp2	2.52819	Nsmce1	-1.78964	8.25873e-19
Aebp2	2.52819	Rbm26	1.20919	0.00118773
Aebp2	2.52819	Rassf1	-1.40392	7.13717e-05
Aebp2	2.52819	Slc7a1	-1.6198	7.09189e-12
Aebp2	2.52819	Rhno1	-1.13858	0.167927
Aebp2	2.52819	Tdrd3	1.43944	9.83493e-06
Aebp2	2.52819	Epb41l2	-1.80651	1.55959e-34
Aebp2	2.52819	Dph6	-1.39477	9.13508e-05
Aebp2	2.52819	Neil3	1.67385	0.414284
Aebp2	2.52819	Gbp7	-1.02535	0.837088
Aebp2	2.52819	B3gntl1	1.20982	0.231988
Aebp2	2.52819	Sdha	1.015	0.851486
Aebp2	2.52819	Zfp429	1.05822	0.627534
Aebp2	2.52819	Gsk3b	-1.11584	0.189283
Aebp2	2.52819	Adamts6	1.74463	8.18493e-20
Aebp2	2.52819	Hdgfrp3	#N/A	#N/A
Aebp2	2.52819	Sema4b	-1.67622	2.56409e-13
Aebp2	2.52819	Foxn3	-1.03612	0.707124
Aebp2	2.52819	Gapvd1	-1.19433	0.00698809
Aebp2	2.52819	Tmem9	1.20697	0.0219225
Aebp2	2.52819	Cmas	-1.11841	0.0931611
Aebp2	2.52819	Pms2	-1.05461	0.402422
Aebp2	2.52819	Acaca	-1.22887	0.0802157
Aebp2	2.52819	Gtf2a2	-1.04823	0.761436
Aebp2	2.52819	Gpr18	-3.17244	4.26931e-21
Aebp2	2.52819	Pcyt2	-1.39927	0.00122538
Aebp2	2.52819	5830454E08Rik	-1.58249	0.110295
Aebp2	2.52819	Prrc2c	-1.15587	0.027313
Aebp2	2.52819	Aqp3	-6.41597	7.88478e-42
Aebp2	2.52819	Ccdc166	-1.37407	0.000897098
Aebp2	2.52819	Zfp14	-1.17904	0.111776
Aebp2	2.52819	Trim46	-1.24925	0.419613
Aebp2	2.52819	Sla2	-1.24541	0.00959364
Aebp2	2.52819	Gmeb1	-1.11414	0.0566987
Aebp2	2.52819	Hook1	1.18268	0.00291848
Aebp2	2.52819	Fbxl17	1.24519	0.00103675
Aebp2	2.52819	Myl12b	-1.11645	0.0753191
Aebp2	2.52819	Dnajc21	-1.20724	0.0176713
Aebp2	2.52819	Crem	1.20596	0.0645661
Aebp2	2.52819	Mboat1	1.33338	1.43707e-07
Aebp2	2.52819	Arntl	1.00892	0.917429
Aebp2	2.52819	Eif4b	-1.09776	0.251899
Aebp2	2.52819	Flad1	1.13725	0.151962
Aebp2	2.52819	Rnf125	1.12842	0.0985072
Aebp2	2.52819	Cep170	1.09601	0.355247
Aebp2	2.52819	Jak2	2.15335	5.94262e-55
Aebp2	2.52819	Pgap2	1.8726	7.03708e-08
Aebp2	2.52819	Il6st	1.7331	6.31102e-17
Aebp2	2.52819	Dgat1	1.13357	0.383798
Aebp2	2.52819	Kdm2b	1.68614	7.4376e-16
Aebp2	2.52819	Ubr5	1.05784	0.583111
Aebp2	2.52819	Snx21	3.01067	5.20634e-06
Aebp2	2.52819	Trim27	-1.29293	3.37747e-05
Aebp2	2.52819	Pten	-1.19064	0.0213451
Aebp2	2.52819	Armc8	-1.07057	0.325852
Aebp2	2.52819	Acad11	-1.05189	0.662492
Aebp2	2.52819	Lyrm7	-1.59608	0.182867
Aebp2	2.52819	Gm18752	-4.1809	0.00238915
Aebp2	2.52819	Gm12276	1.11711	0.878082
Aebp2	2.52819	Trip6	1.52253	0.0560851
Aebp2	2.52819	Tmem108	-29.1298	1.90697e-09
Aebp2	2.52819	Nrp1	3.42445	2.8364e-58
Aebp2	2.52819	Arhgap31	2.48711	6.10085e-23
Aebp2	2.52819	Slc5a3	2.84568	1.47604e-16
Aebp2	2.52819	Dnm1l	1.10739	0.162715
Aebp2	2.52819	Lbr	-1.55399	4.19879e-13
Aebp2	2.52819	Hccs	-1.00158	0.987519
Aebp2	2.52819	Gadd45b	3.28315	1.92778e-08
Aebp2	2.52819	B4galt7	-1.57025	3.2234e-14
Aebp2	2.52819	Lrrc75a	-1.0742	0.866448
Aebp2	2.52819	Tmod3	-1.80604	1.84854e-16
Aebp2	2.52819	9130023H24Rik	1.39158	0.0111393
Aebp2	2.52819	Keap1	-1.15092	0.0153153
Aebp2	2.52819	Trappc12	-1.00579	0.956697
Aebp2	2.52819	Srrm1	-1.07986	0.233237
Aebp2	2.52819	Slc2a4rg-ps	1.07242	0.844072
Aebp2	2.52819	Tsg101	1.04583	0.597278
Aebp2	2.52819	Morc3	-1.30455	7.39751e-08
Aebp2	2.52819	Rreb1	-1.71194	5.68675e-17
Aebp2	2.52819	Qrfp	1.79441	3.65201e-05
Aebp2	2.52819	H2-T22	-1.05024	0.614136
Aebp2	2.52819	Aldh1a3	2.55565	?
Aebp2	2.52819	Psmb10	-1.20064	0.0130656
Aebp2	2.52819	Skap1	-1.18754	0.0728208
Aebp2	2.52819	Sp110	-1.18802	0.0991241
Aebp2	2.52819	Nudt13	1.06234	0.730367
Aebp2	2.52819	4930453N24Rik	-1.35491	2.24667e-07
Aebp2	2.52819	Irf7	-1.56119	0.0661166
Aebp2	2.52819	Ccdc14	1.17007	0.349207
Aebp2	2.52819	Mb21d1	-5.04871	3.57864e-49
Aebp2	2.52819	Slc25a28	-1.22473	0.0875941
Aebp2	2.52819	Cers6	-2.29773	5.73909e-21
Aebp2	2.52819	Wbscr16	#N/A	#N/A
Aebp2	2.52819	Wars	-1.02526	0.837654
Aebp2	2.52819	Gm4737	-1.00818	0.935693
Aebp2	2.52819	Surf1	1.35542	7.55495e-08
Aebp2	2.52819	Usp16	-1.10649	0.116945
Aebp2	2.52819	B2m	1.01706	0.877169
Aebp2	2.52819	Aspscr1	1.02216	0.862933
Aebp2	2.52819	Slc27a5	1.31049	0.674908
Aebp2	2.52819	Spin4	5.39991	2.74454e-09
Aebp2	2.52819	Atad2	1.20646	0.00418619
Aebp2	2.52819	Fam234b	-1.57822	1.37278e-19
Aebp2	2.52819	Stx6	2.6827	5.04518e-84
Aebp2	2.52819	Plgrkt	1.53825	0.0924071
Aebp2	2.52819	Ly6a	-4.25117	1.06528e-07
Aebp2	2.52819	Ppfibp1	2.89413	1.60078e-36
Aebp2	2.52819	Idua	1.41963	0.000549764
Aebp2	2.52819	Pygb	1.08961	0.484381
Aebp2	2.52819	Mtx3	1.32955	0.277177
Aebp2	2.52819	Lmo4	1.20244	0.17859
Aebp2	2.52819	Cdk16	-1.15499	0.629365
Aebp2	2.52819	Rcan1	1.16276	0.234449
Aebp2	2.52819	Psmb9	1.27115	0.00345473
Aebp2	2.52819	Btbd19	1.83666	5.99389e-35
Aebp2	2.52819	Alg12	1.15222	0.105121
Aebp2	2.52819	Eri1	-1.12188	0.0495808
Aebp2	2.52819	Socs3	-1.13109	0.39904
Aebp2	2.52819	Btnl2	-1.85229	0.669756
Aebp2	2.52819	Zmat3	1.55881	3.77022e-14
Aebp2	2.52819	Rnf157	-1.40936	1.23441e-06
Aebp2	2.52819	Tgtp1	-4.181	1.71228e-08
Aebp2	2.52819	Hook2	1.06938	0.81854
Aebp2	2.52819	Slc38a1	1.43533	1.66122e-12
Aebp2	2.52819	Ppp3r1	-1.17946	0.0608967
Aebp2	2.52819	Btaf1	-1.15423	0.0373144
Aebp2	2.52819	Sorcs2	-9.99131	7.65954e-20
Aebp2	2.52819	Btbd10	-1.07104	0.544101
Aebp2	2.52819	Clcn3	-1.0307	0.68883
Aebp2	2.52819	Psip1	-1.03055	0.692386
Aebp2	2.52819	Bcl2l13	-1.17527	0.0272992
Aebp2	2.52819	Rnf185	1.33206	7.93214e-08
Aebp2	2.52819	Pcgf1	1.09677	0.629365
Aebp2	2.52819	Pgrmc2	1.2142	0.000297
Aebp2	2.52819	Rab11a	1.28706	0.000944464
Aebp2	2.52819	Nab2	1.3914	0.00010672
Aebp2	2.52819	Nmi	1.01163	0.909784
Aebp2	2.52819	Dbf4	-1.3899	1.83953e-06
Aebp2	2.52819	Fbxo45	1.0708	0.463962
Aebp2	2.52819	Abcg1	-1.22084	0.000209328
Aebp2	2.52819	Zscan26	-1.11529	0.268755
Aebp2	2.52819	Smad3	-1.31998	0.0145003
Aebp2	2.52819	Mib1	1.2367	2.3527e-05
Aebp2	2.52819	Tet1	-4.68563	4.84331e-42
Aebp2	2.52819	Cd200r3	-8.95724	4.75917e-15
Aebp2	2.52819	Trat1	-18.8011	1.20092e-15
Aebp2	2.52819	Fhl3	1.23625	0.0309022
Aebp2	2.52819	Ttc39b	2.0176	3.00094e-64
Aebp2	2.52819	Pdp2	-1.44195	0.000889509
Aebp2	2.52819	Rasa4	-2.53527	0.000588714
Aebp2	2.52819	Clybl	-2.12459	8.53954e-10
Aebp2	2.52819	Senp5	-1.00427	0.966588
Aebp2	2.52819	Tdo2	#N/A	#N/A
Aebp2	2.52819	Gbp2	-1.15636	0.715766
Aebp2	2.52819	Impad1	1.03612	0.690918
Aebp2	2.52819	Rragc	-1.00918	0.923237
Aebp2	2.52819	Tc2n	1.06777	0.941484
Aebp2	2.52819	Lamp2	2.41874	1.40931e-15
Aebp2	2.52819	Ms4a4c	-1.74848	0.00810087
Aebp2	2.52819	Xiap	1.35922	6.93702e-08
Aebp2	2.52819	Gpr19	1.00492	0.982137
Aebp2	2.52819	Ddrgk1	-1.1412	0.207814
Aebp2	2.52819	Cdc27	-1.15674	0.00535772
Aebp2	2.52819	Ilkap	1.03495	0.752074
Aebp2	2.52819	5730507C01Rik	-1.10573	0.939368
Aebp2	2.52819	Tle6	-3.71647	0.264153
Aebp2	2.52819	Col27a1	-1.63137	0.614493
Aebp2	2.52819	Lrif1	1.13442	0.161258
Aebp2	2.52819	Pnck	2.12635	0.00444696
Aebp2	2.52819	Spon1	1.407	0.830164
Aebp2	2.52819	Rbm43	1.1605	0.0312193
Aebp2	2.52819	Arhgef10	1.15298	0.13682
Aebp2	2.52819	Pbld2	-1.85181	0.299195
Aebp2	2.52819	Tmbim6	1.16997	0.00313112
Aebp2	2.52819	Zfpl1	-1.05273	0.592111
Aebp2	2.52819	Tceanc2	1.01594	0.875933
Aebp2	2.52819	Col23a1	-3.48803	3.26728e-08
Aebp2	2.52819	Blcap	1.17707	0.075419
Aebp2	2.52819	Snx15	-1.12977	0.0372252
Aebp2	2.52819	Gm5822	-1.49245	0.0862717
Aebp2	2.52819	Ly9	-1.07313	0.214903
Aebp2	2.52819	Hmgb1-ps5	1.20973	0.838499
Aebp2	2.52819	Nfe2l1	1.22053	0.0122879
Aebp2	2.52819	Mast4	1.00755	0.951673
Aebp2	2.52819	Igf2r	-1.95586	7.67274e-17
Aebp2	2.52819	Tgfbr1	-1.19171	0.0304627
Aebp2	2.52819	Srd5a3	-1.03001	0.753835
Aebp2	2.52819	Agtrap	1.15889	0.0380983
Aebp2	2.52819	Serpinb6b	1.92219	4.59618e-24
Aebp2	2.52819	F830016B08Rik	9.01255	0.00198287
Aebp2	2.52819	1600014C10Rik	-1.07885	0.404885
Aebp2	2.52819	Socs7	1.21811	0.00018563
Aebp2	2.52819	Zfp263	-1.1492	0.0512537
Aebp2	2.52819	Eomes	1.34205	0.395119
Aebp2	2.52819	Gm13835	1.12275	0.243358
Aebp2	2.52819	Bcl2	-3.35821	1.23673e-104
Aebp2	2.52819	St6galnac3	-1.19195	0.601524
Aebp2	2.52819	Txndc15	1.0968	0.257973
Aebp2	2.52819	Dynll2	1.66889	1.41615e-16
Aebp2	2.52819	Ube2d2a	-1.14051	0.0143571
Aebp2	2.52819	Notch1	1.55665	5.64487e-08
Aebp2	2.52819	5430416O09Rik	#N/A	#N/A
Aebp2	2.52819	Rock2	1.09317	0.0427016
Aebp2	2.52819	Il18bp	1.07806	0.748818
Aebp2	2.52819	H60b	-1.00622	0.983532
Aebp2	2.52819	Trmt1l	1.32798	1.78535e-08
Aebp2	2.52819	Nup50	-1.20984	0.0023006
Aebp2	2.52819	Acsl4	-1.01423	0.899944
Aebp2	2.52819	Uggt1	1.21178	0.00166751
Aebp2	2.52819	mt-Co3	#N/A	#N/A
Aebp2	2.52819	Ppip5k2	1.7419	2.96195e-19
Aebp2	2.52819	Fam124b	-1.72496	0.0228536
Aebp2	2.52819	Atg4a	-1.05625	0.685545
Aebp2	2.52819	Synj1	1.0576	0.521349
Aebp2	2.52819	Tmub2	-1.00508	0.96082
Aebp2	2.52819	Sec14l2	1.13296	0.666258
Aebp2	2.52819	Mutyh	-1.12179	0.634961
Aebp2	2.52819	Ccdc7b	#N/A	#N/A
Aebp2	2.52819	Bcas3	-1.01559	0.915736
Aebp2	2.52819	Oasl2	-3.68327	0.0153758
Aebp2	2.52819	Lrrc29	1.36733	0.188749
Aebp2	2.52819	Rnf24	1.03782	0.846165
Aebp2	2.52819	Tuba1a	-1.61725	2.76101e-05
Aebp2	2.52819	Prickle2	3.91815	4.13878e-06
Aebp2	2.52819	Arl6ip5	-1.29709	1.66626e-05
Aebp2	2.52819	Dnajb1	-1.52216	5.38241e-06
Aebp2	2.52819	Vps37a	1.11931	0.0584037
Aebp2	2.52819	Gm4841	4.73897	1.23535e-19
Aebp2	2.52819	Gm10293	2.35855	0.239282
Aebp2	2.52819	Rdh11	1.16817	0.0420971
Aebp2	2.52819	H2-D1	1.03855	0.562543
Aebp2	2.52819	Arid5b	1.49607	1.41987e-07
Aebp2	2.52819	Elmod3	1.22774	0.0100749
Aebp2	2.52819	D5Ertd579e	1.29186	1.71665e-05
Aebp2	2.52819	Tex264	-1.23521	0.00229974
Aebp2	2.52819	Prkag1	-1.3645	5.90092e-16
Aebp2	2.52819	Lclat1	2.66213	4.96411e-29
Aebp2	2.52819	Jun	-1.65116	1.52679e-05
Aebp2	2.52819	Dusp23	1.29399	0.247211
Aebp2	2.52819	Gm7589	-1.19407	0.782756
Aebp2	2.52819	Unc13a	1.16454	0.775982
Aebp2	2.52819	Mettl21a	1.68384	4.30396e-14
Aebp2	2.52819	Cnnm4	-1.09775	0.444807
Aebp2	2.52819	Lysmd2	-3.33981	2.9116e-20
Aebp2	2.52819	Ppil2	1.20063	0.00041506
Aebp2	2.52819	Hivep1	-1.4793	8.56701e-06
Aebp2	2.52819	Gm8909	1.15583	0.136688
Aebp2	2.52819	Map3k4	1.00614	0.957457
Aebp2	2.52819	Maats1	4.32394	0.445309
Aebp2	2.52819	Cntn1	-18.7171	0.00860317
Aebp2	2.52819	Tra2a	-1.05608	0.747957
Aebp2	2.52819	Pde6b	#N/A	#N/A
Aebp2	2.52819	Pigk	1.2418	0.000637291
Aebp2	2.52819	Cd247	1.06495	0.430526
Aebp2	2.52819	Mex3c	1.02475	0.836656
Aebp2	2.52819	Gnat1	-8.87633	0.173555
Aebp2	2.52819	Pctp	1.75804	6.60411e-06
Aebp2	2.52819	H2-T10	-1.039	0.747231
Aebp2	2.52819	Gm5431	1.05595	0.928869
Aebp2	2.52819	Cog4	1.01226	0.897667
Aebp2	2.52819	Agfg1	1.26752	9.35723e-05
Aebp2	2.52819	Tfpt	1.04869	0.656791
Aebp2	2.52819	Pde4dip	1.23194	0.0143826
Aebp2	2.52819	Exoc5	-1.23409	0.00320948
Aebp2	2.52819	Lonrf3	2.52828	0.0322073
Aebp2	2.52819	Rnaset2a	2.19403	1.81315e-26
Aebp2	2.52819	Tmco3	1.36308	1.8798e-06
Aebp2	2.52819	Plekhg6	7.54245	?
Aebp2	2.52819	Slc12a8	1.67734	0.110802
Aebp2	2.52819	Zfp707	-1.35767	1.73304e-06
Aebp2	2.52819	Mapkbp1	1.37048	7.19883e-09
Aebp2	2.52819	Mtus2	-1.20353	0.885684
Aebp2	2.52819	Trbv17	-1.23796	0.851239
Aebp2	2.52819	Ankrd12	1.72198	6.34377e-29
Aebp2	2.52819	Uhrf1bp1l	-1.77266	3.02778e-26
Aebp2	2.52819	Itgae	-1.95347	7.33415e-06
Aebp2	2.52819	Slfn3	1.15234	0.259931
Aebp2	2.52819	2010109I03Rik	-3.18152	?
Aebp2	2.52819	Rps2-ps11	1.02534	0.974541
Aebp2	2.52819	Rps2-ps10	-1.55243	0.000741444
Aebp2	2.52819	Thrap3	-1.15164	0.000180708
Aebp2	2.52819	Bdh2	-12.2968	?
Aebp2	2.52819	Clec3b	1.39442	0.501722
Aebp2	2.52819	Rps24	-1.87979	1.57157e-20
Aebp2	2.52819	Klhdc2	-3.12209	2.9824e-100
Aebp2	2.52819	Rhbdd1	1.33227	0.00091716
Aebp2	2.52819	Tmppe	-1.25505	0.00113943
Aebp2	2.52819	4933427G17Rik	#N/A	#N/A
Aebp2	2.52819	Sugp1	1.00648	0.95086
Aebp2	2.52819	Gm15066	-1.32534	0.125086
Aebp2	2.52819	Gm9806	#N/A	#N/A
Aebp2	2.52819	Zfp125	-1.28475	0.694223
Aebp2	2.52819	Pym1	-1.37565	5.43083e-06
Aebp2	2.52819	Pnn	-1.07964	0.539679
Aebp2	2.52819	Baz1b	-1.05168	0.598832
Aebp2	2.52819	Zfp668	1.31123	7.75847e-05
Aebp2	2.52819	B3galt2	-13.1893	0.17732
Aebp2	2.52819	Rps27a-ps1	1.77761	0.312979
Aebp2	2.52819	Zfp114	-5.16405	0.330675
Aebp2	2.52819	Cradd	1.03044	0.848654
Aebp2	2.52819	Elmo3	1.85838	5.57516e-07
Aebp2	2.52819	Kif3b	-1.03036	0.734912
Aebp2	2.52819	Ift46	-1.06759	0.469884
Aebp2	2.52819	Sharpin	1.06293	0.682927
Aebp2	2.52819	Gata1	-9.6526	4.67014e-18
Aebp2	2.52819	Nuak2	-3.9092	1.79523e-15
Aebp2	2.52819	Brca2	1.65489	0.000731642
Aebp2	2.52819	Gm6767	-1.46487	0.0282948
Aebp2	2.52819	Omg	1.04714	0.960114
Aebp2	2.52819	4930590J08Rik	-1.36498	0.44609
Aebp2	2.52819	Pros1	-1.5153	0.000778008
Aebp2	2.52819	Csnk1g3	1.23122	0.00831771
Aebp2	2.52819	Tpgs2	-1.25777	0.00036977
Aebp2	2.52819	Speg	3.26297	2.76405e-08
Aebp2	2.52819	Gm12912	#N/A	#N/A
Aebp2	2.52819	Apof	1.46247	?
Aebp2	2.52819	Nfatc1	3.03028	6.60084e-38
Aebp2	2.52819	Rab4b	1.23028	0.00653848
Aebp2	2.52819	Mag	2.46714	0.530782
Aebp2	2.52819	Cspg5	1.27497	0.741237
Aebp2	2.52819	Gm11662	#N/A	#N/A
Aebp2	2.52819	Gm1123	-1.49546	0.688729
Aebp2	2.52819	Gm8927	1.07721	0.954439
Aebp2	2.52819	Ankrd55	-1.77914	0.00490506
Aebp2	2.52819	Chd4	-1.07715	0.528576
Aebp2	2.52819	Aplp2	-1.06347	0.608287
Aebp2	2.52819	Gm11960	1.45755	0.628849
Aebp2	2.52819	Col1a1	#N/A	#N/A
Aebp2	2.52819	Fam78b	1.37281	0.735412
Aebp2	2.52819	Map4k1	1.60159	1.0929e-19
Aebp2	2.52819	Zfp9	-1.85866	?
Aebp2	2.52819	Cdh17	1.91385	0.285103
Aebp2	2.52819	Fxyd4	-6.01727	?
Aebp2	2.52819	Gm12643	2.0679	0.760971
Aebp2	2.52819	Gm7331	-1.67856	1.63958e-06
Aebp2	2.52819	Rpsa-ps4	-1.40226	0.263184
Aebp2	2.52819	Mtfmt	1.1471	0.329478
Aebp2	2.52819	Gamt	-1.17192	0.905799
Aebp2	2.52819	Ankdd1b	-1.85866	?
Aebp2	2.52819	Gm7899	1.9222	0.634298
Aebp2	2.52819	Gm10080	-1.14932	0.170127
Aebp2	2.52819	Gm8956	-1.18562	0.92254
Aebp2	2.52819	Lix1	-3.15749	0.475635
Aebp2	2.52819	Gm16210	-3.98636	0.167904
Aebp2	2.52819	Xkr8	1.36968	0.00317427
Aebp2	2.52819	Gm5147	-1.28729	0.795556
Aebp2	2.52819	Ndst3	#N/A	#N/A
Aebp2	2.52819	Gm43302	1.3715	0.583627
Aebp2	2.52819	Gm6855	-1.98908	0.0794155
Aebp2	2.52819	Gm12266	1.64316	0.641591
Aebp2	2.52819	Tac4	-1.85866	?
Aebp2	2.52819	Spats1	2.05774	0.425803
Aebp2	2.52819	Sgsm1	1.79539	?
Aebp2	2.52819	Galnt14	-2.81042	0.290645
Aebp2	2.52819	Efcab12	-1.17297	0.899832
Aebp2	2.52819	Gm13047	-2.24188	0.117451
Aebp2	2.52819	Rps12-ps5	-1.37264	0.741927
Aebp2	2.52819	Acvr1c	-21.0881	0.0517789
Aebp2	2.52819	Slc5a12	#N/A	#N/A
Aebp2	2.52819	Gm4951	1.21539	0.724188
Aebp2	2.52819	Hoxa2	-6.20095	?
Aebp2	2.52819	Hfm1	-1.90819	?
Aebp2	2.52819	Gm12129	1.61806	0.529816
Aebp2	2.52819	Gm8692	-2.20982	0.00657564
Aebp2	2.52819	Gm11643	1.42024	?
Aebp2	2.52819	Tceal1	1.52739	?
Aebp2	2.52819	Gpx2	#N/A	#N/A
Aebp2	2.52819	Tubb4b-ps2	1.21382	0.573453
Aebp2	2.52819	Gm7847	-4.38773	0.251579
Aebp2	2.52819	RP23-182C11.3	#N/A	#N/A
Aebp2	2.52819	Gm17538	1.30953	0.180304
Aebp2	2.52819	Ube2d2b	-1.12734	?
Aebp2	2.52819	Gm5267	2.51908	?
Aebp2	2.52819	Lrp1b	-1.37994	0.858773
Aebp2	2.52819	Tekt5	-1.76545	0.762398
Aebp2	2.52819	Csnk2a1-ps	1.46247	?
Aebp2	2.52819	M6pr-ps	1.20588	0.108791
Ahr	2.74432	Cmah	-1.96582	3.35792e-17
Ahr	2.74432	Ergic3	1.2674	1.73706e-05
Ahr	2.74432	Park7	-1.04526	0.556473
Ahr	2.74432	Bckdk	1.08047	0.446646
Ahr	2.74432	Col11a2	-4.37432	7.30578e-09
Ahr	2.74432	Uqcr11	-1.00142	0.990382
Ahr	2.74432	Snn	2.02187	2.91158e-35
Ahr	2.74432	Dph5	-2.61512	4.98649e-32
Ahr	2.74432	Cdca2	1.11072	0.778925
Ahr	2.74432	Elp5	1.12646	0.338887
Ahr	2.74432	Pigu	-1.00236	0.986841
Ahr	2.74432	Slc12a7	-2.53639	3.70571e-26
Ahr	2.74432	Fbxl12	-1.08593	0.493761
Ahr	2.74432	Ager	-2.58045	0.000530131
Ahr	2.74432	Usp2	-2.25149	3.06526e-06
Ahr	2.74432	Snrpd2	-1.02502	0.835707
Ahr	2.74432	Cep68	-1.40705	2.19467e-08
Ahr	2.74432	Dctpp1	1.11106	0.487681
Ahr	2.74432	Dyrk2	-1.63371	9.459e-10
Ahr	2.74432	Psmc3	-1.00671	0.952767
Ahr	2.74432	Rbm8a	-1.13933	0.160869
Ahr	2.74432	Zyg11b	-1.62722	2.2464e-14
Ahr	2.74432	Blmh	1.68779	1.1187e-15
Ahr	2.74432	Mrps21	1.14094	0.0467817
Ahr	2.74432	CAAA01147332.1	#N/A	#N/A
Ahr	2.74432	Tomm6	1.02195	0.870884
Ahr	2.74432	Nup153	1.02994	0.717015
Ahr	2.74432	Cox6b1	1.17671	0.0112416
Ahr	2.74432	Hdac5	1.06934	0.395183
Ahr	2.74432	Heca	-1.0593	0.524806
Ahr	2.74432	Fam193b	-1.06063	0.872836
Ahr	2.74432	Mturn	1.05586	0.560552
Ahr	2.74432	Pycrl	1.05866	0.688613
Ahr	2.74432	Prkcz2	1.41584	0.00320938
Ahr	2.74432	Cyb561d1	-1.08345	0.197036
Ahr	2.74432	Ubl4a	-1.3245	2.81848e-05
Ahr	2.74432	Knstrn	1.36201	0.137459
Ahr	2.74432	Mrpl42	-1.08144	0.297488
Ahr	2.74432	1810009A15Rik	1.51096	1.15435e-07
Ahr	2.74432	Ndufs6	1.06	0.544651
Ahr	2.74432	Gm8898	#N/A	#N/A
Ahr	2.74432	Numa1	-1.08045	0.378105
Ahr	2.74432	Kctd2	-1.26597	0.00141252
Ahr	2.74432	Gapdh	1.48202	3.53362e-05
Ahr	2.74432	Tbca	-1.20633	0.0011844
Ahr	2.74432	Ostc	1.15036	0.0405922
Ahr	2.74432	Hspe1	-1.21032	0.15245
Ahr	2.74432	Ccr7	-3.14293	1.00546e-25
Ahr	2.74432	Map3k3	-1.34858	0.00315598
Ahr	2.74432	Chmp2a	1.08866	0.185541
Ahr	2.74432	Paxip1	-1.08849	0.366922
Ahr	2.74432	Tmem14c	-1.01652	0.86647
Ahr	2.74432	Ndufs4	1.06008	0.536271
Ahr	2.74432	Vipr1	-12.5335	2.02392e-21
Ahr	2.74432	Gm35339	-1.37792	0.25321
Ahr	2.74432	Cfdp1	1.02712	0.830226
Ahr	2.74432	Cbx7	-1.07887	0.806798
Ahr	2.74432	Txndc17	1.29006	0.000567155
Ahr	2.74432	Ppp1r11	1.05207	0.520447
Ahr	2.74432	Mea1	1.26852	0.000223119
Ahr	2.74432	Bloc1s2	1.09399	0.224337
Ahr	2.74432	Rnf38	-1.38586	0.000461063
Ahr	2.74432	Hrh2	1.22624	0.0139626
Ahr	2.74432	Ost4	1.09344	0.166778
Ahr	2.74432	Pithd1	1.00474	0.96891
Ahr	2.74432	Pdk1	-2.08301	3.58663e-17
Ahr	2.74432	Pola2	-1.07237	0.549107
Ahr	2.74432	Zer1	1.39691	1.22947e-07
Ahr	2.74432	Als2cl	-5.24125	1.93746e-65
Ahr	2.74432	Stmn1	-1.39654	0.0585622
Ahr	2.74432	Yars	-1.00739	0.944382
Ahr	2.74432	Tmem71	-2.46902	6.274e-14
Ahr	2.74432	Psmd6	-1.07584	0.428388
Ahr	2.74432	Atp5h	-1.09762	0.100888
Ahr	2.74432	Elof1	1.08738	0.207715
Ahr	2.74432	Uqcc2	1.00918	0.94508
Ahr	2.74432	Cnih1	1.33616	0.00055221
Ahr	2.74432	Ndufa12	1.18983	0.312328
Ahr	2.74432	Phf3	-1.17586	0.0816337
Ahr	2.74432	Sec22c	-1.29947	1.15826e-06
Ahr	2.74432	Gm28035	-1.93872	0.0107942
Ahr	2.74432	1110032F04Rik	-4.13276	1.226e-15
Ahr	2.74432	Ppp1ca	-1.02921	0.737488
Ahr	2.74432	Mon2	-1.0767	0.355616
Ahr	2.74432	Sgol2a	#N/A	#N/A
Ahr	2.74432	Itga10	-1.39098	0.476158
Ahr	2.74432	Rfc2	1.0528	0.662919
Ahr	2.74432	Taf12	-1.04046	0.71461
Ahr	2.74432	Esd	1.11917	0.104387
Ahr	2.74432	Emc2	1.11554	0.184947
Ahr	2.74432	Dennd2d	2.83156	1.98595e-28
Ahr	2.74432	Mrpl21	-1.08604	0.46012
Ahr	2.74432	Pbdc1	1.06842	0.498619
Ahr	2.74432	Sumo2	1.01178	0.907183
Ahr	2.74432	Wdfy2	1.519	5.71477e-07
Ahr	2.74432	Atp1b1	-1.89581	6.74886e-18
Ahr	2.74432	Usp3	-1.98284	3.83903e-19
Ahr	2.74432	Tom1l2	1.15589	0.0529008
Ahr	2.74432	Uhrf1	1.74991	0.205255
Ahr	2.74432	Usp45	1.04209	0.688085
Ahr	2.74432	Ddx39	-1.13058	0.0292433
Ahr	2.74432	Pdcl3	-1.1322	0.183056
Ahr	2.74432	Stard3nl	1.38557	1.56599e-08
Ahr	2.74432	Whsc1	#N/A	#N/A
Ahr	2.74432	Mrpl48	-1.17925	0.203446
Ahr	2.74432	Sod1	1.30055	1.60244e-05
Ahr	2.74432	Mogs	1.26057	0.000991371
Ahr	2.74432	Raph1	3.46711	1.36327e-46
Ahr	2.74432	Gm26587	2.7007	0.462864
Ahr	2.74432	Ska3	1.80262	0.270182
Ahr	2.74432	Sfr1	-1.06253	0.389182
Ahr	2.74432	Dbi	1.3144	0.0239681
Ahr	2.74432	Arl2	-1.26644	0.0206892
Ahr	2.74432	Pcmtd2	1.14115	0.109969
Ahr	2.74432	Chaf1a	2.58767	0.0136466
Ahr	2.74432	Il6ra	1.05508	0.66807
Ahr	2.74432	Slc16a10	2.20115	8.80024e-13
Ahr	2.74432	Rnf103	1.02258	0.811682
Ahr	2.74432	Ppp1r12b	-1.07466	0.500175
Ahr	2.74432	Ndufb3	-1.06641	0.428581
Ahr	2.74432	Snrnp27	1.04666	0.655121
Ahr	2.74432	Ndufa1	1.08509	0.418785
Ahr	2.74432	Ndufa13	1.13152	0.00727878
Ahr	2.74432	Klhl42	-1.46073	4.30191e-06
Ahr	2.74432	Calcrl	-3.34546	2.2977e-57
Ahr	2.74432	Nedd8	1.03745	0.643827
Ahr	2.74432	Alad	2.01172	3.21381e-10
Ahr	2.74432	Sept11	-1.14242	0.129862
Ahr	2.74432	Pdia6	1.3952	0.0047639
Ahr	2.74432	Ctnna1	1.05009	0.682409
Ahr	2.74432	Timm17b	1.56919	1.45434e-15
Ahr	2.74432	Usp12	-1.09598	0.261254
Ahr	2.74432	Vamp8	1.37981	1.29734e-07
Ahr	2.74432	Zdhhc17	-1.18767	0.00876445
Ahr	2.74432	Comt	1.51611	1.99971e-11
Ahr	2.74432	Ubr2	1.03124	0.687572
Ahr	2.74432	Mrps36	1.1004	0.556399
Ahr	2.74432	Rassf3	-2.08403	3.70922e-17
Ahr	2.74432	Aarsd1	-1.3066	0.00710238
Ahr	2.74432	Map3k7	-1.03098	0.673184
Ahr	2.74432	Ndufc2	1.05465	0.725247
Ahr	2.74432	Tspan6	-1.00605	0.986231
Ahr	2.74432	Ndufab1	-1.01936	0.89137
Ahr	2.74432	Esyt2	1.09862	0.345105
Ahr	2.74432	Cd59b	-4.01435	0.572984
Ahr	2.74432	Epm2aip1	-1.158	0.0223791
Ahr	2.74432	Rbm33	-1.2423	0.00169801
Ahr	2.74432	Gramd4	-1.99644	1.24691e-26
Ahr	2.74432	Nif3l1	-1.23868	0.00360794
Ahr	2.74432	Arhgef18	-2.60884	4.30321e-07
Ahr	2.74432	Col20a1	-1.10784	0.740147
Ahr	2.74432	Srp14	1.0805	0.25731
Ahr	2.74432	Plscr1	4.21683	5.2006e-86
Ahr	2.74432	Rpgrip1	-3.03664	0.0324146
Ahr	2.74432	Tsen54	1.20221	0.147082
Ahr	2.74432	Fam134c	#N/A	#N/A
Ahr	2.74432	Cox7b	1.0523	0.568275
Ahr	2.74432	Psma1	1.17052	0.118021
Ahr	2.74432	Gm14085	-1.00953	0.951584
Ahr	2.74432	Fam76b	-1.0576	0.535398
Ahr	2.74432	Arhgef1	-1.34152	0.00232749
Ahr	2.74432	Odc1	1.65615	1.20808e-05
Ahr	2.74432	Mcm3ap	-1.07619	0.278297
Ahr	2.74432	D6Wsu163e	1.06096	0.608322
Ahr	2.74432	Zscan2	1.20438	0.207843
Ahr	2.74432	Zfp592	-1.41786	4.35691e-07
Ahr	2.74432	Ssbp2	-1.27829	0.000530131
Ahr	2.74432	Dapk3	-1.09257	0.198574
Ahr	2.74432	Maml1	-1.10667	0.265232
Ahr	2.74432	Capzb	1.12576	0.112338
Ahr	2.74432	Fam168b	-1.0563	0.51614
Ahr	2.74432	Ndufb8	1.11192	0.29312
Ahr	2.74432	Tmem237	1.82326	6.54405e-05
Ahr	2.74432	Psma2	1.02901	0.83343
Ahr	2.74432	Spag7	1.12158	0.0420602
Ahr	2.74432	Nacad	-3.18152	?
Ahr	2.74432	Psmd14	1.04814	0.636491
Ahr	2.74432	Dirc2	-3.03939	2.10831e-19
Ahr	2.74432	Manf	1.04179	0.705113
Ahr	2.74432	Gm17296	#N/A	#N/A
Ahr	2.74432	Ssr2	1.15558	0.0134842
Ahr	2.74432	Kif1c	1.25931	0.000857172
Ahr	2.74432	Snrnp35	-1.43451	0.0117805
Ahr	2.74432	Zfp445	1.2257	0.00548704
Ahr	2.74432	Kdm4b	-1.33109	2.10782e-07
Ahr	2.74432	Nars	-1.19991	0.000128703
Ahr	2.74432	Dpysl2	-1.0657	0.521349
Ahr	2.74432	Slc25a23	-2.0265	1.06083e-11
Ahr	2.74432	Psmb3	-1.10212	0.277291
Ahr	2.74432	Lsm3	1.1138	0.197568
Ahr	2.74432	Mrpl40	-1.03417	0.793785
Ahr	2.74432	Usmg5	1.13363	0.36119
Ahr	2.74432	Spice1	-2.57611	4.87142e-28
Ahr	2.74432	Gm10177	1.16939	0.00716949
Ahr	2.74432	Ncapd3	-1.2517	0.00699699
Ahr	2.74432	Nlrc3	-1.37072	0.00214746
Ahr	2.74432	Gcsh	-1.27162	0.0381735
Ahr	2.74432	Foxm1	1.06284	0.868969
Ahr	2.74432	Ctdsp2	1.40067	1.6251e-05
Ahr	2.74432	Srgn	2.26435	1.80822e-16
Ahr	2.74432	Ip6k2	1.08389	0.358615
Ahr	2.74432	Gm21596	-1.86569	0.580546
Ahr	2.74432	Ssfa2	-1.12418	0.074071
Ahr	2.74432	Ldb1	-1.045	0.789848
Ahr	2.74432	Hat1	1.01417	0.919036
Ahr	2.74432	Dtymk	1.02405	0.790196
Ahr	2.74432	Vmac	-1.37175	0.0013302
Ahr	2.74432	Tnks	-1.25863	6.60328e-06
Ahr	2.74432	Ndufb9	1.12992	0.0381477
Ahr	2.74432	Parpbp	1.01715	0.972747
Ahr	2.74432	Sh2d1a	1.69922	2.12478e-24
Ahr	2.74432	Entpd7	1.18875	0.16382
Ahr	2.74432	Nme2	-2.53037	1.87624e-12
Ahr	2.74432	Arhgap17	-1.21918	5.47572e-05
Ahr	2.74432	Rsbn1l	1.01269	0.85462
Ahr	2.74432	Zfp740	1.06841	0.331811
Ahr	2.74432	Fen1	1.21033	0.124379
Ahr	2.74432	Rprd2	-1.04268	0.646538
Ahr	2.74432	Timm8b	1.26952	0.00440912
Ahr	2.74432	Mtss1	-3.12546	3.18659e-27
Ahr	2.74432	Chmp4b	-1.09719	0.262941
Ahr	2.74432	5031439G07Rik	-1.22809	0.0303252
Ahr	2.74432	Hint1	-1.12896	0.0567946
Ahr	2.74432	Rapgef4	-24.1226	5.80275e-35
Ahr	2.74432	Bambi-ps1	-1.57562	6.46684e-07
Ahr	2.74432	Pigm	-1.17632	0.00454647
Ahr	2.74432	Fam78a	-2.08042	2.27218e-13
Ahr	2.74432	Hp1bp3	-1.12719	0.102787
Ahr	2.74432	0610007P14Rik	#N/A	#N/A
Ahr	2.74432	Ppp6r1	-1.01627	0.830053
Ahr	2.74432	Ddx6	1.12602	0.273434
Ahr	2.74432	Tgfbr3	-1.3964	7.15926e-05
Ahr	2.74432	Faim	-1.02181	0.833861
Ahr	2.74432	Rsph10b	-1.35253	0.490431
Ahr	2.74432	Espl1	-1.05757	0.940577
Ahr	2.74432	Vps13c	1.33791	0.00397943
Ahr	2.74432	Pmel	-1.15223	0.905287
Ahr	2.74432	Zswim4	1.41081	0.00453198
Ahr	2.74432	Zfp687	1.22922	0.00026802
Ahr	2.74432	Eef1e1	-1.468	1.78299e-07
Ahr	2.74432	Crtap	-1.09224	0.337982
Ahr	2.74432	Mrpl2	-1.12902	0.216538
Ahr	2.74432	Ttf2	1.49289	2.4172e-07
Ahr	2.74432	Ddt	1.30509	0.00420173
Ahr	2.74432	Psmd10	1.21999	0.0105746
Ahr	2.74432	Pdpr	1.1434	0.0839681
Ahr	2.74432	Uqcrb	1.17998	0.0695148
Ahr	2.74432	Usp7	-1.31701	1.82474e-13
Ahr	2.74432	Fignl1	2.30875	0.149465
Ahr	2.74432	Kcnh2	1.73286	1.67658e-09
Ahr	2.74432	Setx	-1.83955	3.79505e-08
Ahr	2.74432	Ccnl2	-1.03528	0.936195
Ahr	2.74432	Tnrc6a	1.03905	0.744955
Ahr	2.74432	Kremen1	-1.24163	0.000949145
Ahr	2.74432	Zfp12	-1.26006	0.0025569
Ahr	2.74432	Cerk	-1.40016	4.1568e-06
Ahr	2.74432	Sun2	-1.15744	0.0592652
Ahr	2.74432	Cd44	2.86159	7.66279e-54
Ahr	2.74432	Mki67	1.97363	0.0680549
Ahr	2.74432	Add1	-2.0323	1.00605e-27
Ahr	2.74432	Ndufa5	1.2667	0.0155665
Ahr	2.74432	Jag2	-2.9057	3.89879e-07
Ahr	2.74432	Tma7	1.04814	0.517452
Ahr	2.74432	Prr11	2.18632	0.0178807
Ahr	2.74432	Ice1	-1.23156	0.0127251
Ahr	2.74432	Ttyh3	-1.80025	5.95469e-21
Ahr	2.74432	Usp24	-1.6398	1.11463e-08
Ahr	2.74432	Stx8	1.04788	0.662248
Ahr	2.74432	Mib2	1.19051	0.140022
Ahr	2.74432	Ccnf	-1.09665	0.85084
Ahr	2.74432	Alg5	-1.05462	0.480816
Ahr	2.74432	Dynlrb1	1.25821	4.23216e-05
Ahr	2.74432	Pank4	1.02171	0.900412
Ahr	2.74432	Cdk5r1	5.91951	4.47889e-61
Ahr	2.74432	Anapc13	1.1796	0.110004
Ahr	2.74432	Rpl10a-ps1	-1.66479	3.58793e-19
Ahr	2.74432	Casc3	-1.31055	8.38139e-08
Ahr	2.74432	Tmem87b	-1.16542	0.0187103
Ahr	2.74432	Syngr2	1.56483	3.27004e-16
Ahr	2.74432	Clic1	1.16392	0.0157169
Ahr	2.74432	Coa3	1.08253	0.233463
Ahr	2.74432	Shfm1	#N/A	#N/A
Ahr	2.74432	Cstb	1.33307	0.000539676
Ahr	2.74432	Snrpf	-1.09235	0.463639
Ahr	2.74432	Slc9a5	-1.29802	0.741204
Ahr	2.74432	Mettl7a1	2.80541	4.19041e-32
Ahr	2.74432	Erp29	-1.09438	0.08853
Ahr	2.74432	Zfp110	-1.14492	0.102964
Ahr	2.74432	Plekhg4	-7.03504	?
Ahr	2.74432	Tmed3	1.34064	2.12211e-06
Ahr	2.74432	Gimap7	1.4652	4.02003e-06
Ahr	2.74432	Chsy1	-3.17569	2.16054e-24
Ahr	2.74432	Fam63b	#N/A	#N/A
Ahr	2.74432	Lypd6b	-10.5678	1.45293e-49
Ahr	2.74432	Crlf3	-1.66156	1.02903e-06
Ahr	2.74432	C1galt1	-1.20519	0.0157004
Ahr	2.74432	Hcls1	1.35155	5.61662e-08
Ahr	2.74432	Slc25a33	-1.27035	0.183221
Ahr	2.74432	Tpm3	-1.22595	0.000548534
Ahr	2.74432	Lef1	-6.60847	5.14374e-29
Ahr	2.74432	Pomp	1.31484	0.00552458
Ahr	2.74432	Hps5	1.15263	0.176246
Ahr	2.74432	Slc30a7	-1.08841	0.458435
Ahr	2.74432	2810417H13Rik	#N/A	#N/A
Ahr	2.74432	Ttc14	-1.00042	0.999092
Ahr	2.74432	Cwc27	1.13742	0.301726
Ahr	2.74432	Bcl2l1	1.12713	0.478459
Ahr	2.74432	Trpm7	-1.17919	0.0129431
Ahr	2.74432	Dgkd	-2.20694	5.61274e-52
Ahr	2.74432	Enkd1	2.2501	0.0119637
Ahr	2.74432	Ate1	-1.20362	0.0102835
Ahr	2.74432	Tmx4	1.62295	2.81659e-15
Ahr	2.74432	Gm8251	-1.83047	0.764114
Ahr	2.74432	Map1lc3a	-1.67244	5.0111e-05
Ahr	2.74432	Mrps28	-1.52275	0.00255955
Ahr	2.74432	Atp6v0e	1.06696	0.369528
Ahr	2.74432	Abr	1.62567	1.33263e-42
Ahr	2.74432	Polr2i	-1.03753	0.795953
Ahr	2.74432	Zfp354c	-3.07576	4.93066e-24
Ahr	2.74432	Pitpnm2	2.57609	2.46956e-60
Ahr	2.74432	Icosl	-6.74273	8.43478e-17
Ahr	2.74432	Atp5l	-1.2552	2.46831e-05
Ahr	2.74432	Capn7	1.07782	0.345823
Ahr	2.74432	St6gal1	1.46043	1.48334e-09
Ahr	2.74432	Samsn1	3.20706	9.99205e-74
Ahr	2.74432	Cd82	2.35656	8.62542e-36
Ahr	2.74432	Cdkn1a	4.83586	1.46669e-06
Ahr	2.74432	Dbp	-1.36906	0.407201
Ahr	2.74432	Bcl7c	1.46704	2.7813e-05
Ahr	2.74432	Tbcb	1.37885	1.74849e-08
Ahr	2.74432	Vti1b	-1.16284	0.00352942
Ahr	2.74432	Cpd	2.5534	1.24722e-31
Ahr	2.74432	Tmem258	1.2123	0.00241763
Ahr	2.74432	Smad4	-1.48545	2.47153e-06
Ahr	2.74432	H6pd	-1.10772	0.196293
Ahr	2.74432	Etfa	1.04148	0.757812
Ahr	2.74432	Mrps6	2.24871	2.11414e-37
Ahr	2.74432	A230046K03Rik	#N/A	#N/A
Ahr	2.74432	Cfl1	-1.25888	0.00222516
Ahr	2.74432	Gm2a	-1.33995	1.30126e-05
Ahr	2.74432	H2-Q4	1.30769	0.00150173
Ahr	2.74432	Trappc1	1.54965	1.0266e-07
Ahr	2.74432	Ttc28	-1.9135	7.05661e-08
Ahr	2.74432	Asf1b	1.31401	0.155688
Ahr	2.74432	Arhgap26	2.58932	1.04174e-41
Ahr	2.74432	Bcap31	-1.17183	0.00620258
Ahr	2.74432	Tmem57	-1.28187	0.000220913
Ahr	2.74432	Med27	-1.11073	0.212036
Ahr	2.74432	Commd1	1.12432	0.141431
Ahr	2.74432	Ndufa4	1.07166	0.56388
Ahr	2.74432	Spag5	1.55077	0.608925
Ahr	2.74432	Ticrr	3.00157	3.41338e-08
Ahr	2.74432	Cnst	-1.14711	0.111763
Ahr	2.74432	Rps19	-2.09916	3.24855e-16
Ahr	2.74432	Ubn1	-1.04284	0.707057
Ahr	2.74432	Cox6a1	-1.12635	0.0857759
Ahr	2.74432	Cdk19	-1.33831	5.19635e-05
Ahr	2.74432	Elk4	1.04866	0.376938
Ahr	2.74432	Sall2	2.26857	7.634e-26
Ahr	2.74432	Naaa	1.2181	0.22412
Ahr	2.74432	Pim3	-1.46918	9.65891e-10
Ahr	2.74432	Zmynd11	-1.21104	0.0135509
Ahr	2.74432	Son	1.03906	0.581176
Ahr	2.74432	Ppm1b	-1.39682	3.69547e-06
Ahr	2.74432	Rpl22l1	-1.03354	0.704085
Ahr	2.74432	Ino80	-1.25811	1.33147e-07
Ahr	2.74432	Cetn3	-1.20115	0.00257976
Ahr	2.74432	Agap2	-1.06031	0.343269
Ahr	2.74432	Mapk6	1.17231	7.35626e-05
Ahr	2.74432	Card6	-2.01391	3.65408e-09
Ahr	2.74432	Tnnt1	-1.42872	0.391758
Ahr	2.74432	Zfp185	-2.8566	0.358842
Ahr	2.74432	Mapk8ip3	-1.00442	0.982137
Ahr	2.74432	Hspd1	-1.32775	0.000170164
Ahr	2.74432	C330027C09Rik	1.6186	0.0578488
Ahr	2.74432	Rfc4	1.32715	0.122964
Ahr	2.74432	Cars	-1.24889	0.0874939
Ahr	2.74432	Tceb3	#N/A	#N/A
Ahr	2.74432	Kntc1	1.41084	0.184355
Ahr	2.74432	Smg1	-1.22998	0.0434474
Ahr	2.74432	AI606181	-1.2551	0.119903
Ahr	2.74432	Stk25	1.01385	0.946845
Ahr	2.74432	Snx1	-1.05136	0.319636
Ahr	2.74432	Zfp341	-1.06611	0.707044
Ahr	2.74432	Hdac7	1.18215	0.23354
Ahr	2.74432	Ptpdc1	-1.02789	0.899523
Ahr	2.74432	Usp38	1.26519	0.00132545
Ahr	2.74432	Fbxl19	2.19689	6.26073e-23
Ahr	2.74432	Psma6	1.10361	0.357044
Ahr	2.74432	Anxa2	1.19748	0.177673
Ahr	2.74432	Gm14421	1.06713	0.920977
Ahr	2.74432	Klf13	-2.16253	2.53497e-28
Ahr	2.74432	Krba1	1.01351	0.913138
Ahr	2.74432	Galnt11	-1.01964	0.840743
Ahr	2.74432	Rsbn1	1.19955	4.76609e-05
Ahr	2.74432	Mms22l	1.47624	1.99188e-11
Ahr	2.74432	Vps37b	-2.5795	4.4467e-24
Ahr	2.74432	Kif4	1.42917	0.609955
Ahr	2.74432	Zfp952	-1.01247	0.898993
Ahr	2.74432	Jup	-1.8438	0.0676175
Ahr	2.74432	Plekhm1	-1.10802	0.111692
Ahr	2.74432	Ints2	-1.1823	0.193974
Ahr	2.74432	Ssr4	1.33965	0.000888503
Ahr	2.74432	Ptpn11	6.09709	1.45791e-92
Ahr	2.74432	Setd7	-1.27454	6.3286e-05
Ahr	2.74432	Hspa9	-1.41847	1.40408e-08
Ahr	2.74432	Atp5k	1.0403	0.688054
Ahr	2.74432	Afg3l1	1.02349	0.845606
Ahr	2.74432	Gimap6	-1.06505	0.562424
Ahr	2.74432	Rgmb	-3.81409	3.49734e-51
Ahr	2.74432	Simc1	-1.12041	0.11094
Ahr	2.74432	Dag1	-2.20067	3.37999e-13
Ahr	2.74432	Dctn6	-1.31294	5.24675e-05
Ahr	2.74432	Map3k9	-1.97911	9.43514e-07
Ahr	2.74432	Tecpr1	-1.8171	4.08936e-10
Ahr	2.74432	Kmt5a	1.02647	0.779084
Ahr	2.74432	Prkd2	-1.39727	4.84584e-05
Ahr	2.74432	Ap1g1	-1.03506	0.640035
Ahr	2.74432	Tspyl4	-1.02455	0.807183
Ahr	2.74432	Cnpy2	1.18262	0.0139626
Ahr	2.74432	Dus2	2.39872	7.43636e-17
Ahr	2.74432	Polr2j	1.04299	0.590405
Ahr	2.74432	Dctn5	1.18816	0.0519124
Ahr	2.74432	Lypla1	1.08718	0.320401
Ahr	2.74432	Sbsn	-1.23742	0.442686
Ahr	2.74432	Lfng	-1.82368	5.91329e-11
Ahr	2.74432	Ap1s1	1.31964	1.59927e-05
Ahr	2.74432	Tmem43	1.02427	0.805204
Ahr	2.74432	Arid3b	-2.35011	2.05745e-24
Ahr	2.74432	Nmnat1	1.46303	0.000438502
Ahr	2.74432	Rps12	-1.67543	1.13894e-05
Ahr	2.74432	Cdca8	1.87284	0.0139386
Ahr	2.74432	Gprasp2	1.51172	2.28381e-06
Ahr	2.74432	Ndufa3	1.02976	0.740305
Ahr	2.74432	Rpl39-ps	-1.45251	2.58607e-06
Ahr	2.74432	9330151L19Rik	1.01654	0.965855
Ahr	2.74432	Cit	2.27131	0.00344526
Ahr	2.74432	Sec61g	1.01524	0.981489
Ahr	2.74432	Dstn	-1.09208	0.697844
Ahr	2.74432	Rmnd5a	-1.1855	0.0234381
Ahr	2.74432	Tesk1	-1.63213	8.40947e-14
Ahr	2.74432	Pmf1	-1.25663	0.0069561
Ahr	2.74432	1700066M21Rik	1.19212	0.0512101
Ahr	2.74432	Sertad2	-1.03011	0.754367
Ahr	2.74432	Mrpl53	1.01882	0.921902
Ahr	2.74432	Otud1	-2.2738	6.92686e-15
Ahr	2.74432	Aff3	1.27896	0.0015758
Ahr	2.74432	Myo1c	2.15619	1.58532e-31
Ahr	2.74432	Slc28a2	-1.02603	0.749174
Ahr	2.74432	Eif4ebp2	-1.18854	0.0189882
Ahr	2.74432	Mllt10	-1.31027	1.56687e-06
Ahr	2.74432	Mis18bp1	1.29245	0.635493
Ahr	2.74432	Bub1	-1.05522	0.945859
Ahr	2.74432	Rasgrp1	-2.66408	1.7402e-30
Ahr	2.74432	Rpa2	1.12482	0.0868325
Ahr	2.74432	Gm15280	#N/A	#N/A
Ahr	2.74432	Pold3	1.34683	0.000375765
Ahr	2.74432	Kbtbd11	-1.95357	2.01904e-14
Ahr	2.74432	Camk1d	-1.29734	0.000278729
Ahr	2.74432	Nckap5l	-3.67179	3.34378e-87
Ahr	2.74432	Mgme1	1.519	0.000889509
Ahr	2.74432	Cd8b1	-2.9232	1.54819e-13
Ahr	2.74432	Tet3	-1.49424	2.48917e-10
Ahr	2.74432	Zfp652	-2.66828	7.86121e-20
Ahr	2.74432	Macf1	-1.61576	0.0149504
Ahr	2.74432	Gramd1a	-1.23339	0.35784
Ahr	2.74432	Aamdc	1.01784	0.921902
Ahr	2.74432	St13	1.39906	0.000940149
Ahr	2.74432	Sh3rf1	2.64868	1.40388e-49
Ahr	2.74432	Tmem170	-1.03877	0.818318
Ahr	2.74432	Anln	#N/A	#N/A
Ahr	2.74432	Zmat2	-1.04387	0.657887
Ahr	2.74432	Ralgps1	1.8056	2.87533e-20
Ahr	2.74432	Mrpl35	-1.03502	0.7636
Ahr	2.74432	Celf1	-1.03658	0.635036
Ahr	2.74432	Ptp4a2	1.12558	0.102462
Ahr	2.74432	Armcx2	1.75807	3.37469e-22
Ahr	2.74432	Cib1	-1.11633	0.0647573
Ahr	2.74432	Sf3b1	-1.09811	0.281978
Ahr	2.74432	Psmd1	1.05605	0.65877
Ahr	2.74432	M6pr	1.22578	4.40109e-05
Ahr	2.74432	Shf	-1.11689	0.64224
Ahr	2.74432	Dnajc5	-1.09057	0.0504335
Ahr	2.74432	Zfp943	1.01563	0.918487
Ahr	2.74432	Pdcd1lg2	5.29431	8.8356e-27
Ahr	2.74432	Frrs1	1.20752	0.0586241
Ahr	2.74432	Cep57l1	-1.85882	9.6543e-12
Ahr	2.74432	Cox7a2	-1.00295	0.98252
Ahr	2.74432	Polr1c	-1.04891	0.779468
Ahr	2.74432	Galnt10	-2.69424	1.02562e-54
Ahr	2.74432	Acot11	1.69646	9.52876e-07
Ahr	2.74432	Eif3j1	-1.43933	0.00150173
Ahr	2.74432	Pld2	3.26467	4.61612e-45
Ahr	2.74432	Sgol1	#N/A	#N/A
Ahr	2.74432	Gm16574	-3.96147	0.0453897
Ahr	2.74432	Cand1	-1.07018	0.394863
Ahr	2.74432	Brdt	-2.24977	4.36093e-05
Ahr	2.74432	Ddb2	-1.05737	0.859175
Ahr	2.74432	Reep5	-1.0973	0.379116
Ahr	2.74432	Hspa5	1.13835	0.121009
Ahr	2.74432	Bcl2a1d	5.67476	4.02712e-69
Ahr	2.74432	Gabrr2	-4.99942	2.90517e-18
Ahr	2.74432	Tcf25	1.02146	0.869839
Ahr	2.74432	Lgals1	1.28315	1.07397e-05
Ahr	2.74432	Capg	2.54413	9.21617e-27
Ahr	2.74432	Etnk1	-1.00358	0.964432
Ahr	2.74432	Trio	-1.43261	2.34274e-06
Ahr	2.74432	Gm8995	-1.55677	6.80359e-12
Ahr	2.74432	Rangrf	-1.83758	0.00352302
Ahr	2.74432	Cycs	-1.29178	0.0234888
Ahr	2.74432	Mbtps1	1.12393	0.0944792
Ahr	2.74432	Dennd3	-2.44396	1.11632e-24
Ahr	2.74432	Atp6v0b	1.06829	0.679297
Ahr	2.74432	Elk1	1.40609	6.63154e-10
Ahr	2.74432	Smarcb1	1.37731	8.45261e-09
Ahr	2.74432	Ska2	1.40619	5.51574e-07
Ahr	2.74432	Ccna2	-1.25784	0.813965
Ahr	2.74432	Gtf2h4	1.1416	0.445397
Ahr	2.74432	Edrf1	-1.1849	0.0112371
Ahr	2.74432	Gmnn	1.65439	0.171257
Ahr	2.74432	Myl12a	-1.14606	0.058134
Ahr	2.74432	Atp6v1b2	1.03055	0.645817
Ahr	2.74432	Tuba1c	-1.15421	0.283264
Ahr	2.74432	Uqcr10	1.10806	0.162715
Ahr	2.74432	Foxk1	-2.10886	7.74887e-24
Ahr	2.74432	Galnt4	-2.19544	3.66059e-38
Ahr	2.74432	Slc2a6	2.84505	0.0132114
Ahr	2.74432	Tnf	2.60003	1.87878e-15
Ahr	2.74432	Plekha2	1.20442	0.00332357
Ahr	2.74432	Ada	-4.16157	4.62647e-46
Ahr	2.74432	Pex26	-1.12021	0.387104
Ahr	2.74432	Ccz1	1.21989	0.000172114
Ahr	2.74432	Rxra	1.19612	0.0276681
Ahr	2.74432	Rad54b	2.25894	0.0453233
Ahr	2.74432	Arhgap15	-1.58494	1.80536e-07
Ahr	2.74432	Nuf2	#N/A	#N/A
Ahr	2.74432	Aldh5a1	-1.17963	0.0922362
Ahr	2.74432	Car15	-3.72453	2.47741e-05
Ahr	2.74432	RP24-560O24.2	#N/A	#N/A
Ahr	2.74432	Ppp1r13b	-1.91383	5.87381e-15
Ahr	2.74432	Rpl24	-1.22001	0.011703
Ahr	2.74432	Aak1	1.15241	0.0994881
Ahr	2.74432	Cd200	5.6523	6.52318e-82
Ahr	2.74432	Psd	1.2046	0.730994
Ahr	2.74432	Atg2a	-1.07432	0.235646
Ahr	2.74432	Sep15	#N/A	#N/A
[truncated: 245,293+ more rows]

## Sheet: Network_DE Targets
Regulator	NES	Norm. Counts Tet+	Norm. Counts Tconv	Target	FC	FDR
2610021A01Rik	-2.77637	27.943	22.907	Itga5	-17.2465	0.000196504
2610021A01Rik	-2.77637	27.943	22.907	Cd55b	-7.41307	0.00305001
2610021A01Rik	-2.77637	27.943	22.907	Calhm2	4.89233	3.50457e-183
2610021A01Rik	-2.77637	27.943	22.907	Nrp2	-14.784	1.17296e-16
2610021A01Rik	-2.77637	27.943	22.907	Gucy1a3	-12.0281	1.07322e-24
2610021A01Rik	-2.77637	27.943	22.907	Gpr45	4.92252	6.66151e-22
A630001G21Rik	2.08019	17.0603	5.75678	Gabrr2	-4.99942	2.90517e-18
A630001G21Rik	2.08019	17.0603	5.75678	Ctla4	5.49268	4.75559e-12
A630001G21Rik	2.08019	17.0603	5.75678	Card9	-6.89245	4.32724e-09
A630001G21Rik	2.08019	17.0603	5.75678	Rgs11	-7.16564	2.09998e-06
A630001G21Rik	2.08019	17.0603	5.75678	Qser1	-7.62842	1.49453e-76
A630001G21Rik	2.08019	17.0603	5.75678	Myc	-5.29999	1.12799e-146
A630001G21Rik	2.08019	17.0603	5.75678	Lrrc32	-25.7753	2.85424e-23
A630001G21Rik	2.08019	17.0603	5.75678	Maoa	-5.29473	0.0069561
A630001G21Rik	2.08019	17.0603	5.75678	Fsd1l	-19.4646	1.62659e-15
Aebp2	2.52819	213.295	170.757	Gm11346	-6.97755	2.18205e-08
Aebp2	2.52819	213.295	170.757	Znrf3	-4.96407	3.57837e-56
Aebp2	2.52819	213.295	170.757	Lypd6b	-10.5678	1.45293e-49
Aebp2	2.52819	213.295	170.757	Pxylp1	-6.42788	4.55978e-47
Aebp2	2.52819	213.295	170.757	Prdm1	6.17896	1.97713e-13
Aebp2	2.52819	213.295	170.757	Epas1	-5.59876	1.27428e-85
Aebp2	2.52819	213.295	170.757	Ifit1bl1	-6.44936	3.20431e-12
Aebp2	2.52819	213.295	170.757	Stx11	4.70831	6.11917e-11
Aebp2	2.52819	213.295	170.757	Tlr12	-10.221	3.66625e-15
Aebp2	2.52819	213.295	170.757	Ptger2	4.3225	1.26061e-13
Aebp2	2.52819	213.295	170.757	Fgf2	4.39351	1.32512e-09
Aebp2	2.52819	213.295	170.757	Acss2	-6.56789	1.42026e-55
Aebp2	2.52819	213.295	170.757	Angptl2	12.0106	3.66317e-18
Aebp2	2.52819	213.295	170.757	Rapgef4	-24.1226	5.80275e-35
Aebp2	2.52819	213.295	170.757	Cd55b	-7.41307	0.00305001
Aebp2	2.52819	213.295	170.757	Cd200	5.6523	6.52318e-82
Aebp2	2.52819	213.295	170.757	Cdkn2c	4.07857	2.66339e-54
Aebp2	2.52819	213.295	170.757	Prrg1	-4.05215	9.62312e-21
Aebp2	2.52819	213.295	170.757	Cdh23	6.19329	0.00102314
Aebp2	2.52819	213.295	170.757	Smad7	-8.4618	2.95256e-83
Aebp2	2.52819	213.295	170.757	G430095P16Rik	-4.22791	4.81549e-13
Aebp2	2.52819	213.295	170.757	Eea1	6.0728	8.90619e-77
Aebp2	2.52819	213.295	170.757	Acoxl	-83.1062	7.31789e-07
Aebp2	2.52819	213.295	170.757	Ifngr1	-4.75492	7.86391e-59
Aebp2	2.52819	213.295	170.757	Pygm	-5.37459	1.28126e-27
Aebp2	2.52819	213.295	170.757	Maf	7.16002	7.03556e-120
Aebp2	2.52819	213.295	170.757	Cdkn1a	4.83586	1.46669e-06
Aebp2	2.52819	213.295	170.757	Pik3r5	-4.23498	2.06298e-12
Aebp2	2.52819	213.295	170.757	Nfil3	4.70293	2.12041e-39
Aebp2	2.52819	213.295	170.757	Aqp3	-6.41597	7.88478e-42
Aebp2	2.52819	213.295	170.757	Gm18752	-4.1809	0.00238915
Aebp2	2.52819	213.295	170.757	Tmem108	-29.1298	1.90697e-09
Aebp2	2.52819	213.295	170.757	Mb21d1	-5.04871	3.57864e-49
Aebp2	2.52819	213.295	170.757	Spin4	5.39991	2.74454e-09
Aebp2	2.52819	213.295	170.757	Ly6a	-4.25117	1.06528e-07
Aebp2	2.52819	213.295	170.757	Tgtp1	-4.181	1.71228e-08
Aebp2	2.52819	213.295	170.757	Sorcs2	-9.99131	7.65954e-20
Aebp2	2.52819	213.295	170.757	Tet1	-4.68563	4.84331e-42
Aebp2	2.52819	213.295	170.757	Cd200r3	-8.95724	4.75917e-15
Aebp2	2.52819	213.295	170.757	Trat1	-18.8011	1.20092e-15
Aebp2	2.52819	213.295	170.757	F830016B08Rik	9.01255	0.00198287
Aebp2	2.52819	213.295	170.757	Gm4841	4.73897	1.23535e-19
Aebp2	2.52819	213.295	170.757	Cntn1	-18.7171	0.00860317
Aebp2	2.52819	213.295	170.757	Gata1	-9.6526	4.67014e-18
Ahr	2.74432	35.4161	6.06366	Col11a2	-4.37432	7.30578e-09
Ahr	2.74432	35.4161	6.06366	Vipr1	-12.5335	2.02392e-21
Ahr	2.74432	35.4161	6.06366	Als2cl	-5.24125	1.93746e-65
Ahr	2.74432	35.4161	6.06366	1110032F04Rik	-4.13276	1.226e-15
Ahr	2.74432	35.4161	6.06366	Plscr1	4.21683	5.2006e-86
Ahr	2.74432	35.4161	6.06366	Rapgef4	-24.1226	5.80275e-35
Ahr	2.74432	35.4161	6.06366	Cdk5r1	5.91951	4.47889e-61
Ahr	2.74432	35.4161	6.06366	Lypd6b	-10.5678	1.45293e-49
Ahr	2.74432	35.4161	6.06366	Lef1	-6.60847	5.14374e-29
Ahr	2.74432	35.4161	6.06366	Icosl	-6.74273	8.43478e-17
Ahr	2.74432	35.4161	6.06366	Cdkn1a	4.83586	1.46669e-06
Ahr	2.74432	35.4161	6.06366	Ptpn11	6.09709	1.45791e-92
Ahr	2.74432	35.4161	6.06366	Pdcd1lg2	5.29431	8.8356e-27
Ahr	2.74432	35.4161	6.06366	Bcl2a1d	5.67476	4.02712e-69
Ahr	2.74432	35.4161	6.06366	Gabrr2	-4.99942	2.90517e-18
Ahr	2.74432	35.4161	6.06366	Ada	-4.16157	4.62647e-46
Ahr	2.74432	35.4161	6.06366	Cd200	5.6523	6.52318e-82
Ahr	2.74432	35.4161	6.06366	Pdcd1	6.78213	3.98811e-242
Ahr	2.74432	35.4161	6.06366	Bcl2a1b	4.48239	1.45303e-68
Ahr	2.74432	35.4161	6.06366	Pygm	-5.37459	1.28126e-27
Ahr	2.74432	35.4161	6.06366	Ampd1	-34.8294	5.79517e-15
Ahr	2.74432	35.4161	6.06366	Gprc5b	-4.69747	2.7861e-09
Ahr	2.74432	35.4161	6.06366	Grhl1	5.30942	1.10274e-88
Ahr	2.74432	35.4161	6.06366	Pex11a	4.08419	1.27533e-22
Ahr	2.74432	35.4161	6.06366	Ankmy1	-4.84789	4.37497e-05
Ahr	2.74432	35.4161	6.06366	Wnt5b	-32.6947	1.246e-07
Ahr	2.74432	35.4161	6.06366	Boll	-4.39048	1.78448e-05
Ahr	2.74432	35.4161	6.06366	Dapl1	-8.94613	1.42082e-81
Ahr	2.74432	35.4161	6.06366	G430095P16Rik	-4.22791	4.81549e-13
Ahr	2.74432	35.4161	6.06366	Zfp870	4.33909	4.71725e-30
Ahr	2.74432	35.4161	6.06366	Alcam	6.07893	1.9045e-61
Ahr	2.74432	35.4161	6.06366	Qser1	-7.62842	1.49453e-76
Ahr	2.74432	35.4161	6.06366	Dab2ip	4.31922	1.24663e-39
Ahr	2.74432	35.4161	6.06366	1700025G04Rik	-16.6298	4.00146e-10
Ahr	2.74432	35.4161	6.06366	Pdlim4	-30.167	2.15624e-15
Ahr	2.74432	35.4161	6.06366	Six5	4.56812	2.34292e-43
Ahr	2.74432	35.4161	6.06366	1700019D03Rik	10.2015	1.02056e-42
Ahr	2.74432	35.4161	6.06366	Adcy6	-6.58065	1.86451e-84
Ahr	2.74432	35.4161	6.06366	Stx11	4.70831	6.11917e-11
Ahr	2.74432	35.4161	6.06366	Satb1	-20.6635	9.11571e-39
Ahr	2.74432	35.4161	6.06366	Ebi3	4.27211	1.07138e-19
Ahr	2.74432	35.4161	6.06366	Rorc	-12.0602	2.59871e-20
Ahr	2.74432	35.4161	6.06366	Csf2	-20.6378	0.00767491
Ahr	2.74432	35.4161	6.06366	Grasp	-4.07088	7.06577e-20
Ahr	2.74432	35.4161	6.06366	Nedd4l	-10.9278	7.04897e-77
Ahr	2.74432	35.4161	6.06366	Nynrin	6.63098	2.35706e-80
Ahr	2.74432	35.4161	6.06366	Lingo4	-15.9564	6.99236e-06
Ahr	2.74432	35.4161	6.06366	Kcnd1	4.49519	3.41698e-12
Ahr	2.74432	35.4161	6.06366	Zc3h12c	-5.63017	1.58604e-05
Ahr	2.74432	35.4161	6.06366	Tnip3	13.2179	7.67516e-11
Ahr	2.74432	35.4161	6.06366	Nectin1	4.39685	1.27055e-15
Ahr	2.74432	35.4161	6.06366	Spint1	12.044	8.1601e-06
Ahr	2.74432	35.4161	6.06366	Gpr153	6.01056	2.90307e-10
Ahr	2.74432	35.4161	6.06366	Hspg2	-57.5364	0.00153134
Ahr	2.74432	35.4161	6.06366	Abat	4.19321	7.41457e-15
Ahr	2.74432	35.4161	6.06366	Gjb2	5.0642	4.43487e-09
Ahr	2.74432	35.4161	6.06366	Ispd	7.95249	5.10954e-38
Ahr	2.74432	35.4161	6.06366	Gpr25	6.1353	0.00192809
Ahrr	2.30238	0.368567	0.158386	Pxylp1	-6.42788	4.55978e-47
Ahrr	2.30238	0.368567	0.158386	Gabrr2	-4.99942	2.90517e-18
Ahrr	2.30238	0.368567	0.158386	Usp28	-4.16161	2.2462e-53
Ahrr	2.30238	0.368567	0.158386	Acoxl	-83.1062	7.31789e-07
Ahrr	2.30238	0.368567	0.158386	Trbv15	4.06971	2.18709e-52
Ahrr	2.30238	0.368567	0.158386	Bmp1	6.44618	3.69085e-07
Ahrr	2.30238	0.368567	0.158386	Card9	-6.89245	4.32724e-09
Ahrr	2.30238	0.368567	0.158386	Atp8b4	-18.2482	3.25618e-38
Ahrr	2.30238	0.368567	0.158386	Dapl1	-8.94613	1.42082e-81
Ahrr	2.30238	0.368567	0.158386	Zfp870	4.33909	4.71725e-30
Ahrr	2.30238	0.368567	0.158386	Ahr	5.67139	4.3002e-10
Ahrr	2.30238	0.368567	0.158386	Zbtb32	7.3548	1.02715e-12
Ahrr	2.30238	0.368567	0.158386	Padi3	-4.43696	6.81333e-05
Ahrr	2.30238	0.368567	0.158386	Klrd1	-27.661	3.10387e-29
Ahrr	2.30238	0.368567	0.158386	Cd200r4	-27.7783	0.00739158
Ahrr	2.30238	0.368567	0.158386	Fcgrt	-7.40331	6.95736e-17
Ahrr	2.30238	0.368567	0.158386	Pou2af1	5.23312	2.3984e-138
Ahrr	2.30238	0.368567	0.158386	Ifit1bl1	-6.44936	3.20431e-12
Ahrr	2.30238	0.368567	0.158386	Lef1	-6.60847	5.14374e-29
Ahrr	2.30238	0.368567	0.158386	Sema4a	-5.42774	5.45057e-62
Ahrr	2.30238	0.368567	0.158386	Dst	4.09147	3.06487e-73
Ahrr	2.30238	0.368567	0.158386	Sccpdh	12.3326	7.45244e-23
Ahrr	2.30238	0.368567	0.158386	Ccdc162	-11.7039	4.56031e-11
Ahrr	2.30238	0.368567	0.158386	Ldlrad3	5.50523	6.26068e-21
Ahrr	2.30238	0.368567	0.158386	Fbxo17	-4.62954	2.13764e-50
Ahrr	2.30238	0.368567	0.158386	Trbv3	4.72983	2.38801e-96
Ahrr	2.30238	0.368567	0.158386	Cd177	-21.6917	8.95706e-20
Ahrr	2.30238	0.368567	0.158386	Matk	4.13237	3.28859e-17
Ahrr	2.30238	0.368567	0.158386	Lcn4	-9.44148	6.14246e-09
Ahrr	2.30238	0.368567	0.158386	Ppp2r2c	6.32279	0.00501012
Ahrr	2.30238	0.368567	0.158386	Fam186b	-10.4656	8.43443e-05
Ahrr	2.30238	0.368567	0.158386	Cyp1a1	13.9726	5.24081e-05
Ahrr	2.30238	0.368567	0.158386	Nlrc4	5.26645	3.42784e-104
Ahrr	2.30238	0.368567	0.158386	Gria3	-15.5975	0.000863352
Ahrr	2.30238	0.368567	0.158386	S1pr5	-9.08155	0.000107752
Ahrr	2.30238	0.368567	0.158386	Enpp6	6.69811	0.00244874
Ahrr	2.30238	0.368567	0.158386	Tsga10ip	-44.551	0.000166806
Ahrr	2.30238	0.368567	0.158386	Pax9	32.8771	6.22879e-25
Ar	-3.02274	22.4557	18.1193	Rapgef4	-24.1226	5.80275e-35
Ar	-3.02274	22.4557	18.1193	Atp8b4	-18.2482	3.25618e-38
Ar	-3.02274	22.4557	18.1193	H2-Ob	-7.66185	4.10461e-27
Ar	-3.02274	22.4557	18.1193	Epas1	-5.59876	1.27428e-85
Ar	-3.02274	22.4557	18.1193	Znrf3	-4.96407	3.57837e-56
Ar	-3.02274	22.4557	18.1193	Tdrkh	-4.18413	8.52763e-13
Ar	-3.02274	22.4557	18.1193	Prdm1	6.17896	1.97713e-13
Ar	-3.02274	22.4557	18.1193	Gabrr2	-4.99942	2.90517e-18
Ar	-3.02274	22.4557	18.1193	Chil5	-16.0869	2.19191e-17
Ar	-3.02274	22.4557	18.1193	Tdrp	-8.82806	5.5619e-15
Ar	-3.02274	22.4557	18.1193	Hid1	-7.23731	9.67339e-53
Ar	-3.02274	22.4557	18.1193	Chst2	11.2539	4.11881e-158
Ar	-3.02274	22.4557	18.1193	Il7r	-6.43164	3.5476e-11
Ar	-3.02274	22.4557	18.1193	Maf	7.16002	7.03556e-120
Ar	-3.02274	22.4557	18.1193	Klrd1	-27.661	3.10387e-29
Ar	-3.02274	22.4557	18.1193	Fry	-4.77402	3.18657e-08
Ar	-3.02274	22.4557	18.1193	Kcnq5	5.72182	4.34347e-52
Ar	-3.02274	22.4557	18.1193	Raver2	-13.2618	6.28276e-61
Ar	-3.02274	22.4557	18.1193	Gstt3	5.45215	1.81117e-22
Ar	-3.02274	22.4557	18.1193	Txk	-6.76497	2.9859e-106
Ar	-3.02274	22.4557	18.1193	Xkrx	-5.33302	8.86172e-11
Ar	-3.02274	22.4557	18.1193	Cdkn2c	4.07857	2.66339e-54
Ar	-3.02274	22.4557	18.1193	Pygm	-5.37459	1.28126e-27
Ar	-3.02274	22.4557	18.1193	Ccr5	9.49107	5.12809e-32
Ar	-3.02274	22.4557	18.1193	Actn1	-9.81292	5.66342e-33
Ar	-3.02274	22.4557	18.1193	Sorcs2	-9.99131	7.65954e-20
Ar	-3.02274	22.4557	18.1193	Qpct	-14.944	6.12477e-13
Ar	-3.02274	22.4557	18.1193	Lag3	11.8362	2.14684e-13
Ar	-3.02274	22.4557	18.1193	Tlr12	-10.221	3.66625e-15
Ar	-3.02274	22.4557	18.1193	Med12l	-6.59366	6.00888e-07
Ar	-3.02274	22.4557	18.1193	Amigo2	-16.8857	6.34161e-27
Ar	-3.02274	22.4557	18.1193	Matk	4.13237	3.28859e-17
Ar	-3.02274	22.4557	18.1193	Cntn1	-18.7171	0.00860317
Ar	-3.02274	22.4557	18.1193	Tjp2	5.09539	1.2929e-65
Ar	-3.02274	22.4557	18.1193	Plekha6	-18.3545	0.00355224
Ar	-3.02274	22.4557	18.1193	Car5b	5.65295	1.54265e-22
Ar	-3.02274	22.4557	18.1193	Il4	8.44496	1.53556e-32
Ar	-3.02274	22.4557	18.1193	Kdelc2	5.34465	7.16307e-51
Ar	-3.02274	22.4557	18.1193	Rufy4	-5.7921	5.81564e-05
Ar	-3.02274	22.4557	18.1193	Acoxl	-83.1062	7.31789e-07
Ar	-3.02274	22.4557	18.1193	Sccpdh	12.3326	7.45244e-23
Ar	-3.02274	22.4557	18.1193	Slc22a15	8.24357	1.33852e-133
Ar	-3.02274	22.4557	18.1193	Oasl1	-8.00232	5.27268e-07
Ar	-3.02274	22.4557	18.1193	Plat	-5.89147	1.072e-05
Ar	-3.02274	22.4557	18.1193	Rasgrp4	-5.70694	2.09833e-05
Ar	-3.02274	22.4557	18.1193	Il10	19.4079	4.74733e-13
Ar	-3.02274	22.4557	18.1193	Cd93	-16.4579	1.34485e-06
Ar	-3.02274	22.4557	18.1193	Cpne7	4.79317	1.82465e-10
Ar	-3.02274	22.4557	18.1193	Smim10l2a	4.09596	1.51212e-24
Ar	-3.02274	22.4557	18.1193	Ica1l	7.86504	2.03897e-23
Ar	-3.02274	22.4557	18.1193	Il9r	4.76878	4.61119e-32
Ar	-3.02274	22.4557	18.1193	Fxyd6	11.7083	1.29288e-09
Arid1b	-2.19542	117.854	115.878	Igf2bp3	-50.5824	0.00590404
Arid1b	-2.19542	117.854	115.878	Prkd3	-9.47005	1.98807e-32
Arid1b	-2.19542	117.854	115.878	Fn3k	-5.95309	1.33112e-05
Arid1b	-2.19542	117.854	115.878	Cdc42bpa	-4.59969	1.72868e-05
Arid1b	-2.19542	117.854	115.878	Kcnmb4	-4.79068	1.51818e-39
Arid1b	-2.19542	117.854	115.878	Zbtb32	7.3548	1.02715e-12
Arid1b	-2.19542	117.854	115.878	Vipr1	-12.5335	2.02392e-21
Arid1b	-2.19542	117.854	115.878	Ampd1	-34.8294	5.79517e-15
Arid1b	-2.19542	117.854	115.878	Capn3	-5.79496	7.96059e-20
Arid1b	-2.19542	117.854	115.878	Tbc1d4	6.97736	1.60146e-106
Arid1b	-2.19542	117.854	115.878	Ndrg1	-9.6681	5.38115e-17
Arid1b	-2.19542	117.854	115.878	Cybrd1	-7.93881	1.07383e-12
Arid1b	-2.19542	117.854	115.878	Gzmb	4.3684	0.000350044
Arid1b	-2.19542	117.854	115.878	Sccpdh	12.3326	7.45244e-23
Arid1b	-2.19542	117.854	115.878	2010300C02Rik	5.55163	9.26537e-28
Arid1b	-2.19542	117.854	115.878	Ncald	-6.988	4.81813e-07
Arid2	-3.09961	69.536	104.433	Ccr5	9.49107	5.12809e-32
Arid2	-3.09961	69.536	104.433	Prdm1	6.17896	1.97713e-13
Arid2	-3.09961	69.536	104.433	Epas1	-5.59876	1.27428e-85
Arid2	-3.09961	69.536	104.433	Fn1	-131.509	2.56025e-05
Arid2	-3.09961	69.536	104.433	Znrf3	-4.96407	3.57837e-56
Arid2	-3.09961	69.536	104.433	Il18r1	-13.4515	4.86712e-16
Arid2	-3.09961	69.536	104.433	Nme4	-15.0776	2.07507e-47
Arid2	-3.09961	69.536	104.433	Il4ra	-6.49075	6.59485e-199
Arid2	-3.09961	69.536	104.433	Bach2	-5.67132	9.9719e-111
Arid2	-3.09961	69.536	104.433	Igsf3	-11.6982	9.56292e-12
Arid2	-3.09961	69.536	104.433	Qser1	-7.62842	1.49453e-76
Arid2	-3.09961	69.536	104.433	Dapl1	-8.94613	1.42082e-81
Arid2	-3.09961	69.536	104.433	Cnn3	-10.5865	2.36346e-66
Arid2	-3.09961	69.536	104.433	Lrp5	-6.11593	8.39017e-51
Arid2	-3.09961	69.536	104.433	Mmp11	-4.2939	1.80536e-07
Arid2	-3.09961	69.536	104.433	Tmem176a	-4.06447	5.38166e-11
Arid2	-3.09961	69.536	104.433	Cybb	8.02992	4.70981e-17
Arid2	-3.09961	69.536	104.433	Nos1	10.4439	0.0064873
Arid2	-3.09961	69.536	104.433	Mgam	-70.9494	0.000395131
Arid2	-3.09961	69.536	104.433	Tnfsf13b	7.225	2.61393e-46
Arid2	-3.09961	69.536	104.433	Gucy1a3	-12.0281	1.07322e-24
Arid2	-3.09961	69.536	104.433	Clic5	-7.42734	9.8733e-05
Arid2	-3.09961	69.536	104.433	Vipr2	9.28675	1.23089e-67
Arid2	-3.09961	69.536	104.433	Dscam	-16.043	3.45063e-07
Arid3a	2.94638	12.608	13.8926	Col11a2	-4.37432	7.30578e-09
Arid3a	2.94638	12.608	13.8926	Tjp2	5.09539	1.2929e-65
Arid3a	2.94638	12.608	13.8926	Usp28	-4.16161	2.2462e-53
Arid3a	2.94638	12.608	13.8926	Lef1	-6.60847	5.14374e-29
Arid3a	2.94638	12.608	13.8926	Mpp2	4.95962	8.07322e-136
Arid3a	2.94638	12.608	13.8926	Gm11346	-6.97755	2.18205e-08
Arid3a	2.94638	12.608	13.8926	Lypd6b	-10.5678	1.45293e-49
Arid3a	2.94638	12.608	13.8926	Egln3	4.80274	7.37603e-72
Arid3a	2.94638	12.608	13.8926	Zfp2	-8.09979	6.55861e-26
Arid3a	2.94638	12.608	13.8926	Actn1	-9.81292	5.66342e-33
Arid3a	2.94638	12.608	13.8926	Nfil3	4.70293	2.12041e-39
Arid3a	2.94638	12.608	13.8926	Tigit	6.59753	8.33014e-27
Arid3a	2.94638	12.608	13.8926	Cdkn2c	4.07857	2.66339e-54
Arid3a	2.94638	12.608	13.8926	Arhgap29	-13.003	1.68702e-60
Arid3a	2.94638	12.608	13.8926	Six5	4.56812	2.34292e-43
Arid3a	2.94638	12.608	13.8926	Ccdc30	-5.43349	5.28409e-18
Arid3a	2.94638	12.608	13.8926	Tdrp	-8.82806	5.5619e-15
Arid3a	2.94638	12.608	13.8926	Cd55b	-7.41307	0.00305001
Arid3a	2.94638	12.608	13.8926	St8sia6	-4.89865	3.12068e-06
Arid3a	2.94638	12.608	13.8926	Maf	7.16002	7.03556e-120
Arid3a	2.94638	12.608	13.8926	Kcnk5	6.88112	1.15519e-61
Arid3a	2.94638	12.608	13.8926	Fam20a	11.9761	7.54873e-17
Arid3a	2.94638	12.608	13.8926	Slc22a15	8.24357	1.33852e-133
Arid3a	2.94638	12.608	13.8926	Ptpn13	5.51896	3.25328e-212
Arid3a	2.94638	12.608	13.8926	Dapl1	-8.94613	1.42082e-81
Arid3a	2.94638	12.608	13.8926	Abhd4	5.49337	1.88052e-170
Arid3a	2.94638	12.608	13.8926	Basp1	-4.05471	4.59894e-06
Arid3a	2.94638	12.608	13.8926	Cyfip1	4.00475	5.2582e-56
Arid3a	2.94638	12.608	13.8926	Ctla4	5.49268	4.75559e-12
Arid3a	2.94638	12.608	13.8926	Prss16	-11.4822	3.39054e-19
Arid3a	2.94638	12.608	13.8926	Lgals3	-4.60364	4.85829e-05
Arid3a	2.94638	12.608	13.8926	Endod1	4.31871	1.79518e-164
Arid3a	2.94638	12.608	13.8926	Gpm6b	13.4985	1.89255e-140
Arid3a	2.94638	12.608	13.8926	Efnb3	-4.57289	0.0001237
Arid3a	2.94638	12.608	13.8926	Amigo2	-16.8857	6.34161e-27
Arid3a	2.94638	12.608	13.8926	Tmem204	-16.9336	0.000985987
Arid3a	2.94638	12.608	13.8926	Prkd3	-9.47005	1.98807e-32
Arid3a	2.94638	12.608	13.8926	Gpr162	4.37616	1.68805e-11
Arid3a	2.94638	12.608	13.8926	Cacnb3	-5.21462	4.74949e-20
Arid3a	2.94638	12.608	13.8926	Aldh2	-4.90405	1.89255e-30
Arid3a	2.94638	12.608	13.8926	Jdp2	4.29074	2.45472e-37
Arid3a	2.94638	12.608	13.8926	Havcr2	14.6604	2.09105e-06
Arid3a	2.94638	12.608	13.8926	Pard6g	-11.0623	5.10398e-55
Arid3a	2.94638	12.608	13.8926	C1qtnf6	4.68768	1.09189e-54
Arid3a	2.94638	12.608	13.8926	Mgll	-4.86962	5.34394e-05
Arid3a	2.94638	12.608	13.8926	Entpd1	4.21803	2.03036e-48
Arid3a	2.94638	12.608	13.8926	Notch3	4.09226	1.53407e-06
Arid3a	2.94638	12.608	13.8926	Ajuba	5.40452	1.15987e-08
Arid3a	2.94638	12.608	13.8926	Cx3cr1	-6.46694	8.18349e-08
Arid3a	2.94638	12.608	13.8926	Dusp9	4.6858	1.4797e-05
Arid3a	2.94638	12.608	13.8926	Tnfsf13b	7.225	2.61393e-46
Arid3a	2.94638	12.608	13.8926	Cd109	7.6983	1.18118e-10
Arid3a	2.94638	12.608	13.8926	Ccdc120	7.85247	1.39779e-06
Arid3a	2.94638	12.608	13.8926	Cd93	-16.4579	1.34485e-06
Arid3a	2.94638	12.608	13.8926	Spp1	7.6299	2.4582e-06
Arid3a	2.94638	12.608	13.8926	Metrnl	4.5447	1.25944e-07
Arid3a	2.94638	12.608	13.8926	Shtn1	8.34457	2.67563e-46
Arid3a	2.94638	12.608	13.8926	Fam217b	10.7257	4.88868e-20
Arid3a	2.94638	12.608	13.8926	Gzma	-5.63204	0.000361857
Arid3a	2.94638	12.608	13.8926	Spint1	12.044	8.1601e-06
Arid3a	2.94638	12.608	13.8926	Cpeb1	4.91627	1.90497e-16
Arid3a	2.94638	12.608	13.8926	Fam135a	-5.10003	0.00625082
Arid3a	2.94638	12.608	13.8926	Igfbp7	12.6718	3.25919e-28
Arid3a	2.94638	12.608	13.8926	K230010J24Rik	31.732	0.00898932
Arid3a	2.94638	12.608	13.8926	Fhad1	16.675	3.76834e-14
Arid3a	2.94638	12.608	13.8926	Cdkn2a	6.10471	0.000160335
Arid3a	2.94638	12.608	13.8926	Clnk	-34.4659	0.00169642
Arid3a	2.94638	12.608	13.8926	Tmigd1	12.566	2.56571e-07
Arid4b	-2.36406	118.219	131.541	Usp28	-4.16161	2.2462e-53
Arid4b	-2.36406	118.219	131.541	Scml4	-4.52057	1.56377e-13
Arid4b	-2.36406	118.219	131.541	Nacc2	-11.6936	6.3927e-74
Arid4b	-2.36406	118.219	131.541	Lypd6b	-10.5678	1.45293e-49
Arid4b	-2.36406	118.219	131.541	Ggt5	-5.20634	2.54042e-55
Arid4b	-2.36406	118.219	131.541	Vipr1	-12.5335	2.02392e-21
Arid4b	-2.36406	118.219	131.541	Znrf3	-4.96407	3.57837e-56
Arid4b	-2.36406	118.219	131.541	Chil5	-16.0869	2.19191e-17
Arid4b	-2.36406	118.219	131.541	Prdm1	6.17896	1.97713e-13
Arid4b	-2.36406	118.219	131.541	G430095P16Rik	-4.22791	4.81549e-13
Arid4b	-2.36406	118.219	131.541	Gabrr2	-4.99942	2.90517e-18
Arid4b	-2.36406	118.219	131.541	Ampd1	-34.8294	5.79517e-15
Arid4b	-2.36406	118.219	131.541	Slc16a5	-20.8028	6.02061e-52
Arid4b	-2.36406	118.219	131.541	Irf4	5.22384	7.5953e-10
Arid4b	-2.36406	118.219	131.541	G0s2	-36.7824	0.0073656
Arid4b	-2.36406	118.219	131.541	Epas1	-5.59876	1.27428e-85
Arid4b	-2.36406	118.219	131.541	Bace1	-5.11048	0.00192025
Arid4b	-2.36406	118.219	131.541	Lef1	-6.60847	5.14374e-29
Arid4b	-2.36406	118.219	131.541	Cd55	-8.51313	9.87193e-20
Arid4b	-2.36406	118.219	131.541	Il7r	-6.43164	3.5476e-11
Arid4b	-2.36406	118.219	131.541	Stx11	4.70831	6.11917e-11
Arid4b	-2.36406	118.219	131.541	Arhgap29	-13.003	1.68702e-60
Arid4b	-2.36406	118.219	131.541	Dapl1	-8.94613	1.42082e-81
Arid4b	-2.36406	118.219	131.541	Gm18752	-4.1809	0.00238915
Arid4b	-2.36406	118.219	131.541	Il4ra	-6.49075	6.59485e-199
Arid4b	-2.36406	118.219	131.541	Prf1	-14.0023	1.88235e-116
Arid4b	-2.36406	118.219	131.541	Gm11346	-6.97755	2.18205e-08
Arid4b	-2.36406	118.219	131.541	Xkrx	-5.33302	8.86172e-11
Arid4b	-2.36406	118.219	131.541	Trav3-3	10.3807	0
Arid4b	-2.36406	118.219	131.541	Plk2	-4.07882	1.26306e-09
Arid4b	-2.36406	118.219	131.541	Sell	-9.44729	2.93556e-76
Arid4b	-2.36406	118.219	131.541	Dusp14	5.20042	8.64966e-17
Arid4b	-2.36406	118.219	131.541	Smco4	4.19334	7.32545e-115
Arid4b	-2.36406	118.219	131.541	Cd200r3	-8.95724	4.75917e-15
Arid4b	-2.36406	118.219	131.541	Plaur	-25.1779	5.46685e-18
Arid4b	-2.36406	118.219	131.541	Dyrk3	-8.33948	0.000688584
Arid4b	-2.36406	118.219	131.541	Icam5	4.75299	1.54703e-08
Arid4b	-2.36406	118.219	131.541	Rorc	-12.0602	2.59871e-20
Arid4b	-2.36406	118.219	131.541	Gucy1a3	-12.0281	1.07322e-24
Arid5a	-2.97272	85.9122	115.489	Il4ra	-6.49075	6.59485e-199
Arid5a	-2.97272	85.9122	115.489	Als2cl	-5.24125	1.93746e-65
Arid5a	-2.97272	85.9122	115.489	Eea1	6.0728	8.90619e-77
Arid5a	-2.97272	85.9122	115.489	Gpr146	-8.96729	2.60123e-86
Arid5a	-2.97272	85.9122	115.489	Myc	-5.29999	1.12799e-146
Arid5a	-2.97272	85.9122	115.489	Hid1	-7.23731	9.67339e-53
Arid5a	-2.97272	85.9122	115.489	Tlr12	-10.221	3.66625e-15
Arid5a	-2.97272	85.9122	115.489	Cd200	5.6523	6.52318e-82
Arid5a	-2.97272	85.9122	115.489	Cnr2	-13.1201	3.35837e-72
Arid5a	-2.97272	85.9122	115.489	Cyp2s1	-4.04098	2.71225e-05
Arid5a	-2.97272	85.9122	115.489	Prf1	-14.0023	1.88235e-116
Arid5a	-2.97272	85.9122	115.489	Acvrl1	-20.9793	3.1229e-41
Arid5a	-2.97272	85.9122	115.489	Bcl2a1b	4.48239	1.45303e-68
Arid5a	-2.97272	85.9122	115.489	Ly6k	-7.27129	1.53512e-10
Arid5a	-2.97272	85.9122	115.489	Qpct	-14.944	6.12477e-13
Arid5a	-2.97272	85.9122	115.489	Siah3	4.41165	3.46157e-06
Arid5a	-2.97272	85.9122	115.489	Treml2	-25.3128	2.68822e-30
Arid5a	-2.97272	85.9122	115.489	Ada	-4.16157	4.62647e-46
Arid5a	-2.97272	85.9122	115.489	Lrrc75b	-32.8507	2.77566e-21
Arid5a	-2.97272	85.9122	115.489	Abca1	-5.16499	7.44412e-07
Arid5a	-2.97272	85.9122	115.489	Satb1	-20.6635	9.11571e-39
Arid5a	-2.97272	85.9122	115.489	Aqp9	-18.5404	6.02218e-15
Arid5a	-2.97272	85.9122	115.489	Pagr1b	-18.6783	0.000125017
Arid5a	-2.97272	85.9122	115.489	BC051142	7.74591	1.08632e-07
Arid5a	-2.97272	85.9122	115.489	Fgfr1	-9.12009	0.00793736
Arnt	-2.14957	75.4916	65.3864	Col11a2	-4.37432	7.30578e-09
Arnt	-2.14957	75.4916	65.3864	Usp28	-4.16161	2.2462e-53
Arnt	-2.14957	75.4916	65.3864	1110032F04Rik	-4.13276	1.226e-15
Arnt	-2.14957	75.4916	65.3864	Gprc5b	-4.69747	2.7861e-09
Arnt	-2.14957	75.4916	65.3864	Il18r1	-13.4515	4.86712e-16
Arnt	-2.14957	75.4916	65.3864	Prdm1	6.17896	1.97713e-13
Arnt	-2.14957	75.4916	65.3864	Znrf3	-4.96407	3.57837e-56
Arnt	-2.14957	75.4916	65.3864	Gpr146	-8.96729	2.60123e-86
Arnt	-2.14957	75.4916	65.3864	Bcl2a1b	4.48239	1.45303e-68
Arnt	-2.14957	75.4916	65.3864	Acvrl1	-20.9793	3.1229e-41
Arnt	-2.14957	75.4916	65.3864	Cd55	-8.51313	9.87193e-20
Arnt	-2.14957	75.4916	65.3864	Abca1	-5.16499	7.44412e-07
Arnt	-2.14957	75.4916	65.3864	Epas1	-5.59876	1.27428e-85
Arnt	-2.14957	75.4916	65.3864	Nacc2	-11.6936	6.3927e-74
Arnt	-2.14957	75.4916	65.3864	Ggt5	-5.20634	2.54042e-55
Arnt	-2.14957	75.4916	65.3864	Nme4	-15.0776	2.07507e-47
Arnt	-2.14957	75.4916	65.3864	Fgf2	4.39351	1.32512e-09
Arnt	-2.14957	75.4916	65.3864	Cyp2s1	-4.04098	2.71225e-05
Arnt	-2.14957	75.4916	65.3864	Il4ra	-6.49075	6.59485e-199
Arnt	-2.14957	75.4916	65.3864	Sema4a	-5.42774	5.45057e-62
Arnt	-2.14957	75.4916	65.3864	Zcchc24	-4.95585	2.84926e-16
Arnt	-2.14957	75.4916	65.3864	Bcl2a1d	5.67476	4.02712e-69
Arnt	-2.14957	75.4916	65.3864	Lrp5	-6.11593	8.39017e-51
Arnt	-2.14957	75.4916	65.3864	Itga5	-17.2465	0.000196504
Arnt	-2.14957	75.4916	65.3864	Mapk12	4.4709	9.5985e-13
Arnt	-2.14957	75.4916	65.3864	Nt5e	4.18057	2.4531e-78
Arnt	-2.14957	75.4916	65.3864	Pik3r5	-4.23498	2.06298e-12
Arnt	-2.14957	75.4916	65.3864	Rasl11b	-4.97315	1.06163e-27
Arnt	-2.14957	75.4916	65.3864	Aqp11	-34.4364	0.000539676
Arnt	-2.14957	75.4916	65.3864	Gata1	-9.6526	4.67014e-18
Arnt	-2.14957	75.4916	65.3864	Gucy1a3	-12.0281	1.07322e-24
Arnt	-2.14957	75.4916	65.3864	Lrrtm2	-9.37713	0.00698999
Arnt	-2.14957	75.4916	65.3864	Traj35	-5.38077	0.00154527
Arnt2	2.48749	29.218	8.255	Plekhg3	5.85667	3.1831e-67
Arnt2	2.48749	29.218	8.255	Bach2	-5.67132	9.9719e-111
Arnt2	2.48749	29.218	8.255	Adh1	-5.53487	6.95391e-11
Arnt2	2.48749	29.218	8.255	Entpd1	4.21803	2.03036e-48
Arnt2	2.48749	29.218	8.255	Ptpn13	5.51896	3.25328e-212
Arnt2	2.48749	29.218	8.255	Rnf128	7.11002	2.25322e-168
Arnt2	2.48749	29.218	8.255	Maf	7.16002	7.03556e-120
Arnt2	2.48749	29.218	8.255	Cnn3	-10.5865	2.36346e-66
Arnt2	2.48749	29.218	8.255	Il18rap	-7.7514	2.52754e-38
Arnt2	2.48749	29.218	8.255	Cyfip1	4.00475	5.2582e-56
Arnt2	2.48749	29.218	8.255	Tigit	6.59753	8.33014e-27
Arnt2	2.48749	29.218	8.255	Nrp2	-14.784	1.17296e-16
Arnt2	2.48749	29.218	8.255	Txlnb	9.77053	2.39684e-51
Arnt2	2.48749	29.218	8.255	Ccr5	9.49107	5.12809e-32
Arnt2	2.48749	29.218	8.255	Prdm1	6.17896	1.97713e-13
Arnt2	2.48749	29.218	8.255	Amigo2	-16.8857	6.34161e-27
Arnt2	2.48749	29.218	8.255	Tmem176a	-4.06447	5.38166e-11
Arnt2	2.48749	29.218	8.255	Pard6g	-11.0623	5.10398e-55
Arnt2	2.48749	29.218	8.255	Gpm6b	13.4985	1.89255e-140
Arnt2	2.48749	29.218	8.255	5730409E04Rik	4.16896	1.78508e-26
Arnt2	2.48749	29.218	8.255	Gzmb	4.3684	0.000350044
Arnt2	2.48749	29.218	8.255	Rap1gap	4.04327	2.43627e-07
Arnt2	2.48749	29.218	8.255	Cd93	-16.4579	1.34485e-06
Arnt2	2.48749	29.218	8.255	Havcr2	14.6604	2.09105e-06
Arnt2	2.48749	29.218	8.255	Rnase4	4.06288	2.52572e-69
Arnt2	2.48749	29.218	8.255	Zc3h12c	-5.63017	1.58604e-05
Arnt2	2.48749	29.218	8.255	Abcc3	6.64613	2.92465e-59
Arnt2	2.48749	29.218	8.255	Eml6	4.7513	4.09351e-11
Arnt2	2.48749	29.218	8.255	Metrnl	4.5447	1.25944e-07
Arnt2	2.48749	29.218	8.255	Il10	19.4079	4.74733e-13
Arnt2	2.48749	29.218	8.255	Serpina3f	4.57034	2.4191e-06
Arnt2	2.48749	29.218	8.255	Tox2	7.65199	1.32002e-196
Arnt2	2.48749	29.218	8.255	Ago4	7.48534	1.8378e-29
Arnt2	2.48749	29.218	8.255	Pkd2	7.3577	0.00135174
Arnt2	2.48749	29.218	8.255	Igsf9b	4.68294	4.49528e-32
Arnt2	2.48749	29.218	8.255	Vipr2	9.28675	1.23089e-67
Arnt2	2.48749	29.218	8.255	Fam135a	-5.10003	0.00625082
Arnt2	2.48749	29.218	8.255	Serpina9	6.53622	5.88632e-61
Arnt2	2.48749	29.218	8.255	Il9r	4.76878	4.61119e-32
Arnt2	2.48749	29.218	8.255	Gpr45	4.92252	6.66151e-22
Arnt2	2.48749	29.218	8.255	Aqp9	-18.5404	6.02218e-15
Arnt2	2.48749	29.218	8.255	Atg4c	-4.6484	2.87572e-06
Arnt2	2.48749	29.218	8.255	Zbtb16	-24.4354	1.68203e-33
Arnt2	2.48749	29.218	8.255	Nap1l3	6.30834	2.46123e-05
Arnt2	2.48749	29.218	8.255	Etl4	6.71025	0.00760795
Arnt2	2.48749	29.218	8.255	Fbn2	5.05253	9.14161e-09
Arnt2	2.48749	29.218	8.255	Flrt2	16.3327	1.19788e-48
Arnt2	2.48749	29.218	8.255	Fxyd6	11.7083	1.29288e-09
Arntl	-2.23155	31.3673	30.0489	Tdrp	-8.82806	5.5619e-15
Arntl	-2.23155	31.3673	30.0489	Usp28	-4.16161	2.2462e-53
Arntl	-2.23155	31.3673	30.0489	Vipr1	-12.5335	2.02392e-21
Arntl	-2.23155	31.3673	30.0489	Prkd3	-9.47005	1.98807e-32
Arntl	-2.23155	31.3673	30.0489	Ampd1	-34.8294	5.79517e-15
Arntl	-2.23155	31.3673	30.0489	Lef1	-6.60847	5.14374e-29
Arntl	-2.23155	31.3673	30.0489	Als2cl	-5.24125	1.93746e-65
Arntl	-2.23155	31.3673	30.0489	Lypd6b	-10.5678	1.45293e-49
Arntl	-2.23155	31.3673	30.0489	Cxcr5	6.87215	1.18049e-171
Arntl	-2.23155	31.3673	30.0489	Iqcd	-11.5609	4.05214e-05
Arntl	-2.23155	31.3673	30.0489	Ccr5	9.49107	5.12809e-32
Arntl	-2.23155	31.3673	30.0489	Actn1	-9.81292	5.66342e-33
Arntl	-2.23155	31.3673	30.0489	Bach2	-5.67132	9.9719e-111
Arntl	-2.23155	31.3673	30.0489	Smad7	-8.4618	2.95256e-83
Arntl	-2.23155	31.3673	30.0489	Ifngr2	-9.94599	2.28838e-105
Arntl	-2.23155	31.3673	30.0489	Sorcs2	-9.99131	7.65954e-20
Arntl	-2.23155	31.3673	30.0489	Acvrl1	-20.9793	3.1229e-41
Arntl	-2.23155	31.3673	30.0489	Nrn1	6.14675	1.06834e-21
Arntl	-2.23155	31.3673	30.0489	Ifitm3	-9.68	0.0065733
Arntl	-2.23155	31.3673	30.0489	Dapl1	-8.94613	1.42082e-81
Arntl	-2.23155	31.3673	30.0489	Sox4	-7.44331	8.15072e-23
Arntl	-2.23155	31.3673	30.0489	Bace1	-5.11048	0.00192025
Arntl	-2.23155	31.3673	30.0489	Cdc42bpa	-4.59969	1.72868e-05
Arntl	-2.23155	31.3673	30.0489	Oas2	-64.3567	4.93043e-09
Arntl	-2.23155	31.3673	30.0489	Fkbp11	-10.7072	0.000268876
Arntl	-2.23155	31.3673	30.0489	Zdhhc14	-19.4824	2.66277e-23
Arntl	-2.23155	31.3673	30.0489	Gm10638	-37.4061	0.00108626
Arntl	-2.23155	31.3673	30.0489	Kcnma1	6.57285	1.01504e-13
Arntl2	2.9558	0.0861777	0.0222561	Maf	7.16002	7.03556e-120
Arntl2	2.9558	0.0861777	0.0222561	Art4	-22.7364	0.000825537
Arntl2	2.9558	0.0861777	0.0222561	Ctla4	5.49268	4.75559e-12
Arntl2	2.9558	0.0861777	0.0222561	Wnt5b	-32.6947	1.246e-07
Arntl2	2.9558	0.0861777	0.0222561	F830016B08Rik	9.01255	0.00198287
Arntl2	2.9558	0.0861777	0.0222561	Tigit	6.59753	8.33014e-27
Arntl2	2.9558	0.0861777	0.0222561	Ifngr2	-9.94599	2.28838e-105
Arntl2	2.9558	0.0861777	0.0222561	Nedd4l	-10.9278	7.04897e-77
Arntl2	2.9558	0.0861777	0.0222561	5730409E04Rik	4.16896	1.78508e-26
Arntl2	2.9558	0.0861777	0.0222561	Txlnb	9.77053	2.39684e-51
Arntl2	2.9558	0.0861777	0.0222561	Oasl1	-8.00232	5.27268e-07
Arntl2	2.9558	0.0861777	0.0222561	Fam81a	5.94218	8.2658e-10
Arntl2	2.9558	0.0861777	0.0222561	Usp18	-6.31916	1.67571e-07
Arntl2	2.9558	0.0861777	0.0222561	Fbxl22	-7.18719	2.02455e-19
Arntl2	2.9558	0.0861777	0.0222561	Cpne7	4.79317	1.82465e-10
Arntl2	2.9558	0.0861777	0.0222561	Amz1	-6.72559	9.91024e-21
Arntl2	2.9558	0.0861777	0.0222561	Hmcn1	-101.338	6.30691e-05
Arntl2	2.9558	0.0861777	0.0222561	Kcnma1	6.57285	1.01504e-13
Atf2	-3.05156	73.5891	60.4648	Usp28	-4.16161	2.2462e-53
Atf2	-3.05156	73.5891	60.4648	Als2cl	-5.24125	1.93746e-65
Atf2	-3.05156	73.5891	60.4648	Klf2	-4.1622	1.3162e-10
Atf2	-3.05156	73.5891	60.4648	Vipr1	-12.5335	2.02392e-21
Atf2	-3.05156	73.5891	60.4648	Bach2	-5.67132	9.9719e-111
Atf2	-3.05156	73.5891	60.4648	Eea1	6.0728	8.90619e-77
Atf2	-3.05156	73.5891	60.4648	Mypop	4.49423	6.5076e-24
Atf2	-3.05156	73.5891	60.4648	G430095P16Rik	-4.22791	4.81549e-13
Atf2	-3.05156	73.5891	60.4648	Mgst3	-5.29883	4.35903e-15
Atf2	-3.05156	73.5891	60.4648	Ampd1	-34.8294	5.79517e-15
Atf2	-3.05156	73.5891	60.4648	Plekhg3	5.85667	3.1831e-67
Atf2	-3.05156	73.5891	60.4648	Pygm	-5.37459	1.28126e-27
Atf2	-3.05156	73.5891	60.4648	Calhm2	4.89233	3.50457e-183
Atf2	-3.05156	73.5891	60.4648	Zcchc24	-4.95585	2.84926e-16
Atf2	-3.05156	73.5891	60.4648	Wnk4	-6.12864	3.63816e-08
Atf2	-3.05156	73.5891	60.4648	Cdk5r1	5.91951	4.47889e-61
Atf2	-3.05156	73.5891	60.4648	Nrp2	-14.784	1.17296e-16
Atf2	-3.05156	73.5891	60.4648	Klrk1	-10.1051	3.38245e-09
Atf2	-3.05156	73.5891	60.4648	Emilin1	-5.56044	3.17643e-07
Atf2	-3.05156	73.5891	60.4648	Maf	7.16002	7.03556e-120
Atf2	-3.05156	73.5891	60.4648	Zfp618	-14.6761	4.96631e-08
Atf2	-3.05156	73.5891	60.4648	Tnfsf8	4.39681	2.69816e-61
Atf2	-3.05156	73.5891	60.4648	Nhsl2	-8.49033	2.20307e-11
Atf2	-3.05156	73.5891	60.4648	Vipr2	9.28675	1.23089e-67
Atf5	2.35576	3.1191	4.18696	Col11a2	-4.37432	7.30578e-09
Atf5	2.35576	3.1191	4.18696	Six5	4.56812	2.34292e-43
Atf5	2.35576	3.1191	4.18696	Pkn3	4.26026	7.26787e-08
Atf5	2.35576	3.1191	4.18696	Mpp2	4.95962	8.07322e-136
Atf5	2.35576	3.1191	4.18696	Egln3	4.80274	7.37603e-72
Atf5	2.35576	3.1191	4.18696	Chil5	-16.0869	2.19191e-17
Atf5	2.35576	3.1191	4.18696	Cdkn1a	4.83586	1.46669e-06
Atf5	2.35576	3.1191	4.18696	Actn1	-9.81292	5.66342e-33
Atf5	2.35576	3.1191	4.18696	Cyfip1	4.00475	5.2582e-56
Atf5	2.35576	3.1191	4.18696	Tjp2	5.09539	1.2929e-65
Atf5	2.35576	3.1191	4.18696	Fbxo44	6.20006	1.50578e-07
Atf5	2.35576	3.1191	4.18696	Usp18	-6.31916	1.67571e-07
Atf5	2.35576	3.1191	4.18696	Acvr1	4.23551	3.72413e-12
Atf5	2.35576	3.1191	4.18696	Serpinf1	4.15263	9.37991e-11
Atf5	2.35576	3.1191	4.18696	Abhd4	5.49337	1.88052e-170
Atf5	2.35576	3.1191	4.18696	Dmbt1	-16.6668	1.44371e-15
Atf5	2.35576	3.1191	4.18696	Btc	-5.82948	0.000132585
Atf5	2.35576	3.1191	4.18696	Cfap53	30.0118	0.000517892
Atf5	2.35576	3.1191	4.18696	Atcay	4.53579	2.86393e-66
Atf5	2.35576	3.1191	4.18696	Reep2	4.42256	2.03489e-06
Atf5	2.35576	3.1191	4.18696	Fam83g	4.364	2.69194e-11
Atf5	2.35576	3.1191	4.18696	Trat1	-18.8011	1.20092e-15
Atf5	2.35576	3.1191	4.18696	Aqp3	-6.41597	7.88478e-42
Atf5	2.35576	3.1191	4.18696	Ccdc30	-5.43349	5.28409e-18
Atf5	2.35576	3.1191	4.18696	Gpr162	4.37616	1.68805e-11
Atf5	2.35576	3.1191	4.18696	Fam71b	4.95494	3.05237e-35
Atf5	2.35576	3.1191	4.18696	Gm17641	-27.5647	0.000475553
Atf5	2.35576	3.1191	4.18696	Angptl2	12.0106	3.66317e-18
Atf5	2.35576	3.1191	4.18696	Cyp2r1	6.2821	0.0037886
Atf5	2.35576	3.1191	4.18696	F830016B08Rik	9.01255	0.00198287
Atf5	2.35576	3.1191	4.18696	Fbxl22	-7.18719	2.02455e-19
Atf5	2.35576	3.1191	4.18696	C1qtnf6	4.68768	1.09189e-54
Atf5	2.35576	3.1191	4.18696	Adgrg3	-17.3838	5.7347e-20
Atf5	2.35576	3.1191	4.18696	Vangl1	5.50647	1.63329e-12
Atf5	2.35576	3.1191	4.18696	Tbc1d4	6.97736	1.60146e-106
Atf5	2.35576	3.1191	4.18696	Tnfsf13b	7.225	2.61393e-46
Atf5	2.35576	3.1191	4.18696	Synpo	8.00901	1.9656e-36
Atf5	2.35576	3.1191	4.18696	Ajuba	5.40452	1.15987e-08
Atf5	2.35576	3.1191	4.18696	Igfbp4	-30.5789	5.81032e-15
Atf5	2.35576	3.1191	4.18696	Mmp25	-16.9579	0.000928873
Atf5	2.35576	3.1191	4.18696	P2ry14	-8.40663	3.34849e-05
Atf5	2.35576	3.1191	4.18696	Kcnq4	8.30432	8.87582e-06
Atf6	3.03763	32.8654	12.514	Prdm1	6.17896	1.97713e-13
Atf6	3.03763	32.8654	12.514	Lef1	-6.60847	5.14374e-29
Atf6	3.03763	32.8654	12.514	Zfp2	-8.09979	6.55861e-26
Atf6	3.03763	32.8654	12.514	Kcnk5	6.88112	1.15519e-61
Atf6	3.03763	32.8654	12.514	Epas1	-5.59876	1.27428e-85
Atf6	3.03763	32.8654	12.514	Tigit	6.59753	8.33014e-27
Atf6	3.03763	32.8654	12.514	Pou2af1	5.23312	2.3984e-138
Atf6	3.03763	32.8654	12.514	Sell	-9.44729	2.93556e-76
Atf6	3.03763	32.8654	12.514	Il7r	-6.43164	3.5476e-11
Atf6	3.03763	32.8654	12.514	St8sia6	-4.89865	3.12068e-06
Atf6	3.03763	32.8654	12.514	Trbv15	4.06971	2.18709e-52
Atf6	3.03763	32.8654	12.514	Icosl	-6.74273	8.43478e-17
Atf6	3.03763	32.8654	12.514	Prf1	-14.0023	1.88235e-116
Atf6	3.03763	32.8654	12.514	Plscr1	4.21683	5.2006e-86
Atf6	3.03763	32.8654	12.514	Chn2	5.81764	8.83309e-110
Atf6	3.03763	32.8654	12.514	Stx11	4.70831	6.11917e-11
Atf6	3.03763	32.8654	12.514	B430306N03Rik	-26.4889	1.12376e-20
Atf6	3.03763	32.8654	12.514	Alcam	6.07893	1.9045e-61
Atf6	3.03763	32.8654	12.514	Rnf128	7.11002	2.25322e-168
Atf6	3.03763	32.8654	12.514	Ccr5	9.49107	5.12809e-32
Atf6	3.03763	32.8654	12.514	Lgals3	-4.60364	4.85829e-05
Atf6	3.03763	32.8654	12.514	Havcr2	14.6604	2.09105e-06
Atf6	3.03763	32.8654	12.514	Prkd3	-9.47005	1.98807e-32
Atf6	3.03763	32.8654	12.514	Mgll	-4.86962	5.34394e-05
Atf6	3.03763	32.8654	12.514	Ndrg1	-9.6681	5.38115e-17
Atf6	3.03763	32.8654	12.514	Ptger2	4.3225	1.26061e-13
Atf6	3.03763	32.8654	12.514	Zc3h12c	-5.63017	1.58604e-05
Atf6	3.03763	32.8654	12.514	Spin4	5.39991	2.74454e-09
Atf6	3.03763	32.8654	12.514	Jdp2	4.29074	2.45472e-37
Atf6	3.03763	32.8654	12.514	Oas2	-64.3567	4.93043e-09
Atf6	3.03763	32.8654	12.514	Endod1	4.31871	1.79518e-164
Atf6	3.03763	32.8654	12.514	Tnfsf13b	7.225	2.61393e-46
Atf6	3.03763	32.8654	12.514	Amigo2	-16.8857	6.34161e-27
Atf6	3.03763	32.8654	12.514	Dab2ip	4.31922	1.24663e-39
Atf6	3.03763	32.8654	12.514	Asb2	4.57479	7.12855e-75
Atf6	3.03763	32.8654	12.514	Nebl	-10.0045	2.35872e-13
Atf6	3.03763	32.8654	12.514	Art2a-ps	5.70668	1.03387e-45
Atf6	3.03763	32.8654	12.514	Il10	19.4079	4.74733e-13
Atf6	3.03763	32.8654	12.514	Btc	-5.82948	0.000132585
Atf6	3.03763	32.8654	12.514	Lag3	11.8362	2.14684e-13
Atf6	3.03763	32.8654	12.514	Igsf3	-11.6982	9.56292e-12
Atf6	3.03763	32.8654	12.514	S1pr2	5.11094	1.6412e-80
Atf6	3.03763	32.8654	12.514	Lancl3	5.3999	3.88545e-30
Atf6	3.03763	32.8654	12.514	Hunk	5.11873	0.000608416
Atf6	3.03763	32.8654	12.514	4930452B06Rik	8.94426	6.3111e-09
Atf6	3.03763	32.8654	12.514	Spint1	12.044	8.1601e-06
Atf6	3.03763	32.8654	12.514	Ift43	8.81148	1.45039e-10
Atf6	3.03763	32.8654	12.514	Clec2l	9.39241	0.00100989
Atf6	3.03763	32.8654	12.514	Cacna1g	18.0543	8.30692e-33
Bach2	-3.04957	24.6889	135.2	Col11a2	-4.37432	7.30578e-09
Bach2	-3.04957	24.6889	135.2	Usp28	-4.16161	2.2462e-53
Bach2	-3.04957	24.6889	135.2	Pou2af1	5.23312	2.3984e-138
Bach2	-3.04957	24.6889	135.2	Tdrp	-8.82806	5.5619e-15
Bach2	-3.04957	24.6889	135.2	Gabrr2	-4.99942	2.90517e-18
Bach2	-3.04957	24.6889	135.2	1110032F04Rik	-4.13276	1.226e-15
Bach2	-3.04957	24.6889	135.2	Ccr5	9.49107	5.12809e-32
Bach2	-3.04957	24.6889	135.2	Amigo2	-16.8857	6.34161e-27
Bach2	-3.04957	24.6889	135.2	Trav3-3	10.3807	0
Bach2	-3.04957	24.6889	135.2	Fn1	-131.509	2.56025e-05
Bach2	-3.04957	24.6889	135.2	Lef1	-6.60847	5.14374e-29
Bach2	-3.04957	24.6889	135.2	Ampd1	-34.8294	5.79517e-15
Bach2	-3.04957	24.6889	135.2	Pygm	-5.37459	1.28126e-27
Bach2	-3.04957	24.6889	135.2	Chn2	5.81764	8.83309e-110
Bach2	-3.04957	24.6889	135.2	Ndrg1	-9.6681	5.38115e-17
Bach2	-3.04957	24.6889	135.2	Pdlim1	-18.789	8.50261e-104
Bach2	-3.04957	24.6889	135.2	Ifitm3	-9.68	0.0065733
Bach2	-3.04957	24.6889	135.2	Dapl1	-8.94613	1.42082e-81
Bach2	-3.04957	24.6889	135.2	Ifngr2	-9.94599	2.28838e-105
Bach2	-3.04957	24.6889	135.2	Adh1	-5.53487	6.95391e-11
Bach2	-3.04957	24.6889	135.2	Smtn	11.312	4.13443e-18
Bach2	-3.04957	24.6889	135.2	Ptpn13	5.51896	3.25328e-212
Bach2	-3.04957	24.6889	135.2	Lag3	11.8362	2.14684e-13
Bach2	-3.04957	24.6889	135.2	Zfp2	-8.09979	6.55861e-26
Bach2	-3.04957	24.6889	135.2	Il4ra	-6.49075	6.59485e-199
Bach2	-3.04957	24.6889	135.2	Ptpn11	6.09709	1.45791e-92
Bach2	-3.04957	24.6889	135.2	Rras2	-18.2514	1.16542e-95
Bach2	-3.04957	24.6889	135.2	Zcchc24	-4.95585	2.84926e-16
Bach2	-3.04957	24.6889	135.2	Entpd1	4.21803	2.03036e-48
Bach2	-3.04957	24.6889	135.2	Slc16a5	-20.8028	6.02061e-52
Bach2	-3.04957	24.6889	135.2	Nlrc4	5.26645	3.42784e-104
Bach2	-3.04957	24.6889	135.2	Ptprf	-4.32544	1.2214e-13
Bach2	-3.04957	24.6889	135.2	Havcr2	14.6604	2.09105e-06
Bach2	-3.04957	24.6889	135.2	Ly6k	-7.27129	1.53512e-10
Bach2	-3.04957	24.6889	135.2	Pard6g	-11.0623	5.10398e-55
Bach2	-3.04957	24.6889	135.2	Cyfip1	4.00475	5.2582e-56
Bach2	-3.04957	24.6889	135.2	Tmem108	-29.1298	1.90697e-09
Bach2	-3.04957	24.6889	135.2	Nfia	4.56804	2.84818e-34
Bach2	-3.04957	24.6889	135.2	Ptprj	4.22007	8.45765e-74
Bach2	-3.04957	24.6889	135.2	Plekhg3	5.85667	3.1831e-67
Bach2	-3.04957	24.6889	135.2	Lair1	-7.65384	9.87621e-78
Bach2	-3.04957	24.6889	135.2	Il1rl1	-4.29846	1.16967e-08
Bach2	-3.04957	24.6889	135.2	Sulf2	-7.04808	8.60773e-07
Bach2	-3.04957	24.6889	135.2	Grtp1	4.14769	1.2786e-17
Bach2	-3.04957	24.6889	135.2	Slc22a15	8.24357	1.33852e-133
Bach2	-3.04957	24.6889	135.2	Ccr9	-10.1197	1.22256e-54
Bach2	-3.04957	24.6889	135.2	Tcrg-C1	-40.3767	6.33984e-08
Bach2	-3.04957	24.6889	135.2	Art2a-ps	5.70668	1.03387e-45
Bach2	-3.04957	24.6889	135.2	Cyp2r1	6.2821	0.0037886
Bach2	-3.04957	24.6889	135.2	Gm17641	-27.5647	0.000475553
Bach2	-3.04957	24.6889	135.2	Bend5	-8.76159	4.27701e-06
Bach2	-3.04957	24.6889	135.2	Ikzf2	4.02567	2.88241e-68
Bach2	-3.04957	24.6889	135.2	Spats2l	-15.0072	5.21385e-13
Bach2	-3.04957	24.6889	135.2	Lynx1	-9.8585	5.07624e-08
Bach2	-3.04957	24.6889	135.2	Ifit3	-5.72134	0.00308333
Bach2	-3.04957	24.6889	135.2	Acvrl1	-20.9793	3.1229e-41
Bach2	-3.04957	24.6889	135.2	Emilin1	-5.56044	3.17643e-07
Bach2	-3.04957	24.6889	135.2	Ccdc162	-11.7039	4.56031e-11
Bach2	-3.04957	24.6889	135.2	Cd72	-4.18262	1.17495e-05
Bach2	-3.04957	24.6889	135.2	Trav4-3	-4.60147	1.26233e-30
Bach2	-3.04957	24.6889	135.2	Txlnb	9.77053	2.39684e-51
Bach2	-3.04957	24.6889	135.2	Cd93	-16.4579	1.34485e-06
Bach2	-3.04957	24.6889	135.2	Gzma	-5.63204	0.000361857
Bach2	-3.04957	24.6889	135.2	Trav16n	5.33623	1.61039e-51
Bach2	-3.04957	24.6889	135.2	Trav19	-7.74476	3.15728e-06
Bach2	-3.04957	24.6889	135.2	Ago4	7.48534	1.8378e-29
Bach2	-3.04957	24.6889	135.2	Col1a2	-9.13228	0.00967324
Bach2	-3.04957	24.6889	135.2	Meis1	-59.199	3.23151e-05
Bach2	-3.04957	24.6889	135.2	Serpina3f	4.57034	2.4191e-06
Bach2	-3.04957	24.6889	135.2	Cldn4	-24.8619	3.15731e-06
Bach2	-3.04957	24.6889	135.2	Mrgpre	4.30639	5.52007e-61
Bach2	-3.04957	24.6889	135.2	Scn11a	8.56751	1.20092e-15
Bach2	-3.04957	24.6889	135.2	Trav4-2	-5.46254	1.92294e-26
Bach2	-3.04957	24.6889	135.2	Ppm1l	-5.22161	1.67872e-40
Bach2	-3.04957	24.6889	135.2	2010300C02Rik	5.55163	9.26537e-28
Bach2	-3.04957	24.6889	135.2	Cdkn2b	9.48422	5.72227e-30
Bach2	-3.04957	24.6889	135.2	I830127L07Rik	-14.4092	6.37172e-05
Bach2	-3.04957	24.6889	135.2	1810011H11Rik	-7.44741	2.13525e-09
Batf	2.13105	61.6666	31.9898	Col11a2	-4.37432	7.30578e-09
Batf	2.13105	61.6666	31.9898	St8sia6	-4.89865	3.12068e-06
Batf	2.13105	61.6666	31.9898	Ndrg1	-9.6681	5.38115e-17
Batf	2.13105	61.6666	31.9898	Zfp2	-8.09979	6.55861e-26
Batf	2.13105	61.6666	31.9898	Prkd3	-9.47005	1.98807e-32
Batf	2.13105	61.6666	31.9898	Gprc5b	-4.69747	2.7861e-09
Batf	2.13105	61.6666	31.9898	Rnf128	7.11002	2.25322e-168
Batf	2.13105	61.6666	31.9898	Rasl11b	-4.97315	1.06163e-27
Batf	2.13105	61.6666	31.9898	Xkrx	-5.33302	8.86172e-11
Batf	2.13105	61.6666	31.9898	Zcchc12	7.70249	8.38758e-52
Batf	2.13105	61.6666	31.9898	Egln3	4.80274	7.37603e-72
Batf	2.13105	61.6666	31.9898	Ppm1l	-5.22161	1.67872e-40
Bcl11b	-2.82331	391.274	425.206	Vipr1	-12.5335	2.02392e-21
Bcl11b	-2.82331	391.274	425.206	Epas1	-5.59876	1.27428e-85
Bcl11b	-2.82331	391.274	425.206	Als2cl	-5.24125	1.93746e-65
Bcl11b	-2.82331	391.274	425.206	Tex15	4.30932	1.0526e-19
Bcl11b	-2.82331	391.274	425.206	Il7r	-6.43164	3.5476e-11
Bcl11b	-2.82331	391.274	425.206	Smad7	-8.4618	2.95256e-83
Bcl11b	-2.82331	391.274	425.206	Gprc5b	-4.69747	2.7861e-09
Bcl11b	-2.82331	391.274	425.206	1110032F04Rik	-4.13276	1.226e-15
Bcl11b	-2.82331	391.274	425.206	Ndrg1	-9.6681	5.38115e-17
Bcl11b	-2.82331	391.274	425.206	Pkn3	4.26026	7.26787e-08
Bcl11b	-2.82331	391.274	425.206	Basp1	-4.05471	4.59894e-06
Bcl11b	-2.82331	391.274	425.206	Klf2	-4.1622	1.3162e-10
Bcl11b	-2.82331	391.274	425.206	Gpm6b	13.4985	1.89255e-140
Bcl11b	-2.82331	391.274	425.206	Cd200	5.6523	6.52318e-82
Bcl11b	-2.82331	391.274	425.206	Pik3ip1	-9.46407	1.16165e-18
Bcl11b	-2.82331	391.274	425.206	Tmie	-5.45409	3.87945e-38
Bcl11b	-2.82331	391.274	425.206	Txk	-6.76497	2.9859e-106
Bcl11b	-2.82331	391.274	425.206	Med12l	-6.59366	6.00888e-07
Bcl11b	-2.82331	391.274	425.206	Ptpn11	6.09709	1.45791e-92
Bcl11b	-2.82331	391.274	425.206	Zbtb32	7.3548	1.02715e-12
Bcl11b	-2.82331	391.274	425.206	Ada	-4.16157	4.62647e-46
Bcl11b	-2.82331	391.274	425.206	Ptger2	4.3225	1.26061e-13
Bcl11b	-2.82331	391.274	425.206	Nt5e	4.18057	2.4531e-78
Bcl11b	-2.82331	391.274	425.206	Cyp2d22	-6.71394	8.34391e-55
Bcl11b	-2.82331	391.274	425.206	Gbp11	-16.1487	1.19215e-14
Bcl11b	-2.82331	391.274	425.206	Bcl6	6.21031	9.05403e-29
Bcl11b	-2.82331	391.274	425.206	B4galt4	6.77521	2.03916e-39
Bcl11b	-2.82331	391.274	425.206	Pdlim1	-18.789	8.50261e-104
Bcl11b	-2.82331	391.274	425.206	Nr1d1	-4.31608	9.96518e-09
Bcl11b	-2.82331	391.274	425.206	Satb1	-20.6635	9.11571e-39
Bcl11b	-2.82331	391.274	425.206	Mb21d1	-5.04871	3.57864e-49
Bcl11b	-2.82331	391.274	425.206	Ifitm3	-9.68	0.0065733
Bcl11b	-2.82331	391.274	425.206	Hap1	7.87486	2.52641e-20
Bcl11b	-2.82331	391.274	425.206	Tet1	-4.68563	4.84331e-42
Bcl11b	-2.82331	391.274	425.206	Bmp1	6.44618	3.69085e-07
Bcl11b	-2.82331	391.274	425.206	Kcnmb4	-4.79068	1.51818e-39
Bcl11b	-2.82331	391.274	425.206	Wnt3	5.40999	1.49758e-34
Bcl11b	-2.82331	391.274	425.206	Abcb11	-39.7469	0.00147471
Bcl11b	-2.82331	391.274	425.206	Lancl3	5.3999	3.88545e-30
Bcl11b	-2.82331	391.274	425.206	Vdr	12.5705	1.52276e-25
Bcl11b	-2.82331	391.274	425.206	Coprs	5.25025	6.32356e-06
Bcl11b	-2.82331	391.274	425.206	Art2a-ps	5.70668	1.03387e-45
Bcl11b	-2.82331	391.274	425.206	Ccnjl	-26.5184	0.00153313
Bcl3	3.29005	33.7441	29.4678	Il7r	-6.43164	3.5476e-11
Bcl3	3.29005	33.7441	29.4678	Actn1	-9.81292	5.66342e-33
Bcl3	3.29005	33.7441	29.4678	Ctla4	5.49268	4.75559e-12
Bcl3	3.29005	33.7441	29.4678	Irf4	5.22384	7.5953e-10
Bcl3	3.29005	33.7441	29.4678	Adh1	-5.53487	6.95391e-11
Bcl3	3.29005	33.7441	29.4678	Dapl1	-8.94613	1.42082e-81
Bcl3	3.29005	33.7441	29.4678	Gata1	-9.6526	4.67014e-18
Bcl3	3.29005	33.7441	29.4678	Tns4	-22.2061	9.35755e-31
Bcl3	3.29005	33.7441	29.4678	Ly6a	-4.25117	1.06528e-07
Bcl3	3.29005	33.7441	29.4678	Tcrg-C2	-7.18806	2.07172e-11
Bcl3	3.29005	33.7441	29.4678	Adgrg3	-17.3838	5.7347e-20
Bcl3	3.29005	33.7441	29.4678	Npdc1	4.8054	3.75929e-07
Bcl3	3.29005	33.7441	29.4678	Zfp608	-5.22485	9.18629e-07
Bcl3	3.29005	33.7441	29.4678	Tcrg-C1	-40.3767	6.33984e-08
Bcl3	3.29005	33.7441	29.4678	Bend5	-8.76159	4.27701e-06
Bcl3	3.29005	33.7441	29.4678	Gm6871	34.0077	0.00155665
Bcl6	-3.27404	238.338	37.2473	Sell	-9.44729	2.93556e-76
Bcl6	-3.27404	238.338	37.2473	Irf4	5.22384	7.5953e-10
Bcl6	-3.27404	238.338	37.2473	Nt5e	4.18057	2.4531e-78
Bcl6	-3.27404	238.338	37.2473	Smad7	-8.4618	2.95256e-83
Bcl6	-3.27404	238.338	37.2473	Itgb3	-21.3507	8.21522e-23
Bcl6	-3.27404	238.338	37.2473	Ggt5	-5.20634	2.54042e-55
Bcl6	-3.27404	238.338	37.2473	Cdc42bpa	-4.59969	1.72868e-05
Bcl6	-3.27404	238.338	37.2473	Trbv3	4.72983	2.38801e-96
Bcl6	-3.27404	238.338	37.2473	Tbc1d4	6.97736	1.60146e-106
Bcl6	-3.27404	238.338	37.2473	Slc17a9	-4.24204	4.14104e-39
Bcl6	-3.27404	238.338	37.2473	Izumo1r	4.53322	1.0224e-173
Bcl6	-3.27404	238.338	37.2473	Klrd1	-27.661	3.10387e-29
Bcl6	-3.27404	238.338	37.2473	Ifitm3	-9.68	0.0065733
Bcl6	-3.27404	238.338	37.2473	Gata1	-9.6526	4.67014e-18
Bcl6	-3.27404	238.338	37.2473	Itga9	5.04719	1.853e-05
Bhlhe40	2.96079	202.274	57.6977	Tdrkh	-4.18413	8.52763e-13
Bhlhe40	2.96079	202.274	57.6977	Usp28	-4.16161	2.2462e-53
Bhlhe40	2.96079	202.274	57.6977	Col11a2	-4.37432	7.30578e-09
Bhlhe40	2.96079	202.274	57.6977	Als2cl	-5.24125	1.93746e-65
Bhlhe40	2.96079	202.274	57.6977	Prdm1	6.17896	1.97713e-13
Bhlhe40	2.96079	202.274	57.6977	Eea1	6.0728	8.90619e-77
Bhlhe40	2.96079	202.274	57.6977	Tdrp	-8.82806	5.5619e-15
Bhlhe40	2.96079	202.274	57.6977	Vipr1	-12.5335	2.02392e-21
Bhlhe40	2.96079	202.274	57.6977	Scml4	-4.52057	1.56377e-13
Bhlhe40	2.96079	202.274	57.6977	B430306N03Rik	-26.4889	1.12376e-20
Bhlhe40	2.96079	202.274	57.6977	Znrf3	-4.96407	3.57837e-56
Bhlhe40	2.96079	202.274	57.6977	1110032F04Rik	-4.13276	1.226e-15
Bhlhe40	2.96079	202.274	57.6977	Tigit	6.59753	8.33014e-27
Bhlhe40	2.96079	202.274	57.6977	Cd200r4	-27.7783	0.00739158
Bhlhe40	2.96079	202.274	57.6977	Cd55b	-7.41307	0.00305001
Bhlhe40	2.96079	202.274	57.6977	Plscr1	4.21683	5.2006e-86
Bhlhe40	2.96079	202.274	57.6977	Cdkn1a	4.83586	1.46669e-06
Bhlhe40	2.96079	202.274	57.6977	Epas1	-5.59876	1.27428e-85
Bhlhe40	2.96079	202.274	57.6977	Bcl2a1b	4.48239	1.45303e-68
Bhlhe40	2.96079	202.274	57.6977	Zfp2	-8.09979	6.55861e-26
Bhlhe40	2.96079	202.274	57.6977	Ctla4	5.49268	4.75559e-12
Bhlhe40	2.96079	202.274	57.6977	Pou2af1	5.23312	2.3984e-138
Bhlhe40	2.96079	202.274	57.6977	Tnfsf11	5.91914	1.53349e-190
Bhlhe40	2.96079	202.274	57.6977	Gprc5b	-4.69747	2.7861e-09
Bhlhe40	2.96079	202.274	57.6977	Tmie	-5.45409	3.87945e-38
Bhlhe40	2.96079	202.274	57.6977	Pkn3	4.26026	7.26787e-08
Bhlhe40	2.96079	202.274	57.6977	Stx11	4.70831	6.11917e-11
Bhlhe40	2.96079	202.274	57.6977	Tex15	4.30932	1.0526e-19
Bhlhe40	2.96079	202.274	57.6977	Ccr5	9.49107	5.12809e-32
Bhlhe40	2.96079	202.274	57.6977	Atp8a2	-7.37857	2.93739e-30
Bhlhe40	2.96079	202.274	57.6977	Il1rl1	-4.29846	1.16967e-08
Bhlhe40	2.96079	202.274	57.6977	Cyp2d22	-6.71394	8.34391e-55
Bhlhe40	2.96079	202.274	57.6977	Cdkn2c	4.07857	2.66339e-54
Bhlhe40	2.96079	202.274	57.6977	Prf1	-14.0023	1.88235e-116
Bhlhe40	2.96079	202.274	57.6977	Chn2	5.81764	8.83309e-110
Bhlhe40	2.96079	202.274	57.6977	Cd55	-8.51313	9.87193e-20
Bhlhe40	2.96079	202.274	57.6977	Lef1	-6.60847	5.14374e-29
Bhlhe40	2.96079	202.274	57.6977	Art4	-22.7364	0.000825537
Bhlhe40	2.96079	202.274	57.6977	Pdcd1	6.78213	3.98811e-242
Bhlhe40	2.96079	202.274	57.6977	Cnn3	-10.5865	2.36346e-66
Bhlhe40	2.96079	202.274	57.6977	Glt8d2	-7.93534	2.96209e-05
Bhlhe40	2.96079	202.274	57.6977	Chst2	11.2539	4.11881e-158
Bhlhe40	2.96079	202.274	57.6977	Ampd1	-34.8294	5.79517e-15
Bhlhe40	2.96079	202.274	57.6977	G430095P16Rik	-4.22791	4.81549e-13
Bhlhe40	2.96079	202.274	57.6977	Sorcs2	-9.99131	7.65954e-20
Bhlhe40	2.96079	202.274	57.6977	Ptger2	4.3225	1.26061e-13
Bhlhe40	2.96079	202.274	57.6977	Mpp2	4.95962	8.07322e-136
Bhlhe40	2.96079	202.274	57.6977	Boll	-4.39048	1.78448e-05
Bhlhe40	2.96079	202.274	57.6977	Nebl	-10.0045	2.35872e-13
Bhlhe40	2.96079	202.274	57.6977	Rnf128	7.11002	2.25322e-168
Bhlhe40	2.96079	202.274	57.6977	Adcy6	-6.58065	1.86451e-84
Bhlhe40	2.96079	202.274	57.6977	Bcl2a1d	5.67476	4.02712e-69
Bhlhe40	2.96079	202.274	57.6977	Ptpn11	6.09709	1.45791e-92
Bhlhe40	2.96079	202.274	57.6977	Dennd2c	-20.5405	5.25298e-39
Bhlhe40	2.96079	202.274	57.6977	Tmem108	-29.1298	1.90697e-09
Bhlhe40	2.96079	202.274	57.6977	Icosl	-6.74273	8.43478e-17
Bhlhe40	2.96079	202.274	57.6977	Plaur	-25.1779	5.46685e-18
Bhlhe40	2.96079	202.274	57.6977	Ahr	5.67139	4.3002e-10
Bhlhe40	2.96079	202.274	57.6977	Zcchc24	-4.95585	2.84926e-16
Bhlhe40	2.96079	202.274	57.6977	St3gal6	-7.09321	1.21019e-43
Bhlhe40	2.96079	202.274	57.6977	Lag3	11.8362	2.14684e-13
Bhlhe40	2.96079	202.274	57.6977	Auts2	-12.4808	2.52828e-15
Bhlhe40	2.96079	202.274	57.6977	Sox4	-7.44331	8.15072e-23
Bhlhe40	2.96079	202.274	57.6977	Gpm6b	13.4985	1.89255e-140
Bhlhe40	2.96079	202.274	57.6977	Wisp1	5.63995	8.00369e-25
Bhlhe40	2.96079	202.274	57.6977	Havcr2	14.6604	2.09105e-06
Bhlhe40	2.96079	202.274	57.6977	Plekhg3	5.85667	3.1831e-67
Bhlhe40	2.96079	202.274	57.6977	Chil5	-16.0869	2.19191e-17
Bhlhe40	2.96079	202.274	57.6977	Endod1	4.31871	1.79518e-164
Bhlhe40	2.96079	202.274	57.6977	Ckap4	-4.53376	0.000101486
Bhlhe40	2.96079	202.274	57.6977	Lgals3	-4.60364	4.85829e-05
Bhlhe40	2.96079	202.274	57.6977	Tet1	-4.68563	4.84331e-42
Bhlhe40	2.96079	202.274	57.6977	Alcam	6.07893	1.9045e-61
Bhlhe40	2.96079	202.274	57.6977	Adgrg5	-10.2539	1.81368e-12
Bhlhe40	2.96079	202.274	57.6977	Bend5	-8.76159	4.27701e-06
Bhlhe40	2.96079	202.274	57.6977	Zc3h12c	-5.63017	1.58604e-05
Bhlhe40	2.96079	202.274	57.6977	Dusp14	5.20042	8.64966e-17
Bhlhe40	2.96079	202.274	57.6977	Cd22	7.95726	3.38643e-140
Bhlhe40	2.96079	202.274	57.6977	Treml2	-25.3128	2.68822e-30
Bhlhe40	2.96079	202.274	57.6977	Zfp516	-4.20409	9.21358e-11
Bhlhe40	2.96079	202.274	57.6977	Pard6g	-11.0623	5.10398e-55
Bhlhe40	2.96079	202.274	57.6977	Qpct	-14.944	6.12477e-13
Bhlhe40	2.96079	202.274	57.6977	Zfp879	-4.57333	0.00126924
Bhlhe40	2.96079	202.274	57.6977	Aldh2	-4.90405	1.89255e-30
Bhlhe40	2.96079	202.274	57.6977	Csf2	-20.6378	0.00767491
Bhlhe40	2.96079	202.274	57.6977	Tox2	7.65199	1.32002e-196
Bhlhe40	2.96079	202.274	57.6977	Nedd4l	-10.9278	7.04897e-77
Bhlhe40	2.96079	202.274	57.6977	Ifng	5.70323	6.95971e-95
Bhlhe40	2.96079	202.274	57.6977	Fam186b	-10.4656	8.43443e-05
Bhlhe40	2.96079	202.274	57.6977	5730409E04Rik	4.16896	1.78508e-26
Bhlhe40	2.96079	202.274	57.6977	Cybb	8.02992	4.70981e-17
Bhlhe40	2.96079	202.274	57.6977	Sh2b2	4.63205	0.00184883
Bhlhe40	2.96079	202.274	57.6977	Cxcl10	7.81367	5.2861e-07
Bhlhe40	2.96079	202.274	57.6977	Mmp25	-16.9579	0.000928873
C130026I21Rik	-2.0435	6.24236	7.74588	1110032F04Rik	-4.13276	1.226e-15
C130026I21Rik	-2.0435	6.24236	7.74588	H2-Ob	-7.66185	4.10461e-27
C130026I21Rik	-2.0435	6.24236	7.74588	B430306N03Rik	-26.4889	1.12376e-20
C130026I21Rik	-2.0435	6.24236	7.74588	Ifngr2	-9.94599	2.28838e-105
C130026I21Rik	-2.0435	6.24236	7.74588	Eea1	6.0728	8.90619e-77
C130026I21Rik	-2.0435	6.24236	7.74588	Tdrkh	-4.18413	8.52763e-13
C130026I21Rik	-2.0435	6.24236	7.74588	Epas1	-5.59876	1.27428e-85
C130026I21Rik	-2.0435	6.24236	7.74588	Raver2	-13.2618	6.28276e-61
C130026I21Rik	-2.0435	6.24236	7.74588	G430095P16Rik	-4.22791	4.81549e-13
C130026I21Rik	-2.0435	6.24236	7.74588	Pex11a	4.08419	1.27533e-22
C130026I21Rik	-2.0435	6.24236	7.74588	Klrd1	-27.661	3.10387e-29
C130026I21Rik	-2.0435	6.24236	7.74588	Cd200r4	-27.7783	0.00739158
C130026I21Rik	-2.0435	6.24236	7.74588	Pygm	-5.37459	1.28126e-27
C130026I21Rik	-2.0435	6.24236	7.74588	Lag3	11.8362	2.14684e-13
C130026I21Rik	-2.0435	6.24236	7.74588	Cnr2	-13.1201	3.35837e-72
C130026I21Rik	-2.0435	6.24236	7.74588	Icosl	-6.74273	8.43478e-17
C130026I21Rik	-2.0435	6.24236	7.74588	Slc9b2	4.48549	3.015e-25
C130026I21Rik	-2.0435	6.24236	7.74588	Mgst3	-5.29883	4.35903e-15
C130026I21Rik	-2.0435	6.24236	7.74588	Atp8a2	-7.37857	2.93739e-30
C130026I21Rik	-2.0435	6.24236	7.74588	Usp18	-6.31916	1.67571e-07
C130026I21Rik	-2.0435	6.24236	7.74588	Plat	-5.89147	1.072e-05
C130026I21Rik	-2.0435	6.24236	7.74588	St3gal6	-7.09321	1.21019e-43
C130026I21Rik	-2.0435	6.24236	7.74588	Tlr7	-9.07049	1.53357e-22
C130026I21Rik	-2.0435	6.24236	7.74588	Lcn4	-9.44148	6.14246e-09
C130026I21Rik	-2.0435	6.24236	7.74588	Cyp1a1	13.9726	5.24081e-05
C130026I21Rik	-2.0435	6.24236	7.74588	Ifit3	-5.72134	0.00308333
C130026I21Rik	-2.0435	6.24236	7.74588	Plekha6	-18.3545	0.00355224
C130026I21Rik	-2.0435	6.24236	7.74588	Kcnrg	-5.85577	5.28074e-05
C130026I21Rik	-2.0435	6.24236	7.74588	Foxp3	-4.21741	2.19364e-37
C130026I21Rik	-2.0435	6.24236	7.74588	Apbb2	-4.19071	1.06267e-06
C130026I21Rik	-2.0435	6.24236	7.74588	Otx1	5.17834	2.60237e-05
Cebpd	2.99572	1.77616	0.809117	G430095P16Rik	-4.22791	4.81549e-13
Cebpd	2.99572	1.77616	0.809117	Col11a2	-4.37432	7.30578e-09
Cebpd	2.99572	1.77616	0.809117	Vipr1	-12.5335	2.02392e-21
Cebpd	2.99572	1.77616	0.809117	Iqcd	-11.5609	4.05214e-05
Cebpd	2.99572	1.77616	0.809117	Glt8d2	-7.93534	2.96209e-05
Cebpd	2.99572	1.77616	0.809117	Scml4	-4.52057	1.56377e-13
Cebpd	2.99572	1.77616	0.809117	Plekhg3	5.85667	3.1831e-67
Cebpd	2.99572	1.77616	0.809117	Gstt3	5.45215	1.81117e-22
Cebpd	2.99572	1.77616	0.809117	Tdrkh	-4.18413	8.52763e-13
Cebpd	2.99572	1.77616	0.809117	Cyfip1	4.00475	5.2582e-56
Cebpd	2.99572	1.77616	0.809117	Smtn	11.312	4.13443e-18
Cebpd	2.99572	1.77616	0.809117	Pxylp1	-6.42788	4.55978e-47
Cebpd	2.99572	1.77616	0.809117	Naprt	4.02274	2.74884e-12
Cebpd	2.99572	1.77616	0.809117	Pygm	-5.37459	1.28126e-27
Cebpd	2.99572	1.77616	0.809117	Cyp2d22	-6.71394	8.34391e-55
Cebpd	2.99572	1.77616	0.809117	Trbv15	4.06971	2.18709e-52
Cebpd	2.99572	1.77616	0.809117	Nlrc4	5.26645	3.42784e-104
Cebpd	2.99572	1.77616	0.809117	Gpr146	-8.96729	2.60123e-86
Cebpd	2.99572	1.77616	0.809117	Dst	4.09147	3.06487e-73
Cebpd	2.99572	1.77616	0.809117	Ptger2	4.3225	1.26061e-13
Cebpd	2.99572	1.77616	0.809117	Tcrg-C1	-40.3767	6.33984e-08
Cebpd	2.99572	1.77616	0.809117	Wnt5b	-32.6947	1.246e-07
Cebpd	2.99572	1.77616	0.809117	Tmem176a	-4.06447	5.38166e-11
Cebpd	2.99572	1.77616	0.809117	Zfp629	-10.2239	1.24941e-53
Cebpd	2.99572	1.77616	0.809117	Slc9b2	4.48549	3.015e-25
Cebpd	2.99572	1.77616	0.809117	Sh2b2	4.63205	0.00184883
Cebpd	2.99572	1.77616	0.809117	Il17re	-103.95	6.12834e-08
Cebpd	2.99572	1.77616	0.809117	Tlr9	5.18472	7.46632e-11
Cebpd	2.99572	1.77616	0.809117	Caskin1	7.43974	1.06021e-18
Cebpd	2.99572	1.77616	0.809117	Fam81a	5.94218	8.2658e-10
Cebpd	2.99572	1.77616	0.809117	2010300C02Rik	5.55163	9.26537e-28
Cebpd	2.99572	1.77616	0.809117	Cacna1s	8.71311	9.23072e-13
Cebpd	2.99572	1.77616	0.809117	Mmp25	-16.9579	0.000928873
Cebpd	2.99572	1.77616	0.809117	BC051142	7.74591	1.08632e-07
Cebpd	2.99572	1.77616	0.809117	I830127L07Rik	-14.4092	6.37172e-05
Cnot4	-2.87458	38.7996	39.6577	Vipr1	-12.5335	2.02392e-21
Cnot4	-2.87458	38.7996	39.6577	Cnr2	-13.1201	3.35837e-72
Cnot4	-2.87458	38.7996	39.6577	Fam83g	4.364	2.69194e-11
Cnot4	-2.87458	38.7996	39.6577	Ankmy1	-4.84789	4.37497e-05
Cnot4	-2.87458	38.7996	39.6577	Znrf3	-4.96407	3.57837e-56
Cnot4	-2.87458	38.7996	39.6577	Mpp2	4.95962	8.07322e-136
Cnot4	-2.87458	38.7996	39.6577	Gpr146	-8.96729	2.60123e-86
Cnot4	-2.87458	38.7996	39.6577	Cyp2d22	-6.71394	8.34391e-55
Cnot4	-2.87458	38.7996	39.6577	Prkd3	-9.47005	1.98807e-32
Cnot4	-2.87458	38.7996	39.6577	Ctla4	5.49268	4.75559e-12
Cnot4	-2.87458	38.7996	39.6577	Eea1	6.0728	8.90619e-77
Cnot4	-2.87458	38.7996	39.6577	Slc35f5	4.2742	2.26e-08
Cnot4	-2.87458	38.7996	39.6577	Atcay	4.53579	2.86393e-66
Cnot4	-2.87458	38.7996	39.6577	Rtn4rl1	-5.40881	3.66678e-36
Cnot4	-2.87458	38.7996	39.6577	Nacc2	-11.6936	6.3927e-74
Cnot4	-2.87458	38.7996	39.6577	Plekho1	5.22406	2.02021e-34
Cnot4	-2.87458	38.7996	39.6577	Fam20a	11.9761	7.54873e-17
Cnot4	-2.87458	38.7996	39.6577	Gstt3	5.45215	1.81117e-22
Cnot4	-2.87458	38.7996	39.6577	Aqp11	-34.4364	0.000539676
Cnot4	-2.87458	38.7996	39.6577	Txk	-6.76497	2.9859e-106
Cnot4	-2.87458	38.7996	39.6577	Tlr12	-10.221	3.66625e-15
Cnot4	-2.87458	38.7996	39.6577	Fbxo17	-4.62954	2.13764e-50
Cnot4	-2.87458	38.7996	39.6577	Pkhd1l1	5.09753	6.17256e-06
Cnot4	-2.87458	38.7996	39.6577	Cd200	5.6523	6.52318e-82
Cnot4	-2.87458	38.7996	39.6577	Siah3	4.41165	3.46157e-06
Cnot4	-2.87458	38.7996	39.6577	Slc9b2	4.48549	3.015e-25
Cnot4	-2.87458	38.7996	39.6577	Icam5	4.75299	1.54703e-08
Cnot4	-2.87458	38.7996	39.6577	P2ry1	-4.272	0.000368064
Cnot4	-2.87458	38.7996	39.6577	Tmem38b	4.19116	1.05561e-149
Cnot4	-2.87458	38.7996	39.6577	Prss16	-11.4822	3.39054e-19
Cnot4	-2.87458	38.7996	39.6577	Kcnrg	-5.85577	5.28074e-05
Cnot4	-2.87458	38.7996	39.6577	Apbb2	-4.19071	1.06267e-06
Cnot4	-2.87458	38.7996	39.6577	Spats2l	-15.0072	5.21385e-13
Cnot4	-2.87458	38.7996	39.6577	Rasgef1a	4.13658	4.58501e-38
Cnot4	-2.87458	38.7996	39.6577	Synpo	8.00901	1.9656e-36
Cnot4	-2.87458	38.7996	39.6577	Fam81a	5.94218	8.2658e-10
Cnot4	-2.87458	38.7996	39.6577	5830411N06Rik	-23.3061	5.57764e-20
Cnot4	-2.87458	38.7996	39.6577	Sh3bgrl2	-6.0221	3.34056e-28
Cnot4	-2.87458	38.7996	39.6577	Lancl3	5.3999	3.88545e-30
Cnot4	-2.87458	38.7996	39.6577	Cx3cr1	-6.46694	8.18349e-08
Cnot4	-2.87458	38.7996	39.6577	Setbp1	5.65854	2.96665e-47
Cnot4	-2.87458	38.7996	39.6577	Dlg2	8.5108	1.29283e-22
Cnot4	-2.87458	38.7996	39.6577	Gp5	-6.84475	0.00191173
Creb3	-2.20282	27.8631	29.9672	Col11a2	-4.37432	7.30578e-09
Creb3	-2.20282	27.8631	29.9672	Cnr2	-13.1201	3.35837e-72
Creb3	-2.20282	27.8631	29.9672	Grasp	-4.07088	7.06577e-20
Creb3	-2.20282	27.8631	29.9672	Nme4	-15.0776	2.07507e-47
Creb3	-2.20282	27.8631	29.9672	Atp8a2	-7.37857	2.93739e-30
Creb3	-2.20282	27.8631	29.9672	Fgf2	4.39351	1.32512e-09
Creb3	-2.20282	27.8631	29.9672	Cdc42bpa	-4.59969	1.72868e-05
Creb3	-2.20282	27.8631	29.9672	Lrp5	-6.11593	8.39017e-51
Creb3	-2.20282	27.8631	29.9672	Cd72	-4.18262	1.17495e-05
Creb3	-2.20282	27.8631	29.9672	Ly6k	-7.27129	1.53512e-10
Creb3	-2.20282	27.8631	29.9672	Pde5a	-27.6169	1.62152e-05
Creb3	-2.20282	27.8631	29.9672	Matn2	6.43193	1.55445e-61
Creb3l1	2.96921	0.190853	0.152548	Fry	-4.77402	3.18657e-08
Creb3l1	2.96921	0.190853	0.152548	Ampd1	-34.8294	5.79517e-15
Creb3l1	2.96921	0.190853	0.152548	B430306N03Rik	-26.4889	1.12376e-20
Creb3l1	2.96921	0.190853	0.152548	Gabrr2	-4.99942	2.90517e-18
Creb3l1	2.96921	0.190853	0.152548	Tmem108	-29.1298	1.90697e-09
Creb3l1	2.96921	0.190853	0.152548	Pdcd1	6.78213	3.98811e-242
Creb3l1	2.96921	0.190853	0.152548	Ccr9	-10.1197	1.22256e-54
Creb3l1	2.96921	0.190853	0.152548	Adh1	-5.53487	6.95391e-11
Creb3l1	2.96921	0.190853	0.152548	Prss16	-11.4822	3.39054e-19
Creb3l1	2.96921	0.190853	0.152548	Pkn3	4.26026	7.26787e-08
Creb3l1	2.96921	0.190853	0.152548	Cd22	7.95726	3.38643e-140
Creb3l1	2.96921	0.190853	0.152548	Lair1	-7.65384	9.87621e-78
Creb3l1	2.96921	0.190853	0.152548	Fbxo44	6.20006	1.50578e-07
Creb3l1	2.96921	0.190853	0.152548	Tmem176a	-4.06447	5.38166e-11
Creb3l1	2.96921	0.190853	0.152548	Kif13a	4.30429	3.53537e-99
Creb3l1	2.96921	0.190853	0.152548	Itgam	-10.7892	0.000349611
Creb3l1	2.96921	0.190853	0.152548	Prf1	-14.0023	1.88235e-116
Creb3l1	2.96921	0.190853	0.152548	Mrgpre	4.30639	5.52007e-61
Creb3l1	2.96921	0.190853	0.152548	Gm17641	-27.5647	0.000475553
Creb3l1	2.96921	0.190853	0.152548	Zfp516	-4.20409	9.21358e-11
Creb3l1	2.96921	0.190853	0.152548	Myom1	-4.44749	0.00500475
Creb3l1	2.96921	0.190853	0.152548	Kcnc1	-5.24822	3.60996e-06
Creb3l1	2.96921	0.190853	0.152548	Tnfsf13b	7.225	2.61393e-46
Creb3l1	2.96921	0.190853	0.152548	Cd93	-16.4579	1.34485e-06
Creb3l1	2.96921	0.190853	0.152548	Trav4-3	-4.60147	1.26233e-30
Creb3l1	2.96921	0.190853	0.152548	Samd13	-18.1309	0.000253718
Creb3l1	2.96921	0.190853	0.152548	Adgrg5	-10.2539	1.81368e-12
Creb3l1	2.96921	0.190853	0.152548	Sptb	4.3536	9.70046e-56
Creb3l1	2.96921	0.190853	0.152548	Slc35f5	4.2742	2.26e-08
Creb3l1	2.96921	0.190853	0.152548	Trav19	-7.74476	3.15728e-06
Creb3l1	2.96921	0.190853	0.152548	Tns4	-22.2061	9.35755e-31
Creb3l1	2.96921	0.190853	0.152548	Atg4c	-4.6484	2.87572e-06
Creb3l1	2.96921	0.190853	0.152548	Trav16d-dv11	5.54804	1.37167e-40
Creb3l1	2.96921	0.190853	0.152548	Lbp	-10.9428	4.16285e-05
Creb3l1	2.96921	0.190853	0.152548	Amz1	-6.72559	9.91024e-21
Creb3l1	2.96921	0.190853	0.152548	Dnah7a	-5.60192	1.57435e-09
Creb3l2	2.98218	22.3219	7.9848	Usp28	-4.16161	2.2462e-53
Creb3l2	2.98218	22.3219	7.9848	Vipr1	-12.5335	2.02392e-21
Creb3l2	2.98218	22.3219	7.9848	Gabrr2	-4.99942	2.90517e-18
Creb3l2	2.98218	22.3219	7.9848	Pxylp1	-6.42788	4.55978e-47
Creb3l2	2.98218	22.3219	7.9848	Als2cl	-5.24125	1.93746e-65
Creb3l2	2.98218	22.3219	7.9848	Prdm1	6.17896	1.97713e-13
Creb3l2	2.98218	22.3219	7.9848	Actn1	-9.81292	5.66342e-33
Creb3l2	2.98218	22.3219	7.9848	Lypd6b	-10.5678	1.45293e-49
Creb3l2	2.98218	22.3219	7.9848	Ndrg1	-9.6681	5.38115e-17
Creb3l2	2.98218	22.3219	7.9848	Smad7	-8.4618	2.95256e-83
Creb3l2	2.98218	22.3219	7.9848	Dst	4.09147	3.06487e-73
Creb3l2	2.98218	22.3219	7.9848	Pdcd1	6.78213	3.98811e-242
Creb3l2	2.98218	22.3219	7.9848	Prkd3	-9.47005	1.98807e-32
Creb3l2	2.98218	22.3219	7.9848	Ada	-4.16157	4.62647e-46
Creb3l2	2.98218	22.3219	7.9848	Gbp11	-16.1487	1.19215e-14
Creb3l2	2.98218	22.3219	7.9848	Ampd1	-34.8294	5.79517e-15
Creb3l2	2.98218	22.3219	7.9848	Ctla4	5.49268	4.75559e-12
Creb3l2	2.98218	22.3219	7.9848	Chil5	-16.0869	2.19191e-17
Creb3l2	2.98218	22.3219	7.9848	Bach2	-5.67132	9.9719e-111
Creb3l2	2.98218	22.3219	7.9848	Auts2	-12.4808	2.52828e-15
Creb3l2	2.98218	22.3219	7.9848	Tmem204	-16.9336	0.000985987
Creb3l2	2.98218	22.3219	7.9848	Slc16a5	-20.8028	6.02061e-52
Creb3l2	2.98218	22.3219	7.9848	Dmbt1	-16.6668	1.44371e-15
Creb3l2	2.98218	22.3219	7.9848	Fn1	-131.509	2.56025e-05
Creb3l2	2.98218	22.3219	7.9848	Plaur	-25.1779	5.46685e-18
Creb3l2	2.98218	22.3219	7.9848	Ifitm3	-9.68	0.0065733
Creb3l2	2.98218	22.3219	7.9848	1700025G04Rik	-16.6298	4.00146e-10
Creb3l2	2.98218	22.3219	7.9848	Serpinf1	4.15263	9.37991e-11
Creb3l2	2.98218	22.3219	7.9848	Gstt3	5.45215	1.81117e-22
Creb3l2	2.98218	22.3219	7.9848	Gli1	-74.315	4.691e-06
Creb3l2	2.98218	22.3219	7.9848	Nt5e	4.18057	2.4531e-78
Creb3l2	2.98218	22.3219	7.9848	Plat	-5.89147	1.072e-05
Creb3l2	2.98218	22.3219	7.9848	Pkn3	4.26026	7.26787e-08
Creb3l2	2.98218	22.3219	7.9848	Cdc42bpa	-4.59969	1.72868e-05
Creb3l2	2.98218	22.3219	7.9848	Zfp879	-4.57333	0.00126924
Creb3l2	2.98218	22.3219	7.9848	Cybrd1	-7.93881	1.07383e-12
Creb3l2	2.98218	22.3219	7.9848	Cxcr5	6.87215	1.18049e-171
Creb3l2	2.98218	22.3219	7.9848	Lrp5	-6.11593	8.39017e-51
Creb3l2	2.98218	22.3219	7.9848	Basp1	-4.05471	4.59894e-06
Creb3l2	2.98218	22.3219	7.9848	Ccdc30	-5.43349	5.28409e-18
Creb3l2	2.98218	22.3219	7.9848	Ptprj	4.22007	8.45765e-74
Creb3l2	2.98218	22.3219	7.9848	Qpct	-14.944	6.12477e-13
Creb3l2	2.98218	22.3219	7.9848	Tbc1d4	6.97736	1.60146e-106
Creb3l2	2.98218	22.3219	7.9848	Sh3bgrl2	-6.0221	3.34056e-28
Creb3l2	2.98218	22.3219	7.9848	Serinc5	4.12904	5.78392e-177
Creb3l2	2.98218	22.3219	7.9848	Mgst3	-5.29883	4.35903e-15
Creb3l2	2.98218	22.3219	7.9848	Abcb11	-39.7469	0.00147471
Creb3l2	2.98218	22.3219	7.9848	Ntf5	4.80422	2.25688e-05
Creb3l2	2.98218	22.3219	7.9848	Gm10638	-37.4061	0.00108626
Creb3l2	2.98218	22.3219	7.9848	Chad	-37.0223	0.00168677
Creb3l2	2.98218	22.3219	7.9848	Slc35f5	4.2742	2.26e-08
Creb3l2	2.98218	22.3219	7.9848	Lrrc32	-25.7753	2.85424e-23
Creb3l2	2.98218	22.3219	7.9848	Gpr35	-6.71766	0.0030692
Creb3l2	2.98218	22.3219	7.9848	Angptl2	12.0106	3.66317e-18
Creb3l2	2.98218	22.3219	7.9848	Arap3	-7.90547	1.21399e-07
Creb3l2	2.98218	22.3219	7.9848	Atp6v0d2	-66.5544	9.07667e-06
Crem	2.48241	9.33411	7.49723	Epas1	-5.59876	1.27428e-85
Crem	2.48241	9.33411	7.49723	Ctla4	5.49268	4.75559e-12
Crem	2.48241	9.33411	7.49723	Il18r1	-13.4515	4.86712e-16
Crem	2.48241	9.33411	7.49723	Trbv15	4.06971	2.18709e-52
Crem	2.48241	9.33411	7.49723	Slc26a11	4.29154	3.65252e-16
Crem	2.48241	9.33411	7.49723	Tigit	6.59753	8.33014e-27
Crem	2.48241	9.33411	7.49723	Pxylp1	-6.42788	4.55978e-47
Crem	2.48241	9.33411	7.49723	Hid1	-7.23731	9.67339e-53
Crem	2.48241	9.33411	7.49723	Acss2	-6.56789	1.42026e-55
Crem	2.48241	9.33411	7.49723	Rtn4rl1	-5.40881	3.66678e-36
Crem	2.48241	9.33411	7.49723	Maf	7.16002	7.03556e-120
Crem	2.48241	9.33411	7.49723	Prdm1	6.17896	1.97713e-13
Crem	2.48241	9.33411	7.49723	Tmie	-5.45409	3.87945e-38
Crem	2.48241	9.33411	7.49723	Ly6a	-4.25117	1.06528e-07
Crem	2.48241	9.33411	7.49723	Cd200	5.6523	6.52318e-82
Crem	2.48241	9.33411	7.49723	Txk	-6.76497	2.9859e-106
Crem	2.48241	9.33411	7.49723	Lynx1	-9.8585	5.07624e-08
Crem	2.48241	9.33411	7.49723	Tnfsf8	4.39681	2.69816e-61
Crem	2.48241	9.33411	7.49723	Fbxl22	-7.18719	2.02455e-19
Crem	2.48241	9.33411	7.49723	Trat1	-18.8011	1.20092e-15
Crem	2.48241	9.33411	7.49723	Gm18752	-4.1809	0.00238915
Crem	2.48241	9.33411	7.49723	Pik3r5	-4.23498	2.06298e-12
Crem	2.48241	9.33411	7.49723	Capn3	-5.79496	7.96059e-20
Crem	2.48241	9.33411	7.49723	Selp	-28.2009	1.69448e-05
Crem	2.48241	9.33411	7.49723	Fsd1l	-19.4646	1.62659e-15
Crem	2.48241	9.33411	7.49723	Gucy1a3	-12.0281	1.07322e-24
Crem	2.48241	9.33411	7.49723	Drc1	-48.6045	1.39991e-28
Crem	2.48241	9.33411	7.49723	Lrrtm2	-9.37713	0.00698999
Csrnp1	3.2254	180	175.444	Znrf3	-4.96407	3.57837e-56
Csrnp1	3.2254	180	175.444	Vipr1	-12.5335	2.02392e-21
Csrnp1	3.2254	180	175.444	Lef1	-6.60847	5.14374e-29
Csrnp1	3.2254	180	175.444	Cd55	-8.51313	9.87193e-20
Csrnp1	3.2254	180	175.444	Arhgap29	-13.003	1.68702e-60
Csrnp1	3.2254	180	175.444	Actn1	-9.81292	5.66342e-33
Csrnp1	3.2254	180	175.444	Cyp2s1	-4.04098	2.71225e-05
Csrnp1	3.2254	180	175.444	Clstn3	-19.6217	2.31288e-05
Csrnp1	3.2254	180	175.444	Myc	-5.29999	1.12799e-146
Csrnp2	-2.97899	8.28864	16.4781	Vipr1	-12.5335	2.02392e-21
Csrnp2	-2.97899	8.28864	16.4781	Usp28	-4.16161	2.2462e-53
Csrnp2	-2.97899	8.28864	16.4781	Epas1	-5.59876	1.27428e-85
Csrnp2	-2.97899	8.28864	16.4781	Prdm1	6.17896	1.97713e-13
Csrnp2	-2.97899	8.28864	16.4781	Ampd1	-34.8294	5.79517e-15
Csrnp2	-2.97899	8.28864	16.4781	Rapgef4	-24.1226	5.80275e-35
Csrnp2	-2.97899	8.28864	16.4781	Ctla4	5.49268	4.75559e-12
Csrnp2	-2.97899	8.28864	16.4781	Ltbp1	-8.83598	0.00698896
Csrnp2	-2.97899	8.28864	16.4781	Abhd4	5.49337	1.88052e-170
Csrnp2	-2.97899	8.28864	16.4781	Cdk5r1	5.91951	4.47889e-61
Csrnp2	-2.97899	8.28864	16.4781	Slc16a5	-20.8028	6.02061e-52
Csrnp2	-2.97899	8.28864	16.4781	Ly6a	-4.25117	1.06528e-07
Csrnp2	-2.97899	8.28864	16.4781	Mpp2	4.95962	8.07322e-136
Csrnp2	-2.97899	8.28864	16.4781	B430306N03Rik	-26.4889	1.12376e-20
Csrnp2	-2.97899	8.28864	16.4781	Grhl1	5.30942	1.10274e-88
Csrnp2	-2.97899	8.28864	16.4781	Stx11	4.70831	6.11917e-11
Csrnp2	-2.97899	8.28864	16.4781	Zfp2	-8.09979	6.55861e-26
Csrnp2	-2.97899	8.28864	16.4781	Dst	4.09147	3.06487e-73
Csrnp2	-2.97899	8.28864	16.4781	Aqp3	-6.41597	7.88478e-42
Csrnp2	-2.97899	8.28864	16.4781	Ptprf	-4.32544	1.2214e-13
Csrnp2	-2.97899	8.28864	16.4781	Fry	-4.77402	3.18657e-08
Csrnp2	-2.97899	8.28864	16.4781	Fbxo44	6.20006	1.50578e-07
Csrnp2	-2.97899	8.28864	16.4781	Ptpn11	6.09709	1.45791e-92
Csrnp2	-2.97899	8.28864	16.4781	Calhm2	4.89233	3.50457e-183
Csrnp2	-2.97899	8.28864	16.4781	Dapl1	-8.94613	1.42082e-81
Csrnp2	-2.97899	8.28864	16.4781	Ndrg1	-9.6681	5.38115e-17
Csrnp2	-2.97899	8.28864	16.4781	Ptpn13	5.51896	3.25328e-212
Csrnp2	-2.97899	8.28864	16.4781	Ccr9	-10.1197	1.22256e-54
Csrnp2	-2.97899	8.28864	16.4781	Tnfsf11	5.91914	1.53349e-190
Csrnp2	-2.97899	8.28864	16.4781	Cyp2r1	6.2821	0.0037886
Csrnp2	-2.97899	8.28864	16.4781	Adh1	-5.53487	6.95391e-11
Csrnp2	-2.97899	8.28864	16.4781	Boll	-4.39048	1.78448e-05
Csrnp2	-2.97899	8.28864	16.4781	Ptprj	4.22007	8.45765e-74
Csrnp2	-2.97899	8.28864	16.4781	Dennd2c	-20.5405	5.25298e-39
Csrnp2	-2.97899	8.28864	16.4781	Zan	8.6788	7.15122e-20
Csrnp2	-2.97899	8.28864	16.4781	Ifitm3	-9.68	0.0065733
Csrnp2	-2.97899	8.28864	16.4781	Ccdc30	-5.43349	5.28409e-18
Csrnp2	-2.97899	8.28864	16.4781	Slc35f5	4.2742	2.26e-08
Csrnp2	-2.97899	8.28864	16.4781	Lrp12	-5.92018	1.76853e-43
Csrnp2	-2.97899	8.28864	16.4781	Cyfip1	4.00475	5.2582e-56
Csrnp2	-2.97899	8.28864	16.4781	Endod1	4.31871	1.79518e-164
Csrnp2	-2.97899	8.28864	16.4781	Fbxl22	-7.18719	2.02455e-19
Csrnp2	-2.97899	8.28864	16.4781	Serpinf1	4.15263	9.37991e-11
Csrnp2	-2.97899	8.28864	16.4781	Auts2	-12.4808	2.52828e-15
Csrnp2	-2.97899	8.28864	16.4781	Grtp1	4.14769	1.2786e-17
Csrnp2	-2.97899	8.28864	16.4781	Ldlrad3	5.50523	6.26068e-21
Csrnp2	-2.97899	8.28864	16.4781	Cxxc5	7.08647	6.18768e-123
Csrnp2	-2.97899	8.28864	16.4781	Ajuba	5.40452	1.15987e-08
Csrnp2	-2.97899	8.28864	16.4781	Nos1	10.4439	0.0064873
Csrnp2	-2.97899	8.28864	16.4781	Kcnc1	-5.24822	3.60996e-06
Csrnp2	-2.97899	8.28864	16.4781	Gm4841	4.73897	1.23535e-19
Csrnp2	-2.97899	8.28864	16.4781	Cxcr2	-18.7779	4.76679e-09
Csrnp2	-2.97899	8.28864	16.4781	Padi3	-4.43696	6.81333e-05
Csrnp2	-2.97899	8.28864	16.4781	Rasl11b	-4.97315	1.06163e-27
Csrnp2	-2.97899	8.28864	16.4781	Cd22	7.95726	3.38643e-140
Csrnp2	-2.97899	8.28864	16.4781	Mrgpre	4.30639	5.52007e-61
Csrnp2	-2.97899	8.28864	16.4781	Kdm5d	-6.00148	0.00233349
Csrnp2	-2.97899	8.28864	16.4781	Kif13a	4.30429	3.53537e-99
Csrnp2	-2.97899	8.28864	16.4781	Ncald	-6.988	4.81813e-07
Csrnp2	-2.97899	8.28864	16.4781	Nr1d1	-4.31608	9.96518e-09
Csrnp2	-2.97899	8.28864	16.4781	Ntf5	4.80422	2.25688e-05
Csrnp2	-2.97899	8.28864	16.4781	Trim13	-4.62569	1.68203e-33
Csrnp2	-2.97899	8.28864	16.4781	Zcchc12	7.70249	8.38758e-52
Csrnp2	-2.97899	8.28864	16.4781	Abat	4.19321	7.41457e-15
Csrnp2	-2.97899	8.28864	16.4781	Hmcn1	-101.338	6.30691e-05
Csrnp2	-2.97899	8.28864	16.4781	Fsd1l	-19.4646	1.62659e-15
Csrnp2	-2.97899	8.28864	16.4781	Gpr35	-6.71766	0.0030692
Csrnp2	-2.97899	8.28864	16.4781	P2ry14	-8.40663	3.34849e-05
Csrnp2	-2.97899	8.28864	16.4781	Samd13	-18.1309	0.000253718
Csrnp2	-2.97899	8.28864	16.4781	Ccnjl	-26.5184	0.00153313
Csrnp2	-2.97899	8.28864	16.4781	Trav16d-dv11	5.54804	1.37167e-40
Csrnp2	-2.97899	8.28864	16.4781	Fam198a	21.6064	0.0088903
Ctcf	-2.88145	196.493	218.781	Vipr1	-12.5335	2.02392e-21
Ctcf	-2.88145	196.493	218.781	Col11a2	-4.37432	7.30578e-09
Ctcf	-2.88145	196.493	218.781	1110032F04Rik	-4.13276	1.226e-15
Ctcf	-2.88145	196.493	218.781	Als2cl	-5.24125	1.93746e-65
Ctcf	-2.88145	196.493	218.781	Pdlim1	-18.789	8.50261e-104
Ctcf	-2.88145	196.493	218.781	Tmie	-5.45409	3.87945e-38
Ctcf	-2.88145	196.493	218.781	Gprc5b	-4.69747	2.7861e-09
Ctcf	-2.88145	196.493	218.781	Trbv15	4.06971	2.18709e-52
Ctcf	-2.88145	196.493	218.781	Ly6a	-4.25117	1.06528e-07
Ctcf	-2.88145	196.493	218.781	Pcsk4	-4.81793	4.38254e-10
Ctcf	-2.88145	196.493	218.781	Cd55	-8.51313	9.87193e-20
Ctcf	-2.88145	196.493	218.781	Scml4	-4.52057	1.56377e-13
Ctcf	-2.88145	196.493	218.781	Rapgef4	-24.1226	5.80275e-35
Ctcf	-2.88145	196.493	218.781	Grasp	-4.07088	7.06577e-20
Ctcf	-2.88145	196.493	218.781	Lmntd1	32.8678	0.00300637
Ctcf	-2.88145	196.493	218.781	Patl2	-48.0107	2.02591e-05
Ctcf	-2.88145	196.493	218.781	Il7r	-6.43164	3.5476e-11
Ctcf	-2.88145	196.493	218.781	Ctla4	5.49268	4.75559e-12
Ctcf	-2.88145	196.493	218.781	Itga5	-17.2465	0.000196504
Ctcf	-2.88145	196.493	218.781	Actn2	-12.933	1.53823e-15
Ctcf	-2.88145	196.493	218.781	B4galt4	6.77521	2.03916e-39
Ctcf	-2.88145	196.493	218.781	Izumo1r	4.53322	1.0224e-173
Ctcf	-2.88145	196.493	218.781	Clstn3	-19.6217	2.31288e-05
Ctcf	-2.88145	196.493	218.781	Nfia	4.56804	2.84818e-34
Ctcf	-2.88145	196.493	218.781	Grtp1	4.14769	1.2786e-17
Ctcf	-2.88145	196.493	218.781	Cacng4	13.5658	4.94377e-05
Ctcf	-2.88145	196.493	218.781	Trav4-3	-4.60147	1.26233e-30
Ctcf	-2.88145	196.493	218.781	Plce1	-14.6173	2.41737e-06
Cux1	-2.84772	65.8331	64.9622	Vipr1	-12.5335	2.02392e-21
Cux1	-2.84772	65.8331	64.9622	Klf2	-4.1622	1.3162e-10
Cux1	-2.84772	65.8331	64.9622	Nacc2	-11.6936	6.3927e-74
Cux1	-2.84772	65.8331	64.9622	Gabrr2	-4.99942	2.90517e-18
Cux1	-2.84772	65.8331	64.9622	Card9	-6.89245	4.32724e-09
Cux1	-2.84772	65.8331	64.9622	Aqp3	-6.41597	7.88478e-42
Cux1	-2.84772	65.8331	64.9622	Zbtb32	7.3548	1.02715e-12
Cux1	-2.84772	65.8331	64.9622	Ifngr2	-9.94599	2.28838e-105
Cux1	-2.84772	65.8331	64.9622	Chil5	-16.0869	2.19191e-17
Cux1	-2.84772	65.8331	64.9622	Maf	7.16002	7.03556e-120
Cux1	-2.84772	65.8331	64.9622	Cntn1	-18.7171	0.00860317
Cux1	-2.84772	65.8331	64.9622	Bach2	-5.67132	9.9719e-111
Cux1	-2.84772	65.8331	64.9622	Nfil3	4.70293	2.12041e-39
Cux1	-2.84772	65.8331	64.9622	Pdlim1	-18.789	8.50261e-104
Cux1	-2.84772	65.8331	64.9622	Gstt3	5.45215	1.81117e-22
Cux1	-2.84772	65.8331	64.9622	Gzmb	4.3684	0.000350044
Cux1	-2.84772	65.8331	64.9622	H2-Ob	-7.66185	4.10461e-27
Cux1	-2.84772	65.8331	64.9622	Ly6a	-4.25117	1.06528e-07
Cux1	-2.84772	65.8331	64.9622	Capn3	-5.79496	7.96059e-20
Cux1	-2.84772	65.8331	64.9622	Tmem108	-29.1298	1.90697e-09
Cux1	-2.84772	65.8331	64.9622	Ptpn11	6.09709	1.45791e-92
Cux1	-2.84772	65.8331	64.9622	Plk2	-4.07882	1.26306e-09
Cux1	-2.84772	65.8331	64.9622	Nlrc4	5.26645	3.42784e-104
Cux1	-2.84772	65.8331	64.9622	Rgs11	-7.16564	2.09998e-06
Cux1	-2.84772	65.8331	64.9622	Usp18	-6.31916	1.67571e-07
Cux1	-2.84772	65.8331	64.9622	Tbc1d4	6.97736	1.60146e-106
Cux1	-2.84772	65.8331	64.9622	Ociad2	7.72012	1.18378e-36
Cux1	-2.84772	65.8331	64.9622	Lynx1	-9.8585	5.07624e-08
Cux1	-2.84772	65.8331	64.9622	Iglon5	-58.9621	3.16409e-05
Cux1	-2.84772	65.8331	64.9622	Rgs8	4.35741	2.7414e-06
Cux1	-2.84772	65.8331	64.9622	Kcnq3	10.8584	1.39962e-14
Cux1	-2.84772	65.8331	64.9622	Vsig10	4.69724	1.08755e-44
Cux1	-2.84772	65.8331	64.9622	Fam217b	10.7257	4.88868e-20
Cux1	-2.84772	65.8331	64.9622	Morc1	-48.4091	0.000164037
Dbp	-2.89287	16.2892	21.5317	Als2cl	-5.24125	1.93746e-65
Dbp	-2.89287	16.2892	21.5317	Tdrkh	-4.18413	8.52763e-13
Dbp	-2.89287	16.2892	21.5317	Usp28	-4.16161	2.2462e-53
Dbp	-2.89287	16.2892	21.5317	1110032F04Rik	-4.13276	1.226e-15
Dbp	-2.89287	16.2892	21.5317	Epas1	-5.59876	1.27428e-85
Dbp	-2.89287	16.2892	21.5317	Ifngr2	-9.94599	2.28838e-105
Dbp	-2.89287	16.2892	21.5317	Klf2	-4.1622	1.3162e-10
Dbp	-2.89287	16.2892	21.5317	Il18r1	-13.4515	4.86712e-16
Dbp	-2.89287	16.2892	21.5317	Eea1	6.0728	8.90619e-77
Dbp	-2.89287	16.2892	21.5317	Prdm1	6.17896	1.97713e-13
Dbp	-2.89287	16.2892	21.5317	Ctla4	5.49268	4.75559e-12
Dbp	-2.89287	16.2892	21.5317	Pdlim4	-30.167	2.15624e-15
Dbp	-2.89287	16.2892	21.5317	Wnt5b	-32.6947	1.246e-07
Dbp	-2.89287	16.2892	21.5317	Cyp2d22	-6.71394	8.34391e-55
Dbp	-2.89287	16.2892	21.5317	Zfp2	-8.09979	6.55861e-26
Dbp	-2.89287	16.2892	21.5317	Ahr	5.67139	4.3002e-10
Dbp	-2.89287	16.2892	21.5317	Rtn4rl1	-5.40881	3.66678e-36
Dbp	-2.89287	16.2892	21.5317	Mypop	4.49423	6.5076e-24
Dbp	-2.89287	16.2892	21.5317	Dntt	-50.014	0.000106335
Dbp	-2.89287	16.2892	21.5317	G430095P16Rik	-4.22791	4.81549e-13
Dbp	-2.89287	16.2892	21.5317	Art4	-22.7364	0.000825537
Dbp	-2.89287	16.2892	21.5317	Znrf3	-4.96407	3.57837e-56
Dbp	-2.89287	16.2892	21.5317	Ndrg1	-9.6681	5.38115e-17
Dbp	-2.89287	16.2892	21.5317	Treml2	-25.3128	2.68822e-30
Dbp	-2.89287	16.2892	21.5317	Nme4	-15.0776	2.07507e-47
Dbp	-2.89287	16.2892	21.5317	Cnr2	-13.1201	3.35837e-72
Dbp	-2.89287	16.2892	21.5317	Plaur	-25.1779	5.46685e-18
Dbp	-2.89287	16.2892	21.5317	Ifngr1	-4.75492	7.86391e-59
Dbp	-2.89287	16.2892	21.5317	Fbxo17	-4.62954	2.13764e-50
Dbp	-2.89287	16.2892	21.5317	Atp8a2	-7.37857	2.93739e-30
Dbp	-2.89287	16.2892	21.5317	Arhgap29	-13.003	1.68702e-60
Dbp	-2.89287	16.2892	21.5317	Zfp870	4.33909	4.71725e-30
Dbp	-2.89287	16.2892	21.5317	Tbc1d16	-20.7128	1.47837e-96
Dbp	-2.89287	16.2892	21.5317	Icosl	-6.74273	8.43478e-17
Dbp	-2.89287	16.2892	21.5317	Ada	-4.16157	4.62647e-46
Dbp	-2.89287	16.2892	21.5317	Prf1	-14.0023	1.88235e-116
Dbp	-2.89287	16.2892	21.5317	Ly6k	-7.27129	1.53512e-10
Dbp	-2.89287	16.2892	21.5317	Slc17a9	-4.24204	4.14104e-39
Dbp	-2.89287	16.2892	21.5317	Stx11	4.70831	6.11917e-11
Dbp	-2.89287	16.2892	21.5317	Lynx1	-9.8585	5.07624e-08
Dbp	-2.89287	16.2892	21.5317	F830016B08Rik	9.01255	0.00198287
Dbp	-2.89287	16.2892	21.5317	Slc16a5	-20.8028	6.02061e-52
Dbp	-2.89287	16.2892	21.5317	St3gal6	-7.09321	1.21019e-43
Dbp	-2.89287	16.2892	21.5317	Mgst3	-5.29883	4.35903e-15
Dbp	-2.89287	16.2892	21.5317	5730409E04Rik	4.16896	1.78508e-26
Dbp	-2.89287	16.2892	21.5317	Il1rl1	-4.29846	1.16967e-08
Dbp	-2.89287	16.2892	21.5317	Rras2	-18.2514	1.16542e-95
Dbp	-2.89287	16.2892	21.5317	Igsf3	-11.6982	9.56292e-12
Dbp	-2.89287	16.2892	21.5317	Capn3	-5.79496	7.96059e-20
Dbp	-2.89287	16.2892	21.5317	Rasl11b	-4.97315	1.06163e-27
Dbp	-2.89287	16.2892	21.5317	Tnfsf8	4.39681	2.69816e-61
Dbp	-2.89287	16.2892	21.5317	Selp	-28.2009	1.69448e-05
Dbp	-2.89287	16.2892	21.5317	Sptb	4.3536	9.70046e-56
Dbp	-2.89287	16.2892	21.5317	Tmtc2	-6.3268	0.000428113
Dbp	-2.89287	16.2892	21.5317	Oas2	-64.3567	4.93043e-09
Dbp	-2.89287	16.2892	21.5317	Izumo1r	4.53322	1.0224e-173
Dbp	-2.89287	16.2892	21.5317	Oasl1	-8.00232	5.27268e-07
Dbp	-2.89287	16.2892	21.5317	Efnb2	4.62183	1.47315e-16
Dbp	-2.89287	16.2892	21.5317	Zcchc12	7.70249	8.38758e-52
Dbp	-2.89287	16.2892	21.5317	Rph3a	7.95978	5.77913e-10
Dbp	-2.89287	16.2892	21.5317	Dhrs3	5.78024	2.35535e-92
Dbp	-2.89287	16.2892	21.5317	Ldlr	-6.34956	1.24847e-26
Dbp	-2.89287	16.2892	21.5317	Atp6v0d2	-66.5544	9.07667e-06
Dbp	-2.89287	16.2892	21.5317	Cldn4	-24.8619	3.15731e-06
Dbp	-2.89287	16.2892	21.5317	Eef2k	-4.50938	6.7655e-42
Dbp	-2.89287	16.2892	21.5317	Pdzrn3	8.71161	6.77613e-34
Ddit3	2.22338	12.6069	15.2028	Als2cl	-5.24125	1.93746e-65
Ddit3	2.22338	12.6069	15.2028	Vipr1	-12.5335	2.02392e-21
Ddit3	2.22338	12.6069	15.2028	Klf2	-4.1622	1.3162e-10
Ddit3	2.22338	12.6069	15.2028	Col11a2	-4.37432	7.30578e-09
Ddit3	2.22338	12.6069	15.2028	Usp28	-4.16161	2.2462e-53
Ddit3	2.22338	12.6069	15.2028	B430306N03Rik	-26.4889	1.12376e-20
Ddit3	2.22338	12.6069	15.2028	Gbp11	-16.1487	1.19215e-14
Ddit3	2.22338	12.6069	15.2028	Gabrr2	-4.99942	2.90517e-18
Ddit3	2.22338	12.6069	15.2028	Tmem204	-16.9336	0.000985987
Ddit3	2.22338	12.6069	15.2028	Pcsk4	-4.81793	4.38254e-10
Ddit3	2.22338	12.6069	15.2028	Cdk5r1	5.91951	4.47889e-61
Ddit3	2.22338	12.6069	15.2028	Dst	4.09147	3.06487e-73
Ddit3	2.22338	12.6069	15.2028	Mgst3	-5.29883	4.35903e-15
Ddit3	2.22338	12.6069	15.2028	Abca1	-5.16499	7.44412e-07
Ddit3	2.22338	12.6069	15.2028	Pik3r5	-4.23498	2.06298e-12
Ddit3	2.22338	12.6069	15.2028	Nr1d1	-4.31608	9.96518e-09
Ddit3	2.22338	12.6069	15.2028	Myo10	-14.015	6.31229e-35
Ddit3	2.22338	12.6069	15.2028	Icosl	-6.74273	8.43478e-17
Ddit3	2.22338	12.6069	15.2028	Clic5	-7.42734	9.8733e-05
Ddit3	2.22338	12.6069	15.2028	Gucy1a3	-12.0281	1.07322e-24
Ddit3	2.22338	12.6069	15.2028	Ecm1	-5.50454	4.34274e-60
Dnajc1	2.91872	60.8021	39.8512	Col11a2	-4.37432	7.30578e-09
Dnajc1	2.91872	60.8021	39.8512	Klf2	-4.1622	1.3162e-10
Dnajc1	2.91872	60.8021	39.8512	Art4	-22.7364	0.000825537
Dnajc1	2.91872	60.8021	39.8512	St8sia6	-4.89865	3.12068e-06
Dnajc1	2.91872	60.8021	39.8512	Cyfip1	4.00475	5.2582e-56
Dnajc1	2.91872	60.8021	39.8512	Ifngr2	-9.94599	2.28838e-105
Dnajc1	2.91872	60.8021	39.8512	Ptpn13	5.51896	3.25328e-212
Dnajc1	2.91872	60.8021	39.8512	Cdkn2c	4.07857	2.66339e-54
Dnajc1	2.91872	60.8021	39.8512	Apc2	4.47041	8.55442e-07
Dnajc1	2.91872	60.8021	39.8512	Gstt3	5.45215	1.81117e-22
Dnajc1	2.91872	60.8021	39.8512	Zdhhc14	-19.4824	2.66277e-23
Dnajc1	2.91872	60.8021	39.8512	Plekhg3	5.85667	3.1831e-67
Dnajc1	2.91872	60.8021	39.8512	S1pr2	5.11094	1.6412e-80
Dnajc1	2.91872	60.8021	39.8512	Wisp1	5.63995	8.00369e-25
Dnajc1	2.91872	60.8021	39.8512	Il21	15.9501	3.50005e-16
Dnajc1	2.91872	60.8021	39.8512	Pard6g	-11.0623	5.10398e-55
Dnajc1	2.91872	60.8021	39.8512	5730409E04Rik	4.16896	1.78508e-26
Dnajc1	2.91872	60.8021	39.8512	Etl4	6.71025	0.00760795
Dnajc1	2.91872	60.8021	39.8512	Igsf9b	4.68294	4.49528e-32
Dnajc1	2.91872	60.8021	39.8512	Amz1	-6.72559	9.91024e-21
Dnajc1	2.91872	60.8021	39.8512	Ccr10	-9.75392	3.44801e-07
Dnmt3b	-3.01983	8.51507	6.54867	Usp28	-4.16161	2.2462e-53
Dnmt3b	-3.01983	8.51507	6.54867	1110032F04Rik	-4.13276	1.226e-15
Dnmt3b	-3.01983	8.51507	6.54867	Als2cl	-5.24125	1.93746e-65
Dnmt3b	-3.01983	8.51507	6.54867	Pdlim4	-30.167	2.15624e-15
Dnmt3b	-3.01983	8.51507	6.54867	Pemt	-5.85088	1.81116e-05
Dnmt3b	-3.01983	8.51507	6.54867	Vipr1	-12.5335	2.02392e-21
Dnmt3b	-3.01983	8.51507	6.54867	Lypd6b	-10.5678	1.45293e-49
Dnmt3b	-3.01983	8.51507	6.54867	Slc26a11	4.29154	3.65252e-16
Dnmt3b	-3.01983	8.51507	6.54867	Ggt5	-5.20634	2.54042e-55
Dnmt3b	-3.01983	8.51507	6.54867	Trav3-3	10.3807	0
Dnmt3b	-3.01983	8.51507	6.54867	Pxylp1	-6.42788	4.55978e-47
Dnmt3b	-3.01983	8.51507	6.54867	Pcsk4	-4.81793	4.38254e-10
Dnmt3b	-3.01983	8.51507	6.54867	Epas1	-5.59876	1.27428e-85
Dnmt3b	-3.01983	8.51507	6.54867	Tmie	-5.45409	3.87945e-38
Dnmt3b	-3.01983	8.51507	6.54867	Ccr5	9.49107	5.12809e-32
Dnmt3b	-3.01983	8.51507	6.54867	Tdrp	-8.82806	5.5619e-15
Dnmt3b	-3.01983	8.51507	6.54867	Ifngr2	-9.94599	2.28838e-105
Dnmt3b	-3.01983	8.51507	6.54867	H2-Ob	-7.66185	4.10461e-27
Dnmt3b	-3.01983	8.51507	6.54867	Gpr146	-8.96729	2.60123e-86
Dnmt3b	-3.01983	8.51507	6.54867	Art4	-22.7364	0.000825537
Dnmt3b	-3.01983	8.51507	6.54867	Cnr2	-13.1201	3.35837e-72
Dnmt3b	-3.01983	8.51507	6.54867	Cnn3	-10.5865	2.36346e-66
Dnmt3b	-3.01983	8.51507	6.54867	Nme4	-15.0776	2.07507e-47
Dnmt3b	-3.01983	8.51507	6.54867	Hid1	-7.23731	9.67339e-53
Dnmt3b	-3.01983	8.51507	6.54867	Scml4	-4.52057	1.56377e-13
Dnmt3b	-3.01983	8.51507	6.54867	Cyfip1	4.00475	5.2582e-56
Dnmt3b	-3.01983	8.51507	6.54867	Fbxo17	-4.62954	2.13764e-50
Dnmt3b	-3.01983	8.51507	6.54867	Pou2af1	5.23312	2.3984e-138
Dnmt3b	-3.01983	8.51507	6.54867	Tlr12	-10.221	3.66625e-15
Dnmt3b	-3.01983	8.51507	6.54867	Trbv15	4.06971	2.18709e-52
Dnmt3b	-3.01983	8.51507	6.54867	Dntt	-50.014	0.000106335
Dnmt3b	-3.01983	8.51507	6.54867	Boll	-4.39048	1.78448e-05
Dnmt3b	-3.01983	8.51507	6.54867	Arhgap29	-13.003	1.68702e-60
Dnmt3b	-3.01983	8.51507	6.54867	Itgb3	-21.3507	8.21522e-23
Dnmt3b	-3.01983	8.51507	6.54867	St3gal6	-7.09321	1.21019e-43
Dnmt3b	-3.01983	8.51507	6.54867	Ctla4	5.49268	4.75559e-12
Dnmt3b	-3.01983	8.51507	6.54867	Pik3ip1	-9.46407	1.16165e-18
Dnmt3b	-3.01983	8.51507	6.54867	Plaur	-25.1779	5.46685e-18
Dnmt3b	-3.01983	8.51507	6.54867	Myc	-5.29999	1.12799e-146
Dnmt3b	-3.01983	8.51507	6.54867	G430095P16Rik	-4.22791	4.81549e-13
Dnmt3b	-3.01983	8.51507	6.54867	Slc17a9	-4.24204	4.14104e-39
Dnmt3b	-3.01983	8.51507	6.54867	Tbc1d16	-20.7128	1.47837e-96
Dnmt3b	-3.01983	8.51507	6.54867	Cdh23	6.19329	0.00102314
Dnmt3b	-3.01983	8.51507	6.54867	Qser1	-7.62842	1.49453e-76
Dnmt3b	-3.01983	8.51507	6.54867	Nt5e	4.18057	2.4531e-78
Dnmt3b	-3.01983	8.51507	6.54867	Mex3a	-19.9021	2.11617e-35
Dnmt3b	-3.01983	8.51507	6.54867	Sulf2	-7.04808	8.60773e-07
Dnmt3b	-3.01983	8.51507	6.54867	Nlrc4	5.26645	3.42784e-104
Dnmt3b	-3.01983	8.51507	6.54867	Acoxl	-83.1062	7.31789e-07
Dnmt3b	-3.01983	8.51507	6.54867	Gstt3	5.45215	1.81117e-22
Dnmt3b	-3.01983	8.51507	6.54867	Fn3k	-5.95309	1.33112e-05
Dnmt3b	-3.01983	8.51507	6.54867	Pard6g	-11.0623	5.10398e-55
Dnmt3b	-3.01983	8.51507	6.54867	Grasp	-4.07088	7.06577e-20
Dnmt3b	-3.01983	8.51507	6.54867	Tnip3	13.2179	7.67516e-11
Dnmt3b	-3.01983	8.51507	6.54867	P2ry1	-4.272	0.000368064
Dnmt3b	-3.01983	8.51507	6.54867	Ikzf2	4.02567	2.88241e-68
Dnmt3b	-3.01983	8.51507	6.54867	Ldlr	-6.34956	1.24847e-26
Dnmt3b	-3.01983	8.51507	6.54867	Bend5	-8.76159	4.27701e-06
Dnmt3b	-3.01983	8.51507	6.54867	Cyp1a1	13.9726	5.24081e-05
Dnmt3b	-3.01983	8.51507	6.54867	Cxcl10	7.81367	5.2861e-07
Dnmt3b	-3.01983	8.51507	6.54867	Trav4-2	-5.46254	1.92294e-26
Dnmt3b	-3.01983	8.51507	6.54867	Fibcd1	6.4072	6.58807e-24
E2f2	2.86774	27.8971	49.3349	Usp28	-4.16161	2.2462e-53
E2f2	2.86774	27.8971	49.3349	Pxylp1	-6.42788	4.55978e-47
E2f2	2.86774	27.8971	49.3349	Znrf3	-4.96407	3.57837e-56
E2f2	2.86774	27.8971	49.3349	Pdcd1	6.78213	3.98811e-242
E2f2	2.86774	27.8971	49.3349	Eea1	6.0728	8.90619e-77
E2f2	2.86774	27.8971	49.3349	Farp1	7.69926	2.25451e-127
E2f2	2.86774	27.8971	49.3349	Cdkn2c	4.07857	2.66339e-54
E2f2	2.86774	27.8971	49.3349	Abhd4	5.49337	1.88052e-170
E2f2	2.86774	27.8971	49.3349	Mpp2	4.95962	8.07322e-136
E2f2	2.86774	27.8971	49.3349	Ptpn11	6.09709	1.45791e-92
E2f2	2.86774	27.8971	49.3349	Ccr9	-10.1197	1.22256e-54
E2f2	2.86774	27.8971	49.3349	Il18rap	-7.7514	2.52754e-38
E2f2	2.86774	27.8971	49.3349	Lgals3	-4.60364	4.85829e-05
E2f2	2.86774	27.8971	49.3349	Slc22a15	8.24357	1.33852e-133
E2f2	2.86774	27.8971	49.3349	Kcnk5	6.88112	1.15519e-61
E2f2	2.86774	27.8971	49.3349	Smtn	11.312	4.13443e-18
E2f2	2.86774	27.8971	49.3349	Nebl	-10.0045	2.35872e-13
E2f2	2.86774	27.8971	49.3349	Xkrx	-5.33302	8.86172e-11
E2f2	2.86774	27.8971	49.3349	Jdp2	4.29074	2.45472e-37
E2f2	2.86774	27.8971	49.3349	Prss16	-11.4822	3.39054e-19
E2f2	2.86774	27.8971	49.3349	Gbp11	-16.1487	1.19215e-14
E2f2	2.86774	27.8971	49.3349	Clip3	5.50991	9.60846e-66
E2f2	2.86774	27.8971	49.3349	Rragd	-4.02537	3.5938e-22
E2f2	2.86774	27.8971	49.3349	Icam5	4.75299	1.54703e-08
E2f2	2.86774	27.8971	49.3349	Tmem176a	-4.06447	5.38166e-11
E2f2	2.86774	27.8971	49.3349	Asb2	4.57479	7.12855e-75
E2f2	2.86774	27.8971	49.3349	P2ry14	-8.40663	3.34849e-05
E2f2	2.86774	27.8971	49.3349	Ccdc120	7.85247	1.39779e-06
E2f2	2.86774	27.8971	49.3349	Cx3cr1	-6.46694	8.18349e-08
E2f2	2.86774	27.8971	49.3349	Gucy1a3	-12.0281	1.07322e-24
E2f2	2.86774	27.8971	49.3349	Notch3	4.09226	1.53407e-06
E2f2	2.86774	27.8971	49.3349	Zfp608	-5.22485	9.18629e-07
E2f2	2.86774	27.8971	49.3349	4930452B06Rik	8.94426	6.3111e-09
E2f2	2.86774	27.8971	49.3349	Il9r	4.76878	4.61119e-32
E2f2	2.86774	27.8971	49.3349	Kcnq4	8.30432	8.87582e-06
E2f2	2.86774	27.8971	49.3349	Igfbp4	-30.5789	5.81032e-15
E2f2	2.86774	27.8971	49.3349	Rasl11a	6.64334	1.53185e-23
E2f2	2.86774	27.8971	49.3349	Igsf9b	4.68294	4.49528e-32
E2f2	2.86774	27.8971	49.3349	Eef2k	-4.50938	6.7655e-42
E2f2	2.86774	27.8971	49.3349	Grhl3	26.087	0.00991715
E2f2	2.86774	27.8971	49.3349	Vps37d	11.8362	0.0010359
E2f2	2.86774	27.8971	49.3349	Chn1	9.5598	1.67473e-17
E2f2	2.86774	27.8971	49.3349	Cdkn2a	6.10471	0.000160335
E2f2	2.86774	27.8971	49.3349	Vat1l	5.35285	4.84358e-15
E2f2	2.86774	27.8971	49.3349	Bco2	5.03262	0.00847471
E2f2	2.86774	27.8971	49.3349	Gm16077	-124.924	5.12301e-07
E2f2	2.86774	27.8971	49.3349	Nmur1	11.7299	0.00540889
E2f2	2.86774	27.8971	49.3349	I830127L07Rik	-14.4092	6.37172e-05
E2f5	-2.95297	7.68938	8.5632	Vipr1	-12.5335	2.02392e-21
E2f5	-2.95297	7.68938	8.5632	Slc26a11	4.29154	3.65252e-16
E2f5	-2.95297	7.68938	8.5632	Hid1	-7.23731	9.67339e-53
E2f5	-2.95297	7.68938	8.5632	Zcchc24	-4.95585	2.84926e-16
E2f5	-2.95297	7.68938	8.5632	Pou2af1	5.23312	2.3984e-138
E2f5	-2.95297	7.68938	8.5632	Gabrr2	-4.99942	2.90517e-18
E2f5	-2.95297	7.68938	8.5632	Bach2	-5.67132	9.9719e-111
E2f5	-2.95297	7.68938	8.5632	Ndrg1	-9.6681	5.38115e-17
E2f5	-2.95297	7.68938	8.5632	Fam229b	4.05019	0.000387261
E2f5	-2.95297	7.68938	8.5632	Adh1	-5.53487	6.95391e-11
E2f5	-2.95297	7.68938	8.5632	Ptprf	-4.32544	1.2214e-13
E2f5	-2.95297	7.68938	8.5632	Lrrc32	-25.7753	2.85424e-23
E2f5	-2.95297	7.68938	8.5632	Gm10638	-37.4061	0.00108626
E2f5	-2.95297	7.68938	8.5632	Gbp11	-16.1487	1.19215e-14
E2f5	-2.95297	7.68938	8.5632	Mrgpre	4.30639	5.52007e-61
E2f5	-2.95297	7.68938	8.5632	Samd13	-18.1309	0.000253718
E2f5	-2.95297	7.68938	8.5632	Traj52	-5.4274	0.000133019
E2f8	2.30333	0.973103	1.34102	Usp28	-4.16161	2.2462e-53
E2f8	2.30333	0.973103	1.34102	Tdrkh	-4.18413	8.52763e-13
E2f8	2.30333	0.973103	1.34102	B430306N03Rik	-26.4889	1.12376e-20
E2f8	2.30333	0.973103	1.34102	Alcam	6.07893	1.9045e-61
E2f8	2.30333	0.973103	1.34102	Cdkn2c	4.07857	2.66339e-54
E2f8	2.30333	0.973103	1.34102	Epas1	-5.59876	1.27428e-85
E2f8	2.30333	0.973103	1.34102	Dmwd	4.61242	5.82414e-14
E2f8	2.30333	0.973103	1.34102	Cdkn1a	4.83586	1.46669e-06
E2f8	2.30333	0.973103	1.34102	Abhd4	5.49337	1.88052e-170
E2f8	2.30333	0.973103	1.34102	Nebl	-10.0045	2.35872e-13
E2f8	2.30333	0.973103	1.34102	Pygm	-5.37459	1.28126e-27
E2f8	2.30333	0.973103	1.34102	Chil5	-16.0869	2.19191e-17
E2f8	2.30333	0.973103	1.34102	Ccr5	9.49107	5.12809e-32
E2f8	2.30333	0.973103	1.34102	Ptger2	4.3225	1.26061e-13
E2f8	2.30333	0.973103	1.34102	Dyrk3	-8.33948	0.000688584
E2f8	2.30333	0.973103	1.34102	Six5	4.56812	2.34292e-43
E2f8	2.30333	0.973103	1.34102	Eea1	6.0728	8.90619e-77
E2f8	2.30333	0.973103	1.34102	Farp1	7.69926	2.25451e-127
E2f8	2.30333	0.973103	1.34102	Gpm6b	13.4985	1.89255e-140
E2f8	2.30333	0.973103	1.34102	Chst2	11.2539	4.11881e-158
E2f8	2.30333	0.973103	1.34102	Icosl	-6.74273	8.43478e-17
E2f8	2.30333	0.973103	1.34102	Plscr1	4.21683	5.2006e-86
E2f8	2.30333	0.973103	1.34102	Dab2ip	4.31922	1.24663e-39
E2f8	2.30333	0.973103	1.34102	Kdelc2	5.34465	7.16307e-51
E2f8	2.30333	0.973103	1.34102	Dennd2c	-20.5405	5.25298e-39
E2f8	2.30333	0.973103	1.34102	Gzmb	4.3684	0.000350044
E2f8	2.30333	0.973103	1.34102	Gabrr2	-4.99942	2.90517e-18
E2f8	2.30333	0.973103	1.34102	Zcchc24	-4.95585	2.84926e-16
E2f8	2.30333	0.973103	1.34102	Pkn3	4.26026	7.26787e-08
E2f8	2.30333	0.973103	1.34102	Ccr9	-10.1197	1.22256e-54
E2f8	2.30333	0.973103	1.34102	Cyfip1	4.00475	5.2582e-56
E2f8	2.30333	0.973103	1.34102	Lef1	-6.60847	5.14374e-29
E2f8	2.30333	0.973103	1.34102	Cyp2d22	-6.71394	8.34391e-55
E2f8	2.30333	0.973103	1.34102	Ifngr2	-9.94599	2.28838e-105
E2f8	2.30333	0.973103	1.34102	Mgll	-4.86962	5.34394e-05
E2f8	2.30333	0.973103	1.34102	Stx11	4.70831	6.11917e-11
E2f8	2.30333	0.973103	1.34102	Mnd1	26.7065	0.00410942
E2f8	2.30333	0.973103	1.34102	Angptl2	12.0106	3.66317e-18
E2f8	2.30333	0.973103	1.34102	Pak6	4.60445	2.73677e-09
E2f8	2.30333	0.973103	1.34102	Acvr1	4.23551	3.72413e-12
E2f8	2.30333	0.973103	1.34102	Lrrc49	5.11587	1.11955e-08
E2f8	2.30333	0.973103	1.34102	Ifitm3	-9.68	0.0065733
E2f8	2.30333	0.973103	1.34102	Tnfrsf8	4.43356	8.21425e-31
E2f8	2.30333	0.973103	1.34102	Lag3	11.8362	2.14684e-13
E2f8	2.30333	0.973103	1.34102	Aldh2	-4.90405	1.89255e-30
E2f8	2.30333	0.973103	1.34102	Kcnc1	-5.24822	3.60996e-06
E2f8	2.30333	0.973103	1.34102	Slc22a15	8.24357	1.33852e-133
E2f8	2.30333	0.973103	1.34102	Gstt3	5.45215	1.81117e-22
E2f8	2.30333	0.973103	1.34102	Ebi3	4.27211	1.07138e-19
E2f8	2.30333	0.973103	1.34102	P2ry1	-4.272	0.000368064
E2f8	2.30333	0.973103	1.34102	Basp1	-4.05471	4.59894e-06
E2f8	2.30333	0.973103	1.34102	C1qtnf6	4.68768	1.09189e-54
E2f8	2.30333	0.973103	1.34102	Nrp2	-14.784	1.17296e-16
E2f8	2.30333	0.973103	1.34102	Ift43	8.81148	1.45039e-10
E2f8	2.30333	0.973103	1.34102	Wisp1	5.63995	8.00369e-25
E2f8	2.30333	0.973103	1.34102	Ajuba	5.40452	1.15987e-08
E2f8	2.30333	0.973103	1.34102	Ifng	5.70323	6.95971e-95
E2f8	2.30333	0.973103	1.34102	Xkr6	6.41852	8.15355e-60
E2f8	2.30333	0.973103	1.34102	Ly6k	-7.27129	1.53512e-10
E2f8	2.30333	0.973103	1.34102	Pifo	-6.02942	0.00910508
E2f8	2.30333	0.973103	1.34102	Lingo4	-15.9564	6.99236e-06
E2f8	2.30333	0.973103	1.34102	5730409E04Rik	4.16896	1.78508e-26
E2f8	2.30333	0.973103	1.34102	Ccnjl	-26.5184	0.00153313
E2f8	2.30333	0.973103	1.34102	Tnip3	13.2179	7.67516e-11
E2f8	2.30333	0.973103	1.34102	Tns4	-22.2061	9.35755e-31
E2f8	2.30333	0.973103	1.34102	Spp1	7.6299	2.4582e-06
E2f8	2.30333	0.973103	1.34102	Rgs8	4.35741	2.7414e-06
Egr1	2.9389	166.92	119.08	Usp28	-4.16161	2.2462e-53
Egr1	2.9389	166.92	119.08	St8sia6	-4.89865	3.12068e-06
Egr1	2.9389	166.92	119.08	Actn1	-9.81292	5.66342e-33
Egr1	2.9389	166.92	119.08	Gbp11	-16.1487	1.19215e-14
Egr1	2.9389	166.92	119.08	1110032F04Rik	-4.13276	1.226e-15
Egr1	2.9389	166.92	119.08	Il4ra	-6.49075	6.59485e-199
Egr1	2.9389	166.92	119.08	Nacc2	-11.6936	6.3927e-74
Egr1	2.9389	166.92	119.08	Ptpn11	6.09709	1.45791e-92
Egr1	2.9389	166.92	119.08	Abca1	-5.16499	7.44412e-07
Egr1	2.9389	166.92	119.08	Smad7	-8.4618	2.95256e-83
Egr1	2.9389	166.92	119.08	Stx11	4.70831	6.11917e-11
Egr1	2.9389	166.92	119.08	Rras2	-18.2514	1.16542e-95
Egr1	2.9389	166.92	119.08	Gpr146	-8.96729	2.60123e-86
Egr1	2.9389	166.92	119.08	Pdcd1	6.78213	3.98811e-242
Egr1	2.9389	166.92	119.08	Ahr	5.67139	4.3002e-10
Egr1	2.9389	166.92	119.08	Sema4a	-5.42774	5.45057e-62
Egr1	2.9389	166.92	119.08	F830016B08Rik	9.01255	0.00198287
Egr1	2.9389	166.92	119.08	Sox4	-7.44331	8.15072e-23
Egr1	2.9389	166.92	119.08	Plekho1	5.22406	2.02021e-34
Egr1	2.9389	166.92	119.08	Trav4-3	-4.60147	1.26233e-30
Egr1	2.9389	166.92	119.08	Oasl1	-8.00232	5.27268e-07
Egr1	2.9389	166.92	119.08	Amz1	-6.72559	9.91024e-21
Egr1	2.9389	166.92	119.08	Eef2k	-4.50938	6.7655e-42
Egr1	2.9389	166.92	119.08	Pdzrn3	8.71161	6.77613e-34
Egr1	2.9389	166.92	119.08	Slc22a2	-22.1556	3.6154e-09
Egr2	2.14948	61.6274	15.4456	Ptpn11	6.09709	1.45791e-92
Egr2	2.14948	61.6274	15.4456	1110032F04Rik	-4.13276	1.226e-15
Egr2	2.14948	61.6274	15.4456	Pdcd1lg2	5.29431	8.8356e-27
Egr2	2.14948	61.6274	15.4456	Tdrkh	-4.18413	8.52763e-13
Egr2	2.14948	61.6274	15.4456	Usp28	-4.16161	2.2462e-53
Egr2	2.14948	61.6274	15.4456	Ggt1	-17.5079	2.87401e-28
Egr2	2.14948	61.6274	15.4456	Rapgef4	-24.1226	5.80275e-35
Egr2	2.14948	61.6274	15.4456	Zan	8.6788	7.15122e-20
Egr2	2.14948	61.6274	15.4456	Pou2af1	5.23312	2.3984e-138
Egr2	2.14948	61.6274	15.4456	Cdkn1a	4.83586	1.46669e-06
Egr2	2.14948	61.6274	15.4456	Lair1	-7.65384	9.87621e-78
Egr2	2.14948	61.6274	15.4456	Grhl1	5.30942	1.10274e-88
Egr2	2.14948	61.6274	15.4456	Gbp11	-16.1487	1.19215e-14
Egr2	2.14948	61.6274	15.4456	B430306N03Rik	-26.4889	1.12376e-20
Egr2	2.14948	61.6274	15.4456	F830016B08Rik	9.01255	0.00198287
Egr2	2.14948	61.6274	15.4456	Cdh23	6.19329	0.00102314
Egr2	2.14948	61.6274	15.4456	Reep2	4.42256	2.03489e-06
Egr2	2.14948	61.6274	15.4456	1700019D03Rik	10.2015	1.02056e-42
Egr2	2.14948	61.6274	15.4456	Nfia	4.56804	2.84818e-34
Egr2	2.14948	61.6274	15.4456	Adcy6	-6.58065	1.86451e-84
Egr2	2.14948	61.6274	15.4456	Rorc	-12.0602	2.59871e-20
Egr2	2.14948	61.6274	15.4456	Ccr9	-10.1197	1.22256e-54
Egr2	2.14948	61.6274	15.4456	Oasl1	-8.00232	5.27268e-07
Egr2	2.14948	61.6274	15.4456	Yes1	-4.43064	0.000454025
Egr2	2.14948	61.6274	15.4456	Xkr6	6.41852	8.15355e-60
Egr2	2.14948	61.6274	15.4456	Rnf225	-4.32876	0.0035837
Egr2	2.14948	61.6274	15.4456	Cd72	-4.18262	1.17495e-05
Egr2	2.14948	61.6274	15.4456	Tmem38b	4.19116	1.05561e-149
Egr2	2.14948	61.6274	15.4456	Fbxo40	6.64343	0.00278228
Egr2	2.14948	61.6274	15.4456	Smim1	7.29866	3.6126e-10
Egr3	2.9234	32.6818	17.309	Col11a2	-4.37432	7.30578e-09
Egr3	2.9234	32.6818	17.309	Raver2	-13.2618	6.28276e-61
Egr3	2.9234	32.6818	17.309	Pdcd1lg2	5.29431	8.8356e-27
Egr3	2.9234	32.6818	17.309	Pou2af1	5.23312	2.3984e-138
Egr3	2.9234	32.6818	17.309	Sema4a	-5.42774	5.45057e-62
Egr3	2.9234	32.6818	17.309	Rras2	-18.2514	1.16542e-95
Egr3	2.9234	32.6818	17.309	Tgtp1	-4.181	1.71228e-08
Egr3	2.9234	32.6818	17.309	Calhm2	4.89233	3.50457e-183
Egr3	2.9234	32.6818	17.309	Grhl1	5.30942	1.10274e-88
Egr3	2.9234	32.6818	17.309	Il4ra	-6.49075	6.59485e-199
Egr3	2.9234	32.6818	17.309	Adgrg3	-17.3838	5.7347e-20
Egr3	2.9234	32.6818	17.309	Cdh23	6.19329	0.00102314
Egr3	2.9234	32.6818	17.309	Gm17641	-27.5647	0.000475553
Egr3	2.9234	32.6818	17.309	F830016B08Rik	9.01255	0.00198287
Egr3	2.9234	32.6818	17.309	Synpo	8.00901	1.9656e-36
Egr3	2.9234	32.6818	17.309	Maf	7.16002	7.03556e-120
Egr3	2.9234	32.6818	17.309	Gm4841	4.73897	1.23535e-19
Egr3	2.9234	32.6818	17.309	Klrc2	-18.8464	7.46289e-06
Egr3	2.9234	32.6818	17.309	Kcnf1	4.00359	6.81413e-165
Egr3	2.9234	32.6818	17.309	Pipox	10.3237	9.07864e-37
Egr3	2.9234	32.6818	17.309	Cebpa	7.67347	4.75475e-18
Egr3	2.9234	32.6818	17.309	Gbp2b	10.0632	2.02661e-46
Egr4	2.94651	0.716124	0.226073	Ptpn11	6.09709	1.45791e-92
Egr4	2.94651	0.716124	0.226073	Grhl1	5.30942	1.10274e-88
Egr4	2.94651	0.716124	0.226073	Trpm6	5.48274	3.3616e-29
Egr4	2.94651	0.716124	0.226073	Tox2	7.65199	1.32002e-196
Egr4	2.94651	0.716124	0.226073	Cacna1g	18.0543	8.30692e-33
Elf1	-2.3087	344.415	350.198	Epas1	-5.59876	1.27428e-85
Elf1	-2.3087	344.415	350.198	Tmie	-5.45409	3.87945e-38
Elf1	-2.3087	344.415	350.198	Scml4	-4.52057	1.56377e-13
Elf1	-2.3087	344.415	350.198	Eea1	6.0728	8.90619e-77
Elf1	-2.3087	344.415	350.198	Prdm1	6.17896	1.97713e-13
Elf1	-2.3087	344.415	350.198	Irf4	5.22384	7.5953e-10
Elf1	-2.3087	344.415	350.198	Gprc5b	-4.69747	2.7861e-09
Elf1	-2.3087	344.415	350.198	Il7r	-6.43164	3.5476e-11
Elf1	-2.3087	344.415	350.198	Pxylp1	-6.42788	4.55978e-47
Elf1	-2.3087	344.415	350.198	Znrf3	-4.96407	3.57837e-56
Elf1	-2.3087	344.415	350.198	Acss2	-6.56789	1.42026e-55
Elf1	-2.3087	344.415	350.198	Plscr1	4.21683	5.2006e-86
Elf1	-2.3087	344.415	350.198	Ctla4	5.49268	4.75559e-12
Elf1	-2.3087	344.415	350.198	1110032F04Rik	-4.13276	1.226e-15
Elf1	-2.3087	344.415	350.198	Gpr146	-8.96729	2.60123e-86
Elf1	-2.3087	344.415	350.198	Cd55	-8.51313	9.87193e-20
Elf1	-2.3087	344.415	350.198	Icosl	-6.74273	8.43478e-17
Elf1	-2.3087	344.415	350.198	Ifngr2	-9.94599	2.28838e-105
Elf1	-2.3087	344.415	350.198	Gstt3	5.45215	1.81117e-22
Elf1	-2.3087	344.415	350.198	Pik3ip1	-9.46407	1.16165e-18
Elf1	-2.3087	344.415	350.198	Il4ra	-6.49075	6.59485e-199
Elf1	-2.3087	344.415	350.198	Cyp2s1	-4.04098	2.71225e-05
Elf1	-2.3087	344.415	350.198	Kcnk5	6.88112	1.15519e-61
Elf1	-2.3087	344.415	350.198	Trat1	-18.8011	1.20092e-15
Elf1	-2.3087	344.415	350.198	B4galt4	6.77521	2.03916e-39
Elf1	-2.3087	344.415	350.198	Mgll	-4.86962	5.34394e-05
Elf1	-2.3087	344.415	350.198	Six5	4.56812	2.34292e-43
Elf1	-2.3087	344.415	350.198	Bmp1	6.44618	3.69085e-07
Elf1	-2.3087	344.415	350.198	Adcy6	-6.58065	1.86451e-84
Elf1	-2.3087	344.415	350.198	Myc	-5.29999	1.12799e-146
Elf1	-2.3087	344.415	350.198	Gm18752	-4.1809	0.00238915
Elf1	-2.3087	344.415	350.198	Zc3h12c	-5.63017	1.58604e-05
Elf1	-2.3087	344.415	350.198	Oas2	-64.3567	4.93043e-09
Elf1	-2.3087	344.415	350.198	Matk	4.13237	3.28859e-17
Elf1	-2.3087	344.415	350.198	Elovl7	-10.66	4.49072e-19
Elf1	-2.3087	344.415	350.198	S1pr2	5.11094	1.6412e-80
Elf1	-2.3087	344.415	350.198	Tnfsf13b	7.225	2.61393e-46
Elf1	-2.3087	344.415	350.198	Slc22a15	8.24357	1.33852e-133
Elf1	-2.3087	344.415	350.198	Hunk	5.11873	0.000608416
Elf1	-2.3087	344.415	350.198	Tcrg-C2	-7.18806	2.07172e-11
Elf1	-2.3087	344.415	350.198	Adgrg5	-10.2539	1.81368e-12
Elf1	-2.3087	344.415	350.198	Ckap4	-4.53376	0.000101486
Elf1	-2.3087	344.415	350.198	Zfp683	-33.9982	8.39073e-10
Elf1	-2.3087	344.415	350.198	Dusp9	4.6858	1.4797e-05
Elf1	-2.3087	344.415	350.198	Trgv2	-13.3209	9.1125e-09
Elf1	-2.3087	344.415	350.198	Vat1l	5.35285	4.84358e-15
Elf1	-2.3087	344.415	350.198	Morc1	-48.4091	0.000164037
Elf5	2.00986	0.125745	0.00723167	Klf2	-4.1622	1.3162e-10
Elf5	2.00986	0.125745	0.00723167	Atp8b4	-18.2482	3.25618e-38
Elf5	2.00986	0.125745	0.00723167	Tlr12	-10.221	3.66625e-15
Elf5	2.00986	0.125745	0.00723167	Icosl	-6.74273	8.43478e-17
Elf5	2.00986	0.125745	0.00723167	Cd200	5.6523	6.52318e-82
Elf5	2.00986	0.125745	0.00723167	Slc9b2	4.48549	3.015e-25
Elf5	2.00986	0.125745	0.00723167	G430095P16Rik	-4.22791	4.81549e-13
Elf5	2.00986	0.125745	0.00723167	St3gal6	-7.09321	1.21019e-43
Elf5	2.00986	0.125745	0.00723167	Acoxl	-83.1062	7.31789e-07
Elf5	2.00986	0.125745	0.00723167	Zan	8.6788	7.15122e-20
Elf5	2.00986	0.125745	0.00723167	Rep15	59.7234	2.23773e-05
Elf5	2.00986	0.125745	0.00723167	Maoa	-5.29473	0.0069561
Elf5	2.00986	0.125745	0.00723167	Tnip3	13.2179	7.67516e-11
Elf5	2.00986	0.125745	0.00723167	Asphd2	5.21974	0.00272882
Elf5	2.00986	0.125745	0.00723167	Bcl2a1c	14.1988	5.14065e-05
Elk3	3.06622	155.989	81.0432	Vipr1	-12.5335	2.02392e-21
Elk3	3.06622	155.989	81.0432	Actn1	-9.81292	5.66342e-33
Elk3	3.06622	155.989	81.0432	Lypd6b	-10.5678	1.45293e-49
Elk3	3.06622	155.989	81.0432	Tmie	-5.45409	3.87945e-38
Elk3	3.06622	155.989	81.0432	Acss2	-6.56789	1.42026e-55
Elk3	3.06622	155.989	81.0432	Usp28	-4.16161	2.2462e-53
Elk3	3.06622	155.989	81.0432	Pdlim4	-30.167	2.15624e-15
Elk3	3.06622	155.989	81.0432	Scml4	-4.52057	1.56377e-13
Elk3	3.06622	155.989	81.0432	Ifit1bl1	-6.44936	3.20431e-12
Elk3	3.06622	155.989	81.0432	Maf	7.16002	7.03556e-120
Elk3	3.06622	155.989	81.0432	Dapl1	-8.94613	1.42082e-81
Elk3	3.06622	155.989	81.0432	Tjp2	5.09539	1.2929e-65
Elk3	3.06622	155.989	81.0432	Ctla4	5.49268	4.75559e-12
Elk3	3.06622	155.989	81.0432	Sox4	-7.44331	8.15072e-23
Elk3	3.06622	155.989	81.0432	Neto2	-5.04089	3.28138e-11
Elk3	3.06622	155.989	81.0432	Pik3r5	-4.23498	2.06298e-12
Elk3	3.06622	155.989	81.0432	Chst2	11.2539	4.11881e-158
Elk3	3.06622	155.989	81.0432	Ptpn11	6.09709	1.45791e-92
Elk3	3.06622	155.989	81.0432	Aqp3	-6.41597	7.88478e-42
Elk3	3.06622	155.989	81.0432	Tbc1d4	6.97736	1.60146e-106
Elk3	3.06622	155.989	81.0432	Fbxl22	-7.18719	2.02455e-19
Elk3	3.06622	155.989	81.0432	Fam20a	11.9761	7.54873e-17
Elk3	3.06622	155.989	81.0432	Farp1	7.69926	2.25451e-127
Elk3	3.06622	155.989	81.0432	Btc	-5.82948	0.000132585
Elk3	3.06622	155.989	81.0432	Alcam	6.07893	1.9045e-61
Elk3	3.06622	155.989	81.0432	Fcgrt	-7.40331	6.95736e-17
Elk3	3.06622	155.989	81.0432	Pou2af1	5.23312	2.3984e-138
Elk3	3.06622	155.989	81.0432	Angptl2	12.0106	3.66317e-18
Elk3	3.06622	155.989	81.0432	Serpinf1	4.15263	9.37991e-11
Elk3	3.06622	155.989	81.0432	Calhm2	4.89233	3.50457e-183
Elk3	3.06622	155.989	81.0432	Endod1	4.31871	1.79518e-164
Elk3	3.06622	155.989	81.0432	Tgtp1	-4.181	1.71228e-08
Elk3	3.06622	155.989	81.0432	Pifo	-6.02942	0.00910508
Elk3	3.06622	155.989	81.0432	Lcn4	-9.44148	6.14246e-09
Elk3	3.06622	155.989	81.0432	Lgals3	-4.60364	4.85829e-05
Elk3	3.06622	155.989	81.0432	Capn3	-5.79496	7.96059e-20
Elk3	3.06622	155.989	81.0432	Nr1d1	-4.31608	9.96518e-09
Elk3	3.06622	155.989	81.0432	Lynx1	-9.8585	5.07624e-08
Elk3	3.06622	155.989	81.0432	Trat1	-18.8011	1.20092e-15
Elk3	3.06622	155.989	81.0432	Ptprj	4.22007	8.45765e-74
Elk3	3.06622	155.989	81.0432	Synpo	8.00901	1.9656e-36
Elk3	3.06622	155.989	81.0432	Klrk1	-10.1051	3.38245e-09
Elk3	3.06622	155.989	81.0432	Vangl1	5.50647	1.63329e-12
Elk3	3.06622	155.989	81.0432	Sorcs2	-9.99131	7.65954e-20
Elk3	3.06622	155.989	81.0432	Spp1	7.6299	2.4582e-06
Elk3	3.06622	155.989	81.0432	Gcnt1	6.57371	3.13526e-10
Elk3	3.06622	155.989	81.0432	Arap3	-7.90547	1.21399e-07
Elk3	3.06622	155.989	81.0432	Lrrtm2	-9.37713	0.00698999
Elk3	3.06622	155.989	81.0432	Igfbp7	12.6718	3.25919e-28
Eomes	3.0472	12.7092	9.19033	Usp28	-4.16161	2.2462e-53
Eomes	3.0472	12.7092	9.19033	Tlr12	-10.221	3.66625e-15
Eomes	3.0472	12.7092	9.19033	Pdcd1lg2	5.29431	8.8356e-27
Eomes	3.0472	12.7092	9.19033	Cnn3	-10.5865	2.36346e-66
Eomes	3.0472	12.7092	9.19033	Acss2	-6.56789	1.42026e-55
Eomes	3.0472	12.7092	9.19033	Sorcs2	-9.99131	7.65954e-20
Eomes	3.0472	12.7092	9.19033	Chst2	11.2539	4.11881e-158
Eomes	3.0472	12.7092	9.19033	St8sia6	-4.89865	3.12068e-06
Eomes	3.0472	12.7092	9.19033	Ampd1	-34.8294	5.79517e-15
Eomes	3.0472	12.7092	9.19033	Pdcd1	6.78213	3.98811e-242
Eomes	3.0472	12.7092	9.19033	Stx11	4.70831	6.11917e-11
Eomes	3.0472	12.7092	9.19033	Lypd6b	-10.5678	1.45293e-49
Eomes	3.0472	12.7092	9.19033	Cd55	-8.51313	9.87193e-20
Eomes	3.0472	12.7092	9.19033	G430095P16Rik	-4.22791	4.81549e-13
Eomes	3.0472	12.7092	9.19033	Pdlim4	-30.167	2.15624e-15
Eomes	3.0472	12.7092	9.19033	Tet1	-4.68563	4.84331e-42
Eomes	3.0472	12.7092	9.19033	Nebl	-10.0045	2.35872e-13
Eomes	3.0472	12.7092	9.19033	Icosl	-6.74273	8.43478e-17
Eomes	3.0472	12.7092	9.19033	Nt5e	4.18057	2.4531e-78
Eomes	3.0472	12.7092	9.19033	Atp8b4	-18.2482	3.25618e-38
Eomes	3.0472	12.7092	9.19033	Grhl1	5.30942	1.10274e-88
Eomes	3.0472	12.7092	9.19033	Pxylp1	-6.42788	4.55978e-47
Eomes	3.0472	12.7092	9.19033	Gbp11	-16.1487	1.19215e-14
Eomes	3.0472	12.7092	9.19033	Maf	7.16002	7.03556e-120
Eomes	3.0472	12.7092	9.19033	Ahr	5.67139	4.3002e-10
Eomes	3.0472	12.7092	9.19033	Fbxo17	-4.62954	2.13764e-50
Eomes	3.0472	12.7092	9.19033	Angptl2	12.0106	3.66317e-18
Eomes	3.0472	12.7092	9.19033	Lag3	11.8362	2.14684e-13
Eomes	3.0472	12.7092	9.19033	Lgals3	-4.60364	4.85829e-05
Eomes	3.0472	12.7092	9.19033	Lpar3	22.632	1.09465e-53
Eomes	3.0472	12.7092	9.19033	Ifitm3	-9.68	0.0065733
Eomes	3.0472	12.7092	9.19033	Xkr6	6.41852	8.15355e-60
Eomes	3.0472	12.7092	9.19033	Lancl3	5.3999	3.88545e-30
Eomes	3.0472	12.7092	9.19033	Plaur	-25.1779	5.46685e-18
Eomes	3.0472	12.7092	9.19033	Tox2	7.65199	1.32002e-196
Eomes	3.0472	12.7092	9.19033	Treml2	-25.3128	2.68822e-30
Eomes	3.0472	12.7092	9.19033	Rnf225	-4.32876	0.0035837
Eomes	3.0472	12.7092	9.19033	Il17re	-103.95	6.12834e-08
Eomes	3.0472	12.7092	9.19033	Ncald	-6.988	4.81813e-07
Eomes	3.0472	12.7092	9.19033	Setbp1	5.65854	2.96665e-47
Eomes	3.0472	12.7092	9.19033	Hspg2	-57.5364	0.00153134
Eomes	3.0472	12.7092	9.19033	Sox13	-6.05606	2.32564e-07
Eomes	3.0472	12.7092	9.19033	Tcrg-C4	-5.22831	1.63401e-09
Eomes	3.0472	12.7092	9.19033	Trav16n	5.33623	1.61039e-51
Eomes	3.0472	12.7092	9.19033	Gjb2	5.0642	4.43487e-09
Epas1	3.16948	4.52377	24.446	Usp28	-4.16161	2.2462e-53
Epas1	3.16948	4.52377	24.446	Vipr1	-12.5335	2.02392e-21
Epas1	3.16948	4.52377	24.446	Tdrp	-8.82806	5.5619e-15
Epas1	3.16948	4.52377	24.446	Als2cl	-5.24125	1.93746e-65
Epas1	3.16948	4.52377	24.446	Itgb3	-21.3507	8.21522e-23
Epas1	3.16948	4.52377	24.446	Tmie	-5.45409	3.87945e-38
Epas1	3.16948	4.52377	24.446	Rapgef4	-24.1226	5.80275e-35
Epas1	3.16948	4.52377	24.446	1110032F04Rik	-4.13276	1.226e-15
Epas1	3.16948	4.52377	24.446	H2-Ob	-7.66185	4.10461e-27
Epas1	3.16948	4.52377	24.446	Scml4	-4.52057	1.56377e-13
Epas1	3.16948	4.52377	24.446	Gprc5b	-4.69747	2.7861e-09
Epas1	3.16948	4.52377	24.446	Pik3ip1	-9.46407	1.16165e-18
Epas1	3.16948	4.52377	24.446	Ifit1bl1	-6.44936	3.20431e-12
Epas1	3.16948	4.52377	24.446	Dntt	-50.014	0.000106335
Epas1	3.16948	4.52377	24.446	Acss2	-6.56789	1.42026e-55
Epas1	3.16948	4.52377	24.446	Lypd6b	-10.5678	1.45293e-49
Epas1	3.16948	4.52377	24.446	Il7r	-6.43164	3.5476e-11
Epas1	3.16948	4.52377	24.446	Pxylp1	-6.42788	4.55978e-47
Epas1	3.16948	4.52377	24.446	Actn1	-9.81292	5.66342e-33
Epas1	3.16948	4.52377	24.446	Pdlim4	-30.167	2.15624e-15
Epas1	3.16948	4.52377	24.446	Hid1	-7.23731	9.67339e-53
Epas1	3.16948	4.52377	24.446	Prdm1	6.17896	1.97713e-13
Epas1	3.16948	4.52377	24.446	Gabrr2	-4.99942	2.90517e-18
Epas1	3.16948	4.52377	24.446	Eea1	6.0728	8.90619e-77
Epas1	3.16948	4.52377	24.446	Tex15	4.30932	1.0526e-19
Epas1	3.16948	4.52377	24.446	Txk	-6.76497	2.9859e-106
Epas1	3.16948	4.52377	24.446	St8sia6	-4.89865	3.12068e-06
Epas1	3.16948	4.52377	24.446	Irf4	5.22384	7.5953e-10
Epas1	3.16948	4.52377	24.446	Arhgap29	-13.003	1.68702e-60
Epas1	3.16948	4.52377	24.446	Klf2	-4.1622	1.3162e-10
Epas1	3.16948	4.52377	24.446	Cd200	5.6523	6.52318e-82
Epas1	3.16948	4.52377	24.446	Ggt5	-5.20634	2.54042e-55
Epas1	3.16948	4.52377	24.446	Il18r1	-13.4515	4.86712e-16
Epas1	3.16948	4.52377	24.446	Tlr12	-10.221	3.66625e-15
Epas1	3.16948	4.52377	24.446	Znrf3	-4.96407	3.57837e-56
Epas1	3.16948	4.52377	24.446	Ifngr2	-9.94599	2.28838e-105
Epas1	3.16948	4.52377	24.446	Rtn4rl1	-5.40881	3.66678e-36
Epas1	3.16948	4.52377	24.446	Cd55	-8.51313	9.87193e-20
Epas1	3.16948	4.52377	24.446	Trbv15	4.06971	2.18709e-52
Epas1	3.16948	4.52377	24.446	Lef1	-6.60847	5.14374e-29
Epas1	3.16948	4.52377	24.446	Nacc2	-11.6936	6.3927e-74
Epas1	3.16948	4.52377	24.446	Tigit	6.59753	8.33014e-27
Epas1	3.16948	4.52377	24.446	Sgk3	-8.03188	5.09435e-55
Epas1	3.16948	4.52377	24.446	Art4	-22.7364	0.000825537
Epas1	3.16948	4.52377	24.446	Cdkn1a	4.83586	1.46669e-06
Epas1	3.16948	4.52377	24.446	Dapl1	-8.94613	1.42082e-81
Epas1	3.16948	4.52377	24.446	Cyp2d22	-6.71394	8.34391e-55
Epas1	3.16948	4.52377	24.446	Sell	-9.44729	2.93556e-76
Epas1	3.16948	4.52377	24.446	Prf1	-14.0023	1.88235e-116
Epas1	3.16948	4.52377	24.446	Gm11346	-6.97755	2.18205e-08
Epas1	3.16948	4.52377	24.446	Chst2	11.2539	4.11881e-158
Epas1	3.16948	4.52377	24.446	Smad7	-8.4618	2.95256e-83
Epas1	3.16948	4.52377	24.446	Ctla4	5.49268	4.75559e-12
Epas1	3.16948	4.52377	24.446	Plscr1	4.21683	5.2006e-86
Epas1	3.16948	4.52377	24.446	Gpr146	-8.96729	2.60123e-86
Epas1	3.16948	4.52377	24.446	Xkrx	-5.33302	8.86172e-11
Epas1	3.16948	4.52377	24.446	Gm18752	-4.1809	0.00238915
Epas1	3.16948	4.52377	24.446	G430095P16Rik	-4.22791	4.81549e-13
Epas1	3.16948	4.52377	24.446	Cyp2s1	-4.04098	2.71225e-05
Epas1	3.16948	4.52377	24.446	Card9	-6.89245	4.32724e-09
Epas1	3.16948	4.52377	24.446	Cyfip1	4.00475	5.2582e-56
Epas1	3.16948	4.52377	24.446	Prss12	-6.11321	5.33022e-19
Epas1	3.16948	4.52377	24.446	Stx11	4.70831	6.11917e-11
Epas1	3.16948	4.52377	24.446	Farp1	7.69926	2.25451e-127
Epas1	3.16948	4.52377	24.446	Kcnk5	6.88112	1.15519e-61
Epas1	3.16948	4.52377	24.446	Raver2	-13.2618	6.28276e-61
Epas1	3.16948	4.52377	24.446	Ptpn13	5.51896	3.25328e-212
Epas1	3.16948	4.52377	24.446	Ccr5	9.49107	5.12809e-32
Epas1	3.16948	4.52377	24.446	Klrd1	-27.661	3.10387e-29
Epas1	3.16948	4.52377	24.446	Zfp2	-8.09979	6.55861e-26
Epas1	3.16948	4.52377	24.446	Fry	-4.77402	3.18657e-08
Epas1	3.16948	4.52377	24.446	Dmwd	4.61242	5.82414e-14
Epas1	3.16948	4.52377	24.446	Nt5e	4.18057	2.4531e-78
Epas1	3.16948	4.52377	24.446	Tnfsf11	5.91914	1.53349e-190
Epas1	3.16948	4.52377	24.446	Kctd12b	-5.55659	1.12278e-23
Epas1	3.16948	4.52377	24.446	Lrrc75b	-32.8507	2.77566e-21
Epas1	3.16948	4.52377	24.446	Tbc1d4	6.97736	1.60146e-106
Epas1	3.16948	4.52377	24.446	Myc	-5.29999	1.12799e-146
Epas1	3.16948	4.52377	24.446	Boll	-4.39048	1.78448e-05
Epas1	3.16948	4.52377	24.446	Slc17a9	-4.24204	4.14104e-39
Epas1	3.16948	4.52377	24.446	Wnt5b	-32.6947	1.246e-07
Epas1	3.16948	4.52377	24.446	Atp8b4	-18.2482	3.25618e-38
Epas1	3.16948	4.52377	24.446	Fam46a	-13.6903	3.07677e-130
Epas1	3.16948	4.52377	24.446	Gzmb	4.3684	0.000350044
Epas1	3.16948	4.52377	24.446	Nebl	-10.0045	2.35872e-13
Epas1	3.16948	4.52377	24.446	Nfil3	4.70293	2.12041e-39
Epas1	3.16948	4.52377	24.446	Fbxo17	-4.62954	2.13764e-50
Epas1	3.16948	4.52377	24.446	Glt8d2	-7.93534	2.96209e-05
Epas1	3.16948	4.52377	24.446	Acvrl1	-20.9793	3.1229e-41
Epas1	3.16948	4.52377	24.446	Angptl2	12.0106	3.66317e-18
Epas1	3.16948	4.52377	24.446	Grhl1	5.30942	1.10274e-88
Epas1	3.16948	4.52377	24.446	Slc9b2	4.48549	3.015e-25
Epas1	3.16948	4.52377	24.446	Matk	4.13237	3.28859e-17
Epas1	3.16948	4.52377	24.446	Ifngr1	-4.75492	7.86391e-59
Epas1	3.16948	4.52377	24.446	Plat	-5.89147	1.072e-05
Epas1	3.16948	4.52377	24.446	G0s2	-36.7824	0.0073656
Epas1	3.16948	4.52377	24.446	St3gal6	-7.09321	1.21019e-43
Epas1	3.16948	4.52377	24.446	Sorcs2	-9.99131	7.65954e-20
Epas1	3.16948	4.52377	24.446	Neto2	-5.04089	3.28138e-11
Epas1	3.16948	4.52377	24.446	Prrg1	-4.05215	9.62312e-21
Epas1	3.16948	4.52377	24.446	Pcsk4	-4.81793	4.38254e-10
Epas1	3.16948	4.52377	24.446	Mgll	-4.86962	5.34394e-05
Epas1	3.16948	4.52377	24.446	Med12l	-6.59366	6.00888e-07
Epas1	3.16948	4.52377	24.446	Tet1	-4.68563	4.84331e-42
Epas1	3.16948	4.52377	24.446	Lrp12	-5.92018	1.76853e-43
Epas1	3.16948	4.52377	24.446	Fcgrt	-7.40331	6.95736e-17
Epas1	3.16948	4.52377	24.446	Mcam	-5.01529	0.00615603
Epas1	3.16948	4.52377	24.446	Abcb11	-39.7469	0.00147471
Epas1	3.16948	4.52377	24.446	Smco4	4.19334	7.32545e-115
Epas1	3.16948	4.52377	24.446	Lgals3	-4.60364	4.85829e-05
Epas1	3.16948	4.52377	24.446	Tnfsf8	4.39681	2.69816e-61
Epas1	3.16948	4.52377	24.446	Rasgrp4	-5.70694	2.09833e-05
Epas1	3.16948	4.52377	24.446	Fam83g	4.364	2.69194e-11
Epas1	3.16948	4.52377	24.446	P2ry1	-4.272	0.000368064
Epas1	3.16948	4.52377	24.446	Tlr7	-9.07049	1.53357e-22
Epas1	3.16948	4.52377	24.446	Trat1	-18.8011	1.20092e-15
Epas1	3.16948	4.52377	24.446	Nlrc4	5.26645	3.42784e-104
Epas1	3.16948	4.52377	24.446	Acvr1	4.23551	3.72413e-12
Epas1	3.16948	4.52377	24.446	Zc3h12c	-5.63017	1.58604e-05
Epas1	3.16948	4.52377	24.446	Pak6	4.60445	2.73677e-09
Epas1	3.16948	4.52377	24.446	Sccpdh	12.3326	7.45244e-23
Epas1	3.16948	4.52377	24.446	Vdr	12.5705	1.52276e-25
Epas1	3.16948	4.52377	24.446	Cxxc5	7.08647	6.18768e-123
Epas1	3.16948	4.52377	24.446	Tnfrsf8	4.43356	8.21425e-31
Epas1	3.16948	4.52377	24.446	Gata1	-9.6526	4.67014e-18
Epas1	3.16948	4.52377	24.446	Wisp1	5.63995	8.00369e-25
Epas1	3.16948	4.52377	24.446	Lcn4	-9.44148	6.14246e-09
Epas1	3.16948	4.52377	24.446	Sema4c	5.57737	8.53924e-17
Epas1	3.16948	4.52377	24.446	Wnt3	5.40999	1.49758e-34
Epas1	3.16948	4.52377	24.446	Ckap4	-4.53376	0.000101486
Epas1	3.16948	4.52377	24.446	Cd177	-21.6917	8.95706e-20
Epas1	3.16948	4.52377	24.446	Fam186b	-10.4656	8.43443e-05
Epas1	3.16948	4.52377	24.446	Oas2	-64.3567	4.93043e-09
Epas1	3.16948	4.52377	24.446	Il4	8.44496	1.53556e-32
Epas1	3.16948	4.52377	24.446	Teddm3	-69.5393	4.94439e-06
Epas1	3.16948	4.52377	24.446	Lrrc49	5.11587	1.11955e-08
Epas1	3.16948	4.52377	24.446	Tbc1d16	-20.7128	1.47837e-96
Epas1	3.16948	4.52377	24.446	Ift43	8.81148	1.45039e-10
Epas1	3.16948	4.52377	24.446	Adgrf5	-25.5567	2.04904e-11
Epas1	3.16948	4.52377	24.446	Ica1l	7.86504	2.03897e-23
Epas1	3.16948	4.52377	24.446	Nckap5	35.5819	2.38285e-09
Epas1	3.16948	4.52377	24.446	Epdr1	5.91223	3.7517e-18
Epas1	3.16948	4.52377	24.446	Ttc16	4.08343	9.63537e-05
Epas1	3.16948	4.52377	24.446	Slc4a4	-57.3769	2.77657e-05
Epas1	3.16948	4.52377	24.446	Olig3	-48.7529	5.52098e-06
Erf	2.40519	30.2815	30.0454	Col11a2	-4.37432	7.30578e-09
Erf	2.40519	30.2815	30.0454	Znrf3	-4.96407	3.57837e-56
Erf	2.40519	30.2815	30.0454	Gpr146	-8.96729	2.60123e-86
Erf	2.40519	30.2815	30.0454	Acss2	-6.56789	1.42026e-55
Erf	2.40519	30.2815	30.0454	Cd200r4	-27.7783	0.00739158
Erf	2.40519	30.2815	30.0454	Il18r1	-13.4515	4.86712e-16
Erf	2.40519	30.2815	30.0454	Raver2	-13.2618	6.28276e-61
Erf	2.40519	30.2815	30.0454	Dst	4.09147	3.06487e-73
Erf	2.40519	30.2815	30.0454	Prdm1	6.17896	1.97713e-13
Erf	2.40519	30.2815	30.0454	Ggt1	-17.5079	2.87401e-28
Erf	2.40519	30.2815	30.0454	Ifngr1	-4.75492	7.86391e-59
Erf	2.40519	30.2815	30.0454	Cd200	5.6523	6.52318e-82
Erf	2.40519	30.2815	30.0454	Pemt	-5.85088	1.81116e-05
Erf	2.40519	30.2815	30.0454	Atp8b4	-18.2482	3.25618e-38
Erf	2.40519	30.2815	30.0454	Cnr2	-13.1201	3.35837e-72
Erf	2.40519	30.2815	30.0454	Pkn3	4.26026	7.26787e-08
Erf	2.40519	30.2815	30.0454	Pou2af1	5.23312	2.3984e-138
Erf	2.40519	30.2815	30.0454	Gm11346	-6.97755	2.18205e-08
Erf	2.40519	30.2815	30.0454	Acoxl	-83.1062	7.31789e-07
Erf	2.40519	30.2815	30.0454	Klrd1	-27.661	3.10387e-29
Erf	2.40519	30.2815	30.0454	Sema4a	-5.42774	5.45057e-62
Erf	2.40519	30.2815	30.0454	Gbp11	-16.1487	1.19215e-14
Erf	2.40519	30.2815	30.0454	Slc9b2	4.48549	3.015e-25
Erf	2.40519	30.2815	30.0454	Reep2	4.42256	2.03489e-06
Erf	2.40519	30.2815	30.0454	Rufy4	-5.7921	5.81564e-05
Erf	2.40519	30.2815	30.0454	Lrrc75b	-32.8507	2.77566e-21
Erf	2.40519	30.2815	30.0454	Nfia	4.56804	2.84818e-34
Erf	2.40519	30.2815	30.0454	Lcn4	-9.44148	6.14246e-09
Erf	2.40519	30.2815	30.0454	Pgam2	11.3883	0.000223642
Erf	2.40519	30.2815	30.0454	Aqp11	-34.4364	0.000539676
Erf	2.40519	30.2815	30.0454	Cdh23	6.19329	0.00102314
Erf	2.40519	30.2815	30.0454	Nynrin	6.63098	2.35706e-80
Erf	2.40519	30.2815	30.0454	Mn1	-16.6561	2.81632e-06
Erf	2.40519	30.2815	30.0454	Chad	-37.0223	0.00168677
Erf	2.40519	30.2815	30.0454	Rasgef1a	4.13658	4.58501e-38
Erf	2.40519	30.2815	30.0454	Myc	-5.29999	1.12799e-146
Erf	2.40519	30.2815	30.0454	Il4	8.44496	1.53556e-32
Erf	2.40519	30.2815	30.0454	Sema3f	-6.36559	8.33884e-05
Erf	2.40519	30.2815	30.0454	Zfp651	4.08291	1.98094e-12
Erf	2.40519	30.2815	30.0454	Klrk1	-10.1051	3.38245e-09
Erf	2.40519	30.2815	30.0454	Ang	4.84228	3.08334e-06
Esr1	-2.20463	3.42729	3.33337	Tdrkh	-4.18413	8.52763e-13
Esr1	-2.20463	3.42729	3.33337	Card9	-6.89245	4.32724e-09
Esr1	-2.20463	3.42729	3.33337	H2-Ob	-7.66185	4.10461e-27
Esr1	-2.20463	3.42729	3.33337	Ggt5	-5.20634	2.54042e-55
Esr1	-2.20463	3.42729	3.33337	Vipr1	-12.5335	2.02392e-21
Esr1	-2.20463	3.42729	3.33337	Col11a2	-4.37432	7.30578e-09
Esr1	-2.20463	3.42729	3.33337	Prdm1	6.17896	1.97713e-13
Esr1	-2.20463	3.42729	3.33337	Scml4	-4.52057	1.56377e-13
Esr1	-2.20463	3.42729	3.33337	Lypd6b	-10.5678	1.45293e-49
Esr1	-2.20463	3.42729	3.33337	B430306N03Rik	-26.4889	1.12376e-20
[truncated: 9,705 more rows]

## Sheet: Active Tet+
Regulator	NES	Norm. Counts Tet+	Norm. Counts Tconv	Target	FC	FDR
A630001G21Rik	2.08019	17.0603	5.75678	Gabrr2	-4.99942	2.90517e-18
A630001G21Rik	2.08019	17.0603	5.75678	Ctla4	5.49268	4.75559e-12
A630001G21Rik	2.08019	17.0603	5.75678	Card9	-6.89245	4.32724e-09
A630001G21Rik	2.08019	17.0603	5.75678	Rgs11	-7.16564	2.09998e-06
A630001G21Rik	2.08019	17.0603	5.75678	Qser1	-7.62842	1.49453e-76
A630001G21Rik	2.08019	17.0603	5.75678	Myc	-5.29999	1.12799e-146
A630001G21Rik	2.08019	17.0603	5.75678	Lrrc32	-25.7753	2.85424e-23
A630001G21Rik	2.08019	17.0603	5.75678	Maoa	-5.29473	0.0069561
A630001G21Rik	2.08019	17.0603	5.75678	Fsd1l	-19.4646	1.62659e-15
Aebp2	2.52819	213.295	170.757	Gm11346	-6.97755	2.18205e-08
Aebp2	2.52819	213.295	170.757	Znrf3	-4.96407	3.57837e-56
Aebp2	2.52819	213.295	170.757	Lypd6b	-10.5678	1.45293e-49
Aebp2	2.52819	213.295	170.757	Pxylp1	-6.42788	4.55978e-47
Aebp2	2.52819	213.295	170.757	Prdm1	6.17896	1.97713e-13
Aebp2	2.52819	213.295	170.757	Epas1	-5.59876	1.27428e-85
Aebp2	2.52819	213.295	170.757	Ifit1bl1	-6.44936	3.20431e-12
Aebp2	2.52819	213.295	170.757	Stx11	4.70831	6.11917e-11
Aebp2	2.52819	213.295	170.757	Tlr12	-10.221	3.66625e-15
Aebp2	2.52819	213.295	170.757	Ptger2	4.3225	1.26061e-13
Aebp2	2.52819	213.295	170.757	Fgf2	4.39351	1.32512e-09
Aebp2	2.52819	213.295	170.757	Acss2	-6.56789	1.42026e-55
Aebp2	2.52819	213.295	170.757	Angptl2	12.0106	3.66317e-18
Aebp2	2.52819	213.295	170.757	Rapgef4	-24.1226	5.80275e-35
Aebp2	2.52819	213.295	170.757	Cd55b	-7.41307	0.00305001
Aebp2	2.52819	213.295	170.757	Cd200	5.6523	6.52318e-82
Aebp2	2.52819	213.295	170.757	Cdkn2c	4.07857	2.66339e-54
Aebp2	2.52819	213.295	170.757	Prrg1	-4.05215	9.62312e-21
Aebp2	2.52819	213.295	170.757	Cdh23	6.19329	0.00102314
Aebp2	2.52819	213.295	170.757	Smad7	-8.4618	2.95256e-83
Aebp2	2.52819	213.295	170.757	G430095P16Rik	-4.22791	4.81549e-13
Aebp2	2.52819	213.295	170.757	Eea1	6.0728	8.90619e-77
Aebp2	2.52819	213.295	170.757	Acoxl	-83.1062	7.31789e-07
Aebp2	2.52819	213.295	170.757	Ifngr1	-4.75492	7.86391e-59
Aebp2	2.52819	213.295	170.757	Pygm	-5.37459	1.28126e-27
Aebp2	2.52819	213.295	170.757	Maf	7.16002	7.03556e-120
Aebp2	2.52819	213.295	170.757	Cdkn1a	4.83586	1.46669e-06
Aebp2	2.52819	213.295	170.757	Pik3r5	-4.23498	2.06298e-12
Aebp2	2.52819	213.295	170.757	Nfil3	4.70293	2.12041e-39
Aebp2	2.52819	213.295	170.757	Aqp3	-6.41597	7.88478e-42
Aebp2	2.52819	213.295	170.757	Gm18752	-4.1809	0.00238915
Aebp2	2.52819	213.295	170.757	Tmem108	-29.1298	1.90697e-09
Aebp2	2.52819	213.295	170.757	Mb21d1	-5.04871	3.57864e-49
Aebp2	2.52819	213.295	170.757	Spin4	5.39991	2.74454e-09
Aebp2	2.52819	213.295	170.757	Ly6a	-4.25117	1.06528e-07
Aebp2	2.52819	213.295	170.757	Tgtp1	-4.181	1.71228e-08
Aebp2	2.52819	213.295	170.757	Sorcs2	-9.99131	7.65954e-20
Aebp2	2.52819	213.295	170.757	Tet1	-4.68563	4.84331e-42
Aebp2	2.52819	213.295	170.757	Cd200r3	-8.95724	4.75917e-15
Aebp2	2.52819	213.295	170.757	Trat1	-18.8011	1.20092e-15
Aebp2	2.52819	213.295	170.757	F830016B08Rik	9.01255	0.00198287
Aebp2	2.52819	213.295	170.757	Gm4841	4.73897	1.23535e-19
Aebp2	2.52819	213.295	170.757	Cntn1	-18.7171	0.00860317
Aebp2	2.52819	213.295	170.757	Gata1	-9.6526	4.67014e-18
Ahr	2.74432	35.4161	6.06366	Col11a2	-4.37432	7.30578e-09
Ahr	2.74432	35.4161	6.06366	Vipr1	-12.5335	2.02392e-21
Ahr	2.74432	35.4161	6.06366	Als2cl	-5.24125	1.93746e-65
Ahr	2.74432	35.4161	6.06366	1110032F04Rik	-4.13276	1.226e-15
Ahr	2.74432	35.4161	6.06366	Plscr1	4.21683	5.2006e-86
Ahr	2.74432	35.4161	6.06366	Rapgef4	-24.1226	5.80275e-35
Ahr	2.74432	35.4161	6.06366	Cdk5r1	5.91951	4.47889e-61
Ahr	2.74432	35.4161	6.06366	Lypd6b	-10.5678	1.45293e-49
Ahr	2.74432	35.4161	6.06366	Lef1	-6.60847	5.14374e-29
Ahr	2.74432	35.4161	6.06366	Icosl	-6.74273	8.43478e-17
Ahr	2.74432	35.4161	6.06366	Cdkn1a	4.83586	1.46669e-06
Ahr	2.74432	35.4161	6.06366	Ptpn11	6.09709	1.45791e-92
Ahr	2.74432	35.4161	6.06366	Pdcd1lg2	5.29431	8.8356e-27
Ahr	2.74432	35.4161	6.06366	Bcl2a1d	5.67476	4.02712e-69
Ahr	2.74432	35.4161	6.06366	Gabrr2	-4.99942	2.90517e-18
Ahr	2.74432	35.4161	6.06366	Ada	-4.16157	4.62647e-46
Ahr	2.74432	35.4161	6.06366	Cd200	5.6523	6.52318e-82
Ahr	2.74432	35.4161	6.06366	Pdcd1	6.78213	3.98811e-242
Ahr	2.74432	35.4161	6.06366	Bcl2a1b	4.48239	1.45303e-68
Ahr	2.74432	35.4161	6.06366	Pygm	-5.37459	1.28126e-27
Ahr	2.74432	35.4161	6.06366	Ampd1	-34.8294	5.79517e-15
Ahr	2.74432	35.4161	6.06366	Gprc5b	-4.69747	2.7861e-09
Ahr	2.74432	35.4161	6.06366	Grhl1	5.30942	1.10274e-88
Ahr	2.74432	35.4161	6.06366	Pex11a	4.08419	1.27533e-22
Ahr	2.74432	35.4161	6.06366	Ankmy1	-4.84789	4.37497e-05
Ahr	2.74432	35.4161	6.06366	Wnt5b	-32.6947	1.246e-07
Ahr	2.74432	35.4161	6.06366	Boll	-4.39048	1.78448e-05
Ahr	2.74432	35.4161	6.06366	Dapl1	-8.94613	1.42082e-81
Ahr	2.74432	35.4161	6.06366	G430095P16Rik	-4.22791	4.81549e-13
Ahr	2.74432	35.4161	6.06366	Zfp870	4.33909	4.71725e-30
Ahr	2.74432	35.4161	6.06366	Alcam	6.07893	1.9045e-61
Ahr	2.74432	35.4161	6.06366	Qser1	-7.62842	1.49453e-76
Ahr	2.74432	35.4161	6.06366	Dab2ip	4.31922	1.24663e-39
Ahr	2.74432	35.4161	6.06366	1700025G04Rik	-16.6298	4.00146e-10
Ahr	2.74432	35.4161	6.06366	Pdlim4	-30.167	2.15624e-15
Ahr	2.74432	35.4161	6.06366	Six5	4.56812	2.34292e-43
Ahr	2.74432	35.4161	6.06366	1700019D03Rik	10.2015	1.02056e-42
Ahr	2.74432	35.4161	6.06366	Adcy6	-6.58065	1.86451e-84
Ahr	2.74432	35.4161	6.06366	Stx11	4.70831	6.11917e-11
Ahr	2.74432	35.4161	6.06366	Satb1	-20.6635	9.11571e-39
Ahr	2.74432	35.4161	6.06366	Ebi3	4.27211	1.07138e-19
Ahr	2.74432	35.4161	6.06366	Rorc	-12.0602	2.59871e-20
Ahr	2.74432	35.4161	6.06366	Csf2	-20.6378	0.00767491
Ahr	2.74432	35.4161	6.06366	Grasp	-4.07088	7.06577e-20
Ahr	2.74432	35.4161	6.06366	Nedd4l	-10.9278	7.04897e-77
Ahr	2.74432	35.4161	6.06366	Nynrin	6.63098	2.35706e-80
Ahr	2.74432	35.4161	6.06366	Lingo4	-15.9564	6.99236e-06
Ahr	2.74432	35.4161	6.06366	Kcnd1	4.49519	3.41698e-12
Ahr	2.74432	35.4161	6.06366	Zc3h12c	-5.63017	1.58604e-05
Ahr	2.74432	35.4161	6.06366	Tnip3	13.2179	7.67516e-11
Ahr	2.74432	35.4161	6.06366	Nectin1	4.39685	1.27055e-15
Ahr	2.74432	35.4161	6.06366	Spint1	12.044	8.1601e-06
Ahr	2.74432	35.4161	6.06366	Gpr153	6.01056	2.90307e-10
Ahr	2.74432	35.4161	6.06366	Hspg2	-57.5364	0.00153134
Ahr	2.74432	35.4161	6.06366	Abat	4.19321	7.41457e-15
Ahr	2.74432	35.4161	6.06366	Gjb2	5.0642	4.43487e-09
Ahr	2.74432	35.4161	6.06366	Ispd	7.95249	5.10954e-38
Ahr	2.74432	35.4161	6.06366	Gpr25	6.1353	0.00192809
Ahrr	2.30238	0.368567	0.158386	Pxylp1	-6.42788	4.55978e-47
Ahrr	2.30238	0.368567	0.158386	Gabrr2	-4.99942	2.90517e-18
Ahrr	2.30238	0.368567	0.158386	Usp28	-4.16161	2.2462e-53
Ahrr	2.30238	0.368567	0.158386	Acoxl	-83.1062	7.31789e-07
Ahrr	2.30238	0.368567	0.158386	Trbv15	4.06971	2.18709e-52
Ahrr	2.30238	0.368567	0.158386	Bmp1	6.44618	3.69085e-07
Ahrr	2.30238	0.368567	0.158386	Card9	-6.89245	4.32724e-09
Ahrr	2.30238	0.368567	0.158386	Atp8b4	-18.2482	3.25618e-38
Ahrr	2.30238	0.368567	0.158386	Dapl1	-8.94613	1.42082e-81
Ahrr	2.30238	0.368567	0.158386	Zfp870	4.33909	4.71725e-30
Ahrr	2.30238	0.368567	0.158386	Ahr	5.67139	4.3002e-10
Ahrr	2.30238	0.368567	0.158386	Zbtb32	7.3548	1.02715e-12
Ahrr	2.30238	0.368567	0.158386	Padi3	-4.43696	6.81333e-05
Ahrr	2.30238	0.368567	0.158386	Klrd1	-27.661	3.10387e-29
Ahrr	2.30238	0.368567	0.158386	Cd200r4	-27.7783	0.00739158
Ahrr	2.30238	0.368567	0.158386	Fcgrt	-7.40331	6.95736e-17
Ahrr	2.30238	0.368567	0.158386	Pou2af1	5.23312	2.3984e-138
Ahrr	2.30238	0.368567	0.158386	Ifit1bl1	-6.44936	3.20431e-12
Ahrr	2.30238	0.368567	0.158386	Lef1	-6.60847	5.14374e-29
Ahrr	2.30238	0.368567	0.158386	Sema4a	-5.42774	5.45057e-62
Ahrr	2.30238	0.368567	0.158386	Dst	4.09147	3.06487e-73
Ahrr	2.30238	0.368567	0.158386	Sccpdh	12.3326	7.45244e-23
Ahrr	2.30238	0.368567	0.158386	Ccdc162	-11.7039	4.56031e-11
Ahrr	2.30238	0.368567	0.158386	Ldlrad3	5.50523	6.26068e-21
Ahrr	2.30238	0.368567	0.158386	Fbxo17	-4.62954	2.13764e-50
Ahrr	2.30238	0.368567	0.158386	Trbv3	4.72983	2.38801e-96
Ahrr	2.30238	0.368567	0.158386	Cd177	-21.6917	8.95706e-20
Ahrr	2.30238	0.368567	0.158386	Matk	4.13237	3.28859e-17
Ahrr	2.30238	0.368567	0.158386	Lcn4	-9.44148	6.14246e-09
Ahrr	2.30238	0.368567	0.158386	Ppp2r2c	6.32279	0.00501012
Ahrr	2.30238	0.368567	0.158386	Fam186b	-10.4656	8.43443e-05
Ahrr	2.30238	0.368567	0.158386	Cyp1a1	13.9726	5.24081e-05
Ahrr	2.30238	0.368567	0.158386	Nlrc4	5.26645	3.42784e-104
Ahrr	2.30238	0.368567	0.158386	Gria3	-15.5975	0.000863352
Ahrr	2.30238	0.368567	0.158386	S1pr5	-9.08155	0.000107752
Ahrr	2.30238	0.368567	0.158386	Enpp6	6.69811	0.00244874
Ahrr	2.30238	0.368567	0.158386	Tsga10ip	-44.551	0.000166806
Ahrr	2.30238	0.368567	0.158386	Pax9	32.8771	6.22879e-25
Arid3a	2.94638	12.608	13.8926	Col11a2	-4.37432	7.30578e-09
Arid3a	2.94638	12.608	13.8926	Tjp2	5.09539	1.2929e-65
Arid3a	2.94638	12.608	13.8926	Usp28	-4.16161	2.2462e-53
Arid3a	2.94638	12.608	13.8926	Lef1	-6.60847	5.14374e-29
Arid3a	2.94638	12.608	13.8926	Mpp2	4.95962	8.07322e-136
Arid3a	2.94638	12.608	13.8926	Gm11346	-6.97755	2.18205e-08
Arid3a	2.94638	12.608	13.8926	Lypd6b	-10.5678	1.45293e-49
Arid3a	2.94638	12.608	13.8926	Egln3	4.80274	7.37603e-72
Arid3a	2.94638	12.608	13.8926	Zfp2	-8.09979	6.55861e-26
Arid3a	2.94638	12.608	13.8926	Actn1	-9.81292	5.66342e-33
Arid3a	2.94638	12.608	13.8926	Nfil3	4.70293	2.12041e-39
Arid3a	2.94638	12.608	13.8926	Tigit	6.59753	8.33014e-27
Arid3a	2.94638	12.608	13.8926	Cdkn2c	4.07857	2.66339e-54
Arid3a	2.94638	12.608	13.8926	Arhgap29	-13.003	1.68702e-60
Arid3a	2.94638	12.608	13.8926	Six5	4.56812	2.34292e-43
Arid3a	2.94638	12.608	13.8926	Ccdc30	-5.43349	5.28409e-18
Arid3a	2.94638	12.608	13.8926	Tdrp	-8.82806	5.5619e-15
Arid3a	2.94638	12.608	13.8926	Cd55b	-7.41307	0.00305001
Arid3a	2.94638	12.608	13.8926	St8sia6	-4.89865	3.12068e-06
Arid3a	2.94638	12.608	13.8926	Maf	7.16002	7.03556e-120
Arid3a	2.94638	12.608	13.8926	Kcnk5	6.88112	1.15519e-61
Arid3a	2.94638	12.608	13.8926	Fam20a	11.9761	7.54873e-17
Arid3a	2.94638	12.608	13.8926	Slc22a15	8.24357	1.33852e-133
Arid3a	2.94638	12.608	13.8926	Ptpn13	5.51896	3.25328e-212
Arid3a	2.94638	12.608	13.8926	Dapl1	-8.94613	1.42082e-81
Arid3a	2.94638	12.608	13.8926	Abhd4	5.49337	1.88052e-170
Arid3a	2.94638	12.608	13.8926	Basp1	-4.05471	4.59894e-06
Arid3a	2.94638	12.608	13.8926	Cyfip1	4.00475	5.2582e-56
Arid3a	2.94638	12.608	13.8926	Ctla4	5.49268	4.75559e-12
Arid3a	2.94638	12.608	13.8926	Prss16	-11.4822	3.39054e-19
Arid3a	2.94638	12.608	13.8926	Lgals3	-4.60364	4.85829e-05
Arid3a	2.94638	12.608	13.8926	Endod1	4.31871	1.79518e-164
Arid3a	2.94638	12.608	13.8926	Gpm6b	13.4985	1.89255e-140
Arid3a	2.94638	12.608	13.8926	Efnb3	-4.57289	0.0001237
Arid3a	2.94638	12.608	13.8926	Amigo2	-16.8857	6.34161e-27
Arid3a	2.94638	12.608	13.8926	Tmem204	-16.9336	0.000985987
Arid3a	2.94638	12.608	13.8926	Prkd3	-9.47005	1.98807e-32
Arid3a	2.94638	12.608	13.8926	Gpr162	4.37616	1.68805e-11
Arid3a	2.94638	12.608	13.8926	Cacnb3	-5.21462	4.74949e-20
Arid3a	2.94638	12.608	13.8926	Aldh2	-4.90405	1.89255e-30
Arid3a	2.94638	12.608	13.8926	Jdp2	4.29074	2.45472e-37
Arid3a	2.94638	12.608	13.8926	Havcr2	14.6604	2.09105e-06
Arid3a	2.94638	12.608	13.8926	Pard6g	-11.0623	5.10398e-55
Arid3a	2.94638	12.608	13.8926	C1qtnf6	4.68768	1.09189e-54
Arid3a	2.94638	12.608	13.8926	Mgll	-4.86962	5.34394e-05
Arid3a	2.94638	12.608	13.8926	Entpd1	4.21803	2.03036e-48
Arid3a	2.94638	12.608	13.8926	Notch3	4.09226	1.53407e-06
Arid3a	2.94638	12.608	13.8926	Ajuba	5.40452	1.15987e-08
Arid3a	2.94638	12.608	13.8926	Cx3cr1	-6.46694	8.18349e-08
Arid3a	2.94638	12.608	13.8926	Dusp9	4.6858	1.4797e-05
Arid3a	2.94638	12.608	13.8926	Tnfsf13b	7.225	2.61393e-46
Arid3a	2.94638	12.608	13.8926	Cd109	7.6983	1.18118e-10
Arid3a	2.94638	12.608	13.8926	Ccdc120	7.85247	1.39779e-06
Arid3a	2.94638	12.608	13.8926	Cd93	-16.4579	1.34485e-06
Arid3a	2.94638	12.608	13.8926	Spp1	7.6299	2.4582e-06
Arid3a	2.94638	12.608	13.8926	Metrnl	4.5447	1.25944e-07
Arid3a	2.94638	12.608	13.8926	Shtn1	8.34457	2.67563e-46
Arid3a	2.94638	12.608	13.8926	Fam217b	10.7257	4.88868e-20
Arid3a	2.94638	12.608	13.8926	Gzma	-5.63204	0.000361857
Arid3a	2.94638	12.608	13.8926	Spint1	12.044	8.1601e-06
Arid3a	2.94638	12.608	13.8926	Cpeb1	4.91627	1.90497e-16
Arid3a	2.94638	12.608	13.8926	Fam135a	-5.10003	0.00625082
Arid3a	2.94638	12.608	13.8926	Igfbp7	12.6718	3.25919e-28
Arid3a	2.94638	12.608	13.8926	K230010J24Rik	31.732	0.00898932
Arid3a	2.94638	12.608	13.8926	Fhad1	16.675	3.76834e-14
Arid3a	2.94638	12.608	13.8926	Cdkn2a	6.10471	0.000160335
Arid3a	2.94638	12.608	13.8926	Clnk	-34.4659	0.00169642
Arid3a	2.94638	12.608	13.8926	Tmigd1	12.566	2.56571e-07
Arnt2	2.48749	29.218	8.255	Plekhg3	5.85667	3.1831e-67
Arnt2	2.48749	29.218	8.255	Bach2	-5.67132	9.9719e-111
Arnt2	2.48749	29.218	8.255	Adh1	-5.53487	6.95391e-11
Arnt2	2.48749	29.218	8.255	Entpd1	4.21803	2.03036e-48
Arnt2	2.48749	29.218	8.255	Ptpn13	5.51896	3.25328e-212
Arnt2	2.48749	29.218	8.255	Rnf128	7.11002	2.25322e-168
Arnt2	2.48749	29.218	8.255	Maf	7.16002	7.03556e-120
Arnt2	2.48749	29.218	8.255	Cnn3	-10.5865	2.36346e-66
Arnt2	2.48749	29.218	8.255	Il18rap	-7.7514	2.52754e-38
Arnt2	2.48749	29.218	8.255	Cyfip1	4.00475	5.2582e-56
Arnt2	2.48749	29.218	8.255	Tigit	6.59753	8.33014e-27
Arnt2	2.48749	29.218	8.255	Nrp2	-14.784	1.17296e-16
Arnt2	2.48749	29.218	8.255	Txlnb	9.77053	2.39684e-51
Arnt2	2.48749	29.218	8.255	Ccr5	9.49107	5.12809e-32
Arnt2	2.48749	29.218	8.255	Prdm1	6.17896	1.97713e-13
Arnt2	2.48749	29.218	8.255	Amigo2	-16.8857	6.34161e-27
Arnt2	2.48749	29.218	8.255	Tmem176a	-4.06447	5.38166e-11
Arnt2	2.48749	29.218	8.255	Pard6g	-11.0623	5.10398e-55
Arnt2	2.48749	29.218	8.255	Gpm6b	13.4985	1.89255e-140
Arnt2	2.48749	29.218	8.255	5730409E04Rik	4.16896	1.78508e-26
Arnt2	2.48749	29.218	8.255	Gzmb	4.3684	0.000350044
Arnt2	2.48749	29.218	8.255	Rap1gap	4.04327	2.43627e-07
Arnt2	2.48749	29.218	8.255	Cd93	-16.4579	1.34485e-06
Arnt2	2.48749	29.218	8.255	Havcr2	14.6604	2.09105e-06
Arnt2	2.48749	29.218	8.255	Rnase4	4.06288	2.52572e-69
Arnt2	2.48749	29.218	8.255	Zc3h12c	-5.63017	1.58604e-05
Arnt2	2.48749	29.218	8.255	Abcc3	6.64613	2.92465e-59
Arnt2	2.48749	29.218	8.255	Eml6	4.7513	4.09351e-11
Arnt2	2.48749	29.218	8.255	Metrnl	4.5447	1.25944e-07
Arnt2	2.48749	29.218	8.255	Il10	19.4079	4.74733e-13
Arnt2	2.48749	29.218	8.255	Serpina3f	4.57034	2.4191e-06
Arnt2	2.48749	29.218	8.255	Tox2	7.65199	1.32002e-196
Arnt2	2.48749	29.218	8.255	Ago4	7.48534	1.8378e-29
Arnt2	2.48749	29.218	8.255	Pkd2	7.3577	0.00135174
Arnt2	2.48749	29.218	8.255	Igsf9b	4.68294	4.49528e-32
Arnt2	2.48749	29.218	8.255	Vipr2	9.28675	1.23089e-67
Arnt2	2.48749	29.218	8.255	Fam135a	-5.10003	0.00625082
Arnt2	2.48749	29.218	8.255	Serpina9	6.53622	5.88632e-61
Arnt2	2.48749	29.218	8.255	Il9r	4.76878	4.61119e-32
Arnt2	2.48749	29.218	8.255	Gpr45	4.92252	6.66151e-22
Arnt2	2.48749	29.218	8.255	Aqp9	-18.5404	6.02218e-15
Arnt2	2.48749	29.218	8.255	Atg4c	-4.6484	2.87572e-06
Arnt2	2.48749	29.218	8.255	Zbtb16	-24.4354	1.68203e-33
Arnt2	2.48749	29.218	8.255	Nap1l3	6.30834	2.46123e-05
Arnt2	2.48749	29.218	8.255	Etl4	6.71025	0.00760795
Arnt2	2.48749	29.218	8.255	Fbn2	5.05253	9.14161e-09
Arnt2	2.48749	29.218	8.255	Flrt2	16.3327	1.19788e-48
Arnt2	2.48749	29.218	8.255	Fxyd6	11.7083	1.29288e-09
Arntl2	2.9558	0.0861777	0.0222561	Maf	7.16002	7.03556e-120
Arntl2	2.9558	0.0861777	0.0222561	Art4	-22.7364	0.000825537
Arntl2	2.9558	0.0861777	0.0222561	Ctla4	5.49268	4.75559e-12
Arntl2	2.9558	0.0861777	0.0222561	Wnt5b	-32.6947	1.246e-07
Arntl2	2.9558	0.0861777	0.0222561	F830016B08Rik	9.01255	0.00198287
Arntl2	2.9558	0.0861777	0.0222561	Tigit	6.59753	8.33014e-27
Arntl2	2.9558	0.0861777	0.0222561	Ifngr2	-9.94599	2.28838e-105
Arntl2	2.9558	0.0861777	0.0222561	Nedd4l	-10.9278	7.04897e-77
Arntl2	2.9558	0.0861777	0.0222561	5730409E04Rik	4.16896	1.78508e-26
Arntl2	2.9558	0.0861777	0.0222561	Txlnb	9.77053	2.39684e-51
Arntl2	2.9558	0.0861777	0.0222561	Oasl1	-8.00232	5.27268e-07
Arntl2	2.9558	0.0861777	0.0222561	Fam81a	5.94218	8.2658e-10
Arntl2	2.9558	0.0861777	0.0222561	Usp18	-6.31916	1.67571e-07
Arntl2	2.9558	0.0861777	0.0222561	Fbxl22	-7.18719	2.02455e-19
Arntl2	2.9558	0.0861777	0.0222561	Cpne7	4.79317	1.82465e-10
Arntl2	2.9558	0.0861777	0.0222561	Amz1	-6.72559	9.91024e-21
Arntl2	2.9558	0.0861777	0.0222561	Hmcn1	-101.338	6.30691e-05
Arntl2	2.9558	0.0861777	0.0222561	Kcnma1	6.57285	1.01504e-13
Atf5	2.35576	3.1191	4.18696	Col11a2	-4.37432	7.30578e-09
Atf5	2.35576	3.1191	4.18696	Six5	4.56812	2.34292e-43
Atf5	2.35576	3.1191	4.18696	Pkn3	4.26026	7.26787e-08
Atf5	2.35576	3.1191	4.18696	Mpp2	4.95962	8.07322e-136
Atf5	2.35576	3.1191	4.18696	Egln3	4.80274	7.37603e-72
Atf5	2.35576	3.1191	4.18696	Chil5	-16.0869	2.19191e-17
Atf5	2.35576	3.1191	4.18696	Cdkn1a	4.83586	1.46669e-06
Atf5	2.35576	3.1191	4.18696	Actn1	-9.81292	5.66342e-33
Atf5	2.35576	3.1191	4.18696	Cyfip1	4.00475	5.2582e-56
Atf5	2.35576	3.1191	4.18696	Tjp2	5.09539	1.2929e-65
Atf5	2.35576	3.1191	4.18696	Fbxo44	6.20006	1.50578e-07
Atf5	2.35576	3.1191	4.18696	Usp18	-6.31916	1.67571e-07
Atf5	2.35576	3.1191	4.18696	Acvr1	4.23551	3.72413e-12
Atf5	2.35576	3.1191	4.18696	Serpinf1	4.15263	9.37991e-11
Atf5	2.35576	3.1191	4.18696	Abhd4	5.49337	1.88052e-170
Atf5	2.35576	3.1191	4.18696	Dmbt1	-16.6668	1.44371e-15
Atf5	2.35576	3.1191	4.18696	Btc	-5.82948	0.000132585
Atf5	2.35576	3.1191	4.18696	Cfap53	30.0118	0.000517892
Atf5	2.35576	3.1191	4.18696	Atcay	4.53579	2.86393e-66
Atf5	2.35576	3.1191	4.18696	Reep2	4.42256	2.03489e-06
Atf5	2.35576	3.1191	4.18696	Fam83g	4.364	2.69194e-11
Atf5	2.35576	3.1191	4.18696	Trat1	-18.8011	1.20092e-15
Atf5	2.35576	3.1191	4.18696	Aqp3	-6.41597	7.88478e-42
Atf5	2.35576	3.1191	4.18696	Ccdc30	-5.43349	5.28409e-18
Atf5	2.35576	3.1191	4.18696	Gpr162	4.37616	1.68805e-11
Atf5	2.35576	3.1191	4.18696	Fam71b	4.95494	3.05237e-35
Atf5	2.35576	3.1191	4.18696	Gm17641	-27.5647	0.000475553
Atf5	2.35576	3.1191	4.18696	Angptl2	12.0106	3.66317e-18
Atf5	2.35576	3.1191	4.18696	Cyp2r1	6.2821	0.0037886
Atf5	2.35576	3.1191	4.18696	F830016B08Rik	9.01255	0.00198287
Atf5	2.35576	3.1191	4.18696	Fbxl22	-7.18719	2.02455e-19
Atf5	2.35576	3.1191	4.18696	C1qtnf6	4.68768	1.09189e-54
Atf5	2.35576	3.1191	4.18696	Adgrg3	-17.3838	5.7347e-20
Atf5	2.35576	3.1191	4.18696	Vangl1	5.50647	1.63329e-12
Atf5	2.35576	3.1191	4.18696	Tbc1d4	6.97736	1.60146e-106
Atf5	2.35576	3.1191	4.18696	Tnfsf13b	7.225	2.61393e-46
Atf5	2.35576	3.1191	4.18696	Synpo	8.00901	1.9656e-36
Atf5	2.35576	3.1191	4.18696	Ajuba	5.40452	1.15987e-08
Atf5	2.35576	3.1191	4.18696	Igfbp4	-30.5789	5.81032e-15
Atf5	2.35576	3.1191	4.18696	Mmp25	-16.9579	0.000928873
Atf5	2.35576	3.1191	4.18696	P2ry14	-8.40663	3.34849e-05
Atf5	2.35576	3.1191	4.18696	Kcnq4	8.30432	8.87582e-06
Atf6	3.03763	32.8654	12.514	Prdm1	6.17896	1.97713e-13
Atf6	3.03763	32.8654	12.514	Lef1	-6.60847	5.14374e-29
Atf6	3.03763	32.8654	12.514	Zfp2	-8.09979	6.55861e-26
Atf6	3.03763	32.8654	12.514	Kcnk5	6.88112	1.15519e-61
Atf6	3.03763	32.8654	12.514	Epas1	-5.59876	1.27428e-85
Atf6	3.03763	32.8654	12.514	Tigit	6.59753	8.33014e-27
Atf6	3.03763	32.8654	12.514	Pou2af1	5.23312	2.3984e-138
Atf6	3.03763	32.8654	12.514	Sell	-9.44729	2.93556e-76
Atf6	3.03763	32.8654	12.514	Il7r	-6.43164	3.5476e-11
Atf6	3.03763	32.8654	12.514	St8sia6	-4.89865	3.12068e-06
Atf6	3.03763	32.8654	12.514	Trbv15	4.06971	2.18709e-52
Atf6	3.03763	32.8654	12.514	Icosl	-6.74273	8.43478e-17
Atf6	3.03763	32.8654	12.514	Prf1	-14.0023	1.88235e-116
Atf6	3.03763	32.8654	12.514	Plscr1	4.21683	5.2006e-86
Atf6	3.03763	32.8654	12.514	Chn2	5.81764	8.83309e-110
Atf6	3.03763	32.8654	12.514	Stx11	4.70831	6.11917e-11
Atf6	3.03763	32.8654	12.514	B430306N03Rik	-26.4889	1.12376e-20
Atf6	3.03763	32.8654	12.514	Alcam	6.07893	1.9045e-61
Atf6	3.03763	32.8654	12.514	Rnf128	7.11002	2.25322e-168
Atf6	3.03763	32.8654	12.514	Ccr5	9.49107	5.12809e-32
Atf6	3.03763	32.8654	12.514	Lgals3	-4.60364	4.85829e-05
Atf6	3.03763	32.8654	12.514	Havcr2	14.6604	2.09105e-06
Atf6	3.03763	32.8654	12.514	Prkd3	-9.47005	1.98807e-32
Atf6	3.03763	32.8654	12.514	Mgll	-4.86962	5.34394e-05
Atf6	3.03763	32.8654	12.514	Ndrg1	-9.6681	5.38115e-17
Atf6	3.03763	32.8654	12.514	Ptger2	4.3225	1.26061e-13
Atf6	3.03763	32.8654	12.514	Zc3h12c	-5.63017	1.58604e-05
Atf6	3.03763	32.8654	12.514	Spin4	5.39991	2.74454e-09
Atf6	3.03763	32.8654	12.514	Jdp2	4.29074	2.45472e-37
Atf6	3.03763	32.8654	12.514	Oas2	-64.3567	4.93043e-09
Atf6	3.03763	32.8654	12.514	Endod1	4.31871	1.79518e-164
Atf6	3.03763	32.8654	12.514	Tnfsf13b	7.225	2.61393e-46
Atf6	3.03763	32.8654	12.514	Amigo2	-16.8857	6.34161e-27
Atf6	3.03763	32.8654	12.514	Dab2ip	4.31922	1.24663e-39
Atf6	3.03763	32.8654	12.514	Asb2	4.57479	7.12855e-75
Atf6	3.03763	32.8654	12.514	Nebl	-10.0045	2.35872e-13
Atf6	3.03763	32.8654	12.514	Art2a-ps	5.70668	1.03387e-45
Atf6	3.03763	32.8654	12.514	Il10	19.4079	4.74733e-13
Atf6	3.03763	32.8654	12.514	Btc	-5.82948	0.000132585
Atf6	3.03763	32.8654	12.514	Lag3	11.8362	2.14684e-13
Atf6	3.03763	32.8654	12.514	Igsf3	-11.6982	9.56292e-12
Atf6	3.03763	32.8654	12.514	S1pr2	5.11094	1.6412e-80
Atf6	3.03763	32.8654	12.514	Lancl3	5.3999	3.88545e-30
Atf6	3.03763	32.8654	12.514	Hunk	5.11873	0.000608416
Atf6	3.03763	32.8654	12.514	4930452B06Rik	8.94426	6.3111e-09
Atf6	3.03763	32.8654	12.514	Spint1	12.044	8.1601e-06
Atf6	3.03763	32.8654	12.514	Ift43	8.81148	1.45039e-10
Atf6	3.03763	32.8654	12.514	Clec2l	9.39241	0.00100989
Atf6	3.03763	32.8654	12.514	Cacna1g	18.0543	8.30692e-33
Batf	2.13105	61.6666	31.9898	Col11a2	-4.37432	7.30578e-09
Batf	2.13105	61.6666	31.9898	St8sia6	-4.89865	3.12068e-06
Batf	2.13105	61.6666	31.9898	Ndrg1	-9.6681	5.38115e-17
Batf	2.13105	61.6666	31.9898	Zfp2	-8.09979	6.55861e-26
Batf	2.13105	61.6666	31.9898	Prkd3	-9.47005	1.98807e-32
Batf	2.13105	61.6666	31.9898	Gprc5b	-4.69747	2.7861e-09
Batf	2.13105	61.6666	31.9898	Rnf128	7.11002	2.25322e-168
Batf	2.13105	61.6666	31.9898	Rasl11b	-4.97315	1.06163e-27
Batf	2.13105	61.6666	31.9898	Xkrx	-5.33302	8.86172e-11
Batf	2.13105	61.6666	31.9898	Zcchc12	7.70249	8.38758e-52
Batf	2.13105	61.6666	31.9898	Egln3	4.80274	7.37603e-72
Batf	2.13105	61.6666	31.9898	Ppm1l	-5.22161	1.67872e-40
Bcl3	3.29005	33.7441	29.4678	Il7r	-6.43164	3.5476e-11
Bcl3	3.29005	33.7441	29.4678	Actn1	-9.81292	5.66342e-33
Bcl3	3.29005	33.7441	29.4678	Ctla4	5.49268	4.75559e-12
Bcl3	3.29005	33.7441	29.4678	Irf4	5.22384	7.5953e-10
Bcl3	3.29005	33.7441	29.4678	Adh1	-5.53487	6.95391e-11
Bcl3	3.29005	33.7441	29.4678	Dapl1	-8.94613	1.42082e-81
Bcl3	3.29005	33.7441	29.4678	Gata1	-9.6526	4.67014e-18
Bcl3	3.29005	33.7441	29.4678	Tns4	-22.2061	9.35755e-31
Bcl3	3.29005	33.7441	29.4678	Ly6a	-4.25117	1.06528e-07
Bcl3	3.29005	33.7441	29.4678	Tcrg-C2	-7.18806	2.07172e-11
Bcl3	3.29005	33.7441	29.4678	Adgrg3	-17.3838	5.7347e-20
Bcl3	3.29005	33.7441	29.4678	Npdc1	4.8054	3.75929e-07
Bcl3	3.29005	33.7441	29.4678	Zfp608	-5.22485	9.18629e-07
Bcl3	3.29005	33.7441	29.4678	Tcrg-C1	-40.3767	6.33984e-08
Bcl3	3.29005	33.7441	29.4678	Bend5	-8.76159	4.27701e-06
Bcl3	3.29005	33.7441	29.4678	Gm6871	34.0077	0.00155665
Bhlhe40	2.96079	202.274	57.6977	Tdrkh	-4.18413	8.52763e-13
Bhlhe40	2.96079	202.274	57.6977	Usp28	-4.16161	2.2462e-53
Bhlhe40	2.96079	202.274	57.6977	Col11a2	-4.37432	7.30578e-09
Bhlhe40	2.96079	202.274	57.6977	Als2cl	-5.24125	1.93746e-65
Bhlhe40	2.96079	202.274	57.6977	Prdm1	6.17896	1.97713e-13
Bhlhe40	2.96079	202.274	57.6977	Eea1	6.0728	8.90619e-77
Bhlhe40	2.96079	202.274	57.6977	Tdrp	-8.82806	5.5619e-15
Bhlhe40	2.96079	202.274	57.6977	Vipr1	-12.5335	2.02392e-21
Bhlhe40	2.96079	202.274	57.6977	Scml4	-4.52057	1.56377e-13
Bhlhe40	2.96079	202.274	57.6977	B430306N03Rik	-26.4889	1.12376e-20
Bhlhe40	2.96079	202.274	57.6977	Znrf3	-4.96407	3.57837e-56
Bhlhe40	2.96079	202.274	57.6977	1110032F04Rik	-4.13276	1.226e-15
Bhlhe40	2.96079	202.274	57.6977	Tigit	6.59753	8.33014e-27
Bhlhe40	2.96079	202.274	57.6977	Cd200r4	-27.7783	0.00739158
Bhlhe40	2.96079	202.274	57.6977	Cd55b	-7.41307	0.00305001
Bhlhe40	2.96079	202.274	57.6977	Plscr1	4.21683	5.2006e-86
Bhlhe40	2.96079	202.274	57.6977	Cdkn1a	4.83586	1.46669e-06
Bhlhe40	2.96079	202.274	57.6977	Epas1	-5.59876	1.27428e-85
Bhlhe40	2.96079	202.274	57.6977	Bcl2a1b	4.48239	1.45303e-68
Bhlhe40	2.96079	202.274	57.6977	Zfp2	-8.09979	6.55861e-26
Bhlhe40	2.96079	202.274	57.6977	Ctla4	5.49268	4.75559e-12
Bhlhe40	2.96079	202.274	57.6977	Pou2af1	5.23312	2.3984e-138
Bhlhe40	2.96079	202.274	57.6977	Tnfsf11	5.91914	1.53349e-190
Bhlhe40	2.96079	202.274	57.6977	Gprc5b	-4.69747	2.7861e-09
Bhlhe40	2.96079	202.274	57.6977	Tmie	-5.45409	3.87945e-38
Bhlhe40	2.96079	202.274	57.6977	Pkn3	4.26026	7.26787e-08
Bhlhe40	2.96079	202.274	57.6977	Stx11	4.70831	6.11917e-11
Bhlhe40	2.96079	202.274	57.6977	Tex15	4.30932	1.0526e-19
Bhlhe40	2.96079	202.274	57.6977	Ccr5	9.49107	5.12809e-32
Bhlhe40	2.96079	202.274	57.6977	Atp8a2	-7.37857	2.93739e-30
Bhlhe40	2.96079	202.274	57.6977	Il1rl1	-4.29846	1.16967e-08
Bhlhe40	2.96079	202.274	57.6977	Cyp2d22	-6.71394	8.34391e-55
Bhlhe40	2.96079	202.274	57.6977	Cdkn2c	4.07857	2.66339e-54
Bhlhe40	2.96079	202.274	57.6977	Prf1	-14.0023	1.88235e-116
Bhlhe40	2.96079	202.274	57.6977	Chn2	5.81764	8.83309e-110
Bhlhe40	2.96079	202.274	57.6977	Cd55	-8.51313	9.87193e-20
Bhlhe40	2.96079	202.274	57.6977	Lef1	-6.60847	5.14374e-29
Bhlhe40	2.96079	202.274	57.6977	Art4	-22.7364	0.000825537
Bhlhe40	2.96079	202.274	57.6977	Pdcd1	6.78213	3.98811e-242
Bhlhe40	2.96079	202.274	57.6977	Cnn3	-10.5865	2.36346e-66
Bhlhe40	2.96079	202.274	57.6977	Glt8d2	-7.93534	2.96209e-05
Bhlhe40	2.96079	202.274	57.6977	Chst2	11.2539	4.11881e-158
Bhlhe40	2.96079	202.274	57.6977	Ampd1	-34.8294	5.79517e-15
Bhlhe40	2.96079	202.274	57.6977	G430095P16Rik	-4.22791	4.81549e-13
Bhlhe40	2.96079	202.274	57.6977	Sorcs2	-9.99131	7.65954e-20
Bhlhe40	2.96079	202.274	57.6977	Ptger2	4.3225	1.26061e-13
Bhlhe40	2.96079	202.274	57.6977	Mpp2	4.95962	8.07322e-136
Bhlhe40	2.96079	202.274	57.6977	Boll	-4.39048	1.78448e-05
Bhlhe40	2.96079	202.274	57.6977	Nebl	-10.0045	2.35872e-13
Bhlhe40	2.96079	202.274	57.6977	Rnf128	7.11002	2.25322e-168
Bhlhe40	2.96079	202.274	57.6977	Adcy6	-6.58065	1.86451e-84
Bhlhe40	2.96079	202.274	57.6977	Bcl2a1d	5.67476	4.02712e-69
Bhlhe40	2.96079	202.274	57.6977	Ptpn11	6.09709	1.45791e-92
Bhlhe40	2.96079	202.274	57.6977	Dennd2c	-20.5405	5.25298e-39
Bhlhe40	2.96079	202.274	57.6977	Tmem108	-29.1298	1.90697e-09
Bhlhe40	2.96079	202.274	57.6977	Icosl	-6.74273	8.43478e-17
Bhlhe40	2.96079	202.274	57.6977	Plaur	-25.1779	5.46685e-18
Bhlhe40	2.96079	202.274	57.6977	Ahr	5.67139	4.3002e-10
Bhlhe40	2.96079	202.274	57.6977	Zcchc24	-4.95585	2.84926e-16
Bhlhe40	2.96079	202.274	57.6977	St3gal6	-7.09321	1.21019e-43
Bhlhe40	2.96079	202.274	57.6977	Lag3	11.8362	2.14684e-13
Bhlhe40	2.96079	202.274	57.6977	Auts2	-12.4808	2.52828e-15
Bhlhe40	2.96079	202.274	57.6977	Sox4	-7.44331	8.15072e-23
Bhlhe40	2.96079	202.274	57.6977	Gpm6b	13.4985	1.89255e-140
Bhlhe40	2.96079	202.274	57.6977	Wisp1	5.63995	8.00369e-25
Bhlhe40	2.96079	202.274	57.6977	Havcr2	14.6604	2.09105e-06
Bhlhe40	2.96079	202.274	57.6977	Plekhg3	5.85667	3.1831e-67
Bhlhe40	2.96079	202.274	57.6977	Chil5	-16.0869	2.19191e-17
Bhlhe40	2.96079	202.274	57.6977	Endod1	4.31871	1.79518e-164
Bhlhe40	2.96079	202.274	57.6977	Ckap4	-4.53376	0.000101486
Bhlhe40	2.96079	202.274	57.6977	Lgals3	-4.60364	4.85829e-05
Bhlhe40	2.96079	202.274	57.6977	Tet1	-4.68563	4.84331e-42
Bhlhe40	2.96079	202.274	57.6977	Alcam	6.07893	1.9045e-61
Bhlhe40	2.96079	202.274	57.6977	Adgrg5	-10.2539	1.81368e-12
Bhlhe40	2.96079	202.274	57.6977	Bend5	-8.76159	4.27701e-06
Bhlhe40	2.96079	202.274	57.6977	Zc3h12c	-5.63017	1.58604e-05
Bhlhe40	2.96079	202.274	57.6977	Dusp14	5.20042	8.64966e-17
Bhlhe40	2.96079	202.274	57.6977	Cd22	7.95726	3.38643e-140
Bhlhe40	2.96079	202.274	57.6977	Treml2	-25.3128	2.68822e-30
Bhlhe40	2.96079	202.274	57.6977	Zfp516	-4.20409	9.21358e-11
Bhlhe40	2.96079	202.274	57.6977	Pard6g	-11.0623	5.10398e-55
Bhlhe40	2.96079	202.274	57.6977	Qpct	-14.944	6.12477e-13
Bhlhe40	2.96079	202.274	57.6977	Zfp879	-4.57333	0.00126924
Bhlhe40	2.96079	202.274	57.6977	Aldh2	-4.90405	1.89255e-30
Bhlhe40	2.96079	202.274	57.6977	Csf2	-20.6378	0.00767491
Bhlhe40	2.96079	202.274	57.6977	Tox2	7.65199	1.32002e-196
Bhlhe40	2.96079	202.274	57.6977	Nedd4l	-10.9278	7.04897e-77
Bhlhe40	2.96079	202.274	57.6977	Ifng	5.70323	6.95971e-95
Bhlhe40	2.96079	202.274	57.6977	Fam186b	-10.4656	8.43443e-05
Bhlhe40	2.96079	202.274	57.6977	5730409E04Rik	4.16896	1.78508e-26
Bhlhe40	2.96079	202.274	57.6977	Cybb	8.02992	4.70981e-17
Bhlhe40	2.96079	202.274	57.6977	Sh2b2	4.63205	0.00184883
Bhlhe40	2.96079	202.274	57.6977	Cxcl10	7.81367	5.2861e-07
Bhlhe40	2.96079	202.274	57.6977	Mmp25	-16.9579	0.000928873
Cebpd	2.99572	1.77616	0.809117	G430095P16Rik	-4.22791	4.81549e-13
Cebpd	2.99572	1.77616	0.809117	Col11a2	-4.37432	7.30578e-09
Cebpd	2.99572	1.77616	0.809117	Vipr1	-12.5335	2.02392e-21
Cebpd	2.99572	1.77616	0.809117	Iqcd	-11.5609	4.05214e-05
Cebpd	2.99572	1.77616	0.809117	Glt8d2	-7.93534	2.96209e-05
Cebpd	2.99572	1.77616	0.809117	Scml4	-4.52057	1.56377e-13
Cebpd	2.99572	1.77616	0.809117	Plekhg3	5.85667	3.1831e-67
Cebpd	2.99572	1.77616	0.809117	Gstt3	5.45215	1.81117e-22
Cebpd	2.99572	1.77616	0.809117	Tdrkh	-4.18413	8.52763e-13
Cebpd	2.99572	1.77616	0.809117	Cyfip1	4.00475	5.2582e-56
Cebpd	2.99572	1.77616	0.809117	Smtn	11.312	4.13443e-18
Cebpd	2.99572	1.77616	0.809117	Pxylp1	-6.42788	4.55978e-47
Cebpd	2.99572	1.77616	0.809117	Naprt	4.02274	2.74884e-12
Cebpd	2.99572	1.77616	0.809117	Pygm	-5.37459	1.28126e-27
Cebpd	2.99572	1.77616	0.809117	Cyp2d22	-6.71394	8.34391e-55
Cebpd	2.99572	1.77616	0.809117	Trbv15	4.06971	2.18709e-52
Cebpd	2.99572	1.77616	0.809117	Nlrc4	5.26645	3.42784e-104
Cebpd	2.99572	1.77616	0.809117	Gpr146	-8.96729	2.60123e-86
Cebpd	2.99572	1.77616	0.809117	Dst	4.09147	3.06487e-73
Cebpd	2.99572	1.77616	0.809117	Ptger2	4.3225	1.26061e-13
Cebpd	2.99572	1.77616	0.809117	Tcrg-C1	-40.3767	6.33984e-08
Cebpd	2.99572	1.77616	0.809117	Wnt5b	-32.6947	1.246e-07
Cebpd	2.99572	1.77616	0.809117	Tmem176a	-4.06447	5.38166e-11
Cebpd	2.99572	1.77616	0.809117	Zfp629	-10.2239	1.24941e-53
Cebpd	2.99572	1.77616	0.809117	Slc9b2	4.48549	3.015e-25
Cebpd	2.99572	1.77616	0.809117	Sh2b2	4.63205	0.00184883
Cebpd	2.99572	1.77616	0.809117	Il17re	-103.95	6.12834e-08
Cebpd	2.99572	1.77616	0.809117	Tlr9	5.18472	7.46632e-11
Cebpd	2.99572	1.77616	0.809117	Caskin1	7.43974	1.06021e-18
Cebpd	2.99572	1.77616	0.809117	Fam81a	5.94218	8.2658e-10
Cebpd	2.99572	1.77616	0.809117	2010300C02Rik	5.55163	9.26537e-28
Cebpd	2.99572	1.77616	0.809117	Cacna1s	8.71311	9.23072e-13
Cebpd	2.99572	1.77616	0.809117	Mmp25	-16.9579	0.000928873
Cebpd	2.99572	1.77616	0.809117	BC051142	7.74591	1.08632e-07
Cebpd	2.99572	1.77616	0.809117	I830127L07Rik	-14.4092	6.37172e-05
Creb3l1	2.96921	0.190853	0.152548	Fry	-4.77402	3.18657e-08
Creb3l1	2.96921	0.190853	0.152548	Ampd1	-34.8294	5.79517e-15
Creb3l1	2.96921	0.190853	0.152548	B430306N03Rik	-26.4889	1.12376e-20
Creb3l1	2.96921	0.190853	0.152548	Gabrr2	-4.99942	2.90517e-18
Creb3l1	2.96921	0.190853	0.152548	Tmem108	-29.1298	1.90697e-09
Creb3l1	2.96921	0.190853	0.152548	Pdcd1	6.78213	3.98811e-242
Creb3l1	2.96921	0.190853	0.152548	Ccr9	-10.1197	1.22256e-54
Creb3l1	2.96921	0.190853	0.152548	Adh1	-5.53487	6.95391e-11
Creb3l1	2.96921	0.190853	0.152548	Prss16	-11.4822	3.39054e-19
Creb3l1	2.96921	0.190853	0.152548	Pkn3	4.26026	7.26787e-08
Creb3l1	2.96921	0.190853	0.152548	Cd22	7.95726	3.38643e-140
Creb3l1	2.96921	0.190853	0.152548	Lair1	-7.65384	9.87621e-78
Creb3l1	2.96921	0.190853	0.152548	Fbxo44	6.20006	1.50578e-07
Creb3l1	2.96921	0.190853	0.152548	Tmem176a	-4.06447	5.38166e-11
Creb3l1	2.96921	0.190853	0.152548	Kif13a	4.30429	3.53537e-99
Creb3l1	2.96921	0.190853	0.152548	Itgam	-10.7892	0.000349611
Creb3l1	2.96921	0.190853	0.152548	Prf1	-14.0023	1.88235e-116
Creb3l1	2.96921	0.190853	0.152548	Mrgpre	4.30639	5.52007e-61
Creb3l1	2.96921	0.190853	0.152548	Gm17641	-27.5647	0.000475553
Creb3l1	2.96921	0.190853	0.152548	Zfp516	-4.20409	9.21358e-11
Creb3l1	2.96921	0.190853	0.152548	Myom1	-4.44749	0.00500475
Creb3l1	2.96921	0.190853	0.152548	Kcnc1	-5.24822	3.60996e-06
Creb3l1	2.96921	0.190853	0.152548	Tnfsf13b	7.225	2.61393e-46
Creb3l1	2.96921	0.190853	0.152548	Cd93	-16.4579	1.34485e-06
Creb3l1	2.96921	0.190853	0.152548	Trav4-3	-4.60147	1.26233e-30
Creb3l1	2.96921	0.190853	0.152548	Samd13	-18.1309	0.000253718
Creb3l1	2.96921	0.190853	0.152548	Adgrg5	-10.2539	1.81368e-12
Creb3l1	2.96921	0.190853	0.152548	Sptb	4.3536	9.70046e-56
Creb3l1	2.96921	0.190853	0.152548	Slc35f5	4.2742	2.26e-08
Creb3l1	2.96921	0.190853	0.152548	Trav19	-7.74476	3.15728e-06
Creb3l1	2.96921	0.190853	0.152548	Tns4	-22.2061	9.35755e-31
Creb3l1	2.96921	0.190853	0.152548	Atg4c	-4.6484	2.87572e-06
Creb3l1	2.96921	0.190853	0.152548	Trav16d-dv11	5.54804	1.37167e-40
Creb3l1	2.96921	0.190853	0.152548	Lbp	-10.9428	4.16285e-05
Creb3l1	2.96921	0.190853	0.152548	Amz1	-6.72559	9.91024e-21
Creb3l1	2.96921	0.190853	0.152548	Dnah7a	-5.60192	1.57435e-09
Creb3l2	2.98218	22.3219	7.9848	Usp28	-4.16161	2.2462e-53
Creb3l2	2.98218	22.3219	7.9848	Vipr1	-12.5335	2.02392e-21
Creb3l2	2.98218	22.3219	7.9848	Gabrr2	-4.99942	2.90517e-18
Creb3l2	2.98218	22.3219	7.9848	Pxylp1	-6.42788	4.55978e-47
Creb3l2	2.98218	22.3219	7.9848	Als2cl	-5.24125	1.93746e-65
Creb3l2	2.98218	22.3219	7.9848	Prdm1	6.17896	1.97713e-13
Creb3l2	2.98218	22.3219	7.9848	Actn1	-9.81292	5.66342e-33
Creb3l2	2.98218	22.3219	7.9848	Lypd6b	-10.5678	1.45293e-49
Creb3l2	2.98218	22.3219	7.9848	Ndrg1	-9.6681	5.38115e-17
Creb3l2	2.98218	22.3219	7.9848	Smad7	-8.4618	2.95256e-83
Creb3l2	2.98218	22.3219	7.9848	Dst	4.09147	3.06487e-73
Creb3l2	2.98218	22.3219	7.9848	Pdcd1	6.78213	3.98811e-242
Creb3l2	2.98218	22.3219	7.9848	Prkd3	-9.47005	1.98807e-32
Creb3l2	2.98218	22.3219	7.9848	Ada	-4.16157	4.62647e-46
Creb3l2	2.98218	22.3219	7.9848	Gbp11	-16.1487	1.19215e-14
Creb3l2	2.98218	22.3219	7.9848	Ampd1	-34.8294	5.79517e-15
Creb3l2	2.98218	22.3219	7.9848	Ctla4	5.49268	4.75559e-12
Creb3l2	2.98218	22.3219	7.9848	Chil5	-16.0869	2.19191e-17
Creb3l2	2.98218	22.3219	7.9848	Bach2	-5.67132	9.9719e-111
Creb3l2	2.98218	22.3219	7.9848	Auts2	-12.4808	2.52828e-15
Creb3l2	2.98218	22.3219	7.9848	Tmem204	-16.9336	0.000985987
Creb3l2	2.98218	22.3219	7.9848	Slc16a5	-20.8028	6.02061e-52
Creb3l2	2.98218	22.3219	7.9848	Dmbt1	-16.6668	1.44371e-15
Creb3l2	2.98218	22.3219	7.9848	Fn1	-131.509	2.56025e-05
Creb3l2	2.98218	22.3219	7.9848	Plaur	-25.1779	5.46685e-18
Creb3l2	2.98218	22.3219	7.9848	Ifitm3	-9.68	0.0065733
Creb3l2	2.98218	22.3219	7.9848	1700025G04Rik	-16.6298	4.00146e-10
Creb3l2	2.98218	22.3219	7.9848	Serpinf1	4.15263	9.37991e-11
Creb3l2	2.98218	22.3219	7.9848	Gstt3	5.45215	1.81117e-22
Creb3l2	2.98218	22.3219	7.9848	Gli1	-74.315	4.691e-06
Creb3l2	2.98218	22.3219	7.9848	Nt5e	4.18057	2.4531e-78
Creb3l2	2.98218	22.3219	7.9848	Plat	-5.89147	1.072e-05
Creb3l2	2.98218	22.3219	7.9848	Pkn3	4.26026	7.26787e-08
Creb3l2	2.98218	22.3219	7.9848	Cdc42bpa	-4.59969	1.72868e-05
Creb3l2	2.98218	22.3219	7.9848	Zfp879	-4.57333	0.00126924
Creb3l2	2.98218	22.3219	7.9848	Cybrd1	-7.93881	1.07383e-12
Creb3l2	2.98218	22.3219	7.9848	Cxcr5	6.87215	1.18049e-171
Creb3l2	2.98218	22.3219	7.9848	Lrp5	-6.11593	8.39017e-51
Creb3l2	2.98218	22.3219	7.9848	Basp1	-4.05471	4.59894e-06
Creb3l2	2.98218	22.3219	7.9848	Ccdc30	-5.43349	5.28409e-18
Creb3l2	2.98218	22.3219	7.9848	Ptprj	4.22007	8.45765e-74
Creb3l2	2.98218	22.3219	7.9848	Qpct	-14.944	6.12477e-13
Creb3l2	2.98218	22.3219	7.9848	Tbc1d4	6.97736	1.60146e-106
Creb3l2	2.98218	22.3219	7.9848	Sh3bgrl2	-6.0221	3.34056e-28
Creb3l2	2.98218	22.3219	7.9848	Serinc5	4.12904	5.78392e-177
Creb3l2	2.98218	22.3219	7.9848	Mgst3	-5.29883	4.35903e-15
Creb3l2	2.98218	22.3219	7.9848	Abcb11	-39.7469	0.00147471
Creb3l2	2.98218	22.3219	7.9848	Ntf5	4.80422	2.25688e-05
Creb3l2	2.98218	22.3219	7.9848	Gm10638	-37.4061	0.00108626
Creb3l2	2.98218	22.3219	7.9848	Chad	-37.0223	0.00168677
Creb3l2	2.98218	22.3219	7.9848	Slc35f5	4.2742	2.26e-08
Creb3l2	2.98218	22.3219	7.9848	Lrrc32	-25.7753	2.85424e-23
Creb3l2	2.98218	22.3219	7.9848	Gpr35	-6.71766	0.0030692
Creb3l2	2.98218	22.3219	7.9848	Angptl2	12.0106	3.66317e-18
Creb3l2	2.98218	22.3219	7.9848	Arap3	-7.90547	1.21399e-07
Creb3l2	2.98218	22.3219	7.9848	Atp6v0d2	-66.5544	9.07667e-06
Crem	2.48241	9.33411	7.49723	Epas1	-5.59876	1.27428e-85
Crem	2.48241	9.33411	7.49723	Ctla4	5.49268	4.75559e-12
Crem	2.48241	9.33411	7.49723	Il18r1	-13.4515	4.86712e-16
Crem	2.48241	9.33411	7.49723	Trbv15	4.06971	2.18709e-52
Crem	2.48241	9.33411	7.49723	Slc26a11	4.29154	3.65252e-16
Crem	2.48241	9.33411	7.49723	Tigit	6.59753	8.33014e-27
Crem	2.48241	9.33411	7.49723	Pxylp1	-6.42788	4.55978e-47
Crem	2.48241	9.33411	7.49723	Hid1	-7.23731	9.67339e-53
Crem	2.48241	9.33411	7.49723	Acss2	-6.56789	1.42026e-55
Crem	2.48241	9.33411	7.49723	Rtn4rl1	-5.40881	3.66678e-36
Crem	2.48241	9.33411	7.49723	Maf	7.16002	7.03556e-120
Crem	2.48241	9.33411	7.49723	Prdm1	6.17896	1.97713e-13
Crem	2.48241	9.33411	7.49723	Tmie	-5.45409	3.87945e-38
Crem	2.48241	9.33411	7.49723	Ly6a	-4.25117	1.06528e-07
Crem	2.48241	9.33411	7.49723	Cd200	5.6523	6.52318e-82
Crem	2.48241	9.33411	7.49723	Txk	-6.76497	2.9859e-106
Crem	2.48241	9.33411	7.49723	Lynx1	-9.8585	5.07624e-08
Crem	2.48241	9.33411	7.49723	Tnfsf8	4.39681	2.69816e-61
Crem	2.48241	9.33411	7.49723	Fbxl22	-7.18719	2.02455e-19
Crem	2.48241	9.33411	7.49723	Trat1	-18.8011	1.20092e-15
Crem	2.48241	9.33411	7.49723	Gm18752	-4.1809	0.00238915
Crem	2.48241	9.33411	7.49723	Pik3r5	-4.23498	2.06298e-12
Crem	2.48241	9.33411	7.49723	Capn3	-5.79496	7.96059e-20
Crem	2.48241	9.33411	7.49723	Selp	-28.2009	1.69448e-05
Crem	2.48241	9.33411	7.49723	Fsd1l	-19.4646	1.62659e-15
Crem	2.48241	9.33411	7.49723	Gucy1a3	-12.0281	1.07322e-24
Crem	2.48241	9.33411	7.49723	Drc1	-48.6045	1.39991e-28
Crem	2.48241	9.33411	7.49723	Lrrtm2	-9.37713	0.00698999
Csrnp1	3.2254	180	175.444	Znrf3	-4.96407	3.57837e-56
Csrnp1	3.2254	180	175.444	Vipr1	-12.5335	2.02392e-21
Csrnp1	3.2254	180	175.444	Lef1	-6.60847	5.14374e-29
Csrnp1	3.2254	180	175.444	Cd55	-8.51313	9.87193e-20
Csrnp1	3.2254	180	175.444	Arhgap29	-13.003	1.68702e-60
Csrnp1	3.2254	180	175.444	Actn1	-9.81292	5.66342e-33
Csrnp1	3.2254	180	175.444	Cyp2s1	-4.04098	2.71225e-05
Csrnp1	3.2254	180	175.444	Clstn3	-19.6217	2.31288e-05
Csrnp1	3.2254	180	175.444	Myc	-5.29999	1.12799e-146
Ddit3	2.22338	12.6069	15.2028	Als2cl	-5.24125	1.93746e-65
Ddit3	2.22338	12.6069	15.2028	Vipr1	-12.5335	2.02392e-21
Ddit3	2.22338	12.6069	15.2028	Klf2	-4.1622	1.3162e-10
Ddit3	2.22338	12.6069	15.2028	Col11a2	-4.37432	7.30578e-09
Ddit3	2.22338	12.6069	15.2028	Usp28	-4.16161	2.2462e-53
Ddit3	2.22338	12.6069	15.2028	B430306N03Rik	-26.4889	1.12376e-20
Ddit3	2.22338	12.6069	15.2028	Gbp11	-16.1487	1.19215e-14
Ddit3	2.22338	12.6069	15.2028	Gabrr2	-4.99942	2.90517e-18
Ddit3	2.22338	12.6069	15.2028	Tmem204	-16.9336	0.000985987
Ddit3	2.22338	12.6069	15.2028	Pcsk4	-4.81793	4.38254e-10
Ddit3	2.22338	12.6069	15.2028	Cdk5r1	5.91951	4.47889e-61
Ddit3	2.22338	12.6069	15.2028	Dst	4.09147	3.06487e-73
Ddit3	2.22338	12.6069	15.2028	Mgst3	-5.29883	4.35903e-15
Ddit3	2.22338	12.6069	15.2028	Abca1	-5.16499	7.44412e-07
Ddit3	2.22338	12.6069	15.2028	Pik3r5	-4.23498	2.06298e-12
Ddit3	2.22338	12.6069	15.2028	Nr1d1	-4.31608	9.96518e-09
Ddit3	2.22338	12.6069	15.2028	Myo10	-14.015	6.31229e-35
Ddit3	2.22338	12.6069	15.2028	Icosl	-6.74273	8.43478e-17
Ddit3	2.22338	12.6069	15.2028	Clic5	-7.42734	9.8733e-05
Ddit3	2.22338	12.6069	15.2028	Gucy1a3	-12.0281	1.07322e-24
Ddit3	2.22338	12.6069	15.2028	Ecm1	-5.50454	4.34274e-60
Dnajc1	2.91872	60.8021	39.8512	Col11a2	-4.37432	7.30578e-09
Dnajc1	2.91872	60.8021	39.8512	Klf2	-4.1622	1.3162e-10
Dnajc1	2.91872	60.8021	39.8512	Art4	-22.7364	0.000825537
Dnajc1	2.91872	60.8021	39.8512	St8sia6	-4.89865	3.12068e-06
Dnajc1	2.91872	60.8021	39.8512	Cyfip1	4.00475	5.2582e-56
Dnajc1	2.91872	60.8021	39.8512	Ifngr2	-9.94599	2.28838e-105
Dnajc1	2.91872	60.8021	39.8512	Ptpn13	5.51896	3.25328e-212
Dnajc1	2.91872	60.8021	39.8512	Cdkn2c	4.07857	2.66339e-54
Dnajc1	2.91872	60.8021	39.8512	Apc2	4.47041	8.55442e-07
Dnajc1	2.91872	60.8021	39.8512	Gstt3	5.45215	1.81117e-22
Dnajc1	2.91872	60.8021	39.8512	Zdhhc14	-19.4824	2.66277e-23
Dnajc1	2.91872	60.8021	39.8512	Plekhg3	5.85667	3.1831e-67
Dnajc1	2.91872	60.8021	39.8512	S1pr2	5.11094	1.6412e-80
Dnajc1	2.91872	60.8021	39.8512	Wisp1	5.63995	8.00369e-25
Dnajc1	2.91872	60.8021	39.8512	Il21	15.9501	3.50005e-16
Dnajc1	2.91872	60.8021	39.8512	Pard6g	-11.0623	5.10398e-55
Dnajc1	2.91872	60.8021	39.8512	5730409E04Rik	4.16896	1.78508e-26
Dnajc1	2.91872	60.8021	39.8512	Etl4	6.71025	0.00760795
Dnajc1	2.91872	60.8021	39.8512	Igsf9b	4.68294	4.49528e-32
Dnajc1	2.91872	60.8021	39.8512	Amz1	-6.72559	9.91024e-21
Dnajc1	2.91872	60.8021	39.8512	Ccr10	-9.75392	3.44801e-07
E2f2	2.86774	27.8971	49.3349	Usp28	-4.16161	2.2462e-53
E2f2	2.86774	27.8971	49.3349	Pxylp1	-6.42788	4.55978e-47
E2f2	2.86774	27.8971	49.3349	Znrf3	-4.96407	3.57837e-56
E2f2	2.86774	27.8971	49.3349	Pdcd1	6.78213	3.98811e-242
E2f2	2.86774	27.8971	49.3349	Eea1	6.0728	8.90619e-77
E2f2	2.86774	27.8971	49.3349	Farp1	7.69926	2.25451e-127
E2f2	2.86774	27.8971	49.3349	Cdkn2c	4.07857	2.66339e-54
E2f2	2.86774	27.8971	49.3349	Abhd4	5.49337	1.88052e-170
E2f2	2.86774	27.8971	49.3349	Mpp2	4.95962	8.07322e-136
E2f2	2.86774	27.8971	49.3349	Ptpn11	6.09709	1.45791e-92
E2f2	2.86774	27.8971	49.3349	Ccr9	-10.1197	1.22256e-54
E2f2	2.86774	27.8971	49.3349	Il18rap	-7.7514	2.52754e-38
E2f2	2.86774	27.8971	49.3349	Lgals3	-4.60364	4.85829e-05
E2f2	2.86774	27.8971	49.3349	Slc22a15	8.24357	1.33852e-133
E2f2	2.86774	27.8971	49.3349	Kcnk5	6.88112	1.15519e-61
E2f2	2.86774	27.8971	49.3349	Smtn	11.312	4.13443e-18
E2f2	2.86774	27.8971	49.3349	Nebl	-10.0045	2.35872e-13
E2f2	2.86774	27.8971	49.3349	Xkrx	-5.33302	8.86172e-11
E2f2	2.86774	27.8971	49.3349	Jdp2	4.29074	2.45472e-37
E2f2	2.86774	27.8971	49.3349	Prss16	-11.4822	3.39054e-19
E2f2	2.86774	27.8971	49.3349	Gbp11	-16.1487	1.19215e-14
E2f2	2.86774	27.8971	49.3349	Clip3	5.50991	9.60846e-66
E2f2	2.86774	27.8971	49.3349	Rragd	-4.02537	3.5938e-22
E2f2	2.86774	27.8971	49.3349	Icam5	4.75299	1.54703e-08
E2f2	2.86774	27.8971	49.3349	Tmem176a	-4.06447	5.38166e-11
E2f2	2.86774	27.8971	49.3349	Asb2	4.57479	7.12855e-75
E2f2	2.86774	27.8971	49.3349	P2ry14	-8.40663	3.34849e-05
E2f2	2.86774	27.8971	49.3349	Ccdc120	7.85247	1.39779e-06
E2f2	2.86774	27.8971	49.3349	Cx3cr1	-6.46694	8.18349e-08
E2f2	2.86774	27.8971	49.3349	Gucy1a3	-12.0281	1.07322e-24
E2f2	2.86774	27.8971	49.3349	Notch3	4.09226	1.53407e-06
E2f2	2.86774	27.8971	49.3349	Zfp608	-5.22485	9.18629e-07
E2f2	2.86774	27.8971	49.3349	4930452B06Rik	8.94426	6.3111e-09
E2f2	2.86774	27.8971	49.3349	Il9r	4.76878	4.61119e-32
E2f2	2.86774	27.8971	49.3349	Kcnq4	8.30432	8.87582e-06
E2f2	2.86774	27.8971	49.3349	Igfbp4	-30.5789	5.81032e-15
E2f2	2.86774	27.8971	49.3349	Rasl11a	6.64334	1.53185e-23
E2f2	2.86774	27.8971	49.3349	Igsf9b	4.68294	4.49528e-32
E2f2	2.86774	27.8971	49.3349	Eef2k	-4.50938	6.7655e-42
E2f2	2.86774	27.8971	49.3349	Grhl3	26.087	0.00991715
E2f2	2.86774	27.8971	49.3349	Vps37d	11.8362	0.0010359
E2f2	2.86774	27.8971	49.3349	Chn1	9.5598	1.67473e-17
E2f2	2.86774	27.8971	49.3349	Cdkn2a	6.10471	0.000160335
E2f2	2.86774	27.8971	49.3349	Vat1l	5.35285	4.84358e-15
E2f2	2.86774	27.8971	49.3349	Bco2	5.03262	0.00847471
E2f2	2.86774	27.8971	49.3349	Gm16077	-124.924	5.12301e-07
E2f2	2.86774	27.8971	49.3349	Nmur1	11.7299	0.00540889
E2f2	2.86774	27.8971	49.3349	I830127L07Rik	-14.4092	6.37172e-05
E2f8	2.30333	0.973103	1.34102	Usp28	-4.16161	2.2462e-53
E2f8	2.30333	0.973103	1.34102	Tdrkh	-4.18413	8.52763e-13
E2f8	2.30333	0.973103	1.34102	B430306N03Rik	-26.4889	1.12376e-20
E2f8	2.30333	0.973103	1.34102	Alcam	6.07893	1.9045e-61
E2f8	2.30333	0.973103	1.34102	Cdkn2c	4.07857	2.66339e-54
E2f8	2.30333	0.973103	1.34102	Epas1	-5.59876	1.27428e-85
E2f8	2.30333	0.973103	1.34102	Dmwd	4.61242	5.82414e-14
E2f8	2.30333	0.973103	1.34102	Cdkn1a	4.83586	1.46669e-06
E2f8	2.30333	0.973103	1.34102	Abhd4	5.49337	1.88052e-170
E2f8	2.30333	0.973103	1.34102	Nebl	-10.0045	2.35872e-13
E2f8	2.30333	0.973103	1.34102	Pygm	-5.37459	1.28126e-27
E2f8	2.30333	0.973103	1.34102	Chil5	-16.0869	2.19191e-17
E2f8	2.30333	0.973103	1.34102	Ccr5	9.49107	5.12809e-32
E2f8	2.30333	0.973103	1.34102	Ptger2	4.3225	1.26061e-13
E2f8	2.30333	0.973103	1.34102	Dyrk3	-8.33948	0.000688584
E2f8	2.30333	0.973103	1.34102	Six5	4.56812	2.34292e-43
E2f8	2.30333	0.973103	1.34102	Eea1	6.0728	8.90619e-77
E2f8	2.30333	0.973103	1.34102	Farp1	7.69926	2.25451e-127
E2f8	2.30333	0.973103	1.34102	Gpm6b	13.4985	1.89255e-140
E2f8	2.30333	0.973103	1.34102	Chst2	11.2539	4.11881e-158
E2f8	2.30333	0.973103	1.34102	Icosl	-6.74273	8.43478e-17
E2f8	2.30333	0.973103	1.34102	Plscr1	4.21683	5.2006e-86
E2f8	2.30333	0.973103	1.34102	Dab2ip	4.31922	1.24663e-39
E2f8	2.30333	0.973103	1.34102	Kdelc2	5.34465	7.16307e-51
E2f8	2.30333	0.973103	1.34102	Dennd2c	-20.5405	5.25298e-39
E2f8	2.30333	0.973103	1.34102	Gzmb	4.3684	0.000350044
E2f8	2.30333	0.973103	1.34102	Gabrr2	-4.99942	2.90517e-18
E2f8	2.30333	0.973103	1.34102	Zcchc24	-4.95585	2.84926e-16
E2f8	2.30333	0.973103	1.34102	Pkn3	4.26026	7.26787e-08
E2f8	2.30333	0.973103	1.34102	Ccr9	-10.1197	1.22256e-54
E2f8	2.30333	0.973103	1.34102	Cyfip1	4.00475	5.2582e-56
E2f8	2.30333	0.973103	1.34102	Lef1	-6.60847	5.14374e-29
E2f8	2.30333	0.973103	1.34102	Cyp2d22	-6.71394	8.34391e-55
E2f8	2.30333	0.973103	1.34102	Ifngr2	-9.94599	2.28838e-105
E2f8	2.30333	0.973103	1.34102	Mgll	-4.86962	5.34394e-05
E2f8	2.30333	0.973103	1.34102	Stx11	4.70831	6.11917e-11
E2f8	2.30333	0.973103	1.34102	Mnd1	26.7065	0.00410942
E2f8	2.30333	0.973103	1.34102	Angptl2	12.0106	3.66317e-18
E2f8	2.30333	0.973103	1.34102	Pak6	4.60445	2.73677e-09
E2f8	2.30333	0.973103	1.34102	Acvr1	4.23551	3.72413e-12
E2f8	2.30333	0.973103	1.34102	Lrrc49	5.11587	1.11955e-08
E2f8	2.30333	0.973103	1.34102	Ifitm3	-9.68	0.0065733
E2f8	2.30333	0.973103	1.34102	Tnfrsf8	4.43356	8.21425e-31
E2f8	2.30333	0.973103	1.34102	Lag3	11.8362	2.14684e-13
E2f8	2.30333	0.973103	1.34102	Aldh2	-4.90405	1.89255e-30
E2f8	2.30333	0.973103	1.34102	Kcnc1	-5.24822	3.60996e-06
E2f8	2.30333	0.973103	1.34102	Slc22a15	8.24357	1.33852e-133
E2f8	2.30333	0.973103	1.34102	Gstt3	5.45215	1.81117e-22
E2f8	2.30333	0.973103	1.34102	Ebi3	4.27211	1.07138e-19
E2f8	2.30333	0.973103	1.34102	P2ry1	-4.272	0.000368064
E2f8	2.30333	0.973103	1.34102	Basp1	-4.05471	4.59894e-06
E2f8	2.30333	0.973103	1.34102	C1qtnf6	4.68768	1.09189e-54
E2f8	2.30333	0.973103	1.34102	Nrp2	-14.784	1.17296e-16
E2f8	2.30333	0.973103	1.34102	Ift43	8.81148	1.45039e-10
E2f8	2.30333	0.973103	1.34102	Wisp1	5.63995	8.00369e-25
E2f8	2.30333	0.973103	1.34102	Ajuba	5.40452	1.15987e-08
E2f8	2.30333	0.973103	1.34102	Ifng	5.70323	6.95971e-95
E2f8	2.30333	0.973103	1.34102	Xkr6	6.41852	8.15355e-60
E2f8	2.30333	0.973103	1.34102	Ly6k	-7.27129	1.53512e-10
E2f8	2.30333	0.973103	1.34102	Pifo	-6.02942	0.00910508
E2f8	2.30333	0.973103	1.34102	Lingo4	-15.9564	6.99236e-06
E2f8	2.30333	0.973103	1.34102	5730409E04Rik	4.16896	1.78508e-26
E2f8	2.30333	0.973103	1.34102	Ccnjl	-26.5184	0.00153313
E2f8	2.30333	0.973103	1.34102	Tnip3	13.2179	7.67516e-11
E2f8	2.30333	0.973103	1.34102	Tns4	-22.2061	9.35755e-31
E2f8	2.30333	0.973103	1.34102	Spp1	7.6299	2.4582e-06
E2f8	2.30333	0.973103	1.34102	Rgs8	4.35741	2.7414e-06
Egr1	2.9389	166.92	119.08	Usp28	-4.16161	2.2462e-53
Egr1	2.9389	166.92	119.08	St8sia6	-4.89865	3.12068e-06
Egr1	2.9389	166.92	119.08	Actn1	-9.81292	5.66342e-33
Egr1	2.9389	166.92	119.08	Gbp11	-16.1487	1.19215e-14
Egr1	2.9389	166.92	119.08	1110032F04Rik	-4.13276	1.226e-15
Egr1	2.9389	166.92	119.08	Il4ra	-6.49075	6.59485e-199
Egr1	2.9389	166.92	119.08	Nacc2	-11.6936	6.3927e-74
Egr1	2.9389	166.92	119.08	Ptpn11	6.09709	1.45791e-92
Egr1	2.9389	166.92	119.08	Abca1	-5.16499	7.44412e-07
Egr1	2.9389	166.92	119.08	Smad7	-8.4618	2.95256e-83
Egr1	2.9389	166.92	119.08	Stx11	4.70831	6.11917e-11
Egr1	2.9389	166.92	119.08	Rras2	-18.2514	1.16542e-95
Egr1	2.9389	166.92	119.08	Gpr146	-8.96729	2.60123e-86
Egr1	2.9389	166.92	119.08	Pdcd1	6.78213	3.98811e-242
Egr1	2.9389	166.92	119.08	Ahr	5.67139	4.3002e-10
Egr1	2.9389	166.92	119.08	Sema4a	-5.42774	5.45057e-62
Egr1	2.9389	166.92	119.08	F830016B08Rik	9.01255	0.00198287
Egr1	2.9389	166.92	119.08	Sox4	-7.44331	8.15072e-23
Egr1	2.9389	166.92	119.08	Plekho1	5.22406	2.02021e-34
Egr1	2.9389	166.92	119.08	Trav4-3	-4.60147	1.26233e-30
Egr1	2.9389	166.92	119.08	Oasl1	-8.00232	5.27268e-07
Egr1	2.9389	166.92	119.08	Amz1	-6.72559	9.91024e-21
Egr1	2.9389	166.92	119.08	Eef2k	-4.50938	6.7655e-42
Egr1	2.9389	166.92	119.08	Pdzrn3	8.71161	6.77613e-34
Egr1	2.9389	166.92	119.08	Slc22a2	-22.1556	3.6154e-09
Egr2	2.14948	61.6274	15.4456	Ptpn11	6.09709	1.45791e-92
Egr2	2.14948	61.6274	15.4456	1110032F04Rik	-4.13276	1.226e-15
Egr2	2.14948	61.6274	15.4456	Pdcd1lg2	5.29431	8.8356e-27
Egr2	2.14948	61.6274	15.4456	Tdrkh	-4.18413	8.52763e-13
Egr2	2.14948	61.6274	15.4456	Usp28	-4.16161	2.2462e-53
Egr2	2.14948	61.6274	15.4456	Ggt1	-17.5079	2.87401e-28
Egr2	2.14948	61.6274	15.4456	Rapgef4	-24.1226	5.80275e-35
Egr2	2.14948	61.6274	15.4456	Zan	8.6788	7.15122e-20
Egr2	2.14948	61.6274	15.4456	Pou2af1	5.23312	2.3984e-138
Egr2	2.14948	61.6274	15.4456	Cdkn1a	4.83586	1.46669e-06
Egr2	2.14948	61.6274	15.4456	Lair1	-7.65384	9.87621e-78
Egr2	2.14948	61.6274	15.4456	Grhl1	5.30942	1.10274e-88
Egr2	2.14948	61.6274	15.4456	Gbp11	-16.1487	1.19215e-14
Egr2	2.14948	61.6274	15.4456	B430306N03Rik	-26.4889	1.12376e-20
Egr2	2.14948	61.6274	15.4456	F830016B08Rik	9.01255	0.00198287
Egr2	2.14948	61.6274	15.4456	Cdh23	6.19329	0.00102314
Egr2	2.14948	61.6274	15.4456	Reep2	4.42256	2.03489e-06
Egr2	2.14948	61.6274	15.4456	1700019D03Rik	10.2015	1.02056e-42
Egr2	2.14948	61.6274	15.4456	Nfia	4.56804	2.84818e-34
Egr2	2.14948	61.6274	15.4456	Adcy6	-6.58065	1.86451e-84
Egr2	2.14948	61.6274	15.4456	Rorc	-12.0602	2.59871e-20
Egr2	2.14948	61.6274	15.4456	Ccr9	-10.1197	1.22256e-54
Egr2	2.14948	61.6274	15.4456	Oasl1	-8.00232	5.27268e-07
Egr2	2.14948	61.6274	15.4456	Yes1	-4.43064	0.000454025
Egr2	2.14948	61.6274	15.4456	Xkr6	6.41852	8.15355e-60
Egr2	2.14948	61.6274	15.4456	Rnf225	-4.32876	0.0035837
Egr2	2.14948	61.6274	15.4456	Cd72	-4.18262	1.17495e-05
Egr2	2.14948	61.6274	15.4456	Tmem38b	4.19116	1.05561e-149
Egr2	2.14948	61.6274	15.4456	Fbxo40	6.64343	0.00278228
Egr2	2.14948	61.6274	15.4456	Smim1	7.29866	3.6126e-10
Egr3	2.9234	32.6818	17.309	Col11a2	-4.37432	7.30578e-09
Egr3	2.9234	32.6818	17.309	Raver2	-13.2618	6.28276e-61
Egr3	2.9234	32.6818	17.309	Pdcd1lg2	5.29431	8.8356e-27
Egr3	2.9234	32.6818	17.309	Pou2af1	5.23312	2.3984e-138
Egr3	2.9234	32.6818	17.309	Sema4a	-5.42774	5.45057e-62
Egr3	2.9234	32.6818	17.309	Rras2	-18.2514	1.16542e-95
Egr3	2.9234	32.6818	17.309	Tgtp1	-4.181	1.71228e-08
Egr3	2.9234	32.6818	17.309	Calhm2	4.89233	3.50457e-183
Egr3	2.9234	32.6818	17.309	Grhl1	5.30942	1.10274e-88
Egr3	2.9234	32.6818	17.309	Il4ra	-6.49075	6.59485e-199
Egr3	2.9234	32.6818	17.309	Adgrg3	-17.3838	5.7347e-20
Egr3	2.9234	32.6818	17.309	Cdh23	6.19329	0.00102314
Egr3	2.9234	32.6818	17.309	Gm17641	-27.5647	0.000475553
Egr3	2.9234	32.6818	17.309	F830016B08Rik	9.01255	0.00198287
Egr3	2.9234	32.6818	17.309	Synpo	8.00901	1.9656e-36
Egr3	2.9234	32.6818	17.309	Maf	7.16002	7.03556e-120
Egr3	2.9234	32.6818	17.309	Gm4841	4.73897	1.23535e-19
Egr3	2.9234	32.6818	17.309	Klrc2	-18.8464	7.46289e-06
Egr3	2.9234	32.6818	17.309	Kcnf1	4.00359	6.81413e-165
Egr3	2.9234	32.6818	17.309	Pipox	10.3237	9.07864e-37
Egr3	2.9234	32.6818	17.309	Cebpa	7.67347	4.75475e-18
Egr3	2.9234	32.6818	17.309	Gbp2b	10.0632	2.02661e-46
Egr4	2.94651	0.716124	0.226073	Ptpn11	6.09709	1.45791e-92
Egr4	2.94651	0.716124	0.226073	Grhl1	5.30942	1.10274e-88
Egr4	2.94651	0.716124	0.226073	Trpm6	5.48274	3.3616e-29
Egr4	2.94651	0.716124	0.226073	Tox2	7.65199	1.32002e-196
Egr4	2.94651	0.716124	0.226073	Cacna1g	18.0543	8.30692e-33
Elf5	2.00986	0.125745	0.00723167	Klf2	-4.1622	1.3162e-10
Elf5	2.00986	0.125745	0.00723167	Atp8b4	-18.2482	3.25618e-38
Elf5	2.00986	0.125745	0.00723167	Tlr12	-10.221	3.66625e-15
Elf5	2.00986	0.125745	0.00723167	Icosl	-6.74273	8.43478e-17
Elf5	2.00986	0.125745	0.00723167	Cd200	5.6523	6.52318e-82
Elf5	2.00986	0.125745	0.00723167	Slc9b2	4.48549	3.015e-25
Elf5	2.00986	0.125745	0.00723167	G430095P16Rik	-4.22791	4.81549e-13
Elf5	2.00986	0.125745	0.00723167	St3gal6	-7.09321	1.21019e-43
Elf5	2.00986	0.125745	0.00723167	Acoxl	-83.1062	7.31789e-07
Elf5	2.00986	0.125745	0.00723167	Zan	8.6788	7.15122e-20
Elf5	2.00986	0.125745	0.00723167	Rep15	59.7234	2.23773e-05
Elf5	2.00986	0.125745	0.00723167	Maoa	-5.29473	0.0069561
Elf5	2.00986	0.125745	0.00723167	Tnip3	13.2179	7.67516e-11
Elf5	2.00986	0.125745	0.00723167	Asphd2	5.21974	0.00272882
Elf5	2.00986	0.125745	0.00723167	Bcl2a1c	14.1988	5.14065e-05
Elk3	3.06622	155.989	81.0432	Vipr1	-12.5335	2.02392e-21
Elk3	3.06622	155.989	81.0432	Actn1	-9.81292	5.66342e-33
Elk3	3.06622	155.989	81.0432	Lypd6b	-10.5678	1.45293e-49
Elk3	3.06622	155.989	81.0432	Tmie	-5.45409	3.87945e-38
Elk3	3.06622	155.989	81.0432	Acss2	-6.56789	1.42026e-55
Elk3	3.06622	155.989	81.0432	Usp28	-4.16161	2.2462e-53
Elk3	3.06622	155.989	81.0432	Pdlim4	-30.167	2.15624e-15
Elk3	3.06622	155.989	81.0432	Scml4	-4.52057	1.56377e-13
Elk3	3.06622	155.989	81.0432	Ifit1bl1	-6.44936	3.20431e-12
Elk3	3.06622	155.989	81.0432	Maf	7.16002	7.03556e-120
Elk3	3.06622	155.989	81.0432	Dapl1	-8.94613	1.42082e-81
Elk3	3.06622	155.989	81.0432	Tjp2	5.09539	1.2929e-65
Elk3	3.06622	155.989	81.0432	Ctla4	5.49268	4.75559e-12
Elk3	3.06622	155.989	81.0432	Sox4	-7.44331	8.15072e-23
Elk3	3.06622	155.989	81.0432	Neto2	-5.04089	3.28138e-11
Elk3	3.06622	155.989	81.0432	Pik3r5	-4.23498	2.06298e-12
Elk3	3.06622	155.989	81.0432	Chst2	11.2539	4.11881e-158
Elk3	3.06622	155.989	81.0432	Ptpn11	6.09709	1.45791e-92
Elk3	3.06622	155.989	81.0432	Aqp3	-6.41597	7.88478e-42
Elk3	3.06622	155.989	81.0432	Tbc1d4	6.97736	1.60146e-106
Elk3	3.06622	155.989	81.0432	Fbxl22	-7.18719	2.02455e-19
Elk3	3.06622	155.989	81.0432	Fam20a	11.9761	7.54873e-17
Elk3	3.06622	155.989	81.0432	Farp1	7.69926	2.25451e-127
Elk3	3.06622	155.989	81.0432	Btc	-5.82948	0.000132585
Elk3	3.06622	155.989	81.0432	Alcam	6.07893	1.9045e-61
Elk3	3.06622	155.989	81.0432	Fcgrt	-7.40331	6.95736e-17
Elk3	3.06622	155.989	81.0432	Pou2af1	5.23312	2.3984e-138
Elk3	3.06622	155.989	81.0432	Angptl2	12.0106	3.66317e-18
Elk3	3.06622	155.989	81.0432	Serpinf1	4.15263	9.37991e-11
Elk3	3.06622	155.989	81.0432	Calhm2	4.89233	3.50457e-183
Elk3	3.06622	155.989	81.0432	Endod1	4.31871	1.79518e-164
Elk3	3.06622	155.989	81.0432	Tgtp1	-4.181	1.71228e-08
Elk3	3.06622	155.989	81.0432	Pifo	-6.02942	0.00910508
Elk3	3.06622	155.989	81.0432	Lcn4	-9.44148	6.14246e-09
Elk3	3.06622	155.989	81.0432	Lgals3	-4.60364	4.85829e-05
Elk3	3.06622	155.989	81.0432	Capn3	-5.79496	7.96059e-20
Elk3	3.06622	155.989	81.0432	Nr1d1	-4.31608	9.96518e-09
Elk3	3.06622	155.989	81.0432	Lynx1	-9.8585	5.07624e-08
Elk3	3.06622	155.989	81.0432	Trat1	-18.8011	1.20092e-15
Elk3	3.06622	155.989	81.0432	Ptprj	4.22007	8.45765e-74
Elk3	3.06622	155.989	81.0432	Synpo	8.00901	1.9656e-36
Elk3	3.06622	155.989	81.0432	Klrk1	-10.1051	3.38245e-09
Elk3	3.06622	155.989	81.0432	Vangl1	5.50647	1.63329e-12
Elk3	3.06622	155.989	81.0432	Sorcs2	-9.99131	7.65954e-20
Elk3	3.06622	155.989	81.0432	Spp1	7.6299	2.4582e-06
Elk3	3.06622	155.989	81.0432	Gcnt1	6.57371	3.13526e-10
Elk3	3.06622	155.989	81.0432	Arap3	-7.90547	1.21399e-07
Elk3	3.06622	155.989	81.0432	Lrrtm2	-9.37713	0.00698999
Elk3	3.06622	155.989	81.0432	Igfbp7	12.6718	3.25919e-28
Eomes	3.0472	12.7092	9.19033	Usp28	-4.16161	2.2462e-53
Eomes	3.0472	12.7092	9.19033	Tlr12	-10.221	3.66625e-15
Eomes	3.0472	12.7092	9.19033	Pdcd1lg2	5.29431	8.8356e-27
Eomes	3.0472	12.7092	9.19033	Cnn3	-10.5865	2.36346e-66
Eomes	3.0472	12.7092	9.19033	Acss2	-6.56789	1.42026e-55
Eomes	3.0472	12.7092	9.19033	Sorcs2	-9.99131	7.65954e-20
Eomes	3.0472	12.7092	9.19033	Chst2	11.2539	4.11881e-158
Eomes	3.0472	12.7092	9.19033	St8sia6	-4.89865	3.12068e-06
Eomes	3.0472	12.7092	9.19033	Ampd1	-34.8294	5.79517e-15
Eomes	3.0472	12.7092	9.19033	Pdcd1	6.78213	3.98811e-242
Eomes	3.0472	12.7092	9.19033	Stx11	4.70831	6.11917e-11
Eomes	3.0472	12.7092	9.19033	Lypd6b	-10.5678	1.45293e-49
Eomes	3.0472	12.7092	9.19033	Cd55	-8.51313	9.87193e-20
Eomes	3.0472	12.7092	9.19033	G430095P16Rik	-4.22791	4.81549e-13
Eomes	3.0472	12.7092	9.19033	Pdlim4	-30.167	2.15624e-15
Eomes	3.0472	12.7092	9.19033	Tet1	-4.68563	4.84331e-42
Eomes	3.0472	12.7092	9.19033	Nebl	-10.0045	2.35872e-13
Eomes	3.0472	12.7092	9.19033	Icosl	-6.74273	8.43478e-17
Eomes	3.0472	12.7092	9.19033	Nt5e	4.18057	2.4531e-78
Eomes	3.0472	12.7092	9.19033	Atp8b4	-18.2482	3.25618e-38
Eomes	3.0472	12.7092	9.19033	Grhl1	5.30942	1.10274e-88
Eomes	3.0472	12.7092	9.19033	Pxylp1	-6.42788	4.55978e-47
Eomes	3.0472	12.7092	9.19033	Gbp11	-16.1487	1.19215e-14
Eomes	3.0472	12.7092	9.19033	Maf	7.16002	7.03556e-120
Eomes	3.0472	12.7092	9.19033	Ahr	5.67139	4.3002e-10
Eomes	3.0472	12.7092	9.19033	Fbxo17	-4.62954	2.13764e-50
Eomes	3.0472	12.7092	9.19033	Angptl2	12.0106	3.66317e-18
Eomes	3.0472	12.7092	9.19033	Lag3	11.8362	2.14684e-13
Eomes	3.0472	12.7092	9.19033	Lgals3	-4.60364	4.85829e-05
Eomes	3.0472	12.7092	9.19033	Lpar3	22.632	1.09465e-53
Eomes	3.0472	12.7092	9.19033	Ifitm3	-9.68	0.0065733
Eomes	3.0472	12.7092	9.19033	Xkr6	6.41852	8.15355e-60
Eomes	3.0472	12.7092	9.19033	Lancl3	5.3999	3.88545e-30
Eomes	3.0472	12.7092	9.19033	Plaur	-25.1779	5.46685e-18
Eomes	3.0472	12.7092	9.19033	Tox2	7.65199	1.32002e-196
Eomes	3.0472	12.7092	9.19033	Treml2	-25.3128	2.68822e-30
Eomes	3.0472	12.7092	9.19033	Rnf225	-4.32876	0.0035837
Eomes	3.0472	12.7092	9.19033	Il17re	-103.95	6.12834e-08
Eomes	3.0472	12.7092	9.19033	Ncald	-6.988	4.81813e-07
Eomes	3.0472	12.7092	9.19033	Setbp1	5.65854	2.96665e-47
Eomes	3.0472	12.7092	9.19033	Hspg2	-57.5364	0.00153134
Eomes	3.0472	12.7092	9.19033	Sox13	-6.05606	2.32564e-07
Eomes	3.0472	12.7092	9.19033	Tcrg-C4	-5.22831	1.63401e-09
Eomes	3.0472	12.7092	9.19033	Trav16n	5.33623	1.61039e-51
Eomes	3.0472	12.7092	9.19033	Gjb2	5.0642	4.43487e-09
Epas1	3.16948	4.52377	24.446	Usp28	-4.16161	2.2462e-53
Epas1	3.16948	4.52377	24.446	Vipr1	-12.5335	2.02392e-21
Epas1	3.16948	4.52377	24.446	Tdrp	-8.82806	5.5619e-15
Epas1	3.16948	4.52377	24.446	Als2cl	-5.24125	1.93746e-65
Epas1	3.16948	4.52377	24.446	Itgb3	-21.3507	8.21522e-23
Epas1	3.16948	4.52377	24.446	Tmie	-5.45409	3.87945e-38
Epas1	3.16948	4.52377	24.446	Rapgef4	-24.1226	5.80275e-35
Epas1	3.16948	4.52377	24.446	1110032F04Rik	-4.13276	1.226e-15
Epas1	3.16948	4.52377	24.446	H2-Ob	-7.66185	4.10461e-27
Epas1	3.16948	4.52377	24.446	Scml4	-4.52057	1.56377e-13
Epas1	3.16948	4.52377	24.446	Gprc5b	-4.69747	2.7861e-09
Epas1	3.16948	4.52377	24.446	Pik3ip1	-9.46407	1.16165e-18
Epas1	3.16948	4.52377	24.446	Ifit1bl1	-6.44936	3.20431e-12
Epas1	3.16948	4.52377	24.446	Dntt	-50.014	0.000106335
Epas1	3.16948	4.52377	24.446	Acss2	-6.56789	1.42026e-55
Epas1	3.16948	4.52377	24.446	Lypd6b	-10.5678	1.45293e-49
Epas1	3.16948	4.52377	24.446	Il7r	-6.43164	3.5476e-11
Epas1	3.16948	4.52377	24.446	Pxylp1	-6.42788	4.55978e-47
Epas1	3.16948	4.52377	24.446	Actn1	-9.81292	5.66342e-33
Epas1	3.16948	4.52377	24.446	Pdlim4	-30.167	2.15624e-15
Epas1	3.16948	4.52377	24.446	Hid1	-7.23731	9.67339e-53
Epas1	3.16948	4.52377	24.446	Prdm1	6.17896	1.97713e-13
Epas1	3.16948	4.52377	24.446	Gabrr2	-4.99942	2.90517e-18
Epas1	3.16948	4.52377	24.446	Eea1	6.0728	8.90619e-77
Epas1	3.16948	4.52377	24.446	Tex15	4.30932	1.0526e-19
Epas1	3.16948	4.52377	24.446	Txk	-6.76497	2.9859e-106
Epas1	3.16948	4.52377	24.446	St8sia6	-4.89865	3.12068e-06
Epas1	3.16948	4.52377	24.446	Irf4	5.22384	7.5953e-10
Epas1	3.16948	4.52377	24.446	Arhgap29	-13.003	1.68702e-60
Epas1	3.16948	4.52377	24.446	Klf2	-4.1622	1.3162e-10
Epas1	3.16948	4.52377	24.446	Cd200	5.6523	6.52318e-82
Epas1	3.16948	4.52377	24.446	Ggt5	-5.20634	2.54042e-55
Epas1	3.16948	4.52377	24.446	Il18r1	-13.4515	4.86712e-16
Epas1	3.16948	4.52377	24.446	Tlr12	-10.221	3.66625e-15
Epas1	3.16948	4.52377	24.446	Znrf3	-4.96407	3.57837e-56
Epas1	3.16948	4.52377	24.446	Ifngr2	-9.94599	2.28838e-105
Epas1	3.16948	4.52377	24.446	Rtn4rl1	-5.40881	3.66678e-36
Epas1	3.16948	4.52377	24.446	Cd55	-8.51313	9.87193e-20
Epas1	3.16948	4.52377	24.446	Trbv15	4.06971	2.18709e-52
Epas1	3.16948	4.52377	24.446	Lef1	-6.60847	5.14374e-29
Epas1	3.16948	4.52377	24.446	Nacc2	-11.6936	6.3927e-74
Epas1	3.16948	4.52377	24.446	Tigit	6.59753	8.33014e-27
Epas1	3.16948	4.52377	24.446	Sgk3	-8.03188	5.09435e-55
Epas1	3.16948	4.52377	24.446	Art4	-22.7364	0.000825537
Epas1	3.16948	4.52377	24.446	Cdkn1a	4.83586	1.46669e-06
Epas1	3.16948	4.52377	24.446	Dapl1	-8.94613	1.42082e-81
Epas1	3.16948	4.52377	24.446	Cyp2d22	-6.71394	8.34391e-55
Epas1	3.16948	4.52377	24.446	Sell	-9.44729	2.93556e-76
Epas1	3.16948	4.52377	24.446	Prf1	-14.0023	1.88235e-116
Epas1	3.16948	4.52377	24.446	Gm11346	-6.97755	2.18205e-08
Epas1	3.16948	4.52377	24.446	Chst2	11.2539	4.11881e-158
Epas1	3.16948	4.52377	24.446	Smad7	-8.4618	2.95256e-83
Epas1	3.16948	4.52377	24.446	Ctla4	5.49268	4.75559e-12
Epas1	3.16948	4.52377	24.446	Plscr1	4.21683	5.2006e-86
Epas1	3.16948	4.52377	24.446	Gpr146	-8.96729	2.60123e-86
Epas1	3.16948	4.52377	24.446	Xkrx	-5.33302	8.86172e-11
Epas1	3.16948	4.52377	24.446	Gm18752	-4.1809	0.00238915
Epas1	3.16948	4.52377	24.446	G430095P16Rik	-4.22791	4.81549e-13
Epas1	3.16948	4.52377	24.446	Cyp2s1	-4.04098	2.71225e-05
Epas1	3.16948	4.52377	24.446	Card9	-6.89245	4.32724e-09
Epas1	3.16948	4.52377	24.446	Cyfip1	4.00475	5.2582e-56
Epas1	3.16948	4.52377	24.446	Prss12	-6.11321	5.33022e-19
Epas1	3.16948	4.52377	24.446	Stx11	4.70831	6.11917e-11
Epas1	3.16948	4.52377	24.446	Farp1	7.69926	2.25451e-127
Epas1	3.16948	4.52377	24.446	Kcnk5	6.88112	1.15519e-61
Epas1	3.16948	4.52377	24.446	Raver2	-13.2618	6.28276e-61
Epas1	3.16948	4.52377	24.446	Ptpn13	5.51896	3.25328e-212
Epas1	3.16948	4.52377	24.446	Ccr5	9.49107	5.12809e-32
Epas1	3.16948	4.52377	24.446	Klrd1	-27.661	3.10387e-29
Epas1	3.16948	4.52377	24.446	Zfp2	-8.09979	6.55861e-26
Epas1	3.16948	4.52377	24.446	Fry	-4.77402	3.18657e-08
Epas1	3.16948	4.52377	24.446	Dmwd	4.61242	5.82414e-14
Epas1	3.16948	4.52377	24.446	Nt5e	4.18057	2.4531e-78
Epas1	3.16948	4.52377	24.446	Tnfsf11	5.91914	1.53349e-190
Epas1	3.16948	4.52377	24.446	Kctd12b	-5.55659	1.12278e-23
Epas1	3.16948	4.52377	24.446	Lrrc75b	-32.8507	2.77566e-21
Epas1	3.16948	4.52377	24.446	Tbc1d4	6.97736	1.60146e-106
Epas1	3.16948	4.52377	24.446	Myc	-5.29999	1.12799e-146
Epas1	3.16948	4.52377	24.446	Boll	-4.39048	1.78448e-05
Epas1	3.16948	4.52377	24.446	Slc17a9	-4.24204	4.14104e-39
Epas1	3.16948	4.52377	24.446	Wnt5b	-32.6947	1.246e-07
Epas1	3.16948	4.52377	24.446	Atp8b4	-18.2482	3.25618e-38
Epas1	3.16948	4.52377	24.446	Fam46a	-13.6903	3.07677e-130
Epas1	3.16948	4.52377	24.446	Gzmb	4.3684	0.000350044
Epas1	3.16948	4.52377	24.446	Nebl	-10.0045	2.35872e-13
Epas1	3.16948	4.52377	24.446	Nfil3	4.70293	2.12041e-39
Epas1	3.16948	4.52377	24.446	Fbxo17	-4.62954	2.13764e-50
Epas1	3.16948	4.52377	24.446	Glt8d2	-7.93534	2.96209e-05
Epas1	3.16948	4.52377	24.446	Acvrl1	-20.9793	3.1229e-41
Epas1	3.16948	4.52377	24.446	Angptl2	12.0106	3.66317e-18
Epas1	3.16948	4.52377	24.446	Grhl1	5.30942	1.10274e-88
Epas1	3.16948	4.52377	24.446	Slc9b2	4.48549	3.015e-25
Epas1	3.16948	4.52377	24.446	Matk	4.13237	3.28859e-17
Epas1	3.16948	4.52377	24.446	Ifngr1	-4.75492	7.86391e-59
Epas1	3.16948	4.52377	24.446	Plat	-5.89147	1.072e-05
Epas1	3.16948	4.52377	24.446	G0s2	-36.7824	0.0073656
Epas1	3.16948	4.52377	24.446	St3gal6	-7.09321	1.21019e-43
Epas1	3.16948	4.52377	24.446	Sorcs2	-9.99131	7.65954e-20
Epas1	3.16948	4.52377	24.446	Neto2	-5.04089	3.28138e-11
Epas1	3.16948	4.52377	24.446	Prrg1	-4.05215	9.62312e-21
Epas1	3.16948	4.52377	24.446	Pcsk4	-4.81793	4.38254e-10
Epas1	3.16948	4.52377	24.446	Mgll	-4.86962	5.34394e-05
Epas1	3.16948	4.52377	24.446	Med12l	-6.59366	6.00888e-07
Epas1	3.16948	4.52377	24.446	Tet1	-4.68563	4.84331e-42
Epas1	3.16948	4.52377	24.446	Lrp12	-5.92018	1.76853e-43
Epas1	3.16948	4.52377	24.446	Fcgrt	-7.40331	6.95736e-17
Epas1	3.16948	4.52377	24.446	Mcam	-5.01529	0.00615603
Epas1	3.16948	4.52377	24.446	Abcb11	-39.7469	0.00147471
Epas1	3.16948	4.52377	24.446	Smco4	4.19334	7.32545e-115
Epas1	3.16948	4.52377	24.446	Lgals3	-4.60364	4.85829e-05
Epas1	3.16948	4.52377	24.446	Tnfsf8	4.39681	2.69816e-61
Epas1	3.16948	4.52377	24.446	Rasgrp4	-5.70694	2.09833e-05
Epas1	3.16948	4.52377	24.446	Fam83g	4.364	2.69194e-11
Epas1	3.16948	4.52377	24.446	P2ry1	-4.272	0.000368064
Epas1	3.16948	4.52377	24.446	Tlr7	-9.07049	1.53357e-22
Epas1	3.16948	4.52377	24.446	Trat1	-18.8011	1.20092e-15
Epas1	3.16948	4.52377	24.446	Nlrc4	5.26645	3.42784e-104
Epas1	3.16948	4.52377	24.446	Acvr1	4.23551	3.72413e-12
Epas1	3.16948	4.52377	24.446	Zc3h12c	-5.63017	1.58604e-05
Epas1	3.16948	4.52377	24.446	Pak6	4.60445	2.73677e-09
Epas1	3.16948	4.52377	24.446	Sccpdh	12.3326	7.45244e-23
Epas1	3.16948	4.52377	24.446	Vdr	12.5705	1.52276e-25
Epas1	3.16948	4.52377	24.446	Cxxc5	7.08647	6.18768e-123
Epas1	3.16948	4.52377	24.446	Tnfrsf8	4.43356	8.21425e-31
Epas1	3.16948	4.52377	24.446	Gata1	-9.6526	4.67014e-18
Epas1	3.16948	4.52377	24.446	Wisp1	5.63995	8.00369e-25
Epas1	3.16948	4.52377	24.446	Lcn4	-9.44148	6.14246e-09
Epas1	3.16948	4.52377	24.446	Sema4c	5.57737	8.53924e-17
Epas1	3.16948	4.52377	24.446	Wnt3	5.40999	1.49758e-34
Epas1	3.16948	4.52377	24.446	Ckap4	-4.53376	0.000101486
Epas1	3.16948	4.52377	24.446	Cd177	-21.6917	8.95706e-20
Epas1	3.16948	4.52377	24.446	Fam186b	-10.4656	8.43443e-05
Epas1	3.16948	4.52377	24.446	Oas2	-64.3567	4.93043e-09
Epas1	3.16948	4.52377	24.446	Il4	8.44496	1.53556e-32
Epas1	3.16948	4.52377	24.446	Teddm3	-69.5393	4.94439e-06
Epas1	3.16948	4.52377	24.446	Lrrc49	5.11587	1.11955e-08
Epas1	3.16948	4.52377	24.446	Tbc1d16	-20.7128	1.47837e-96
Epas1	3.16948	4.52377	24.446	Ift43	8.81148	1.45039e-10
Epas1	3.16948	4.52377	24.446	Adgrf5	-25.5567	2.04904e-11
Epas1	3.16948	4.52377	24.446	Ica1l	7.86504	2.03897e-23
Epas1	3.16948	4.52377	24.446	Nckap5	35.5819	2.38285e-09
Epas1	3.16948	4.52377	24.446	Epdr1	5.91223	3.7517e-18
Epas1	3.16948	4.52377	24.446	Ttc16	4.08343	9.63537e-05
Epas1	3.16948	4.52377	24.446	Slc4a4	-57.3769	2.77657e-05
Epas1	3.16948	4.52377	24.446	Olig3	-48.7529	5.52098e-06
Erf	2.40519	30.2815	30.0454	Col11a2	-4.37432	7.30578e-09
Erf	2.40519	30.2815	30.0454	Znrf3	-4.96407	3.57837e-56
Erf	2.40519	30.2815	30.0454	Gpr146	-8.96729	2.60123e-86
Erf	2.40519	30.2815	30.0454	Acss2	-6.56789	1.42026e-55
Erf	2.40519	30.2815	30.0454	Cd200r4	-27.7783	0.00739158
Erf	2.40519	30.2815	30.0454	Il18r1	-13.4515	4.86712e-16
Erf	2.40519	30.2815	30.0454	Raver2	-13.2618	6.28276e-61
Erf	2.40519	30.2815	30.0454	Dst	4.09147	3.06487e-73
Erf	2.40519	30.2815	30.0454	Prdm1	6.17896	1.97713e-13
Erf	2.40519	30.2815	30.0454	Ggt1	-17.5079	2.87401e-28
Erf	2.40519	30.2815	30.0454	Ifngr1	-4.75492	7.86391e-59
Erf	2.40519	30.2815	30.0454	Cd200	5.6523	6.52318e-82
Erf	2.40519	30.2815	30.0454	Pemt	-5.85088	1.81116e-05
Erf	2.40519	30.2815	30.0454	Atp8b4	-18.2482	3.25618e-38
Erf	2.40519	30.2815	30.0454	Cnr2	-13.1201	3.35837e-72
Erf	2.40519	30.2815	30.0454	Pkn3	4.26026	7.26787e-08
Erf	2.40519	30.2815	30.0454	Pou2af1	5.23312	2.3984e-138
Erf	2.40519	30.2815	30.0454	Gm11346	-6.97755	2.18205e-08
Erf	2.40519	30.2815	30.0454	Acoxl	-83.1062	7.31789e-07
Erf	2.40519	30.2815	30.0454	Klrd1	-27.661	3.10387e-29
Erf	2.40519	30.2815	30.0454	Sema4a	-5.42774	5.45057e-62
Erf	2.40519	30.2815	30.0454	Gbp11	-16.1487	1.19215e-14
Erf	2.40519	30.2815	30.0454	Slc9b2	4.48549	3.015e-25
Erf	2.40519	30.2815	30.0454	Reep2	4.42256	2.03489e-06
Erf	2.40519	30.2815	30.0454	Rufy4	-5.7921	5.81564e-05
Erf	2.40519	30.2815	30.0454	Lrrc75b	-32.8507	2.77566e-21
Erf	2.40519	30.2815	30.0454	Nfia	4.56804	2.84818e-34
Erf	2.40519	30.2815	30.0454	Lcn4	-9.44148	6.14246e-09
Erf	2.40519	30.2815	30.0454	Pgam2	11.3883	0.000223642
Erf	2.40519	30.2815	30.0454	Aqp11	-34.4364	0.000539676
Erf	2.40519	30.2815	30.0454	Cdh23	6.19329	0.00102314
Erf	2.40519	30.2815	30.0454	Nynrin	6.63098	2.35706e-80
Erf	2.40519	30.2815	30.0454	Mn1	-16.6561	2.81632e-06
Erf	2.40519	30.2815	30.0454	Chad	-37.0223	0.00168677
Erf	2.40519	30.2815	30.0454	Rasgef1a	4.13658	4.58501e-38
Erf	2.40519	30.2815	30.0454	Myc	-5.29999	1.12799e-146
Erf	2.40519	30.2815	30.0454	Il4	8.44496	1.53556e-32
Erf	2.40519	30.2815	30.0454	Sema3f	-6.36559	8.33884e-05
Erf	2.40519	30.2815	30.0454	Zfp651	4.08291	1.98094e-12
Erf	2.40519	30.2815	30.0454	Klrk1	-10.1051	3.38245e-09
Erf	2.40519	30.2815	30.0454	Ang	4.84228	3.08334e-06
Etv4	2.14719	0.229079	0.0395686	Col11a2	-4.37432	7.30578e-09
Etv4	2.14719	0.229079	0.0395686	Dab2ip	4.31922	1.24663e-39
Etv4	2.14719	0.229079	0.0395686	Nacc2	-11.6936	6.3927e-74
Etv4	2.14719	0.229079	0.0395686	Cdkn1a	4.83586	1.46669e-06
Etv4	2.14719	0.229079	0.0395686	Fam20a	11.9761	7.54873e-17
Etv4	2.14719	0.229079	0.0395686	Egln3	4.80274	7.37603e-72
Etv4	2.14719	0.229079	0.0395686	Mpp2	4.95962	8.07322e-136
Etv4	2.14719	0.229079	0.0395686	Gm11346	-6.97755	2.18205e-08
Etv4	2.14719	0.229079	0.0395686	Fam83g	4.364	2.69194e-11
Etv4	2.14719	0.229079	0.0395686	Angptl2	12.0106	3.66317e-18
Etv4	2.14719	0.229079	0.0395686	Jdp2	4.29074	2.45472e-37
Etv4	2.14719	0.229079	0.0395686	Reep2	4.42256	2.03489e-06
Etv4	2.14719	0.229079	0.0395686	Mcam	-5.01529	0.00615603
Etv4	2.14719	0.229079	0.0395686	Endod1	4.31871	1.79518e-164
Etv4	2.14719	0.229079	0.0395686	Spin4	5.39991	2.74454e-09
Etv4	2.14719	0.229079	0.0395686	Spint1	12.044	8.1601e-06
Etv4	2.14719	0.229079	0.0395686	Fam84a	5.65702	2.96188e-08
Etv4	2.14719	0.229079	0.0395686	Kcnq4	8.30432	8.87582e-06
Etv4	2.14719	0.229079	0.0395686	Chn1	9.5598	1.67473e-17
Etv4	2.14719	0.229079	0.0395686	Cpeb1	4.91627	1.90497e-16
Etv5	2.97223	9.50115	4.50289	Lypd6b	-10.5678	1.45293e-49
Etv5	2.97223	9.50115	4.50289	Prkd3	-9.47005	1.98807e-32
Etv5	2.97223	9.50115	4.50289	Usp28	-4.16161	2.2462e-53
Etv5	2.97223	9.50115	4.50289	Tdrp	-8.82806	5.5619e-15
Etv5	2.97223	9.50115	4.50289	Scml4	-4.52057	1.56377e-13
Etv5	2.97223	9.50115	4.50289	Raver2	-13.2618	6.28276e-61
Etv5	2.97223	9.50115	4.50289	Pou2af1	5.23312	2.3984e-138
Etv5	2.97223	9.50115	4.50289	Sgk3	-8.03188	5.09435e-55
Etv5	2.97223	9.50115	4.50289	Nt5e	4.18057	2.4531e-78
Etv5	2.97223	9.50115	4.50289	Smad7	-8.4618	2.95256e-83
Etv5	2.97223	9.50115	4.50289	Pik3ip1	-9.46407	1.16165e-18
Etv5	2.97223	9.50115	4.50289	Cyp2d22	-6.71394	8.34391e-55
Etv5	2.97223	9.50115	4.50289	Fry	-4.77402	3.18657e-08
Etv5	2.97223	9.50115	4.50289	Fgf2	4.39351	1.32512e-09
Etv5	2.97223	9.50115	4.50289	Acss2	-6.56789	1.42026e-55
Etv5	2.97223	9.50115	4.50289	Acoxl	-83.1062	7.31789e-07
Etv5	2.97223	9.50115	4.50289	Hid1	-7.23731	9.67339e-53
Etv5	2.97223	9.50115	4.50289	Slc16a5	-20.8028	6.02061e-52
Etv5	2.97223	9.50115	4.50289	Cd200	5.6523	6.52318e-82
Etv5	2.97223	9.50115	4.50289	Pxylp1	-6.42788	4.55978e-47
Etv5	2.97223	9.50115	4.50289	Bach2	-5.67132	9.9719e-111
Etv5	2.97223	9.50115	4.50289	Lag3	11.8362	2.14684e-13
Etv5	2.97223	9.50115	4.50289	Atp8b4	-18.2482	3.25618e-38
Etv5	2.97223	9.50115	4.50289	Klrd1	-27.661	3.10387e-29
Etv5	2.97223	9.50115	4.50289	Slc9b2	4.48549	3.015e-25
Etv5	2.97223	9.50115	4.50289	Tlr12	-10.221	3.66625e-15
Etv5	2.97223	9.50115	4.50289	Aqp3	-6.41597	7.88478e-42
Etv5	2.97223	9.50115	4.50289	Ly6a	-4.25117	1.06528e-07
Etv5	2.97223	9.50115	4.50289	Angptl2	12.0106	3.66317e-18
Etv5	2.97223	9.50115	4.50289	Ifit1bl1	-6.44936	3.20431e-12
Etv5	2.97223	9.50115	4.50289	Fbxl22	-7.18719	2.02455e-19
Etv5	2.97223	9.50115	4.50289	Nlrc4	5.26645	3.42784e-104
Etv5	2.97223	9.50115	4.50289	Farp1	7.69926	2.25451e-127
Etv5	2.97223	9.50115	4.50289	Plat	-5.89147	1.072e-05
Etv5	2.97223	9.50115	4.50289	Prrg1	-4.05215	9.62312e-21
Etv5	2.97223	9.50115	4.50289	Sulf2	-7.04808	8.60773e-07
Etv5	2.97223	9.50115	4.50289	Maf	7.16002	7.03556e-120
Etv5	2.97223	9.50115	4.50289	Slc35f5	4.2742	2.26e-08
Etv5	2.97223	9.50115	4.50289	Sh3bgrl2	-6.0221	3.34056e-28
Etv5	2.97223	9.50115	4.50289	Trat1	-18.8011	1.20092e-15
Etv5	2.97223	9.50115	4.50289	Zfp608	-5.22485	9.18629e-07
Etv5	2.97223	9.50115	4.50289	Ppp2r2c	6.32279	0.00501012
Etv5	2.97223	9.50115	4.50289	Lcn4	-9.44148	6.14246e-09
Etv5	2.97223	9.50115	4.50289	Gpr35	-6.71766	0.0030692
Etv5	2.97223	9.50115	4.50289	Chad	-37.0223	0.00168677
Etv5	2.97223	9.50115	4.50289	Synpo	8.00901	1.9656e-36
Etv5	2.97223	9.50115	4.50289	Hmcn1	-101.338	6.30691e-05
Etv5	2.97223	9.50115	4.50289	Kirrel3	8.72599	6.83417e-10
Etv5	2.97223	9.50115	4.50289	Sccpdh	12.3326	7.45244e-23
Etv5	2.97223	9.50115	4.50289	Adgrf5	-25.5567	2.04904e-11
Etv5	2.97223	9.50115	4.50289	Setbp1	5.65854	2.96665e-47
Etv5	2.97223	9.50115	4.50289	Gm18407	-4.02237	7.12276e-05
Etv5	2.97223	9.50115	4.50289	Slc24a4	20.3512	0.00197216
Etv6	2.84591	88.8423	51.2133	Usp28	-4.16161	2.2462e-53
Etv6	2.84591	88.8423	51.2133	Col11a2	-4.37432	7.30578e-09
Etv6	2.84591	88.8423	51.2133	Prdm1	6.17896	1.97713e-13
Etv6	2.84591	88.8423	51.2133	St8sia6	-4.89865	3.12068e-06
Etv6	2.84591	88.8423	51.2133	Gabrr2	-4.99942	2.90517e-18
Etv6	2.84591	88.8423	51.2133	Pik3ip1	-9.46407	1.16165e-18
Etv6	2.84591	88.8423	51.2133	Pxylp1	-6.42788	4.55978e-47
Etv6	2.84591	88.8423	51.2133	Lypd6b	-10.5678	1.45293e-49
Etv6	2.84591	88.8423	51.2133	Eea1	6.0728	8.90619e-77
Etv6	2.84591	88.8423	51.2133	Trbv15	4.06971	2.18709e-52
Etv6	2.84591	88.8423	51.2133	Lef1	-6.60847	5.14374e-29
Etv6	2.84591	88.8423	51.2133	Gstt3	5.45215	1.81117e-22
Etv6	2.84591	88.8423	51.2133	Glt8d2	-7.93534	2.96209e-05
Etv6	2.84591	88.8423	51.2133	Epas1	-5.59876	1.27428e-85
Etv6	2.84591	88.8423	51.2133	Chil5	-16.0869	2.19191e-17
Etv6	2.84591	88.8423	51.2133	Vipr1	-12.5335	2.02392e-21
Etv6	2.84591	88.8423	51.2133	Cd55b	-7.41307	0.00305001
Etv6	2.84591	88.8423	51.2133	B430306N03Rik	-26.4889	1.12376e-20
Etv6	2.84591	88.8423	51.2133	Plk2	-4.07882	1.26306e-09
Etv6	2.84591	88.8423	51.2133	Lgals3	-4.60364	4.85829e-05
Etv6	2.84591	88.8423	51.2133	Il7r	-6.43164	3.5476e-11
Etv6	2.84591	88.8423	51.2133	Pex11a	4.08419	1.27533e-22
Etv6	2.84591	88.8423	51.2133	Ccr5	9.49107	5.12809e-32
Etv6	2.84591	88.8423	51.2133	Znrf3	-4.96407	3.57837e-56
Etv6	2.84591	88.8423	51.2133	Lag3	11.8362	2.14684e-13
Etv6	2.84591	88.8423	51.2133	Cd55	-8.51313	9.87193e-20
Etv6	2.84591	88.8423	51.2133	Rnf128	7.11002	2.25322e-168
Etv6	2.84591	88.8423	51.2133	Dmbt1	-16.6668	1.44371e-15
Etv6	2.84591	88.8423	51.2133	Stx11	4.70831	6.11917e-11
Etv6	2.84591	88.8423	51.2133	Gzmb	4.3684	0.000350044
Etv6	2.84591	88.8423	51.2133	Six5	4.56812	2.34292e-43
Etv6	2.84591	88.8423	51.2133	Zbtb32	7.3548	1.02715e-12
Etv6	2.84591	88.8423	51.2133	Icosl	-6.74273	8.43478e-17
Etv6	2.84591	88.8423	51.2133	Nacc2	-11.6936	6.3927e-74
Etv6	2.84591	88.8423	51.2133	Mex3a	-19.9021	2.11617e-35
Etv6	2.84591	88.8423	51.2133	Chn2	5.81764	8.83309e-110
Etv6	2.84591	88.8423	51.2133	Aplp1	4.42203	1.54695e-69
Etv6	2.84591	88.8423	51.2133	Kcnk5	6.88112	1.15519e-61
Etv6	2.84591	88.8423	51.2133	Dyrk3	-8.33948	0.000688584
Etv6	2.84591	88.8423	51.2133	Basp1	-4.05471	4.59894e-06
Etv6	2.84591	88.8423	51.2133	Bace1	-5.11048	0.00192025
Etv6	2.84591	88.8423	51.2133	Txk	-6.76497	2.9859e-106
Etv6	2.84591	88.8423	51.2133	Rasl11b	-4.97315	1.06163e-27
Etv6	2.84591	88.8423	51.2133	Nhsl2	-8.49033	2.20307e-11
Etv6	2.84591	88.8423	51.2133	Tnfrsf8	4.43356	8.21425e-31
Etv6	2.84591	88.8423	51.2133	Icam5	4.75299	1.54703e-08
Etv6	2.84591	88.8423	51.2133	Asb2	4.57479	7.12855e-75
Etv6	2.84591	88.8423	51.2133	Lrrc49	5.11587	1.11955e-08
Etv6	2.84591	88.8423	51.2133	Klrk1	-10.1051	3.38245e-09
Etv6	2.84591	88.8423	51.2133	Nectin1	4.39685	1.27055e-15
Etv6	2.84591	88.8423	51.2133	Ccdc120	7.85247	1.39779e-06
Etv6	2.84591	88.8423	51.2133	Metrnl	4.5447	1.25944e-07
Etv6	2.84591	88.8423	51.2133	Gm7799	6.70021	2.39229e-06
Etv6	2.84591	88.8423	51.2133	Gm5868	-6.42548	0.00250616
Fosl1	2.1777	0.00582312	0.0667385	Col11a2	-4.37432	7.30578e-09
Fosl1	2.1777	0.00582312	0.0667385	1110032F04Rik	-4.13276	1.226e-15
Fosl1	2.1777	0.00582312	0.0667385	Tdrkh	-4.18413	8.52763e-13
Fosl1	2.1777	0.00582312	0.0667385	Prdm1	6.17896	1.97713e-13
Fosl1	2.1777	0.00582312	0.0667385	Usp28	-4.16161	2.2462e-53
Fosl1	2.1777	0.00582312	0.0667385	H2-Ob	-7.66185	4.10461e-27
Fosl1	2.1777	0.00582312	0.0667385	Cd200r4	-27.7783	0.00739158
Fosl1	2.1777	0.00582312	0.0667385	Slc26a11	4.29154	3.65252e-16
Fosl1	2.1777	0.00582312	0.0667385	Rapgef4	-24.1226	5.80275e-35
Fosl1	2.1777	0.00582312	0.0667385	B430306N03Rik	-26.4889	1.12376e-20
Fosl1	2.1777	0.00582312	0.0667385	Raver2	-13.2618	6.28276e-61
Fosl1	2.1777	0.00582312	0.0667385	Tex15	4.30932	1.0526e-19
Fosl1	2.1777	0.00582312	0.0667385	Tlr12	-10.221	3.66625e-15
Fosl1	2.1777	0.00582312	0.0667385	Gabrr2	-4.99942	2.90517e-18
Fosl1	2.1777	0.00582312	0.0667385	Atp8b4	-18.2482	3.25618e-38
Fosl1	2.1777	0.00582312	0.0667385	Lag3	11.8362	2.14684e-13
Fosl1	2.1777	0.00582312	0.0667385	Klrd1	-27.661	3.10387e-29
Fosl1	2.1777	0.00582312	0.0667385	Ggt1	-17.5079	2.87401e-28
Fosl1	2.1777	0.00582312	0.0667385	Neto2	-5.04089	3.28138e-11
Fosl1	2.1777	0.00582312	0.0667385	Itgb3	-21.3507	8.21522e-23
Fosl1	2.1777	0.00582312	0.0667385	Dst	4.09147	3.06487e-73
Fosl1	2.1777	0.00582312	0.0667385	Bmp1	6.44618	3.69085e-07
Fosl1	2.1777	0.00582312	0.0667385	Eea1	6.0728	8.90619e-77
Fosl1	2.1777	0.00582312	0.0667385	Chst2	11.2539	4.11881e-158
Fosl1	2.1777	0.00582312	0.0667385	Gli1	-74.315	4.691e-06
Fosl1	2.1777	0.00582312	0.0667385	Lrrc75b	-32.8507	2.77566e-21
Fosl1	2.1777	0.00582312	0.0667385	Rtn4rl1	-5.40881	3.66678e-36
Fosl1	2.1777	0.00582312	0.0667385	Pxylp1	-6.42788	4.55978e-47
Fosl1	2.1777	0.00582312	0.0667385	Cdc42bpa	-4.59969	1.72868e-05
Fosl1	2.1777	0.00582312	0.0667385	Slc9b2	4.48549	3.015e-25
Fosl1	2.1777	0.00582312	0.0667385	Fbxo17	-4.62954	2.13764e-50
Fosl1	2.1777	0.00582312	0.0667385	Lrp5	-6.11593	8.39017e-51
Fosl1	2.1777	0.00582312	0.0667385	Fam46a	-13.6903	3.07677e-130
Fosl1	2.1777	0.00582312	0.0667385	1700019D03Rik	10.2015	1.02056e-42
Fosl1	2.1777	0.00582312	0.0667385	Plat	-5.89147	1.072e-05
Fosl1	2.1777	0.00582312	0.0667385	Kirrel3	8.72599	6.83417e-10
Fosl1	2.1777	0.00582312	0.0667385	Tmem38b	4.19116	1.05561e-149
Fosl1	2.1777	0.00582312	0.0667385	Apbb2	-4.19071	1.06267e-06
Fosl1	2.1777	0.00582312	0.0667385	Myo10	-14.015	6.31229e-35
Fosl1	2.1777	0.00582312	0.0667385	Arap3	-7.90547	1.21399e-07
Fosl1	2.1777	0.00582312	0.0667385	Sema3f	-6.36559	8.33884e-05
Fosl1	2.1777	0.00582312	0.0667385	Ociad2	7.72012	1.18378e-36
Fosl1	2.1777	0.00582312	0.0667385	Teddm3	-69.5393	4.94439e-06
Fosl1	2.1777	0.00582312	0.0667385	Rbm20	-20.8183	0.00188319
Fosl1	2.1777	0.00582312	0.0667385	Tmod1	4.00192	7.43402e-13
Fosl2	2.17584	12.3589	15.9436	Tdrkh	-4.18413	8.52763e-13
Fosl2	2.17584	12.3589	15.9436	Lypd6b	-10.5678	1.45293e-49
Fosl2	2.17584	12.3589	15.9436	Gabrr2	-4.99942	2.90517e-18
Fosl2	2.17584	12.3589	15.9436	Sell	-9.44729	2.93556e-76
Fosl2	2.17584	12.3589	15.9436	Calhm2	4.89233	3.50457e-183
Fosl2	2.17584	12.3589	15.9436	Ndrg1	-9.6681	5.38115e-17
Fosl2	2.17584	12.3589	15.9436	Il1rl1	-4.29846	1.16967e-08
Fosl2	2.17584	12.3589	15.9436	Ctla4	5.49268	4.75559e-12
Fosl2	2.17584	12.3589	15.9436	Dst	4.09147	3.06487e-73
Fosl2	2.17584	12.3589	15.9436	Pkn3	4.26026	7.26787e-08
Fosl2	2.17584	12.3589	15.9436	S1pr2	5.11094	1.6412e-80
Fosl2	2.17584	12.3589	15.9436	Maf	7.16002	7.03556e-120
Fosl2	2.17584	12.3589	15.9436	Abhd4	5.49337	1.88052e-170
Fosl2	2.17584	12.3589	15.9436	Cdh23	6.19329	0.00102314
Fosl2	2.17584	12.3589	15.9436	Serpinf1	4.15263	9.37991e-11
Fosl2	2.17584	12.3589	15.9436	Il21	15.9501	3.50005e-16
Fosl2	2.17584	12.3589	15.9436	Kcnc1	-5.24822	3.60996e-06
Fosl2	2.17584	12.3589	15.9436	Synpo	8.00901	1.9656e-36
Fosl2	2.17584	12.3589	15.9436	Fsd1l	-19.4646	1.62659e-15
Fosl2	2.17584	12.3589	15.9436	Dlg2	8.5108	1.29283e-22
Foxj1	2.07907	0.421582	0.754842	Col11a2	-4.37432	7.30578e-09
Foxj1	2.07907	0.421582	0.754842	Six5	4.56812	2.34292e-43
Foxj1	2.07907	0.421582	0.754842	Amigo2	-16.8857	6.34161e-27
Foxj1	2.07907	0.421582	0.754842	Cd55b	-7.41307	0.00305001
Foxj1	2.07907	0.421582	0.754842	Cd93	-16.4579	1.34485e-06
Foxm1	2.62084	4.15025	3.77969	Col11a2	-4.37432	7.30578e-09
Foxm1	2.62084	4.15025	3.77969	Mpp2	4.95962	8.07322e-136
Foxm1	2.62084	4.15025	3.77969	1110032F04Rik	-4.13276	1.226e-15
Foxm1	2.62084	4.15025	3.77969	Cdkn2c	4.07857	2.66339e-54
Foxm1	2.62084	4.15025	3.77969	Egln3	4.80274	7.37603e-72
Foxm1	2.62084	4.15025	3.77969	Fbxo44	6.20006	1.50578e-07
Foxm1	2.62084	4.15025	3.77969	Gm11346	-6.97755	2.18205e-08
Foxm1	2.62084	4.15025	3.77969	Znrf3	-4.96407	3.57837e-56
Foxm1	2.62084	4.15025	3.77969	Atcay	4.53579	2.86393e-66
Foxm1	2.62084	4.15025	3.77969	Tjp2	5.09539	1.2929e-65
Foxm1	2.62084	4.15025	3.77969	Sell	-9.44729	2.93556e-76
Foxm1	2.62084	4.15025	3.77969	Gpm6b	13.4985	1.89255e-140
Foxm1	2.62084	4.15025	3.77969	Gstt3	5.45215	1.81117e-22
Foxm1	2.62084	4.15025	3.77969	Cdk5r1	5.91951	4.47889e-61
Foxm1	2.62084	4.15025	3.77969	Smad7	-8.4618	2.95256e-83
Foxm1	2.62084	4.15025	3.77969	Tmtc2	-6.3268	0.000428113
Foxm1	2.62084	4.15025	3.77969	Zan	8.6788	7.15122e-20
Foxm1	2.62084	4.15025	3.77969	Smtn	11.312	4.13443e-18
Foxm1	2.62084	4.15025	3.77969	Ahr	5.67139	4.3002e-10
Foxm1	2.62084	4.15025	3.77969	Six5	4.56812	2.34292e-43
Foxm1	2.62084	4.15025	3.77969	Ccdc30	-5.43349	5.28409e-18
Foxm1	2.62084	4.15025	3.77969	Dmwd	4.61242	5.82414e-14
Foxm1	2.62084	4.15025	3.77969	Abhd4	5.49337	1.88052e-170
Foxm1	2.62084	4.15025	3.77969	Slc16a5	-20.8028	6.02061e-52
Foxm1	2.62084	4.15025	3.77969	Serpinf1	4.15263	9.37991e-11
Foxm1	2.62084	4.15025	3.77969	Farp1	7.69926	2.25451e-127
Foxm1	2.62084	4.15025	3.77969	Cyfip1	4.00475	5.2582e-56
Foxm1	2.62084	4.15025	3.77969	Chil5	-16.0869	2.19191e-17
Foxm1	2.62084	4.15025	3.77969	Alcam	6.07893	1.9045e-61
Foxm1	2.62084	4.15025	3.77969	Arhgap29	-13.003	1.68702e-60
Foxm1	2.62084	4.15025	3.77969	Ccr9	-10.1197	1.22256e-54
Foxm1	2.62084	4.15025	3.77969	Bach2	-5.67132	9.9719e-111
Foxm1	2.62084	4.15025	3.77969	Slc22a15	8.24357	1.33852e-133
Foxm1	2.62084	4.15025	3.77969	Nacc2	-11.6936	6.3927e-74
Foxm1	2.62084	4.15025	3.77969	Ptprj	4.22007	8.45765e-74
Foxm1	2.62084	4.15025	3.77969	Auts2	-12.4808	2.52828e-15
Foxm1	2.62084	4.15025	3.77969	Prrg1	-4.05215	9.62312e-21
Foxm1	2.62084	4.15025	3.77969	Rras2	-18.2514	1.16542e-95
Foxm1	2.62084	4.15025	3.77969	Kdelc2	5.34465	7.16307e-51
Foxm1	2.62084	4.15025	3.77969	Plk2	-4.07882	1.26306e-09
Foxm1	2.62084	4.15025	3.77969	Il18rap	-7.7514	2.52754e-38
Foxm1	2.62084	4.15025	3.77969	Ptprf	-4.32544	1.2214e-13
Foxm1	2.62084	4.15025	3.77969	Zdhhc14	-19.4824	2.66277e-23
Foxm1	2.62084	4.15025	3.77969	Calhm2	4.89233	3.50457e-183
Foxm1	2.62084	4.15025	3.77969	Nfil3	4.70293	2.12041e-39
Foxm1	2.62084	4.15025	3.77969	Dyrk3	-8.33948	0.000688584
Foxm1	2.62084	4.15025	3.77969	Fam20a	11.9761	7.54873e-17
Foxm1	2.62084	4.15025	3.77969	Fam71b	4.95494	3.05237e-35
Foxm1	2.62084	4.15025	3.77969	Mn1	-16.6561	2.81632e-06
Foxm1	2.62084	4.15025	3.77969	C1qtnf6	4.68768	1.09189e-54
Foxm1	2.62084	4.15025	3.77969	Aqp3	-6.41597	7.88478e-42
Foxm1	2.62084	4.15025	3.77969	Ebi3	4.27211	1.07138e-19
Foxm1	2.62084	4.15025	3.77969	Nlrc4	5.26645	3.42784e-104
Foxm1	2.62084	4.15025	3.77969	Pak6	4.60445	2.73677e-09
Foxm1	2.62084	4.15025	3.77969	Slc35f5	4.2742	2.26e-08
Foxm1	2.62084	4.15025	3.77969	Sox4	-7.44331	8.15072e-23
Foxm1	2.62084	4.15025	3.77969	Dab2ip	4.31922	1.24663e-39
Foxm1	2.62084	4.15025	3.77969	Cxcr5	6.87215	1.18049e-171
Foxm1	2.62084	4.15025	3.77969	Mgll	-4.86962	5.34394e-05
Foxm1	2.62084	4.15025	3.77969	Jdp2	4.29074	2.45472e-37
Foxm1	2.62084	4.15025	3.77969	Cfap53	30.0118	0.000517892
Foxm1	2.62084	4.15025	3.77969	Eml6	4.7513	4.09351e-11
Foxm1	2.62084	4.15025	3.77969	Lrrc49	5.11587	1.11955e-08
Foxm1	2.62084	4.15025	3.77969	Lingo4	-15.9564	6.99236e-06
Foxm1	2.62084	4.15025	3.77969	Hap1	7.87486	2.52641e-20
Foxm1	2.62084	4.15025	3.77969	Nhsl2	-8.49033	2.20307e-11
Foxm1	2.62084	4.15025	3.77969	Sema4c	5.57737	8.53924e-17
Foxm1	2.62084	4.15025	3.77969	Kcnc1	-5.24822	3.60996e-06
Foxm1	2.62084	4.15025	3.77969	Dusp9	4.6858	1.4797e-05
Foxm1	2.62084	4.15025	3.77969	Sox13	-6.05606	2.32564e-07
Foxm1	2.62084	4.15025	3.77969	Mmp25	-16.9579	0.000928873
Foxm1	2.62084	4.15025	3.77969	Fgfr1	-9.12009	0.00793736
Foxm1	2.62084	4.15025	3.77969	Spp1	7.6299	2.4582e-06
Foxm1	2.62084	4.15025	3.77969	Igfbp7	12.6718	3.25919e-28
Foxm1	2.62084	4.15025	3.77969	Cpne7	4.79317	1.82465e-10
Foxm1	2.62084	4.15025	3.77969	Kcnq3	10.8584	1.39962e-14
Foxm1	2.62084	4.15025	3.77969	Shtn1	8.34457	2.67563e-46
Foxm1	2.62084	4.15025	3.77969	Fam217b	10.7257	4.88868e-20
Foxm1	2.62084	4.15025	3.77969	Metrnl	4.5447	1.25944e-07
Foxm1	2.62084	4.15025	3.77969	Gcnt1	6.57371	3.13526e-10
Foxm1	2.62084	4.15025	3.77969	Kcnq4	8.30432	8.87582e-06
Foxm1	2.62084	4.15025	3.77969	Spint1	12.044	8.1601e-06
Foxm1	2.62084	4.15025	3.77969	Serpina9	6.53622	5.88632e-61
Foxm1	2.62084	4.15025	3.77969	Lpar3	22.632	1.09465e-53
Foxm1	2.62084	4.15025	3.77969	Grhl3	26.087	0.00991715
Foxm1	2.62084	4.15025	3.77969	Nectin1	4.39685	1.27055e-15
Foxm1	2.62084	4.15025	3.77969	Klrc2	-18.8464	7.46289e-06
Gata3	2.93533	117.299	73.4911	Col11a2	-4.37432	7.30578e-09
Gata3	2.93533	117.299	73.4911	Slc16a5	-20.8028	6.02061e-52
Gata3	2.93533	117.299	73.4911	Bach2	-5.67132	9.9719e-111
Gata3	2.93533	117.299	73.4911	Cd55b	-7.41307	0.00305001
Gata3	2.93533	117.299	73.4911	Fbxo44	6.20006	1.50578e-07
Gata3	2.93533	117.299	73.4911	Amigo2	-16.8857	6.34161e-27
Gata3	2.93533	117.299	73.4911	Basp1	-4.05471	4.59894e-06
Gata3	2.93533	117.299	73.4911	Pdlim4	-30.167	2.15624e-15
Gata3	2.93533	117.299	73.4911	Ifit1bl1	-6.44936	3.20431e-12
Gata3	2.93533	117.299	73.4911	Ly6a	-4.25117	1.06528e-07
Gata3	2.93533	117.299	73.4911	Dapl1	-8.94613	1.42082e-81
Gata3	2.93533	117.299	73.4911	Cdk5r1	5.91951	4.47889e-61
Gata3	2.93533	117.299	73.4911	Tmem108	-29.1298	1.90697e-09
Gata3	2.93533	117.299	73.4911	Tdrp	-8.82806	5.5619e-15
Gata3	2.93533	117.299	73.4911	Adh1	-5.53487	6.95391e-11
Gata3	2.93533	117.299	73.4911	Aplp1	4.42203	1.54695e-69
Gata3	2.93533	117.299	73.4911	Fam71b	4.95494	3.05237e-35
Gata3	2.93533	117.299	73.4911	Ndrg1	-9.6681	5.38115e-17
Gata3	2.93533	117.299	73.4911	Tbc1d4	6.97736	1.60146e-106
Gata3	2.93533	117.299	73.4911	Nlrc4	5.26645	3.42784e-104
Gata3	2.93533	117.299	73.4911	Bend5	-8.76159	4.27701e-06
Gata3	2.93533	117.299	73.4911	Gm10638	-37.4061	0.00108626
Gata3	2.93533	117.299	73.4911	Tmtc2	-6.3268	0.000428113
Gata3	2.93533	117.299	73.4911	Nfia	4.56804	2.84818e-34
Gata3	2.93533	117.299	73.4911	Gpr35	-6.71766	0.0030692
Gata3	2.93533	117.299	73.4911	Mrgpre	4.30639	5.52007e-61
Gata3	2.93533	117.299	73.4911	Rasl11b	-4.97315	1.06163e-27
Gata3	2.93533	117.299	73.4911	Ldlrad3	5.50523	6.26068e-21
Gata3	2.93533	117.299	73.4911	Apbb2	-4.19071	1.06267e-06
Gata3	2.93533	117.299	73.4911	Iglon5	-58.9621	3.16409e-05
Gatad1	2.0172	37.0111	32.6435	Znrf3	-4.96407	3.57837e-56
Gatad1	2.0172	37.0111	32.6435	Tex15	4.30932	1.0526e-19
Gatad1	2.0172	37.0111	32.6435	Prdm1	6.17896	1.97713e-13
Gatad1	2.0172	37.0111	32.6435	Tnfsf11	5.91914	1.53349e-190
Gatad1	2.0172	37.0111	32.6435	Tdrkh	-4.18413	8.52763e-13
Gatad1	2.0172	37.0111	32.6435	Slc26a11	4.29154	3.65252e-16
Gatad1	2.0172	37.0111	32.6435	Prkd3	-9.47005	1.98807e-32
Gatad1	2.0172	37.0111	32.6435	Rnf128	7.11002	2.25322e-168
Gatad1	2.0172	37.0111	32.6435	Smad7	-8.4618	2.95256e-83
Gatad1	2.0172	37.0111	32.6435	Plaur	-25.1779	5.46685e-18
Gatad1	2.0172	37.0111	32.6435	1700025G04Rik	-16.6298	4.00146e-10
Gatad1	2.0172	37.0111	32.6435	Gpm6b	13.4985	1.89255e-140
Gatad1	2.0172	37.0111	32.6435	Med12l	-6.59366	6.00888e-07
Gatad1	2.0172	37.0111	32.6435	Igf2bp3	-50.5824	0.00590404
Gatad1	2.0172	37.0111	32.6435	Grhl1	5.30942	1.10274e-88
Gatad1	2.0172	37.0111	32.6435	Spock2	7.18942	8.45162e-279
Gatad1	2.0172	37.0111	32.6435	Rras2	-18.2514	1.16542e-95
Gatad1	2.0172	37.0111	32.6435	Chad	-37.0223	0.00168677
Gatad1	2.0172	37.0111	32.6435	Serinc5	4.12904	5.78392e-177
Gatad1	2.0172	37.0111	32.6435	Bmp1	6.44618	3.69085e-07
Gatad1	2.0172	37.0111	32.6435	Nme4	-15.0776	2.07507e-47
Gatad1	2.0172	37.0111	32.6435	Mn1	-16.6561	2.81632e-06
Gatad1	2.0172	37.0111	32.6435	Cdc42bpa	-4.59969	1.72868e-05
Gatad1	2.0172	37.0111	32.6435	Matk	4.13237	3.28859e-17
Gatad1	2.0172	37.0111	32.6435	Nr1d1	-4.31608	9.96518e-09
Gatad1	2.0172	37.0111	32.6435	Ccnjl	-26.5184	0.00153313
Gatad1	2.0172	37.0111	32.6435	Stra6	-13.1269	2.85209e-16
Gatad1	2.0172	37.0111	32.6435	Arhgap20	-17.6856	9.43132e-19
Gfi1	3.04308	33.2376	15.6791	Col11a2	-4.37432	7.30578e-09
Gfi1	3.04308	33.2376	15.6791	St8sia6	-4.89865	3.12068e-06
Gfi1	3.04308	33.2376	15.6791	Vipr1	-12.5335	2.02392e-21
Gfi1	3.04308	33.2376	15.6791	Wnt5b	-32.6947	1.246e-07
Gfi1	3.04308	33.2376	15.6791	Prdm1	6.17896	1.97713e-13
Gfi1	3.04308	33.2376	15.6791	Ndrg1	-9.6681	5.38115e-17
Gfi1	3.04308	33.2376	15.6791	Tdrkh	-4.18413	8.52763e-13
Gfi1	3.04308	33.2376	15.6791	1110032F04Rik	-4.13276	1.226e-15
Gfi1	3.04308	33.2376	15.6791	Plk2	-4.07882	1.26306e-09
Gfi1	3.04308	33.2376	15.6791	Scml4	-4.52057	1.56377e-13
Gfi1	3.04308	33.2376	15.6791	Znrf3	-4.96407	3.57837e-56
Gfi1	3.04308	33.2376	15.6791	Gpm6b	13.4985	1.89255e-140
Gfi1	3.04308	33.2376	15.6791	Gabrr2	-4.99942	2.90517e-18
Gfi1	3.04308	33.2376	15.6791	Nacc2	-11.6936	6.3927e-74
Gfi1	3.04308	33.2376	15.6791	Ifngr2	-9.94599	2.28838e-105
Gfi1	3.04308	33.2376	15.6791	B430306N03Rik	-26.4889	1.12376e-20
Gfi1	3.04308	33.2376	15.6791	Zfp2	-8.09979	6.55861e-26
Gfi1	3.04308	33.2376	15.6791	Smad7	-8.4618	2.95256e-83
Gfi1	3.04308	33.2376	15.6791	Smtn	11.312	4.13443e-18
Gfi1	3.04308	33.2376	15.6791	Ccr5	9.49107	5.12809e-32
Gfi1	3.04308	33.2376	15.6791	Aplp1	4.42203	1.54695e-69
Gfi1	3.04308	33.2376	15.6791	Epas1	-5.59876	1.27428e-85
Gfi1	3.04308	33.2376	15.6791	Sox4	-7.44331	8.15072e-23
Gfi1	3.04308	33.2376	15.6791	Chil5	-16.0869	2.19191e-17
Gfi1	3.04308	33.2376	15.6791	Farp1	7.69926	2.25451e-127
Gfi1	3.04308	33.2376	15.6791	Il18rap	-7.7514	2.52754e-38
Gfi1	3.04308	33.2376	15.6791	Fam71b	4.95494	3.05237e-35
Gfi1	3.04308	33.2376	15.6791	Raver2	-13.2618	6.28276e-61
Gfi1	3.04308	33.2376	15.6791	Gzmb	4.3684	0.000350044
Gfi1	3.04308	33.2376	15.6791	Gbp11	-16.1487	1.19215e-14
Gfi1	3.04308	33.2376	15.6791	Ly6a	-4.25117	1.06528e-07
Gfi1	3.04308	33.2376	15.6791	Rnf128	7.11002	2.25322e-168
Gfi1	3.04308	33.2376	15.6791	Pdcd1	6.78213	3.98811e-242
Gfi1	3.04308	33.2376	15.6791	Ptprf	-4.32544	1.2214e-13
Gfi1	3.04308	33.2376	15.6791	Atcay	4.53579	2.86393e-66
Gfi1	3.04308	33.2376	15.6791	Tgtp1	-4.181	1.71228e-08
Gfi1	3.04308	33.2376	15.6791	Kcnk5	6.88112	1.15519e-61
Gfi1	3.04308	33.2376	15.6791	Serpinf1	4.15263	9.37991e-11
Gfi1	3.04308	33.2376	15.6791	Myo10	-14.015	6.31229e-35
Gfi1	3.04308	33.2376	15.6791	Mcam	-5.01529	0.00615603
Gfi1	3.04308	33.2376	15.6791	Gstt3	5.45215	1.81117e-22
Gfi1	3.04308	33.2376	15.6791	Ccr9	-10.1197	1.22256e-54
Gfi1	3.04308	33.2376	15.6791	Xkrx	-5.33302	8.86172e-11
Gfi1	3.04308	33.2376	15.6791	Alcam	6.07893	1.9045e-61
Gfi1	3.04308	33.2376	15.6791	Zdhhc14	-19.4824	2.66277e-23
Gfi1	3.04308	33.2376	15.6791	Tmtc2	-6.3268	0.000428113
Gfi1	3.04308	33.2376	15.6791	Gm11346	-6.97755	2.18205e-08
Gfi1	3.04308	33.2376	15.6791	Sgk3	-8.03188	5.09435e-55
Gfi1	3.04308	33.2376	15.6791	Rasgrp4	-5.70694	2.09833e-05
Gfi1	3.04308	33.2376	15.6791	Mapk12	4.4709	9.5985e-13
Gfi1	3.04308	33.2376	15.6791	Aqp3	-6.41597	7.88478e-42
Gfi1	3.04308	33.2376	15.6791	Rras2	-18.2514	1.16542e-95
Gfi1	3.04308	33.2376	15.6791	Lgals3	-4.60364	4.85829e-05
Gfi1	3.04308	33.2376	15.6791	S1pr2	5.11094	1.6412e-80
Gfi1	3.04308	33.2376	15.6791	Kdelc2	5.34465	7.16307e-51
Gfi1	3.04308	33.2376	15.6791	Tnfrsf8	4.43356	8.21425e-31
Gfi1	3.04308	33.2376	15.6791	Abcb11	-39.7469	0.00147471
Gfi1	3.04308	33.2376	15.6791	Prss16	-11.4822	3.39054e-19
Gfi1	3.04308	33.2376	15.6791	Ebi3	4.27211	1.07138e-19
Gfi1	3.04308	33.2376	15.6791	Wisp1	5.63995	8.00369e-25
Gfi1	3.04308	33.2376	15.6791	Asb2	4.57479	7.12855e-75
Gfi1	3.04308	33.2376	15.6791	Zcchc12	7.70249	8.38758e-52
Gfi1	3.04308	33.2376	15.6791	Myom1	-4.44749	0.00500475
Gfi1	3.04308	33.2376	15.6791	Aldh2	-4.90405	1.89255e-30
Gfi1	3.04308	33.2376	15.6791	Fam43a	7.30533	1.37044e-110
Gfi1	3.04308	33.2376	15.6791	Cnrip1	6.54134	1.23326e-50
Gfi1	3.04308	33.2376	15.6791	Fibcd1	6.4072	6.58807e-24
Gfi1	3.04308	33.2376	15.6791	Vat1l	5.35285	4.84358e-15
Gfi1	3.04308	33.2376	15.6791	Fst	10.4929	3.09635e-16
Glis2	2.50432	0.391563	0.223497	Adh1	-5.53487	6.95391e-11
Glis2	2.50432	0.391563	0.223497	Ccr5	9.49107	5.12809e-32
Glis2	2.50432	0.391563	0.223497	Ifitm3	-9.68	0.0065733
Glis2	2.50432	0.391563	0.223497	Mpp2	4.95962	8.07322e-136
Glis2	2.50432	0.391563	0.223497	Smtn	11.312	4.13443e-18
Glis2	2.50432	0.391563	0.223497	Cyfip1	4.00475	5.2582e-56
Glis2	2.50432	0.391563	0.223497	Farp1	7.69926	2.25451e-127
Glis2	2.50432	0.391563	0.223497	Calhm2	4.89233	3.50457e-183
Glis2	2.50432	0.391563	0.223497	Gzmb	4.3684	0.000350044
Glis2	2.50432	0.391563	0.223497	Gstt3	5.45215	1.81117e-22
Glis2	2.50432	0.391563	0.223497	Aplp1	4.42203	1.54695e-69
Glis2	2.50432	0.391563	0.223497	Il18rap	-7.7514	2.52754e-38
Glis2	2.50432	0.391563	0.223497	S1pr2	5.11094	1.6412e-80
Glis2	2.50432	0.391563	0.223497	Nlrc4	5.26645	3.42784e-104
Glis2	2.50432	0.391563	0.223497	Bach2	-5.67132	9.9719e-111
Glis2	2.50432	0.391563	0.223497	Car5b	5.65295	1.54265e-22
Glis2	2.50432	0.391563	0.223497	Nfil3	4.70293	2.12041e-39
Glis2	2.50432	0.391563	0.223497	Nrp2	-14.784	1.17296e-16
Glis2	2.50432	0.391563	0.223497	Entpd1	4.21803	2.03036e-48
Glis2	2.50432	0.391563	0.223497	Tbc1d4	6.97736	1.60146e-106
Glis2	2.50432	0.391563	0.223497	Tnfsf13b	7.225	2.61393e-46
Glis2	2.50432	0.391563	0.223497	Tmem108	-29.1298	1.90697e-09
Glis2	2.50432	0.391563	0.223497	Plekhg3	5.85667	3.1831e-67
Glis2	2.50432	0.391563	0.223497	Tmem176a	-4.06447	5.38166e-11
Glis2	2.50432	0.391563	0.223497	Slc22a15	8.24357	1.33852e-133
Glis2	2.50432	0.391563	0.223497	Cd93	-16.4579	1.34485e-06
Glis2	2.50432	0.391563	0.223497	Ptprj	4.22007	8.45765e-74
Glis2	2.50432	0.391563	0.223497	Npdc1	4.8054	3.75929e-07
Glis2	2.50432	0.391563	0.223497	Tox2	7.65199	1.32002e-196
Glis2	2.50432	0.391563	0.223497	Clip3	5.50991	9.60846e-66
Glis2	2.50432	0.391563	0.223497	Prss16	-11.4822	3.39054e-19
Glis2	2.50432	0.391563	0.223497	Kcnq3	10.8584	1.39962e-14
Glis2	2.50432	0.391563	0.223497	Cacnb3	-5.21462	4.74949e-20
Glis2	2.50432	0.391563	0.223497	Dusp9	4.6858	1.4797e-05
Glis2	2.50432	0.391563	0.223497	Jdp2	4.29074	2.45472e-37
Glis2	2.50432	0.391563	0.223497	Nhsl2	-8.49033	2.20307e-11
Glis2	2.50432	0.391563	0.223497	Apc2	4.47041	8.55442e-07
Glis2	2.50432	0.391563	0.223497	Trav16d-dv11	5.54804	1.37167e-40
Glis2	2.50432	0.391563	0.223497	Cx3cr1	-6.46694	8.18349e-08
Glis2	2.50432	0.391563	0.223497	Ago4	7.48534	1.8378e-29
Glis2	2.50432	0.391563	0.223497	Fam43a	7.30533	1.37044e-110
Glis2	2.50432	0.391563	0.223497	Sparc	-10.0184	0.00786205
Glis2	2.50432	0.391563	0.223497	Ajuba	5.40452	1.15987e-08
Glis2	2.50432	0.391563	0.223497	Fam217b	10.7257	4.88868e-20
Glis2	2.50432	0.391563	0.223497	Klrc1	-34.6428	2.21227e-06
Glis2	2.50432	0.391563	0.223497	Pkd2	7.3577	0.00135174
Glis2	2.50432	0.391563	0.223497	Zfp618	-14.6761	4.96631e-08
Glis2	2.50432	0.391563	0.223497	Jag1	-4.79018	0.00498485
Glis2	2.50432	0.391563	0.223497	Metrnl	4.5447	1.25944e-07
Glis2	2.50432	0.391563	0.223497	Gcnt1	6.57371	3.13526e-10
Glis2	2.50432	0.391563	0.223497	Il9r	4.76878	4.61119e-32
Grhl1	3.04159	38.4529	7.00884	Col11a2	-4.37432	7.30578e-09
Grhl1	3.04159	38.4529	7.00884	1110032F04Rik	-4.13276	1.226e-15
Grhl1	3.04159	38.4529	7.00884	Vipr1	-12.5335	2.02392e-21
Grhl1	3.04159	38.4529	7.00884	Tdrkh	-4.18413	8.52763e-13
Grhl1	3.04159	38.4529	7.00884	Epas1	-5.59876	1.27428e-85
Grhl1	3.04159	38.4529	7.00884	Gbp11	-16.1487	1.19215e-14
Grhl1	3.04159	38.4529	7.00884	Ifngr1	-4.75492	7.86391e-59
Grhl1	3.04159	38.4529	7.00884	Znrf3	-4.96407	3.57837e-56
Grhl1	3.04159	38.4529	7.00884	Acss2	-6.56789	1.42026e-55
Grhl1	3.04159	38.4529	7.00884	Atcay	4.53579	2.86393e-66
Grhl1	3.04159	38.4529	7.00884	Ahr	5.67139	4.3002e-10
Grhl1	3.04159	38.4529	7.00884	Gpm6b	13.4985	1.89255e-140
Grhl1	3.04159	38.4529	7.00884	Icosl	-6.74273	8.43478e-17
Grhl1	3.04159	38.4529	7.00884	Pdcd1	6.78213	3.98811e-242
Grhl1	3.04159	38.4529	7.00884	Tgtp1	-4.181	1.71228e-08
Grhl1	3.04159	38.4529	7.00884	Angptl2	12.0106	3.66317e-18
Grhl1	3.04159	38.4529	7.00884	Stx11	4.70831	6.11917e-11
Grhl1	3.04159	38.4529	7.00884	Adcy6	-6.58065	1.86451e-84
Grhl1	3.04159	38.4529	7.00884	Reep2	4.42256	2.03489e-06
Grhl1	3.04159	38.4529	7.00884	Slc9b2	4.48549	3.015e-25
Grhl1	3.04159	38.4529	7.00884	Sell	-9.44729	2.93556e-76
Grhl1	3.04159	38.4529	7.00884	Raver2	-13.2618	6.28276e-61
Grhl1	3.04159	38.4529	7.00884	Il1rl1	-4.29846	1.16967e-08
Grhl1	3.04159	38.4529	7.00884	Fam20a	11.9761	7.54873e-17
Grhl1	3.04159	38.4529	7.00884	Abcc3	6.64613	2.92465e-59
Grhl1	3.04159	38.4529	7.00884	Adgrg3	-17.3838	5.7347e-20
Grhl1	3.04159	38.4529	7.00884	Adamts14	-34.099	5.36218e-18
Grhl1	3.04159	38.4529	7.00884	Rorc	-12.0602	2.59871e-20
Grhl1	3.04159	38.4529	7.00884	Rnf225	-4.32876	0.0035837
Grhl1	3.04159	38.4529	7.00884	Hlf	-8.63761	0.000297
Grhl1	3.04159	38.4529	7.00884	Gpr162	4.37616	1.68805e-11
Grhl1	3.04159	38.4529	7.00884	Lingo4	-15.9564	6.99236e-06
Grhl1	3.04159	38.4529	7.00884	Atp1a3	4.15371	6.3301e-31
Grhl1	3.04159	38.4529	7.00884	Mmp25	-16.9579	0.000928873
Grhl1	3.04159	38.4529	7.00884	Gpr153	6.01056	2.90307e-10
Grhl1	3.04159	38.4529	7.00884	Klrb1c	-6.60152	3.59068e-05
Grhl1	3.04159	38.4529	7.00884	Lpar3	22.632	1.09465e-53
Grhl1	3.04159	38.4529	7.00884	Pdzrn3	8.71161	6.77613e-34
Grhl1	3.04159	38.4529	7.00884	Olig3	-48.7529	5.52098e-06
Gzf1	2.16429	24.6866	20.5304	Pkn3	4.26026	7.26787e-08
Gzf1	2.16429	24.6866	20.5304	Cdk5r1	5.91951	4.47889e-61
Gzf1	2.16429	24.6866	20.5304	Usp28	-4.16161	2.2462e-53
Gzf1	2.16429	24.6866	20.5304	Prdm1	6.17896	1.97713e-13
Gzf1	2.16429	24.6866	20.5304	Bmp1	6.44618	3.69085e-07
Gzf1	2.16429	24.6866	20.5304	Zbtb32	7.3548	1.02715e-12
Gzf1	2.16429	24.6866	20.5304	Cacnb3	-5.21462	4.74949e-20
Gzf1	2.16429	24.6866	20.5304	S1pr2	5.11094	1.6412e-80
Gzf1	2.16429	24.6866	20.5304	Ckap4	-4.53376	0.000101486
Gzf1	2.16429	24.6866	20.5304	Reep2	4.42256	2.03489e-06
Gzf1	2.16429	24.6866	20.5304	Qpct	-14.944	6.12477e-13
Gzf1	2.16429	24.6866	20.5304	Abca1	-5.16499	7.44412e-07
Gzf1	2.16429	24.6866	20.5304	Efnb3	-4.57289	0.0001237
Gzf1	2.16429	24.6866	20.5304	Ift43	8.81148	1.45039e-10
Gzf1	2.16429	24.6866	20.5304	Sccpdh	12.3326	7.45244e-23
Gzf1	2.16429	24.6866	20.5304	Zcchc12	7.70249	8.38758e-52
Hic1	2.70391	2.75546	2.74466	Col11a2	-4.37432	7.30578e-09
Hic1	2.70391	2.75546	2.74466	Als2cl	-5.24125	1.93746e-65
Hic1	2.70391	2.75546	2.74466	Tex15	4.30932	1.0526e-19
Hic1	2.70391	2.75546	2.74466	Fn1	-131.509	2.56025e-05
Hic1	2.70391	2.75546	2.74466	Zfp2	-8.09979	6.55861e-26
Hic1	2.70391	2.75546	2.74466	Cdk5r1	5.91951	4.47889e-61
Hic1	2.70391	2.75546	2.74466	Kcnk5	6.88112	1.15519e-61
Hic1	2.70391	2.75546	2.74466	Arhgap29	-13.003	1.68702e-60
Hic1	2.70391	2.75546	2.74466	1110032F04Rik	-4.13276	1.226e-15
Hic1	2.70391	2.75546	2.74466	Tigit	6.59753	8.33014e-27
Hic1	2.70391	2.75546	2.74466	Prkd3	-9.47005	1.98807e-32
Hic1	2.70391	2.75546	2.74466	Pygm	-5.37459	1.28126e-27
Hic1	2.70391	2.75546	2.74466	Ccr5	9.49107	5.12809e-32
Hic1	2.70391	2.75546	2.74466	Rnf128	7.11002	2.25322e-168
Hic1	2.70391	2.75546	2.74466	Acss2	-6.56789	1.42026e-55
Hic1	2.70391	2.75546	2.74466	Reep2	4.42256	2.03489e-06
Hic1	2.70391	2.75546	2.74466	Ndrg1	-9.6681	5.38115e-17
Hic1	2.70391	2.75546	2.74466	Clstn3	-19.6217	2.31288e-05
Hic1	2.70391	2.75546	2.74466	Pdcd1lg2	5.29431	8.8356e-27
Hic1	2.70391	2.75546	2.74466	Smtn	11.312	4.13443e-18
Hic1	2.70391	2.75546	2.74466	Ccr9	-10.1197	1.22256e-54
Hic1	2.70391	2.75546	2.74466	Plekhg3	5.85667	3.1831e-67
Hic1	2.70391	2.75546	2.74466	Spin4	5.39991	2.74454e-09
Hic1	2.70391	2.75546	2.74466	Gpm6b	13.4985	1.89255e-140
Hic1	2.70391	2.75546	2.74466	Dennd2c	-20.5405	5.25298e-39
Hic1	2.70391	2.75546	2.74466	Aplp1	4.42203	1.54695e-69
Hic1	2.70391	2.75546	2.74466	Pex11a	4.08419	1.27533e-22
Hic1	2.70391	2.75546	2.74466	Prss16	-11.4822	3.39054e-19
Hic1	2.70391	2.75546	2.74466	Eea1	6.0728	8.90619e-77
Hic1	2.70391	2.75546	2.74466	Lag3	11.8362	2.14684e-13
Hic1	2.70391	2.75546	2.74466	Mcam	-5.01529	0.00615603
Hic1	2.70391	2.75546	2.74466	Dyrk3	-8.33948	0.000688584
Hic1	2.70391	2.75546	2.74466	Rasgrp4	-5.70694	2.09833e-05
Hic1	2.70391	2.75546	2.74466	Fam83g	4.364	2.69194e-11
Hic1	2.70391	2.75546	2.74466	Gm17641	-27.5647	0.000475553
Hic1	2.70391	2.75546	2.74466	Txlnb	9.77053	2.39684e-51
Hic1	2.70391	2.75546	2.74466	Efnb3	-4.57289	0.0001237
Hic1	2.70391	2.75546	2.74466	Ly6a	-4.25117	1.06528e-07
Hic1	2.70391	2.75546	2.74466	Havcr2	14.6604	2.09105e-06
Hic1	2.70391	2.75546	2.74466	Asb2	4.57479	7.12855e-75
Hic1	2.70391	2.75546	2.74466	Zc3h12c	-5.63017	1.58604e-05
Hic1	2.70391	2.75546	2.74466	Grasp	-4.07088	7.06577e-20
Hic1	2.70391	2.75546	2.74466	G430095P16Rik	-4.22791	4.81549e-13
Hic1	2.70391	2.75546	2.74466	Atcay	4.53579	2.86393e-66
Hic1	2.70391	2.75546	2.74466	Dusp14	5.20042	8.64966e-17
Hic1	2.70391	2.75546	2.74466	Cd22	7.95726	3.38643e-140
Hic1	2.70391	2.75546	2.74466	Mex3a	-19.9021	2.11617e-35
Hic1	2.70391	2.75546	2.74466	Wisp1	5.63995	8.00369e-25
Hic1	2.70391	2.75546	2.74466	Zfp879	-4.57333	0.00126924
Hic1	2.70391	2.75546	2.74466	Rnf225	-4.32876	0.0035837
Hic1	2.70391	2.75546	2.74466	Xkr6	6.41852	8.15355e-60
Hic1	2.70391	2.75546	2.74466	Icam5	4.75299	1.54703e-08
Hic1	2.70391	2.75546	2.74466	Mgll	-4.86962	5.34394e-05
Hic1	2.70391	2.75546	2.74466	Cybb	8.02992	4.70981e-17
Hic1	2.70391	2.75546	2.74466	Apc2	4.47041	8.55442e-07
Hic1	2.70391	2.75546	2.74466	Lancl3	5.3999	3.88545e-30
Hic1	2.70391	2.75546	2.74466	Tcrg-C2	-7.18806	2.07172e-11
Hic1	2.70391	2.75546	2.74466	Sorcs2	-9.99131	7.65954e-20
Hic1	2.70391	2.75546	2.74466	Sema4c	5.57737	8.53924e-17
Hic1	2.70391	2.75546	2.74466	Sh3gl3	4.73112	6.30775e-15
Hic1	2.70391	2.75546	2.74466	Ccdc120	7.85247	1.39779e-06
Hic1	2.70391	2.75546	2.74466	Myom1	-4.44749	0.00500475
Hic1	2.70391	2.75546	2.74466	Car5b	5.65295	1.54265e-22
Hic1	2.70391	2.75546	2.74466	Ift43	8.81148	1.45039e-10
Hic1	2.70391	2.75546	2.74466	Cbfa2t3	10.0998	2.16564e-09
Hic1	2.70391	2.75546	2.74466	Sh2b2	4.63205	0.00184883
Hic1	2.70391	2.75546	2.74466	Slc4a5	4.19456	9.07043e-08
Hic1	2.70391	2.75546	2.74466	Aebp1	6.62951	1.97123e-05
Hic1	2.70391	2.75546	2.74466	Shtn1	8.34457	2.67563e-46
Hic1	2.70391	2.75546	2.74466	Sox13	-6.05606	2.32564e-07
Hic1	2.70391	2.75546	2.74466	Cacna1s	8.71311	9.23072e-13
Hic1	2.70391	2.75546	2.74466	Tcrg-C4	-5.22831	1.63401e-09
Hic1	2.70391	2.75546	2.74466	Trgv2	-13.3209	9.1125e-09
Hic1	2.70391	2.75546	2.74466	Susd4	4.3831	3.10973e-47
Hic1	2.70391	2.75546	2.74466	Ispd	7.95249	5.10954e-38
Hic1	2.70391	2.75546	2.74466	Coch	7.117	9.74973e-10
Hic1	2.70391	2.75546	2.74466	Gldc	17.9815	0.00804157
Hif1a	2.94219	599.254	181.466	Ctla4	5.49268	4.75559e-12
Hif1a	2.94219	599.254	181.466	Gabrr2	-4.99942	2.90517e-18
Hif1a	2.94219	599.254	181.466	Znrf3	-4.96407	3.57837e-56
Hif1a	2.94219	599.254	181.466	Lypd6b	-10.5678	1.45293e-49
Hif1a	2.94219	599.254	181.466	Scml4	-4.52057	1.56377e-13
Hif1a	2.94219	599.254	181.466	Nfil3	4.70293	2.12041e-39
Hif1a	2.94219	599.254	181.466	Actn1	-9.81292	5.66342e-33
Hif1a	2.94219	599.254	181.466	Vipr1	-12.5335	2.02392e-21
Hif1a	2.94219	599.254	181.466	Gm11346	-6.97755	2.18205e-08
Hif1a	2.94219	599.254	181.466	Lef1	-6.60847	5.14374e-29
Hif1a	2.94219	599.254	181.466	Epas1	-5.59876	1.27428e-85
Hif1a	2.94219	599.254	181.466	Stx11	4.70831	6.11917e-11
Hif1a	2.94219	599.254	181.466	Nacc2	-11.6936	6.3927e-74
Hif1a	2.94219	599.254	181.466	Prdm1	6.17896	1.97713e-13
Hif1a	2.94219	599.254	181.466	Dapl1	-8.94613	1.42082e-81
Hif1a	2.94219	599.254	181.466	Ggt5	-5.20634	2.54042e-55
Hif1a	2.94219	599.254	181.466	Ampd1	-34.8294	5.79517e-15
Hif1a	2.94219	599.254	181.466	Tigit	6.59753	8.33014e-27
Hif1a	2.94219	599.254	181.466	Adh1	-5.53487	6.95391e-11
Hif1a	2.94219	599.254	181.466	Slc17a9	-4.24204	4.14104e-39
Hif1a	2.94219	599.254	181.466	Gm18752	-4.1809	0.00238915
Hif1a	2.94219	599.254	181.466	Fcgrt	-7.40331	6.95736e-17
Hif1a	2.94219	599.254	181.466	Sgk3	-8.03188	5.09435e-55
Hif1a	2.94219	599.254	181.466	Fam20a	11.9761	7.54873e-17
Hif1a	2.94219	599.254	181.466	Xkrx	-5.33302	8.86172e-11
Hif1a	2.94219	599.254	181.466	Pdlim4	-30.167	2.15624e-15
Hif1a	2.94219	599.254	181.466	Prrg1	-4.05215	9.62312e-21
Hif1a	2.94219	599.254	181.466	Ifngr2	-9.94599	2.28838e-105
Hif1a	2.94219	599.254	181.466	Maf	7.16002	7.03556e-120
Hif1a	2.94219	599.254	181.466	Endod1	4.31871	1.79518e-164
Hif1a	2.94219	599.254	181.466	Ly6a	-4.25117	1.06528e-07
Hif1a	2.94219	599.254	181.466	Cd200r3	-8.95724	4.75917e-15
Hif1a	2.94219	599.254	181.466	Usp18	-6.31916	1.67571e-07
Hif1a	2.94219	599.254	181.466	Oasl1	-8.00232	5.27268e-07
Hif1a	2.94219	599.254	181.466	Ifit3	-5.72134	0.00308333
Hif1a	2.94219	599.254	181.466	Ccr5	9.49107	5.12809e-32
Hif1a	2.94219	599.254	181.466	Capn3	-5.79496	7.96059e-20
Hif1a	2.94219	599.254	181.466	Farp1	7.69926	2.25451e-127
Hif1a	2.94219	599.254	181.466	Slc16a5	-20.8028	6.02061e-52
Hif1a	2.94219	599.254	181.466	Il4	8.44496	1.53556e-32
Hif1a	2.94219	599.254	181.466	Ldlr	-6.34956	1.24847e-26
Hif1a	2.94219	599.254	181.466	P2ry1	-4.272	0.000368064
Hif1a	2.94219	599.254	181.466	Tbc1d4	6.97736	1.60146e-106
Hif1a	2.94219	599.254	181.466	Fbxl22	-7.18719	2.02455e-19
Hif1a	2.94219	599.254	181.466	Il1rl1	-4.29846	1.16967e-08
Hif1a	2.94219	599.254	181.466	Dennd2c	-20.5405	5.25298e-39
Hif1a	2.94219	599.254	181.466	Actn2	-12.933	1.53823e-15
Hif1a	2.94219	599.254	181.466	Il10	19.4079	4.74733e-13
Hif1a	2.94219	599.254	181.466	Irgc1	-22.4409	3.22057e-15
Hif1a	2.94219	599.254	181.466	Fbxo44	6.20006	1.50578e-07
Hif1a	2.94219	599.254	181.466	Wisp1	5.63995	8.00369e-25
Hif1a	2.94219	599.254	181.466	Nckap5	35.5819	2.38285e-09
Hif1a	2.94219	599.254	181.466	Tead1	4.51679	3.49721e-10
Hlf	2.83424	0.0983411	0.791988	1110032F04Rik	-4.13276	1.226e-15
Hlf	2.83424	0.0983411	0.791988	Dapl1	-8.94613	1.42082e-81
Hlf	2.83424	0.0983411	0.791988	Tigit	6.59753	8.33014e-27
Hlf	2.83424	0.0983411	0.791988	Col11a2	-4.37432	7.30578e-09
Hlf	2.83424	0.0983411	0.791988	Ptpn13	5.51896	3.25328e-212
Hlf	2.83424	0.0983411	0.791988	Gm17641	-27.5647	0.000475553
Hlf	2.83424	0.0983411	0.791988	Smtn	11.312	4.13443e-18
Hlf	2.83424	0.0983411	0.791988	Maf	7.16002	7.03556e-120
Hlf	2.83424	0.0983411	0.791988	Capn3	-5.79496	7.96059e-20
Hlf	2.83424	0.0983411	0.791988	Mcam	-5.01529	0.00615603
Hlf	2.83424	0.0983411	0.791988	Reep2	4.42256	2.03489e-06
Hlf	2.83424	0.0983411	0.791988	Grhl1	5.30942	1.10274e-88
Hlf	2.83424	0.0983411	0.791988	Il1rl1	-4.29846	1.16967e-08
Hlf	2.83424	0.0983411	0.791988	Nynrin	6.63098	2.35706e-80
Hlf	2.83424	0.0983411	0.791988	Acss2	-6.56789	1.42026e-55
Hlf	2.83424	0.0983411	0.791988	Rbm20	-20.8183	0.00188319
Hlf	2.83424	0.0983411	0.791988	Zfp629	-10.2239	1.24941e-53
Hlf	2.83424	0.0983411	0.791988	Dntt	-50.014	0.000106335
Hlf	2.83424	0.0983411	0.791988	Xkr6	6.41852	8.15355e-60
Hlf	2.83424	0.0983411	0.791988	Abcc3	6.64613	2.92465e-59
Hlf	2.83424	0.0983411	0.791988	Caskin1	7.43974	1.06021e-18
Hlf	2.83424	0.0983411	0.791988	Slc17a9	-4.24204	4.14104e-39
Hlf	2.83424	0.0983411	0.791988	Sptbn2	5.34842	7.37291e-29
Hlf	2.83424	0.0983411	0.791988	Cpne7	4.79317	1.82465e-10
Hlf	2.83424	0.0983411	0.791988	Igdcc4	5.49836	8.87488e-12
Hlf	2.83424	0.0983411	0.791988	Adgrg3	-17.3838	5.7347e-20
Hlf	2.83424	0.0983411	0.791988	Cacna1d	8.86383	4.50813e-15
Hlf	2.83424	0.0983411	0.791988	Icam5	4.75299	1.54703e-08
Hlf	2.83424	0.0983411	0.791988	Cldn4	-24.8619	3.15731e-06
Hlf	2.83424	0.0983411	0.791988	Dpysl5	6.96037	1.34812e-07
Hlf	2.83424	0.0983411	0.791988	Asphd2	5.21974	0.00272882
Hlf	2.83424	0.0983411	0.791988	Slc30a3	9.22456	2.69915e-19
Hlf	2.83424	0.0983411	0.791988	Gldc	17.9815	0.00804157
Hlf	2.83424	0.0983411	0.791988	Zfp503	-5.55929	5.4644e-05
Hlf	2.83424	0.0983411	0.791988	Cebpa	7.67347	4.75475e-18
Hlf	2.83424	0.0983411	0.791988	Sh3rf2	4.5913	1.57267e-10
Hlf	2.83424	0.0983411	0.791988	Sdk1	7.80006	0.0078835
Hmx2	2.81417	0.0001	0.0001	Eea1	6.0728	8.90619e-77
Hmx2	2.81417	0.0001	0.0001	Aplp1	4.42203	1.54695e-69
Hmx2	2.81417	0.0001	0.0001	Smtn	11.312	4.13443e-18
Hmx2	2.81417	0.0001	0.0001	Car5b	5.65295	1.54265e-22
Hmx2	2.81417	0.0001	0.0001	Vps37d	11.8362	0.0010359
Hmx2	2.81417	0.0001	0.0001	Igdcc4	5.49836	8.87488e-12
Hmx2	2.81417	0.0001	0.0001	Syt9	10.9695	0.000453338
Homez	2.54014	15.5205	10.3679	Ifngr2	-9.94599	2.28838e-105
Homez	2.54014	15.5205	10.3679	Atcay	4.53579	2.86393e-66
Homez	2.54014	15.5205	10.3679	Tjp2	5.09539	1.2929e-65
Homez	2.54014	15.5205	10.3679	Maf	7.16002	7.03556e-120
Homez	2.54014	15.5205	10.3679	F830016B08Rik	9.01255	0.00198287
Homez	2.54014	15.5205	10.3679	Atp8b4	-18.2482	3.25618e-38
Homez	2.54014	15.5205	10.3679	Efnb3	-4.57289	0.0001237
Homez	2.54014	15.5205	10.3679	Oasl1	-8.00232	5.27268e-07
Homez	2.54014	15.5205	10.3679	Cacng4	13.5658	4.94377e-05
Hopx	3.15792	0.98409	1.98954	Col11a2	-4.37432	7.30578e-09
Hopx	3.15792	0.98409	1.98954	Tdrkh	-4.18413	8.52763e-13
Hopx	3.15792	0.98409	1.98954	Usp28	-4.16161	2.2462e-53
Hopx	3.15792	0.98409	1.98954	Prdm1	6.17896	1.97713e-13
Hopx	3.15792	0.98409	1.98954	Cnn3	-10.5865	2.36346e-66
Hopx	3.15792	0.98409	1.98954	Trav3-3	10.3807	0
Hopx	3.15792	0.98409	1.98954	Tnfsf11	5.91914	1.53349e-190
Hopx	3.15792	0.98409	1.98954	Il18r1	-13.4515	4.86712e-16
Hopx	3.15792	0.98409	1.98954	Zcchc24	-4.95585	2.84926e-16
Hopx	3.15792	0.98409	1.98954	Aplp1	4.42203	1.54695e-69
Hopx	3.15792	0.98409	1.98954	Gzmb	4.3684	0.000350044
Hopx	3.15792	0.98409	1.98954	Ndrg1	-9.6681	5.38115e-17
Hopx	3.15792	0.98409	1.98954	Fn1	-131.509	2.56025e-05
Hopx	3.15792	0.98409	1.98954	Ptpn13	5.51896	3.25328e-212
Hopx	3.15792	0.98409	1.98954	Pemt	-5.85088	1.81116e-05
Hopx	3.15792	0.98409	1.98954	Cdk5r1	5.91951	4.47889e-61
Hopx	3.15792	0.98409	1.98954	Ly6a	-4.25117	1.06528e-07
Hopx	3.15792	0.98409	1.98954	Ccr9	-10.1197	1.22256e-54
Hopx	3.15792	0.98409	1.98954	Plscr1	4.21683	5.2006e-86
Hopx	3.15792	0.98409	1.98954	Ifngr2	-9.94599	2.28838e-105
Hopx	3.15792	0.98409	1.98954	Bach2	-5.67132	9.9719e-111
Hopx	3.15792	0.98409	1.98954	Il18rap	-7.7514	2.52754e-38
Hopx	3.15792	0.98409	1.98954	Ifitm3	-9.68	0.0065733
Hopx	3.15792	0.98409	1.98954	Ifngr1	-4.75492	7.86391e-59
Hopx	3.15792	0.98409	1.98954	Farp1	7.69926	2.25451e-127
Hopx	3.15792	0.98409	1.98954	Sox4	-7.44331	8.15072e-23
Hopx	3.15792	0.98409	1.98954	Ccr5	9.49107	5.12809e-32
Hopx	3.15792	0.98409	1.98954	Cyfip1	4.00475	5.2582e-56
Hopx	3.15792	0.98409	1.98954	Abhd4	5.49337	1.88052e-170
Hopx	3.15792	0.98409	1.98954	Ebi3	4.27211	1.07138e-19
Hopx	3.15792	0.98409	1.98954	Aldh2	-4.90405	1.89255e-30
Hopx	3.15792	0.98409	1.98954	Tbc1d16	-20.7128	1.47837e-96
Hopx	3.15792	0.98409	1.98954	Ifng	5.70323	6.95971e-95
Hopx	3.15792	0.98409	1.98954	Amigo2	-16.8857	6.34161e-27
Hopx	3.15792	0.98409	1.98954	Itgam	-10.7892	0.000349611
Hopx	3.15792	0.98409	1.98954	Plekhg3	5.85667	3.1831e-67
Hopx	3.15792	0.98409	1.98954	Alcam	6.07893	1.9045e-61
Hopx	3.15792	0.98409	1.98954	Gpr35	-6.71766	0.0030692
Hopx	3.15792	0.98409	1.98954	Tmem176a	-4.06447	5.38166e-11
Hopx	3.15792	0.98409	1.98954	Txlnb	9.77053	2.39684e-51
Hopx	3.15792	0.98409	1.98954	Il1rl1	-4.29846	1.16967e-08
Hopx	3.15792	0.98409	1.98954	Pak6	4.60445	2.73677e-09
Hopx	3.15792	0.98409	1.98954	Cd22	7.95726	3.38643e-140
Hopx	3.15792	0.98409	1.98954	Entpd1	4.21803	2.03036e-48
Hopx	3.15792	0.98409	1.98954	Nrp2	-14.784	1.17296e-16
Hopx	3.15792	0.98409	1.98954	Rap1gap	4.04327	2.43627e-07
Hopx	3.15792	0.98409	1.98954	Ckap4	-4.53376	0.000101486
Hopx	3.15792	0.98409	1.98954	Kcnc1	-5.24822	3.60996e-06
Hopx	3.15792	0.98409	1.98954	Nhsl2	-8.49033	2.20307e-11
Hopx	3.15792	0.98409	1.98954	5730409E04Rik	4.16896	1.78508e-26
Hopx	3.15792	0.98409	1.98954	Xkr6	6.41852	8.15355e-60
Hopx	3.15792	0.98409	1.98954	Tnip3	13.2179	7.67516e-11
Hopx	3.15792	0.98409	1.98954	Ffar1	8.98088	1.8199e-30
Hopx	3.15792	0.98409	1.98954	Wisp1	5.63995	8.00369e-25
Hopx	3.15792	0.98409	1.98954	Zc3h12c	-5.63017	1.58604e-05
Hopx	3.15792	0.98409	1.98954	Tnfsf13b	7.225	2.61393e-46
Hopx	3.15792	0.98409	1.98954	Cd93	-16.4579	1.34485e-06
Hopx	3.15792	0.98409	1.98954	Pard6g	-11.0623	5.10398e-55
Hopx	3.15792	0.98409	1.98954	Asb2	4.57479	7.12855e-75
Hopx	3.15792	0.98409	1.98954	Tcrg-C2	-7.18806	2.07172e-11
Hopx	3.15792	0.98409	1.98954	Havcr2	14.6604	2.09105e-06
Hopx	3.15792	0.98409	1.98954	Eml6	4.7513	4.09351e-11
Hopx	3.15792	0.98409	1.98954	S1pr2	5.11094	1.6412e-80
Hopx	3.15792	0.98409	1.98954	Slc22a15	8.24357	1.33852e-133
Hopx	3.15792	0.98409	1.98954	Ago4	7.48534	1.8378e-29
Hopx	3.15792	0.98409	1.98954	Fam43a	7.30533	1.37044e-110
Hopx	3.15792	0.98409	1.98954	Pkd2	7.3577	0.00135174
Hopx	3.15792	0.98409	1.98954	Gzma	-5.63204	0.000361857
Hopx	3.15792	0.98409	1.98954	Synpo	8.00901	1.9656e-36
Hopx	3.15792	0.98409	1.98954	Cbfa2t3	10.0998	2.16564e-09
Hopx	3.15792	0.98409	1.98954	Serpina3f	4.57034	2.4191e-06
Hopx	3.15792	0.98409	1.98954	Cpne7	4.79317	1.82465e-10
Hopx	3.15792	0.98409	1.98954	Adgrg5	-10.2539	1.81368e-12
Hopx	3.15792	0.98409	1.98954	Cxcl10	7.81367	5.2861e-07
Hopx	3.15792	0.98409	1.98954	Gm4841	4.73897	1.23535e-19
Hopx	3.15792	0.98409	1.98954	Gcnt1	6.57371	3.13526e-10
Hopx	3.15792	0.98409	1.98954	Mmp25	-16.9579	0.000928873
Hopx	3.15792	0.98409	1.98954	Zfp683	-33.9982	8.39073e-10
Hopx	3.15792	0.98409	1.98954	Lpar3	22.632	1.09465e-53
Hopx	3.15792	0.98409	1.98954	Cybb	8.02992	4.70981e-17
Hopx	3.15792	0.98409	1.98954	Flrt2	16.3327	1.19788e-48
Hoxb4	3.01421	1.69888	0.993203	Ccr5	9.49107	5.12809e-32
Hoxb4	3.01421	1.69888	0.993203	Trav3-3	10.3807	0
Hoxb4	3.01421	1.69888	0.993203	Bach2	-5.67132	9.9719e-111
Hoxb4	3.01421	1.69888	0.993203	Farp1	7.69926	2.25451e-127
Hoxb4	3.01421	1.69888	0.993203	Pdcd1	6.78213	3.98811e-242
Hoxb4	3.01421	1.69888	0.993203	Tet1	-4.68563	4.84331e-42
Hoxb4	3.01421	1.69888	0.993203	Cyp2d22	-6.71394	8.34391e-55
Hoxb4	3.01421	1.69888	0.993203	Cyfip1	4.00475	5.2582e-56
Hoxb4	3.01421	1.69888	0.993203	Sulf2	-7.04808	8.60773e-07
Hoxb4	3.01421	1.69888	0.993203	Qser1	-7.62842	1.49453e-76
Hoxb4	3.01421	1.69888	0.993203	Satb1	-20.6635	9.11571e-39
Hoxb4	3.01421	1.69888	0.993203	Amigo2	-16.8857	6.34161e-27
Hoxb4	3.01421	1.69888	0.993203	Tmem38b	4.19116	1.05561e-149
Hoxb4	3.01421	1.69888	0.993203	Sh2b2	4.63205	0.00184883
Hoxb4	3.01421	1.69888	0.993203	Pkd2	7.3577	0.00135174
Hoxb4	3.01421	1.69888	0.993203	Cx3cr1	-6.46694	8.18349e-08
Hoxb4	3.01421	1.69888	0.993203	Sh3rf2	4.5913	1.57267e-10
Hsf4	2.84902	3.45927	1.01016	Eea1	6.0728	8.90619e-77
Hsf4	2.84902	3.45927	1.01016	Fam71b	4.95494	3.05237e-35
Hsf4	2.84902	3.45927	1.01016	Rnf128	7.11002	2.25322e-168
Hsf4	2.84902	3.45927	1.01016	Pxylp1	-6.42788	4.55978e-47
Hsf4	2.84902	3.45927	1.01016	Aplp1	4.42203	1.54695e-69
Hsf4	2.84902	3.45927	1.01016	Il18rap	-7.7514	2.52754e-38
Hsf4	2.84902	3.45927	1.01016	Rtn4rl1	-5.40881	3.66678e-36
[truncated: 3,617 more rows]

## Sheet: Active Tconv
Regulator	NES	Norm. Counts Tet+	Norm. Counts Tconv	Target	FC	FDR
2610021A01Rik	-2.77637	27.943	22.907	Itga5	-17.2465	0.000196504
2610021A01Rik	-2.77637	27.943	22.907	Cd55b	-7.41307	0.00305001
2610021A01Rik	-2.77637	27.943	22.907	Calhm2	4.89233	3.50457e-183
2610021A01Rik	-2.77637	27.943	22.907	Nrp2	-14.784	1.17296e-16
2610021A01Rik	-2.77637	27.943	22.907	Gucy1a3	-12.0281	1.07322e-24
2610021A01Rik	-2.77637	27.943	22.907	Gpr45	4.92252	6.66151e-22
Ar	-3.02274	22.4557	18.1193	Rapgef4	-24.1226	5.80275e-35
Ar	-3.02274	22.4557	18.1193	Atp8b4	-18.2482	3.25618e-38
Ar	-3.02274	22.4557	18.1193	H2-Ob	-7.66185	4.10461e-27
Ar	-3.02274	22.4557	18.1193	Epas1	-5.59876	1.27428e-85
Ar	-3.02274	22.4557	18.1193	Znrf3	-4.96407	3.57837e-56
Ar	-3.02274	22.4557	18.1193	Tdrkh	-4.18413	8.52763e-13
Ar	-3.02274	22.4557	18.1193	Prdm1	6.17896	1.97713e-13
Ar	-3.02274	22.4557	18.1193	Gabrr2	-4.99942	2.90517e-18
Ar	-3.02274	22.4557	18.1193	Chil5	-16.0869	2.19191e-17
Ar	-3.02274	22.4557	18.1193	Tdrp	-8.82806	5.5619e-15
Ar	-3.02274	22.4557	18.1193	Hid1	-7.23731	9.67339e-53
Ar	-3.02274	22.4557	18.1193	Chst2	11.2539	4.11881e-158
Ar	-3.02274	22.4557	18.1193	Il7r	-6.43164	3.5476e-11
Ar	-3.02274	22.4557	18.1193	Maf	7.16002	7.03556e-120
Ar	-3.02274	22.4557	18.1193	Klrd1	-27.661	3.10387e-29
Ar	-3.02274	22.4557	18.1193	Fry	-4.77402	3.18657e-08
Ar	-3.02274	22.4557	18.1193	Kcnq5	5.72182	4.34347e-52
Ar	-3.02274	22.4557	18.1193	Raver2	-13.2618	6.28276e-61
Ar	-3.02274	22.4557	18.1193	Gstt3	5.45215	1.81117e-22
Ar	-3.02274	22.4557	18.1193	Txk	-6.76497	2.9859e-106
Ar	-3.02274	22.4557	18.1193	Xkrx	-5.33302	8.86172e-11
Ar	-3.02274	22.4557	18.1193	Cdkn2c	4.07857	2.66339e-54
Ar	-3.02274	22.4557	18.1193	Pygm	-5.37459	1.28126e-27
Ar	-3.02274	22.4557	18.1193	Ccr5	9.49107	5.12809e-32
Ar	-3.02274	22.4557	18.1193	Actn1	-9.81292	5.66342e-33
Ar	-3.02274	22.4557	18.1193	Sorcs2	-9.99131	7.65954e-20
Ar	-3.02274	22.4557	18.1193	Qpct	-14.944	6.12477e-13
Ar	-3.02274	22.4557	18.1193	Lag3	11.8362	2.14684e-13
Ar	-3.02274	22.4557	18.1193	Tlr12	-10.221	3.66625e-15
Ar	-3.02274	22.4557	18.1193	Med12l	-6.59366	6.00888e-07
Ar	-3.02274	22.4557	18.1193	Amigo2	-16.8857	6.34161e-27
Ar	-3.02274	22.4557	18.1193	Matk	4.13237	3.28859e-17
Ar	-3.02274	22.4557	18.1193	Cntn1	-18.7171	0.00860317
Ar	-3.02274	22.4557	18.1193	Tjp2	5.09539	1.2929e-65
Ar	-3.02274	22.4557	18.1193	Plekha6	-18.3545	0.00355224
Ar	-3.02274	22.4557	18.1193	Car5b	5.65295	1.54265e-22
Ar	-3.02274	22.4557	18.1193	Il4	8.44496	1.53556e-32
Ar	-3.02274	22.4557	18.1193	Kdelc2	5.34465	7.16307e-51
Ar	-3.02274	22.4557	18.1193	Rufy4	-5.7921	5.81564e-05
Ar	-3.02274	22.4557	18.1193	Acoxl	-83.1062	7.31789e-07
Ar	-3.02274	22.4557	18.1193	Sccpdh	12.3326	7.45244e-23
Ar	-3.02274	22.4557	18.1193	Slc22a15	8.24357	1.33852e-133
Ar	-3.02274	22.4557	18.1193	Oasl1	-8.00232	5.27268e-07
Ar	-3.02274	22.4557	18.1193	Plat	-5.89147	1.072e-05
Ar	-3.02274	22.4557	18.1193	Rasgrp4	-5.70694	2.09833e-05
Ar	-3.02274	22.4557	18.1193	Il10	19.4079	4.74733e-13
Ar	-3.02274	22.4557	18.1193	Cd93	-16.4579	1.34485e-06
Ar	-3.02274	22.4557	18.1193	Cpne7	4.79317	1.82465e-10
Ar	-3.02274	22.4557	18.1193	Smim10l2a	4.09596	1.51212e-24
Ar	-3.02274	22.4557	18.1193	Ica1l	7.86504	2.03897e-23
Ar	-3.02274	22.4557	18.1193	Il9r	4.76878	4.61119e-32
Ar	-3.02274	22.4557	18.1193	Fxyd6	11.7083	1.29288e-09
Arid1b	-2.19542	117.854	115.878	Igf2bp3	-50.5824	0.00590404
Arid1b	-2.19542	117.854	115.878	Prkd3	-9.47005	1.98807e-32
Arid1b	-2.19542	117.854	115.878	Fn3k	-5.95309	1.33112e-05
Arid1b	-2.19542	117.854	115.878	Cdc42bpa	-4.59969	1.72868e-05
Arid1b	-2.19542	117.854	115.878	Kcnmb4	-4.79068	1.51818e-39
Arid1b	-2.19542	117.854	115.878	Zbtb32	7.3548	1.02715e-12
Arid1b	-2.19542	117.854	115.878	Vipr1	-12.5335	2.02392e-21
Arid1b	-2.19542	117.854	115.878	Ampd1	-34.8294	5.79517e-15
Arid1b	-2.19542	117.854	115.878	Capn3	-5.79496	7.96059e-20
Arid1b	-2.19542	117.854	115.878	Tbc1d4	6.97736	1.60146e-106
Arid1b	-2.19542	117.854	115.878	Ndrg1	-9.6681	5.38115e-17
Arid1b	-2.19542	117.854	115.878	Cybrd1	-7.93881	1.07383e-12
Arid1b	-2.19542	117.854	115.878	Gzmb	4.3684	0.000350044
Arid1b	-2.19542	117.854	115.878	Sccpdh	12.3326	7.45244e-23
Arid1b	-2.19542	117.854	115.878	2010300C02Rik	5.55163	9.26537e-28
Arid1b	-2.19542	117.854	115.878	Ncald	-6.988	4.81813e-07
Arid2	-3.09961	69.536	104.433	Ccr5	9.49107	5.12809e-32
Arid2	-3.09961	69.536	104.433	Prdm1	6.17896	1.97713e-13
Arid2	-3.09961	69.536	104.433	Epas1	-5.59876	1.27428e-85
Arid2	-3.09961	69.536	104.433	Fn1	-131.509	2.56025e-05
Arid2	-3.09961	69.536	104.433	Znrf3	-4.96407	3.57837e-56
Arid2	-3.09961	69.536	104.433	Il18r1	-13.4515	4.86712e-16
Arid2	-3.09961	69.536	104.433	Nme4	-15.0776	2.07507e-47
Arid2	-3.09961	69.536	104.433	Il4ra	-6.49075	6.59485e-199
Arid2	-3.09961	69.536	104.433	Bach2	-5.67132	9.9719e-111
Arid2	-3.09961	69.536	104.433	Igsf3	-11.6982	9.56292e-12
Arid2	-3.09961	69.536	104.433	Qser1	-7.62842	1.49453e-76
Arid2	-3.09961	69.536	104.433	Dapl1	-8.94613	1.42082e-81
Arid2	-3.09961	69.536	104.433	Cnn3	-10.5865	2.36346e-66
Arid2	-3.09961	69.536	104.433	Lrp5	-6.11593	8.39017e-51
Arid2	-3.09961	69.536	104.433	Mmp11	-4.2939	1.80536e-07
Arid2	-3.09961	69.536	104.433	Tmem176a	-4.06447	5.38166e-11
Arid2	-3.09961	69.536	104.433	Cybb	8.02992	4.70981e-17
Arid2	-3.09961	69.536	104.433	Nos1	10.4439	0.0064873
Arid2	-3.09961	69.536	104.433	Mgam	-70.9494	0.000395131
Arid2	-3.09961	69.536	104.433	Tnfsf13b	7.225	2.61393e-46
Arid2	-3.09961	69.536	104.433	Gucy1a3	-12.0281	1.07322e-24
Arid2	-3.09961	69.536	104.433	Clic5	-7.42734	9.8733e-05
Arid2	-3.09961	69.536	104.433	Vipr2	9.28675	1.23089e-67
Arid2	-3.09961	69.536	104.433	Dscam	-16.043	3.45063e-07
Arid4b	-2.36406	118.219	131.541	Usp28	-4.16161	2.2462e-53
Arid4b	-2.36406	118.219	131.541	Scml4	-4.52057	1.56377e-13
Arid4b	-2.36406	118.219	131.541	Nacc2	-11.6936	6.3927e-74
Arid4b	-2.36406	118.219	131.541	Lypd6b	-10.5678	1.45293e-49
Arid4b	-2.36406	118.219	131.541	Ggt5	-5.20634	2.54042e-55
Arid4b	-2.36406	118.219	131.541	Vipr1	-12.5335	2.02392e-21
Arid4b	-2.36406	118.219	131.541	Znrf3	-4.96407	3.57837e-56
Arid4b	-2.36406	118.219	131.541	Chil5	-16.0869	2.19191e-17
Arid4b	-2.36406	118.219	131.541	Prdm1	6.17896	1.97713e-13
Arid4b	-2.36406	118.219	131.541	G430095P16Rik	-4.22791	4.81549e-13
Arid4b	-2.36406	118.219	131.541	Gabrr2	-4.99942	2.90517e-18
Arid4b	-2.36406	118.219	131.541	Ampd1	-34.8294	5.79517e-15
Arid4b	-2.36406	118.219	131.541	Slc16a5	-20.8028	6.02061e-52
Arid4b	-2.36406	118.219	131.541	Irf4	5.22384	7.5953e-10
Arid4b	-2.36406	118.219	131.541	G0s2	-36.7824	0.0073656
Arid4b	-2.36406	118.219	131.541	Epas1	-5.59876	1.27428e-85
Arid4b	-2.36406	118.219	131.541	Bace1	-5.11048	0.00192025
Arid4b	-2.36406	118.219	131.541	Lef1	-6.60847	5.14374e-29
[truncated: 5,972 more rows]
