# Supplementary material for: A T follicular helper cell origin for T regulatory type 1 cells
Source: Cell Mol Immunol. 2023 Mar 27;20(5):489–511. doi: 10.1038/s41423-023-00989-z (PMC10202951; doi:10.1038/s41423-023-00989-z)
Supplement: Supplementary file 4 — Database 3 [file 41423_2023_989_MOESM4_ESM.xlsx]

## Sheet: All
Regulon	Size	NES	p.value	FDR
Bcl3	226	3.29005	0.00100171	0.0251786
Trps1	474	3.27741	0.00104764	0.0251786
Lrrfip1	313	3.26051	0.00111214	0.0251786
Csrnp1	569	3.2254	0.00125798	0.0251786
Nr4a1	722	3.22081	0.00127828	0.0251786
Prdm5	290	3.21764	0.00129251	0.0251786
Jun	388	3.2003	0.00137286	0.0251786
Stat3	333	3.19519	0.00139739	0.0251786
Tox2	311	3.18758	0.00143466	0.0251786
Nfkbiz	684	3.18587	0.00144319	0.0251786
Tgif1	790	3.1835	0.00145504	0.0251786
Zfp316	179	3.17009	0.00152391	0.0251786
Epas1	2010	3.16948	0.00152711	0.0251786
Smad3	593	3.16242	0.00156462	0.0251786
Runx2	1554	3.16096	0.00157253	0.0251786
Hopx	1225	3.15792	0.00158897	0.0251786
Nfil3	562	3.15167	0.00162337	0.0251786
Jarid2	395	3.14331	0.00167052	0.0251786
Rora	929	3.12149	0.00179938	0.0251786
Mxd1	237	3.11306	0.0018516	0.0251786
Id2	771	3.11047	0.00186793	0.0251786
Maf	766	3.10104	0.00192844	0.0251786
Klf9	191	3.09654	0.0019579	0.0251786
Pou2f2	249	3.07841	0.00208112	0.0251786
Zfp91	753	3.07666	0.00209331	0.0251786
Rfx5	430	3.07067	0.00213576	0.0251786
Elk3	560	3.06622	0.00216786	0.0251786
Rarg	862	3.06429	0.00218189	0.0251786
Runx3	508	3.05876	0.00222257	0.0251786
Nfkbia	1153	3.05025	0.00228648	0.0251786
Zbtb38	914	3.04902	0.00229587	0.0251786
Ppp1r13l	855	3.04742	0.00230812	0.0251786
Eomes	459	3.0472	0.00230981	0.0251786
Gfi1	1071	3.04308	0.00234167	0.0251786
Grhl1	469	3.04159	0.0023533	0.0251786
Klf8	726	3.03805	0.00238116	0.0251786
Atf6	516	3.03763	0.00238448	0.0251786
Ikzf3	336	3.02069	0.00252202	0.0251786
Prdm1	2062	3.01928	0.00253376	0.0251786
Tbx21	395	3.01772	0.0025468	0.0251786
Hoxb4	407	3.01421	0.00257649	0.0251786
Zfp467	879	3.01059	0.00260743	0.0251786
Nr2f6	904	2.99806	0.00271707	0.0251786
Cebpd	535	2.99572	0.00273798	0.0251786
Mafg	1007	2.99329	0.00275984	0.0251786
Creb3l2	1246	2.98218	0.00286206	0.0251786
Rorc	427	2.97253	0.00295354	0.0251786
Etv5	787	2.97223	0.00295644	0.0251786
Runx1	1011	2.96938	0.00298404	0.0251786
Creb3l1	479	2.96921	0.00298565	0.0251786
Zeb2	1442	2.9658	0.00301897	0.0251786
Bhlhe40	1127	2.96079	0.00306847	0.0251786
Arntl2	294	2.9558	0.00311864	0.0251786
Pbx3	946	2.95248	0.00315229	0.0251786
Egr4	66	2.94651	0.00321387	0.0251786
Arid3a	943	2.94638	0.00321514	0.0251786
Satb2	353	2.94498	0.00322974	0.0251786
Hif1a	588	2.94219	0.003259	0.0251786
Egr1	608	2.9389	0.00329382	0.0251786
Msc	197	2.93665	0.0033178	0.0251786
Gata3	726	2.93533	0.00333189	0.0251786
Egr3	348	2.9234	0.00346235	0.0251786
Nfatc1	236	2.91911	0.00351029	0.0251786
Dnajc1	575	2.91872	0.00351472	0.0251786
Myb	222	2.91258	0.00358458	0.0251786
Maff	790	2.91008	0.00361341	0.0251786
Tead3	199	2.90991	0.00361532	0.0251786
Rxra	370	2.90958	0.00361915	0.0251786
Zbtb1	483	2.90851	0.0036315	0.0251786
Scrt1	394	2.90555	0.00366611	0.0251786
Tfe3	471	2.892	0.00382796	0.0251786
Xbp1	388	2.88762	0.00388163	0.0251786
Klf4	713	2.87998	0.00397703	0.0251786
Nfkbie	641	2.87985	0.0039787	0.0251786
Pknox2	61	2.87643	0.00402203	0.0251786
E2f2	760	2.86774	0.00413414	0.0251786
Mxi1	1043	2.86702	0.00414354	0.0251786
Nfatc2	2061	2.86513	0.0041684	0.0251786
Nr4a2	858	2.86298	0.00419674	0.0251786
Jdp2	529	2.86137	0.00421811	0.0251786
Relb	766	2.85638	0.00428501	0.0251786
Ppard	1129	2.85326	0.00432729	0.0251786
Tcf4	622	2.85036	0.00436695	0.0251786
Hsf4	361	2.84902	0.00438537	0.0251786
Mbd1	179	2.84837	0.0043944	0.0251786
Etv6	543	2.84591	0.00442848	0.0251786
Rbpj	1213	2.8444	0.00444947	0.0251786
Hlf	413	2.83424	0.00459346	0.0253591
Lrrfip2	535	2.83132	0.0046356	0.0253684
Hmx2	90	2.81417	0.00489036	0.0262971
Sox5	160	2.8111	0.00493731	0.0262971
Mybl1	935	2.80801	0.00498492	0.0263428
Irf5	882	2.79329	0.00521754	0.0273509
Vax2	269	2.77632	0.00549779	0.028372
Zfp354a	242	2.74918	0.00597442	0.0302057
Ahr	1023	2.74432	0.00606371	0.0305023
Srf	328	2.74166	0.00611302	0.0305958
Hic1	807	2.70391	0.00685291	0.0339577
Zscan12	362	2.65183	0.00800574	0.0385204
Zbtb7b	600	2.64695	0.0081221	0.0388924
Foxm1	1662	2.62084	0.00877122	0.0410147
Sp140	401	2.61107	0.00902605	0.0414283
Tfdp2	948	2.59577	0.00943792	0.0431201
Vdr	274	2.58473	0.00974551	0.0439209
Zfp518b	1065	2.55055	0.0107552	0.0478224
Mafa	120	2.54827	0.0108259	0.0479226
Homez	283	2.54014	0.0110809	0.0488344
Aebp2	843	2.52819	0.0114653	0.0499912
Rel	1203	2.51532	0.0118925	0.0514996
Glis2	550	2.50432	0.0122685	0.0524441
Zbtb7a	582	2.49684	0.0125304	0.0532885
Arnt2	399	2.48749	0.0128649	0.0542944
Crem	659	2.48241	0.0130496	0.0547513
Npas2	450	2.4815	0.0130831	0.0547513
Klf10	447	2.46136	0.0138411	0.0569658
Rest	429	2.44706	0.0144026	0.058791
Klf12	383	2.43622	0.0148415	0.0596055
Zfp189	208	2.43475	0.0149021	0.0596082
Ikzf2	761	2.43245	0.0149972	0.0597487
Nfia	855	2.41937	0.0155474	0.0605489
Erf	1618	2.40519	0.0161642	0.0617803
Zfp282	457	2.38894	0.0168971	0.0639907
Smad6	77	2.37325	0.0176324	0.0665222
Atf5	695	2.35576	0.018485	0.0689554
Mxd3	831	2.35253	0.0186464	0.0690931
Zfp575	158	2.35113	0.0187164	0.0690931
Zfpm1	3206	2.34027	0.0192698	0.0699687
Sox12	387	2.33932	0.0193187	0.0699687
Snai2	356	2.32131	0.0202703	0.0726199
E2f8	746	2.30333	0.0212605	0.0744865
Ahrr	596	2.30238	0.0213139	0.0744865
Thap11	454	2.27966	0.0226278	0.0785345
Junb	680	2.27581	0.0228575	0.0785345
Zbtb46	532	2.27293	0.0230306	0.0788262
Prdm4	353	2.2521	0.0243157	0.0826568
Ddit3	538	2.22338	0.0261899	0.0878286
Zfp521	90	2.19865	0.027903	0.0921854
Nr4a3	845	2.1932	0.0282929	0.0921854
Npas4	158	2.19241	0.0283497	0.0921854
Zfp24	626	2.19116	0.0284404	0.0921854
Fosl1	1391	2.1777	0.0294281	0.0945498
Fosl2	667	2.17584	0.0295675	0.0946922
Zik1	539	2.1732	0.029765	0.095019
Gzf1	387	2.16429	0.0304424	0.0965625
Egr2	762	2.14948	0.0315963	0.0992187
Etv4	220	2.14719	0.0317779	0.0992187
Zfp41	671	2.14433	0.0320062	0.0996193
Batf	451	2.13105	0.0330853	0.101818
Tead1	257	2.12952	0.0332111	0.101818
Irf8	502	2.12904	0.0332513	0.101818
Nfkbil1	2972	2.10659	0.0351529	0.106098
A630001G21Rik	356	2.08019	0.037508	0.112494
Foxj1	59	2.07907	0.037611	0.112494
Zfp870	922	2.07091	0.0383672	0.114412
Zfp382	179	2.06308	0.0391055	0.115576
Gatad1	1009	2.0172	0.0436747	0.12398
Zkscan17	921	2.01049	0.0443798	0.124778
Elf5	583	2.00986	0.0444455	0.124778
Ubtf	458	2.00728	0.0447197	0.124778
Nfxl1	453	2.00072	0.0454223	0.126099
Zfp28	647	2.00045	0.0454514	0.126099
Zfp9	447	1.99464	0.0460821	0.126789
Tfcp2l1	172	1.99332	0.0462262	0.126835
Zfp768	665	1.98748	0.0468698	0.127897
Mta1	877	1.97698	0.048044	0.130743
Ovol1	40	1.96545	0.0493626	0.133601
Zfp449	105	1.95685	0.0503647	0.134691
Esrra	1273	1.95671	0.0503818	0.134691
Lyl1	570	1.92802	0.0538523	0.141541
Nfe2l1	452	1.92686	0.0539968	0.141541
Tfeb	816	1.92182	0.0546281	0.142434
Plagl1	403	1.91361	0.0556703	0.144395
E2f3	947	1.90197	0.057175	0.147913
Zbtb32	1025	1.87576	0.0606876	0.155385
Cebpb	444	1.87064	0.0613946	0.155869
Rfx8	91	1.87043	0.0614241	0.155869
Atf3	383	1.86334	0.062414	0.156981
Zfp458	424	1.83986	0.0657893	0.16309
Elf4	1498	1.83961	0.0658256	0.16309
E2f7	642	1.83596	0.0663639	0.16397
Zfp93	382	1.82993	0.0672599	0.16541
Foxe1	49	1.82772	0.0675909	0.165814
Osr2	50	1.81787	0.0690843	0.168647
Pbx4	426	1.81455	0.0695936	0.169475
Six5	677	1.7691	0.0768769	0.18362
Nfat5	794	1.76583	0.0774241	0.184044
Zfp128	306	1.7578	0.0787816	0.185939
E2f1	778	1.75479	0.079295	0.186268
Irf4	793	1.74168	0.0815644	0.190019
Kdm5c	305	1.74036	0.0817966	0.190019
Zfp691	217	1.74008	0.0818455	0.190019
Lhx1	77	1.72833	0.0839285	0.193749
Atf1	432	1.72696	0.0841753	0.193749
Zfp426	380	1.72626	0.0843015	0.193749
Hmgxb4	856	1.72557	0.0844249	0.193749
Hmx3	27	1.72423	0.0846655	0.193855
Hlx	486	1.67477	0.0939803	0.212737
Mybl2	1059	1.67043	0.0948343	0.213989
Foxs1	129	1.65945	0.0970254	0.216191
Foxp4	875	1.6334	0.102384	0.224614
Barx2	42	1.60788	0.107863	0.233546
Zfp771	1111	1.59758	0.110137	0.237439
Hoxa4	61	1.58848	0.112177	0.240277
Zfp760	822	1.57794	0.114579	0.243848
Zfp69	528	1.57314	0.115686	0.245156
Zfp324	819	1.55169	0.120737	0.254237
Stat5a	693	1.54614	0.122071	0.256504
Prop1	156	1.51354	0.130141	0.270607
Zfp580	633	1.50063	0.133452	0.275764
Zfp759	260	1.49852	0.133999	0.27632
Tshz2	161	1.48412	0.137778	0.282828
Pspc1	514	1.47433	0.140393	0.285954
Sox21	27	1.46867	0.141922	0.288477
Grhl3	228	1.46636	0.14255	0.289166
Klf6	909	1.45402	0.14594	0.294371
Trp63	93	1.45228	0.146424	0.294371
Cebpg	300	1.45148	0.146647	0.294371
Glis1	98	1.45045	0.146933	0.294371
Zfp583	288	1.44927	0.147262	0.294371
Zfp612	46	1.44549	0.14832	0.295452
Zfp334	107	1.44106	0.149569	0.296896
Dmrt2	369	1.43387	0.151611	0.299611
Prdm8	275	1.42939	0.152893	0.300952
Otx1	193	1.39991	0.16154	0.313023
Hinfp	408	1.39348	0.163475	0.316158
Tead4	67	1.39167	0.164022	0.316602
Foxf2	261	1.38787	0.165178	0.316736
Zfp827	1124	1.38232	0.166873	0.319012
Lmx1b	51	1.37695	0.168527	0.320893
Lhx2	204	1.376	0.168823	0.320893
Atoh8	87	1.36617	0.171887	0.324241
Zfp605	156	1.3624	0.173071	0.325858
Pgr	62	1.36033	0.173726	0.326474
Zfp11	170	1.35831	0.174365	0.327058
Zbed3	487	1.32668	0.184615	0.342414
Zbtb26	162	1.32321	0.185765	0.343907
Hoxc4	224	1.32024	0.186753	0.345095
Six1	61	1.30105	0.193242	0.353154
Nfatc4	122	1.29676	0.194712	0.35519
Zfp414	747	1.23065	0.218454	0.388675
Hivep1	267	1.23044	0.218532	0.388675
Klf11	2182	1.2273	0.219709	0.390072
Zbtb12	680	1.22396	0.220968	0.391609
Pou4f1	130	1.2164	0.223834	0.395281
Bhlha15	456	1.2115	0.225704	0.396475
Tfap2b	371	1.19671	0.23142	0.404376
Hnf1b	256	1.19194	0.233286	0.406923
Esr2	364	1.18575	0.235721	0.408826
Myrf	169	1.18396	0.23643	0.408826
Zfp358	733	1.18182	0.237279	0.409583
Gtf3a	680	1.17567	0.239725	0.41309
Ovol2	188	1.17315	0.240735	0.413663
Dnmt1	746	1.17277	0.240888	0.413663
Zfp462	145	1.16565	0.243756	0.41715
Nfe2	234	1.15956	0.246229	0.420659
Sall3	87	1.15728	0.247158	0.421524
Arid5b	656	1.1322	0.25755	0.437747
Wiz	566	1.11947	0.262941	0.44388
Trp73	427	1.11675	0.2641	0.445082
Mxd4	541	1.11291	0.265747	0.446841
Ybx3	1299	1.10894	0.267455	0.4472
Hmga1	521	1.10756	0.268051	0.4472
Hoxb13	49	1.10368	0.269731	0.449251
Sox9	172	1.09278	0.274492	0.454899
Mafb	410	1.08605	0.277456	0.459047
Zfp219	557	1.07557	0.282117	0.464445
Ybx2	127	1.07191	0.283759	0.466185
Zfp947	91	1.07035	0.284462	0.466185
Pou3f3	370	1.06324	0.287672	0.470396
Tbx3	52	1.06035	0.288985	0.470396
Hivep3	1265	1.05488	0.291479	0.472054
Zfp248	257	1.04149	0.297649	0.479076
Hey1	227	1.04129	0.297739	0.479076
Nono	1406	1.03518	0.300585	0.482876
Mycn	162	1.02108	0.307217	0.491942
Mycl	497	1.01742	0.308953	0.492633
Rcor3	1188	1.01704	0.309132	0.492633
Tshz3	195	1.01363	0.31076	0.492862
Maz	778	1.00616	0.314337	0.496164
Hesx1	208	0.999567	0.31752	0.499605
Hmg20b	1015	0.997324	0.318608	0.500525
Tcf3	917	0.988067	0.32312	0.505747
Neurog2	59	0.986203	0.324034	0.505858
Onecut2	154	0.970253	0.33192	0.514141
Twist1	92	0.965805	0.334142	0.515641
Thap4	695	0.952874	0.340654	0.521076
Sfpq	362	0.951983	0.341106	0.521076
Bcl6b	63	0.947341	0.343465	0.521759
Foxc1	64	0.94698	0.343649	0.521759
Hif3a	602	0.941073	0.346668	0.524743
Pparg	470	0.935793	0.34938	0.527246
Tonsl	1239	0.925874	0.354512	0.531114
Pou4f2	87	0.925066	0.354932	0.531114
Esrrb	98	0.9092	0.363245	0.538653
Nfkb2	685	0.908851	0.363429	0.538653
Zfp618	251	0.898188	0.369086	0.544096
Zbtb16	146	0.892078	0.372351	0.546994
Irx3	37	0.888043	0.374518	0.549366
Hes1	221	0.88332	0.377064	0.549861
E430018J23Rik	322	0.880239	0.37873	0.551484
Pax3	304	0.879182	0.379303	0.551512
Shox2	25	0.87799	0.379949	0.551646
Nfkb1	1647	0.867535	0.385649	0.558294
Insm1	269	0.866496	0.386218	0.558307
Gcm2	130	0.863859	0.387666	0.559587
Batf3	438	0.857898	0.390949	0.563305
Pax5	170	0.857131	0.391372	0.563305
Zfp711	62	0.85174	0.394358	0.565968
Zfp444	419	0.851001	0.394769	0.565968
Plagl2	1355	0.850715	0.394928	0.565968
Ctcfl	319	0.848745	0.396023	0.566697
Zfp105	149	0.846735	0.397143	0.566697
Zfp296	965	0.844405	0.398443	0.567739
Zfp532	1114	0.841412	0.400117	0.569309
Six3	266	0.836321	0.402974	0.571812
Foxd2	494	0.826846	0.408324	0.577686
Hoxd9	83	0.822505	0.410789	0.580349
Smarcc1	1188	0.817308	0.413753	0.580352
Foxq1	120	0.817066	0.413891	0.580352
Tbx18	405	0.810232	0.417807	0.581195
Tfdp1	1558	0.806256	0.420095	0.58275
Tbr1	175	0.801998	0.422554	0.583723
Nfib	332	0.800091	0.423658	0.584437
Prox1	204	0.796368	0.425818	0.586604
Zfp523	750	0.774601	0.438575	0.600854
Zbtb22	2187	0.766451	0.443408	0.604979
St18	74	0.754887	0.450317	0.612726
Dnmt3a	492	0.752617	0.45168	0.613743
Tox3	59	0.742731	0.457644	0.621
Nkx3-2	160	0.736976	0.461137	0.622347
Klf1	123	0.734002	0.462947	0.623102
Nfyb	1282	0.73264	0.463778	0.623378
Ebf3	175	0.718587	0.472396	0.632401
Zfp787	433	0.712646	0.476065	0.634488
Gli3	218	0.710928	0.477129	0.634488
Foxf1	72	0.710909	0.47714	0.634488
Smarcc2	1016	0.705347	0.480594	0.638229
Pou3f4	94	0.704129	0.481352	0.638385
Foxl1	47	0.698856	0.484642	0.64104
Pou6f2	72	0.690243	0.490041	0.647323
Mta2	821	0.689022	0.49081	0.647479
Ebf2	97	0.685403	0.49309	0.648768
Zfp54	389	0.677909	0.497829	0.652686
Zfp641	127	0.677384	0.498162	0.652686
Tfap2a	291	0.676554	0.498689	0.652686
Zkscan7	1071	0.672484	0.501275	0.654352
Zfp182	745	0.669827	0.502968	0.655702
Snai1	89	0.6676	0.504389	0.656218
Nkx2-1	67	0.664861	0.50614	0.657256
Sox13	198	0.656596	0.51144	0.663274
Zfp217	1319	0.641429	0.521244	0.672015
Tcf23	26	0.641062	0.521482	0.672015
Sox11	195	0.638579	0.523097	0.672015
Hoxb3	216	0.63784	0.523578	0.672015
Pax1	77	0.635482	0.525114	0.673024
Cebpa	219	0.633524	0.526392	0.673024
Tsc22d4	712	0.631918	0.52744	0.673501
Zfp61	325	0.622708	0.533476	0.678598
Pbx1	492	0.618917	0.535971	0.680902
Myt1	65	0.616773	0.537385	0.681828
Ssrp1	2084	0.604887	0.545254	0.690055
Nrl	104	0.601816	0.547297	0.691761
Zfp160	247	0.599644	0.548743	0.692305
Zfp738	355	0.599083	0.549118	0.692305
Mzf1	380	0.594302	0.55231	0.69545
Osr1	195	0.592878	0.553263	0.69577
Foxh1	52	0.583293	0.559696	0.701354
Grhl2	111	0.580276	0.561729	0.702866
Mlxipl	158	0.576254	0.564443	0.705377
Zfp524	1512	0.572388	0.567059	0.706497
Zfhx3	455	0.571785	0.567468	0.706497
Rfx4	73	0.565954	0.571425	0.710536
Pou3f1	58	0.559295	0.57596	0.714392
Phtf2	463	0.551914	0.581007	0.718197
Zfp114	343	0.548057	0.583652	0.718197
Dmap1	1112	0.54747	0.584056	0.718197
Foxa1	98	0.547441	0.584076	0.718197
Hoxa6	84	0.539653	0.589437	0.721227
Thap1	942	0.534317	0.593122	0.724846
Esrrg	85	0.531502	0.595071	0.725448
Zfhx4	96	0.528566	0.597107	0.726246
Six6	308	0.515647	0.606101	0.735294
Zkscan2	207	0.512532	0.608279	0.737038
Npas3	52	0.502393	0.615391	0.74475
Pax9	116	0.498646	0.618029	0.746345
Zfp251	921	0.498392	0.618208	0.746345
Prrx1	537	0.494292	0.6211	0.748929
Zfp541	131	0.480256	0.631046	0.756343
Lbx2	69	0.478292	0.632442	0.757106
Zic5	59	0.472325	0.636695	0.759981
Onecut1	95	0.471712	0.637132	0.759981
Meis2	333	0.463527	0.642986	0.765017
Rxrb	663	0.462837	0.643482	0.765017
Gcm1	289	0.462589	0.643659	0.765017
Zfp457	252	0.460408	0.645223	0.76505
Zic4	35	0.448053	0.654115	0.774672
Nr1h3	321	0.443303	0.657547	0.777427
Klf5	136	0.442672	0.658003	0.777427
Hoxd10	138	0.434428	0.663978	0.783556
Sox7	87	0.414164	0.678754	0.798673
Zfp719	795	0.413564	0.679193	0.798673
Vsx1	65	0.410959	0.681103	0.799974
Rorb	504	0.409602	0.682098	0.800199
Nhlh2	52	0.407443	0.683683	0.801115
Wt1	176	0.400934	0.688469	0.805348
Zbtb7c	104	0.389138	0.697174	0.813421
Bcl11a	282	0.378208	0.705276	0.817203
Barhl1	77	0.376966	0.706199	0.817203
Nr2f1	130	0.375181	0.707526	0.817203
Hsf5	172	0.374527	0.708013	0.817203
Dlx6	480	0.374438	0.708078	0.817203
Mef2c	360	0.364232	0.715685	0.82312
Neurod2	76	0.360693	0.718329	0.824257
Hes7	464	0.349606	0.726634	0.829963
Tbx4	197	0.339439	0.734279	0.837227
Rxrg	94	0.333578	0.738698	0.837976
Tbx5	416	0.330884	0.740732	0.839328
Pou5f1	58	0.319073	0.749671	0.846422
Tada2a	791	0.317788	0.750646	0.846422
Rbpjl	165	0.309378	0.757034	0.851023
Zbed4	504	0.302684	0.762131	0.855786
Hdx	92	0.300212	0.764016	0.856118
Kdm2a	1037	0.292561	0.769858	0.860582
Scx	288	0.288478	0.772981	0.86228
Zgpat	1931	0.286534	0.774469	0.862831
Hoxb5	40	0.282642	0.777451	0.864195
Foxk2	737	0.282325	0.777694	0.864195
Foxb1	101	0.281449	0.778366	0.864195
Foxg1	141	0.280409	0.779164	0.864195
Ehf	347	0.273382	0.78456	0.868459
Mecom	83	0.269157	0.787809	0.870874
Msx2	171	0.264128	0.791681	0.873111
Bnc2	240	0.244773	0.806633	0.885244
Zfp423	76	0.243048	0.807968	0.885244
Foxo4	1992	0.227058	0.820379	0.893979
Hoxb6	54	0.224599	0.822291	0.895084
Sp8	101	0.222378	0.82402	0.895986
Nr2f2	379	0.218094	0.827356	0.897654
Nr1i3	150	0.215718	0.829208	0.898333
Vsx2	321	0.214976	0.829786	0.898333
Sox8	77	0.206498	0.836402	0.903532
Dlx1	106	0.195615	0.844911	0.911735
Lhx9	207	0.189409	0.849773	0.913056
Meis1	342	0.188121	0.850782	0.913056
Pax6	535	0.187139	0.851552	0.913056
Zfp551	145	0.179271	0.857725	0.915834
Hoxa1	107	0.177856	0.858836	0.915834
Gata5	300	0.1767	0.859744	0.915834
Zfp384	1655	0.151117	0.879883	0.932708
Gata2	201	0.150631	0.880267	0.932708
Erg	260	0.145758	0.884112	0.934794
Foxn1	118	0.139353	0.889171	0.936434
Zfp513	753	0.136398	0.891507	0.937561
Sohlh1	36	0.135296	0.892378	0.937561
Mkx	112	0.133678	0.893657	0.937916
Lmx1a	144	0.128097	0.898072	0.939775
Zfp697	719	0.125923	0.899793	0.939775
Pou1f1	375	0.125772	0.899912	0.939775
Meox2	27	0.124265	0.901106	0.939792
Neurod6	150	0.1215	0.903295	0.939836
Gata4	120	0.120637	0.903979	0.939836
Zfp42	69	0.0991921	0.920986	0.954528
Tfec	312	0.0865368	0.93104	0.961832
Scrt2	51	0.0850935	0.932187	0.961832
Sall1	173	0.0830314	0.933827	0.961832
Zfp811	303	0.0780488	0.937789	0.964242
Spib	342	0.077553	0.938184	0.964242
Dmbx1	168	0.0717869	0.942772	0.966073
Six2	639	0.0717588	0.942794	0.966073
Hoxc10	32	0.0651052	0.94809	0.968847
Tal1	328	0.0646922	0.948419	0.968847
Nr3c2	317	0.0628245	0.949906	0.969372
Alx4	430	0.0536647	0.957202	0.973014
Evx2	28	0.0501118	0.960033	0.973588
Spi1	421	0.0495441	0.960486	0.973588
Sox1	234	0.0468742	0.962614	0.974353
Sox30	33	0.0371754	0.970345	0.981181
Dlx4	40	0.0309687	0.975294	0.985186
Ppara	136	0.0129336	0.989681	0.994674
Sox6	332	0.00844033	0.993266	0.995264
Dmrta1	315	0.0068503	0.994534	0.995534
Nr2e3	65	0.00505204	0.995969	0.995969
Gbx1	125	-0.00907533	0.992759	0.995264
Ebf1	423	-0.00933212	0.992554	0.995264
Zfp872	288	-0.0145692	0.988376	0.994366
Foxa3	42	-0.0171372	0.986327	0.993308
Pou3f2	294	-0.0215778	0.982785	0.990742
Mier2	745	-0.0230507	0.98161	0.990561
Uncx	146	-0.0490486	0.960881	0.973588
Gata6	51	-0.0534374	0.957383	0.973014
Hoxb2	121	-0.0552513	0.955938	0.973014
Barhl2	138	-0.0587294	0.953168	0.971704
Zfp92	343	-0.066849	0.946702	0.968847
Tbx15	50	-0.0764369	0.939072	0.964242
Zkscan4	73	-0.0840133	0.933046	0.961832
Heyl	141	-0.093759	0.925301	0.957009
Duxbl2	26	-0.0961901	0.92337	0.956004
Zfp526	420	-0.115571	0.907993	0.942042
Zbed6	867	-0.117767	0.906252	0.941217
Rslcan18	488	-0.121418	0.90336	0.939836
Batf2	261	-0.125477	0.900146	0.939775
Creb3l3	57	-0.129626	0.896862	0.939775
Pax7	271	-0.139033	0.889424	0.936434
Phf5a	2835	-0.140471	0.888288	0.936434
Zfp366	360	-0.141872	0.887181	0.936434
Foxj2	629	-0.147179	0.88299	0.9346
Zfhx2	1038	-0.157971	0.874479	0.928552
Zfp692	543	-0.159484	0.873288	0.928276
Zic1	703	-0.170495	0.864621	0.920045
Elf3	27	-0.17894	0.857985	0.915834
Zbtb34	1210	-0.17951	0.857537	0.915834
Smarca5	1194	-0.18474	0.853433	0.914
Cebpe	151	-0.187032	0.851636	0.913056
Nkx6-1	115	-0.189344	0.849823	0.913056
Nr5a1	26	-0.192907	0.847032	0.913034
Creb3l4	110	-0.210298	0.833435	0.901305
Zfp791	356	-0.22098	0.825108	0.896191
Kmt2a	658	-0.228161	0.819521	0.893979
Usf2	726	-0.233721	0.815202	0.890286
Duxbl1	115	-0.23936	0.810826	0.88648
Foxp2	382	-0.241965	0.808807	0.885244
Hoxa9	174	-0.244193	0.807082	0.885244
Zfp729a	442	-0.249133	0.803258	0.883052
Tef	717	-0.252818	0.800409	0.880892
Hoxb9	40	-0.263114	0.792462	0.873111
Klf15	119	-0.264573	0.791339	0.873111
Zfp37	410	-0.273131	0.784752	0.868459
Zfp579	1301	-0.288312	0.773108	0.86228
Nr2c2	522	-0.298915	0.765005	0.856118
Kdm5d	407	-0.299931	0.76423	0.856118
Rfx1	333	-0.311931	0.755093	0.8498
Tbx20	211	-0.317002	0.751242	0.846422
E2f6	1644	-0.32187	0.747551	0.845132
Ybx1	1020	-0.326532	0.744022	0.842097
Zfp276	1369	-0.33416	0.738258	0.837976
Sox15	60	-0.336682	0.736357	0.837227
Sim1	112	-0.337279	0.735907	0.837227
Nfe2l3	326	-0.337363	0.735843	0.837227
Atf4	479	-0.350329	0.726092	0.829963
Nkx2-9	55	-0.353514	0.723703	0.828515
Aire	190	-0.356845	0.721208	0.826609
Zfp819	47	-0.361276	0.717893	0.824257
E2f4	820	-0.366167	0.714241	0.822409
Lhx4	114	-0.371259	0.710445	0.818985
Hoxa3	103	-0.376619	0.706457	0.817203
Gfi1b	58	-0.377168	0.706049	0.817203
Zfp239	1747	-0.377823	0.705562	0.817203
Zfp687	1121	-0.384214	0.70082	0.816394
Hes6	1114	-0.388763	0.697451	0.813421
Zfp362	911	-0.400332	0.688912	0.805348
Zbtb45	1070	-0.427335	0.669135	0.788709
Zfp322a	578	-0.461144	0.644696	0.76505
Zbtb37	1485	-0.476458	0.633748	0.757759
Zfp536	76	-0.482849	0.629203	0.755043
Cic	558	-0.487242	0.626087	0.752211
Zfp13	53	-0.490811	0.62356	0.75008
Nanog	908	-0.491311	0.623206	0.75008
Meis3	655	-0.526762	0.598359	0.726787
Zfp429	335	-0.528454	0.597184	0.726246
Gabpa	536	-0.532924	0.594086	0.725134
Gmeb2	1680	-0.540655	0.588746	0.721227
Znfx1	718	-0.540735	0.58869	0.721227
Ncoa2	1338	-0.54381	0.586572	0.720378
Zfp786	164	-0.547478	0.584051	0.718197
Mnt	758	-0.548972	0.583025	0.718197
Zfp329	251	-0.550006	0.582316	0.718197
Myt1l	33	-0.564903	0.57214	0.710538
Zfp945	570	-0.571871	0.567409	0.706497
BC025920	540	-0.583116	0.559815	0.701354
Zfp654	1350	-0.588711	0.556055	0.698399
Thap7	686	-0.615332	0.538335	0.682165
Zfp943	1006	-0.623547	0.532925	0.678598
Irf3	1147	-0.630763	0.528195	0.673601
Hnf1a	43	-0.634176	0.525966	0.673024
Zfp799	1025	-0.638792	0.522958	0.672015
Atf6b	545	-0.638902	0.522886	0.672015
Six4	195	-0.650845	0.515147	0.666346
Spic	413	-0.652143	0.514309	0.666127
Zfp335	586	-0.667141	0.504682	0.656218
Ubp1	890	-0.673755	0.500467	0.654154
Zfp317	586	-0.681553	0.495521	0.651107
Mlxip	1033	-0.685721	0.492889	0.648768
Zfpm2	34	-0.701146	0.483212	0.639999
Kat6a	1372	-0.711013	0.477076	0.634488
Zbtb25	892	-0.717128	0.473295	0.632754
Tbx2	694	-0.72806	0.466577	0.625452
Kmt2b	1015	-0.729362	0.46578	0.625226
Adnp2	1151	-0.735427	0.46208	0.622776
Zfp445	2097	-0.737568	0.460777	0.622347
Ncor2	857	-0.738297	0.460334	0.622347
Zkscan8	733	-0.738455	0.460238	0.622347
Lyar	1783	-0.755979	0.449662	0.612672
Mef2a	1429	-0.770224	0.441167	0.602746
Zc3h6	1754	-0.770968	0.440726	0.602746
Rlf	2784	-0.775309	0.438157	0.600854
Crx	233	-0.781654	0.434418	0.5968
Nr3c1	733	-0.784617	0.432678	0.595231
Zfp956	1002	-0.803612	0.421621	0.583243
Etv1	99	-0.804228	0.421266	0.583243
Sp4	1356	-0.808427	0.418845	0.581826
Sp3	1052	-0.811928	0.416833	0.580651
Zfp169	755	-0.812488	0.416511	0.580651
Rere	676	-0.814335	0.415453	0.580352
Rc3h2	1649	-0.814799	0.415187	0.580352
Elf2	594	-0.814865	0.41515	0.580352
E4f1	794	-0.817336	0.413737	0.580352
Zfp628	1066	-0.817822	0.413459	0.580352
Zkscan1	556	-0.819697	0.412389	0.580352
Zfp606	401	-0.828242	0.407533	0.577387
Zfp148	241	-0.836232	0.403024	0.571812
Pou2f1	336	-0.847392	0.396777	0.566697
Prox2	743	-0.868711	0.385005	0.558174
Zfp740	1998	-0.883354	0.377045	0.549861
Tbx6	2312	-0.885284	0.376003	0.549861
Bach1	2457	-0.885731	0.375763	0.549861
Zscan2	1993	-0.896788	0.369832	0.544096
Ncor1	843	-0.897557	0.369422	0.544096
Zfp871	631	-0.900508	0.36785	0.543588
Nfatc3	1220	-0.903002	0.366525	0.542435
Zfp292	708	-0.911168	0.362207	0.538445
Zfp646	802	-0.912195	0.361666	0.538445
Thap3	1273	-0.919982	0.357582	0.533161
Foxk1	1075	-0.922172	0.356439	0.532254
Zhx1	306	-0.92466	0.355143	0.531114
Zfp784	457	-0.925789	0.354556	0.531114
Mlx	1914	-0.932462	0.351098	0.528238
Zbtb4	965	-0.934522	0.350035	0.527435
Smad2	982	-0.935812	0.34937	0.527246
Glis3	285	-0.942779	0.345794	0.524217
Zkscan3	737	-0.947396	0.343437	0.521759
Usf1	605	-0.948863	0.34269	0.521759
Id3	1300	-0.953391	0.340392	0.521076
Id1	225	-0.953772	0.340199	0.521076
Smarce1	1192	-0.957786	0.338171	0.519781
Crebzf	1713	-0.961903	0.336098	0.517394
Zfp287	2160	-0.965206	0.334442	0.515641
Nfkbib	1148	-0.968994	0.332548	0.514314
Bhlhe41	842	-0.972766	0.33067	0.513002
Foxc2	132	-0.975992	0.329068	0.511313
Myc	1075	-0.976173	0.328979	0.511313
Pbx2	1508	-0.978641	0.327757	0.510871
Cdc5l	874	-0.987383	0.323455	0.505747
Tcf25	1439	-0.989996	0.322176	0.505334
Zbtb24	676	-1.00011	0.317257	0.499605
Zfp800	359	-1.00761	0.313644	0.495856
Zfp729b	419	-1.011	0.312017	0.494068
Clock	957	-1.01436	0.310412	0.492862
Nrf1	298	-1.01442	0.310381	0.492862
Zkscan5	245	-1.01784	0.308755	0.492633
Zfp511	804	-1.02248	0.306552	0.491669
Rfx3	615	-1.04386	0.296548	0.478707
Tox4	735	-1.05206	0.292774	0.473381
Zfp236	2025	-1.05816	0.289983	0.470396
Deaf1	823	-1.05847	0.289841	0.470396
Npas1	371	-1.05856	0.289799	0.470396
Elmsan1	1759	-1.05995	0.289168	0.470396
Zfp369	742	-1.07009	0.284579	0.466185
Rbak	604	-1.07886	0.280652	0.462797
Nkx6-2	108	-1.08183	0.279326	0.461374
Hsf2	1202	-1.09419	0.273872	0.454628
Zfp341	885	-1.10032	0.271194	0.450933
Zfp90	791	-1.10855	0.267625	0.4472
Csrnp3	223	-1.11118	0.266489	0.446841
Dnajc2	583	-1.11211	0.26609	0.446841
Elk1	1193	-1.12314	0.261378	0.44199
Zfp651	129	-1.12361	0.261179	0.44199
Zfp647	342	-1.13017	0.258403	0.438448
Zscan20	488	-1.13909	0.254667	0.433586
Yy1	508	-1.16629	0.243497	0.41715
Sp100	2005	-1.18493	0.236047	0.408826
Hmbox1	1207	-1.18725	0.23513	0.408707
Zfp260	506	-1.18795	0.234851	0.408707
Zfp174	452	-1.19853	0.230711	0.403845
Dmtf1	616	-1.20296	0.22899	0.401539
Stat2	580	-1.21373	0.22485	0.395673
Atf7	736	-1.21473	0.224469	0.395673
Srebf1	761	-1.22259	0.221484	0.391826
Nr1d2	1345	-1.23097	0.218336	0.388675
Zfp652	1556	-1.2443	0.21339	0.381574
Rcor2	164	-1.25342	0.210052	0.37628
Elk4	800	-1.25682	0.208818	0.374744
Zbtb39	944	-1.26439	0.206089	0.370513
Mga	584	-1.26524	0.205785	0.370513
Zbtb2	1088	-1.27551	0.202129	0.364711
Pura	589	-1.28535	0.198671	0.359121
Zfp637	2489	-1.28832	0.197635	0.357899
Zfp112	254	-1.29008	0.197024	0.357442
Zfp286	617	-1.29136	0.19658	0.357287
Zscan26	766	-1.29265	0.196131	0.357123
Srebf2	984	-1.30144	0.193108	0.353154
Zfp94	772	-1.30472	0.191987	0.352153
Zfp558	199	-1.31022	0.19012	0.349371
Tada2b	1058	-1.31235	0.189402	0.348697
Bbx	241	-1.31666	0.187953	0.346668
Zfp451	624	-1.32844	0.184034	0.341974
Crebl2	823	-1.34177	0.17967	0.334488
Thra	1109	-1.34712	0.177941	0.33189
Rarb	263	-1.354	0.175737	0.328395
Rfxap	1161	-1.35635	0.174987	0.327606
Sp1	884	-1.36914	0.170957	0.323099
Zfp512	680	-1.37197	0.170071	0.322036
Hbp1	705	-1.37484	0.169182	0.320963
Zfp626	512	-1.37699	0.168516	0.320893
Zfp963	938	-1.38726	0.165364	0.316736
Zfp386	734	-1.38877	0.164902	0.316736
Zfp953	2095	-1.38906	0.164815	0.316736
Prdm16	802	-1.40125	0.161141	0.312858
Zfp534	28	-1.40367	0.160419	0.312064
Zfp595	924	-1.41002	0.158533	0.309001
Rfx7	762	-1.41052	0.158387	0.309001
Zfp746	688	-1.41379	0.157422	0.308041
Klf7	580	-1.42381	0.154501	0.302919
Rfx2	628	-1.42542	0.154037	0.302605
A530032D15Rik	194	-1.43207	0.152124	0.300031
Kat5	324	-1.43602	0.150995	0.298989
Zbtb6	586	-1.4408	0.14964	0.296896
Zfp644	554	-1.44849	0.147481	0.294371
Zglp1	525	-1.44956	0.147181	0.294371
Zfp869	1490	-1.46481	0.142972	0.289431
Zbtb41	905	-1.47763	0.139508	0.284733
Mef2d	1147	-1.47938	0.13904	0.28436
Zfp109	736	-1.48326	0.138006	0.282828
Mier3	485	-1.49259	0.135544	0.27893
Zfp3	464	-1.50418	0.132535	0.274439
Zfp777	1275	-1.50651	0.131936	0.273768
Smad5	803	-1.51503	0.129765	0.270389
Adnp	789	-1.53785	0.124086	0.259098
Nfya	507	-1.54215	0.123038	0.257449
Rfxank	851	-1.54414	0.122554	0.256976
Pax8	474	-1.56559	0.117444	0.247828
Zfp62	409	-1.56897	0.116655	0.246685
Zfp410	634	-1.57459	0.115351	0.244968
Zbtb17	422	-1.57818	0.114523	0.243848
Mta3	374	-1.58142	0.113783	0.243192
Trp53	1400	-1.58858	0.112156	0.240277
Zfp712	403	-1.59301	0.111159	0.239123
Zbtb49	350	-1.59777	0.110094	0.237439
Zfp748	549	-1.61437	0.106448	0.230985
Cux2	1446	-1.62239	0.104719	0.22773
Purb	1098	-1.62455	0.104259	0.227224
Foxn3	1833	-1.62549	0.104057	0.227224
Creb1	327	-1.62944	0.103219	0.225948
Zfp212	1260	-1.63538	0.101969	0.224197
Zfp664	666	-1.64212	0.100565	0.221599
Tsc22d2	940	-1.64502	0.0999649	0.220765
Zfp518a	1075	-1.64631	0.0997003	0.22067
Mitf	422	-1.65212	0.0985105	0.218522
Nfic	682	-1.65412	0.0981022	0.218102
Tbpl1	1594	-1.66167	0.0965798	0.21568
Arid4a	612	-1.66244	0.0964238	0.21568
Hoxa2	45	-1.66347	0.0962176	0.21568
Hmg20a	1242	-1.6663	0.0956538	0.215059
Zbtb20	981	-1.66978	0.0949628	0.213989
Zfp235	1267	-1.691	0.090837	0.20609
Zfp46	176	-1.69198	0.0906494	0.20609
Zfp408	709	-1.70021	0.0890921	0.203057
Zscan22	924	-1.70038	0.0890595	0.203057
Ncoa1	683	-1.73879	0.0820714	0.1901
Zbtb48	440	-1.74146	0.0816027	0.190019
Atrx	556	-1.74603	0.0808063	0.189372
Nr6a1	329	-1.75535	0.0792	0.186268
Zfp655	472	-1.75967	0.0784643	0.185631
Mier1	551	-1.76152	0.0781497	0.185327
Lhx6	129	-1.76762	0.0771243	0.18377
Zfp266	1521	-1.77059	0.0766296	0.183469
Zbtb44	759	-1.78268	0.074639	0.179134
Hes5	104	-1.79093	0.0733048	0.176356
Tcf12	518	-1.79294	0.0729831	0.176008
Prdm2	1015	-1.79515	0.0726299	0.175581
Zfp868	689	-1.7975	0.0722559	0.175102
Kat6b	963	-1.80057	0.0717711	0.174351
Zscan25	1501	-1.81819	0.0690351	0.168647
Zfp597	1786	-1.83497	0.0665099	0.16397
Zfp108	135	-1.8476	0.0646604	0.161004
Zfp213	385	-1.85331	0.063838	0.159355
Zfp866	581	-1.8551	0.0635822	0.159115
Zfp459	372	-1.85672	0.063351	0.158936
Zfp874a	516	-1.86651	0.0619707	0.15626
Zfp407	570	-1.86874	0.061659	0.155869
Zbtb33	1791	-1.86903	0.061619	0.155869
Zfat	214	-1.86972	0.0615231	0.155869
Zfp661	276	-1.876	0.0606554	0.155385
Zfp942	677	-1.88892	0.0589024	0.151594
Zfp763	201	-1.89139	0.0585724	0.151135
Zfp202	594	-1.91573	0.0553998	0.144068
Hivep2	559	-1.92409	0.0543433	0.142063
Zkscan14	503	-1.92682	0.0540017	0.141541
Zfp142	373	-1.92817	0.0538335	0.141541
Ets1	834	-1.93384	0.0531325	0.140744
Cxxc1	357	-1.93883	0.052522	0.139498
Smad7	720	-1.9515	0.050997	0.13581
Kdm5a	919	-1.9562	0.0504414	0.134691
Zfx	624	-1.95654	0.050402	0.134691
Vezf1	1600	-1.96133	0.0498408	0.13453
Klf16	313	-1.97117	0.048704	0.132178
Arid3b	797	-1.98826	0.0467829	0.127897
Zfp574	288	-1.99656	0.0458734	0.126565
Arid1a	391	-1.99856	0.0456555	0.126314
Purg	234	-2.00724	0.0447245	0.124778
Zkscan6	515	-2.00751	0.0446951	0.124778
Olig3	77	-2.00819	0.0446233	0.124778
Zfp874b	669	-2.01703	0.0436919	0.12398
Zfp14	943	-2.0186	0.0435293	0.12398
Zfp131	343	-2.01866	0.0435223	0.12398
Gatad2b	1390	-2.01944	0.0434413	0.12398
Tfcp2	317	-2.03241	0.0421126	0.121226
Tbx19	133	-2.03548	0.0418023	0.120682
Mynn	366	-2.03682	0.0416682	0.120644
C130026I21Rik	1251	-2.0435	0.0410028	0.119063
Zfp319	950	-2.04552	0.040804	0.118833
Gatad2a	438	-2.0465	0.0407069	0.118833
Tsc22d1	508	-2.04814	0.0405466	0.118778
Zfp84	924	-2.04897	0.0404651	0.118778
Mtf1	405	-2.05306	0.0400666	0.118066
Smad4	1181	-2.06793	0.0386468	0.11456
Sp2	413	-2.06959	0.0384907	0.114438
Zfp516	510	-2.10174	0.0355759	0.10705
Zhx3	524	-2.11777	0.0341948	0.10352
Zfp946	436	-2.12183	0.0338518	0.102794
Zfp850	942	-2.1254	0.0335532	0.102199
Zfp446	152	-2.12813	0.0333259	0.101818
Klf3	1305	-2.13843	0.0324821	0.100473
Zbtb21	486	-2.13885	0.0324476	0.100473
Stat6	1072	-2.14735	0.0317651	0.0992187
Arnt	880	-2.14957	0.0315891	0.0992187
Zfp961	379	-2.15863	0.0308788	0.0976357
Zfp455	97	-2.16604	0.0303079	0.096443
Zfp689	950	-2.18598	0.0288167	0.092885
Zfp964	679	-2.19024	0.0285071	0.0921854
Ikzf1	1289	-2.19194	0.0283837	0.0921854
Phtf1	720	-2.19523	0.0281474	0.0921854
Arid1b	723	-2.19542	0.0281332	0.0921854
Creb3	540	-2.20282	0.0276071	0.0916557
Esr1	516	-2.20463	0.0274803	0.0915399
Gli1	642	-2.21384	0.0268397	0.0897058
Gmeb1	513	-2.22671	0.0259664	0.0873735
Zfp456	360	-2.2306	0.0257077	0.086796
Arntl	710	-2.23155	0.0256449	0.086796
Zfp672	1280	-2.2532	0.0242465	0.0826568
Klf2	1817	-2.27566	0.0228665	0.0785345
Zfp398	1100	-2.27693	0.0227901	0.0785345
Zeb1	885	-2.27702	0.0227852	0.0785345
Elf1	1002	-2.3087	0.0209603	0.0737684
Zfp277	607	-2.3126	0.0207448	0.0732689
Zfp944	434	-2.31684	0.0205123	0.0727054
Zbtb5	163	-2.31863	0.0204152	0.0726199
Mafk	673	-2.31909	0.0203902	0.0726199
Pbrm1	294	-2.33308	0.0196438	0.0706325
Nr1d1	383	-2.33706	0.0194361	0.0701391
Rcor1	1006	-2.34382	0.0190872	0.0696369
Zfp867	629	-2.34519	0.0190172	0.0696365
Zfp110	1105	-2.34782	0.0188838	0.0694033
Zfp790	415	-2.35086	0.01873	0.0690931
Arid4b	843	-2.36406	0.0180757	0.0676818
Tox	1838	-2.36601	0.0179811	0.0675816
Zfp553	523	-2.40262	0.0162781	0.0618818
Zscan29	664	-2.40462	0.0161894	0.0617803
Thap2	361	-2.41072	0.0159212	0.0612259
Nfyc	706	-2.41428	0.0157664	0.0608654
Zbtb14	744	-2.41759	0.0156235	0.0605489
Foxj3	662	-2.41777	0.015616	0.0605489
Zfp438	295	-2.4204	0.0155032	0.0605489
Zhx2	731	-2.42142	0.0154598	0.0605489
Rela	612	-2.42156	0.0154539	0.0605489
Zfp280d	618	-2.42747	0.0152044	0.0603328
Kat7	270	-2.43729	0.0147979	0.0596055
Zfp30	415	-2.43911	0.0147236	0.0596055
Zfp7	1492	-2.44114	0.0146408	0.0595194
Zfp78	303	-2.45362	0.0141425	0.0579667
Nr2c1	191	-2.46224	0.0138071	0.0569658
Zfp422	1265	-2.46508	0.0136982	0.0568473
Zfp770	458	-2.47924	0.0131662	0.0548683
Zfp280c	494	-2.49564	0.0125731	0.0532885
Irf2	367	-2.5099	0.0120766	0.0518463
Tead2	305	-2.51218	0.0119987	0.0517347
Zfp64	511	-2.52731	0.011494	0.0499912
Tfam	779	-2.53512	0.0112407	0.0493206
Zfp263	708	-2.55548	0.0106041	0.0473619
Zfp58	628	-2.56806	0.010227	0.0458831
Zfp639	624	-2.58715	0.00967743	0.0438124
Zfp143	876	-2.59024	0.00959089	0.0436189
Zfp668	300	-2.61465	0.00893197	0.0411863
Snapc4	452	-2.61755	0.00885643	0.0410279
Hic2	423	-2.61789	0.00884744	0.0410279
Etv3	1289	-2.62346	0.00870417	0.0408932
Zfp87	526	-2.62625	0.00863307	0.0407514
Tfap4	526	-2.63054	0.00852504	0.0404331
Zfp820	277	-2.63579	0.00839416	0.0400028
Tgif2	494	-2.65959	0.00782365	0.037827
Zfp560	1193	-2.67322	0.00751275	0.036501
Stat5b	1501	-2.67612	0.00744791	0.0363633
Irf7	431	-2.68036	0.00735431	0.0360832
Fos	780	-2.69705	0.00699563	0.0344933
Zfp383	629	-2.7331	0.00627416	0.0312453
Tbp	1163	-2.76744	0.00564979	0.0287101
Zfp629	502	-2.7691	0.00562119	0.0287101
Zbtb43	575	-2.77071	0.00559337	0.0287101
2610021A01Rik	203	-2.77637	0.00549691	0.028372
Thrb	201	-2.79017	0.00526807	0.0274712
Taf1	546	-2.80711	0.00499879	0.0263428
Zfp879	281	-2.81181	0.00492639	0.0262971
Tsc22d3	1301	-2.81675	0.00485121	0.0262598
Bcl11b	737	-2.82331	0.00475301	0.0258688
Zfp39	361	-2.8332	0.00460843	0.0253591
Jund	840	-2.83903	0.00452507	0.0251786
Zfp82	480	-2.83939	0.00452003	0.0251786
Patz1	531	-2.84043	0.00450527	0.0251786
Hmgxb3	888	-2.84191	0.00448446	0.0251786
Zfp180	623	-2.84233	0.00447846	0.0251786
Cux1	918	-2.84772	0.00440331	0.0251786
Klf13	934	-2.8528	0.00433353	0.0251786
Ikzf5	419	-2.85372	0.00432103	0.0251786
Fiz1	314	-2.8551	0.00430228	0.0251786
Zfp507	855	-2.86187	0.00421149	0.0251786
Hoxa5	184	-2.86195	0.00421049	0.0251786
Hoxa7	265	-2.864	0.00418323	0.0251786
Cnot4	859	-2.87458	0.00404561	0.0251786
Zbtb18	741	-2.88059	0.0039693	0.0251786
Ctcf	570	-2.88145	0.00395844	0.0251786
Tcf7l2	1060	-2.88297	0.0039394	0.0251786
Dbp	1087	-2.89287	0.00381743	0.0251786
Pogz	905	-2.89317	0.0038138	0.0251786
Zfp60	340	-2.89354	0.00380925	0.0251786
Zfp592	1011	-2.90465	0.00367659	0.0251786
Zfp566	1534	-2.90941	0.00362117	0.0251786
Zfp354c	1862	-2.91096	0.00360317	0.0251786
Tet1	548	-2.91103	0.00360236	0.0251786
Zbtb8b	210	-2.91474	0.00355979	0.0251786
Sall2	1144	-2.92051	0.00349463	0.0251786
Lef1	1197	-2.92077	0.00349171	0.0251786
Smad1	240	-2.92264	0.00347079	0.0251786
Zfp623	1003	-2.92324	0.00346406	0.0251786
Zfp397	2412	-2.93442	0.00334169	0.0251786
Zfp280b	425	-2.93624	0.00332219	0.0251786
Prdm10	1017	-2.94141	0.00326724	0.0251786
Zfp764	539	-2.94358	0.00324439	0.0251786
Plag1	200	-2.94465	0.00323323	0.0251786
Tshz1	537	-2.94742	0.00320441	0.0251786
Pknox1	581	-2.95058	0.0031718	0.0251786
E2f5	343	-2.95297	0.00314734	0.0251786
Zfp59	442	-2.95358	0.00314114	0.0251786
Zbtb11	1065	-2.95542	0.0031224	0.0251786
Foxp3	353	-2.95582	0.00311843	0.0251786
Zfp512b	627	-2.95686	0.00310785	0.0251786
Nfx1	1121	-2.96511	0.00302572	0.0251786
Satb1	415	-2.96527	0.00302416	0.0251786
Prdm15	402	-2.96709	0.0030063	0.0251786
Rsl1	299	-2.96719	0.00300539	0.0251786
Zfp146	847	-2.96761	0.00300123	0.0251786
Arid5a	595	-2.97272	0.00295172	0.0251786
Tcf7l1	198	-2.97747	0.00290635	0.0251786
Csrnp2	1121	-2.97899	0.00289204	0.0251786
Hsf1	666	-2.98518	0.00283411	0.0251786
Zc3h8	1860	-2.98617	0.00282499	0.0251786
Zfp2	940	-2.99054	0.00278485	0.0251786
Zfp1	572	-3.00396	0.00266488	0.0251786
Stat4	472	-3.01252	0.00259088	0.0251786
Foxn2	366	-3.01347	0.00258282	0.0251786
Dnmt3b	1280	-3.01983	0.00252916	0.0251786
Irf9	362	-3.02	0.00252771	0.0251786
Zfp853	48	-3.02145	0.00251571	0.0251786
Ar	799	-3.02274	0.00250499	0.0251786
Rara	451	-3.02757	0.00246532	0.0251786
Zbtb40	697	-3.03238	0.00242631	0.0251786
Zfp74	565	-3.03413	0.00241228	0.0251786
Kat8	1918	-3.03866	0.00237636	0.0251786
Foxo3	1096	-3.03878	0.00237538	0.0251786
Max	301	-3.043	0.00234235	0.0251786
Nfe2l2	756	-3.04314	0.00234123	0.0251786
Bach2	1231	-3.04957	0.0022917	0.0251786
Atf2	486	-3.05156	0.00227658	0.0251786
Zscan21	965	-3.05619	0.00224169	0.0251786
Kdm5b	488	-3.06004	0.00221307	0.0251786
Rreb1	585	-3.06349	0.00218773	0.0251786
Sp110	453	-3.07868	0.00207917	0.0251786
Tcf7	762	-3.08185	0.00205718	0.0251786
Nfix	237	-3.09218	0.0019869	0.0251786
Ncoa3	434	-3.0925	0.00198477	0.0251786
Arid2	335	-3.09961	0.00193773	0.0251786
Gata1	388	-3.10799	0.00188363	0.0251786
Sp6	478	-3.10877	0.00187869	0.0251786
Zfp141	358	-3.11178	0.00185965	0.0251786
Irf6	471	-3.11509	0.00183888	0.0251786
Zfp667	296	-3.11554	0.00183606	0.0251786
Fli1	663	-3.11736	0.0018248	0.0251786
Foxp1	1682	-3.11999	0.00180857	0.0251786
Irf1	639	-3.12126	0.00180081	0.0251786
Zfp281	497	-3.14553	0.00165784	0.0251786
Foxo1	331	-3.14594	0.00165556	0.0251786
Sox4	482	-3.16886	0.0015304	0.0251786
Ets2	313	-3.19395	0.0014034	0.0251786
Stat1	296	-3.2066	0.00134313	0.0251786
Zxdc	260	-3.20685	0.00134197	0.0251786
Bcl6	306	-3.27404	0.00106023	0.0251786
Fosb	356	-3.3948	0.000686776	0.0251786
Ikzf4	539	-3.40819	0.000653957	0.0251786

## Sheet: |NES|>=2
Regulon	Size	NES	p.value	FDR
Bcl3	226	3.29005	0.00100171	0.0251786
Trps1	474	3.27741	0.00104764	0.0251786
Lrrfip1	313	3.26051	0.00111214	0.0251786
Csrnp1	569	3.2254	0.00125798	0.0251786
Nr4a1	722	3.22081	0.00127828	0.0251786
Prdm5	290	3.21764	0.00129251	0.0251786
Jun	388	3.2003	0.00137286	0.0251786
Stat3	333	3.19519	0.00139739	0.0251786
Tox2	311	3.18758	0.00143466	0.0251786
Nfkbiz	684	3.18587	0.00144319	0.0251786
Tgif1	790	3.1835	0.00145504	0.0251786
Zfp316	179	3.17009	0.00152391	0.0251786
Epas1	2010	3.16948	0.00152711	0.0251786
Smad3	593	3.16242	0.00156462	0.0251786
Runx2	1554	3.16096	0.00157253	0.0251786
Hopx	1225	3.15792	0.00158897	0.0251786
Nfil3	562	3.15167	0.00162337	0.0251786
Jarid2	395	3.14331	0.00167052	0.0251786
Rora	929	3.12149	0.00179938	0.0251786
Mxd1	237	3.11306	0.0018516	0.0251786
Id2	771	3.11047	0.00186793	0.0251786
Maf	766	3.10104	0.00192844	0.0251786
Klf9	191	3.09654	0.0019579	0.0251786
Pou2f2	249	3.07841	0.00208112	0.0251786
Zfp91	753	3.07666	0.00209331	0.0251786
Rfx5	430	3.07067	0.00213576	0.0251786
Elk3	560	3.06622	0.00216786	0.0251786
Rarg	862	3.06429	0.00218189	0.0251786
Runx3	508	3.05876	0.00222257	0.0251786
Nfkbia	1153	3.05025	0.00228648	0.0251786
Zbtb38	914	3.04902	0.00229587	0.0251786
Ppp1r13l	855	3.04742	0.00230812	0.0251786
Eomes	459	3.0472	0.00230981	0.0251786
Gfi1	1071	3.04308	0.00234167	0.0251786
Grhl1	469	3.04159	0.0023533	0.0251786
Klf8	726	3.03805	0.00238116	0.0251786
Atf6	516	3.03763	0.00238448	0.0251786
Ikzf3	336	3.02069	0.00252202	0.0251786
Prdm1	2062	3.01928	0.00253376	0.0251786
Tbx21	395	3.01772	0.0025468	0.0251786
Hoxb4	407	3.01421	0.00257649	0.0251786
Zfp467	879	3.01059	0.00260743	0.0251786
Nr2f6	904	2.99806	0.00271707	0.0251786
Cebpd	535	2.99572	0.00273798	0.0251786
Mafg	1007	2.99329	0.00275984	0.0251786
Creb3l2	1246	2.98218	0.00286206	0.0251786
Rorc	427	2.97253	0.00295354	0.0251786
Etv5	787	2.97223	0.00295644	0.0251786
Runx1	1011	2.96938	0.00298404	0.0251786
Creb3l1	479	2.96921	0.00298565	0.0251786
Zeb2	1442	2.9658	0.00301897	0.0251786
Bhlhe40	1127	2.96079	0.00306847	0.0251786
Arntl2	294	2.9558	0.00311864	0.0251786
Pbx3	946	2.95248	0.00315229	0.0251786
Egr4	66	2.94651	0.00321387	0.0251786
Arid3a	943	2.94638	0.00321514	0.0251786
Satb2	353	2.94498	0.00322974	0.0251786
Hif1a	588	2.94219	0.003259	0.0251786
Egr1	608	2.9389	0.00329382	0.0251786
Msc	197	2.93665	0.0033178	0.0251786
Gata3	726	2.93533	0.00333189	0.0251786
Egr3	348	2.9234	0.00346235	0.0251786
Nfatc1	236	2.91911	0.00351029	0.0251786
Dnajc1	575	2.91872	0.00351472	0.0251786
Myb	222	2.91258	0.00358458	0.0251786
Maff	790	2.91008	0.00361341	0.0251786
Tead3	199	2.90991	0.00361532	0.0251786
Rxra	370	2.90958	0.00361915	0.0251786
Zbtb1	483	2.90851	0.0036315	0.0251786
Scrt1	394	2.90555	0.00366611	0.0251786
Tfe3	471	2.892	0.00382796	0.0251786
Xbp1	388	2.88762	0.00388163	0.0251786
Klf4	713	2.87998	0.00397703	0.0251786
Nfkbie	641	2.87985	0.0039787	0.0251786
Pknox2	61	2.87643	0.00402203	0.0251786
E2f2	760	2.86774	0.00413414	0.0251786
Mxi1	1043	2.86702	0.00414354	0.0251786
Nfatc2	2061	2.86513	0.0041684	0.0251786
Nr4a2	858	2.86298	0.00419674	0.0251786
Jdp2	529	2.86137	0.00421811	0.0251786
Relb	766	2.85638	0.00428501	0.0251786
Ppard	1129	2.85326	0.00432729	0.0251786
Tcf4	622	2.85036	0.00436695	0.0251786
Hsf4	361	2.84902	0.00438537	0.0251786
Mbd1	179	2.84837	0.0043944	0.0251786
Etv6	543	2.84591	0.00442848	0.0251786
Rbpj	1213	2.8444	0.00444947	0.0251786
Hlf	413	2.83424	0.00459346	0.0253591
Lrrfip2	535	2.83132	0.0046356	0.0253684
Hmx2	90	2.81417	0.00489036	0.0262971
Sox5	160	2.8111	0.00493731	0.0262971
Mybl1	935	2.80801	0.00498492	0.0263428
Irf5	882	2.79329	0.00521754	0.0273509
Vax2	269	2.77632	0.00549779	0.028372
Zfp354a	242	2.74918	0.00597442	0.0302057
Ahr	1023	2.74432	0.00606371	0.0305023
Srf	328	2.74166	0.00611302	0.0305958
Hic1	807	2.70391	0.00685291	0.0339577
Zscan12	362	2.65183	0.00800574	0.0385204
Zbtb7b	600	2.64695	0.0081221	0.0388924
Foxm1	1662	2.62084	0.00877122	0.0410147
Sp140	401	2.61107	0.00902605	0.0414283
Tfdp2	948	2.59577	0.00943792	0.0431201
Vdr	274	2.58473	0.00974551	0.0439209
Zfp518b	1065	2.55055	0.0107552	0.0478224
Mafa	120	2.54827	0.0108259	0.0479226
Homez	283	2.54014	0.0110809	0.0488344
Aebp2	843	2.52819	0.0114653	0.0499912
Rel	1203	2.51532	0.0118925	0.0514996
Glis2	550	2.50432	0.0122685	0.0524441
Zbtb7a	582	2.49684	0.0125304	0.0532885
Arnt2	399	2.48749	0.0128649	0.0542944
Crem	659	2.48241	0.0130496	0.0547513
Npas2	450	2.4815	0.0130831	0.0547513
Klf10	447	2.46136	0.0138411	0.0569658
Rest	429	2.44706	0.0144026	0.058791
Klf12	383	2.43622	0.0148415	0.0596055
Zfp189	208	2.43475	0.0149021	0.0596082
Ikzf2	761	2.43245	0.0149972	0.0597487
Nfia	855	2.41937	0.0155474	0.0605489
Erf	1618	2.40519	0.0161642	0.0617803
Zfp282	457	2.38894	0.0168971	0.0639907
Smad6	77	2.37325	0.0176324	0.0665222
Atf5	695	2.35576	0.018485	0.0689554
Mxd3	831	2.35253	0.0186464	0.0690931
Zfp575	158	2.35113	0.0187164	0.0690931
Zfpm1	3206	2.34027	0.0192698	0.0699687
Sox12	387	2.33932	0.0193187	0.0699687
Snai2	356	2.32131	0.0202703	0.0726199
E2f8	746	2.30333	0.0212605	0.0744865
Ahrr	596	2.30238	0.0213139	0.0744865
Thap11	454	2.27966	0.0226278	0.0785345
Junb	680	2.27581	0.0228575	0.0785345
Zbtb46	532	2.27293	0.0230306	0.0788262
Prdm4	353	2.2521	0.0243157	0.0826568
Ddit3	538	2.22338	0.0261899	0.0878286
Zfp521	90	2.19865	0.027903	0.0921854
Nr4a3	845	2.1932	0.0282929	0.0921854
Npas4	158	2.19241	0.0283497	0.0921854
Zfp24	626	2.19116	0.0284404	0.0921854
Fosl1	1391	2.1777	0.0294281	0.0945498
Fosl2	667	2.17584	0.0295675	0.0946922
Zik1	539	2.1732	0.029765	0.095019
Gzf1	387	2.16429	0.0304424	0.0965625
Egr2	762	2.14948	0.0315963	0.0992187
Etv4	220	2.14719	0.0317779	0.0992187
Zfp41	671	2.14433	0.0320062	0.0996193
Batf	451	2.13105	0.0330853	0.101818
Tead1	257	2.12952	0.0332111	0.101818
Irf8	502	2.12904	0.0332513	0.101818
Nfkbil1	2972	2.10659	0.0351529	0.106098
A630001G21Rik	356	2.08019	0.037508	0.112494
Foxj1	59	2.07907	0.037611	0.112494
Zfp870	922	2.07091	0.0383672	0.114412
Zfp382	179	2.06308	0.0391055	0.115576
Gatad1	1009	2.0172	0.0436747	0.12398
Zkscan17	921	2.01049	0.0443798	0.124778
Elf5	583	2.00986	0.0444455	0.124778
Ubtf	458	2.00728	0.0447197	0.124778
Nfxl1	453	2.00072	0.0454223	0.126099
Zfp28	647	2.00045	0.0454514	0.126099
Purg	234	-2.00724	0.0447245	0.124778
Zkscan6	515	-2.00751	0.0446951	0.124778
Olig3	77	-2.00819	0.0446233	0.124778
Zfp874b	669	-2.01703	0.0436919	0.12398
Zfp14	943	-2.0186	0.0435293	0.12398
Zfp131	343	-2.01866	0.0435223	0.12398
Gatad2b	1390	-2.01944	0.0434413	0.12398
Tfcp2	317	-2.03241	0.0421126	0.121226
Tbx19	133	-2.03548	0.0418023	0.120682
Mynn	366	-2.03682	0.0416682	0.120644
C130026I21Rik	1251	-2.0435	0.0410028	0.119063
Zfp319	950	-2.04552	0.040804	0.118833
Gatad2a	438	-2.0465	0.0407069	0.118833
Tsc22d1	508	-2.04814	0.0405466	0.118778
Zfp84	924	-2.04897	0.0404651	0.118778
Mtf1	405	-2.05306	0.0400666	0.118066
Smad4	1181	-2.06793	0.0386468	0.11456
Sp2	413	-2.06959	0.0384907	0.114438
Zfp516	510	-2.10174	0.0355759	0.10705
Zhx3	524	-2.11777	0.0341948	0.10352
Zfp946	436	-2.12183	0.0338518	0.102794
Zfp850	942	-2.1254	0.0335532	0.102199
Zfp446	152	-2.12813	0.0333259	0.101818
Klf3	1305	-2.13843	0.0324821	0.100473
Zbtb21	486	-2.13885	0.0324476	0.100473
Stat6	1072	-2.14735	0.0317651	0.0992187
Arnt	880	-2.14957	0.0315891	0.0992187
Zfp961	379	-2.15863	0.0308788	0.0976357
Zfp455	97	-2.16604	0.0303079	0.096443
Zfp689	950	-2.18598	0.0288167	0.092885
Zfp964	679	-2.19024	0.0285071	0.0921854
Ikzf1	1289	-2.19194	0.0283837	0.0921854
Phtf1	720	-2.19523	0.0281474	0.0921854
Arid1b	723	-2.19542	0.0281332	0.0921854
Creb3	540	-2.20282	0.0276071	0.0916557
Esr1	516	-2.20463	0.0274803	0.0915399
Gli1	642	-2.21384	0.0268397	0.0897058
Gmeb1	513	-2.22671	0.0259664	0.0873735
Zfp456	360	-2.2306	0.0257077	0.086796
Arntl	710	-2.23155	0.0256449	0.086796
Zfp672	1280	-2.2532	0.0242465	0.0826568
Klf2	1817	-2.27566	0.0228665	0.0785345
Zfp398	1100	-2.27693	0.0227901	0.0785345
Zeb1	885	-2.27702	0.0227852	0.0785345
Elf1	1002	-2.3087	0.0209603	0.0737684
Zfp277	607	-2.3126	0.0207448	0.0732689
Zfp944	434	-2.31684	0.0205123	0.0727054
Zbtb5	163	-2.31863	0.0204152	0.0726199
Mafk	673	-2.31909	0.0203902	0.0726199
Pbrm1	294	-2.33308	0.0196438	0.0706325
Nr1d1	383	-2.33706	0.0194361	0.0701391
Rcor1	1006	-2.34382	0.0190872	0.0696369
Zfp867	629	-2.34519	0.0190172	0.0696365
Zfp110	1105	-2.34782	0.0188838	0.0694033
Zfp790	415	-2.35086	0.01873	0.0690931
Arid4b	843	-2.36406	0.0180757	0.0676818
Tox	1838	-2.36601	0.0179811	0.0675816
Zfp553	523	-2.40262	0.0162781	0.0618818
Zscan29	664	-2.40462	0.0161894	0.0617803
Thap2	361	-2.41072	0.0159212	0.0612259
Nfyc	706	-2.41428	0.0157664	0.0608654
Zbtb14	744	-2.41759	0.0156235	0.0605489
Foxj3	662	-2.41777	0.015616	0.0605489
Zfp438	295	-2.4204	0.0155032	0.0605489
Zhx2	731	-2.42142	0.0154598	0.0605489
Rela	612	-2.42156	0.0154539	0.0605489
Zfp280d	618	-2.42747	0.0152044	0.0603328
Kat7	270	-2.43729	0.0147979	0.0596055
Zfp30	415	-2.43911	0.0147236	0.0596055
Zfp7	1492	-2.44114	0.0146408	0.0595194
Zfp78	303	-2.45362	0.0141425	0.0579667
Nr2c1	191	-2.46224	0.0138071	0.0569658
Zfp422	1265	-2.46508	0.0136982	0.0568473
Zfp770	458	-2.47924	0.0131662	0.0548683
Zfp280c	494	-2.49564	0.0125731	0.0532885
Irf2	367	-2.5099	0.0120766	0.0518463
Tead2	305	-2.51218	0.0119987	0.0517347
Zfp64	511	-2.52731	0.011494	0.0499912
Tfam	779	-2.53512	0.0112407	0.0493206
Zfp263	708	-2.55548	0.0106041	0.0473619
Zfp58	628	-2.56806	0.010227	0.0458831
Zfp639	624	-2.58715	0.00967743	0.0438124
Zfp143	876	-2.59024	0.00959089	0.0436189
Zfp668	300	-2.61465	0.00893197	0.0411863
Snapc4	452	-2.61755	0.00885643	0.0410279
Hic2	423	-2.61789	0.00884744	0.0410279
Etv3	1289	-2.62346	0.00870417	0.0408932
Zfp87	526	-2.62625	0.00863307	0.0407514
Tfap4	526	-2.63054	0.00852504	0.0404331
Zfp820	277	-2.63579	0.00839416	0.0400028
Tgif2	494	-2.65959	0.00782365	0.037827
Zfp560	1193	-2.67322	0.00751275	0.036501
Stat5b	1501	-2.67612	0.00744791	0.0363633
Irf7	431	-2.68036	0.00735431	0.0360832
Fos	780	-2.69705	0.00699563	0.0344933
Zfp383	629	-2.7331	0.00627416	0.0312453
Tbp	1163	-2.76744	0.00564979	0.0287101
Zfp629	502	-2.7691	0.00562119	0.0287101
Zbtb43	575	-2.77071	0.00559337	0.0287101
2610021A01Rik	203	-2.77637	0.00549691	0.028372
Thrb	201	-2.79017	0.00526807	0.0274712
Taf1	546	-2.80711	0.00499879	0.0263428
Zfp879	281	-2.81181	0.00492639	0.0262971
Tsc22d3	1301	-2.81675	0.00485121	0.0262598
Bcl11b	737	-2.82331	0.00475301	0.0258688
Zfp39	361	-2.8332	0.00460843	0.0253591
Jund	840	-2.83903	0.00452507	0.0251786
Zfp82	480	-2.83939	0.00452003	0.0251786
Patz1	531	-2.84043	0.00450527	0.0251786
Hmgxb3	888	-2.84191	0.00448446	0.0251786
Zfp180	623	-2.84233	0.00447846	0.0251786
Cux1	918	-2.84772	0.00440331	0.0251786
Klf13	934	-2.8528	0.00433353	0.0251786
Ikzf5	419	-2.85372	0.00432103	0.0251786
Fiz1	314	-2.8551	0.00430228	0.0251786
Zfp507	855	-2.86187	0.00421149	0.0251786
Hoxa5	184	-2.86195	0.00421049	0.0251786
Hoxa7	265	-2.864	0.00418323	0.0251786
Cnot4	859	-2.87458	0.00404561	0.0251786
Zbtb18	741	-2.88059	0.0039693	0.0251786
Ctcf	570	-2.88145	0.00395844	0.0251786
Tcf7l2	1060	-2.88297	0.0039394	0.0251786
Dbp	1087	-2.89287	0.00381743	0.0251786
Pogz	905	-2.89317	0.0038138	0.0251786
Zfp60	340	-2.89354	0.00380925	0.0251786
Zfp592	1011	-2.90465	0.00367659	0.0251786
Zfp566	1534	-2.90941	0.00362117	0.0251786
Zfp354c	1862	-2.91096	0.00360317	0.0251786
Tet1	548	-2.91103	0.00360236	0.0251786
Zbtb8b	210	-2.91474	0.00355979	0.0251786
Sall2	1144	-2.92051	0.00349463	0.0251786
Lef1	1197	-2.92077	0.00349171	0.0251786
Smad1	240	-2.92264	0.00347079	0.0251786
Zfp623	1003	-2.92324	0.00346406	0.0251786
Zfp397	2412	-2.93442	0.00334169	0.0251786
Zfp280b	425	-2.93624	0.00332219	0.0251786
Prdm10	1017	-2.94141	0.00326724	0.0251786
Zfp764	539	-2.94358	0.00324439	0.0251786
Plag1	200	-2.94465	0.00323323	0.0251786
Tshz1	537	-2.94742	0.00320441	0.0251786
Pknox1	581	-2.95058	0.0031718	0.0251786
E2f5	343	-2.95297	0.00314734	0.0251786
Zfp59	442	-2.95358	0.00314114	0.0251786
Zbtb11	1065	-2.95542	0.0031224	0.0251786
Foxp3	353	-2.95582	0.00311843	0.0251786
Zfp512b	627	-2.95686	0.00310785	0.0251786
Nfx1	1121	-2.96511	0.00302572	0.0251786
Satb1	415	-2.96527	0.00302416	0.0251786
Prdm15	402	-2.96709	0.0030063	0.0251786
Rsl1	299	-2.96719	0.00300539	0.0251786
Zfp146	847	-2.96761	0.00300123	0.0251786
Arid5a	595	-2.97272	0.00295172	0.0251786
Tcf7l1	198	-2.97747	0.00290635	0.0251786
Csrnp2	1121	-2.97899	0.00289204	0.0251786
Hsf1	666	-2.98518	0.00283411	0.0251786
Zc3h8	1860	-2.98617	0.00282499	0.0251786
Zfp2	940	-2.99054	0.00278485	0.0251786
Zfp1	572	-3.00396	0.00266488	0.0251786
Stat4	472	-3.01252	0.00259088	0.0251786
Foxn2	366	-3.01347	0.00258282	0.0251786
Dnmt3b	1280	-3.01983	0.00252916	0.0251786
Irf9	362	-3.02	0.00252771	0.0251786
Zfp853	48	-3.02145	0.00251571	0.0251786
Ar	799	-3.02274	0.00250499	0.0251786
Rara	451	-3.02757	0.00246532	0.0251786
Zbtb40	697	-3.03238	0.00242631	0.0251786
Zfp74	565	-3.03413	0.00241228	0.0251786
Kat8	1918	-3.03866	0.00237636	0.0251786
Foxo3	1096	-3.03878	0.00237538	0.0251786
Max	301	-3.043	0.00234235	0.0251786
Nfe2l2	756	-3.04314	0.00234123	0.0251786
Bach2	1231	-3.04957	0.0022917	0.0251786
Atf2	486	-3.05156	0.00227658	0.0251786
Zscan21	965	-3.05619	0.00224169	0.0251786
Kdm5b	488	-3.06004	0.00221307	0.0251786
Rreb1	585	-3.06349	0.00218773	0.0251786
Sp110	453	-3.07868	0.00207917	0.0251786
Tcf7	762	-3.08185	0.00205718	0.0251786
Nfix	237	-3.09218	0.0019869	0.0251786
Ncoa3	434	-3.0925	0.00198477	0.0251786
Arid2	335	-3.09961	0.00193773	0.0251786
Gata1	388	-3.10799	0.00188363	0.0251786
Sp6	478	-3.10877	0.00187869	0.0251786
Zfp141	358	-3.11178	0.00185965	0.0251786
Irf6	471	-3.11509	0.00183888	0.0251786
Zfp667	296	-3.11554	0.00183606	0.0251786
Fli1	663	-3.11736	0.0018248	0.0251786
Foxp1	1682	-3.11999	0.00180857	0.0251786
Irf1	639	-3.12126	0.00180081	0.0251786
Zfp281	497	-3.14553	0.00165784	0.0251786
Foxo1	331	-3.14594	0.00165556	0.0251786
Sox4	482	-3.16886	0.0015304	0.0251786
Ets2	313	-3.19395	0.0014034	0.0251786
Stat1	296	-3.2066	0.00134313	0.0251786
Zxdc	260	-3.20685	0.00134197	0.0251786
Bcl6	306	-3.27404	0.00106023	0.0251786
Fosb	356	-3.3948	0.000686776	0.0251786
Ikzf4	539	-3.40819	0.000653957	0.0251786
