# Supplementary material for: A T follicular helper cell origin for T regulatory type 1 cells
Source: Cell Mol Immunol. 2023 Mar 27;20(5):489–511. doi: 10.1038/s41423-023-00989-z (PMC10202951; doi:10.1038/s41423-023-00989-z)
Supplement: Supplementary file 5 — Database 4 [file 41423_2023_989_MOESM5_ESM.xlsx]

## Sheet: Sheet1
Row.names	FLA2_baseMean	FLA2_log2FoldChange	FLA2_lfcSE	FLA2_pvalue	FLA2_padj	NOD_baseMean	NOD_log2FoldChange	NOD_lfcSE	NOD_pvalue	NOD_padj
0610009B22Rik	100.411	0.922518	0.809554	0.0261345	0.101695	89.4136	0.565081	0.20875	0.00340799	0.0124736
0610009E02Rik	14.0283	0.0474347	0.494806	0.809304	0.915342	2.2972	0.190139	0.546861	0.335163	0.5268
0610009L18Rik	56.8889	0.288024	0.451666	0.314746	0.560165	28.8865	-0.0639158	0.32103	0.80377	0.892003
0610009O20Rik	276.943	0.291432	0.245366	0.181831	0.398942	1038.04	0.0579305	0.130039	0.648009	0.793815
0610010F05Rik	234.727	0.229324	0.284907	0.344057	0.59044	194.827	0.0554454	0.18599	0.754163	0.862987
0610010K14Rik	1794.22	0.262567	0.19078	0.140263	0.336433	1186.38	-0.169015	0.113108	0.126517	0.260631
0610012G03Rik	587.448	-0.596497	0.290862	0.0167705	0.0720998	390.726	-0.585765	0.140648	1.55543e-05	9.19809e-05
0610030E20Rik	1163.99	-0.218395	0.238119	0.303652	0.549275	2379.31	0.224864	0.125001	0.0640715	0.152061
0610037L13Rik	703.21	0.0285401	0.199362	0.879001	0.949863	872.044	-0.0486178	0.167363	0.758863	0.86578
0610038B21Rik	28.3648	0.309096	0.491935	0.274394	0.517948	2.27805	-0.0162763	0.513853	0.922228	0.960168
0610040B10Rik	177.083	-0.546312	0.326066	0.0412441	0.143484	21.2273	0.173615	0.389692	0.534557	0.709763
0610043K17Rik	5.74617	-0.236296	0.569227	0.21212	0.440657	9.01488	-0.611952	0.666882	0.0764797	0.176009
1110002L01Rik	107.602	0.38114	0.390042	0.185073	0.403279	382.984	0.0659566	0.144337	0.635895	0.784587
1110003F10Rik	6.05851	-0.104514	0.513637	0.556193	0.769182	6.75987	-0.242177	0.481505	0.377996	0.569147
1110004E09Rik	600.496	-0.050767	0.17689	0.759546	0.889705	340.717	-0.249577	0.114911	0.0260028	0.0723139
1110004F10Rik	3530.68	-0.0032418	0.156418	0.981065	0.992504	1800.25	0.056948	0.0787532	0.465444	0.650335
1110006O24Rik	19.2528	-0.247567	0.510358	0.330375	0.576764	13.5454	-0.129079	0.420965	0.634726	0.783638
1110008F13Rik	2042.49	-0.129852	0.168691	0.409747	0.650888	1390.35	-0.0944824	0.0774778	0.217494	0.389212
1110008L16Rik	275.53	-0.126958	0.301215	0.608637	0.803295	176.676	-0.0841013	0.197701	0.646571	0.7925
1110008P14Rik	1178.79	-0.155135	0.147357	0.275552	0.51917	562.376	0.124115	0.0979582	0.197972	0.363082
1110012L19Rik	579.058	0.0671565	0.253001	0.764813	0.892671	379.474	0.315601	0.108512	0.00295739	0.0110078
1110019D14Rik	28.2971	0.248386	0.559912	0.24669	0.484242	21.2115	0.0401475	0.3614	0.883751	0.938924
1110020A21Rik	31.1997	-0.444113	0.508405	0.150021	0.352812	52.3886	-0.665245	0.281686	0.00683305	0.0229363
1110025M09Rik	20.7263	-0.384139	0.586195	0.164155	0.373403	20.3885	0.176827	0.352555	0.516247	0.695011
1110028F11Rik	57.7354	1.63532	0.725304	0.00154605	0.0108437	11.4018	0.447371	0.702286	0.0956741	0.210249
1110032A03Rik	238.308	-0.16065	0.235376	0.445363	0.682244	164.273	0.366319	0.227037	0.0753687	0.173954
1110032F04Rik	402.862	-0.427718	0.369977	0.130456	0.320307	194.362	-1.97509	0.287423	5.24607e-13	7.12445e-12
1110034G24Rik	1711.05	0.278336	0.188808	0.114489	0.294566	645.71	0.172799	0.126709	0.160979	0.312188
1110035H17Rik	38.6977	-0.0874896	0.47501	0.697659	0.855678	9.36746	-0.353351	0.576842	0.195118	0.359635
1110038B12Rik	152.543	-0.734481	0.604438	0.0424592	0.146708	386.655	-0.177157	0.134438	0.172841	0.328929
1110038F14Rik	656.487	0.359988	0.212342	0.0643017	0.198433	730.509	0.180152	0.104842	0.0794188	0.181693
1110046J04Rik	2.48969	0.0848078	0.541424	0.239591		1.5044	0.132304	0.553918	0.293132
1110051M20Rik	514.232	0.627877	0.292473	0.0126115	0.0583033	220.745	1.03212	0.194913	2.52676e-08	2.21088e-07
1110059E24Rik	403.436	0.121196	0.230816	0.561156	0.772609	827.044	0.265187	0.153348	0.0711172	0.165593
1110059G10Rik	502.677	-0.187005	0.202876	0.317456	0.563388	491.782	0.224174	0.101394	0.0243689	0.0685499
1110065P20Rik	480.14	0.120759	0.252437	0.589226	0.791196	229.142	0.244652	0.136154	0.063149	0.150218
1190002N15Rik	3295.09	1.00587	0.360837	0.00100253	0.0075555	984.442	0.711925	0.119329	9.72344e-10	9.89342e-09
1190005I06Rik	7.36222	0.172736	0.525591	0.3922	0.635139	5.38679	-0.0352506	0.485587	0.871612	0.931989
1190007I07Rik	209.841	0.28019	0.270063	0.231056	0.465258	107.468	0.364059	0.258064	0.109782	0.23378
1300002E11Rik	546.405	0.406732	0.173244	0.0128265	0.0589694	749.155	0.133403	0.146526	0.34505	0.536433
1300014J16Rik	148.186	-0.0616246	0.370837	0.814714	0.917946	17.6436	0.0962388	0.382418	0.726681	0.846547
1300017J02Rik	6.00362	-0.3189	0.625667	0.119335	0.302904	2.38755	-0.158876	0.565544	0.200323	0.366088
1500002C15Rik	49.7937	0.583136	0.729231	0.0725725	0.215493	50.9133	0.929531	0.299973	0.000452292	0.00204226
1500002F19Rik	28.7221	-0.3813	0.48588	0.201216	0.425818	1.8214	-0.163396	0.548184	0.339531	0.530638
1500004A13Rik	1155.5	0.451065	0.358659	0.108207	0.283462	498.915	2.0309	0.132665	6.70987e-54	7.67358e-52
1500009L16Rik	21.1937	-0.357802	0.647042	0.108595	0.283954	23.3261	1.12982	0.626341	0.00810991	0.0265805
1500011B03Rik	592.446	0.575808	0.208067	0.00271889	0.017246	625.669	0.174138	0.131197	0.170714	0.325896
1500011K16Rik	452.753	0.447483	0.239131	0.0367864	0.1315	242.41	0.0389228	0.131914	0.761862	0.867834
1500015A07Rik	104.681	-0.825663	0.621344	0.0291509	0.110143	84.1781	-0.844954	0.266617	0.000418634	0.00190479
1600002K03Rik	323.697	-0.176307	0.205694	0.351234	0.597277	258.661	0.123613	0.118756	0.286678	0.473343
1600012H06Rik	238.187	-0.436412	0.378769	0.127485	0.31537	551.963	0.110935	0.0893302	0.208187	0.376449
1600014C10Rik	1962.6	-0.120375	0.188705	0.494109	0.724192	3799.7	-0.105915	0.0973731	0.268177	0.451188
1600020E01Rik	361.612	-1.35037	0.312879	1.92056e-06	3.36738e-05	409.126	-0.247709	0.229476	0.231879	0.406584
1700001G11Rik	22.9846	0.429241	0.567868	0.152288	0.356176	8.30869	0.619431	0.810186	0.0616571	0.14744
1700001G17Rik	27.8344	-0.290041	0.531771	0.262649	0.504753	7.22147	-0.419391	0.565882	0.166917	0.320683
1700001J11Rik	223.496	0.338599	0.357958	0.220584	0.452221	28.8901	0.503962	0.427475	0.102934	0.222403
1700001L05Rik	15.2922	-0.232497	0.546938	0.277109	0.521192	14.9549	0.0562514	0.372722	0.838209	0.912254
1700001O22Rik	28.0183	-0.255625	0.467536	0.352423	0.597915	13.6877	0.659289	0.526096	0.0573338	0.139057
1700001P01Rik	6.56149	-0.0795199	0.519563	0.592841	0.793645	6.89971	-0.302962	0.592885	0.192021	0.355199
1700003N22Rik	113.093	0.0242318	0.275303	0.920193	0.967106	57.2119	-0.273535	0.247812	0.213849	0.384271
1700006J14Rik	5.09304	-0.0253525	0.525784	0.796176	0.909327	2.27538	-0.132191	0.556176	0.257634	0.438952
1700007E05Rik	4.50819	-0.143279	0.532322	0.391068		10.9773	-0.281226	0.486864	0.318863	0.508786
1700007L15Rik	132.262	0.266885	0.353224	0.327218	0.573788	53.3349	0.0158132	0.251186	0.944557	0.971268
1700008J07Rik	105.765	-0.0590047	0.371901	0.822629	0.92159	29.0417	-0.318336	0.363761	0.254109	0.434764
1700008O03Rik	7.02459	0.0328788	0.511605	0.834217	0.92693	4.20701	0.111273	0.505031	0.60398	0.762569
1700010I14Rik	75.7648	0.404394	0.497112	0.182686	0.399795	110.345	0.735527	0.197154	6.93263e-05	0.000363373
1700011L03Rik	1.70121	0.0565145	0.538333	0.292543		2.85118	4.4656	2.87916	0.00181797	0.007119
1700012B07Rik	2.16268	0.0574436	0.530476	0.553809		1.4975	-0.10026	0.556588	0.173743
1700012D14Rik	293.43	-0.0379549	0.359094	0.883262	0.951509	52.3191	0.141721	0.293819	0.568177	0.737116
1700016A09Rik	7.60919	0.0362554	0.487569	0.860989	0.940739	2.11056	-0.208776	0.565951	0.248805	0.4285
1700016G14Rik	2.37119	-0.00201277	0.52941	0.974141		1.46992	-0.0455269	0.532358	0.707191
1700016K19Rik	14.608	0.109055	0.49317	0.613742	0.806158	13.6835	0.749873	0.590698	0.0420864	0.108181
1700016P03Rik	108.381	0.651592	0.425098	0.0387876	0.136799	4.71311	0.296783	0.593456	0.191687	0.354715
1700017B05Rik	3454.38	-0.457722	0.231478	0.0279315	0.106657	2612.16	-0.440075	0.0970636	3.89421e-06	2.53259e-05
1700018A23Rik	72.7315	-0.0507169	0.335389	0.844041	0.931682	16.5412	0.182101	0.400937	0.515335	0.694214
1700018L02Rik	14.6539	0.103476	0.467147	0.6678	0.838288	3.10855	-0.0126159	0.492916	0.950231	0.974496
1700018M17Rik	1.75568	-0.068498	0.538432	0.322526		2.33442	0.0394275	0.515174	0.819024	0.900637
1700019D03Rik	625.391	1.58926	0.294501	7.04254e-09	2.1451e-07	1756.02	3.32875	0.199847	1.77068e-63	2.86177e-61
1700019J19Rik	10.2731	0.048191	0.497319	0.800464	0.911107	4.19591	0.185207	0.514672	0.432489	0.620825
1700020I14Rik	2081.74	0.280186	0.175304	0.0905349	0.251568	4488.96	0.168521	0.110309	0.118111	0.247565
1700020L24Rik	31.5452	0.0953688	0.48421	0.669962	0.839877	31.1263	0.238387	0.333175	0.37184	0.562955
1700020N18Rik	3.24772	0.126606	0.555472	0.0688926		2.58674	0.428447	0.763366	0.0476448	0.119577
1700021A07Rik	30.6113	0.035034	0.445531	0.89044	0.954635	2.59713	0.249035	0.588149	0.187468	0.348859
1700021F05Rik	295.145	-0.0358722	0.266783	0.874589	0.947631	240.308	0.0220214	0.122227	0.854149	0.922113
1700022N22Rik	11.7407	0.173231	0.528488	0.383132	0.626379	14.4779	-0.578312	0.509009	0.0819206	0.186067
1700023H06Rik	71.7831	-0.243019	0.485337	0.35866	0.603125	6.94922	0.482026	0.670177	0.109616	0.233563
1700025G04Rik	586.435	-3.97715	0.466801	7.62025e-19	8.61089e-17	397.235	-3.86493	0.628329	3.70882e-11	4.30955e-10
1700027F09Rik	5.78755	0.0982886	0.506621	0.603987	0.799909	5.33576	0.492579	0.704477	0.0970333	0.212686
1700028B04Rik	2.21479	-0.00204548	0.520263	0.984191		2.23165	0.209737	0.5784	0.190865	0.353429
1700028E10Rik	118.054	1.15422	0.561763	0.00468821	0.0268027	131.992	0.760156	0.272238	0.00166561	0.00658552
1700028J19Rik	6.0914	-0.0471041	0.515655	0.743527	0.882113	19.059	-0.117215	0.350169	0.662425	0.803576
1700028N14Rik	123.131	-0.140803	0.392332	0.601298	0.798213	3.90504	-0.0350731	0.501675	0.856787	0.923661
1700029I15Rik	40.3681	0.369753	0.559973	0.190736	0.411631	51.5019	-0.10043	0.249799	0.649242	0.79433
1700029J07Rik	20.4817	-0.0148739	0.492936	0.933954	0.972084	30.4598	0.414545	0.430347	0.171334	0.326633
1700029M20Rik	3.52159	0.166146	0.571212	0.0380288		64.6913	4.24846	0.491947	5.33981e-19	1.188e-17
1700030J22Rik	4.62151	0.173831	0.575547	0.0242041		4.73714	0.319133	0.608121	0.170021	0.324881
1700030K09Rik	163.967	0.0925395	0.408895	0.732616	0.876728	162.703	0.42315	0.182176	0.0134597	0.0412243
1700034H15Rik	3.99768	0.214889	0.592696	0.0485997		25.6443	0.131543	0.365363	0.632042	0.781945
1700034P13Rik	5.36618	0.0323631	0.519931	0.80331	0.912754	4.25058	0.108173	0.471568	0.664178	0.80465
1700037C18Rik	135.565	0.386242	0.332476	0.149113	0.351443	100.736	0.143153	0.247682	0.514818	0.693869
1700037H04Rik	990.916	0.181885	0.211727	0.349919	0.596205	455.145	0.085791	0.116324	0.451002	0.637222
1700040D17Rik	3.25404	-0.0279922	0.51887	0.825065		2.54738	-0.177932	0.564135	0.239051	0.416322
1700040L08Rik	7.31601	-0.215502	0.540816	0.305288	0.550933	5.5974	0.158704	0.502359	0.502239	0.683445
1700041G16Rik	36.5537	0.0751651	0.391365	0.781662	0.901701	17.4515	0.467268	0.473683	0.137701	0.277779
1700042O10Rik	4.19096	-0.0454291	0.533549	0.512515		2.09711	-0.349998	0.656676	0.105153	0.226074
1700047I17Rik2	1492.63	-0.336898	0.15856	0.0254875	0.0996742	594.472	-0.415285	0.165521	0.00819251	0.0268139
1700047K16Rik	10.268	-0.0364225	0.49102	0.849555	0.934643	4.25279	0.0577607	0.467526	0.813308	0.897361
1700048O20Rik	14.7833	0.318014	0.643812	0.0836396	0.238304	36.1308	0.472489	0.482954	0.135423	0.274253
1700052K11Rik	449.82	0.0347752	0.259448	0.88031	0.950453	246.516	0.274897	0.165648	0.0810368	0.184725
1700055D18Rik	22.6765	-0.292221	0.595012	0.164166	0.373403	7.22962	0.0619884	0.430181	0.816817	0.899317
1700056E22Rik	613.23	-1.10389	0.294886	3.01222e-05	0.000376908	64.718	-1.03803	0.324436	0.000255169	0.00121089
1700056N10Rik	76.3374	-0.497233	0.599883	0.112834	0.291859	27.3533	-0.0475422	0.327153	0.854003	0.922113
1700061G19Rik	4.63153	-0.169489	0.573896	0.0212248		2.60547	-0.11312	0.533231	0.487124	0.670198
1700065D16Rik	9.77367	-0.00810438	0.50772	0.954906	0.980674	1.37539	-0.0547181	0.51431	0.756216
1700066B19Rik	22.4562	0.0700184	0.489003	0.738939	0.879848	23.3386	-0.108401	0.326204	0.67767	0.813472
1700066M21Rik	111.862	-0.22007	0.381006	0.423154	0.664145	383.452	0.243276	0.119183	0.0362527	0.0954743
1700067K01Rik	7.56859	-0.164423	0.54801	0.277287	0.521334	3.78788	-0.200894	0.548485	0.319958	0.509937
1700084C06Rik	48.4422	-0.0505215	0.405254	0.845878	0.932462	5.90739	-0.0191378	0.486193	0.928224	0.962785
1700084E18Rik	24.4555	-1.71618	0.941068	0.00332635	0.0202679	13.0305	-0.266283	0.43986	0.353151	0.544686
1700084J12Rik	11.1663	0.360645	0.628307	0.133493	0.32518	1.5643	0.0350595	0.531226	0.775534
1700086O06Rik	22.9011	-0.166956	0.511471	0.436674	0.675796	3.18997	-0.0889909	0.502355	0.668459	0.807536
1700088E04Rik	34.1704	0.0346356	0.400051	0.898799	0.958685	1.75585	0.295275	0.65771	0.0314472
1700092M07Rik	4.45006	-0.0276566	0.525957	0.779494		3.54869	-0.420475	0.706358	0.087295	0.196088
1700096K18Rik	198.855	-0.501911	0.351718	0.0713404	0.212782	48.2439	-0.0541578	0.291899	0.824521	0.903779
1700097N02Rik	330.377	-2.07908	0.332531	3.0839e-11	1.41488e-09	47.6928	-1.77938	0.506933	3.46932e-05	0.000192199
1700102P08Rik	24.109	-0.26225	0.546648	0.263513	0.505646	53.5952	-0.528381	0.298372	0.0374193	0.0980534
1700105P06Rik	23.2875	-0.84653	0.944855	0.0318347	0.117683	1.64483	0.204014	0.586913	0.110505
1700109H08Rik	45.3261	-0.227025	0.503498	0.363547	0.607662	30.8256	-0.990491	0.428382	0.00371803	0.0134673
1700113A16Rik	94.9173	-0.0229609	0.347227	0.928235	0.970573	44.9652	-0.687922	0.370607	0.020457	0.0589621
1700120C14Rik	58.8572	-1.18498	0.777887	0.010152	0.0496375	14.9584	-0.253083	0.41786	0.375527	0.56687
1700123L14Rik	2.62789	-0.104193	0.534497	0.402429		1.31748	0.112842	0.533486	0.486211
1700123M08Rik	10.1378	0.354349	0.608816	0.155634	0.36082	20.5041	0.620826	0.47695	0.0615804	0.147311
1700123O20Rik	1600.75	-0.437831	0.263331	0.056651	0.18105	979.397	-0.231204	0.094498	0.0128456	0.0396228
1700124L16Rik	2.4806	0.052354	0.5282	0.610326		21.9664	-0.440414	0.449231	0.152755	0.299896
1810006J02Rik	46.3293	-0.289436	0.453782	0.308327	0.5539	151.284	-0.83334	0.178469	9.1462e-07	6.55897e-06
1810009A15Rik	521.007	0.657947	0.295904	0.00967138	0.0476309	510.645	0.57692	0.118945	6.41338e-07	4.69562e-06
1810009J06Rik	150.188	6.80763	0.950943	1.36515e-13	8.79946e-12	8.8077	0.470272	0.859754	0.0163859	0.048833
1810010D01Rik	1.84577	-0.0446769	0.535126	0.397405		5.03052	0.123246	0.487151	0.606371	0.764304
1810010H24Rik	11.4447	0.267508	0.565444	0.225905	0.458422	8.475	0.106915	0.427119	0.693497	0.824346
1810011H11Rik	15.9227	-7.84271	3.01172	4.03937e-06	6.42997e-05	29.8088	-2.7214	0.516136	8.75095e-09	8.07615e-08
1810012K16Rik	27.3588	-0.543924	0.716268	0.0795635	0.230239	2.21499	-0.135595	0.519266	0.50556	0.686627
1810013L24Rik	2775.91	-0.145731	0.237454	0.490467	0.720874	1456.06	-0.0888992	0.0993976	0.369336	0.560231
1810014B01Rik	317.726	0.0999213	0.271502	0.671368	0.841037	138.905	-0.178286	0.219294	0.372593	0.563759
1810019N24Rik	11.9871	0.115926	0.498339	0.584032	0.789108	19.1124	-0.11637	0.33911	0.660335	0.802302
1810021B22Rik	4.70961	0.0412786	0.51984	0.753795		4.224	0.0493758	0.484279	0.827685	0.906232
1810022K09Rik	840.37	-0.343056	0.226089	0.0926031	0.255492	350.719	0.156322	0.172824	0.340443	0.53168
1810024B03Rik	26.0444	0.0742866	0.453159	0.766013	0.893222	31.1618	0.00133146	0.279802	0.997312	0.998901
1810026B05Rik	4717.03	-0.687428	0.291909	0.00639551	0.0343343	3915.46	-0.384487	0.0509858	3.4769e-14	5.28727e-13
1810030O07Rik	2625.03	0.439789	0.180133	0.00929122	0.0461435	2032.82	0.149302	0.066398	0.0236057	0.0667003
1810032O08Rik	73.2812	-0.935415	0.62425	0.0183717	0.0776167	543.013	-0.667455	0.248923	0.00284373	0.0106211
1810034E14Rik	150.338	0.0912968	0.34901	0.733197	0.876959	121.398	-0.935952	0.254074	5.34492e-05	0.000286606
1810037I17Rik	1692.15	0.296564	0.199046	0.107883	0.283037	975.891	0.136677	0.0776904	0.0755572	0.174265
1810041H14Rik	204.335	-1.95129	0.488116	4.38956e-06	6.92121e-05	68.3273	-1.75196	0.304973	8.67457e-10	8.84924e-09
1810043G02Rik	312.414	0.177969	0.253949	0.425674	0.666186	275.751	0.339546	0.160225	0.0262156	0.07274
1810044D09Rik	38.3851	-0.144416	0.440438	0.580625	0.787017	26.4452	0.269282	0.344156	0.321675	0.511396
1810049J17Rik	4.55942	-0.0644357	0.5275	0.573		5.66617	0.831007	0.864085	0.0395108	0.102617
1810055G02Rik	489.885	0.0460011	0.34287	0.863772	0.942199	171.457	0.299919	0.162693	0.0529629	0.130379
1810058I24Rik	1524.78	-0.194813	0.170415	0.22626	0.458937	1065.59	-0.0784745	0.101122	0.427683	0.616661
1810059H22Rik	14.715	0.531119	0.755033	0.0722203	0.214586	11.5215	0.937614	0.573419	0.016692	0.0495848
1810062G17Rik	8.2403	-0.222443	0.588622	0.0997689	0.268308	17.9312	-0.708476	0.541071	0.0453179	0.114857
1810062O18Rik	69.4732	0.000526719	0.395829	0.998505	0.999378	52.1571	0.0317038	0.298803	0.900704	0.949134
2010001A14Rik	68.9548	0.0494332	0.358006	0.855077	0.937476	108.246	0.161152	0.188128	0.361629	0.552665
2010007H06Rik	26.8247	0.363311	0.659862	0.0961251	0.261738	124.045	3.13388	0.315691	2.55539e-24	7.77187e-23
2010008C14Rik	37.9995	0.0485557	0.443981	0.849301	0.93459	158.917	-0.119993	0.177119	0.472179	0.656565
2010015M23Rik	18.6528	0.0653948	0.488218	0.755199	0.887945	7.98677	-0.358976	0.571665	0.197492	0.362541
2010016I18Rik	593.309	0.72981	0.266888	0.0020584	0.0137925	6219.76	1.35092	0.406448	0.000110844	0.000560266
2010107E04Rik	1162.75	-0.315599	0.257052	0.160771	0.36839	1187.17	-0.277912	0.0848148	0.000893429	0.00377037
2010110K18Rik	7.53335	-0.0716781	0.526231	0.562383	0.77371	1.37477	-0.0235685	0.524727	0.86656
2010111I01Rik	1191.88	-1.19852	0.225552	1.65589e-08	4.69964e-07	598.106	-0.115983	0.100259	0.239229	0.416558
2010204K13Rik	69.0561	-0.0597033	0.387768	0.818068	0.919422	35.2694	-1.23943	0.451321	0.000756997	0.00325645
2010300C02Rik	62.399	-0.0238031	0.434782	0.921387	0.967694	126.681	2.42723	0.248792	1.33088e-23	3.85579e-22
2010300F17Rik	411.007	-0.103114	0.23196	0.619633	0.809414	8.77398	0.00408313	0.409277	0.989618	0.994296
2010315B03Rik	248.292	0.768312	0.414327	0.0161682	0.070186	549.528	0.0796998	0.121493	0.501549	0.68268
2010320M18Rik	44.7893	-0.107525	0.434652	0.678162	0.844905	68.5628	-0.347569	0.220679	0.083853	0.189663
2200002D01Rik	44.4333	-0.0533248	0.402236	0.838206	0.928601	16.4517	0.0154036	0.41161	0.956586	0.978143
2210010C04Rik	4.57486	0.079335	0.536375	0.388523		4.77869	0.492746	0.84588	0.034882	0.0925329
2210011C24Rik	15.2045	0.0283207	0.467764	0.903086	0.959907	50.1648	1.72661	0.412663	2.60551e-06	1.74259e-05
2210016F16Rik	2123.2	0.717796	0.238776	0.000938697	0.00714206	1242.63	0.272165	0.105104	0.00824851	0.0269791
2210016L21Rik	671.042	0.33793	0.214781	0.0854686	0.241901	753.248	-0.00733344	0.106333	0.943027	0.970419
2210406O10Rik	4.27461	-0.0541299	0.526667	0.623233		3.12305	-0.505951	0.822949	0.0516608	0.127867
2210408F21Rik	24.2067	0.537723	0.711259	0.0840112	0.239128	14.3799	0.719709	0.743733	0.0531663	0.1307
2210408I21Rik	50.8637	0.256975	0.448964	0.360892	0.605489	27.2197	0.944074	0.505905	0.0106955	0.0337466
2210417A02Rik	17.4799	2.47253	1.11481	0.00109488	0.00813102	11.0158	0.892445	0.648355	0.0258295	0.0719342
2210418O10Rik	52.3937	0.339624	0.47917	0.246467	0.483998	150.525	0.175438	0.168877	0.274392	0.458252
2300009A05Rik	670.518	-0.611892	0.222835	0.00259978	0.0166288	233.866	-0.446247	0.159507	0.00329747	0.0121077
2310001H17Rik	2310.37	1.65505	0.199581	1.15456e-17	1.14867e-15	2258.98	1.22017	0.0987711	8.27126e-36	4.41947e-34
2310002F09Rik	9.86025	0.252499	0.588157	0.161599	0.369399	12.3174	0.311548	0.426819	0.287404	0.473902
2310009A05Rik	393.076	0.564953	0.223454	0.00556855	0.0307946	193.986	0.0235716	0.162735	0.880244	0.936972
2310009B15Rik	177.605	-0.386583	0.316286	0.135772	0.329154	127.182	-0.198965	0.183063	0.246882	0.426391
2310010J17Rik	109.535	-0.62063	0.407249	0.0428335	0.147583	78.9695	0.231576	0.199818	0.212256	0.382216
2310011J03Rik	1118.48	-0.14662	0.249585	0.505843	0.732534	1337.91	-0.13109	0.0848564	0.11747	0.246592
2310015A10Rik	209.973	1.14767	0.331863	8.56558e-05	0.000944019	241.749	1.25738	0.149232	6.14323e-18	1.26727e-16
2310016D23Rik	2.47893	0.0947887	0.537085	0.373756		1.86056	-0.0230958	0.521997	0.875834	0.93434
2310022A10Rik	1136.79	0.198554	0.224749	0.330872	0.577291	870.035	-0.0816036	0.100019	0.405881	0.596528
2310022B05Rik	279.099	0.81496	0.352372	0.00528681	0.0295603	683.555	0.647987	0.131927	4.07875e-07	3.07021e-06
2310031A07Rik	51.042	0.128197	0.421135	0.634345	0.81829	14.0057	0.501313	0.522123	0.122492	0.253863
2310033P09Rik	880.406	-0.0269992	0.204855	0.884669	0.952073	654.201	0.0374483	0.0945161	0.687864	0.820195
2310035C23Rik	1147.16	-0.247174	0.213162	0.203633	0.429409	2671.66	0.0201724	0.0836171	0.811366	0.896141
2310039H08Rik	426.602	-0.454051	0.227849	0.0273376	0.105144	149.124	-0.909342	0.200541	1.49926e-06	1.04488e-05
2310040G24Rik	3.20038	-0.0836707	0.534727	0.414742		5.44518	-0.44576	0.747694	0.0652854	0.154212
2310043P16Rik	174.269	-0.841325	0.3956	0.00747728	0.0390141	448.557	0.0925562	0.110408	0.392546	0.583552
2310044K18Rik	12.5181	0.157314	0.495842	0.495721	0.72545	11.5908	0.288394	0.478182	0.315378	0.505071
2310057M21Rik	314.35	-0.425347	0.299195	0.0898367	0.250008	413.775	-0.317039	0.117651	0.00566164	0.0195134
2310058D17Rik	42.0297	-0.553264	0.56609	0.0922583	0.255002	109.633	0.0058096	0.23339	0.979517	0.989208
2310061I04Rik	368.329	-0.0512586	0.236741	0.807746	0.914681	445.36	-0.115342	0.120419	0.325462	0.515781
2310068J16Rik	39.657	-0.451875	0.547722	0.141887	0.338863	1.75033	0.0267319	0.524281	0.853331
2310074N15Rik	2.08297	0.0572783	0.538545	0.260617		1.6979	-0.356304	0.716239	0.019422
2410002F23Rik	1787.94	-0.398845	0.235519	0.0583554	0.185332	2276.47	-0.526983	0.184702	0.00236016	0.00900591
2410004B18Rik	678.355	-0.420868	0.270149	0.0720302	0.21416	605.767	-0.277778	0.0980928	0.00391533	0.014075
2410004P03Rik	12.0743	0.0112222	0.522146	0.928319	0.970575	5.80704	-0.162242	0.476799	0.52663	0.702845
2410006H16Rik	745.472	-0.888581	0.310661	0.000975836	0.00738484	1448.82	0.0765052	0.16306	0.623822	0.776578
2410015M20Rik	1380.68	-0.115532	0.199268	0.530145	0.750335	981.729	-0.0476196	0.0923862	0.600232	0.759701
2410017I17Rik	4.47026	0.0165947	0.522487	0.886429		5.42743	-0.10811	0.479714	0.651354	0.796018
2410018L13Rik	3.34271	0.0763795	0.537464	0.355027		6.226	0.222756	0.507877	0.38631	0.577443
2410022M11Rik	295.549	0.757444	0.350625	0.00861723	0.0435284	150.874	0.771046	0.209322	7.67144e-05	0.000399315
2410089E03Rik	536.065	-0.535022	0.255098	0.017393	0.0742355	1273.32	0.165712	0.117094	0.147245	0.291921
2410131K14Rik	667.692	-0.0965753	0.227528	0.636447	0.819721	983.177	-0.266083	0.0857034	0.00164646	0.00652447
2500002B13Rik	14.0179	-0.0275887	0.497583	0.87611	0.948432	10.6154	0.586357	0.588736	0.0861585	0.193936
2500004C02Rik	37.3718	0.269639	0.493367	0.318047	0.564083	45.9417	0.414539	0.405875	0.163303	0.315522
2510002D24Rik	646.939	-0.176448	0.180558	0.2976	0.542991	654.37	-0.0541823	0.142989	0.693611	0.824346
2510009E07Rik	133.88	0.0655073	0.344567	0.806468	0.9143	353.462	-0.427162	0.138552	0.00137677	0.00555593
2510016D11Rik	6.32388	-0.0804182	0.53545	0.406567	0.64812	42.3157	-1.23481	0.349022	5.74287e-05	0.000306098
2510017J16Rik	24.7816	-0.278763	0.559593	0.234254	0.469429	1.97585	0.0367425	0.52568	0.796176	0.888637
2510039O18Rik	4990.33	0.0466115	0.191144	0.793825	0.907965	2854.6	-0.121858	0.0985398	0.207819	0.375923
2510046G10Rik	100.386	-0.744186	0.397901	0.0164356	0.071094	36.4648	-0.763486	0.337881	0.00695807	0.023296
2610001J05Rik	1607.38	-0.052475	0.149505	0.713422	0.865552	956.374	0.0756507	0.107154	0.472096	0.656496
2610002M06Rik	884.289	0.200628	0.16842	0.209248	0.437379	1103.22	-0.00428432	0.0910871	0.961085	0.979906
2610005L07Rik	716.606	-0.443172	0.226663	0.0304308	0.113873	1082.41	0.177304	0.115081	0.114918	0.242227
2610008E11Rik	564.579	0.418543	0.241551	0.0523634	0.171087	1154.82	0.324806	0.144559	0.0196115	0.0568351
2610017A05Rik	27.1513	-0.280359	0.542897	0.257522	0.498172	5.19668	0.296735	0.546057	0.261284	0.443337
2610020C07Rik	66.1714	-0.0547824	0.363654	0.834977	0.927212	12.7156	0.247349	0.489826	0.367567	0.558563
2610021A01Rik	292.782	0.1564	0.269176	0.503407	0.730782	860.707	0.231882	0.0937298	0.0119672	0.0372543
2610024D14Rik	13.5133	-0.0263368	0.508363	0.863938	0.942226	2.69018	-0.0188029	0.511527	0.913133	0.955795
2610028D06Rik	6.82059	0.26369	0.618351	0.0623812	0.194308	5.00406	0.484786	0.671364	0.109774	0.23378
2610035D17Rik	814.778	1.21901	0.31365	1.49948e-05	0.000204695	105.736	1.05561	0.26653	1.48052e-05	8.78163e-05
2610037D02Rik	39.0243	-0.687631	0.684584	0.0548074	0.176856	30.023	-0.267732	0.40284	0.348147	0.539489
2610042L04Rik	17.6377	0.14583	0.505421	0.496694	0.725946	8.25279	0.0908752	0.49074	0.689259	0.821148
2610044O15Rik8	240.937	0.418572	0.288963	0.0884203	0.247382	539.717	0.0636775	0.11519	0.572415	0.739717
2610204G07Rik	34.5306	0.115022	0.419507	0.668108	0.838473	13.8651	1.41633	0.589833	0.00160991	0.00639256
2610206C17Rik	30.2689	0.099137	0.416725	0.711079	0.863811	7.70761	-0.341971	0.537206	0.230563	0.40482
2610301B20Rik	349.355	0.131117	0.36046	0.629081	0.815058	318.621	-0.00517589	0.131213	0.966681	0.98266
2610306M01Rik	72.676	0.161502	0.405341	0.556713	0.769426	58.7674	0.124749	0.245732	0.570515	0.738476
2610306O10Rik	6.43218	0.0324635	0.510634	0.837518	0.928288	4.82308	-0.00504159	0.489874	0.9789	0.988862
2610307P16Rik	15.926	-0.107668	0.486556	0.622502	0.810954	7.08058	-0.0398086	0.484487	0.855721	0.923053
2610318N02Rik	51.0266	0.248901	0.38771	0.373153	0.617347	34.7703	0.130722	0.307984	0.609106	0.766074
2610507B11Rik	3510.34	0.100543	0.142167	0.46413	0.697338	7566.23	-0.267414	0.0737471	0.000250778	0.00119179
2610507I01Rik	88.6371	-0.522156	0.428599	0.0890736	0.248621	8.01068	0.152473	0.479437	0.547641	0.721399
2610524H06Rik	192.395	0.184551	0.287924	0.449668	0.686445	205.561	0.544121	0.138346	4.62434e-05	0.000250787
2610528A11Rik	3.26581	0.07913	0.537463	0.357507		3.66594	-0.125319	0.532232	0.472391	0.656766
2700012I20Rik	6.93443	0.0248444	0.511102	0.873898	0.947566	4.47536	0.0105081	0.475014	0.965738	0.982342
2700038G22Rik	63.7827	-0.573729	0.481509	0.0757881	0.222087	147.126	-0.483453	0.267991	0.0391943	0.102007
2700049A03Rik	695.841	0.139787	0.239	0.514332	0.738692	458.591	0.0602443	0.144745	0.666782	0.806556
2700062C07Rik	249.277	0.496072	0.335815	0.0682799	0.206737	319.061	0.0848534	0.159305	0.579624	0.745792
2700081O15Rik	14.05	0.0607703	0.487622	0.774129	0.897821	28.5627	0.197777	0.34911	0.467681	0.652474
2700097O09Rik	232.09	0.787118	0.398858	0.0118541	0.0556629	382.716	1.35488	0.252681	1.13044e-08	1.03014e-07
2700099C18Rik	49.8085	-0.417783	0.575642	0.153644	0.358113	35.7836	0.475559	0.428506	0.121759	0.252915
2810001G20Rik	180.589	-0.972664	0.400688	0.00271784	0.017246	300.073	-1.47944	0.183436	8.95949e-17	1.70938e-15
2810002D19Rik	214.891	0.154829	0.257058	0.493483	0.723522	64.5169	0.386869	0.251635	0.0833682	0.188785
2810004N23Rik	590.096	-0.381837	0.255758	0.0890804	0.248621	988.061	-0.555483	0.0821883	7.67819e-12	9.46155e-11
2810006K23Rik	222.528	1.26864	0.28731	1.44477e-06	2.62903e-05	271.169	0.47473	0.160496	0.0019179	0.00747439
2810013P06Rik	1852.2	-0.819336	0.257468	0.000399317	0.00348279	450.826	-0.471144	0.128893	0.000160281	0.000787552
2810021J22Rik	98.0054	0.733314	0.57883	0.0420186	0.145598	774.467	0.00569077	0.106886	0.957526	0.978695
2810025M15Rik	9.77582	0.0644586	0.511174	0.700101	0.856859	5.89401	-0.168992	0.54762	0.34215	0.533401
2810029C07Rik	13.6571	0.118412	0.527932	0.454716	0.690639	9.00276	-0.158129	0.453909	0.553492	0.726156
2810039B14Rik	84.1713	2.99649	0.658324	2.71749e-07	5.84979e-06	132.219	1.4719	0.218527	2.12208e-12	2.75195e-11
2810402E24Rik	253.332	-0.492803	0.365142	0.0822559	0.235204	86.7815	0.101005	0.236794	0.636913	0.785102
2810403A07Rik	2507.36	-0.176673	0.17661	0.287018	0.532023	2495.69	-0.041401	0.131016	0.747507	0.859037
2810403D21Rik	127.194	0.302917	0.294188	0.220882	0.452529	68.5737	0.311259	0.263537	0.177483	0.335057
2810405F17Rik	26.7802	-1.49033	1.07375	0.00780723	0.0404641	9.52848	-0.0916569	0.470127	0.706506	0.833177
2810408A11Rik	14.4357	-0.0138205	0.499302	0.933931	0.972084	43.3111	-0.181361	0.277603	0.44683	0.633337
2810408I11Rik	89.0042	0.165733	0.48275	0.500454	0.72824	28.1547	-1.44614	0.416071	5.74471e-05	0.000306113
2810410L24Rik	1.91316	-0.0580192	0.538834	0.247724		2.20683	-0.482708	0.85771	0.0177473	0.0521355
2810414N06Rik	24.0082	0.0959367	0.50124	0.631264	0.816846	18.7441	0.064436	0.353547	0.812457	0.896789
2810428J06Rik	20.8457	-0.13556	0.518463	0.466936	0.699601	2.34416	-0.049089	0.515434	0.773837	0.87566
2810429I04Rik	18.9672	0.318007	0.624808	0.122336	0.3072	61.5835	1.97593	0.359057	3.31977e-09	3.19338e-08
2810454H06Rik	228.9	-0.505895	0.44259	0.10075	0.270112	18.9664	-0.0253141	0.381849	0.924029	0.960879
2810455O05Rik	57.9941	-0.0109076	0.420921	0.963168	0.983702	45.5375	0.336055	0.291742	0.177445	0.33505
2810459M11Rik	13.8336	-0.0224679	0.516257	0.86366	0.942156	3.00914	-0.16896	0.578352	0.0654944	0.154601
2810468N07Rik	13.0692	0.28877	0.606307	0.13648	0.330128	16.3602	0.260586	0.489115	0.348702	0.540051
2810474O19Rik	5302.01	-0.828497	0.186497	2.6402e-06	4.41786e-05	4865.66	-0.789932	0.131234	5.87098e-10	6.10058e-09
2900005J15Rik	61.1076	-1.55967	0.736293	0.00217392	0.0144502	56.7557	-0.161653	0.344647	0.54592	0.71999
2900026A02Rik	64.0351	-0.0520075	0.423757	0.838019	0.928519	134.442	1.52223	0.268155	1.62314e-09	1.61456e-08
2900041M22Rik	16.0487	0.00951844	0.484655	0.966814	0.985572	62.8737	2.06724	0.464681	6.31665e-07	4.63e-06
2900052N01Rik	2.5622	0.0982253	0.546797	0.125411		14.1454	-0.072993	0.487698	0.742362	0.855837
2900060B14Rik	337.223	0.290131	0.354818	0.289014	0.533819	7.8285	0.352785	0.574246	0.19959	0.365228
2900076A07Rik	72.7964	-0.0311223	0.401929	0.903533	0.959907	130.047	0.429407	0.343042	0.118296	0.247847
2900078I11Rik	4.77865	0.0329594	0.51216	0.831227		1.70957	0.077202	0.521877	0.648876
2900089D17Rik	3.63041	-0.120384	0.540453	0.32256		4.15725	0.0700814	0.497132	0.742113	0.855776
2900093K20Rik	53.4807	-1.61454	0.567059	0.000343976	0.00306564	21.965	-1.24818	0.561926	0.00285456	0.0106595
2900097C17Rik	4437.02	-0.0678009	0.150165	0.635864	0.819439	6830.9	0.047539	0.0749017	0.522687	0.69997
3000002C10Rik	47.7138	0.98393	0.519464	0.00889426	0.0446689	53.5931	0.261479	0.293375	0.292873	0.480126
3010003L21Rik	256.197	-0.555572	0.430634	0.0723664	0.21495	9.81924	-0.330819	0.559138	0.224486	0.397685
3110001I22Rik	790.366	-0.331006	0.316047	0.198576	0.422248	223.353	-0.459812	0.137089	0.000507349	0.00226627
3110002H16Rik	1336.93	-0.0172065	0.209554	0.926585	0.96987	1704.65	-0.23491	0.156763	0.116457	0.244779
3110009E18Rik	70.6394	0.202169	0.364059	0.459744	0.693714	96.8982	-0.083865	0.210083	0.66394	0.804412
3110040N11Rik	435.137	0.149482	0.236201	0.482061	0.713561	351.991	0.0589276	0.112579	0.59387	0.755708
3110043O21Rik	1263.06	-0.954568	0.330179	0.000769007	0.00603923	450.611	0.0841643	0.122393	0.480991	0.664618
3110053B16Rik	44.377	-0.00066369	0.427183	0.994677	0.997966	1.80325	0.0723611	0.525812	0.644564	0.790734
3110056K07Rik	1310.69	-0.286965	0.319798	0.266134	0.508598	352.017	-0.264896	0.127753	0.0324728	0.0873385
3110062M04Rik	146.498	0.539769	0.337512	0.0491297	0.163879	195.361	0.479917	0.272001	0.0432578	0.110521
3110067C02Rik	29.1588	0.233284	0.462055	0.394187	0.636833	20.7357	0.249221	0.364991	0.369305	0.560231
3110070M22Rik	17.123	0.119525	0.47581	0.615619	0.80704	10.8878	-0.291187	0.454991	0.314785	0.504544
3110082I17Rik	163.914	0.161989	0.360074	0.550809	0.76567	70.195	-0.022555	0.289392	0.924965	0.961291
3110083C13Rik	2.17789	-0.0572052	0.538777	0.232678		7.6464	0.257093	0.490861	0.353209	0.544686
3222401L13Rik	5.75737	0.199406	0.589582	0.0128898	0.0591685	11.6603	0.180586	0.521883	0.422451	0.612142
3300002I08Rik	28.257	-0.120406	0.451159	0.632295	0.817388	25.2384	0.591249	0.361637	0.041179	0.106282
3830403N18Rik	38.373	-0.359262	0.644963	0.113107	0.292324	6.82689	0.0473093	0.455483	0.853021	0.921691
3830406C13Rik	1753.88	0.93243	0.209019	1.97177e-06	3.43437e-05	694.879	0.661815	0.106492	2.38925e-10	2.5786e-09
3830408C21Rik	43.6644	-0.035886	0.449571	0.879553	0.950191	53.7193	0.188932	0.303714	0.455907	0.641741
4430402I18Rik	9.28388	-0.0373822	0.509733	0.808958	0.915141	4.51762	0.40106	0.682686	0.100422	0.218108
4632404H12Rik	30.3302	1.25357	0.773882	0.00845767	0.0430071	228.799	-0.488536	0.270032	0.0382046	0.0997642
4632415L05Rik	148.255	-0.443383	0.414984	0.135751	0.329154	399.388	0.00132133	0.121009	0.992003	0.995669
4632418H02Rik	50.6362	-0.0942508	0.469875	0.684553	0.847979	28.7952	0.678961	0.469029	0.0422956	0.108619
4632427E13Rik	1894.79	-0.130926	0.321376	0.610174	0.803832	31.3954	0.11124	0.402199	0.687794	0.820195
4732416N19Rik	31.402	-0.207088	0.48842	0.412752	0.654072	56.0543	-0.230043	0.270943	0.327028	0.517604
4732440D04Rik	315.528	-0.864523	0.351896	0.0031634	0.0194784	67.7486	-0.0848206	0.271112	0.716715	0.83984
4732465J04Rik	8.32631	-0.0745423	0.511686	0.651019	0.828496	6.15202	-0.0304152	0.474564	0.894236	0.944981
4732471J01Rik	11.0431	-0.403405	0.671452	0.100748	0.270112	14.1099	-0.0360043	0.397373	0.892762	0.944283
4732490B19Rik	13.0065	7.06036	2.99279	4.23933e-05	0.000507223	4.17348	-0.164398	0.522851	0.439962	0.626832
4732491K20Rik	13.3059	0.195145	0.545018	0.305002	0.550736	14.9554	0.232206	0.43028	0.415619	0.605906
4732496C06Rik	11.1288	0.00196752	0.521682	0.993316	0.997402	74.1452	1.13141	0.30933	4.3947e-05	0.000239261
4831440E17Rik	18.2522	-0.198765	0.532285	0.340003	0.586203	7.08006	0.0798539	0.485551	0.729632	0.84823
4833403J16Rik	90.3994	0.245746	0.366534	0.372066	0.616329	343.197	-0.114719	0.148475	0.420683	0.610577
4833407H14Rik	483.463	0.154605	0.302959	0.538764	0.756428	20.5416	0.0654169	0.383292	0.812876	0.896948
4833412K13Rik	14.5199	-0.152211	0.555098	0.193238	0.414751	6.54522	0.118222	0.494985	0.605959	0.763983
4833413G10Rik	7.64726	0.0708259	0.497439	0.719349	0.869202	79.5361	-0.314676	0.294558	0.205385	0.372647
4833417C18Rik	12.1999	-0.101761	0.509606	0.579575	0.786346	8.65368	-0.127778	0.457548	0.621437	0.774805
4833418N02Rik	22.4189	-0.224986	0.511421	0.355649	0.600638	18.2479	-0.393166	0.427432	0.189232	0.351369
4833420G17Rik	1698.82	-0.301232	0.185268	0.0818814	0.234463	2181.71	-0.0635151	0.179285	0.70484	0.831755
4833439L19Rik	2279.58	0.54752	0.170441	0.000680339	0.0054648	1156.61	0.0387033	0.0745848	0.601391	0.760388
4833445I07Rik	12.2774	0.0270046	0.491276	0.893467	0.956058	18.1603	0.207467	0.405513	0.463693	0.648999
4921507P07Rik	14.4714	-0.100671	0.527587	0.480623	0.712181	45.0963	-1.43747	0.336785	2.27999e-06	1.5375e-05
4921511C10Rik	21.5777	-0.157152	0.493213	0.493669	0.723664	19.4238	-2.11511	0.515532	3.24063e-06	2.13723e-05
4921517D22Rik	6.95464	-0.198213	0.557129	0.245419	0.482595	1.89204	-0.206928	0.599567	0.0466525	0.11766
4921524J17Rik	1875.68	0.251495	0.179148	0.135768	0.329154	622.62	0.470342	0.105286	5.08514e-06	3.2509e-05
4921531C22Rik	309.743	-0.362325	0.323032	0.165192	0.375093	59.3087	0.0832866	0.295445	0.738952	0.853822
4930402H24Rik	569.601	0.352195	0.208157	0.0656833	0.201215	910.208	0.0769425	0.0898884	0.385918	0.577166
4930403P22Rik	25.5176	-1.00363	1.29782	0.0199435	0.0828048	1.53906	0.0372991	0.524594	0.798646
4930404N11Rik	13.3713	0.431936	0.668637	0.108088	0.283274	27.1254	0.34138	0.370041	0.228151	0.402066
4930405A21Rik	4.72456	0.0568872	0.520263	0.679438		4.92035	0.176777	0.504483	0.463771	0.648999
4930405O22Rik	6.35827	-0.0942064	0.515717	0.572245	0.780933	1.76538	0.0230578	0.51571	0.8905	0.943176
4930412F12Rik	10.1897	2.30989	2.084	0.00593319	0.0323658	3.63385	0.273311	0.564326	0.250803	0.431012
4930412M03Rik	29.7413	0.0141654	0.442399	0.957819	0.981746	15.1251	-0.122841	0.432064	0.648197	0.793995
4930413G21Rik	51.1367	-0.082845	0.414876	0.750926	0.886058	3.19384	0.220331	0.533357	0.347131	0.538467
4930417O13Rik	526.021	0.921651	0.281528	0.000246724	0.0023164	614.758	1.95704	0.169031	4.97497e-32	2.24172e-30
4930423D22Rik	14.6877	-0.175615	0.549317	0.273882	0.517141	2.65585	-0.0196829	0.521282	0.893952	0.944929
4930426I24Rik	34.9534	0.183377	0.509969	0.420633	0.661634	2.20873	0.58699	1.03281	0.0173424	0.0511382
4930426L09Rik	30.3844	0.217407	0.453033	0.425376	0.666156	31.0417	1.2045	0.451076	0.00101751	0.00422561
4930428O21Rik	8.41939	0.00914126	0.518871	0.947405	0.976927	6.97308	0.334662	0.509396	0.251883	0.432301
4930429F24Rik	14.754	-0.113293	0.464962	0.638742	0.821125	4.05993	-0.0146804	0.506333	0.934689	0.966058
4930430F08Rik	166.637	0.237951	0.293678	0.335272	0.581422	287.836	-0.0883699	0.116582	0.436889	0.624501
4930431P03Rik	10.4694	0.344065	0.712023	0.00409595	0.0240863	215.165	1.78238	0.465642	1.09728e-05	6.66204e-05
4930431P19Rik	118.631	-1.25476	0.418831	0.000332116	0.0029759	48.4642	-0.705977	0.278919	0.00398792	0.0143071
4930432K21Rik	41.1718	-0.226879	0.47076	0.394866	0.637314	42.5045	-0.904846	0.368366	0.00307265	0.0113761
4930447K03Rik	17.2381	1.40605	1.15269	0.010392	0.0505277	34.5147	0.941702	0.377894	0.00264371	0.00997883
4930451G09Rik	4.07811	-0.0451242	0.518087	0.740799		23.9957	-0.530592	0.496101	0.101239	0.21964
4930452B06Rik	57.4562	2.05981	0.596279	3.79004e-05	0.000459474	32.8141	2.96	0.580127	2.20158e-08	1.9455e-07
4930453N24Rik	1980.05	-0.149706	0.173462	0.35988	0.604456	1463.28	-0.429841	0.086015	3.97061e-07	2.99457e-06
4930458D05Rik	5.87627	-0.103765	0.520217	0.525306	0.746777	1.37079	0.172997	0.572316	0.164414
4930466K18Rik	1.49322	0.0230845	0.530874	0.744254		15.1953	-0.415131	0.498034	0.178288	0.336177
4930469K13Rik	8.93371	0.236899	0.56643	0.224402	0.456738	3.05399	0.405513	0.724512	0.0623243	0.1486
4930479D17Rik	3.78999	-0.0226413	0.52168	0.843093		1.80177	-0.0694068	0.52682	0.648446	0.794004
4930480K23Rik	35.9682	-0.188065	0.426316	0.489061	0.719559	68.7768	-0.146615	0.303089	0.559345	0.730236
4930481B07Rik	35.3872	0.0193843	0.419899	0.943483	0.975928	17.149	-0.0629438	0.441587	0.806562	0.893307
4930486L24Rik	17.6102	-0.258061	0.571619	0.212662	0.441295	29.5968	-0.169373	0.56308	0.241765	0.419875
4930500F10Rik	2.34494	0.00621172	0.529404	0.937674		3.3425	-0.225371	0.542035	0.321331	0.511137
4930503E24Rik	451.581	-0.362187	0.282135	0.131723	0.322325	273.039	-0.431945	0.177581	0.00978704	0.0312788
4930503L19Rik	669.645	1.56314	0.232011	1.78215e-12	9.8265e-11	931.91	1.08673	0.125641	1.10082e-18	2.40264e-17
4930506C21Rik	14.5998	0.0122032	0.458163	0.961788	0.983053	1.87824	0.0302581	0.523214	0.838477	0.912319
4930509E16Rik	4.86564	-0.0697558	0.529161	0.533008		1.91535	0.0845576	0.525374	0.605577	0.763795
4930509G22Rik	3.63473	0.0382588	0.532372	0.593517		4.7978	-0.0772704	0.467688	0.751392	0.861387
4930512P04Rik	6.18492	0.114449	0.518975	0.509648	0.734978	3.27424	0.0837012	0.512179	0.663629	0.804235
4930513N10Rik	43.8042	-0.319673	0.501838	0.255913	0.49616	20.2815	-0.259252	0.381641	0.356598	0.547639
4930515G01Rik	26.6614	-0.580537	0.668488	0.0799444	0.231012	18.2599	0.732652	0.485137	0.0333583	0.0891822
4930515G16Rik	5.23924	-0.00820973	0.494943	0.962499	0.983396	11.7219	0.00560509	0.428726	0.98515	0.9921
4930518I15Rik	57.0861	0.107671	0.412034	0.690218	0.851271	58.2538	0.165407	0.23354	0.433492	0.621462
4930519F09Rik	124.187	-0.199147	0.294374	0.417347	0.658957	97.3896	-0.6555	0.214099	0.000908284	0.00382398
4930520O04Rik	21.6988	0.17338	0.48738	0.479071	0.710925	31.935	0.974771	0.438156	0.00476522	0.0167395
4930522L14Rik	242.089	-0.0169931	0.275013	0.94038	0.974503	299.68	0.181534	0.131047	0.15348	0.30108
4930523C07Rik	6480.79	-0.905555	0.200106	1.4879e-06	2.70213e-05	3798.35	-0.862362	0.158197	1.43808e-08	1.2948e-07
4930524J08Rik	12.1707	0.01758	0.508672	0.916257	0.965566	3.56045	-0.129488	0.528556	0.482757	0.666159
4930524O07Rik	66.4116	-0.646173	0.51696	0.0554596	0.178457	13.3099	-0.586577	0.586787	0.0852603	0.192313
4930526A20Rik	26.0227	-0.165426	0.474111	0.506858	0.733307	14.532	-0.141369	0.453129	0.591327	0.754192
4930539E08Rik	22.5401	0.0617659	0.509899	0.715592	0.866779	160.417	-0.901738	0.221511	1.2042e-05	7.26159e-05
4930539J05Rik	9.82159	-0.0652794	0.507736	0.699706	0.856594	14.9108	0.320807	0.479931	0.274386	0.458252
4930544D05Rik	6.66294	0.111963	0.520424	0.509319	0.734843	1.90522	-0.257434	0.611137	0.110245	0.2346
4930550C14Rik	11.7503	-0.130207	0.490489	0.559378	0.771256	6.29142	0.853757	0.988466	0.0350073	0.0927898
4930558J18Rik	15.5097	0.200424	0.558617	0.24297	0.479911	34.5991	0.635449	0.425432	0.0450941	0.114408
4930562F07Rik	628.841	-1.18443	0.216607	7.2681e-09	2.20281e-07	1.53208	0.0110847	0.522849	0.94041
4930563E22Rik	45.7687	-0.0234023	0.428302	0.923952	0.968883	9.8551	-0.135437	0.445443	0.610277	0.766957
4930570N18Rik	36.323	-0.905995	0.60494	0.0198678	0.0825433	23.1606	-0.386163	0.427601	0.195747	0.360417
4930577N17Rik	84.7871	0.0773778	0.399864	0.775549	0.898342	19.0531	0.211215	0.39382	0.453302	0.639317
4930579C12Rik	5.19913	0.0381897	0.527923	0.696333	0.855049	9.3376	2.43516	1.12544	0.00140264	0.00565218
4930579G24Rik	209.449	-0.152443	0.309061	0.544992	0.760819	161.249	-0.264192	0.171595	0.103464	0.223253
4930579K19Rik	15.4303	-0.165578	0.496531	0.473201	0.706099	7.8216	0.150467	0.470519	0.561076	0.731348
4930581F22Rik	111.194	0.0191679	0.291835	0.93934	0.97393	288.162	0.0681963	0.283119	0.780472	0.879291
4930589O11Rik	114.262	-0.407861	0.434382	0.170545	0.383573	2.93216	-0.209317	0.535548	0.350789	0.542141
4930590J08Rik	9.55369	-0.0311872	0.520309	0.797753	0.90976	29.4892	-0.281404	0.370639	0.314221	0.503929
4930594C11Rik	6.08996	-0.118677	0.550961	0.118824	0.302109	14.2919	0.278119	0.555198	0.263219	0.445366
4930594M22Rik	7.97247	0.0647376	0.527065	0.587577	0.790489	26.93	-0.01979	0.405182	0.939205	0.968819
4930596I21Rik	9.35909	-0.415673	0.693957	0.0851189	0.241317	1.76207	0.0492914	0.526117	0.734135	0.851325
4930599N23Rik	45.6573	-0.783437	0.622523	0.0353326	0.127348	1.85304	0.00815836	0.527168	0.951939	0.975483
4931406C07Rik	39.1971	0.444808	0.590468	0.140714	0.337134	216.944	0.448211	0.170743	0.00559156	0.0192923
4931406P16Rik	1391.93	0.246652	0.184281	0.153401	0.357819	1494.71	0.0366548	0.0892757	0.679971	0.815048
4931408C20Rik	1.52771	0.0560671	0.538209	0.310731		6.42154	-6.82518	2.74783	3.54901e-06	2.32667e-05
4931414P19Rik	53.2263	-0.321049	0.531813	0.237982	0.472865	150.813	-0.116181	0.18086	0.494586	0.676278
4931415C17Rik	33.8932	-0.162324	0.502819	0.464396	0.697461	13.5871	0.438528	0.503524	0.162383	0.314133
4931428F04Rik	56.5021	0.556868	0.745316	0.0748123	0.220108	118.782	-0.225648	0.240311	0.293823	0.481361
4931440P22Rik	329.468	-0.457318	0.353583	0.0990661	0.267242	25.4564	0.722226	0.379748	0.0173617	0.0511873
4932422M17Rik	116.594	0.136671	0.424225	0.611512	0.804653	5.14688	-0.0869006	0.467494	0.723699	0.844481
4932438A13Rik	6287.07	-0.539254	0.376461	0.0623221	0.19419	8465.61	-0.116817	0.139915	0.378877	0.569829
4932438H23Rik	33.9739	0.0552791	0.430654	0.833302	0.926386	4.19251	-0.0859226	0.483756	0.709594	0.834957
4933404O12Rik	54.6806	0.801723	0.793499	0.0386755	0.136654	187.361	-0.192336	0.158208	0.202845	0.368888
4933406I18Rik	33.4199	-0.500998	0.71273	0.0840333	0.239128	7.50178	-0.0500252	0.48015	0.825398	0.904521
4933406P04Rik	111.882	-0.194761	0.340529	0.460568	0.694094	6.65676	-0.0477514	0.455499	0.847111	0.917641
4933407K13Rik	82.8741	-0.34046	0.383438	0.228972	0.462135	397.312	0.378777	0.143312	0.00603766	0.0206384
4933407L21Rik	4.90666	-0.18284	0.580633	0.0164479	0.0710967	2.84291	0.11647	0.526758	0.516238	0.695011
4933408A14Rik	3.38375	0.123762	0.545889	0.241419		2.9423	0.16892	0.533962	0.401798	0.592799
4933408B17Rik	3.02318	-0.150071	0.564411	0.0472069		5.20413	-0.059736	0.49098	0.781299	0.879758
4933408N05Rik	1.87606	0.0607056	0.535578	0.345485		1.89907	0.185659	0.587894	0.0649906	0.153686
4933412E12Rik	275.615	-0.0229537	0.255432	0.916468	0.965566	172.774	-0.121488	0.228222	0.55621	0.727993
4933412L11Rik	7.25255	-0.303985	0.630287	0.0946623	0.259042	1.82606	-0.122592	0.55939	0.167186	0.321136
4933417C20Rik	76.0854	-0.614087	0.763468	0.0626651	0.194828	1.48361	-0.00962717	0.523854	0.944996
4933417G07Rik	53.0383	0.228736	0.395513	0.412602	0.654046	24.0281	-0.433556	0.371769	0.13049	0.266911
4933421O10Rik	245.002	0.354896	0.270113	0.129693	0.31898	84.8461	-0.237132	0.23518	0.261719	0.443786
4933427D14Rik	334.117	0.954398	0.236495	1.22252e-05	0.000170705	812.649	0.529993	0.1403	8.96807e-05	0.000461282
4933427E11Rik	4.52009	-0.290545	0.649784	0.0204383		1.44347	0.102224	0.546886	0.362603
4933431K14Rik	83.7503	-0.310644	0.396313	0.273067	0.516189	61.8365	-0.0594974	0.227501	0.772069	0.874469
4933433G15Rik	32.556	0.0162341	0.47154	0.946048	0.976397	9.56756	-0.244989	0.440008	0.387994	0.578687
4933434E20Rik	3072.05	0.227612	0.183472	0.185264	0.40355	2456.62	-0.042142	0.0857946	0.616441	0.771429
4933439C10Rik	74.777	0.104515	0.401798	0.700737	0.857351	115.984	0.305924	0.363963	0.27432	0.458239
4933439K11Rik	8.64233	-0.130763	0.533082	0.395197	0.637567	14.8832	-0.306507	0.45884	0.294327	0.481904
4933440N22Rik	182.688	0.0176423	0.259566	0.939906	0.974325	24.9135	-0.253798	0.342528	0.347109	0.538467
5031425E22Rik	913.769	-0.256083	0.212221	0.186679	0.405524	587.529	-0.453943	0.137637	0.000606019	0.00266321
5031434O11Rik	365.283	-0.983392	0.469169	0.00567763	0.0312304	144.983	-0.247747	0.273523	0.29394	0.481472
5031439G07Rik	1191.59	-0.456545	0.288968	0.063003	0.195626	1008.68	-0.282062	0.126777	0.0217944	0.0622661
5033406O09Rik	7.49284	0.132363	0.52957	0.425152	0.66611	4.43165	0.102721	0.523119	0.569619	0.737942
5033417F24Rik	7.55542	0.16771	0.528587	0.385608	0.628356	23.6484	0.381657	0.393719	0.191937	0.35511
5033430I15Rik	199.671	0.775453	0.501224	0.0263404	0.102137	85.8193	2.02059	0.34862	5.80577e-10	6.03603e-09
5330406M23Rik	814.277	-0.0947809	0.490933	0.648269	0.827214	2.51732	0.0932698	0.521918	0.599185	0.759195
5330417C22Rik	29.1766	0.208205	0.488267	0.415369	0.656737	23.8535	1.11774	0.618493	0.00821518	0.026879
5330438D12Rik	234.842	-0.65762	0.336664	0.0174007	0.074251	57.9357	0.0879944	0.283394	0.717644	0.840374
5330439K02Rik	13.4962	-0.0840737	0.51852	0.584884	0.789256	3.17061	-0.0129385	0.51961	0.930935	0.964268
5430400D12Rik	72.0599	-3.11722	0.753529	1.59662e-06	2.86547e-05	2.32401	-0.0705784	0.533032	0.598943	0.759051
5430402O13Rik	11.7608	-0.133961	0.499149	0.533643	0.753305	17.1475	-0.438876	0.511893	0.159607	0.310509
5430403G16Rik	100.087	0.478932	0.375854	0.0969372	0.263245	295.666	0.169636	0.1378	0.203219	0.369448
5430405H02Rik	293.517	-0.181917	0.349879	0.49454	0.724592	202.983	0.318557	0.175287	0.0542913	0.132964
5430416N02Rik	75.2519	-0.149895	0.394933	0.579267	0.786126	380.247	-0.573257	0.166868	0.000296334	0.00138971
5430427O19Rik	72.487	-1.71374	0.553873	0.000144545	0.00146758	28.0825	0.17376	0.357011	0.525518	0.702088
5430434F05Rik	16.38	-0.0632294	0.468892	0.780735	0.901236	2.01533	0.475637	0.832895	0.0255734	0.0713938
5530400K19Rik	2.01543	0.0756814	0.536283	0.394469		3.49305	0.292518	0.648232	0.0511162	0.126792
5530601H04Rik	198.063	0.135036	0.362174	0.618023	0.808513	344.97	0.591293	0.179471	0.000482609	0.00216664
5730405O15Rik	18.9084	-0.141178	0.517814	0.460671	0.694191	16.3165	0.684584	0.560799	0.0543062	0.132984
5730409E04Rik	2.85267	0.0682838	0.540473	0.180823		148.631	2.02166	0.21002	5.76621e-23	1.61322e-21
5730416F02Rik	87.3118	-0.0849273	0.340097	0.744733	0.882636	52.5354	1.12648	0.382086	0.000501236	0.0022446
5730422E09Rik	6.04114	0.0726841	0.507635	0.679982	0.845578	4.43197	-0.260101	0.553833	0.274203	0.458083
5730455P16Rik	346.706	0.314359	0.244085	0.148142	0.349695	496.089	0.153374	0.10114	0.122859	0.25438
5730480H06Rik	197.52	0.32773	0.346236	0.228173	0.461201	228.286	0.287318	0.169524	0.074015	0.171193
5730507C01Rik	3.25289	-0.0595164	0.534672	0.436605		3.85699	-0.0280735	0.489779	0.894077	0.944958
5730559C18Rik	4.81816	0.0612232	0.539475	0.145386		2.01775	0.163723	0.557758	0.276257	0.460665
5830405F06Rik	43.2774	-1.07115	0.828003	0.0167271	0.0719979	53.2756	-2.20411	0.383235	6.34495e-10	6.5791e-09
5830408C22Rik	311.284	0.569819	0.340076	0.0390667	0.13757	96.7607	0.711814	0.242451	0.00120411	0.00492217
5830411N06Rik	51.757	-10.1786	3.00955	2.08184e-12	1.13087e-10	56.0797	-4.41902	0.535219	1.29449e-17	2.5779e-16
5830417I10Rik	1188.32	0.0970316	0.168094	0.544964	0.760819	2532.58	-0.291211	0.0879033	0.000772957	0.00331708
5830428M24Rik	239.111	-0.027473	0.278845	0.9059	0.960946	453.685	0.351498	0.289873	0.154951	0.303222
5830432E09Rik	80.577	0.270097	0.354084	0.322592	0.569027	213.641	0.6468	0.161233	2.67801e-05	0.000151581
5830444F18Rik	1074.69	-3.09783	1.07057	0.000128469	0.00132717	2.22117	-0.109612	0.53417	0.488587	0.671502
5830454E08Rik	41.444	0.201542	0.428365	0.466345	0.699035	36.3674	-0.510938	0.335954	0.0619298	0.147875
5830468F06Rik	105.32	-2.38778	0.502739	1.26368e-07	2.93938e-06	104.658	-2.22622	0.203983	9.35173e-29	3.57891e-27
5930420M18Rik	36.4462	-1.72956	0.686977	0.000761783	0.00598506	9.98003	0.097636	0.453131	0.708288	0.834213
5930430L01Rik	33.9488	4.11985	0.862454	1.36074e-07	3.12937e-06	78.8724	1.7841	0.308624	7.29093e-10	7.50428e-09
6030400A10Rik	16.1275	0.273618	0.59091	0.170947	0.383881	7.04908	0.986875	0.997628	0.0260231	0.07236
6030408B16Rik	6.09476	-0.0883384	0.530431	0.473725	0.706592	3.81933	-0.333765	0.605836	0.170469	0.325493
6030443J06Rik	2.03184	0.0988976	0.546627	0.150425		34.5159	0.150596	0.371284	0.585632	0.750302
6030445D17Rik	2.69279	0.0745403	0.537773	0.34313		9.21562	0.876535	0.822944	0.0333404	0.089157
6030458C11Rik	773.698	0.837967	0.365806	0.00526243	0.029451	1741.66	0.0356914	0.0570538	0.52982	0.705512
6030468B19Rik	2.82567	-0.0989091	0.544931	0.167714		3.55737	-0.23773	0.590966	0.166089	0.319532
6230400D17Rik	235.251	-0.555368	0.436341	0.0743334	0.219193	46.6123	-0.196798	0.283977	0.416583	0.606543
6330403K07Rik	272.933	1.37383	0.28612	1.95167e-07	4.36196e-06	38.9458	1.30448	0.325252	8.71644e-06	5.36371e-05
6330418K02Rik	60.6463	0.3618	0.522337	0.213016	0.441767	90.7138	0.250624	0.217799	0.209147	0.377675
6330537M06Rik	25.8894	0.48954	0.600527	0.118221	0.301215	63.4811	-0.198693	0.279028	0.405712	0.596483
6330549D23Rik	340.846	-0.14245	0.24499	0.510894	0.73581	253.705	0.122021	0.170459	0.451693	0.637909
6330562C20Rik	6.14677	0.0557716	0.524332	0.650389	0.828014	3.58585	-0.158107	0.513073	0.478809	0.662043
6430511E19Rik	56.0903	-0.217673	0.453449	0.422088	0.663012	31.7992	0.949955	0.486738	0.00899084	0.029086
6430548M08Rik	25.1494	0.362278	0.678265	0.0717864	0.213748	76.106	-0.694719	0.433742	0.0315602	0.0852829
6430550D23Rik	40.6936	-0.0946195	0.384618	0.722931	0.870828	23.6883	0.135356	0.388633	0.625733	0.777317
6430571L13Rik	17.3992	-0.0407814	0.517514	0.761668	0.890665	8.08915	0.0495983	0.473794	0.836431	0.91171
6430573P05Rik	29.3129	-0.438506	0.533098	0.15188	0.355538	4.68313	-0.0531153	0.495488	0.798486	0.889755
6430590A07Rik	76.02	-1.54392	0.654506	0.00131074	0.00945035	11.6971	0.550573	0.670743	0.0935894	0.206923
6530402F18Rik	671.298	0.265196	0.198273	0.14928	0.351657	877.328	0.825923	0.126635	2.23492e-11	2.64885e-10
6720427I07Rik	31.9879	-0.641511	0.666493	0.0658642	0.201489	56.3916	-0.334577	0.372928	0.236352	0.41276
6720464F23Rik	127.57	0.158145	0.472398	0.53026	0.750382	5.87827	0.596903	0.849138	0.0573197	0.139057
6720489N17Rik	53.1741	0.641429	0.646447	0.066862	0.20362	68.7425	0.898034	0.317097	0.00110792	0.00456329
6820431F20Rik	2860.37	0.048869	0.190435	0.786376	0.904574	8395.13	0.134025	0.0778232	0.0815839	0.185453
8030451A03Rik	105.81	3.80228	0.465021	2.1498e-17	2.07127e-15	47.7105	3.29898	0.553319	1.58086e-10	1.73098e-09
8030462N17Rik	606.594	-0.553449	0.204208	0.00332705	0.0202679	1037.61	-0.21428	0.083094	0.00898377	0.0290679
8430429K09Rik	85.1598	0.00307883	0.34554	0.993041	0.997402	71.7206	-0.188124	0.248715	0.393766	0.584832
8430432A02Rik	8.11519	0.0618794	0.510914	0.708684	0.862062	4.2232	0.0153091	0.486502	0.945925	0.971917
9030407P20Rik	31.1416	0.319001	0.605578	0.156697	0.362194	59.1762	0.191413	0.301004	0.447959	0.634387
9030624J02Rik	4702.7	0.484357	0.133721	0.000178075	0.0017526	2346.97	0.28661	0.0808628	0.000337067	0.00156498
9130011E15Rik	446.116	-0.000211493	0.278612	0.997159	0.998701	428.942	0.0533233	0.121937	0.654515	0.798036
9130019O22Rik	175.444	-1.20133	0.653689	0.00621056	0.0336064	147.71	-0.601064	0.190613	0.000756205	0.00325448
9130023H24Rik	68.6793	0.419178	0.471401	0.168629	0.38082	191.41	0.438701	0.178469	0.00907515	0.0293103
9130213A22Rik	5.91247	0.00884265	0.524992	0.935167	0.972339	2.402	0.107744	0.533901	0.497105	0.678536
9130221H12Rik	228.934	-0.204366	0.257444	0.363235	0.607438	475.211	-0.197445	0.134136	0.128089	0.26309
9130230N09Rik	99.5369	0.255768	0.346187	0.342601	0.588667	22.1511	0.431722	0.418115	0.151749	0.298491
9130401M01Rik	955.398	-0.199099	0.190174	0.260886	0.502714	584.027	-0.012419	0.124439	0.917175	0.957458
9130604C24Rik	10.9301	0.136676	0.531263	0.40776	0.649209	8.13224	-0.0150203	0.429807	0.952716	0.975932
9230110C19Rik	10.1679	0.412229	0.740553	0.0434486	0.149309	15.5639	0.0913083	0.403888	0.740058	0.854474
9230111E07Rik	8.38925	0.0676037	0.510521	0.689953	0.851185	54.6071	0.522477	0.367695	0.0709077	0.165178
9230112E08Rik	31.9821	0.128163	0.514831	0.505054	0.731926	245.946	0.072544	0.20941	0.708812	0.834479
9230114K14Rik	28.1128	-0.502375	0.595049	0.111406	0.289276	17.1614	-0.484818	0.451308	0.120822	0.251764
9230116N13Rik	60.3341	0.195778	0.404065	0.480393	0.712092	48.868	-0.0390749	0.290623	0.87187	0.931989
9330020H09Rik	267.08	-0.480718	0.365551	0.0896251	0.249608	69.2335	-0.608197	0.320501	0.0232776	0.0659394
9330136K24Rik	16.5001	-0.386029	0.600925	0.155919	0.361252	1.94669	0.228784	0.602127	0.0787533	0.180488
9330151L19Rik	229.402	-1.11574	0.531132	0.00433258	0.0252025	185.118	0.0183093	0.285554	0.942128	0.969895
9330159M07Rik	4.76453	0.113311	0.544283	0.25259		2.76024	0.17488	0.568882	0.197771	0.362918
9330160F10Rik	66.2798	-0.460622	0.672273	0.102168	0.272676	18.1845	-0.393403	0.40623	0.181794	0.34086
9330161L09Rik	12.1035	0.0829646	0.523416	0.566411	0.776722	44.9749	-0.0241744	0.278772	0.918423	0.958159
9330162012Rik	12.9913	-0.392322	0.695748	0.0729025	0.216122	126.569	0.562239	0.28327	0.0220802	0.0629538
9330162G02Rik	551.849	-0.850222	0.343284	0.00312589	0.0193058	15.0602	-0.0287046	0.410607	0.913048	0.955763
9330175E14Rik	555.218	-0.835052	0.386323	0.00692456	0.0365938	747.242	-0.00762645	0.264976	0.971315	0.985424
9330179D12Rik	50.5813	1.20343	1.45181	0.0144141	0.0642403	52.4509	0.832542	0.310354	0.00194988	0.00757636
9330182L06Rik	2.32308	-0.0573641	0.538827	0.223413		6.87403	-0.110169	0.546364
9330198N18Rik	5.49001	0.0155833	0.519227	0.905094	0.960515	9.18278	0.221572	0.449772	0.430915	0.619494
9430015G10Rik	288.655	0.951069	0.357482	0.00157206	0.0109966	1012.84	-0.00389921	0.163779	0.978618	0.98873
9430034N14Rik	246.86	-1.4914	0.389486	1.29926e-05	0.000180097	30.4798	-0.0692188	0.319584	0.788042	0.883605
9430037G07Rik	1.88395	0.110487	0.545403	0.229215		4.60151	0.5244	0.831875	0.0540609	0.132467
9430037O13Rik	3.87812	0.163779	0.570392	0.0348301		2.37514	0.306085	0.646346	0.0805504	0.183797
9430038I01Rik	307.441	-0.767886	0.302247	0.00318988	0.0195887	137.529	-0.72849	0.221471	0.000351074	0.00162346
9430060I03Rik	261.081	-0.840532	0.361945	0.00464389	0.0265909	2.30046	0.214147	0.580778	0.18318	0.3429
9430078K24Rik	11.7673	0.191436	0.557863	0.233869	0.469122	16.8736	2.66802	0.606146	8.32097e-07	6.00018e-06
9430081H08Rik	45.4603	-0.167472	0.438209	0.527998	0.748511	19.0755	-0.342779	0.399748	0.237688	0.41465
9430087J23Rik	47.3309	0.248263	0.549587	0.270898	0.513871	2.67461	-0.250217	0.588905	0.186039	0.346896
9430091E24Rik	179.052	0.175917	0.338877	0.508625	0.73452	101.392	-0.338225	0.199344	0.0670504	0.157582
9530018F02Rik	86.2239	-0.288636	0.472606	0.302917	0.548433	27.8518	0.382496	0.424219	0.200871	0.366815
9530027J09Rik	23.1173	-0.253522	0.478578	0.350282	0.596601	3.32482	-0.0695115	0.493526	0.745849	0.857737
9530050K03Rik	21.7363	-0.0499731	0.439876	0.839685	0.92935	8.14978	0.117699	0.499154	0.599761	0.759547
9530052C20Rik	6.6429	0.0699416	0.517224	0.646238	0.826005	12.8778	-0.899787	0.582033	0.0198907	0.0575845
9530062K07Rik	5.81579	-0.041205	0.517294	0.76226	0.891163	4.10964	-0.280897	0.565778	0.244332	0.423454
9530068E07Rik	5215.79	0.468182	0.197311	0.00998818	0.0489541	2615.1	0.470338	0.101261	2.1968e-06	1.48447e-05
9530077C05Rik	20.5074	0.333849	0.62317	0.135984	0.329406	22.2484	0.381708	0.515936	0.205592	0.37286
9530078K11Rik	4.07658	0.0101067	0.520635	0.936144		1.32228	0.0031622	0.516731	0.985054
9530080O11Rik	7.83596	0.0319496	0.494317	0.870147	0.945382	1.56285	-0.131933	0.556123	0.260022
9530082P21Rik	27.789	0.16284	0.487632	0.497476	0.726393	12.0628	-0.0470883	0.442051	0.853582	0.922093
9530085L11Rik	20.858	0.432676	0.581685	0.14794	0.349354	22.8822	0.398594	0.375384	0.165729	0.319027
9630013D21Rik	38.1184	0.714888	1.02897	0.0356111	0.128105	58.4844	3.12422	0.49051	1.25043e-11	1.51508e-10
9830144P21Rik	111.117	-0.578708	0.389895	0.0516291	0.169709	3.04703	-0.191314	0.536378	0.366324	0.557264
9930004E17Rik	23.2718	-0.231597	0.573963	0.18877	0.408562	1.33237	0.122992	0.535238	0.457714
9930012K11Rik	84.2299	-0.0710632	0.418419	0.783799	0.903063	353.447	-0.291006	0.194207	0.107154	0.229392
9930014A18Rik	43.7342	-0.80807	0.814459	0.0371557	0.13251	50.2179	-0.361863	0.359791	0.195288	0.359813
9930021J03Rik	1390.28	-0.375591	0.273047	0.109723	0.286206	1966.58	-0.183904	0.13515	0.159119	0.309749
9930022D16Rik	87.2875	0.703081	0.391719	0.0214651	0.0875338	4.55496	0.185554	0.511627	0.437378	0.624789
9930024M15Rik	31.1316	-0.327047	0.624503	0.12534	0.312216	5.1059	-0.0131735	0.474823	0.952776	0.975932
9930104L06Rik	219.773	0.271032	0.280236	0.258202	0.499051	544.47	0.196739	0.183005	0.253648	0.434242
9930111J21Rik1	2972.94	-0.915177	0.256807	8.49254e-05	0.000937538	4245.25	-0.383437	0.142434	0.00509302	0.017738
9930111J21Rik2	2549.29	-0.917529	0.243295	3.80361e-05	0.000460813	9498.55	-0.302101	0.118648	0.00914648	0.0294774
9930120I10Rik	50.6843	0.0182028	0.453528	0.943816	0.975928	23.6026	0.772961	0.539104	0.032634	0.0876755
A030005L19Rik	4.92949	-0.0284451	0.526886	0.762546	0.891163	18.1251	0.0509401	0.392266	0.853888	0.922113
A130010J15Rik	354.847	0.0243701	0.249282	0.914051	0.964304	258.651	-0.685227	0.178242	4.82374e-05	0.000260517
A130012E19Rik	108.89	0.143628	0.425551	0.594646	0.793819	2.34955	-0.109665	0.536866	0.468165	0.652841
A130014A01Rik	94.081	-0.212327	0.482653	0.4078	0.649209	57.9372	-0.844627	0.395866	0.007577	0.0251103
A130051J06Rik	11.0875	-0.0909154	0.491663	0.662359	0.83518	19.3605	0.0847608	0.442603	0.749446	0.859952
A130071D04Rik	1652.17	-0.0798076	0.466307	0.727578	0.87374	62.4948	0.527011	0.244379	0.016205	0.0483823
A230050P20Rik	353.449	0.80927	0.248446	0.000327415	0.00294384	1000.13	0.339965	0.245741	0.120823	0.251764
A230060F14Rik	33.1852	-1.33492	0.642397	0.00333197	0.0202911	2.82154	0.0523641	0.513519	0.770432	0.873881
A230072C01Rik	34.3338	-0.0568343	0.40305	0.82847	0.924135	25.0802	0.00956975	0.315508	0.971895	0.985739
A230072E10Rik	39.2425	-2.0514	0.68415	0.000165376	0.00164621	58.2422	-0.099431	0.307897	0.693629	0.824346
A230083N12Rik	20.5249	-0.0829162	0.477095	0.708579	0.862062	2.83993	-0.0667583	0.498926	0.747068	0.858786
A230103J11Rik	42.0101	0.101961	0.414508	0.704281	0.859565	2.82197	0.612196	0.961862	0.0430347	0.110098
A330009N23Rik	7.15478	-0.00210269	0.506371	0.985871	0.994235	8.0474	-0.0620121	0.455389	0.804053	0.892046
A330023F24Rik	35.3869	0.0413062	0.478347	0.853085	0.93647	17.683	1.39279	0.500615	0.000609969	0.00267696
A330035P11Rik	33.8451	-0.189122	0.519264	0.384267	0.627119	23.4604	-0.293897	0.372605	0.294523	0.482145
A330040F15Rik	13.7438	0.236555	0.540171	0.297969	0.543289	7.4342	-0.487647	0.674851	0.105521	0.226666
A330069E16Rik	32.7151	-0.0333007	0.415335	0.895817	0.95754	20.5647	0.0469853	0.324108	0.858169	0.923986
A3galt2	7.46211	0.00576405	0.510411	0.973882	0.988984	6.79944	0.135541	0.479477	0.58693	0.751227
A430005L14Rik	537.49	0.370214	0.321567	0.158385	0.364756	551.281	-0.101704	0.0966467	0.284597	0.470819
A430018G15Rik	6.13608	0.0952198	0.506689	0.614264	0.806246	11.8427	-0.0373281	0.440582	0.88314	0.938573
A430027C01Rik	38.7214	-0.148605	0.49286	0.512004	0.736794	8.13516	-0.183786	0.463908	0.491122	0.673472
A430028G04Rik	11.9403	-0.109233	0.536801	0.371611	0.615852	3.06806	-0.664583	1.10443	0.0294522	0.0803302
A430033K04Rik	157.188	0.445318	0.420576	0.13809	0.332879	432.623	0.207193	0.105142	0.0444869	0.113132
A430035B10Rik	124.56	-0.0324498	0.424734	0.89641	0.957894	33.6748	0.526623	0.35351	0.0627133	0.149347
A430046D13Rik	59.5033	-0.198372	0.355187	0.460271	0.693933	198.51	-0.467895	0.22117	0.0202751	0.0585066
A430057M04Rik	23.8871	-0.0813956	0.439848	0.746846	0.883588	11.4895	-1.10927	0.796178	0.0148931	0.0449529
A430072P03Rik	66.2707	0.0215148	0.412921	0.937884	0.973268	13.5332	0.536018	0.537287	0.104793	0.225482
A430078G23Rik	791.001	-1.41952	0.289757	1.12754e-07	2.6599e-06	1254.8	-1.43444	0.188797	3.81128e-15	6.40322e-14
A430093F15Rik	811.206	0.774804	0.220677	0.000142181	0.00144921	735.388	1.60224	0.141684	1.43645e-30	6.0411e-29
A430103D13Rik	33.225	-0.325622	0.513598	0.245436	0.482595	54.3757	-0.0760019	0.240664	0.723385	0.844316
A430105J06Rik	11.5511	-0.235002	0.599591	0.0711036	0.21251	2.84204	-0.0191337	0.518113	0.902359	0.950075
A430110L20Rik	7.80331	-0.109618	0.53164	0.426402	0.666948	15.2556	0.083223	0.365435	0.761054	0.867166
A530010L16Rik	2.12925	0.0440206	0.534765	0.397591		18.358	2.28485	0.669931	4.41247e-05	0.000240095
A530017D24Rik	11.7929	-0.131304	0.506375	0.518304	0.741372	331.002	-0.273207	0.167826	0.0858979	0.19355
A530021J07Rik	254.141	-0.36359	0.731227	0.00614755	0.033295	4.60566	-3.22766	1.47406	0.00174981	0.00689211
A530032D15Rik	11.1784	0.00254386	0.50237	0.992728	0.997304	249.244	0.163579	0.203779	0.387127	0.577974
A530040E14Rik	159.993	0.0140747	0.266539	0.953379	0.97982	22.6751	-0.192421	0.390096	0.489154	0.671998
A530041M06Rik	140.554	-0.177071	0.369494	0.512256	0.736986	12.3316	-0.285888	0.463767	0.321441	0.511205
A530064D06Rik	3.73486	-0.0582271	0.539113	0.164228		1.44368	-0.0775945	0.551552	0.232642
A530072M11Rik	21.8853	-0.0180689	0.502505	0.911146	0.96365	43.9806	0.00836034	0.266531	0.97276	0.985846
A530099J19Rik	3.80225	0.0159382	0.529133	0.84534		2.96825	0.0220795	0.521795	0.885529	0.940091
A630001G21Rik	1116.59	1.39445	0.223581	5.87381e-11	2.59099e-09	383.485	1.48939	0.176975	5.23032e-18	1.08582e-16
A630001O12Rik	69.7977	0.810861	0.809555	0.0375413	0.133598	4.44138	0.291122	0.587055	0.205038	0.372236
A630014C17Rik	105.007	-0.307018	0.360051	0.263326	0.505341	150.419	-0.0478468	0.198266	0.794144	0.887495
A630023P12Rik	664.01	0.705748	0.287431	0.00480847	0.0273366	2503.89	0.80058	0.354892	0.00650216	0.0219579
A630033H20Rik	240.488	-1.54787	0.734018	0.00227167	0.0149587	248.636	-1.88731	0.268886	1.91525e-13	2.71483e-12
A630035G10Rik	41.3987	-0.370688	0.546351	0.192068	0.413354	40.7927	0.399918	0.349864	0.149457	0.295112
A630052C17Rik	84.5192	-0.123577	0.343799	0.638594	0.820992	54.7006	0.156921	0.261468	0.494333	0.675979
A630072M18Rik	1641.4	-0.19896	0.360198	0.460411	0.694009	129.169	0.272095	0.224734	0.183288	0.343037
A630081D01Rik	286.372	-1.34229	1.07847	0.0100282	0.0491106	1.93828	-0.16007	0.559927	0.254796	0.43553
A730011C13Rik	35.2571	-0.116662	0.450809	0.642949	0.82342	112.196	0.134054	0.287483	0.584858	0.749803
A730017L22Rik	413.487	0.589271	0.247813	0.00799038	0.0412459	491.387	0.0365688	0.0957101	0.698176	0.827186
A730085K08Rik	8.91473	-0.201062	0.53804	0.323171	0.569774	22.2305	0.33023	0.378973	0.247069	0.426638
A730091E23Rik	55.1695	-0.166366	0.492256	0.477146	0.709466	2.97546	0.183683	0.556237	0.297502	0.485233
A830005F24Rik	72.0947	-1.04444	0.565829	0.0083545	0.0426604	10.737	0.00970645	0.422415	0.972891	0.985846
A830010M20Rik	226.567	0.342385	0.294693	0.168156	0.380032	396.749	0.516405	0.147758	0.000273559	0.0012922
A830035O19Rik	393.401	-0.426741	0.341633	0.115612	0.296496	11.0586	-0.362024	0.534405	0.214399	0.385048
A930001A20Rik	3.06536	-0.0145555	0.526584	0.871682		2.42641	0.182964	0.548915	0.329977	0.521162
A930002I21Rik	44.7469	2.08641	1.1042	0.00237693	0.015529	35.339	0.265004	0.416477	0.357175	0.54818
A930003A15Rik	7.19959	0.292237	0.640787	0.0492275	0.164056	1.9548	-0.0410243	0.529814	0.749387	0.859935
A930004D18Rik	10.9106	0.0914831	0.508582	0.619571	0.809414	6.51907	0.0522988	0.460726	0.834322	0.910415
A930004J17Rik	97.0378	-0.411848	0.553675	0.163813	0.372935	372.845	0.314499	0.214339	0.109825	0.233805
A930005H10Rik	1307.78	-1.66317	0.23819	2.92039e-13	1.80003e-11	535.532	-1.64254	0.191371	9.72921e-19	2.12824e-17
A930006K02Rik	164.195	-0.168275	0.316052	0.509164	0.734843	49.9931	-0.942897	0.314174	0.000584382	0.00258089
A930007I19Rik	25.1464	-0.313492	0.549374	0.228201	0.461201	10.8649	0.383921	0.523541	0.202431	0.368631
A930012O16Rik	17.3303	-0.0954143	0.473931	0.677442	0.844336	7.46021	0.411246	0.539925	0.178814	0.336888
A930016O22Rik	11.3841	0.176409	0.5309	0.370197	0.614734	63.0448	0.0866158	0.218049	0.665797	0.805912
A930024E05Rik	212.419	0.00330334	0.254207	0.990296	0.996038	267.304	0.689586	0.161955	8.41133e-06	5.18909e-05
A930029G22Rik	242.558	-0.520036	0.468858	0.0985361	0.266206	5.06752	-0.302739	0.548387	0.254088	0.434764
A930035D04Rik	21.3436	0.251438	0.475983	0.357224	0.602273	4.65228	0.0952421	0.482724	0.686957	0.81973
A930037H05Rik	53.5632	-0.132858	0.460112	0.593267	0.793645	16.8122	0.0325696	0.386633	0.906503	0.952477
A930041C12Rik	1.89631	-0.0511514	0.526291	0.643894		5.00514	0.524062	0.643063	0.107504	0.230015
AA386476	229.079	-0.218171	0.435171	0.42578	0.666296	4.10519	-0.310527	0.563285	0.232571	0.407395
AA413626	3.2624	-0.13734	0.551621	0.189273		9.85672	0.137461	0.44007	0.612341	0.768412
AA414768	71.286	0.275193	0.413122	0.334352	0.580762	116.64	0.700152	0.227922	0.00079764	0.00341028
AA465934	8.68099	-0.302503	0.610974	0.135925	0.32935	48.0432	-0.141988	0.277529	0.550586	0.72346
AA467197	24.0298	-4.27709	1.09148	6.14081e-06	9.25978e-05	21.5704	-0.212799	0.446192	0.444592	0.631191
AA474408	266.256	-0.589588	0.47966	0.0691039	0.208123	19.301	0.255643	0.374628	0.363339	0.554421
AA543186	30.1228	0.466946	0.509154	0.136915	0.330963	7.63767	-0.38378	0.514452	0.202777	0.368888
AA914427	53.9663	-0.203437	0.467328	0.43655	0.675733	3.77561	-0.0604436	0.486411	0.785725	0.882322
AA986860	2.91166	0.0855871	0.542095	0.215577		16.2598	-1.14164	0.552976	0.0048958	0.0171397
Aaas	1075.62	0.412256	0.24609	0.0597118	0.188172	846.221	0.152104	0.125938	0.197927	0.363033
Aacs	1209.15	-0.349577	0.315768	0.175122	0.389839	760.223	-0.111359	0.135938	0.396836	0.588008
Aaed1	2030.6	-0.414094	0.156834	0.00609248	0.033075	1036.39	-0.758453	0.180865	9.42593e-06	5.77486e-05
Aagab	1691.95	0.193074	0.211606	0.316566	0.562244	1549.05	0.174223	0.0848678	0.0377968	0.098857
Aak1	2572.4	0.146449	0.132648	0.256635	0.497085	10048.3	0.197992	0.101401	0.0466675	0.117683
Aamdc	473.75	0.136819	0.22022	0.496623	0.725901	251.816	0.0252416	0.154473	0.876649	0.934876
Aamp	6720.5	0.0459147	0.119637	0.69557	0.85481	3954.46	-0.106372	0.0460226	0.0203106	0.0586005
Aar2	1354.03	-0.527583	0.299367	0.0369392	0.131974	567.021	-0.172139	0.0998357	0.0793075	0.181481
Aars	2887.63	0.371534	0.217114	0.0596682	0.188098	2433.85	0.27048	0.102382	0.00711174	0.023759
Aars2	167.125	0.229405	0.483908	0.387251	0.630359	355.518	-0.484301	0.185942	0.00542562	0.018776
Aarsd1	626.85	0.350754	0.177971	0.0361511	0.129659	549.642	-0.365617	0.139691	0.00659785	0.0222538
Aasdh	100.896	-0.637629	0.520819	0.0592151	0.187283	391.845	0.0813673	0.164237	0.604407	0.762961
Aasdhppt	814.491	0.231492	0.177991	0.167537	0.379054	556.901	0.0810114	0.0966696	0.39496	0.58625
Aatf	908.891	-0.132807	0.185104	0.442769	0.680115	890.059	-0.174216	0.0871842	0.0427455	0.109501
Aatk	4.3213	0.133444	0.556272	0.0921991		5.71615	-0.137564	0.544097	0.38152	0.572558
AB124611	1193.71	0.198054	0.184434	0.252616	0.491434	2097.44	-0.137989	0.138747	0.303099	0.491126
Abat	85.2515	1.71173	0.728573	0.00116343	0.0085502	81.1457	2.00079	0.281739	1.09399e-13	1.58123e-12
Abca1	363.819	-2.20918	0.306901	4.75461e-14	3.30943e-12	370.421	-2.26993	0.359765	1.95802e-11	2.33339e-10
Abca17	4.39755	-0.106023	0.545725	0.199208		23.8667	0.074907	0.420828	0.783102	0.880637
Abca2	3296.98	0.0840962	0.239583	0.697054	0.855365	6643.98	0.219091	0.0980945	0.0223227	0.0635525
Abca3	1239.91	0.448303	0.276304	0.0612008	0.191511	4672.95	0.401992	0.0707668	9.92675e-09	9.10542e-08
Abca5	11.878	0.0927443	0.52804	0.500056	0.72803	32.9408	-0.361131	0.341955	0.184709	0.345134
Abca7	1993.98	-0.184354	0.202645	0.323473	0.569977	4441.42	-0.471642	0.132037	0.000223663	0.00107231
Abca9	2.70287	0.0582448	0.538816	0.220422		6.17869	-0.204145	0.565454	0.25315	0.433806
Abcb10	210.737	1.26068	0.475139	0.000920543	0.00702437	267.106	0.618344	0.146254	1.12663e-05	6.82964e-05
Abcb1a	1830.41	0.1295	0.275937	0.587495	0.790489	1155.62	0.478356	0.146899	0.000698739	0.00302983
Abcb1b	542.705	0.211913	0.17601	0.201962	0.42687	36.0905	0.646752	0.368943	0.0284316	0.0779378
Abcb4	12.7793	0.137381	0.537793	0.360845	0.605489	30.5518	-0.522067	0.605937	0.107951	0.230817
Abcb6	129.172	-0.318313	0.334954	0.230503	0.464457	178.713	0.128995	0.17085	0.426937	0.616043
Abcb7	1038.42	0.0768575	0.181531	0.653315	0.829777	1500.59	0.0126169	0.119513	0.915668	0.956509
Abcb8	373.764	0.510107	0.43024	0.0970827	0.263366	530.122	0.270734	0.138138	0.0424941	0.109043
Abcb9	2230.75	-0.267218	0.160239	0.0789734	0.229074	554.507	0.0285454	0.0900208	0.748541	0.859323
Abcc1	1607.78	0.138766	0.166718	0.381817	0.625294	2040.38	0.181301	0.0878615	0.0365475	0.0961025
Abcc10	175.335	0.493443	0.379023	0.0892098	0.248868	722.618	-0.0137086	0.148789	0.922275	0.960168
Abcc3	1114.78	5.86226	0.266821	1.09201e-107	1.99903e-103	530.441	2.70853	0.194668	4.32808e-45	3.4129e-43
Abcc4	685.014	-0.0995948	0.255067	0.654947	0.830582	1510.05	0.491862	0.0772567	1.21939e-10	1.34726e-09
Abcc5	1194.13	0.183796	0.221948	0.362097	0.606399	2126.82	0.0805154	0.130152	0.525029	0.701856
Abcd1	1569.47	0.655783	0.17783	9.30687e-05	0.00101171	1987.38	0.317382	0.104337	0.00191381	0.0074614
Abcd2	12.1447	0.159425	0.570191	0.00735748	0.0384817	9.85418	-0.181762	0.567741
Abcd3	591.248	0.889926	0.348937	0.00245693	0.0159349	745.409	0.183605	0.121954	0.122377	0.253759
Abcd4	368.689	0.721086	0.284935	0.00373865	0.0222786	622.823	0.00194217	0.132177	0.989164	0.994063
Abce1	4413.55	-0.370351	0.144715	0.00766099	0.0398528	3451.68	-0.580801	0.0859594	7.37575e-12	9.10033e-11
Abcf1	3526.99	0.0392647	0.145994	0.781243	0.901502	4270.36	-0.225253	0.0675892	0.000780337	0.00334362
Abcf2	2360.72	-0.184414	0.1958	0.308959	0.554654	2346.72	-0.309335	0.0525808	3.31499e-09	3.19036e-08
Abcf3	1637.29	0.260047	0.162588	0.0926883	0.25565	1854.25	0.0595256	0.0719395	0.404247	0.59511
Abcg1	2081.12	-0.119576	0.211537	0.53625	0.754579	2132.25	-0.283015	0.0745929	0.000125787	0.000630582
Abcg2	318.028	-0.140708	0.294258	0.565479	0.776061	234.742	-0.832274	0.187311	2.62364e-06	1.7539e-05
Abcg3	484.655	0.0916968	0.298771	0.714146	0.865887	751.501	-0.747625	0.165347	2.14136e-06	1.44952e-05
Abcg4	4.82674	0.0604327	0.539345	0.147913		7.44183	-0.292105	0.611332	0.149756	0.295493
Abhd1	66.3816	0.897957	0.600675	0.0207154	0.0851596	358.369	0.616968	0.14728	1.34065e-05	8.01277e-05
Abhd10	650.477	0.502835	0.29052	0.0424343	0.146649	434.929	-0.068903	0.132009	0.589492	0.752633
Abhd11	535.096	-0.9557	0.217802	2.62494e-06	4.40039e-05	617.163	-0.881219	0.190367	1.00295e-06	7.14001e-06
Abhd12	1604.51	0.088242	0.147585	0.534913	0.754052	1367.74	0.283015	0.0763298	0.000179258	0.000875298
Abhd13	1132.39	-0.163073	0.276759	0.488705	0.719354	1788.54	-0.00783822	0.0820135	0.922219	0.960168
Abhd14a	193.693	-0.12343	0.349576	0.640356	0.822087	51.4789	-0.512611	0.286718	0.0377023	0.0986537
Abhd14b	207.303	-0.02075	0.250266	0.923422	0.968551	17.1422	0.0872506	0.403649	0.750317	0.860649
Abhd15	114.174	-1.08	0.497413	0.00402626	0.0237451	165.767	-1.13952	0.233984	1.90783e-07	1.50139e-06
Abhd16a	1387.88	-0.100258	0.205439	0.597182	0.795362	1259.74	-0.18012	0.0843698	0.0304869	0.0828058
Abhd17a	4238.42	0.182475	0.179334	0.282166	0.526751	1748.39	0.119863	0.0817412	0.138542	0.278939
Abhd17b	1882.25	-0.395824	0.243148	0.0670467	0.204029	716.892	-0.16918	0.100595	0.0865858	0.194763
Abhd17c	4633.49	0.279547	0.169834	0.0826265	0.236042	1449.93	0.697469	0.0877745	8.0701e-16	1.42564e-14
Abhd18	147.841	0.321653	0.350686	0.239408	0.474698	466.965	0.0531528	0.144006	0.705413	0.832131
Abhd2	1505.77	0.114247	0.211616	0.557783	0.769917	5600.75	0.162658	0.0713357	0.0214736	0.0614662
Abhd4	2304.03	2.95488	0.195853	1.37886e-52	1.80296e-49	1519.52	2.45111	0.0965368	2.8911e-143	3.53365e-140
Abhd5	463.051	-0.0591698	0.220142	0.766012	0.893222	380.826	-0.110847	0.125208	0.362011	0.552998
Abhd6	598.664	0.0125796	0.192539	0.945913	0.976397	300.99	0.199465	0.147708	0.160335	0.311547
Abhd8	6448.22	0.525093	0.307472	0.0408785	0.142526	6145	0.0806149	0.155537	0.586224	0.750847
Abi1	9069.66	0.0136269	0.130714	0.911555	0.96365	4738.46	0.115234	0.0655514	0.0766031	0.17622
Abi2	1712.87	1.81716	0.228541	1.74319e-16	1.57873e-14	1118.75	1.81664	0.0905859	1.77483e-90	6.67474e-88
Abi3	778.37	0.1102	0.220488	0.575376	0.783491	711.798	0.370228	0.152821	0.0114644	0.0358487
Abi3bp	2.38522	-0.0475414	0.532558	0.538903		1.70603	-0.338761	0.678652	0.0445874
Abl1	1551.83	0.039583	0.237314	0.854892	0.937386	3679	-0.326638	0.0829275	6.44213e-05	0.000340309
Abl2	506.107	-0.712163	0.211228	0.00026854	0.00250428	1797.21	-0.354023	0.0984368	0.000248425	0.00118176
Ablim1	26772.5	-0.361111	0.171439	0.0256648	0.10023	31124.3	-0.7006	0.103662	8.57775e-12	1.0517e-10
Ablim2	59.066	-0.0510695	0.423712	0.841111	0.930074	52.1111	-0.201417	0.276097	0.396275	0.587622
Abr	4191.17	0.444482	0.172691	0.00639979	0.0343461	4748.82	0.697415	0.0489036	1.35784e-46	1.16977e-44
Abracl	6246.18	-0.138873	0.181065	0.41369	0.654883	1984.19	0.0576576	0.0896067	0.514831	0.693869
Abraxas1	296.045	-0.162138	0.283269	0.499457	0.727777	425.926	-0.291779	0.143536	0.0345336	0.0917706
Abraxas2	1378.14	-0.541922	0.159484	0.000357523	0.00316434	1050.82	-0.184792	0.0824734	0.0232551	0.0658905
Abt1	1665.75	-0.442478	0.214687	0.0239937	0.095443	714.09	-0.481901	0.107897	4.98158e-06	3.18678e-05
Abtb1	901.038	-0.101337	0.229506	0.622935	0.811229	1387.94	0.218453	0.127171	0.0777925	0.178599
Abtb2	8946.43	0.498247	0.290383	0.0408501	0.142466	5187.87	0.607658	0.0847282	3.61817e-13	4.98426e-12
AC022775.2	9.75626	-0.187035	0.52538	0.370177	0.614734	10.2991	0.115249	0.477257	0.640108	0.787441
AC034099.1	184.972	-0.723535	0.624802	0.0458969	0.15573	848.452	0.108316	0.125185	0.374391	0.565505
AC061963.1	7.95592	0.184069	0.54876	0.285409	0.53005	7.06527	1.68946	1.06562	0.00601097	0.0205616
AC061963.2	21.8685	-0.109679	0.536649	0.373611	0.617602	3.53407	0.188796	0.530028	0.389925	0.580892
AC073947.2	14.1719	-0.0884813	0.469173	0.702517	0.858702	12.1346	0.178497	0.471782	0.50033	0.681511
AC074315.1	35.9549	0.234601	0.42493	0.402602	0.644516	3.69884	0.148942	0.517343	0.48678	0.669867
AC093043.2	2.02387	0.00713786	0.528183	0.933665		4.60146	-0.226346	0.524377	0.352425	0.5439
AC096628.2	155.244	-0.151596	0.303158	0.543407	0.759765	123.852	-0.145291	0.169664	0.366217	0.557223
AC099645.1	191.405	-0.0328929	0.246007	0.878528	0.949863	40.1612	0.155764	0.324696	0.551866	0.724655
AC099934.3	385.93	-0.511873	0.210162	0.0079831	0.0412239	250.138	-0.00666312	0.127945	0.95644	0.978096
AC099934.5	157.547	-0.25033	0.325364	0.336616	0.58284	167.999	-0.285451	0.166971	0.0714417	0.166244
AC101205.1	22.4383	0.145919	0.465698	0.562381	0.77371	42.3206	0.120632	0.250396	0.588603	0.752334
AC102291.3	4.9318	0.00107853	0.500713	0.997919	0.99901	8.94158	-0.202945	0.474587	0.446867	0.633337
AC102327.1	725.563	-0.0126879	0.179801	0.93845	0.97355	466.933	0.0599994	0.153778	0.68551	0.818627
AC102368.1	5.16089	-0.104377	0.514368	0.553819	0.767588	8.02324	0.112054	0.442985	0.674228	0.811297
AC102569.1	2.11052	-0.0599103	0.524845	0.624022		42.0851	-0.535897	0.318257	0.0432575	0.110521
AC102689.1	13.3803	-0.139376	0.489089	0.540863	0.758003	34.023	-0.0348376	0.330205	0.89256	0.944121
AC104832.1	1.6473	-0.0151095	0.529055	0.84645		7.67714	0.398887	0.545871	0.18689	0.348145
AC105958.1	34.3467	-1.00421	1.0877	0.0213615	0.0872087	17.95	-0.107034	0.381867	0.694753	0.82513
AC106830.2	322.35	-0.409453	0.27255	0.0816466	0.234157	62.9344	-0.279404	0.308527	0.27359	0.457437
AC107638.1	12.5639	-0.00821067	0.464534	0.968571	0.986297	14.2572	-0.164894	0.38414	0.550721	0.723493
AC107711.1	18.0985	-0.133889	0.485046	0.560731	0.772418	15.9181	0.881647	0.547896	0.0194812	0.0565522
AC107711.5	49.3822	-0.0261021	0.35479	0.919279	0.966488	156.723	-0.0972155	0.220557	0.628258	0.77894
AC107757.2	3.22268	-0.0560044	0.533386	0.489582		2.26426	0.153905	0.522827	0.462001	0.647715
AC107864.1	12.9987	0.249568	0.535829	0.297628	0.542991	17.2128	-0.0406013	0.398123	0.879114	0.93627
AC108858.2	2.62469	0.0564788	0.524818	0.637149		1.282	0.148688	0.562643	0.200594
AC109172.2	11.353	-0.0650417	0.487266	0.751414	0.886187	8.36791	-0.522896	0.556222	0.112204	0.237817
AC112945.1	5.32244	-0.307021	0.644983	0.0623574	0.194267	1.51302	-0.0421818	0.52573	0.767248
AC112972.1	10.3686	-0.0615028	0.496865	0.747	0.883657	9.99634	-0.396369	0.490248	0.195373	0.359867
AC113031.1	5.33936	0.148834	0.521399	0.437771	0.67606	1.33179	-0.0369337	0.524539	0.799108
AC113059.1	107.183	-0.792713	0.567263	0.0301288	0.112997	18.8192	0.101983	0.40201	0.711407	0.835987
AC113059.2	51.1517	-1.60172	0.7922	0.00252752	0.0162689	39.1653	-0.196008	0.344568	0.465471	0.650335
AC113060.1	12.3337	0.13913	0.514313	0.483021	0.714013	19.3943	-0.348712	0.518739	0.231702	0.406419
AC113125.1	5279.51	0.308523	0.192562	0.0854359	0.241901	1417.77	-0.0231716	0.137211	0.859897	0.925118
AC113282.1	5.1521	0.248879	0.62147	0.00892184	0.0447461	3.65205	0.00320079	0.520524	0.985992	0.992437
AC113441.2	1.79875	-0.0566966	0.538613	0.261854		11.3944	1.59184	0.885788	0.00462048	0.0162954
AC114008.2	374.986	0.0503638	0.255888	0.824276	0.922109	278.212	-0.11766	0.1633	0.448787	0.634994
AC114585.1	7.9911	0.0810308	0.543442	0.0633106	0.196106	6.03044	0.527781	0.652583	0.103343	0.223086
AC114645.2	2.96262	0.0374247	0.526606	0.71629		4.78605	0.0702296	0.480423	0.763754	0.868811
AC115037.1	28.5116	0.429948	0.753763	0.0466735	0.157552	8.09692	1.22901	0.89382	0.0133731	0.0409721
AC115291.1	6.45115	0.069929	0.501809	0.709702	0.862808	6.61269	0.422261	0.568583	0.164906	0.317692
AC115304.1	83.4527	1.48215	0.480104	0.000190236	0.00185632	23.452	3.81857	0.717734	8.29007e-09	7.68709e-08
AC115735.1	18.5131	-0.42929	0.64738	0.11782	0.300644	1.64106	0.05784	0.539446	0.564735
AC116713.1	42.4065	0.13632	0.435107	0.607614	0.802755	31.5726	-0.0620338	0.316419	0.808311	0.894445
AC117232.1	4.57334	-0.0165992	0.519213	0.891221		17.6908	0.00545186	0.506837	0.981303	0.98992
AC117245.3	49.8916	-0.138323	0.441097	0.593875	0.793645	7.323	-0.0694494	0.496072	0.741791	0.855485
AC117588.1	12.2489	0.0142686	0.460909	0.954248	0.980328	2.1995	0.0652436	0.515268	0.71585	0.839228
AC117656.2	12.2097	0.408389	0.622952	0.137167	0.331439	6.40788	-0.112778	0.48726	0.628961	0.779416
AC117769.3	256.035	-0.0984595	0.234045	0.638257	0.820674	313.286	-0.170872	0.115712	0.131211	0.268049
AC118006.1	3.39047	0.050058	0.51935	0.715684		2.09037	0.134077	0.542837	0.391393	0.582325
AC120394.2	6.3375	0.0210564	0.520817	0.865635	0.943065	1.44845	-0.0600977	0.522376	0.706602
AC121357.1	128.158	-1.04794	0.403573	0.00148928	0.0105221	59.9143	-0.947783	0.260143	6.13932e-05	0.000325191
AC121801.1	157.52	-0.788452	0.586254	0.032037	0.118142	272.428	-0.128532	0.223601	0.526332	0.702686
AC121942.2	3.39885	0.12104	0.528218	0.444578		1.44236	0.161131	0.558206	0.267927
AC121965.1	1831.12	-0.373619	0.227987	0.0688659	0.207681	695.374	-0.0811011	0.105462	0.432446	0.620825
AC122188.1	3.08763	-0.142052	0.538733	0.344384		5.83419	0.163066	0.502326	0.492314	0.674445
AC122197.1	87.7775	-1.90766	0.48129	5.68649e-06	8.63158e-05	32.8141	-0.457636	0.359886	0.105207	0.226165
AC122273.1	43.3183	-0.240984	0.47018	0.373016	0.617231	209.955	-0.590275	0.165198	0.000171487	0.000839058
AC122291.1	55.419	-0.41059	0.717853	0.0619882	0.193446	8.12406	-0.286457	0.471231	0.318417	0.508407
AC122305.1	12.0518	-0.185457	0.539146	0.324398	0.570674	5.54544	-0.332509	0.591896	0.190635	0.353136
AC122305.4	589.241	-0.545612	0.476948	0.0875471	0.245841	43.6503	0.291541	0.355088	0.291705	0.478853
AC122317.3	8.05133	-0.0446562	0.510334	0.775658	0.898342	18.543	-0.667996	0.612137	0.0610219	0.146297
AC122335.2	217.063	-0.676169	0.411521	0.0297442	0.111892	18.811	-0.0037348	0.41012	0.986687	0.992629
AC122350.1	8.15335	-0.32928	0.613023	0.144842	0.344564	1.96743	-0.146898	0.527176	0.458526	0.644091
AC122397.3	3.6903	-0.0502175	0.521685	0.691792		1.98339	-0.162826	0.54261	0.371819	0.562955
AC122428.2	6.56851	0.185938	0.539525	0.331027	0.577405	37.6412	0.70902	0.361907	0.0158287	0.0474328
AC122428.3	9.17681	-0.157507	0.511281	0.453458	0.689624	4.71831	-0.62155	0.813173	0.0622113	0.14845
AC122464.1	10.5571	0.167421	0.52999	0.384705	0.627473	13.4671	0.094192	0.397689	0.732296	0.85023
AC122484.1	29.1293	0.122944	0.437632	0.640314	0.822087	12.2401	0.0231567	0.465435	0.926762	0.962183
AC122539.2	10.3912	0.03389	0.475545	0.880269	0.950453	3.57883	-0.224588	0.553996	0.295853	0.483626
AC122539.3	91.4384	0.0148589	0.425615	0.957935	0.981746	13.6326	-0.114627	0.409071	0.674209	0.811297
AC122828.2	128.482	0.189682	0.475155	0.463132	0.69641	1.82786	-0.0286429	0.529507	0.818595	0.900467
AC122828.3	98.6029	0.285708	0.520017	0.283238	0.527779	2.6041	0.647707	1.21269	0.0119998	0.0373378
AC122858.2	27.0643	0.0214004	0.444515	0.934452	0.97217	177.152	0.0153198	0.212424	0.939342	0.968819
AC122905.2	3.23591	-0.0170274	0.511382	0.906676		4.08931	-0.0704819	0.488431	0.750487	0.860794
AC122937.3	32.8298	-0.234492	0.44196	0.395814	0.638063	109.614	-0.152622	0.362608	0.574017	0.740906
AC123061.1	2085.04	-0.182754	0.191309	0.305353	0.55099	683.743	-0.334143	0.130082	0.008036	0.0263899
AC123645.1	3.75281	0.074882	0.511273	0.65991		3.36639	0.399378	0.687164	0.0968046	0.212256
AC123698.1	4.99841	-0.00965244	0.512594	0.943834	0.975928	13.4102	-0.206994	0.585518
AC123705.2	25.9994	0.214892	0.5317	0.334105	0.580564	1.55266	0.0867589	0.545342	0.390806
AC123705.3	39.3016	-0.385994	0.633591	0.129282	0.31831	1.89399	0.177496	0.584004	0.0705292	0.164414
AC123738.1	20.6111	0.0124722	0.448148	0.962336	0.983284	2.1966	-0.162079	0.546158	0.351659	0.542994
AC123920.1	3.80111	0.0432033	0.518473	0.751282		4.83674	-0.032463	0.512203	0.85083	0.920289
AC123935.1	2320.61	-0.269398	0.150253	0.0672024	0.204252	1246.8	-0.0864885	0.114169	0.437909	0.625182
AC123954.1	1311.2	0.421225	0.167503	0.00792374	0.0409404	470.97	0.28305	0.0936741	0.00213747	0.00824465
AC124414.1	5.1733	-0.0393975	0.528596	0.669458	0.839505	9.4105	0.380128	0.554775	0.195915	0.360562
AC124426.1	101.267	1.47665	0.756195	0.00353447	0.0212696	164.946	0.988406	0.222177	1.95261e-06	1.33087e-05
AC124484.1	5.3863	-0.149518	0.563157	0.0511617	0.168535	9.22043	0.0271505	0.503345	0.891553	0.943497
AC124556.1	15.9241	-0.00654788	0.485499	0.970314	0.986856	89.8578	0.430214	0.311521	0.0980296	0.214365
AC124577.2	13.102	-0.167297	0.549099	0.271333	0.514344	197.563	-0.334667	0.154172	0.0231439	0.0656135
AC124709.1	172.331	0.205052	0.293605	0.40676	0.648301	120.273	-0.194513	0.234345	0.356133	0.547225
AC124709.2	117.51	0.0856475	0.301353	0.733287	0.876959	134.091	-0.0773589	0.183803	0.653613	0.797394
AC124709.3	1.98835	-0.0473295	0.528728	0.62626		3.74465	0.0758829	0.522358	0.651813	0.796286
AC124712.1	251.963	-0.0804042	0.342154	0.757382	0.888674	42.5302	-0.360022	0.347225	0.18976	0.35215
AC124732.3	26.5949	-0.301328	0.534851	0.251322	0.489748	1.8581	-0.164225	0.536332	0.397823	0.589158
AC124732.4	25.0481	-0.388951	0.665781	0.0998831	0.268496	8.46492	0.0661238	0.453338	0.797174	0.889099
AC125019.1	27.6371	0.234439	0.463932	0.391517	0.634404	8.50678	-0.132991	0.45934	0.608328	0.765784
AC125206.1	32.3941	-0.643289	0.74067	0.0607312	0.190498	2.91468	-0.102896	0.500791	0.632127	0.781976
AC125206.2	40.1906	-3.81076	1.03237	8.43967e-06	0.000122035	3.09539	-0.248942	0.553506	0.280791	0.466459
AC125311.2	16.7956	-0.134811	0.464625	0.584619	0.789256	22.5721	0.439532	0.692505
AC125350.5	26.7466	-0.452136	0.639628	0.11834	0.301423	54.0245	0.4644	0.287997	0.0599249	0.144091
AC125351.1	1.88026	0.0569556	0.538455	0.275389		38.523	-1.09827	0.486033	0.00331021	0.0121521
AC125405.1	9.04478	-0.490455	0.743425	0.0747294	0.2199	4.30053	-0.0846915	0.489435	0.703885	0.83103
AC125543.4	154.141	0.132013	0.297489	0.596041	0.794757	153.236	0.0232409	0.195296	0.89963	0.948521
AC126028.2	35.3455	0.0752557	0.428165	0.774713	0.898154	6.5788	-0.221115	0.512287	0.378405	0.569457
AC126250.1	79.3715	-0.0878028	0.360831	0.740281	0.880373	168.989	-0.368455	0.300157	0.14371	0.286845
AC126251.1	2.24706	-0.0364484	0.526533	0.718353		3.43612	-0.017076	0.503467	0.927204	0.962183
AC126439.1	103.503	-0.045668	0.342425	0.85951	0.940038	43.1812	-0.00700347	0.283978	0.975397	0.986801
AC126444.1	66.0089	0.459589	0.424624	0.128872	0.317642	36.4708	0.0558861	0.322733	0.831606	0.908795
AC126459.1	2.53067	-0.0672972	0.540458	0.179672		13.2572	-0.454635	0.532555	0.148057	0.293055
AC126799.1	2306.63	-0.664393	0.238732	0.00204492	0.0137405	865.395	-0.555276	0.162891	0.000341561	0.00158396
AC126804.1	86.2437	-1.05074	0.469152	0.00367549	0.0219953	289.368	0.129338	0.156891	0.38981	0.580765
AC126939.4	32.5149	0.0711411	0.418089	0.789294	0.906375	91.5093	-0.10263	0.254183	0.646461	0.792443
AC127337.1	15.9013	0.076678	0.466847	0.74738	0.88382	9.307	-0.0403114	0.456903	0.869397	0.930695
AC127562.1	53.2381	0.500316	0.446709	0.107547	0.282503	60.2418	0.309176	0.2859	0.205896	0.373273
AC127578.1	263.749	-0.621638	0.447219	0.0515983	0.169671	501.964	-0.658382	0.112701	2.25789e-09	2.20777e-08
AC127581.1	8.03347	0.00227572	0.494439	0.993672	0.99754	3.70504	0.35488	0.622616	0.154143	0.302045
AC129085.2	93.313	-0.109526	0.454938	0.657263	0.831731	4.27944	0.0700935	0.512563	0.708787	0.834479
AC129208.2	4.75352	0.168967	0.534731	0.357646		4.44683	0.0974173	0.501801	0.649124	0.794285
AC129217.1	43.6683	-0.152805	0.401683	0.57273	0.781368	29.7803	0.0112999	0.304197	0.965816	0.982342
AC129219.2	7.77967	0.0141947	0.484117	0.947996	0.97714	3.92363	-0.0274632	0.523145	0.848639	0.918834
AC129597.1	91.0911	-0.197769	0.440899	0.463615	0.69685	89.7526	0.325592	0.251568	0.144678	0.288141
AC129975.1	10.138	-0.201892	0.518626	0.370844	0.615004	21.5157	-0.0882249	0.390692	0.745051	0.857409
AC130217.1	23.6363	0.0819414	0.486915	0.705451	0.860196	36.1234	0.543977	0.35047	0.054061	0.132467
AC130217.2	16.195	0.207079	0.565198	0.210138	0.43833	52.1535	1.37469	0.316073	1.81227e-06	1.2466e-05
AC130219.2	5.16971	-0.0561407	0.520005	0.677092	0.844162	7.45518	-0.189208	0.443305	0.493047	0.674976
AC130477.1	66.4619	0.0367896	0.351157	0.892239	0.955389	14.3848	-0.0559727	0.371091	0.835249	0.910993
AC130669.1	556.969	-0.0664442	0.22301	0.740984	0.880815	208.302	-0.216608	0.138028	0.103917	0.223958
AC131029.2	174.403	-0.0371579	0.284269	0.875301	0.948066	7.0257	0.377618	0.545562	0.201187	0.367154
AC131033.1	48.6356	0.0888158	0.446472	0.727883	0.873996	3.36511	-0.322215	0.676428	0.0371852	0.0975445
AC131178.1	17.3733	-0.30827	0.540107	0.240485	0.476339	6.18776	0.00833222	0.474264	0.973576	0.985992
AC131187.2	30.2782	-3.20013	1.08906	0.000142325	0.00144986	8.32562	-0.104811	0.528572	0.531291	0.706991
AC131687.1	35.1573	-0.244696	0.499839	0.344649	0.591022	379.343	-0.456894	0.147963	0.00128121	0.00520468
AC131690.1	19.4836	0.169222	0.467167	0.509818	0.734978	14.8268	0.865687	0.628116	0.0272331	0.0751687
AC131709.1	9.96231	-0.538554	0.871157	0.0395275	0.138752	1.5638	-0.171213	0.565237	0.216264
AC131739.1	7.05986	-0.304012	0.667448	0.00877003	0.0441298	10.3153	-0.887847	0.79623	0.0310293	0.0840923
AC132336.1	67.0008	-0.36715	0.487665	0.212598	0.441249	22.9251	-0.563098	0.447273	0.0762142	0.175491
AC132392.1	4.13893	0.0964354	0.546819	0.085107		13.9961	2.78936	1.03798	0.000327267	0.00152309
AC132474.1	11.966	-0.158454	0.54547	0.293504	0.538352	1.9597	0.125023	0.540836	0.417799	0.607652
AC132833.1	2.64724	-0.00344784	0.523205	0.971455		5.02027	-1.34825	1.29024	0.0146864	0.0444456
AC132863.1	449.281	-0.250979	0.241238	0.242141	0.478996	129.508	-0.408744	0.188911	0.0205361	0.0591464
AC133101.1	126.078	-0.136037	0.30778	0.587455	0.790489	606.252	-0.295308	0.129722	0.018497	0.0539971
AC133958.1	13.8413	-0.00154423	0.459124	0.991863	0.996738	4.20131	-0.267839	0.545763	0.283053	0.46914
AC134254.5	2.5373	0.0328001	0.514321	0.822		1.43159	0.152467	0.543762	0.37436
AC134329.1	18.7241	0.279767	0.537361	0.271544	0.514554	32.1826	0.0281472	0.312595	0.914099	0.955934
AC134439.1	1.50404	0.0520759	0.527254	0.631848		12.988	0.233721	0.406153	0.411913	0.602677
AC134468.2	169.747	-0.139117	0.310056	0.579772	0.786346	226.732	-0.0114176	0.214716	0.952072	0.975569
AC134596.2	66.7763	-0.0611097	0.427573	0.809675	0.915441	177.127	-0.268197	0.190564	0.131398	0.268368
AC134607.1	2.00177	-0.0776011	0.529426	0.511861		2.83501	0.00229367	0.499422	0.992401	0.995827
AC134860.1	2823.23	-0.454087	0.207885	0.0173013	0.0739477	1021.16	-0.0974057	0.100424	0.322941	0.5127
AC134869.1	1.9577	0.0570462	0.538481	0.270346		12.8336	0.245257	0.425609	0.391735	0.582745
AC134917.1	3.89273	0.085715	0.526754	0.525313		17.4466	0.102716	0.426885	0.705531	0.83222
AC135377.1	8.32905	0.257691	0.585765	0.173089	0.387128	5.96951	-0.304103	0.589011	0.19975	0.365486
AC136376.2	728.752	0.0304605	0.207051	0.874991	0.947958	596.927	0.0283757	0.102439	0.778446	0.878375
AC137842.1	5.60446	0.12172	0.55457	0.0407312	0.142187	158.33	0.123411	0.196383	0.501187	0.682394
AC137842.3	5.4612	-0.165249	0.536202	0.352885	0.598253	9.33285	-0.512667	0.54714	0.116487	0.244814
AC137902.1	2.05138	0.0666956	0.526603	0.582085		2.98658	0.128103	0.542891	0.399357	0.590624
AC137902.2	74.025	-0.30122	0.410952	0.290152	0.534757	81.2827	0.184327	0.245988	0.401111	0.592326
AC138401.1	7.3863	0.0646022	0.489221	0.755496	0.887945	10.9901	-0.133795	0.406988	0.625445	0.777176
AC138401.2	16.22	0.0595629	0.453464	0.809934	0.915564	18.3712	-0.027049	0.374692	0.918858	0.958254
AC138767.1	2.84869	-0.00307506	0.529347	0.962216		2.02505	-0.0485978	0.526183	0.734995	0.851578
AC139323.1	2.8411	-0.0467439	0.532111	0.554176		21.29	0.111098	0.332383	0.675394	0.811841
AC139382.1	51.6118	-0.562101	0.524705	0.0861559	0.24309	76.325	0.0459574	0.380542	0.868755	0.930466
AC139568.1	38.737	-0.0842459	0.399136	0.751123	0.886116	134.794	-0.637659	0.223283	0.00182094	0.0071292
AC139941.1	1425.23	-0.167784	0.18383	0.329433	0.576208	1391.59	0.00231794	0.113583	0.988557	0.993696
AC140208.1	2.76504	-0.0655576	0.524914	0.597967		18.1404	0.206349	0.575114
AC140209.1	1337.12	-2.92425	0.367584	1.05932e-16	9.84364e-15	2281.52	-1.49478	0.231928	1.35738e-11	1.63858e-10
AC140462.2	76.5188	-0.29544	0.350284	0.274734	0.51843	69.0823	0.414389	0.244745	0.0582786	0.141017
AC141438.3	5.70041	-0.0343958	0.498587	0.848017	0.933874	2.59493	0.149424	0.539123	0.403148	0.594045
AC142113.2	45.2502	-0.395829	0.552287	0.174198	0.388765	13.5754	-0.175778	0.377063	0.524072	0.70117
AC142114.1	183	0.586894	0.319309	0.0274574	0.105463	43.3797	0.0602281	0.300942	0.812029	0.89657
AC142191.1	4.72678	0.192075	0.565764	0.179627		4.50038	0.560603	0.849551	0.0547632	0.133802
AC144772.3	29.3563	0.0691909	0.514977	0.666968	0.837703	2.62836	0.0984513	0.506687	0.634605	0.783638
AC146601.1	14.5359	0.0520025	0.450612	0.834731	0.927071	10.8631	0.111973	0.499945	0.614536	0.769912
AC147101.1	2737.52	-0.121522	0.213458	0.533613	0.753305	2363.36	-0.0206822	0.122663	0.860985	0.925568
AC148324.1	186.991	-0.343636	0.285418	0.156039	0.361413	40.7635	-1.02679	0.388112	0.00141879	0.00570903
AC149294.4	4.89921	-0.192187	0.560384	0.220627	0.452221	2.51175	0.07678	0.534979	0.563309	0.733183
AC149588.1	114.337	-0.266262	0.444155	0.342575	0.588667	33.4988	0.140056	0.40987	0.614292	0.769774
AC151730.2	14.9439	-0.280745	0.534867	0.269029	0.511924	11.7367	-0.823168	0.94019	0.0360778	0.0950859
AC151967.1	16.9522	0.0408074	0.513876	0.790267	0.906534	44.208	0.0330855	0.289981	0.89429	0.944981
AC151971.2	39.5122	-0.010021	0.473144	0.959109	0.981928	29.7298	0.801286	0.38256	0.00942805	0.03028
AC151971.3	5.83778	0.00153016	0.51239	0.995488	0.998105	7.56254	1.65261	1.05101	0.00631916	0.0214358
AC151971.5	105.191	0.338416	0.356224	0.219603	0.451083	10.2239	0.0149269	0.466689	0.953043	0.976155
AC151971.6	1.76283	-0.0566402	0.538595	0.264984		33.0468	0.136755	0.30986	0.593295	0.755456
AC151982.1	2.07331	-0.0305175	0.522393	0.790988		1.46904	0.0383158	0.517813	0.816227
AC152827.1	70.2323	-0.17157	0.424388	0.524542	0.74627	8.80306	-0.765728	0.693533	0.0448648	0.113915
AC152922.1	5.24671	0.0113692	0.522017	0.925108	0.969433	3.52775	0.0220562	0.494387	0.917043	0.957434
AC152922.2	6.49134	0.043138	0.531806	0.587445	0.790489	1.41448	0.0999454	0.536272	0.49095
AC153144.1	19.5417	-0.232751	0.592982	0.101974	0.272237	6.25989	-0.12622	0.459316	0.62465	0.776793
AC153152.1	31.2737	-0.0114008	0.416953	0.962279	0.983281	12.9855	-0.312913	0.429529	0.284413	0.470636
AC153366.1	40.833	-0.216691	0.476135	0.406589	0.64812	1.33471	0.154125	0.556239	0.288109
AC153366.2	4.54349	-0.0454248	0.528871	0.633969		2.34647	-0.0373349	0.514566	0.826313	0.905389
AC153498.1	122.868	0.287764	0.31763	0.266263	0.50867	226.733	2.60914	0.335734	5.53492e-16	9.91218e-15
AC153504.1	63.0737	-0.941007	0.662175	0.0195585	0.0815045	68.3935	-0.801908	0.285399	0.00141453	0.00569528
AC153524.2	33.3526	0.341286	0.639805	0.113426	0.292777	1.42111	0.00235518	0.533925	0.982906
AC153526.2	93.7709	-0.259667	0.399885	0.353359	0.598499	4.80781	0.117581	0.506445	0.58375	0.748873
AC153911.1	17.5261	-0.235316	0.51662	0.335037	0.58129	8.33609	-0.155249	0.447992	0.562724	0.732762
AC153912.2	50.9534	-0.40157	0.560053	0.1692	0.38159	103.127	0.11853	0.237724	0.581317	0.747026
AC153969.1	7.98041	0.102975	0.535779	0.395927	0.638063	48.6849	-0.360559	0.322133	0.170862	0.325989
AC153974.2	1.80325	-0.0147693	0.518046	0.907798		2.83961	0.379756	0.670977	0.103991	0.224069
AC154141.1	19.2258	-0.239097	0.516083	0.333274	0.57966	35.3041	-0.177572	0.318187	0.492251	0.674405
AC154176.1	1566.05	-0.291949	0.247983	0.182535	0.3997	1773.85	-0.170129	0.159647	0.263785	0.446129
AC154219.1	5.75345	-0.183944	0.573968	0.0899692	0.250262	2.86748	-0.0117768	0.526078	0.927788	0.962547
AC154220.1	83.4111	-0.211793	0.351706	0.429957	0.669777	80.0988	-0.652597	0.214747	0.000991763	0.00413185
AC154222.1	103.941	-0.14663	0.309878	0.560844	0.772418	55.9502	-0.233879	0.281272	0.331384	0.522737
AC154227.1	6.2086	-0.035544	0.51329	0.806302	0.914178	1.90237	0.0195096	0.527584	0.883532	0.938786
AC154239.2	15.617	-0.0282918	0.46427	0.899589	0.958914	6.24496	-0.0257459	0.483863	0.905574	0.951735
AC154276.1	34.4944	0.0428104	0.435559	0.869124	0.945122	19.563	-0.504636	0.419114	0.099098	0.215953
AC154323.1	64.2392	-0.636961	0.459018	0.0491634	0.163932	83.263	-0.0475353	0.253589	0.830793	0.908211
AC154335.1	2.53773	-0.132991	0.545367	0.276228		14.9517	-0.128664	0.398143	0.640021	0.787441
AC154335.2	6.8353	0.0983471	0.509929	0.591026	0.792915	2.05621	0.228385	0.579605	0.202408	0.368625
AC154347.1	430.842	0.017715	0.297275	0.945306	0.976397	476.323	0.479041	0.184344	0.00564738	0.0194711
AC154361.2	794.482	0.050262	0.162988	0.747246	0.883734	247.725	0.0104371	0.195496	0.955813	0.97766
AC154436.1	12.749	0.20483	0.540628	0.314215	0.559683	7.07361	0.343262	0.550745	0.223958	0.397145
AC154454.1	1480.8	0.467512	0.191442	0.00875618	0.0440722	468.827	0.745682	0.138124	2.49507e-08	2.18707e-07
AC154527.2	7.43475	0.196987	0.536986	0.328123	0.574733	3.39375	0.313848	0.625695	0.134574	0.272944
AC154527.4	1.73647	0.0839057	0.532782	0.444403		6.42769	-0.125872	0.469524	0.616134	0.771193
AC154548.2	15.7127	0.116369	0.479356	0.618596	0.808708	5.86108	0.0330623	0.476973	0.888547	0.941761
AC154552.6	4.54646	-0.111098	0.54922	0.0960938		10.7498	0.468154	0.569955	0.139372	0.280331
AC154558.1	267.61	0.070222	0.259112	0.758527	0.889172	214.159	0.114454	0.138089	0.392057	0.583091
AC154563.1	7.12471	-0.0641771	0.499071	0.730239	0.875421	3.42082	-0.191166	0.531029	0.382877	0.573979
AC154572.2	2307.27	-0.173898	0.198515	0.343445	0.589673	859.969	-0.431276	0.117293	0.000158948	0.000782183
AC154585.1	10.8435	-0.178621	0.512143	0.41783	0.659379	27.5098	-0.310491	0.313892	0.229962	0.403983
AC154616.1	2.36717	0.0807841	0.540491	0.258717		1.43562	-0.010213	0.534097	0.919491
AC154616.2	15.461	0.502848	0.748662	0.0730039	0.216352	13.4395	0.112412	0.483237	0.640732	0.787831
AC154627.2	5.72271	0.223395	0.597199	0.0529706	0.172679	335.03	2.14913	0.25157	1.1108e-18	2.42172e-17
AC154627.3	65.9247	2.59324	0.624295	2.04216e-06	3.52817e-05	53.7167	2.29389	0.402804	9.86229e-10	1.00295e-08
AC154634.1	2.61346	-0.0576202	0.538912	0.207194		2.39447	-0.0626678	0.532568	0.632822	0.782267
AC154636.1	6.63188	0.0791883	0.518327	0.610284	0.803847	3.99213	0.345724	0.646901	0.117611	0.246833
AC154636.3	56.7768	0.0981036	0.387526	0.718633	0.868985	58.3846	1.16792	0.288659	8.60999e-06	5.30321e-05
AC154640.4	21.2385	-0.478102	0.674496	0.101964	0.272237	48.7301	0.149943	0.270838	0.524682	0.701633
AC154680.1	4.85854	-0.189568	0.549354	0.27794		5.76778	-0.0820496	0.472286	0.733641	0.851105
AC154681.1	10.1914	-0.0922521	0.515089	0.581955	0.788081	5.4999	-0.352321	0.561829	0.207687	0.375754
AC154682.1	8.33388	0.233908	0.579049	0.169679	0.382277	4.20662	0.114862	0.515634	0.565047	0.734565
AC154693.1	4.9007	-0.0438809	0.50794	0.786723	0.904758	12.4083	-0.673573	0.601294	0.0590531	0.142529
AC154724.1	29.0353	-0.040085	0.410636	0.876681	0.948718	36.9907	-0.0178722	0.303833	0.941842	0.969863
AC154738.5	23.5816	0.0714556	0.436756	0.782224	0.902235	42.0591	0.604917	0.468219	0.0650877	0.153819
AC154747.3	58.7581	-1.22249	0.633865	0.0052277	0.0293098	8.68003	-0.179898	0.508561	0.446286	0.632753
AC154757.1	51.36	0.394683	0.436095	0.185889	0.404287	62.9988	-0.0304327	0.289873	0.899629	0.948521
AC154760.1	8.46508	-0.132314	0.534218	0.384633	0.627473	2.50006	-0.0286934	0.527592	0.826645	0.905651
AC154767.3	592.926	-0.0213377	0.277621	0.92654	0.96987	788.067	-0.187992	0.278008	0.42989	0.618574
AC154788.1	40.6072	-0.0852835	0.402125	0.747123	0.883734	107.172	0.157963	0.223317	0.438337	0.625657
AC154828.2	8.10911	0.104846	0.526889	0.483421	0.714478	19.4397	-0.140861	0.391549	0.608456	0.765844
AC154855.1	95.5973	-0.0540858	0.327272	0.831886	0.92586	115.122	0.0740888	0.178484	0.661632	0.803109
AC155167.3	41.5638	0.0703113	0.37924	0.795885	0.909171	14.531	0.572057	0.461927	0.0775222	0.178083
AC155729.1	131.144	-0.277343	0.476779	0.315881	0.561355	7.39309	-0.0934892	0.444336	0.720009	0.842286
AC155839.1	54.562	-3.27864	0.612851	4.7817e-09	1.49631e-07	45.9888	-0.575306	0.400277	0.0577922	0.139978
AC155937.1	11.2618	0.0999317	0.505706	0.602336	0.798896	18.3938	-0.0541238	0.461274	0.823995	0.903457
AC156025.3	2.59386	-0.000268674	0.529312	0.992747		2.36576	0.235693	0.617424	0.0312372	0.0845853
AC156163.1	42.0973	-1.08069	0.754679	0.0141507	0.0633977	1.9109	0.227135	0.600869	0.0810985	0.184785
AC156164.1	31.8181	-0.0441653	0.407976	0.864886	0.94281	60.1908	-0.395687	0.399525	0.176798	0.334087
AC156273.1	18.8434	-0.424052	0.581957	0.150225	0.353109	14.2113	-0.0192503	0.397741	0.941603	0.96984
AC156559.1	64.5583	-0.207925	0.35719	0.44048	0.678433	201.897	-0.19713	0.168599	0.217254	0.38888
AC156560.1	21.1306	-0.1539	0.458425	0.546703	0.762046	31.0193	0.15398	0.299048	0.539749	0.714599
AC156574.2	12.2117	-0.0666082	0.472735	0.766672	0.893317	46.0236	-0.195914	0.274943	0.407875	0.598469
AC156802.1	4.81583	0.218988	0.568245	0.205938		16.3429	2.61084	0.619072	1.9041e-06	1.30152e-05
AC156803.1	185.753	0.378334	0.266313	0.102704	0.273469	366.65	0.337829	0.129467	0.0070914	0.0237059
AC156832.3	38.2155	-0.182897	0.403581	0.503608	0.730801	37.9039	-0.3249	0.302576	0.198829	0.364195
AC156952.1	12.0282	0.139197	0.535863	0.375272	0.619061	16.5532	0.39377	0.4593	0.196652	0.361576
AC157515.1	112.757	-0.3559	0.334873	0.182693	0.399795	88.5998	-0.341616	0.243378	0.11579	0.243665
AC157572.2	11.4316	0.0979404	0.510557	0.591432	0.793112	1.88808	-0.312003	0.641471	0.0933529	0.206657
AC157572.4	16.7695	-0.488262	0.627342	0.11188	0.290179	4.91899	-0.403981	0.613295	0.152486	0.29958
AC157650.3	4.19652	-0.0250296	0.518909	0.841496		5.24153	-0.160437	0.509198	0.482844	0.666232
AC158115.2	5.17836	0.020317	0.522453	0.861875	0.941274	1.4421	0.07212	0.537366	0.547492
AC158388.2	288.903	-0.00252832	0.225572	0.988237	0.995087	335.392	0.245436	0.162618	0.11335	0.239611
AC158392.2	3.81811	-0.0577454	0.509436	0.724128		2.36297	-0.111681	0.530748	0.506028	0.687138
AC158392.3	3.49529	-0.0880139	0.517567	0.583657		9.94476	-0.0368276	0.484913	0.865316	0.928664
AC158523.2	9.81047	-0.139983	0.496137	0.526331	0.747306	36.1527	-0.323521	0.322438	0.218237	0.390205
AC158536.1	2.52033	0.0469295	0.524362	0.685363		1.70741	0.0150943	0.533352	0.889812
AC158605.2	179.632	0.0891467	0.356984	0.73423	0.877281	240.146	0.891127	0.228636	2.5691e-05	0.000145838
AC158605.4	3.82075	0.0490318	0.53045	0.588841		46.6159	-0.0227171	0.320075	0.928221	0.962785
AC158802.1	12.7081	0.0534419	0.465237	0.82088	0.920661	3.71906	-0.303659	0.591087	0.193876	0.357784
AC159193.2	30.0198	-0.0074321	0.499036	0.96111	0.98285	3.16731	0.107656	0.503362	0.618241	0.772742
AC159193.3	27.2099	-0.219098	0.56772	0.207049	0.434561	22.3146	-0.495537	0.43356	0.108846	0.23233
AC159196.2	3.45694	-0.0666215	0.539534	0.222711		6.75881	0.146694	0.460693	0.577909	0.74443
AC159196.3	165.857	-0.957301	0.444761	0.00537775	0.0299415	64.2052	-1.67499	0.288712	6.57087e-10	6.79175e-09
AC159244.1	11.7892	0.159936	0.489064	0.500999	0.72869	1.4222	-0.0604262	0.528988	0.666333
AC159244.3	110.753	-0.257053	0.430442	0.3594	0.603863	16.1439	0.162141	0.439829	0.553962	0.726529
AC159308.1	5.47116	0.0890775	0.53326	0.437188	0.67606	5.16498	0.112142	0.515227	0.574528	0.741468
AC159308.2	19.4421	-0.169246	0.484137	0.486162	0.717098	8.9282	-0.171962	0.465912	0.515586	0.694407
AC159314.1	15.5642	-0.0649687	0.509517	0.694568	0.854216	8.58248	0.856555	0.853213	0.0360699	0.0950779
AC159379.2	6.47901	-0.0355429	0.506104	0.827857	0.923997	2.94034	0.37235	0.645991	0.130629	0.267093
AC159622.1	2.68194	-0.0762234	0.529149	0.513227		21.9142	-1.01319	0.476785	0.00542972	0.0187869
AC159635.2	20.8757	0.0161111	0.489687	0.939262	0.97393	15.7258	3.44292	1.0389	4.66664e-05	0.00025287
AC159649.1	13.1954	-0.05537	0.490277	0.779625	0.900487	15.4369	-0.263063	0.484299	0.345047	0.536433
AC159649.2	64.2429	0.0976345	0.427567	0.712442	0.864851	6.58513	0.467404	0.619635	0.130217	0.26654
AC159813.1	4.13966	0.0878439	0.541924	0.231309		59.5662	0.196287	0.288634	0.424685	0.614013
AC159819.3	3.26991	-0.073486	0.536513	0.38038		4.94063	0.420347	0.668894	0.116081	0.244174
AC160052.1	31.1285	0.27067	0.591975	0.162798	0.371455	5.42091	0.51477	0.867035	0.0361228	0.0951789
AC160120.1	186.101	0.115886	0.279465	0.628509	0.81472	107.495	-0.947963	0.266765	8.58452e-05	0.000442952
AC160336.1	279.678	-0.672398	0.340767	0.0161304	0.0701053	189.27	-0.757189	0.161272	9.4576e-07	6.7575e-06
AC160340.2	13.1985	-0.318706	0.64554	0.075769	0.222066	1.49082	-0.0594855	0.527905	0.679332
AC160405.1	1.63224	-0.00452147	0.528653	0.952361		23.3668	0.424664	0.372775	0.139934	0.281017
AC160405.2	84.0606	0.32777	0.374207	0.244274	0.481654	108.932	-0.224385	0.27143	0.338855	0.530089
AC160637.1	307.673	0.282936	0.269443	0.225555	0.458066	1462.19	0.288511	0.165868	0.0673671	0.158131
AC160863.1	426.353	-0.233216	0.25199	0.292209	0.537228	85.9969	-0.176088	0.276558	0.458389	0.644008
AC160930.2	427.956	0.785316	0.217619	9.63857e-05	0.00104158	235.63	0.163719	0.209526	0.3978	0.589158
AC160962.1	18.4535	-0.0913153	0.517779	0.570099	0.77946	9.46831	-0.699651	1.06472	0.0333082	0.0891195
AC160980.1	218.92	-0.0113846	0.282306	0.960578	0.982624	10.6012	0.130575	0.415911	0.635562	0.784366
AC161054.1	12.9636	-0.0551261	0.462791	0.812314	0.916839	22.7359	0.0382769	0.345277	0.887591	0.941258
AC161252.3	122.149	-0.0165214	0.308568	0.945514	0.976397	134.894	-0.216807	0.167876	0.173336	0.329547
AC161269.1	450.674	-0.063046	0.201944	0.733879	0.877147	217.917	0.261008	0.16818	0.102104	0.221074
AC161426.1	172.934	-0.0942723	0.277367	0.689065	0.850572	78.0479	0.00316061	0.303241	0.992405	0.995827
AC161763.1	10.2388	-0.171224	0.504267	0.448006	0.68486	30.8836	-0.236032	0.365846	0.392888	0.583795
AC162387.1	24.6069	-0.398063	0.526237	0.182088	0.399246	15.6871	0.222456	0.438027	0.431919	0.620486
AC162801.1	54.1189	0.156915	0.372193	0.565439	0.776061	36.6892	-0.484814	0.440895	0.117951	0.247363
AC162893.1	8.9859	-0.141243	0.502376	0.508103	0.734354	3.54857	-0.0840089	0.511329	0.66116	0.802785
AC162932.1	38.25	1.19159	0.699117	0.00830718	0.0424576	20.1719	-0.00108356	0.494391	0.991453	0.995372
AC162936.1	11.1095	0.104368	0.481542	0.648195	0.827177	13.5732	0.161054	0.441692	0.556714	0.728283
AC163032.1	91.2468	-0.0595908	0.410128	0.81897	0.919871	878.894	-0.352318	0.116065	0.00183717	0.00718696
AC163033.1	3.92822	0.0315929	0.508936	0.84562		8.27902	0.185409	0.436663	0.504985	0.686132
AC163038.2	19.9077	-0.0301339	0.462272	0.893941	0.95626	7.0125	0.172805	0.471309	0.512044	0.691659
AC163038.3	54.0304	-1.14972	0.585262	0.00539293	0.0299979	245.097	-0.450814	0.203964	0.0166949	0.0495848
AC163040.1	2.24162	-0.00693361	0.528098	0.929495		24.3837	-0.260639	0.406717	0.360548	0.55154
AC163280.1	33.8898	0.0344208	0.450997	0.891267	0.954858	39.5012	-0.297512	0.329736	0.26222	0.444288
AC163623.2	72.5587	-0.252496	0.340802	0.34275	0.588756	1.91883	-0.116403	0.550267	0.321488	0.511223
AC163637.2	4.47329	-0.0777415	0.541869	0.159553		24.6185	-0.966172	0.587999	0.0144387	0.0437638
AC163667.1	4.38093	0.165878	0.57166	0.0288546		33.38	1.05791	0.403432	0.00147899	0.0059208
AC164116.2	3.914	-0.000371378	0.528788	0.9902		8.54552	0.255999	0.489955	0.354393	0.545838
AC164424.2	6.60012	0.254534	0.610974	0.070565	0.211349	22.9423	0.224138	0.352706	0.412237	0.602956
AC164433.2	348.863	0.229477	0.250566	0.30022	0.545601	16.4178	0.183813	0.399479	0.511756	0.691468
AC164565.1	13.4474	-0.0664091	0.489541	0.742807	0.88183	15.2491	0.180717	0.370811	0.513476	0.692845
AC164567.1	2.79629	-0.043159	0.525959	0.685389		1.7956	0.273096	0.61067	0.132312	0.269839
AC164623.1	271.721	0.197986	0.338432	0.456097	0.691568	1153.85	0.915228	0.208292	2.87639e-06	1.91134e-05
AC164883.3	125.27	0.0597395	0.334633	0.821876	0.9212	105.065	-0.813419	0.245375	0.000273339	0.00129148
AC165080.2	18.159	-0.176914	0.490069	0.461507	0.694937	1.54655	-0.000128308	0.521628	0.998304
AC165080.3	40.1979	-1.48805	1.02217	0.00682703	0.0361619	13.4072	-2.03424	0.635855	0.000100927	0.000515098
AC165080.4	4.40764	0.115464	0.550548	0.110698		6.26492	-0.2809	0.504837	0.310394	0.499197
AC165146.1	155.598	-0.420265	0.289153	0.0866585	0.244222	64.7101	0.178009	0.2425	0.412626	0.603313
AC165148.1	666.197	0.010441	0.229407	0.961616	0.982987	254.738	-0.266633	0.17111	0.0994354	0.216543
AC165159.1	7.71547	0.072138	0.498066	0.713559	0.865576	51.8635	-0.278444	0.265008	0.22795	0.401995
AC165249.1	4.61345	0.147777	0.542914	0.318743		6.52283	0.0434046	0.469963	0.857863	0.923859
AC165281.1	2.03269	-0.0570359	0.538722	0.242882		1.47956	-0.097466	0.555885	0.180996
AC165349.1	240.081	0.498911	0.410967	0.0982922	0.26582	236.389	-0.0664967	0.173226	0.683917	0.817378
AC165349.2	332.982	0.202208	0.239255	0.345044	0.59131	193.019	0.0128509	0.160479	0.934296	0.965805
AC166105.1	1.80782	-0.109366	0.546165	0.218123		1.61476	-0.165527	0.55853	0.27512
AC166323.1	139.267	-0.574131	0.391126	0.0534138	0.173848	39.365	0.193639	0.284295	0.426219	0.615457
AC166358.10	11.9568	-0.0829825	0.467987	0.721357	0.869848	5.3999	-0.239983	0.499268	0.367204	0.558184
AC166358.2	1.99752	0.0545404	0.526175	0.628402		24.1472	0.825432	0.430202	0.0129614	0.0399233
AC166358.3	35.8473	0.26157	0.419469	0.355671	0.600638	19.4672	0.812096	0.778179	0.0390214	0.101639
AC166358.6	1.67249	0.0597598	0.536449	0.385258		19.127	1.90473	0.814512	0.00111816	0.00460255
AC166491.1	1253.49	0.172412	0.183147	0.316901	0.562786	639.551	-0.161385	0.108839	0.129384	0.265247
AC166574.2	21.5672	-0.370425	0.584336	0.171334	0.38432	9.66196	-0.317993	0.609806	0.163829	0.316273
AC166574.3	10.672	-0.157867	0.500061	0.48082	0.712358	6.36527	-0.14263	0.452098	0.590673	0.7537
AC167019.3	46.977	-0.0830897	0.392424	0.753969	0.887427	2.25596	-0.0293006	0.521702	0.844817	0.916116
AC167978.1	27.1279	-0.665473	0.792773	0.0547881	0.176825	2.05557	0.0741705	0.534399	0.577128	0.743793
AC168056.1	10.9779	-0.213932	0.518435	0.359379	0.603863	2.29035	-0.0609986	0.51622	0.725185	0.845289
AC168059.1	10.5594	0.118003	0.486916	0.601263	0.798213	17.8539	1.6334	0.643444	0.000870324	0.0036824
AC168266.1	36.9275	0.749954	0.845756	0.0437947	0.150217	8.31385	0.128454	0.472443	0.61104	0.767568
AC168881.1	1256.87	-0.977493	0.224433	2.85742e-06	4.74663e-05	507.092	-0.659184	0.155382	9.42568e-06	5.77486e-05
AC171003.1	11.6095	-0.310704	0.621659	0.122285	0.307114	3.0485	0.313082	0.617593	0.151037	0.297451
AC173482.1	9.40625	-0.097362	0.509183	0.592053	0.793304	185.259	1.02328	0.255327	1.27477e-05	7.65172e-05
AC173482.2	81.4544	0.862696	0.478454	0.0136942	0.0619282	13.823	0.900537	0.529319	0.0161986	0.048378
AC173482.3	3.69523	-0.0807123	0.532613	0.458638		1.42165	0.0332729	0.531705	0.780762
AC173482.5	11.9971	0.0678442	0.476551	0.763122	0.891247	4.70554	-0.047254	0.487392	0.828247	0.906529
AC173482.6	9.98988	0.0562199	0.521248	0.676558	0.843903	4.67506	0.039994	0.48812	0.856783	0.923661
AC174459.1	44.7072	-0.0880218	0.405801	0.738686	0.879807	4.97002	-0.0861892	0.491099	0.699087	0.827613
AC174678.1	35.5318	-0.100094	0.505264	0.596071	0.794757	95.3999	0.0103701	0.226155	0.961115	0.979906
AC174678.2	54.3635	0.28507	0.390691	0.313204	0.55869	15.2077	-0.182467	0.482804	0.478081	0.661386
AC174780.1	7.88582	-0.0149639	0.513184	0.913068	0.963935	30.4242	-0.291528	0.474253	0.309913	0.498574
AC175538.2	10.9689	-0.229339	0.588208	0.120517	0.304553	9.17342	-0.357164	0.619933	0.155969	0.3048
AC187103.3	1.51973	0.0609085	0.532626	0.507252		2.7473	0.101177	0.511802	0.612021	0.768208
AC187103.4	6.80942	0.0232418	0.493714	0.906298	0.96121	32.176	0.512118	0.341876	0.0645689	0.152981
AC190403.1	288.995	0.347629	0.257945	0.124919	0.311548	309.533	0.0558916	0.162987	0.7203	0.84235
AC207128.1	18.0891	-0.0388002	0.448014	0.871061	0.945773	5.31198	-0.294257	0.527073	0.27944	0.464767
AC225888.1	13.0254	0.28321	0.593403	0.170228	0.383014	24.2012	-0.618341	0.97146	0.0355784	0.0939724
AC238811.1	13.6476	-0.531904	0.709574	0.0838073	0.238671	483.669	-0.492874	0.131062	0.000101188	0.000515991
AC238811.2	32.1037	0.179783	0.540473	0.331063	0.577405	51.6833	0.385816	0.522308	0.201124	0.367072
AC238811.3	8.87939	0.0412217	0.480551	0.849991	0.934643	132.376	-0.300661	0.224371	0.139745	0.280795
AC238811.4	321.933	-0.450812	0.241769	0.0363938	0.130351	347.241	-0.35482	0.194542	0.0497482	0.123877
AC238940.2	16.5893	-0.0542852	0.446786	0.823671	0.921945	23.5645	0.16078	0.318691	0.536233	0.711147
AC238940.3	320.522	-0.461573	0.248566	0.0360312	0.129331	347.241	-0.35482	0.194542	0.0497482	0.123877
AC241616.1	3.6823	-0.200223	0.56301	0.211818		3.14236	-0.226975	0.568959	0.245425	0.424474
Acaa1a	2490.06	-0.0705806	0.165512	0.652276	0.829019	2197.77	-0.0472953	0.0910756	0.597426	0.758112
Acaa1b	5.05863	-0.13608	0.551278	0.198177	0.421743	2.90112	0.239438	0.607646	0.0882141	0.197596
Acaa2	2122.77	-0.535423	0.196286	0.00330709	0.0201664	1569.34	-0.754629	0.101773	4.43353e-14	6.68998e-13
Acaca	182.64	0.0665727	0.354979	0.804887	0.913505	697.576	-0.277039	0.152264	0.0572537	0.138949
Acacb	19.1289	-0.148802	0.558122	0.140588	0.336991	45.699	-0.263504	0.290455	0.284238	0.470535
Acad10	395.685	-0.179857	0.293991	0.463128	0.69641	380.188	-0.0455764	0.143175	0.740293	0.854589
Acad11	379.991	-0.166001	0.303784	0.506099	0.732777	564.612	-0.0695802	0.117194	0.541135	0.715803
Acad12	71.8032	0.214952	0.402828	0.441186	0.679147	111.412	-0.200675	0.173175	0.220052	0.392533
Acad8	417.439	0.0668512	0.304483	0.792195	0.907429	685.845	-0.0676273	0.117898	0.555764	0.727624
Acad9	791.401	0.948053	0.269478	9.61916e-05	0.0010401	1135.37	0.411841	0.09768	1.77609e-05	0.000103836
Acadl	2059.98	0.434906	0.161206	0.00456224	0.0262521	628.834	0.937138	0.132322	3.61917e-13	4.98426e-12
Acadm	993.283	-0.202165	0.267189	0.380542	0.624268	1038.41	-0.368881	0.0974959	0.000116541	0.000586636
Acads	1084	0.105358	0.187774	0.550437	0.765386	1094.76	0.369611	0.0699318	9.64024e-08	7.83886e-07
Acadsb	1111.32	0.788806	0.240778	0.000322167	0.00290511	857.608	0.390913	0.148753	0.0061571	0.0209844
Acadvl	3817.3	0.00308389	0.133284	0.982011	0.992803	2358.1	-0.00671714	0.0755491	0.927896	0.962547
Acap1	6717.31	-0.00464566	0.149533	0.971558	0.987416	9030.56	-0.0480197	0.184986	0.791296	0.885426
Acap2	1874.35	-0.117643	0.161976	0.444492	0.681422	3512.77	-0.0174039	0.0836841	0.832537	0.909559
Acap3	496.04	0.168118	0.225969	0.412664	0.654046	1357.3	-0.329653	0.108281	0.00184064	0.00719766
Acat1	2707.32	-0.0541528	0.159989	0.720366	0.869309	1954.57	-0.182913	0.0630739	0.00348083	0.0127093
Acat2	359.453	0.0542691	0.280683	0.822471	0.921517	809.714	-0.630484	0.127752	3.66813e-07	2.77716e-06
Acat3	95.9184	-0.247208	0.351607	0.359547	0.603952	12.3164	-1.17213	1.0993	0.0161487	0.0482511
Acbd3	2960.21	-0.12711	0.127718	0.303728	0.549358	2137.82	-0.324915	0.0690953	2.07721e-06	1.40999e-05
Acbd4	309.785	0.193381	0.270432	0.409289	0.650725	848.902	0.429137	0.0942121	3.63905e-06	2.3809e-05
Acbd5	1711.35	-0.0591446	0.189368	0.735767	0.877913	995.588	0.188518	0.101862	0.0594694	0.143207
Acbd6	1599.12	-0.127566	0.160027	0.40345	0.645252	914.262	0.0719755	0.0780171	0.351685	0.542994
Accs	145.054	1.00557	0.452831	0.00417904	0.0245119	786.3	0.431468	0.152763	0.0031764	0.0117115
Acd	1742.58	0.0616127	0.214864	0.748798	0.884583	1023.38	0.163903	0.0920984	0.0709631	0.165268
Ace	11.3534	0.0845916	0.535779	0.401737	0.643624	5.1096	-0.0834271	0.535501	0.535357	0.710419
Acer2	270.278	-0.00675002	0.284656	0.975317	0.989534	317.153	0.0101473	0.13363	0.938467	0.968603
Acer3	235.225	-0.142642	0.299522	0.563734	0.774645	181.806	-0.28509	0.21472	0.147004	0.291555
Ache	15.8876	0.0327893	0.496405	0.865382	0.94305	3.97265	0.021753	0.519528	0.892312	0.944063
Acin1	4610.28	-0.332134	0.146329	0.0178385	0.0758187	11663.4	-0.183312	0.0771077	0.0165478	0.0491882
Ackr1	2.5555	-0.0575706	0.538895	0.210294		1.63557	-0.0345744	0.53057	0.779322
Acly	12110.9	-0.0122301	0.17422	0.946002	0.976397	7910.53	-0.14507	0.102606	0.149366	0.295049
Aco1	1081.85	0.585764	0.335075	0.0323448	0.119016	1367.99	0.320995	0.116431	0.00470106	0.0165518
Aco2	6387.3	0.14192	0.139201	0.291118	0.535815	4227.27	0.0153709	0.0817853	0.847585	0.917998
Acod1	173.948	2.64037	0.443465	1.45392e-10	6.02161e-09	5.31298	0.0148261	0.530082	0.907405	0.952852
Acot1	27.3713	-0.795161	0.758817	0.0384203	0.136112	17.5573	-0.172209	0.452788	0.52242	0.699756
Acot10	535.741	-0.349202	0.21415	0.074188	0.21894	272.631	-0.276188	0.168012	0.0829139	0.187952
Acot11	365.586	1.80587	0.401284	5.86237e-07	1.18582e-05	382.922	0.727867	0.165403	4.07408e-06	2.6385e-05
Acot13	710.837	0.147999	0.186514	0.397633	0.639751	214.402	-0.249016	0.172488	0.126363	0.260397
Acot2	3770.16	-1.02808	0.249578	7.91695e-06	0.000115113	866.73	-0.958162	0.130914	6.1631e-14	9.13072e-13
Acot6	59.9864	0.180703	0.405472	0.513059	0.73775	113.073	0.0449897	0.161712	0.771674	0.874424
Acot7	2828.87	0.927007	0.327997	0.00102837	0.00770896	1219.84	0.98163	0.199406	1.98945e-07	1.56373e-06
Acot8	297.701	-0.0928492	0.30702	0.709428	0.862566	420.891	0.260348	0.15339	0.076522	0.176075
Acot9	1351.24	-0.436519	0.19123	0.0141251	0.0633295	919.981	-0.120592	0.102939	0.232346	0.407153
Acox1	665.473	-0.163546	0.313674	0.519089	0.741921	1133.49	0.215339	0.0748758	0.00368694	0.0133745
Acox3	1098.13	0.165358	0.223321	0.416183	0.657743	1553.19	0.157258	0.106602	0.132509	0.269986
Acoxl	81.4181	-3.63674	1.05982	2.05446e-05	0.000269405	7.16683	-7.10425	2.71397	4.48853e-07	3.35158e-06
Acp1	1637.99	0.456356	0.21282	0.018953	0.0793946	532.287	0.140823	0.0944185	0.130038	0.266202
Acp2	421.426	1.04184	0.428523	0.00238655	0.0155806	741.464	0.872509	0.115507	1.26279e-14	2.02088e-13
Acp5	5196.1	-0.487122	0.192498	0.00654972	0.0349662	6723.66	-0.609863	0.131202	1.35757e-06	9.51565e-06
Acp6	550.215	0.331947	0.198854	0.0716449	0.213466	841.333	-0.216758	0.149554	0.130637	0.267093
Acpp	344.516	-0.574636	0.359154	0.0435874	0.149646	2690.57	-0.456666	0.130455	0.000293222	0.00137611
Acrbp	18.3271	-0.00526516	0.454172	0.979435	0.991678	224.636	-0.106006	0.24388	0.624041	0.776578
Acsbg1	258.444	-2.80697	0.544321	1.44052e-08	4.15278e-07	611.025	-1.13619	0.144837	8.2013e-16	1.44621e-14
Acsf2	352.61	-0.266991	0.239958	0.211464	0.439793	573.274	-0.456979	0.0981825	2.12265e-06	1.43884e-05
Acsf3	310.148	2.04575	0.538541	1.04271e-05	0.000148313	494.505	1.3889	0.165559	7.07393e-18	1.4516e-16
Acsl1	686.82	-0.424396	0.23824	0.0462319	0.15661	437.742	-0.306927	0.132895	0.0168913	0.0500249
Acsl3	1258.92	-1.59597	0.299965	1.04193e-08	3.06649e-07	275.698	-1.15417	0.14613	5.0863e-16	9.16753e-15
Acsl4	2345.93	-0.0628623	0.220818	0.752276	0.886632	1534.23	-0.0196281	0.0977662	0.837297	0.911977
Acsl5	5298.2	0.522328	0.163706	0.000787845	0.00616337	4409.57	0.376818	0.0786263	1.24639e-06	8.77407e-06
Acsl6	6.58016	-0.0362905	0.530432	0.651273	0.828496	2.38211	-0.098365	0.549665	0.312001	0.501113
Acss1	1123.85	-0.754211	0.499267	0.0289342	0.109436	1980.72	-1.11319	0.156095	1.88433e-13	2.6761e-12
Acss2	1501.83	-1.95222	0.216264	1.49951e-20	2.09542e-18	584.647	-2.68691	0.198007	3.64022e-43	2.6464e-41
Acta1	2.63832	-0.0841459	0.53045	0.482663		32.8918	-0.0134503	0.526491
Acta2	27.9309	0.610266	0.650703	0.0749095	0.220288	39.0149	-0.0231504	0.432352
Actb	281739	0.14952	0.218811	0.456228	0.691632	88212.7	-0.066007	0.106161	0.524777	0.701712
Actc1	5.19859	0.167214	0.537624	0.346946	0.593127	65.2173	-0.0872614	0.547574
Actg-ps1	34.7285	-0.156371	0.402399	0.564115	0.774927	67.0563	0.255558	0.512925
Actg1	85503	-0.0584524	0.144055	0.638383	0.820778	40151.1	-0.0767747	0.0999143	0.433365	0.621417
Actg2	363.132	1.98327	0.806701	0.000726977	0.00576105	68.4879	-1.86628	0.540991	4.02282e-05	0.000220303
Actl6a	2465.58	0.0671942	0.157801	0.657276	0.831731	1639.3	0.0597759	0.0697839	0.39069	0.581786
Actn1	4145.49	-2.20602	0.239517	2.48763e-21	3.61417e-19	3959.27	-3.26876	0.211022	2.3779e-55	2.94318e-53
Actn2	75.4992	-6.35288	0.834741	2.84261e-15	2.25631e-13	49.2317	-3.55335	0.511639	2.27999e-13	3.20774e-12
Actn3	4.734	-0.0372007	0.531515	0.618797		4.77456	-0.126288	0.52315	0.50883	0.689153
Actn4	16756.7	-0.0179076	0.117519	0.873812	0.947566	8075.11	-0.0991275	0.0742284	0.176598	0.333826
Actr10	4007.72	-0.636828	0.177848	0.000146458	0.00148535	2164.84	-0.142021	0.0788674	0.0685144	0.160406
Actr1a	4155.95	-0.0125814	0.169762	0.936355	0.972904	4484.77	-0.114672	0.0749386	0.122465	0.253833
Actr1b	2189.79	-0.187509	0.211075	0.331786	0.577895	2360.94	-0.250202	0.0869678	0.00352015	0.0128385
Actr2	19422.5	-0.00575228	0.157446	0.967351	0.985685	16371.7	-0.0460426	0.0975527	0.632401	0.782185
Actr3	41678.5	0.141531	0.141313	0.299694	0.545307	20201.9	-0.218885	0.0870234	0.0129207	0.0398044
Actr3b	21.4286	0.0760614	0.502189	0.690101	0.851271	36.3534	-1.03808	0.358635	0.000693224	0.00300859
Actr5	1360.07	-0.721147	0.195985	8.26817e-05	0.000914545	871.893	-0.237161	0.0889087	0.00678189	0.0227764
Actr6	468.912	0.268868	0.262305	0.237372	0.472217	366.766	-0.427268	0.12082	0.000274935	0.00129651
Actr8	1179.32	0.404247	0.197514	0.0273466	0.105144	1542.95	-0.118522	0.0801936	0.134743	0.273173
Actrt3	11.1966	0.0739996	0.517545	0.631426	0.816986	2.82538	0.0814052	0.503599	0.692666	0.823752
Acvr1	56.7427	0.204343	0.536208	0.330305	0.576764	74.3503	1.99414	0.321713	4.88188e-11	5.6225e-10
Acvr1b	113.268	-0.937414	0.479765	0.00867092	0.0437634	1996.09	-1.03627	0.0941242	7.49057e-29	2.90071e-27
Acvr1c	2.40035	-0.0832576	0.541118	0.223663		1.81285	-0.198479	0.594822	0.0529869	0.130381
Acvr2a	260.296	0.0667264	0.279228	0.781347	0.901508	250.362	1.13673	0.160203	2.49854e-13	3.50764e-12
Acvr2b	9.42907	0.074589	0.532346	0.479083	0.710925	7.32919	-0.282252	0.531217	0.287066	0.473705
Acvrl1	571.617	-4.62596	0.301989	2.64532e-54	3.72501e-51	675.995	-4.3667	0.249572	5.41082e-70	1.10223e-67
Acy1	266.41	-0.125958	0.262424	0.580185	0.786756	243.064	-0.351693	0.153801	0.0167221	0.0496413
Acyp1	947.046	0.329576	0.214876	0.0933824	0.256714	431.271	0.0724703	0.125942	0.554866	0.727082
Acyp2	25.4895	0.183521	0.517381	0.404699	0.646233	37.075	0.00855163	0.315016	0.975209	0.986713
Ada	163.204	-1.34079	0.366056	2.96155e-05	0.000372605	242.1	-2.03716	0.161112	1.3233e-37	7.5668e-36
Adal	123.154	0.130741	0.289579	0.593403	0.793645	673.112	-0.180261	0.0808355	0.0238506	0.0673048
Adam10	7076.03	0.742197	0.162035	1.65113e-06	2.95172e-05	6178.35	0.754746	0.0953047	9.3508e-16	1.63857e-14
Adam12	12.3332	-0.000371036	0.518755	0.991017	0.996477	25.6673	-4.1981	0.710901	3.39036e-10	3.61713e-09
Adam15	569.157	1.11821	0.308454	4.82185e-05	0.000565831	615.017	0.550024	0.211769	0.00484449	0.0169802
Adam17	1902.37	0.115522	0.232916	0.583927	0.789108	2973.7	0.152092	0.0821359	0.0610687	0.146351
Adam19	536.186	-0.549388	0.321282	0.0384261	0.136112	4750.45	1.42091	0.142398	2.64459e-24	8.00582e-23
Adam1a	9.23427	0.0838232	0.528344	0.516139	0.740228	98.0631	-0.559708	0.305207	0.0302637	0.0822795
Adam2	10.2773	-0.00181402	0.483637	0.989668	0.995979	1.35643	-0.107064	0.553355	0.237584
Adam22	26.2007	-0.331321	0.490731	0.248299	0.486239	2.0658	-0.0591169	0.506898	0.758591	0.865567
Adam23	8.83456	0.219873	0.586489	0.11059	0.287687	6.33242	-0.191492	0.538341	0.360035	0.550884
Adam4	8.56239	0.0193259	0.516726	0.890962	0.954803	24.7791	-0.0668527	0.361981	0.803216	0.89176
Adam8	168.476	-3.78184	0.916605	1.58921e-06	2.85777e-05	230.177	0.0919638	0.347812	0.73429	0.851429
Adam9	207.903	0.347207	0.434927	0.236883	0.471893	336.14	0.548547	0.19263	0.00231623	0.00886598
Adamdec1	32.6331	0.395283	0.655682	0.115453	0.296297	31.7098	-0.236402	0.493425	0.376546	0.567642
Adamts10	529.508	-0.526526	0.236766	0.0132575	0.0605217	2812.42	0.0181596	0.305315	0.937491	0.96788
Adamts14	14.5335	-7.66366	3.00225	6.45928e-06	9.65253e-05	170.241	-5.03518	0.42596	1.09728e-33	5.46014e-32
Adamts17	17.7968	-0.214992	0.581255	0.128244	0.31665	4.36902	-1.34958	1.29093	0.0152599	0.0459252
Adamts20	9.34596	0.0912026	0.536964	0.37984	0.623841	22.6704	1.62992	0.66055	0.00104707	0.00433549
Adamts3	234.029	2.18499	0.439697	4.39247e-08	1.14542e-06	23.9642	0.841865	0.489713	0.0179469	0.052619
Adamts6	352.937	0.107658	0.291107	0.661745	0.834999	1490.36	0.791751	0.0933454	7.77272e-18	1.58999e-16
Adamtsl2	63.1237	10.1611	3.00647	9.02601e-11	3.86956e-09	159.298	3.51754	0.253648	8.09824e-45	6.28449e-43
Adamtsl4	199.537	-0.509171	0.440971	0.0988627	0.266811	125.272	0.293771	0.225326	0.151436	0.298056
Adap1	467.075	0.433478	0.395593	0.139123	0.334607	479.837	1.32494	0.133791	6.44079e-24	1.90554e-22
Adap2	3.9251	0.216927	0.593847	0.0485358		9.50719	-0.0707307	0.474619	0.764417	0.868921
Adar	3875.81	0.131883	0.223974	0.51899	0.741921	6577.03	-0.204244	0.0806669	0.0103658	0.0328441
Adarb1	121.253	0.0961772	0.348377	0.71955	0.869235	172.534	0.525662	0.227663	0.0111836	0.0351054
Adat1	107.735	0.0584887	0.395814	0.830195	0.924932	169.781	-0.387231	0.185689	0.0259358	0.0721481
Adat2	76.8394	0.0698194	0.32936	0.790135	0.906534	171.404	0.433923	0.180454	0.0106212	0.0335445
Adat3	475.773	0.0150645	0.218739	0.941838	0.97485	526.129	0.134516	0.135998	0.306796	0.495392
Adck1	575.291	0.0524773	0.265492	0.822499	0.921517	459.732	0.289715	0.0934325	0.00163377	0.00648203
Adck2	1256.34	0.335427	0.201059	0.0712404	0.212676	1190.18	0.0492835	0.0900684	0.579799	0.74581
Adck5	176.602	0.870694	0.412174	0.00736244	0.0384967	613.522	0.439465	0.174917	0.00778356	0.0257077
Adcy1	11.3415	-0.38116	0.733659	0.0216626	0.0881235	15.2535	-0.259014	0.440624	0.363923	0.555041
Adcy3	1380.64	-0.219091	0.226036	0.283063	0.527619	1077.12	-0.391539	0.124438	0.00120268	0.00491836
Adcy6	139.909	-1.54166	0.521395	0.000260787	0.00243694	1078.77	-2.71158	0.156582	6.85799e-68	1.31485e-65
Adcy7	4728.49	0.892151	0.180796	2.18727e-07	4.80674e-06	18319.9	0.384505	0.110713	0.000481249	0.00216153
Adcy9	63.2286	0.365906	0.542825	0.201722	0.42646	185.719	1.30992	0.174686	1.0081e-14	1.63064e-13
Add1	10993	-0.364908	0.235916	0.0851082	0.241317	11411.5	-1.01299	0.0937571	8.50266e-28	3.09067e-26
Add2	8.88382	0.166852	0.573356	0.010425	0.0506746	16.7149	-0.237632	0.577886
Add3	9464.86	-0.977049	0.19382	1.02918e-07	2.45315e-06	8933.12	-1.2236	0.126527	5.03988e-23	1.41609e-21
Adgra2	1.73937	-0.0266418	0.517862	0.839032		1.77216	0.0296201	0.524556	0.837253	0.911977
Adgra3	48.8482	-0.31469	0.651473	0.0600606	0.188977	10.6342	-0.433089	0.581082	0.15273	0.299896
Adgrd1	26.6491	0.034162	0.510139	0.834501	0.926999	34.3593	0.677947	0.336678	0.0154663	0.0464463
Adgre1	101.925	0.0381302	0.448211	0.881291	0.950953	64.7455	-0.358074	0.493044	0.228929	0.403037
Adgre4	89.6343	0.861968	1.03123	0.030029	0.112735	31.1058	-0.545531	0.659984	0.0936364	0.207003
Adgre5	10929.1	-1.05505	0.194964	1.24814e-08	3.63252e-07	11851.1	-1.12109	0.145646	2.09104e-15	3.56827e-14
Adgrg1	102.173	0.150063	0.51492	0.463555	0.696817	38.1445	-0.516664	0.533118	0.112852	0.238845
Adgrg3	49.6256	-0.707724	0.949366	0.0402106	0.140718	76.3882	-4.00769	0.485929	1.09277e-17	2.19632e-16
Adgrg5	26.5296	-0.294868	0.649986	0.0274032	0.105286	73.1217	-3.20562	0.512589	2.23911e-11	2.65222e-10
Adgrl1	748.913	-0.439648	0.201166	0.0178978	0.0759826	2536.88	-0.664266	0.108641	4.23204e-10	4.44478e-09
Adgrl2	116.379	-4.27262	1.14608	6.53135e-06	9.73639e-05	8.36301	-0.533748	0.952513	0.0172949	0.051021
Adgrl3	5.26534	0.168746	0.5594	0.186851	0.405752	2.56983	-0.118839	0.556616	0.202466	0.368648
Adgrl4	16.9223	0.114138	0.552683			4.70312	-0.198174	0.595878
Adgrv1	19.0281	0.0734794	0.492678	0.71987	0.869235	2.08093	-0.325169	0.636627	0.119491	0.249708
Adh1	185.121	-2.00242	0.344962	5.30872e-10	1.99182e-08	662.089	-2.40647	0.289904	7.15097e-18	1.46587e-16
Adh5	3056.41	-0.304229	0.16313	0.0507745	0.167594	2384.41	-0.408866	0.0698722	3.45441e-09	3.31963e-08
Adi1	2497.29	-0.532399	0.20547	0.0049636	0.0280617	2333.27	-0.426065	0.106329	4.20722e-05	0.00022963
Adipoq	41.3893	0.56389	0.855472	0.0506422	0.167359	41.6939	0.9186	0.331276	0.00125796	0.00511873
Adipor1	8689.06	0.0159	0.174716	0.928854	0.970689	3381.89	0.037292	0.0716171	0.600147	0.759642
Adipor2	2194.94	0.0837403	0.192738	0.641229	0.822509	5243.99	0.177231	0.0748568	0.0168497	0.0499263
Adk	4371.16	-0.530483	0.153379	0.000292843	0.00268845	1489.97	0.0476295	0.0910854	0.59714	0.758008
Adm	14.2749	0.117483	0.52718	0.460153	0.693919	3.35418	-0.272259	0.57332	0.23151	0.406119
Adnp	1571.74	0.160935	0.158955	0.289256	0.533998	1267.57	0.121283	0.322956	0.644123	0.790342
Adnp2	1217.87	-0.0990814	0.312685	0.693889	0.853847	1405.18	-0.404544	0.120362	0.000544355	0.00241886
Ado	769.828	-0.14514	0.206147	0.443605	0.680603	720.052	-0.374518	0.11034	0.000510017	0.00227559
Adora2a	6532.98	1.66695	0.314629	1.09912e-08	3.22443e-07	1121.76	0.125577	0.109472	0.241778	0.419875
Adora3	2.8115	0.00843383	0.529474	0.914276		2.61767	0.130087	0.537131	0.438003	0.62527
Adpgk	1437.18	-0.699047	0.249568	0.00180086	0.0123424	1922.71	-1.1364	0.168933	3.18368e-12	4.06397e-11
Adprh	2850.06	0.458086	0.207579	0.0161376	0.0701166	1796.85	0.331489	0.0943025	0.000349895	0.00161839
Adprhl2	1131.54	-0.296279	0.170135	0.0651206	0.20004	1035.38	-0.0809307	0.0829215	0.322583	0.512339
Adprm	873.517	1.14199	0.230447	1.229e-07	2.86601e-06	1244.25	0.890984	0.0958879	4.5505e-21	1.12931e-19
Adra2a	10.297	0.0902308	0.545689	0.0400651	0.140343	17.1809	0.256891	0.508558	0.339196	0.530326
Adrb1	6.81726	0.031973	0.515957	0.823802	0.921945	2.85103	0.0508271	0.525299	0.733693	0.851116
Adrb2	1720.51	-0.828542	0.325239	0.00271855	0.017246	744.076	-1.73938	0.100371	2.70548e-68	5.23846e-66
Adrm1	1074.1	-0.264127	0.176148	0.110733	0.28802	844.719	-0.0687195	0.129126	0.582234	0.74784
Adsl	2437.58	0.230234	0.18708	0.188823	0.408582	1641.22	-0.316768	0.0907776	0.000393797	0.00180142
Adss	2935.49	0.104122	0.187154	0.557144	0.769635	2901.29	0.0182219	0.0739856	0.803624	0.892003
Adssl1	77.4155	1.16156	0.599998	0.00577947	0.0316955	38.5252	0.425321	0.400642	0.151731	0.298486
Aebp1	11.9661	4.94427	1.87159	0.000332119	0.0029759	25.7103	2.42518	0.674505	2.05314e-05	0.00011865
Aebp2	9780.5	0.0999365	0.210003	0.594022	0.793645	6500.27	0.267493	0.0720109	0.000179891	0.000877732
Aen	598.082	0.0565735	0.305494	0.822034	0.921207	1075.64	-0.490457	0.126744	6.60818e-05	0.000347859
Aes	36729	-0.418436	0.150821	0.00369152	0.0220581	13897.5	-0.319331	0.1068	0.00223029	0.00856887
Afap1	449.645	-0.96379	0.288263	0.000173759	0.00171751	425.385	-1.96747	0.127805	1.54559e-54	1.85433e-52
Afap1l1	7.71223	0.146566	0.564163	0.0179778	0.076234	1.3428	-0.0885128	0.553703	0.21528
Afdn	54.4383	-0.126041	0.435525	0.628605	0.814788	216.481	-1.52115	0.179241	2.67641e-18	5.68295e-17
Aff1	6864.66	-0.510351	0.261281	0.0258423	0.100782	4493.16	-0.197172	0.113127	0.0751252	0.173474
Aff3	2563.56	-0.174457	0.189692	0.32389	0.570068	2707.45	0.343763	0.106905	0.00102285	0.00424419
Aff4	6072.36	-0.571088	0.297837	0.0238629	0.0951295	4987.46	-0.55361	0.109259	2.1809e-07	1.70394e-06
Afg1l	167.899	0.280467	0.328083	0.287024	0.532023	193.187	0.160634	0.159317	0.291838	0.478886
Afg3l1	2085.64	0.086873	0.163125	0.576448	0.784244	1465.58	0.0340062	0.107559	0.76167	0.867666
Afg3l2	2390.93	-0.113731	0.191047	0.522324	0.744504	1682.45	-0.231068	0.0674338	0.000547536	0.00243189
Afmid	322.675	0.322138	0.276101	0.175273	0.390049	519.203	0.00312355	0.112795	0.977084	0.98764
Afp	286.446	-0.157604	0.282511	0.509627	0.734978	4.33228	-0.35806	0.578515	0.192943	0.356602
Aftph	3525.36	0.0927276	0.182156	0.587428	0.790489	5939.87	0.130066	0.0755199	0.0824695	0.187118
Aga	846.484	0.508769	0.182008	0.00289316	0.0181678	444.99	0.549023	0.10448	8.28249e-08	6.81128e-07
Agap1	13.7512	0.313197	0.659058	0.0394932	0.138735	22.6927	-0.391518	0.591225	0.168743	0.323204
Agap2	230.397	-0.150063	0.287622	0.534277	0.753697	3981.36	-0.083186	0.0657476	0.202064	0.368238
Agap3	2526.92	-0.066966	0.219255	0.735583	0.877751	1770.39	-0.26966	0.106295	0.0096474	0.0309134
Agbl1	2.2318	0.0580443	0.538692	0.247831		1.71767	0.17606	0.557065	0.28867
Agbl2	2.82039	0.0583762	0.538853	0.214533		2.50819	0.28309	0.601363	0.170169	0.325046
Agbl3	46.684	0.797625	1.18963	0.026649	0.103115	75.7977	0.197736	0.227539	0.338976	0.530152
Agbl5	537.535	0.685082	0.319008	0.0108148	0.0520039	556.965	0.656093	0.160629	1.92896e-05	0.000111804
Ager	8.91902	-0.0970355	0.524021	0.513543	0.738079	139.382	-1.17015	0.417825	0.000698981	0.00303021
Agfg1	11664.2	0.962927	0.140825	2.0333e-12	1.10779e-10	7043.31	0.335893	0.0812811	2.90362e-05	0.000163217
Agfg2	1340.27	0.228396	0.225895	0.26466	0.506793	908.522	-0.31619	0.100353	0.00131702	0.00533795
Aggf1	1873.89	-0.266437	0.298871	0.282988	0.527576	2472.87	0.241431	0.0715366	0.000661887	0.00288539
Agk	451.535	-0.383972	0.293272	0.120134	0.303836	475.696	-0.306466	0.117426	0.00740127	0.0246281
Agl	147.938	0.614893	0.488188	0.0626633	0.194828	733.28	0.532625	0.123038	8.48422e-06	5.23234e-05
Agmo	3.59877	0.054003	0.532698	0.513022		3.96028	0.104538	0.514277	0.595678	0.75715
Ago1	391.102	0.0290404	0.308316	0.911132	0.96365	4458.32	0.104595	0.0836764	0.203908	0.370494
Ago2	5517.42	-0.488183	0.213839	0.0125661	0.0581726	7210.59	-0.343674	0.101831	0.000748284	0.00322463
Ago3	544.117	0.1426	0.25217	0.522715	0.744783	1229.42	0.392339	0.0985236	5.02992e-05	0.00027068
Ago4	23.2623	4.28843	1.13506	1.23497e-05	0.00017205	98.4076	2.85404	0.281834	3.34226e-25	1.07857e-23
Agpat1	910.782	-0.127405	0.204708	0.498278	0.72682	1895.71	-0.00442826	0.0678815	0.946951	0.972665
Agpat2	457.551	0.587979	0.355187	0.0387014	0.136673	378.155	0.128361	0.133494	0.322641	0.512348
Agpat3	5891.33	0.331384	0.152105	0.0227823	0.091776	5042.5	0.438466	0.0548324	8.84805e-16	1.55745e-14
Agpat4	195.113	0.411442	0.322954	0.118644	0.301839	214.318	1.35189	0.196092	7.83539e-13	1.04665e-11
Agpat5	523.408	-0.821398	0.299895	0.00161996	0.0112585	575.939	-0.578897	0.101718	6.54551e-09	6.14518e-08
Agps	1243.72	-0.0292809	0.18394	0.862465	0.941629	2049.33	-0.298432	0.0765662	8.10131e-05	0.000420014
Agr3	3.83328	0.00413124	0.509935	0.981141		1.59063	0.077875	0.551429	0.236454
Agrn	77.1702	1.53657	0.723974	0.00238219	0.0155577	718.491	0.964015	0.24428	1.83005e-05	0.000106576
Agrp	3.79487	-0.0346553	0.524529	0.748498		1.74114	0.023351	0.517102	0.886876
Agtpbp1	601.333	0.0769649	0.217252	0.700493	0.857269	1203.22	-0.102783	0.099469	0.292679	0.480009
Agtrap	931.23	0.213827	0.221263	0.288846	0.533617	864.888	0.20669	0.0941358	0.0257183	0.0716959
Ahctf1	2133.21	-0.62231	0.196395	0.00066139	0.00533131	4661.4	-0.264776	0.0925556	0.00371176	0.0134496
Ahcy	525.703	-0.0815745	0.238019	0.699803	0.856594	61.4941	-0.159995	0.270418	0.494282	0.675956
Ahcyl1	3849.55	0.918786	0.179631	8.03061e-08	1.9866e-06	2513.89	0.254553	0.0986192	0.00865283	0.0281188
Ahcyl2	5092.85	-0.373785	0.188585	0.0334679	0.122215	2634.92	-0.554565	0.0878853	1.52165e-10	1.66989e-09
Ahdc1	426.756	-0.121135	0.213714	0.534548	0.753944	962.456	-0.479799	0.117624	2.8035e-05	0.000158226
Ahi1	587.903	0.835628	0.254748	0.000282591	0.00261268	657.385	1.02129	0.131985	2.34199e-15	3.98607e-14
Ahnak	5738.34	0.130036	0.209383	0.499147	0.727412	19086.2	1.09528	0.274967	1.26877e-05	7.62042e-05
Ahr	1117.6	0.400285	0.242994	0.0653493	0.200584	694.907	2.43498	0.308011	1.94623e-16	3.63867e-15
Ahrr	7.49981	-0.0481977	0.521184	0.705092	0.860035	8.84306	0.520164	0.606032	0.111759	0.237124
Ahsa1	5897.33	0.0177678	0.274051	0.942333	0.975202	2603.8	-0.0574232	0.0810967	0.473262	0.657557
Ahsa2	927.49	0.346561	0.287517	0.156077	0.361435	805.191	-0.0324878	0.15382	0.824438	0.903775
AI182371	11.5835	0.0297255	0.504112	0.866133	0.943383	35.7756	0.27485	0.321973	0.295701	0.483465
AI314180	1405.97	0.497904	0.200094	0.00723588	0.037978	3399.92	-0.0139347	0.0602243	0.815913	0.898818
AI413582	557.509	0.102084	0.250527	0.646703	0.826228	621.184	-0.343277	0.0961939	0.000280588	0.00132112
AI429214	4.93325	-0.0380409	0.53141	0.618271	0.808587	62.0252	0.410995	0.234933	0.0524372	0.129347
AI467606	4368.06	0.0474638	0.168853	0.773673	0.897633	5705.38	-0.00784475	0.133285	0.951581	0.975306
AI480526	40.8849	-0.238	0.488586	0.363446	0.607646	781.464	0.0905995	0.338777	0.734919	0.851578
AI504432	279.013	0.953943	0.427063	0.00456607	0.0262521	4266.27	1.40867	0.0917175	3.23529e-54	3.81141e-52
AI506816	2673.21	-0.966607	0.213799	1.36768e-06	2.50368e-05	110.804	0.0512514	0.238583	0.812647	0.896868
AI597479	462.824	1.17596	0.379234	0.000273217	0.00253627	777.007	0.324858	0.103848	0.0014299	0.00574546
AI606181	115.065	-0.22234	0.422971	0.421116	0.662111	182.891	-0.296437	0.181109	0.0812694	0.184975
AI662270	3105.84	0.389122	0.182582	0.0230378	0.0924846	2582.98	0.343668	0.0983893	0.000377461	0.00173196
AI837181	1390.73	-0.356349	0.144592	0.0101944	0.0497782	1709.61	-0.141156	0.118613	0.222054	0.395023
AI839979	4.87507	-0.0641165	0.526639	0.585275	0.789364	3.92841	-0.216653	0.590487	0.13246	0.269986
AI846148	574.272	0.131755	0.205611	0.48864	0.719354	582.898	0.0889815	0.0839877	0.284026	0.470314
AI847159	14.5329	0.153102	0.494956	0.50746	0.733773	59.099	0.727814	0.293645	0.00439254	0.015573
AI854703	214.547	0.0602681	0.282295	0.803502	0.912837	174.515	-0.110284	0.182174	0.519029	0.696741
AI987944	888.282	0.181384	0.250599	0.412538	0.654046	871.513	0.450894	0.0878857	1.93807e-07	1.52457e-06
Aida	566.171	0.299901	0.215676	0.128202	0.316624	1333.58	-0.120295	0.100665	0.223367	0.396565
Aif1	73.3752	0.20614	0.404431	0.458801	0.69321	34.5628	0.138078	0.397924	0.619858	0.773527
Aif1l	6.53505	0.071088	0.541316	0.0943088	0.25833	4.15363	0.000369177	0.509543	0.998916	0.999324
Aifm1	1041.46	0.82866	0.206185	1.70765e-05	0.00022879	982.931	0.313726	0.114061	0.00485545	0.0170137
Aifm2	52.586	1.45894	0.719408	0.00313068	0.0193289	61.9354	1.5104	0.382393	8.70489e-06	5.35829e-05
Aig1	1599.65	0.372239	0.205324	0.0490933	0.163847	368.365	0.247064	0.140872	0.0691253	0.161662
Aim2	425.464	0.279495	0.240635	0.193593	0.41527	1906.61	0.583022	0.105196	1.57597e-08	1.41115e-07
Aimp1	858.939	-0.461396	0.21017	0.0166236	0.0716869	1157.49	-0.227493	0.0684165	0.00079531	0.00340107
Aimp2	497.157	-0.464311	0.223875	0.0221595	0.0897658	471.389	-0.606123	0.139492	6.7591e-06	4.23521e-05
Aip	4141.77	-0.0841195	0.135814	0.519904	0.742405	2882.93	-0.109118	0.0916157	0.229484	0.403567
Aipl1	4.9266	-0.0195024	0.528979	0.803879	0.912948	4.36319	0.331313	0.579801	0.206644	0.374421
Airn	31.6456	-4.71465	1.16654	2.23022e-06	3.80843e-05	63.1533	-1.93393	0.440066	9.09064e-07	6.52391e-06
Ajuba	23.2599	0.0577913	0.516634	0.701831	0.858231	37.4328	2.2841	0.4471	2.42771e-08	2.1358e-07
AK157302	1077.02	-0.259182	0.239534	0.22585	0.458411	437.718	-0.219759	0.147587	0.119773	0.250109
Ak2	3713.48	0.30904	0.151231	0.0330612	0.120947	2058.29	0.15544	0.0935135	0.0918124	0.203916
Ak3	1895.07	0.0543393	0.192522	0.76613	0.893222	1139.84	-0.101684	0.123125	0.396826	0.588008
Ak4	13.2241	0.0728757	0.512171	0.665629	0.836825	7.06217	-0.337851	0.537303	0.232347	0.407153
Ak6	1992.48	-0.386358	0.139553	0.00400236	0.0236346	1408.03	-0.318976	0.0887226	0.000262377	0.00124329
Ak7	13.4067	0.0952519	0.536349	0.392412	0.635314	8.5217	0.310077	0.478681	0.289241	0.476048
Akap1	50.784	-0.244251	0.472785	0.364765	0.609084	173.059	-0.65892	0.254817	0.00382719	0.013809
Akap10	1494.93	-0.0948117	0.19746	0.603628	0.799768	2098.93	-0.133786	0.0923657	0.139625	0.280656
Akap11	1416.9	0.18952	0.191128	0.288534	0.533431	3553.23	0.0348016	0.114949	0.760504	0.866769
Akap12	1125.6	1.30974	0.316447	4.61992e-06	7.22223e-05	549.036	1.34639	0.217941	9.24538e-11	1.0308e-09
Akap13	21914.5	-0.110571	0.19389	0.551955	0.766356	23638.2	0.0121107	0.114503	0.901809	0.949743
Akap17b	94.2103	-0.0777154	0.44258	0.754839	0.887918	200.751	-1.04525	0.143358	6.60129e-14	9.72832e-13
Akap2	117.848	-0.76	0.425337	0.0184125	0.077753	253.218	-0.190942	0.202834	0.30849	0.497194
Akap5	39.4702	-0.857143	0.933284	0.0308173	0.114786	17.4972	0.307764	0.485619	0.288875	0.475767
Akap6	11.1226	0.0793582	0.502216	0.677791	0.844517	9.65222	0.476549	0.625443	0.124778	0.257809
Akap7	66.5953	1.02096	0.6523	0.0138568	0.0624786	81.3398	0.682778	0.229995	0.0011692	0.00479248
Akap8	6217.13	-0.14792	0.266953	0.511799	0.736663	7993.32	-0.237432	0.0929489	0.00988411	0.0315376
Akap8l	4135.03	-0.133887	0.274098	0.566137	0.776656	3347.51	0.111237	0.183092	0.520222	0.697801
Akap9	2415.59	0.00604328	0.285235	0.983518	0.993395	3457.54	0.0524481	0.118757	0.652025	0.796341
Akip1	371.893	0.473975	0.253718	0.0346458	0.12554	231.74	-0.0112985	0.130014	0.92787	0.962547
Akirin1	4347.34	-0.114815	0.214552	0.565397	0.776061	2756.68	-0.171563	0.0779135	0.0260404	0.0723875
Akirin1-ps	101.195	-0.0702779	0.344088	0.787613	0.905144	33.7066	0.106399	0.310747	0.67847	0.813994
Akirin2	2821.91	-0.118468	0.147165	0.400454	0.642537	1197.32	0.018733	0.102497	0.853358	0.921952
Akna	25840.9	0.621186	0.124527	3.71618e-07	7.79248e-06	24329.4	0.262932	0.119097	0.0239236	0.0674524
Akr1a1	10476.1	0.0726294	0.167167	0.646027	0.825965	5341.18	0.0556581	0.0769753	0.467144	0.651974
Akr1b10	341.321	1.34816	0.341562	9.72999e-06	0.000139481	587.108	1.18857	0.194176	1.6185e-10	1.7712e-09
Akr1b3	4316.71	0.342076	0.161786	0.0262731	0.102027	2240.98	0.0580265	0.096204	0.562364	0.732489
Akr1b7	6.62399	-0.02791	0.529249	0.731329	0.876311	3.65491	0.16963	0.54936	0.336991	0.528358
Akr1b8	15.0526	0.0447616	0.505571	0.797862	0.90976	7.09105	0.754804	1.02631	0.0374908	0.0982184
Akr1c12	60.7742	-0.0596426	0.397918	0.820321	0.92026	24.3234	-0.472848	0.481041	0.133315	0.27092
Akr1c13	255.603	0.0531635	0.334071	0.841471	0.930192	246.431	-0.591783	0.13315	4.41619e-06	2.83902e-05
Akr1e1	715.679	2.14669	0.378283	9.93056e-10	3.50944e-08	19.3924	0.932777	0.483012	0.00997632	0.0317799
Akr7a5	680.605	0.0448772	0.237065	0.834828	0.927103	363.31	-0.132577	0.13589	0.312534	0.501763
Akt1	7042.41	0.11755	0.204485	0.528938	0.749206	3742.07	-0.031903	0.0455307	0.481429	0.664888
Akt1s1	693.515	-0.135144	0.347905	0.608536	0.803247	619.19	-0.0259047	0.104648	0.799403	0.890121
Akt2	4325.01	-0.549909	0.139122	4.06579e-05	0.000489661	4377.19	0.00308548	0.0623698	0.959764	0.979482
Akt2-ps	1208.79	-0.414745	0.172275	0.0106096	0.0513129	1504.6	0.0717764	0.0712001	0.309528	0.498139
Akt3	323.266	-0.0304465	0.256372	0.891162	0.954858	1158.46	-0.142229	0.110867	0.189352	0.351503
Aktip	673.953	0.0364216	0.222012	0.858691	0.939638	591.828	0.137453	0.132849	0.286139	0.47263
AL593843.1	28.1351	0.142396	0.434287	0.594649	0.793819	2.76279	-0.0536838	0.525373	0.716463	0.839695
AL603834.1	15.4389	0.0832973	0.450558	0.740096	0.880373	12.1881	0.122622	0.404022	0.657847	0.800451
AL645643.1	8.62576	-0.120794	0.54816	0.205054	0.43181	1.7885	-0.144384	0.531986	0.441316	0.628257
AL645745.1	22.2762	-0.467302	0.60481	0.125707	0.312798	20.5857	-0.840676	0.525379	0.0214248	0.0613447
AL672049.1	8.18044	0.065651	0.51068	0.694664	0.854216	6.22815	0.201821	0.501181	0.426352	0.615576
AL731706.1	113.249	-0.416121	0.39408	0.150874	0.354272	64.2739	-0.134348	0.379178	0.623041	0.776256
AL732309.1	25.8575	-0.195189	0.545289	0.296241	0.541355	259.504	-0.332181	0.238847	0.120233	0.250857
AL732309.2	8.28267	0.107907	0.533787	0.417926	0.659474	10.5642	-0.0770822	0.460323	0.756935	0.8645
AL845457.1	3.50937	-0.0684757	0.531183	0.508079		1.95649	-0.133629	0.54463	0.37695	0.567966
Alad	808.007	1.02087	0.206637	1.66732e-07	3.77279e-06	747.571	0.971103	0.17431	6.1663e-09	5.7975e-08
Alas1	739.465	0.881708	0.240797	6.45487e-05	0.000733475	819.757	0.0884625	0.114996	0.43196	0.620494
Alas2	18.484	0.00594978	0.517044	0.973894	0.988984	57.7012	-0.214921	0.588719
Alcam	258.36	0.937933	0.304618	0.000458054	0.00390369	728.597	2.58209	0.176113	8.91225e-50	8.46058e-48
Aldh16a1	597.742	0.581448	0.282967	0.0175417	0.0747831	705.154	0.0513592	0.12755	0.678275	0.813825
Aldh18a1	2640.94	0.173504	0.199244	0.344701	0.591022	1836.98	0.0243793	0.0947663	0.797203	0.889099
Aldh1a1	5.09732	0.270431	0.629784	0.022132	0.0896942	17.1021	-0.335765	0.658234
Aldh1b1	130.818	0.505989	0.523371	0.114743	0.295054	185.951	0.375276	0.146473	0.00765431	0.0253364
Aldh1l1	108.441	-0.292511	0.437926	0.304127	0.549743	46.0913	-0.646129	0.267794	0.00631393	0.0214269
Aldh2	845.221	-0.225187	0.232345	0.279913	0.524417	475.235	-2.25247	0.22542	1.22507e-24	3.80276e-23
Aldh3a2	990.182	0.375757	0.283238	0.120896	0.305015	1910.24	0.305319	0.0773588	6.64164e-05	0.000349432
Aldh3b1	35.3615	0.0305354	0.482793	0.889028	0.954015	16.3878	-0.511948	0.76487	0.0725941	0.168405
Aldh4a1	1053.47	-0.204174	0.232491	0.327875	0.574529	1159.34	-0.0712331	0.0823076	0.380717	0.571748
Aldh5a1	115.45	0.170021	0.3651	0.531192	0.751003	742.379	-0.226237	0.126185	0.0646572	0.153135
Aldh6a1	333.601	0.235937	0.318756	0.362694	0.607177	524.863	-0.0330335	0.129605	0.792008	0.886019
Aldh7a1	386.478	1.2476	0.357222	6.41986e-05	0.000730404	421.387	0.800725	0.149693	2.94747e-08	2.5584e-07
Aldh8a1	6.39913	0.00031543	0.524507	0.996354	0.998591	3.6799	-0.0316956	0.498889	0.872741	0.932437
Aldh9a1	2921.26	0.0658713	0.160833	0.669984	0.839877	1890.74	-0.105551	0.0779325	0.170807	0.325976
Aldoa	24951.4	0.337952	0.179188	0.0473918	0.159536	10879.7	0.203519	0.0951703	0.029807	0.0811959
Aldoa-ps3	13.9773	-0.0765771	0.499342	0.687564	0.849753	22.135	-0.0164845	0.323164	0.948086	0.973414
Aldoa-ps4	197.36	0.382123	0.310414	0.136644	0.330436	64.497	0.370996	0.284889	0.129028	0.264633
Aldoart1	1864.09	0.328502	0.218302	0.0934901	0.256817	627.929	0.143877	0.159271	0.345563	0.536668
Aldoart2	146.186	0.244065	0.29532	0.324741	0.570947	73.9967	0.315871	0.341123	0.245014	0.424063
Aldoc	373.014	0.909839	0.454076	0.00838253	0.0427201	126.754	0.505034	0.283721	0.0392476	0.102057
Alg1	924.992	-0.369803	0.192307	0.0384886	0.136252	682.226	-0.112329	0.122764	0.348072	0.539433
Alg10b	255.4	-0.169211	0.300312	0.494372	0.724421	1450.3	0.18326	0.0942175	0.0443295	0.112849
Alg11	269.744	0.0991332	0.268974	0.671658	0.841342	555.845	-0.187316	0.105767	0.0701695	0.163751
Alg12	331.999	0.4483	0.292936	0.0712075	0.212634	702.051	0.196758	0.111679	0.0717786	0.166909
Alg13	197.989	-0.0715566	0.324534	0.778958	0.900057	232.858	0.671177	0.15359	5.31329e-06	3.38235e-05
Alg14	167.553	0.013696	0.303393	0.958635	0.981869	112.611	0.155543	0.193248	0.389404	0.580381
Alg2	604.79	0.130382	0.27509	0.581661	0.787931	853.682	0.0435809	0.0877261	0.615076	0.770312
Alg3	401.969	0.442423	0.263842	0.0553542	0.178181	245.292	-0.276107	0.173603	0.0922843	0.204732
Alg5	1289.29	-0.403397	0.197863	0.027534	0.105536	918.723	-0.0752258	0.0810157	0.347184	0.538467
Alg6	149.938	0.480413	0.432952	0.116331	0.297882	142.436	0.272489	0.261689	0.235811	0.412074
Alg8	392.163	0.599073	0.204834	0.00158763	0.0110817	180.03	-0.171158	0.165778	0.276934	0.461463
Alg9	944.081	0.569918	0.218067	0.00429294	0.0250309	449.305	0.126198	0.14649	0.371537	0.562715
Alkbh1	1455.47	-0.938375	0.313271	0.000551022	0.00457876	1247.75	-0.350816	0.082646	1.69124e-05	9.91721e-05
Alkbh2	153.542	-0.0803572	0.311748	0.7491	0.884826	206.835	0.248701	0.153473	0.0907267	0.202049
Alkbh3	548.754	-0.136301	0.186562	0.433719	0.673367	647.172	0.0674839	0.124032	0.576881	0.743634
Alkbh4	885.662	-0.644141	0.202897	0.000619948	0.00504614	1063.56	-0.61936	0.119944	1.13839e-07	9.19932e-07
Alkbh5	7383.17	-0.0881616	0.14411	0.528311	0.748771	5547.19	-0.218186	0.101402	0.0281799	0.0773021
Alkbh6	974.698	0.336159	0.185958	0.0533334	0.173661	740.873	0.352818	0.124457	0.00353427	0.012878
Alkbh7	201.245	0.267487	0.306966	0.291962	0.53699	230.785	0.119566	0.160936	0.438467	0.625669
Alkbh8	561.355	0.394354	0.295903	0.113911	0.293491	829.537	-0.216263	0.0816996	0.00731366	0.0243739
Alms1	145.15	1.76309	0.608171	0.000271006	0.00252085	430.854	1.70766	0.165775	7.66266e-26	2.53127e-24
Alms1-ps2	3.49657	-0.0190019	0.526504	0.836935		10.3523	-0.122978	0.488208	0.601297	0.760367
Alox12	122.574	0.27314	0.369342	0.323898	0.570068	13.1964	-0.102359	0.511128
Alox15	2.09159	0.0573246	0.538558	0.259321		1.8763	-0.1149	0.548128	0.347464	0.538815
Alox5ap	37.0517	-0.360112	0.546293	0.200737	0.425165	56.7899	-1.82036	1.26722
Alox8	141.725	2.65732	0.550934	9.13766e-08	2.21427e-06	203.211	1.852	0.205746	2.24469e-20	5.32088e-19
Alpk1	8.2039	0.108142	0.532064	0.432435	0.67217	1082.85	0.679874	0.23861	0.0017035	0.0067246
Alpk2	27.2885	0.263347	0.53888	0.280349	0.524859	42.6255	1.52795	0.533424	0.00037782	0.0017332
Alpk3	1.97755	0.0428264	0.531667	0.59003		57.2582	-1.01204	0.468927	0.00497287	0.0173815
Alpl	37.7861	0.241641	0.599717	0.0931275	0.256222	12.6581	-0.217656	0.443092	0.436751	0.624396
Als2	671.67	0.543356	0.237214	0.010959	0.0524012	893.47	1.1124	0.0816796	6.47566e-43	4.63875e-41
Als2cl	2366.36	-1.4194	0.164861	9.41832e-19	1.05129e-16	6591.78	-2.37272	0.147746	3.64274e-59	5.23805e-57
Als2cr12	2.30649	0.0576586	0.538651	0.244826		2.29642	-0.0580566	0.531563	0.658387	0.80071
Alyref	6214.74	0.0818625	0.125984	0.5047	0.731635	1065.69	-0.149412	0.0868863	0.0811009	0.184785
Alyref2	355.068	-0.0920884	0.243776	0.669063	0.839124	171.631	0.0837399	0.152048	0.566974	0.73619
Amacr	169.796	0.0540116	0.371013	0.843366	0.931364	155.685	-0.161452	0.192975	0.368326	0.559411
Ambra1	2295.17	-0.234289	0.289684	0.335639	0.581838	3401.42	-0.0392409	0.0968468	0.676227	0.812353
Amd-ps3	1294.94	-1.11175	0.274153	8.44925e-06	0.000122077	125.89	-0.328108	0.4438	0.264849	0.44744
Amd-ps4	3.95539	-0.00181028	0.526134	0.979525		199.13	-0.472342	0.423815	0.121306	0.252399
Amd1	2458.78	-0.920497	0.293928	0.000375621	0.00330583	1327.72	-0.653294	0.119237	1.93558e-08	1.71588e-07
Amd2	599.044	-1.06956	0.47971	0.00358313	0.0215199	445.92	-0.61623	0.241966	0.00470602	0.0165643
Amdhd1	18.865	0.446666	0.712816	0.081571	0.234008	2.64325	0.145623	0.537642	0.414659	0.604974
Amdhd2	269.04	0.611943	0.428672	0.051773	0.170032	313.082	0.157651	0.166416	0.320117	0.509948
Amer1	154.198	-0.182339	0.279733	0.442984	0.68017	756.677	-0.264423	0.112769	0.0162651	0.0485395
Amfr	12705	0.276244	0.159336	0.0664528	0.202714	5518.94	0.00660411	0.0943888	0.959558	0.979482
Amigo1	51.045	-0.192826	0.513177	0.394792	0.637314	123.84	0.152205	0.199352	0.412729	0.603419
Amigo2	793.544	-2.71948	0.484845	1.16548e-09	4.07939e-08	1219.41	-4.01181	0.371592	1.92305e-28	7.30237e-27
Amigo3	42.2435	0.18609	0.470453	0.474434	0.707301	49.6458	-0.0269749	0.296769	0.911712	0.955081
Ammecr1	294.765	0.304182	0.298704	0.224033	0.456394	472.967	0.270681	0.0900277	0.00228222	0.00875463
Ammecr1l	1011.81	0.341035	0.179001	0.0426037	0.146987	2049.11	0.210289	0.066378	0.00141565	0.00569756
Amn1	563.744	-0.476337	0.300039	0.0590951	0.186993	319.192	0.0181623	0.150441	0.901002	0.949302
Amot	6.23646	0.0227882	0.528697	0.792873	0.907657	14.614	-0.066002	0.378334	0.807128	0.893697
Amotl2	9.50138	6.19703	3.16049	0.000394197	0.00344447	28.3612	1.42479	0.456431	0.000194279	0.000943227
Ampd1	113.729	-4.22574	0.59376	5.11328e-14	3.51894e-12	271.317	-4.96289	0.639322	3.59665e-16	6.55509e-15
Ampd2	911.836	0.590801	0.290098	0.0178458	0.0758324	1341.4	0.0153446	0.0894901	0.86345	0.927324
Ampd3	432.539	0.125672	0.317458	0.623575	0.811434	554.346	0.124912	0.0917601	0.167288	0.321238
Amt	3.98512	0.0522333	0.522259	0.68152		25.5261	-0.158486	0.406059	0.566115	0.735492
Amy1	2.17789	-0.0572052	0.538777	0.232678		3.08999	0.0122911	0.526562	0.929716	0.963617
Amz1	63.137	0.136544	0.402743	0.616763	0.807718	77.4996	-2.67717	0.318418	2.66649e-18	5.66804e-17
Amz2	1483.68	0.230363	0.20917	0.231104	0.465258	1581.26	0.180401	0.071972	0.011436	0.0357824
Anapc1	2958.13	0.16933	0.206145	0.373736	0.617655	5207.61	-0.124064	0.08094	0.120774	0.251716
Anapc10	544.157	0.532064	0.237379	0.0126992	0.0585423	283.282	0.368264	0.165171	0.0189882	0.055299
Anapc11	1898.14	-0.17552	0.180065	0.298764	0.54436	799.938	-0.475083	0.0817923	4.06039e-09	3.88859e-08
Anapc13	642.481	0.258768	0.22711	0.208114	0.436146	384.561	0.225488	0.131928	0.0778199	0.178641
Anapc15	427.861	-0.192928	0.219408	0.332434	0.578693	442.617	-0.315966	0.153799	0.0316316	0.0854514
Anapc15-ps	70.5482	-0.291371	0.356781	0.286053	0.530707	69.1577	-0.0717183	0.334097	0.784114	0.881272
Anapc16	1886.67	-0.232981	0.208845	0.223593	0.455883	1950.34	-0.343873	0.110399	0.0014285	0.00574339
Anapc2	2438.65	0.422221	0.240929	0.0499514	0.165684	2443.79	0.117223	0.0573095	0.0397501	0.103125
Anapc4	1025.89	0.395591	0.23384	0.0599952	0.188836	1565.45	0.161553	0.0875327	0.0615955	0.147329
Anapc5	7460.68	-0.653351	0.161916	2.29092e-05	0.000297219	5841.23	-0.592749	0.081859	2.27536e-13	3.20353e-12
Anapc7	1121.91	-0.178095	0.18062	0.293239	0.538084	1239.49	-0.0951745	0.0766744	0.209275	0.377824
Ang	38.7823	2.91926	0.858049	2.95281e-05	0.000371762	21.5341	2.0826	0.496211	2.25773e-06	1.52301e-05
Angel1	587.13	0.104458	0.327682	0.690644	0.851434	601.3	-0.117286	0.103803	0.24914	0.428934
Angel2	2470.83	0.694943	0.161263	6.40101e-06	9.60467e-05	2946.54	0.147257	0.0685278	0.0302816	0.0823054
Angpt1	20.3635	0.29358	0.661658	0.00344951	0.0208612	8.72736	-0.203709	0.588621	0.108742	0.232156
Angptl2	15042.4	4.06437	0.367363	1.38056e-29	4.35735e-27	9425.16	3.50887	0.401568	1.77271e-19	4.03574e-18
Angptl4	35.8128	0.133135	0.504811	0.527553	0.748346	65.2916	-0.361379	0.265486	0.119181	0.249273
Angptl6	57.0501	-0.463724	0.455615	0.131679	0.322283	62.6247	-0.767762	0.335781	0.00638992	0.0216369
Ank	1509.19	0.371374	0.171237	0.0215826	0.087876	1653.28	0.0412502	0.12635	0.740021	0.854474
Ank1	3.45744	-0.0581309	0.539081	0.172187		35.5668	-0.198959	0.475352
Ank2	1.92794	-0.0356736	0.518476	0.786509		3.58743	-0.126976	0.543668	0.394261	0.585434
Ankfy1	2882.97	0.282953	0.167239	0.0753938	0.221428	4289.87	0.258974	0.0695004	0.000169865	0.0008319
Ankhd1	2891.41	-0.0540536	0.161297	0.720426	0.869309	7210.01	-0.0811451	0.0802449	0.306837	0.495418
Ankib1	2440.05	0.0293454	0.170609	0.863225	0.941953	2019.51	0.0828174	0.0971883	0.384316	0.575298
Ankle1	6.66622	-0.0412506	0.522621	0.728083	0.8741	9.3641	-0.0688736	0.503886	0.728729	0.847908
Ankle2	2354.5	0.523373	0.197825	0.0043921	0.0254597	2019.87	0.166479	0.0687674	0.0147047	0.0444871
Ankmy1	6.1958	-0.0124963	0.524443	0.897456	0.958079	17.2518	-2.02186	0.566956	2.64818e-05	0.000150023
Ankmy2	1038.73	0.706431	0.245101	0.0014087	0.010042	1497.93	0.285475	0.106301	0.00610627	0.0208402
Ankra2	474.378	0.600007	0.29999	0.0189218	0.0793546	892.867	0.360183	0.116857	0.00156842	0.00625067
Ankrd10	2804.69	-0.480635	0.225817	0.0187206	0.0786905	3939.03	-0.228285	0.0871414	0.00788828	0.025979
Ankrd11	13954.6	-0.690156	0.244772	0.00197298	0.0133755	12331	-0.347495	0.069401	4.30144e-07	3.22913e-06
Ankrd12	2893.84	0.456607	0.275975	0.0556621	0.178983	5078.27	0.777384	0.0701136	4.89237e-29	1.90588e-27
Ankrd13a	9042.69	-0.0521594	0.219425	0.810288	0.915622	6094.98	-0.350271	0.072864	1.20826e-06	8.51789e-06
Ankrd13b	173.789	-0.587636	0.36859	0.0422076	0.146101	243.899	-1.03418	0.214074	2.8095e-07	2.15715e-06
Ankrd13c	3231.47	-0.287106	0.197035	0.1152	0.295937	2239	-0.187113	0.0772432	0.014315	0.0434695
Ankrd13d	136.966	0.117284	0.328492	0.654298	0.830334	214.998	-0.0365098	0.204993	0.846021	0.916914
Ankrd16	226.084	-0.0321253	0.307079	0.895886	0.957558	1478.2	0.252997	0.316853	0.330604	0.521983
Ankrd17	2669.3	-0.256715	0.285023	0.286225	0.530865	5692.79	0.235308	0.0773888	0.00208852	0.00807495
Ankrd23	49.4856	0.227107	0.500737	0.373399	0.617427	345.717	-0.27412	0.277729	0.249929	0.430021
Ankrd24	18.9962	-0.189491	0.510997	0.40325	0.645101	68.5392	-0.520055	0.316288	0.0487131	0.121836
Ankrd26	415.174	0.342733	0.298983	0.171054	0.383881	595.272	0.106515	0.124376	0.379419	0.570281
Ankrd27	1502.05	0.692503	0.216748	0.000521583	0.00436385	1898.41	0.210274	0.0856245	0.0129712	0.0399471
Ankrd28	662.623	0.164413	0.227618	0.42805	0.668192	2144.76	0.426572	0.0747554	8.10567e-09	7.52323e-08
Ankrd29	53.5401	1.18882	0.579977	0.00441462	0.025566	62.4782	1.51181	0.30207	6.53283e-08	5.43181e-07
Ankrd35	7.48576	0.0329981	0.525745	0.755508	0.887945	34.6324	-0.551631	0.37883	0.0604997	0.145187
Ankrd37	113.043	-0.0796086	0.339524	0.759434	0.889684	99.4387	0.247686	0.188615	0.160954	0.31217
Ankrd39	377.652	-0.0625735	0.249872	0.775042	0.898184	506.582	-0.0370824	0.169578	0.816277	0.899012
Ankrd40	3355.94	0.472011	0.153252	0.00127164	0.00920831	2775.02	0.155151	0.0840093	0.0616368	0.14741
Ankrd42	8.1502	0.151127	0.514878	0.45917	0.693381	4.19092	0.269343	0.557844	0.265301	0.447878
Ankrd44	5351.21	-0.433763	0.165176	0.00556928	0.0307946	9314.7	-0.464713	0.0939598	6.5372e-07	4.78269e-06
Ankrd46	1512.91	2.27691	0.263576	4.56723e-19	5.39404e-17	2203.39	0.903386	0.0929094	6.82617e-23	1.8989e-21
Ankrd49	504.378	-0.916481	0.295657	0.000430127	0.00369667	466.992	-0.228809	0.123241	0.0564086	0.137151
Ankrd50	2260.04	-2.01384	0.236067	1.15399e-18	1.26496e-16	1345.49	-0.385571	0.101912	0.000113721	0.000573324
Ankrd52	161.058	0.0579187	0.375873	0.832521	0.92617	2915.81	0.254733	0.119234	0.0285279	0.0781689
Ankrd54	1121.53	0.240367	0.239733	0.262681	0.504753	840.026	-0.0683605	0.0811444	0.393658	0.584716
Ankrd55	26.3971	-0.981951	1.27489	0.0204753	0.0844465	53.4536	-0.731584	0.274043	0.00251517	0.00954896
Ankrd6	328.718	2.02991	0.43933	2.71942e-07	5.84979e-06	361.836	1.45821	0.220581	4.90021e-12	6.15074e-11
Ankrd61	38.0386	0.261069	0.422776	0.357213	0.602273	4.95633	-0.126736	0.50628	0.560323	0.73088
Ankrd9	143.866	0.626398	0.41177	0.0428553	0.147631	76.8704	0.551265	0.234545	0.0094702	0.0303904
Anks1	763.075	-0.514409	0.178904	0.00221925	0.0146875	1504.5	-0.201346	0.0651488	0.00184208	0.00720185
Anks3	366.61	0.243683	0.222292	0.228031	0.461151	890.455	0.0275907	0.182787	0.874324	0.933465
Anks6	3.49623	0.0770804	0.542254	0.135281		8.50513	0.691035	0.730419	0.058469	0.141355
Ankzf1	412.25	0.209373	0.329745	0.426415	0.666948	835.519	0.280434	0.177314	0.0937651	0.207219
Anln	9.83067	-0.0116268	0.519313	0.919478	0.966632	29.5644	0.052081	0.475264
Ano10	1201.54	-0.278344	0.178484	0.0968323	0.263038	691.044	-0.34617	0.106519	0.000896086	0.00377995
Ano6	2353.06	-0.28315	0.171782	0.0804196	0.232001	2994.74	-0.253686	0.0940857	0.00612207	0.0208868
Ano7	8.6249	0.464573	0.903981	0.000696857	0.00557059	2.89639	0.30312	0.605885	0.169649	0.324434
Ano8	553.16	0.425182	0.232484	0.0423988	0.146554	602.829	0.0446077	0.156552	0.767575	0.871297
Anp32-ps	275.908	-0.0557817	0.259256	0.803699	0.912857	826.828	-0.108311	0.0894606	0.219105	0.391272
Anp32a	1497.79	-0.143215	0.230587	0.490295	0.720795	8213.5	-0.107275	0.0891651	0.22671	0.4004
Anp32b	6134.42	0.158265	0.135455	0.227403	0.460565	6200.24	0.0872071	0.0472103	0.0641354	0.15212
Anp32b-ps1	936.207	0.192484	0.172158	0.237743	0.472673	662.021	-0.0191184	0.0928873	0.833088	0.909784
Anp32e	8380.93	0.194717	0.136164	0.148006	0.349464	5130.38	0.304782	0.114021	0.00619649	0.0211009
Antxr2	3210.06	0.492482	0.274189	0.0386722	0.136654	1400.71	0.64059	0.0990758	4.71392e-11	5.43226e-10
Anxa1	90.5937	-1.01955	0.631791	0.0129048	0.0592037	309.772	-2.28183	1.04977
Anxa11	2424.49	0.15402	0.209384	0.424147	0.664991	3311.08	-0.177418	0.0619502	0.00392418	0.0141043
Anxa2	2160.8	0.259548	0.233253	0.216393	0.446896	1225.25	0.23987	0.161552	0.119531	0.249741
Anxa3	184.438	5.02345	0.699524	4.04331e-14	2.83589e-12	24.0234	-0.411	0.643967	0.130494	0.266911
Anxa4	280.91	0.754465	0.383053	0.0132812	0.0606149	170.895	0.949185	0.30815	0.000459248	0.00207128
Anxa5	6203.93	-0.255455	0.154285	0.0815819	0.234008	2474.63	-0.414017	0.0975413	1.52742e-05	9.04337e-05
Anxa6	15057.5	-0.835845	0.160245	5.29204e-08	1.36638e-06	15538.4	-0.290693	0.116733	0.0105852	0.0334471
Anxa7	1468.75	0.227446	0.166657	0.150928	0.354306	1503.32	0.199586	0.0650363	0.00199668	0.00774591
Anxa9	15.5218	0.101142	0.528773	0.478265	0.710239	8.33006	-0.108763	0.464409	0.666443	0.806495
Aoah	14.515	-0.112166	0.521709	0.498285	0.72682	2.27982	-0.0845431	0.534252	0.545077	0.719208
Aoc2	62.4096	-0.347118	0.465131	0.23535	0.470464	356.151	-0.446589	0.177585	0.0075659	0.0250777
Ap1ar	1719.15	0.527204	0.176458	0.00153146	0.0107661	1721.71	-0.0566328	0.070576	0.417882	0.607655
Ap1b1	6608.37	-0.0157113	0.18798	0.926569	0.96987	5697.34	-0.337459	0.0665904	3.17013e-07	2.41937e-06
Ap1g1	2220.23	-0.274961	0.278327	0.246177	0.483532	3728.92	-0.0502886	0.0698068	0.479885	0.663319
Ap1g2	2163.74	0.178054	0.19467	0.326408	0.572833	2537.58	-0.266829	0.102423	0.00784761	0.0258843
Ap1m1	3447.87	-0.233054	0.151655	0.107584	0.282558	2949.78	-0.633116	0.0694882	3.86848e-20	9.06011e-19
Ap1m2	84.7299	-0.240292	0.391265	0.386664	0.629533	39.4561	-0.948008	0.352642	0.001474	0.00590323
Ap1s1	1604.39	0.40176	0.213037	0.0386241	0.136576	1208.34	0.390893	0.0934142	2.13509e-05	0.00012295
Ap1s2	1808.58	0.526441	0.283416	0.0309863	0.115151	881.836	0.749584	0.118135	7.5879e-11	8.57244e-10
Ap1s3	75.2886	0.324561	0.390631	0.253624	0.492974	480.65	0.480386	0.152004	0.000968838	0.00404755
Ap2a1	1825.35	0.601409	0.20308	0.00140624	0.0100283	2068.08	0.206895	0.0757874	0.00583274	0.0200431
Ap2a2	2502.03	-0.857039	0.193233	2.52416e-06	4.24309e-05	2090.81	-0.603802	0.0929583	4.00784e-11	4.64596e-10
Ap2b1	2886.8	0.424085	0.222596	0.0367355	0.131369	5779.95	0.17984	0.0947278	0.052969	0.130379
Ap2m1	10002.8	0.278412	0.161129	0.0702251	0.210689	3901.51	0.148884	0.0769262	0.0505893	0.125597
Ap2s1	2092.81	0.118815	0.190529	0.505447	0.73225	2019.1	0.169532	0.0858333	0.0458636	0.116059
Ap3b1	5016.78	0.0481986	0.156664	0.767812	0.894046	3083.81	0.118028	0.0839882	0.154952	0.303222
Ap3d1	3149.54	-0.0826905	0.180714	0.62505	0.812135	5085.84	-0.208464	0.0825212	0.0105027	0.0332295
Ap3m1	691.244	-0.144739	0.236381	0.493251	0.72334	1477.7	-0.0425236	0.106099	0.684875	0.818168
Ap3m1-ps	112.998	0.0466935	0.335171	0.860732	0.940739	301.528	0.194733	0.177658	0.246051	0.425219
Ap3m2	748.41	-0.12488	0.257061	0.577572	0.784951	1247.41	0.0783695	0.108185	0.46045	0.646193
Ap3s1	2115.14	-0.214149	0.207494	0.257316	0.497879	444.496	-0.175097	0.138846	0.191298	0.354096
Ap3s1-ps1	468.123	-0.176492	0.231377	0.396146	0.638255	155.572	-0.313291	0.171149	0.0529607	0.130379
Ap3s1-ps2	415.956	-0.239191	0.257015	0.286843	0.531794	169.649	-0.330138	0.171288	0.041451	0.106829
Ap3s2	995.919	0.948404	0.28552	0.000197097	0.00190801	1276.08	0.400332	0.0819342	7.52769e-07	5.46442e-06
Ap4b1	516.235	0.912014	0.489137	0.0110653	0.0527367	924.529	0.286375	0.146917	0.0431432	0.110303
Ap4e1	535.116	0.266135	0.293182	0.281693	0.526217	981.271	-0.141115	0.08125	0.0787309	0.180457
Ap4m1	268.197	0.3978	0.249584	0.0719545	0.214109	838.044	0.250806	0.138021	0.0600604	0.144275
Ap4s1	1159.93	0.235638	0.193327	0.190703	0.411626	586.138	-0.185934	0.116284	0.101211	0.219602
Ap5b1	295.949	0.308912	0.320689	0.236441	0.47149	498.918	-0.153058	0.104169	0.133992	0.272131
Ap5m1	1311.05	0.227881	0.222379	0.258918	0.499974	2145.35	-0.0121552	0.0694489	0.857047	0.923661
Ap5s1	266.364	0.103838	0.260528	0.649927	0.827875	302.969	0.0708576	0.121435	0.55026	0.72313
Ap5z1	444.141	0.39708	0.317286	0.128077	0.316405	1022.33	0.0739371	0.203127	0.696348	0.826236
Apaf1	1376.08	0.226248	0.218341	0.251482	0.489956	1457.29	0.340646	0.110018	0.00142984	0.00574546
Apba1	2.91874	0.0752053	0.541767	0.159468		17.99	0.547629	0.60573	0.100808	0.218825
Apba3	1049.2	0.423556	0.220207	0.0346984	0.125631	883.877	0.0946719	0.0891712	0.28186	0.467917
Apbb1	141.864	0.7979	0.536966	0.0273175	0.105102	38.7918	0.205187	0.309559	0.423388	0.612931
Apbb1ip	3813.8	-0.519779	0.150738	0.00031412	0.00285232	5431.32	-0.627727	0.113426	1.45301e-08	1.30704e-07
Apbb2	132.012	-1.18391	0.744852	0.0093601	0.0463975	36.878	-1.89935	0.442961	1.47686e-06	1.02964e-05
Apc	1583.93	0.270936	0.205335	0.152879	0.357239	4698.74	0.525603	0.103472	2.188e-07	1.70813e-06
Apc-ps1	4.7139	-0.168199	0.543166	0.307811		6.45756	0.246002	0.509251	0.353341	0.544819
Apc2	19.8812	0.0587978	0.499397	0.75753	0.888674	30.2331	1.9957	0.448953	7.41816e-07	5.38891e-06
Apeh	2205.39	0.573968	0.19918	0.00192674	0.0130924	2796.54	0.113389	0.0842809	0.173351	0.329547
Apex1	1257.67	-0.877246	0.237926	5.64286e-05	0.000651724	691.594	-0.481466	0.225028	0.0185721	0.0542083
Apex2	500.923	0.601248	0.283922	0.0144317	0.0642584	335.493	0.33928	0.109702	0.00156887	0.00625118
Aph1a	1396.79	-0.138964	0.240195	0.515169	0.739372	2203.12	0.13525	0.0874398	0.117103	0.245954
Aph1b	74.8237	0.428626	0.697743	0.0886419	0.247586	127.13	1.50497	0.296566	4.4474e-08	3.77325e-07
Aph1c	5.68666	-0.0790152	0.524844	0.556593	0.769426	12.664	0.10012	0.496789	0.653086	0.797168
Api5	7607.26	-0.103333	0.178102	0.529404	0.749692	3644.81	-0.17369	0.0966858	0.067595	0.158595
Apip	162.95	0.361226	0.426458	0.219784	0.451252	145.532	-0.0113001	0.157706	0.939306	0.968819
Aplf	149.941	0.612096	0.35038	0.0302692	0.113394	185.291	0.162717	0.161631	0.292365	0.479616
Apln	4.34547	0.0250239	0.526245	0.803817		14.4522	0.353696	0.491857	0.235591	0.411763
Aplp1	1227.22	1.56994	0.285874	4.33397e-09	1.36789e-07	489.371	2.1299	0.135333	7.0785e-57	9.41682e-55
Aplp2	4884.09	-0.22707	0.237939	0.284466	0.529115	3170.68	-0.0842959	0.119345	0.467586	0.652451
Apmap	1453.01	-0.283172	0.242086	0.187376	0.406604	1179.5	-0.109623	0.106953	0.295053	0.482568
Apobec1	313.35	1.25964	0.279261	9.26451e-07	1.78335e-05	340.994	-0.00173866	0.150776	0.989477	0.994205
Apobec2	35.454	-0.235692	0.471749	0.380311	0.624112	25.1966	0.381928	0.408163	0.196151	0.360961
Apobec3	6495.11	1.61495	0.18276	1.15433e-19	1.46745e-17	1259.95	0.491034	0.115599	1.33552e-05	7.987e-05
Apobr	98.0664	-0.392539	0.546451	0.178621	0.394384	392.298	0.075588	0.179431	0.656631	0.799818
Apod	1.90754	0.0393186	0.523591	0.734682		1.59063	0.077875	0.551429	0.236454
Apoe	784.677	0.774932	0.403989	0.0141356	0.0633456	409.703	0.0561232	0.282394	0.818598	0.900467
Apol10b	86.3654	1.96751	0.734862	0.000435711	0.00374115	103.501	0.680142	0.223185	0.000909559	0.00382853
Apol11b	3.94663	0.0961768	0.546725	0.0887883		19.7737	-0.321702	0.63333
Apol7b	29.7309	-1.397	1.00871	0.00874062	0.0440219	1591.32	-0.192782	0.129931	0.125661	0.259277
Apol7e	1674.72	-0.290329	0.25108	0.189496	0.409553	128.324	0.101202	0.319548	0.698083	0.827179
Apol8	10.4573	-0.0298785	0.511616	0.839465	0.92935	5.33537	-0.536736	0.758757	0.0755887	0.174318
Apol9a	10.7522	0.0660785	0.535348	0.423172	0.664145	2.83916	0.113158	0.533822	0.487727	0.670556
Apol9b	53.3255	2.2498	0.909743	0.000613427	0.00500419	135.36	1.8836	0.233372	7.0848e-17	1.35834e-15
Apon	1.59712	-0.0563394	0.5385	0.281013		3.28024	-0.480063	0.759947	0.0706768	0.164738
Apoo	117.203	0.618971	0.411531	0.0450686	0.153587	46.3214	-0.186377	0.377601	0.500221	0.681505
Apoo-ps	195.103	0.657468	0.341977	0.0189092	0.0793546	118.031	0.0592801	0.200694	0.752523	0.862016
Apool	448.851	0.58797	0.250749	0.00853676	0.0432479	354.895	0.234513	0.14542	0.0939361	0.207502
Apopt1	875.505	-0.460662	0.214007	0.0185103	0.0780065	585.574	-0.200446	0.114033	0.0716576	0.166667
App	921.003	-1.16996	0.305086	1.9094e-05	0.000252736	1023.48	-1.41769	0.205624	6.88185e-13	9.24958e-12
Appbp2	3885.4	-0.443608	0.275052	0.0611664	0.191469	2159.75	-0.252822	0.0656076	0.000102371	0.000521209
Appbp2os	20.977	-0.0605102	0.446925	0.804731	0.913505	6.64764	-0.125027	0.4561	0.630441	0.780904
Appl1	2538.55	0.123485	0.134442	0.34519	0.591449	2382.85	-0.119136	0.104501	0.243718	0.422719
Appl2	482.276	0.00505342	0.224145	0.982311	0.992997	1301.72	-0.999491	0.225149	1.94334e-06	1.32662e-05
Aprt	1777.37	0.00887616	0.179059	0.968333	0.986207	1449.05	0.164783	0.0985652	0.0892135	0.199276
Aprt-ps	33.4249	0.00295477	0.397893	0.993718	0.99754	29.2348	0.0728095	0.328984	0.783124	0.880637
Aptx	578.097	0.321631	0.213912	0.10051	0.269628	614.637	0.28583	0.0882656	0.00102082	0.00423754
Aqp1	24.6027	0.0334711	0.531866	0.649649	0.827875	63.2721	-0.250427	0.613906
Aqp11	18.1106	-0.28668	0.613194	0.116135	0.297589	4.99157	-4.1844	1.71121	0.000325149	0.00151396
Aqp3	247.302	-1.52523	0.640611	0.00127454	0.00922204	175.033	-2.64722	0.217914	3.67601e-35	1.92729e-33
Aqp9	71.0723	-3.36284	0.981232	2.6485e-05	0.000337159	47.7021	-4.04448	0.599495	9.84269e-13	1.30321e-11
Aqr	3719.89	-0.399047	0.168745	0.0123166	0.0572978	6291.58	-1.14498	0.0896012	4.09948e-38	2.41474e-36
Ar	778.767	0.307895	0.25263	0.1673	0.378651	687.281	0.223705	0.204528	0.236559	0.413013
Araf	3694.61	0.318629	0.162302	0.0386632	0.136654	3762.21	0.0528852	0.136584	0.690471	0.822091
Arap1	2821.38	0.895289	0.234215	3.36805e-05	0.000415749	3721.24	0.377902	0.0705649	6.48346e-08	5.39305e-07
Arap2	5428.9	-0.187217	0.215315	0.348142	0.594504	4939.83	0.504277	0.0965104	1.01618e-07	8.25265e-07
Arap3	12.0853	-0.0788602	0.52639	0.541741	0.758711	48.6871	-2.75201	0.605993	3.31011e-07	2.51975e-06
Arc	1592.54	1.58386	0.309201	3.1313e-08	8.44207e-07	895.911	1.10846	0.167367	6.855e-12	8.47386e-11
Arcn1	6381.27	-0.150629	0.159089	0.319177	0.565142	5422.2	-0.0836522	0.0663867	0.201691	0.367729
Areg	1330.03	1.25414	0.281341	1.19865e-06	2.22992e-05	45.2615	1.02052	0.438369	0.00337633	0.0123647
Arel1	1971.55	0.299504	0.233978	0.154647	0.359731	3215.92	0.572502	0.0898334	9.96473e-11	1.10785e-09
Arf1	22002.5	0.00317151	0.172301	0.987176	0.99437	7204.59	0.00800889	0.074149	0.933461	0.96533
Arf2	939.834	-0.325192	0.291836	0.185036	0.403247	686.334	-0.170566	0.108453	0.107975	0.230822
Arf3	10231.6	0.246516	0.140505	0.068739	0.207541	9178.34	0.254275	0.0885198	0.00319986	0.0117913
Arf4	16096.5	-0.0444235	0.191479	0.815027	0.917946	3075.72	0.0797982	0.0734229	0.272704	0.456413
Arf5	11708.1	-0.079073	0.12709	0.520315	0.742699	3225.1	0.0247461	0.0602705	0.6799	0.815013
Arf6	25448.8	0.361065	0.155499	0.0148408	0.0657014	6014.4	-0.0719273	0.106657	0.487942	0.670742
Arfgap1	2153.95	0.42961	0.175176	0.00928384	0.0461194	1776.09	0.155421	0.0668382	0.0191852	0.0557789
Arfgap2	2756.76	0.24476	0.14593	0.080984	0.232913	2726.36	0.0382106	0.0719546	0.592879	0.755138
Arfgap3	370.032	1.44019	0.396499	3.02522e-05	0.000378019	352.08	0.826679	0.112267	5.91976e-14	8.78353e-13
Arfgef1	4343.47	-0.0939439	0.14532	0.500447	0.72824	7186.78	0.252549	0.081234	0.0016699	0.00659994
Arfgef2	1072.55	-0.0363667	0.232945	0.86011	0.94044	2938.68	-0.142016	0.0860383	0.0939607	0.207533
Arfgef3	23.6799	2.95748	1.53189	0.00131954	0.0095023	22.1758	0.283081	0.410807	0.327651	0.518241
Arfip1	2066.42	0.235115	0.160294	0.123886	0.309859	1252.81	-0.0166973	0.074924	0.820236	0.901268
Arfip2	573.965	0.358526	0.296589	0.150975	0.354347	814.254	0.254803	0.136131	0.0529879	0.130381
Arfrp1	1952.12	0.13555	0.160752	0.376887	0.620719	2642.89	0.0733658	0.0992978	0.453448	0.639422
Arg2	10.1129	0.0403632	0.494308	0.837446	0.928288	2.84173	-0.413869	0.742476	0.0530602	0.130537
Arglu1	2185.98	-0.0652863	0.26252	0.772547	0.897009	4033.87	0.0856142	0.208963	0.659237	0.801345
Arhgap1	5636.02	-0.0862895	0.202841	0.658306	0.832363	4824.74	0.161775	0.0804581	0.0420075	0.108007
Arhgap10	770.664	0.394195	0.230936	0.0583166	0.185303	604.68	0.295993	0.0848373	0.00040808	0.00186067
Arhgap11a	320.594	-0.4186	0.35661	0.131565	0.322283	234.632	0.109166	0.242772	0.616776	0.771701
Arhgap12	979.228	0.54054	0.264447	0.0200149	0.0829694	1264.5	0.122898	0.0809672	0.12497	0.258151
Arhgap15	10723.7	-0.597806	0.152517	3.95055e-05	0.000477037	6133.69	-0.644375	0.126213	1.52149e-07	1.21496e-06
Arhgap17	1404.91	-0.0666597	0.257162	0.765085	0.892726	1529.07	-0.281724	0.0690244	3.81165e-05	0.000209619
Arhgap18	1029.42	0.358776	0.227605	0.0814097	0.233807	989.273	0.66606	0.10723	2.31662e-10	2.50159e-09
Arhgap19	186.672	0.888983	0.507641	0.0143112	0.063929	306.486	0.109784	0.141077	0.421152	0.610954
Arhgap20	55.704	-0.534441	0.771323	0.0675537	0.20512	76.5714	-4.00431	0.540298	7.083e-15	1.16302e-13
Arhgap21	96.6257	0.143438	0.467292	0.568571	0.778478	159.811	-0.293064	0.151506	0.043408	0.110821
Arhgap23	7.14844	0.109944	0.541661	0.302359	0.547693	11.299	-0.298684	0.582953
Arhgap24	5.69477	0.0774035	0.530872	0.498671	0.727152	6.56346	-0.311574	0.539893	0.252971	0.433618
Arhgap25	5413.12	0.367441	0.194436	0.0423885	0.146554	3294.97	0.577436	0.089882	7.05327e-11	7.99153e-10
Arhgap26	2254.46	0.713375	0.22376	0.000492174	0.00415195	1648.08	1.36104	0.109713	4.38928e-36	2.35169e-34
Arhgap27	1896	0.649836	0.234825	0.00227886	0.0149953	3682.15	0.00784223	0.0622317	0.898169	0.947644
Arhgap27os2	25.5896	-0.169433	0.481222	0.489191	0.719692	10.2607	-1.06207	0.682936	0.0142096	0.0431946
Arhgap27os3	138.782	0.563693	0.474027	0.0805784	0.232221	1254.44	0.225244	0.245181	0.304241	0.492568
Arhgap29	225.716	-2.55678	0.552998	2.21855e-07	4.86381e-06	337.706	-3.66219	0.258418	5.92042e-47	5.14577e-45
Arhgap30	7164.78	0.150751	0.146089	0.28395	0.52858	17641.3	-0.0360267	0.0506885	0.508552	0.689014
Arhgap31	4611.58	0.0335202	0.219541	0.866999	0.943685	1019.43	1.28996	0.14686	2.47357e-19	5.59874e-18
Arhgap32	1.77535	0.0567007	0.538385	0.285199		9.67766	0.262777	0.501964	0.337589	0.528786
Arhgap33	33.3577	-0.331626	0.624564	0.129674	0.318975	73.6294	-0.438431	0.273943	0.0649919	0.153686
Arhgap35	548.272	-0.325388	0.187778	0.0630133	0.195626	1260.4	0.076992	0.11939	0.499046	0.680473
Arhgap39	995.102	0.550221	0.226724	0.00739706	0.0386556	1448.03	0.843989	0.13639	1.89561e-10	2.06292e-09
Arhgap4	5237	0.0348855	0.143069	0.797918	0.90976	12095.5	0.0678443	0.163405	0.665403	0.805535
Arhgap45	34033.4	-0.101182	0.182256	0.555602	0.768771	44089.9	-0.164219	0.145123	0.233479	0.408583
Arhgap5	3016.6	1.14689	0.184249	8.51979e-11	3.66973e-09	1410	0.368593	0.14861	0.00974213	0.031171
Arhgap6	5.2677	0.0826191	0.538699	0.324588	0.570843	4.62104	-0.301239	0.564063	0.23504	0.410947
Arhgap9	5457.69	-0.434578	0.207427	0.0224193	0.0905977	8288.58	-0.337268	0.115528	0.00277107	0.0104053
Arhgdia	31462.1	0.138212	0.117977	0.230465	0.464431	16694.6	-0.156162	0.0768825	0.0431051	0.110235
Arhgdib	45218.3	-0.0834053	0.167712	0.588708	0.790872	29315.8	-0.255213	0.0732703	0.000443143	0.00200419
Arhgef1	43983.1	-0.557207	0.174307	0.000695225	0.00555998	33524.2	-0.406733	0.123911	0.000721432	0.00311855
Arhgef10	503.381	-0.779403	0.330436	0.0049975	0.0282272	606.641	0.195874	0.120604	0.0955044	0.20997
Arhgef10l	6.43148	0.0559653	0.52979	0.576427	0.784244	4.07212	-0.102305	0.548149	0.345533	0.536668
Arhgef11	818.106	-0.399632	0.18054	0.018178	0.0768867	2019.22	-0.630437	0.0964577	2.94378e-11	3.45135e-10
Arhgef12	1112.19	0.854684	0.245043	0.000130188	0.00133964	2184.24	0.863948	0.120134	1.9297e-13	2.7326e-12
Arhgef17	3.29045	0.0588285	0.538979	0.194154		9.39309	-0.131727	0.477088	0.594195	0.756023
Arhgef18	2014.65	-1.42693	0.33645	2.47764e-06	4.17639e-05	5733.9	-1.33448	0.205733	1.16769e-11	1.41835e-10
Arhgef2	3468.34	0.292655	0.231935	0.163691	0.372801	5126.47	-0.108621	0.089828	0.219625	0.392021
Arhgef3	15730.2	0.389406	0.194627	0.0275705	0.105609	10908.4	0.509119	0.0702631	2.63696e-13	3.69666e-12
Arhgef33	27.9634	-0.519552	0.617209	0.103018	0.273946	6.69002	-0.421371	0.654986	0.121888	0.25304
Arhgef39	21.5034	-0.0213558	0.472793	0.919288	0.966488	97.0515	-0.278903	0.30234	0.268745	0.451845
Arhgef4	293.196	0.303129	0.326236	0.249394	0.487421	941.34	0.244415	0.145204	0.0804055	0.183564
Arhgef40	4.67581	0.0328385	0.522946	0.781022		10.2664	-0.109936	0.483786	0.641307	0.788123
Arhgef5	35.3517	0.020495	0.491179	0.921745	0.967903	108.355	0.201633	0.198758	0.275648	0.459868
Arhgef6	7142.03	0.615939	0.177754	0.000230768	0.00218883	7321.26	0.44605	0.0636629	1.6565e-12	2.15963e-11
Arhgef7	593.961	0.137052	0.205211	0.470578	0.703159	2307.49	0.0547431	0.0658455	0.402585	0.593469
Arhgef9	37.6499	0.919764	0.747904	0.0251931	0.0988183	55.6867	0.384713	0.386691	0.184484	0.344813
Arid1a	7397.98	-0.387639	0.211227	0.0447886	0.152966	18604.2	-0.450826	0.112158	3.75263e-05	0.000206606
Arid1b	6405.73	-0.140035	0.164101	0.367683	0.612003	3965.04	-0.0259461	0.108666	0.812757	0.896868
Arid2	2072.35	-0.30826	0.198112	0.0924649	0.255272	2960.12	-0.627377	0.0818759	8.58413e-15	1.39776e-13
Arid3a	398.991	-0.115275	0.280782	0.627693	0.814074	449.469	-0.175346	0.134692	0.178296	0.336177
Arid3b	530.344	-1.46337	0.250979	6.4219e-10	2.37015e-08	952.085	-1.21126	0.132594	1.08446e-20	2.64105e-19
Arid3c	3.03521	-0.0535426	0.533533	0.48528		2.53358	0.12234	0.541888	0.412102	0.602817
Arid4a	4823.52	-0.378676	0.210172	0.0494762	0.164495	4246	-0.224935	0.0987041	0.0199706	0.0577728
Arid4b	5499.51	-0.472568	0.273909	0.0461819	0.15647	4236.84	-0.196905	0.0909105	0.0278737	0.0765586
Arid5a	16393	-1.60074	0.389842	3.10901e-06	5.11812e-05	3421.22	-0.460314	0.111649	2.40775e-05	0.000137413
Arid5b	4033.94	0.312253	0.171556	0.0542427	0.17554	4814.79	0.565929	0.109332	1.20766e-07	9.73096e-07
Arih1	7250.09	-0.132067	0.149098	0.354787	0.599806	5182.77	0.00540314	0.0779077	0.942885	0.970419
Arih2	2264	-0.10313	0.226644	0.613611	0.806141	2858.78	-0.121456	0.0855116	0.148371	0.293441
Arl1	2655.93	0.283018	0.156786	0.0586513	0.186093	1457.05	0.141979	0.0685562	0.0356494	0.0941089
Arl10	61.3167	0.135159	0.385951	0.618656	0.808708	41.2249	0.174588	0.268241	0.455522	0.641246
Arl11	5.89291	-0.000126095	0.524305	0.993164	0.997402	11.7316	-0.146049	0.518873	0.484162	0.667389
Arl13b	835.198	0.398993	0.393921	0.168838	0.381179	594.207	0.20207	0.102921	0.0455023	0.115235
Arl14ep	331.493	0.827672	0.274953	0.000707118	0.00563295	711.701	0.48443	0.112787	1.1101e-05	6.73778e-05
Arl15	1101.89	0.69632	0.267012	0.0032259	0.0197664	485.457	0.459753	0.151851	0.00157551	0.00627125
Arl16	249.32	0.238669	0.304025	0.344047	0.59044	319.691	0.048125	0.169534	0.766303	0.870253
Arl2	307.073	0.0726676	0.246203	0.741593	0.881132	431.398	-0.322026	0.139954	0.016948	0.0501565
Arl2bp	8479.04	-0.488971	0.172192	0.00260946	0.0166791	4411.7	-0.385739	0.110934	0.000374561	0.00172027
Arl3	392.112	0.67888	0.347955	0.0169118	0.0725707	235.463	0.531892	0.178719	0.00160191	0.00636339
Arl4a	2094.78	0.0147882	0.231852	0.94599	0.976397	1056.65	0.242029	0.105445	0.0190852	0.0555319
Arl4c	1922.6	-0.37609	0.246274	0.0847321	0.240556	16204.3	-1.98425	0.11101	2.50924e-72	5.84175e-70
Arl4d	55.8459	-0.417916	0.487417	0.169607	0.382227	58.3108	-0.664446	0.276418	0.00617291	0.0210346
Arl5a	2713.14	0.292762	0.196481	0.108321	0.283599	2951.91	0.883069	0.113991	1.84592e-15	3.16656e-14
Arl5b	2218.69	0.0222991	0.311305	0.931647	0.971231	577.204	-0.218934	0.129294	0.0805103	0.183782
Arl5c	1695.85	-0.4156	0.173572	0.0109868	0.0524855	2548.6	-0.373125	0.0948582	6.28407e-05	0.000332498
Arl6	86.5421	2.16469	1.1009	0.00189689	0.0129183	45.2475	1.12601	0.366425	0.000345433	0.0016004
Arl6ip1	18491.2	0.211139	0.166706	0.184371	0.40218	7356.4	0.0971834	0.0930895	0.291313	0.478331
Arl6ip4	851.045	-0.120294	0.208715	0.529565	0.749862	770.491	-0.330452	0.0984854	0.000631195	0.00276144
Arl6ip5	5142.75	-0.669969	0.202519	0.000369328	0.00325513	5175.78	-0.368133	0.0828327	6.6812e-06	4.18909e-05
Arl6ip6	1099.53	0.226557	0.1436	0.101264	0.270936	692.639	-0.0412741	0.110623	0.702015	0.829724
Arl8a	1669.7	0.0351026	0.160443	0.819338	0.919978	1228.33	0.138631	0.0924897	0.12834	0.263443
Arl8b	3226.13	-0.0861722	0.190824	0.626773	0.813386	1765.1	0.142807	0.0793822	0.0690688	0.161563
Armc1	1619.02	0.366019	0.193143	0.0426305	0.146995	1221.4	-0.0514629	0.100511	0.601291	0.760367
Armc10	1149.43	-0.0965183	0.193943	0.591554	0.793112	1703.64	-0.332008	0.073041	4.37556e-06	2.81568e-05
Armc2	3.72603	0.0543819	0.535567	0.410467		9.20756	0.1444	0.491279	0.549576	0.72278
Armc3	165.295	0.189703	0.288577	0.437422	0.67606	66.832	0.450591	0.319404	0.0880932	0.197427
Armc5	1637.62	0.0704004	0.205997	0.713032	0.86528	1277.82	-0.11098	0.0818536	0.169798	0.324554
Armc6	156.163	0.368077	0.352116	0.181459	0.398525	242.988	-0.296891	0.151016	0.0399851	0.103542
Armc7	2059.48	-0.579222	0.194388	0.00137078	0.00981365	1914.8	-0.412064	0.129594	0.00102191	0.00424117
Armc8	1636.36	-0.227783	0.165577	0.146394	0.346786	1516.78	-0.0964411	0.0783016	0.212856	0.38293
Armc9	203.585	-0.0283707	0.34894	0.91158	0.96365	182.743	-0.0129348	0.15003	0.927376	0.962262
Armcx1	10.0998	-0.193849	0.566589	0.184207	0.402045	11.6477	-1.54279	0.691211	0.0020844	0.0080622
Armcx2	787.381	0.775162	0.300153	0.0028619	0.0179972	1233.3	0.803379	0.0901156	1.65008e-19	3.76534e-18
Armcx3	524.078	1.13529	0.251081	1.03965e-06	1.97631e-05	369.101	0.930751	0.194748	4.49502e-07	3.35514e-06
Armcx4	51.1046	-0.301939	0.507518	0.271152	0.514214	143.091	-0.13632	0.196081	0.454885	0.640811
Armcx5	1050.54	-0.125126	0.319676	0.623428	0.811434	679.815	0.132873	0.140493	0.328032	0.518677
Armcx6	107.542	1.03753	0.690677	0.0146091	0.0648675	101.145	1.06031	0.20525	4.89524e-08	4.12635e-07
Armt1	362.658	0.278648	0.22788	0.176434	0.391272	1354.65	0.313605	0.0891423	0.000358933	0.0016555
Arnt	2137.98	0.240234	0.191945	0.179569	0.395761	2385.7	0.153458	0.0916116	0.0886932	0.198363
Arnt2	282.249	1.83299	0.415307	7.99013e-07	1.56268e-05	629.014	1.74059	0.205822	2.85427e-18	6.03439e-17
Arntl	1086.43	0.0854939	0.301247	0.734128	0.877273	1040.84	0.0127365	0.0728892	0.860877	0.925568
Arntl2	2.02258	-0.114912	0.546408	0.182144		1.81419	0.170306	0.558157	0.280356	0.465934
Arpc1a	1257.75	0.216395	0.196497	0.236112	0.471092	2017.21	0.129206	0.0622328	0.0367964	0.0966803
Arpc1b	25091.4	-0.129246	0.125457	0.288081	0.533022	11203.8	0.227479	0.0554374	3.60916e-05	0.0001991
Arpc2	34297.4	-0.00606794	0.135327	0.958698	0.981869	13879.3	0.0685551	0.0839449	0.381739	0.572843
Arpc3	12498.9	-0.365784	0.184066	0.0334463	0.122161	4754.82	0.0511412	0.0812975	0.525318	0.702051
Arpc4	16893.6	0.0749171	0.159228	0.621155	0.810339	5514.03	0.0871239	0.0913756	0.318497	0.50841
Arpc5	20969.9	0.0293859	0.169121	0.857117	0.938562	7830.27	-0.212812	0.0886227	0.0164505	0.0489882
Arpc5l	2908.99	0.169142	0.185565	0.331656	0.577723	2973.32	0.264143	0.0613148	1.43836e-05	8.53886e-05
Arpp19	3629.08	-0.499874	0.192963	0.00529807	0.0296052	1552.7	-0.0826349	0.0668081	0.21225	0.382216
Arpp21	15.771	-0.0288545	0.491727	0.878509	0.949863	15.4615	0.878728	0.670914	0.0280435	0.0769758
Arrb1	798.668	0.425919	0.197616	0.0201036	0.0831676	3148.06	0.26033	0.0935482	0.00470075	0.0165518
Arrb2	6377.26	0.163315	0.168342	0.307191	0.552568	7233.3	0.028546	0.0771983	0.72876	0.847908
Arrdc1	1388.86	0.402313	0.224156	0.0479791	0.16095	1902.43	-0.00326759	0.162206	0.983785	0.991321
Arrdc2	196.827	-0.171533	0.346169	0.517792	0.741039	520.818	-0.510245	0.133084	7.3178e-05	0.000382026
Arrdc3	1177.88	0.172913	0.24983	0.43517	0.674646	1177.37	0.50042	0.129096	6.42423e-05	0.000339546
Arrdc4	240.114	0.868674	0.32366	0.00175239	0.0120553	543.586	0.00684701	0.131672	0.95826	0.979036
Arsa	694.146	0.112194	0.240592	0.603413	0.799768	771.346	0.239809	0.102526	0.0171867	0.0507558
Arsb	1576.93	-0.349239	0.23066	0.0919352	0.254301	1065.98	-0.100398	0.078732	0.196954	0.361962
Arsg	39.9022	0.0531537	0.500405	0.778317	0.899865	85.9403	-0.0248743	0.230152	0.90369	0.950751
Arsk	344.007	0.155393	0.26615	0.502549	0.730074	268.72	-0.319987	0.163481	0.0392075	0.102028
Art2a-ps	833.095	3.7604	0.432568	1.91535e-19	2.32201e-17	1004.62	2.48386	0.199405	9.69169e-37	5.35397e-35
Art2b	3158.4	1.69672	0.130172	8.8275e-40	5.57228e-37	6518.63	1.88056	0.11975	1.40844e-56	1.83623e-54
Art3	135.925	1.8754	0.552623	5.19293e-05	0.000605104	44.3223	0.562128	0.441828	0.0764843	0.176009
Art4	70.631	-3.45501	1.44915	0.000473817	0.00402305	5.58305	-3.73881	1.28713	0.000353526	0.00163402
Art5	9.71808	-0.129564	0.542178	0.312994	0.558485	10.0266	-0.359327	0.539295	0.214706	0.385245
Arv1	129.023	-0.200316	0.321143	0.437204	0.67606	295.207	-0.782107	0.141958	1.21175e-08	1.09963e-07
Arvcf	53.7676	1.80905	2.08068	0.00649267	0.0347224	74.7589	0.308232	0.23201	0.141432	0.283357
Arxes2	193.939	1.14961	0.291614	1.33976e-05	0.000184543	115.944	0.177222	0.176878	0.289841	0.476634
As3mt	187.987	-0.276028	0.313375	0.280622	0.525047	134.184	-0.011877	0.157551	0.936225	0.967237
Asah1	1534.45	0.142219	0.19541	0.435336	0.674846	482.717	0.111817	0.129896	0.375467	0.56687
Asah2	15.3899	0.232344	0.56842	0.217573	0.448626	208.223	0.42895	0.166742	0.00670613	0.0225684
Asap1	6843.14	1.10634	0.147668	1.32455e-14	9.85657e-13	8920.98	1.07479	0.0536994	9.16452e-90	3.31891e-87
Asap2	194.478	0.726658	0.39259	0.018113	0.0766652	503.29	1.31655	0.101675	3.94578e-39	2.39639e-37
Asb1	328.552	1.78052	0.374529	1.8243e-07	4.09261e-06	918.583	0.182826	0.0965027	0.0541517	0.132672
Asb13	431.315	0.113797	0.225836	0.579751	0.786346	1137.29	-0.383107	0.187444	0.0287689	0.078741
Asb2	2832.2	3.09594	0.22931	1.22479e-42	9.34209e-40	1321.78	2.17955	0.13311	2.78755e-61	4.25986e-59
Asb3	1246.07	0.656623	0.204905	0.000555908	0.00461517	433.041	0.0681002	0.132241	0.5957	0.75715
Asb5	83.0205	-0.190553	0.338784	0.470225	0.70269	4.9192	0.023142	0.458037	0.92725	0.962183
Asb6	1217.74	-0.317916	0.152089	0.0281066	0.107147	1331.67	-0.370662	0.0747257	5.31995e-07	3.94079e-06
Asb7	228.051	0.558284	0.390409	0.0603795	0.189655	774.991	0.238668	0.0985428	0.0136758	0.0418143
Asb8	675.558	0.434271	0.254026	0.0529752	0.172679	647.345	0.146256	0.110111	0.175252	0.332095
Ascc1	1093.11	0.152575	0.164354	0.329642	0.576344	774.417	0.0390876	0.109302	0.715972	0.839272
Ascc2	1600.67	0.0597114	0.213581	0.754919	0.887918	2078.41	0.140304	0.0877972	0.105488	0.226629
Ascc3	2822.27	-0.164487	0.250357	0.455538	0.691408	2265.4	-0.328527	0.0961497	0.000505753	0.0022612
Ascl2	851.179	5.11112	0.58688	1.8784e-19	2.2924e-17	646.958	3.42681	0.220831	1.71789e-55	2.13981e-53
Ascl3	15.5934	-5.66579	1.87278	0.000101604	0.00108579	5.43449	-0.796777	0.959771	0.0394355	0.102512
Ascl4	12.3337	-0.120311	0.534554	0.389912	0.633002	11.4916	-0.355568	0.527522	0.222494	0.395555
Asf1a	1258.98	-0.393752	0.192515	0.0275999	0.105677	531.095	0.0188859	0.0941631	0.839334	0.9126
Asf1b	668.415	1.10912	0.399684	0.000839154	0.00651465	232.677	0.336442	0.233186	0.110128	0.234425
Ash1l	4966.39	-0.166787	0.274291	0.47856	0.710504	4377.6	0.152981	0.0978085	0.110918	0.235716
Ash2l	2305.11	0.528656	0.216739	0.00759843	0.0395949	1744.64	0.037675	0.090552	0.673855	0.811147
Asl	1196.83	0.304083	0.169037	0.0574051	0.182823	791.501	0.293687	0.1029	0.00361068	0.013132
Asna1	1215.59	0.371671	0.150313	0.00985142	0.0483615	1234.83	0.0515563	0.0922354	0.571408	0.738905
Asns	66.0605	1.11315	0.475823	0.00263	0.016781	60.162	-0.0279019	0.389157	0.915628	0.956509
Asnsd1	2569.82	0.490734	0.234129	0.0200344	0.0830315	2510.84	0.219345	0.0741452	0.00281659	0.0105378
Asph	27.6711	0.257315	0.535958	0.289251	0.533998	40.4037	-1.46956	0.446189	0.000101486	0.000517377
Asphd2	15.6631	0.0396779	0.500218	0.831012	0.925616	8.94318	1.86641	0.833775	0.00169308	0.00668753
Aspm	35.7076	0.195866	0.460672	0.46179	0.695248	62.8336	0.000282319	0.379998	0.998086	0.999078
Aspscr1	2179.05	0.0436796	0.1733	0.791584	0.907145	1862.31	0.0308451	0.112146	0.781394	0.879758
Asrgl1	1082.82	0.575148	0.170367	0.000364888	0.00322376	987.982	0.144919	0.113953	0.193539	0.357264
Ass1	1310.98	-0.647731	0.158899	1.95181e-05	0.000257605	1760.86	-0.243562	0.124157	0.0434295	0.110848
Aste1	396.885	0.1538	0.318813	0.550511	0.765386	420.534	-0.0162682	0.106994	0.876025	0.934414
Astl	8.65989	0.100339	0.508732	0.593067	0.793645	5.05811	0.176222	0.496181	0.477957	0.661382
Asxl1	3769.88	-0.0760768	0.20099	0.686542	0.84935	6054.75	0.0459326	0.0486351	0.344369	0.535522
Asxl2	1924.45	0.22329	0.207635	0.242954	0.479911	4916.74	0.23207	0.105202	0.023907	0.0674154
Atad1	2658.82	-0.240495	0.19777	0.188416	0.408135	2831.84	-0.106946	0.105644	0.30116	0.489241
Atad2	2527.89	-0.255725	0.193927	0.155823	0.361121	1794.68	0.264611	0.0893029	0.00265048	0.0100005
Atad2b	1664.96	-0.119059	0.229114	0.56309	0.7741	2320.86	-0.0671311	0.103703	0.508685	0.689091
Atad3a	824.97	-0.0492672	0.235985	0.813757	0.917622	924.87	-0.812071	0.115779	7.61259e-13	1.01758e-11
Atad3aos	2.76771	-0.0593928	0.521981	0.651374		16.6067	0.409037	0.456916	0.182156	0.341375
Atad5	266.213	0.0739141	0.335151	0.780126	0.900838	380.564	0.621354	0.178218	0.000226326	0.00108375
Atat1	84.4121	0.699171	0.513896	0.0427194	0.147273	146.418	1.29187	0.384741	0.000101885	0.000519139
Atcay	546.409	2.09439	0.479687	9.33201e-07	1.79225e-05	750.148	2.16516	0.143737	2.61883e-52	2.76831e-50
Atcayos	52.0977	1.00279	0.555143	0.00990105	0.0485531	7.3063	3.10013	1.05944	0.00027406	0.00129332
Ate1	1862.36	0.0999992	0.163106	0.52065	0.743032	1906.93	-0.259716	0.096959	0.00638833	0.0216367
Atf1	2925.81	-0.558362	0.18275	0.00112239	0.00830497	1872.75	-0.0042604	0.111986	0.967035	0.982764
Atf1-ps	407.693	-0.552897	0.292696	0.0266816	0.103219	511.356	0.0315361	0.122882	0.792395	0.886249
Atf2	2702.21	0.361802	0.154523	0.0142259	0.0636723	2269.03	0.230956	0.0717906	0.00117463	0.0048127
Atf3	744.212	0.920208	0.533438	0.0137797	0.0622073	35.6651	0.0535898	0.482268	0.818064	0.900032
Atf4	6619.97	-0.14157	0.217213	0.473897	0.706792	7258.2	-0.00879388	0.0636776	0.880472	0.937006
Atf5	29.6653	-0.329935	0.507423	0.242594	0.479529	124.058	-0.438784	0.164538	0.0049981	0.0174572
Atf6	998.282	0.517171	0.24146	0.0167937	0.0721656	763.327	1.31843	0.15626	5.15242e-18	1.07192e-16
Atf6b	3016.47	0.690669	0.203176	0.000258442	0.00241749	2062.42	0.268735	0.0912087	0.00276691	0.0103917
Atf7	780.707	-0.219874	0.221786	0.273784	0.517116	2389.27	-0.103823	0.0712069	0.141092	0.28282
Atf7ip	4637.6	0.198865	0.189837	0.262671	0.504753	8420.36	0.0588373	0.0601511	0.324878	0.51523
Atg10	454.69	0.49513	0.257265	0.0292387	0.110337	194.193	0.588583	0.166767	0.000205838	0.000994657
Atg101	2597.89	-0.240579	0.340937	0.366952	0.611343	697.311	-0.242612	0.111324	0.025626	0.0714997
Atg12	3967.98	-0.467858	0.231329	0.0246738	0.0973742	1638.97	0.0742724	0.101792	0.456548	0.642274
Atg13	2203.82	-0.198566	0.201728	0.285263	0.52994	2043.56	-0.249528	0.081505	0.00193422	0.0075305
Atg14	881.162	0.0974362	0.211551	0.617671	0.808386	1159.34	-0.848294	0.0929269	2.46278e-20	5.80967e-19
Atg16l1	1127.66	-0.118332	0.23193	0.569149	0.778804	1921.84	-0.123388	0.0661775	0.0601944	0.144561
Atg16l2	1028.42	0.362845	0.210224	0.0599499	0.188753	1481.99	0.302261	0.139435	0.0246749	0.0692711
Atg2a	2735.94	-0.120136	0.191165	0.499683	0.727875	2646.19	-0.101733	0.0684902	0.133978	0.272131
Atg2b	837.449	0.0843614	0.172426	0.606559	0.802115	3133.51	0.0463961	0.0791044	0.55442	0.726691
Atg3	2929.17	-0.42517	0.138335	0.00140069	0.00999261	1468.71	-0.293618	0.0760091	9.29386e-05	0.000477036
Atg4a	233.52	0.460565	0.287499	0.06062	0.190279	389.436	-0.0734932	0.134262	0.571177	0.738905
Atg4a-ps	259.558	0.374385	0.297121	0.133946	0.326109	323.114	0.0313282	0.133563	0.809072	0.894972
Atg4b	1338.65	-0.093684	0.216685	0.633896	0.818112	1854.39	-0.0189264	0.0705374	0.78521	0.881946
Atg4c	28.749	0.0785457	0.485694	0.718403	0.868862	22.4004	-2.02461	0.486394	2.50565e-06	1.6804e-05
Atg4d	1028.99	-0.0050438	0.183138	0.975242	0.989534	1244.79	-0.17192	0.0688804	0.0118027	0.0368065
Atg5	2400.88	-0.249754	0.140103	0.0642642	0.198384	1160.17	-0.119448	0.105675	0.24812	0.427629
Atg7	1412.87	0.0858916	0.206932	0.654254	0.830334	688.379	0.102507	0.106351	0.326216	0.516766
Atg9a	923.38	-0.158366	0.196536	0.385492	0.628277	1251.45	-0.000314799	0.0924851	0.995593	0.997634
Atg9b	29.6452	-0.189979	0.493908	0.433269	0.67301	23.9929	-0.0938284	0.337363	0.722368	0.843582
Atic	1294.87	-0.313744	0.249948	0.152992	0.357456	2699.63	-0.227533	0.105672	0.0278864	0.076583
Atl1	13.7903	-0.00541142	0.49107	0.973738	0.988984	28.0734	-0.939602	0.566904	0.0151387	0.0456027
Atl2	1954.06	-0.740646	0.274091	0.00215696	0.0143479	918.657	-0.433249	0.0858588	3.06985e-07	2.34967e-06
Atl3	943.187	0.410535	0.219447	0.0399396	0.139983	4749.27	0.510557	0.11016	2.13597e-06	1.44636e-05
Atm	690.684	-0.00591869	0.19073	0.971895	0.987545	3056.81	-0.284709	0.126089	0.0189996	0.0553221
Atmin	1979.03	0.539308	0.215099	0.00625526	0.0337984	2794.5	0.285655	0.126699	0.0202266	0.0583839
Atn1	1339.46	-1.39269	0.236045	4.33536e-10	1.6708e-08	1961.07	-1.44246	0.105761	3.01186e-43	2.20599e-41
Atox1	1697.56	-0.343655	0.18113	0.0426044	0.146987	837.402	0.0549493	0.0726048	0.445594	0.632206
Atp10a	1350.33	0.172187	0.202206	0.358223	0.602778	1123.18	0.247709	0.0881969	0.00441282	0.015642
Atp10d	1107.47	-0.771209	0.375867	0.0104514	0.0507851	3486.7	-0.445782	0.135531	0.000655348	0.00286007
Atp11a	553.043	0.345588	0.191874	0.0530753	0.172974	2017.4	0.540535	0.167418	0.000677317	0.00294543
Atp11b	7741.9	-0.596917	0.173617	0.0002742	0.0025441	7270.42	-0.701652	0.0737629	7.6445e-22	1.99861e-20
Atp11c	742.698	-0.302377	0.263933	0.187419	0.406648	1223.3	-0.198696	0.0792416	0.0111835	0.0351054
Atp13a1	2283.42	-0.235651	0.171742	0.145767	0.346007	2941.14	-0.372431	0.118629	0.00125078	0.00509378
Atp13a2	1123.39	0.413372	0.249395	0.0616297	0.192583	1593.58	0.141031	0.101484	0.15751	0.307197
Atp13a3	2646.91	-0.743941	0.199153	6.32394e-05	0.000720386	4652.19	-0.381618	0.0855835	6.02632e-06	3.79919e-05
Atp1a1	5326.27	-0.30512	0.161644	0.0457816	0.155484	16604.8	-0.327945	0.104058	0.00146128	0.00585592
Atp1a2	3.57039	-0.0192499	0.522408	0.861426		5.65661	-0.468069	0.679457	0.106426	0.228185
Atp1a3	1039.17	1.62003	1.14766	0.00630317	0.033987	776.643	2.02075	0.200354	5.78554e-25	1.82487e-23
Atp1b1	2002.18	-0.319412	0.210264	0.09582	0.261218	2605.65	-0.906445	0.112501	2.12645e-16	3.9591e-15
Atp1b2	10.0517	0.152529	0.558091	0.153978	0.358707	7.65053	-0.275042	0.616196	0.119355	0.249558
Atp1b3	24163.9	-1.10897	0.188352	7.03493e-10	2.57563e-08	19273.6	-1.79584	0.186452	5.53762e-23	1.55148e-21
Atp23	191.682	0.484527	0.269138	0.0388451	0.136934	360.601	0.00878432	0.106044	0.933655	0.965346
Atp2a1	1.77138	-0.0738059	0.535722	0.401247		5.56508	-0.13854	0.493942	0.554479	0.72672
Atp2a2	4441.5	0.0884109	0.213298	0.653419	0.829814	4859.9	0.0255898	0.0621173	0.678639	0.813994
Atp2a3	15051.5	-0.0802039	0.217207	0.696618	0.855244	13750.4	-0.37099	0.0923336	5.37648e-05	0.000288207
Atp2b1	4654.14	-0.434283	0.234669	0.0395217	0.138752	3635.36	0.179567	0.0934904	0.0507103	0.125881
Atp2b2	5.13567	-0.163518	0.541812	0.322101	0.568491	13.9486	0.020751	0.477669	0.931224	0.964464
Atp2b4	538.117	0.359819	0.313683	0.163345	0.372424	5392.58	1.51739	0.0789027	2.59785e-83	8.19412e-81
Atp2c1	3014.07	0.307017	0.18443	0.0752889	0.221155	2047.24	0.0894974	0.0639982	0.159288	0.309984
Atp5a1	30740.5	-0.199234	0.12974	0.116194	0.297656	17078.7	-0.110685	0.0949632	0.237734	0.414694
Atp5b	48985.6	-0.254687	0.154417	0.0837544	0.238557	18434.9	-0.151016	0.0858191	0.0883322	0.197782
Atp5c1	9786.3	-0.162368	0.175592	0.326108	0.572426	4480.79	0.0485384	0.0693703	0.481378	0.664865
Atp5d	8274.9	-0.00633537	0.120062	0.943826	0.975928	3357.39	-0.0644261	0.104382	0.537966	0.712575
Atp5e	4017.22	-0.170654	0.218068	0.39575	0.638063	2733.63	-0.0237367	0.0969565	0.802842	0.891736
Atp5f1	6191.15	-0.129875	0.140795	0.355839	0.600865	3749.91	-0.0634837	0.0890051	0.469524	0.654024
Atp5g1	2293.57	-0.0186505	0.206622	0.926071	0.969776	503.023	-0.208578	0.161252	0.174388	0.3311
Atp5g2	116.93	0.265285	0.372698	0.340014	0.586203	92.2513	-0.347902	0.210622	0.0722117	0.167776
Atp5g3	7676.05	-0.164717	0.158664	0.275306	0.518993	3864.57	0.118089	0.0986811	0.224105	0.397262
Atp5h	3267.57	-0.386757	0.185465	0.0254422	0.0995821	1646.02	-0.132207	0.069562	0.0551621	0.134625
Atp5j	5447.66	0.0948105	0.163009	0.543032	0.759628	2456.2	0.206572	0.0717926	0.00371485	0.0134582
Atp5j2	3195.66	-0.360885	0.191136	0.0422461	0.146192	786.993	0.154885	0.100181	0.115789	0.243665
Atp5k	951.532	0.0752513	0.232267	0.72175	0.870062	1029.94	0.0550049	0.0966478	0.563767	0.733325
Atp5k-ps2	55.6801	0.125288	0.366121	0.644491	0.824635	94.1765	0.167075	0.231225	0.424621	0.613965
Atp5l	1953.99	-0.437657	0.215858	0.0261881	0.101742	1123.4	-0.322368	0.0773277	2.47393e-05	0.000140927
Atp5o	2923.91	-0.0541834	0.197862	0.766502	0.893277	2123.17	-0.0723771	0.101642	0.46777	0.652476
Atp5s	220.344	0.395472	0.260277	0.0823492	0.235397	83.614	0.929551	0.300391	0.000457118	0.0020631
Atp6ap1	7437.12	-0.0542102	0.147697	0.69596	0.854821	4364.24	0.0201621	0.0493362	0.678675	0.813994
Atp6ap2	6237.94	0.0189101	0.189933	0.917941	0.9659	2129.7	0.0343489	0.0767892	0.653649	0.797394
Atp6v0a1	93.7672	0.425279	0.448253	0.161392	0.369212	305.37	1.77009	0.255272	4.15306e-13	5.69147e-12
Atp6v0a2	4609.27	0.26684	0.198028	0.146167	0.346687	5491.32	-0.0330121	0.0697892	0.66615	0.80624
Atp6v0b	1355.8	0.0758009	0.180554	0.656863	0.831731	1164.54	0.0880776	0.155591	0.555684	0.727616
Atp6v0c	12380.1	-0.101694	0.175805	0.535748	0.754357	2812.3	-0.061115	0.0575326	0.285691	0.472195
Atp6v0d1	2458.17	-0.201569	0.187712	0.249309	0.487331	1806.64	0.0981154	0.0727599	0.17379	0.330286
Atp6v0d2	25.3	-4.74559	1.54372	7.14862e-05	0.000804319	5.74449	-6.59938	2.73295	7.28806e-06	4.53902e-05
Atp6v0e	4932.33	-0.104087	0.158621	0.490707	0.720996	1852.35	0.0915006	0.07976	0.246443	0.425708
Atp6v0e2	7.89996	-0.0769578	0.531348	0.48419	0.715046	550.33	1.38887	0.120044	8.19202e-32	3.66598e-30
Atp6v1a	1974.31	0.404307	0.197594	0.0273569	0.105144	1730.5	0.140758	0.086588	0.0995666	0.216733
Atp6v1b2	3047.71	0.312817	0.181543	0.0660982	0.201967	3008.43	0.0430742	0.0617635	0.484746	0.667866
Atp6v1c1	2736.86	0.51501	0.190447	0.00381162	0.0226426	1755.89	0.234649	0.0614226	0.000120435	0.000605301
Atp6v1d	4165.52	-0.214974	0.148835	0.132896	0.324114	1280.48	0.0105386	0.0718495	0.883488	0.938786
Atp6v1e1	4067.45	-0.275718	0.150788	0.055781	0.179239	1541.2	0.0259432	0.0791747	0.741342	0.855119
Atp6v1f	5235.63	-0.0339131	0.137098	0.796515	0.909504	1903.81	0.16821	0.0642172	0.00834204	0.027244
Atp6v1g1	3716.56	-0.118238	0.208604	0.53584	0.754428	1446.71	-0.186908	0.0765583	0.0136123	0.041646
Atp6v1g2	104.429	0.552543	0.535545	0.0934766	0.256817	52.7027	0.787817	0.425886	0.0161628	0.0482859
Atp6v1g3	36.4892	0.248518	0.536596	0.296904	0.542049	20.1172	2.14381	0.678104	0.000101117	0.000515765
Atp6v1h	4410.64	0.0106617	0.152736	0.935492	0.972339	1774.45	0.0692244	0.0826359	0.398118	0.58946
Atp7a	720.576	-0.00362032	0.238332	0.984515	0.993884	549.001	0.0290776	0.138294	0.828962	0.906919
Atp7b	4.3481	0.0595426	0.539176	0.160986		13.4005	-0.181618	0.510171	0.442157	0.628723
Atp8a1	1669.57	0.155218	0.179161	0.357777	0.60236	3412.43	0.560707	0.0800246	1.29546e-12	1.70369e-11
Atp8a2	205.245	-0.287938	0.648421	0.0178624	0.0758677	119.415	-2.83158	0.286776	4.22869e-24	1.26641e-22
Atp8b2	3279.22	0.0483276	0.225975	0.815866	0.91834	7861.59	-0.27784	0.0809396	0.000509427	0.00227399
Atp8b4	236.794	-3.3861	0.462718	1.73012e-14	1.28225e-12	484.344	-4.16216	0.259362	2.12609e-59	3.07984e-57
Atp9a	1786.55	1.93948	0.233198	7.9792e-18	8.07001e-16	3013.55	1.0357	0.0935853	4.22137e-29	1.64777e-27
Atp9b	3385.18	1.15179	0.222084	3.79888e-08	1.00205e-06	4107.04	0.960113	0.0930256	1.56131e-25	5.08881e-24
Atpaf1	424.243	0.216767	0.232554	0.301167	0.546399	480.912	0.337314	0.118821	0.00356703	0.0129901
Atpaf2	1126.98	0.127648	0.157562	0.397063	0.63933	555.204	-0.0267336	0.0974318	0.779691	0.878946
Atpif1	1400.27	0.0917124	0.176867	0.58402	0.789108	479.027	0.370739	0.169989	0.0213722	0.0612118
Atr	527.507	-0.302839	0.246626	0.164937	0.374572	1561.73	-0.0552572	0.0889181	0.526865	0.702925
Atraid	1059.09	0.024407	0.174689	0.883915	0.95182	927.304	0.0443256	0.0762021	0.557504	0.728877
Atrip	633.258	0.061825	0.238232	0.773878	0.897757	619.392	-0.29794	0.0974035	0.00184831	0.00722333
Atrn	387.157	-0.137317	0.329889	0.596285	0.794757	1485.76	-0.355879	0.0848994	2.13948e-05	0.000123094
Atrnl1	58.2081	-0.128051	0.442204	0.618895	0.808787	143.734	-1.51349	0.178965	3.25361e-18	6.85643e-17
Atrx	6345.93	-0.0414807	0.283515	0.859344	0.94002	7440.08	0.283145	0.0844748	0.000666982	0.00290501
Atxn1	893.341	0.447841	0.263256	0.0522922	0.171031	2113.7	1.75484	0.110893	2.42477e-57	3.29297e-55
Atxn10	6350.15	0.107321	0.114613	0.343856	0.590213	3141.05	0.291834	0.11364	0.00860037	0.0279802
Atxn1l	227.288	0.0311573	0.273928	0.896376	0.957894	2059.46	0.355142	0.0696148	2.64815e-07	2.04127e-06
Atxn2	1397.05	-0.309422	0.277101	0.191984	0.413243	1108.42	-0.200135	0.0933807	0.0293401	0.080058
Atxn2l	6355.64	-0.0269324	0.170792	0.865398	0.94305	10223.9	-0.0423432	0.098976	0.662346	0.803576
Atxn3	672.868	-0.192119	0.223462	0.341709	0.587962	1236.18	-0.052538	0.0938576	0.569137	0.737577
Atxn7	1201.06	0.349362	0.160691	0.0223404	0.0903585	3014.45	0.0395568	0.0828827	0.62822	0.77894
Atxn7l1	3029.54	-0.0372796	0.14695	0.79315	0.907747	2603.26	0.255457	0.0746977	0.000552009	0.00244953
Atxn7l2	531.446	-0.485159	0.264362	0.0356197	0.128105	455.847	-0.552455	0.131654	1.46497e-05	8.69205e-05
Atxn7l3	1732.85	-0.456165	0.144121	0.000975851	0.00738484	4904.6	-0.499007	0.0958489	1.317e-07	1.05641e-06
Atxn7l3b	4131.41	-0.476797	0.199133	0.00969118	0.0477156	3195.15	-0.00130521	0.0695108	0.984128	0.991428
AU015228	2.45992	0.0548968	0.529025	0.592642		2.65829	0.00694457	0.512262	0.969733	0.984432
AU019823	841.801	-0.627773	0.199808	0.000720637	0.0057232	1271.57	-0.220708	0.103767	0.0299864	0.0816066
AU020206	1236.47	0.895784	0.285311	0.000403242	0.00351178	8444.7	2.35802	0.122966	4.85176e-83	1.50605e-80
AU022133	4.77079	-0.0474109	0.509421	0.766408		12.9745	-0.138053	0.422659	0.612157	0.768231
AU022252	268.339	0.17275	0.373018	0.528858	0.74915	500.288	-0.108357	0.119241	0.350531	0.541939
AU040320	2547.61	0.659538	0.212428	0.000742519	0.00585886	2141.07	0.264942	0.0636208	2.75675e-05	0.000155677
AU041133	133.11	1.06174	0.360913	0.000558256	0.00462837	153.132	0.447054	0.189667	0.0116924	0.0364975
Auh	1310.58	0.0462595	0.173991	0.780035	0.900789	1226.05	0.21654	0.103585	0.0332189	0.0889658
Aunip	7.78417	0.0285356	0.52856	0.752515	0.886646	3.18814	-0.0211885	0.51903	0.890819	0.943255
Aup1	7678.41	-0.253174	0.167988	0.110555	0.287637	3994.73	-0.124166	0.0977543	0.200774	0.366674
Aurka	141.756	0.326268	0.440176	0.261766	0.503614	90.6185	-0.221786	0.302186	0.378083	0.56921
Aurkaip1	2129.82	-0.0198174	0.14166	0.883666	0.951737	1711.48	0.0839178	0.0736957	0.250758	0.431012
Aurkb	40.7464	0.401813	0.705819	0.0704201	0.211087	44.5032	-0.0779488	0.439831
Auts2	53.6649	-3.54136	0.824878	8.17034e-07	1.58775e-05	43.0601	-3.51512	0.482431	1.9637e-14	3.07217e-13
AV039307	3.2884	-0.156759	0.562957	0.0808531		4.26888	-0.22896	0.524853	0.348914	0.5401
[truncated: 16,348 more rows]
