# Supplementary material for: A T follicular helper cell origin for T regulatory type 1 cells
Source: Cell Mol Immunol. 2023 Mar 27;20(5):489–511. doi: 10.1038/s41423-023-00989-z (PMC10202951; doi:10.1038/s41423-023-00989-z)
Supplement: Supplementary file 6 — Database 5 [file 41423_2023_989_MOESM6_ESM.xlsx]

## Sheet: Hoja1
			TFH vs. Th0			Tr1-like vs. TFH			Tr1-like vs. Th0
Gene ID	Total counts	Gene type	P-value	FDR step up	Fold change	P-value	FDR step up	Fold change	P-value	FDR step up	Fold change
Osbpl3	19374	protein_coding	0	0	88.3784	2.71491e-77	1.62192e-74	-2.81133	1.86931e-261	1.02089e-258	31.4365
Endod1	46545	protein_coding	0	0	30.8948	0.503667	0.670471	-1.04994	0	0	29.4254
Bach2	23364.3	protein_coding	0	0	-18.6779	1.11018e-44	2.50556e-42	2.84293	5.9407e-164	1.14155e-161	-6.56994
Ptpn13	57859.7	protein_coding	0	0	30.9146	0.477176	0.648073	-1.05754	0	0	29.2325
Ksr1	50091.4	protein_coding	0	0	8.35872	0.336127	0.512916	-1.04802	0	0	7.97571
Tiam1	63081.6	protein_coding	0	0	20.6405	8.67023e-09	1.17094e-07	1.41996	0	0	29.3087
Pdcd1	178881	protein_coding	0	0	461.204	4.00209e-51	1.19545e-48	-2.73594	0	0	168.572
Nav2	67350.4	protein_coding	0	0	28.4265	3.30883e-76	1.92026e-73	-3.26658	9.60654e-218	3.43732e-215	8.70221
Syt11	54928.2	protein_coding	0	0	9.51348	0.119067	0.244341	-1.08269	0	0	8.78686
Tnfsf11	46939.4	protein_coding	0	0	134.596	0.000442555	0.00234093	-1.24085	0	0	108.471
Lrig1	64896	protein_coding	0	0	9.13129	4.3208e-08	5.23028e-07	1.31699	0	0	12.0259
Arl4c	151614	protein_coding	0	0	-16.233	2.96802e-88	2.23283e-85	3.15504	2.07673e-183	5.0704e-181	-5.14511
Itgb1	295071	protein_coding	0	0	11.9844	1.8131e-68	9.20691e-66	2.66505	0	0	31.9391
Maf	195794	protein_coding	0	0	157.809	0.000981607	0.00471884	-1.3232	0	0	119.263
Slc22a15	38294.8	protein_coding	0	0	55.6805	1.7399e-07	1.90722e-06	1.35443	0	0	75.4151
Tbc1d4	303828	protein_coding	0	0	32.8737	0.30365	0.47983	1.09045	0	0	35.8471
B4galnt4	21072.9	protein_coding	0	0	126.619	8.79617e-24	4.61674e-22	-2.00131	2.81046e-253	1.42257e-250	63.268
Serinc5	55719.1	protein_coding	0	0	12.5236	3.02518e-22	1.4224e-20	-1.54158	0	0	8.12389
Pou2af1	53353.5	protein_coding	0	0	23.0448	6.13646e-25	3.47197e-23	-1.79731	0	0	12.8218
Izumo1r	178887	protein_coding	0	0	7.91335	1.0215e-31	9.92761e-30	1.7669	0	0	13.9821
Nt5e	74809.6	protein_coding	0	0	15.5491	0.504688	0.671375	-1.04405	0	0	14.893
Cxxc5	20889.3	protein_coding	0	0	87.8464	8.88472e-09	1.19832e-07	-1.48535	3.22514e-284	2.09161e-281	59.142
S1pr2	38496.4	protein_coding	0	0	33.9119	6.97919e-22	3.16431e-20	-1.95745	1.78222e-278	1.08783e-275	17.3246
Asb2	32886.6	protein_coding	0	0	516.638	6.01639e-65	2.77738e-62	-3.07931	1.27181e-216	4.39899e-214	167.777
Gpm6b	125633	protein_coding	0	0	139	1.61478e-63	6.83321e-61	2.84355	0	0	395.253
Spock2	86109.5	protein_coding	0	0	244.098	1.47671e-07	1.64176e-06	-1.34153	0	0	181.955
Fam43a	28755	protein_coding	3.16405e-305	2.38031e-302	235.681	0.20343	0.362749	-1.06805	7.73373e-303	5.34994e-300	220.664
Nrp1	36173.8	protein_coding	8.3344e-297	6.04601e-294	29.8515	1.6389e-37	2.29582e-35	2.34138	0	0	69.8937
Trim8	92099.8	protein_coding	5.05896e-296	3.54337e-293	4.34573	0.105221	0.222561	-1.06053	1.22011e-307	9.37813e-305	4.09771
AI504432	84397.3	lincRNA	1.79644e-293	1.21631e-290	7.29326	4.27089e-64	1.88588e-61	-2.32191	9.65244e-111	9.72413e-109	3.14106
Trerf1	50435	processed_transcript	9.40435e-292	6.16197e-289	9.19212	1.32833e-27	9.30377e-26	-1.81268	1.40581e-175	3.17118e-173	5.071
Atp1a3	21515.9	protein_coding	9.29719e-290	5.90139e-287	171.364	1.12698e-46	2.63116e-44	-3.63687	1.52716e-171	3.16931e-169	47.1185
Anxa2	18963.6	protein_coding	3.05868e-289	1.88266e-286	28.9795	1.18634e-40	1.97516e-38	-2.71601	1.0331e-155	1.83248e-153	10.6699
Tox2	79113.1	protein_coding	5.46883e-289	3.26714e-286	2013.65	5.53594e-33	5.82622e-31	-2.0289	1.88368e-240	8.31744e-238	992.487
Bcl2	58728.1	protein_coding	5.34791e-284	3.10362e-281	-5.88268	0.237328	0.405162	1.05725	1.44221e-303	1.03208e-300	-5.56412
Ccr7	83439.8	protein_coding	6.7369e-283	3.80111e-280	-60.6572	8.4174e-180	3.41948e-176	21.691	2.64656e-23	3.65186e-22	-2.79643
Art2b	125554	protein_coding	5.64037e-282	3.09641e-279	11.9195	1.05199e-29	8.68616e-28	-2.0556	1.47568e-161	2.75899e-159	5.79853
Lnx2	43678.7	protein_coding	3.24579e-281	1.73496e-278	5.40045	3.64578e-27	2.45209e-25	-1.57553	2.07917e-167	4.2303e-165	3.4277
Icos	103816	protein_coding	9.68911e-279	5.04629e-276	18.037	0.000439332	0.0023257	-1.29645	2.33419e-261	1.24209e-258	13.9126
Samsn1	33139.9	protein_coding	5.67578e-276	2.88216e-273	9.40001	4.40364e-06	3.73472e-05	-1.2865	7.66914e-242	3.45995e-239	7.30667
Ptprj	17824.9	protein_coding	2.35952e-268	1.16894e-265	66.5373	3.77587e-07	3.92505e-06	-1.50342	2.10028e-232	8.54648e-230	44.2573
Zdhhc2	18402	protein_coding	7.53263e-266	3.64292e-263	37.9769	3.26521e-14	8.17791e-13	-1.84097	1.44213e-199	4.0444e-197	20.6287
Egln3	30050.7	protein_coding	1.03828e-264	4.90456e-262	54.9887	1.32534e-10	2.28526e-09	-1.83317	7.42151e-210	2.26498e-207	29.9966
Ikzf2	134538	protein_coding	2.53049e-263	1.16817e-260	45.6271	0.0028552	0.0119849	-1.34878	5.94733e-253	2.93869e-250	33.8283
Bcl2a1b	38211.6	protein_coding	3.12398e-257	1.4101e-254	26.3852	0.00387206	0.0155157	-1.26813	2.17402e-246	1.0254e-243	20.8064
Cxcr5	188134	protein_coding	2.07814e-252	9.17635e-250	589.429	1.16531e-10	2.02652e-09	-2.89282	6.66274e-196	1.77272e-193	203.756
Cyfip1	46602.1	protein_coding	4.39828e-248	1.9008e-245	33.2943	8.79047e-06	7.03515e-05	-1.50095	4.71053e-217	1.65691e-214	22.1821
Rnf144a	12171.2	protein_coding	4.53081e-244	1.91729e-241	31.47	4.09504e-28	3.00875e-26	-2.32774	6.50655e-149	1.02296e-146	13.5196
Esyt1	93891	protein_coding	4.50937e-243	1.86927e-240	-19.4794	5.05198e-111	6.41348e-108	6.53198	3.47432e-40	9.02409e-39	-2.98216
Bcl6	95841	protein_coding	8.58416e-242	3.48723e-239	29.6325	1.15502e-15	3.25392e-14	-2.11085	9.53604e-167	1.92137e-164	14.0382
St3gal2	26687.6	protein_coding	4.02764e-236	1.60411e-233	10.3927	1.84524e-17	6.0648e-16	-1.70048	4.5812e-157	8.33979e-155	6.11167
Adap1	8861.02	protein_coding	4.09836e-233	1.60088e-230	29.044	2.52436e-33	2.72738e-31	-2.34207	8.31104e-137	1.13473e-134	12.401
Mapre2	44869.6	protein_coding	2.42135e-231	9.27972e-229	6.36494	5.55955e-06	4.6376e-05	-1.26138	1.20338e-198	3.32983e-196	5.04601
Sec14l1	33895.2	protein_coding	5.66524e-230	2.13097e-227	4.33469	3.44143e-114	4.66016e-111	-2.5528	4.40138e-34	9.30161e-33	1.69801
Tnfsf14	14841.7	protein_coding	6.84569e-230	2.52817e-227	130.857	3.36616e-14	8.41001e-13	-1.8706	1.30362e-181	3.07433e-179	69.9544
Hif1a	277189	protein_coding	1.01029e-228	3.66445e-226	19.9365	4.23052e-28	3.09102e-26	-2.58055	2.06805e-122	2.33251e-120	7.72565
Plxnc1	27543.3	protein_coding	1.33418e-228	4.75435e-226	6.06009	5.19429e-10	8.26206e-09	-1.35494	2.28418e-175	5.09715e-173	4.4726
Trib1	18148.8	protein_coding	2.51383e-228	8.8036e-226	26.0289	0.00435358	0.0171243	1.23786	2.77154e-280	1.74296e-277	32.22
Il2rb	148060	protein_coding	8.29411e-227	2.85542e-224	9.60236	4.93755e-41	8.42787e-39	2.36023	0	0	22.6637
Fam46a	8762.31	protein_coding	4.95475e-224	1.67735e-221	-41.6165	0.0001216	0.000741278	1.59741	1.50861e-216	5.13248e-214	-26.0524
Rnf216	23386.3	protein_coding	6.89039e-223	2.29439e-220	5.0112	2.34801e-05	0.000169001	1.19568	4.29966e-304	3.18682e-301	5.99176
Casp1	25969.1	protein_coding	1.25619e-222	4.11543e-220	15.2712	0.0362885	0.0971521	-1.16522	3.7687e-220	1.39664e-217	13.1058
Ptger2	19732.8	protein_coding	3.37388e-222	1.08778e-219	57.1748	0.0224081	0.0661175	-1.24087	4.13252e-215	1.34003e-212	46.0762
Asap1	99033.5	protein_coding	1.66412e-221	5.28151e-219	3.47679	6.47381e-08	7.60532e-07	1.21297	0	0	4.21724
Atcay	12244.9	protein_coding	1.76954e-221	5.52967e-219	33.8516	7.45425e-08	8.67186e-07	-1.53237	5.813e-183	1.38663e-180	22.091
Wdfy2	31797.9	protein_coding	2.40024e-220	7.38693e-218	9.29225	7.13131e-98	6.29788e-95	-3.83196	7.51606e-40	1.92807e-38	2.42493
Kcnf1	35983.5	protein_coding	1.00782e-216	3.05535e-214	11.5399	1.21872e-12	2.63068e-11	-1.6384	4.76563e-155	8.38145e-153	7.04339
Mvb12b	25134.1	protein_coding	2.20585e-214	6.58901e-212	17.2057	9.10199e-19	3.32517e-17	-2.0206	1.67038e-135	2.20798e-133	8.51511
Atp2b4	55452.6	protein_coding	8.77302e-214	2.58257e-211	7.31474	5.05943e-18	1.71851e-16	1.63133	0	0	11.9327
Sytl3	8005.26	protein_coding	9.26287e-213	2.68782e-210	77.6663	3.31913e-79	2.10682e-76	-4.65387	8.20347e-92	6.14609e-90	16.6886
Pced1b	45798.6	protein_coding	1.43243e-212	4.09797e-210	-7.55776	0.00024062	0.00136066	1.25547	1.7955e-192	4.65776e-190	-6.01987
Ptpn22	120946	protein_coding	2.59537e-212	7.32183e-210	4.36646	6.10505e-09	8.45301e-08	-1.28958	3.4207e-165	6.69715e-163	3.38597
Anxa6	119059	protein_coding	7.18968e-212	2.0005e-209	-7.35505	3.27381e-233	6.64976e-229	7.12647	0.594685	0.707886	-1.03207
Cybb	45420.9	protein_coding	8.43012e-211	2.31396e-208	342.357	1.41421e-12	3.02692e-11	1.9153	2.34802e-268	1.35357e-265	655.716
Ephx1	77085	protein_coding	8.4396e-210	2.28567e-207	4.29788	0.561436	0.718174	-1.02529	6.77446e-229	2.65265e-226	4.19187
Ext1	40438.4	protein_coding	3.62387e-207	9.68526e-205	6.34192	0.0203291	0.061156	1.13163	1.95584e-264	1.09702e-261	7.17668
Tgfbr3	37594.6	protein_coding	1.03947e-206	2.74204e-204	-3.65597	7.45411e-103	7.5704e-100	2.36846	1.97629e-29	3.57265e-28	-1.54361
Pear1	72114.4	protein_coding	9.62939e-206	2.50759e-203	14.6495	3.29967e-05	0.00022953	-1.3941	7.25901e-179	1.65545e-176	10.5082
Cd22	51781	protein_coding	1.51607e-204	3.89802e-202	1520.82	1.45223e-06	1.37007e-05	-1.36905	3.23669e-189	8.1916e-187	1110.85
Jak2	147769	protein_coding	2.51136e-203	6.37635e-201	4.46534	0.000877745	0.00427278	-1.16338	9.39369e-187	2.3208e-184	3.83827
Ggt5	10704.8	protein_coding	2.97479e-203	7.45975e-201	-25.3767	4.22162e-12	8.6879e-11	2.07702	6.94054e-154	1.17103e-151	-12.2179
Btbd11	11505.3	protein_coding	1.07636e-201	2.66621e-199	21.4619	0.562574	0.719042	1.04215	9.5899e-222	3.61853e-219	22.3666
Chd7	41295.9	protein_coding	1.99686e-199	4.88677e-197	-8.34753	1.92303e-39	3.00467e-37	2.40136	6.56899e-82	4.2076e-80	-3.47617
Kif13a	12248.3	protein_coding	2.44197e-199	5.90492e-197	10.859	0.0177818	0.0549999	1.15184	3.7762e-242	1.7415e-239	12.5079
Rcan3	18756.8	protein_coding	1.2168e-197	2.90773e-195	-5.23849	2.27586e-37	3.12346e-35	1.97261	2.84823e-84	1.91292e-82	-2.65562
Eea1	53124.5	protein_coding	4.01147e-197	9.47453e-195	35.248	0.5022	0.66938	-1.0733	2.45805e-212	7.61372e-210	32.8408
Cdk5r1	21179.1	protein_coding	9.31278e-197	2.17427e-194	24.882	9.48907e-07	9.27983e-06	-1.56075	1.06923e-161	2.01725e-159	15.9423
Iffo2	32811.8	protein_coding	4.07493e-196	9.40568e-194	4.37538	9.20371e-10	1.41626e-08	-1.30979	4.47263e-146	6.72612e-144	3.34052
Timp2	70280.8	protein_coding	4.65757e-196	1.06297e-193	5.58687	0.188858	0.343614	1.0713	1.60413e-239	6.93552e-237	5.98522
Casp4	17269.5	protein_coding	7.1047e-195	1.60345e-192	16.4312	0.861282	0.926736	1.0134	6.56584e-216	2.19776e-213	16.6515
Cish	15188.4	protein_coding	1.50802e-194	3.36604e-192	-25.0039	1.38689e-124	2.34754e-121	11.5646	5.6837e-17	5.58493e-16	-2.16211
Mrgpre	8218.59	protein_coding	3.45525e-193	7.62858e-191	58.8198	1.84033e-08	2.36196e-07	-1.47428	6.85338e-163	1.30485e-160	39.8973
Dhrs3	26330.3	protein_coding	3.74811e-193	8.18619e-191	787.596	8.9911e-28	6.38556e-26	-2.49498	1.17673e-146	1.78253e-144	315.672
Sptb	12717.7	protein_coding	1.31771e-192	2.84737e-190	25.4571	0.0144778	0.046391	-1.2245	4.58862e-183	1.1073e-180	20.7898
Gng2	51066.7	protein_coding	5.78205e-191	1.23626e-188	8.02463	7.10748e-08	8.30173e-07	-1.41365	4.73517e-150	7.55916e-148	5.67652
Tjp2	16018.5	protein_coding	2.78374e-189	5.88994e-187	52.5556	0.0270726	0.0769196	1.22531	4.50903e-223	1.73289e-220	64.397
Slc9a9	64816.9	protein_coding	1.86166e-188	3.89836e-186	9.33257	2.00814e-15	5.57232e-14	-1.74311	7.00309e-121	7.81372e-119	5.35398
Art2a-ps	24680.3	polymorphic_pseudogene	5.05284e-188	1.04728e-185	731.055	6.95408e-28	4.97364e-26	-2.85532	2.27712e-136	3.08869e-134	256.033
Spata13	232488	protein_coding	7.62174e-188	1.56377e-185	3.76145	0.138231	0.273181	1.06432	5.34752e-234	2.21954e-231	4.00338
Dusp4	17035.3	protein_coding	9.89912e-188	2.01071e-185	78.7561	9.29272e-24	4.86479e-22	-3.29623	1.8462e-108	1.7738e-106	23.8928
Cd44	121097	protein_coding	7.3086e-185	1.46982e-182	8.08866	0.0552967	0.136028	1.13574	8.02191e-236	3.39752e-233	9.18659
Cd200	40455.1	protein_coding	1.17904e-181	2.34791e-179	14.8113	1.47896e-30	1.31757e-28	2.49095	0	0	36.8942
Smco4	34825.8	protein_coding	2.46829e-181	4.86756e-179	18.7505	4.21315e-08	5.11522e-07	-1.64843	2.36176e-140	3.33426e-138	11.3748
Abi2	15618.4	protein_coding	4.48602e-180	8.76154e-178	7.54887	0.0330031	0.0898364	-1.13463	4.03202e-174	8.71631e-172	6.65318
Plcb4	10419.8	protein_coding	6.75773e-179	1.30727e-176	15.8898	2.72775e-37	3.71853e-35	-2.79236	4.75352e-77	2.79461e-75	5.69046
Hip1r	38220.3	protein_coding	1.31158e-177	2.51329e-175	12.2783	4.21854e-06	3.59765e-05	-1.44119	4.61586e-146	6.89158e-144	8.51957
Atf6	9867.95	protein_coding	2.88419e-177	5.4751e-175	17.9581	0.00610901	0.0227807	-1.23278	2.81151e-164	5.45302e-162	14.5672
Stk39	37409.7	protein_coding	1.12592e-174	2.11756e-172	6.79521	3.738e-10	6.06925e-09	-1.47003	1.13507e-125	1.33085e-123	4.62251
Abhd4	18351.6	protein_coding	4.18311e-174	7.79517e-172	21.9973	0.000223984	0.00127976	1.37973	2.7923e-232	1.1144e-229	30.3503
Npc2	95119.5	protein_coding	9.56888e-174	1.76694e-171	-5.49626	8.29808e-42	1.51847e-39	2.16484	3.15641e-61	1.39669e-59	-2.53888
Ccdc50	43568	protein_coding	1.07199e-172	1.96165e-170	6.41663	0.897821	0.948439	1.00771	5.40761e-196	1.45746e-193	6.46607
Heg1	49499.8	protein_coding	5.60699e-172	1.01687e-169	3.9364	1.47738e-18	5.30188e-17	-1.48215	9.25997e-99	7.94099e-97	2.65588
Arnt2	19427.7	protein_coding	2.05981e-171	3.70256e-169	725.814	3.99528e-51	1.19545e-48	-4.42617	1.89203e-105	1.7687e-103	163.983
Tbc1d2b	74359.1	protein_coding	3.00943e-171	5.36206e-169	3.87171	1.05896e-20	4.51881e-19	-1.51747	2.55694e-93	1.98742e-91	2.55143
Ikzf3	141879	protein_coding	1.18705e-170	2.09664e-168	7.84687	1.05482e-08	1.40864e-07	-1.48101	1.37076e-127	1.66359e-125	5.29832
Zfpm1	45350.1	protein_coding	2.02275e-170	3.5419e-168	4.211	0.000143485	0.000859977	-1.19488	2.96976e-147	4.53172e-145	3.5242
Nfia	10557	protein_coding	5.79544e-170	1.00613e-167	58.0605	8.52533e-21	3.66878e-19	-2.76821	8.13802e-103	7.37503e-101	20.974
Nol10	23069.9	protein_coding	1.32928e-169	2.28816e-167	5.5253	2.97817e-65	1.40681e-62	-2.5895	6.95417e-38	1.67619e-36	2.13373
Sema4a	27490.7	protein_coding	4.44727e-169	7.59101e-167	-24.1186	2.18822e-19	8.46613e-18	2.67537	1.41041e-96	1.17081e-94	-9.01505
Plekho2	24434.7	protein_coding	2.71227e-168	4.59097e-166	4.59044	2.32339e-13	5.38729e-12	-1.43216	1.97569e-109	1.92496e-107	3.20525
Scd2	77765.4	protein_coding	2.94895e-168	4.95034e-166	6.01039	1.3085e-27	9.1966e-26	-1.92079	5.20478e-78	3.11282e-76	3.12912
Prr13	45018	protein_coding	1.37147e-167	2.28338e-165	3.74707	0.0128651	0.0422015	1.11286	5.82024e-220	2.11908e-217	4.16997
Fam71b	8530.64	protein_coding	2.22406e-167	3.67277e-165	25.3731	6.87097e-36	8.50994e-34	-3.2014	3.68874e-74	2.04686e-72	7.92561
Spry1	20276.6	protein_coding	5.39759e-167	8.8416e-165	13.083	5.12404e-30	4.37309e-28	2.29551	0	0	30.0321
Smox	19540.5	protein_coding	1.57273e-166	2.55563e-164	25.2626	4.86586e-21	2.12549e-19	-2.62162	1.21193e-91	9.04716e-90	9.63627
Myo18a	57428.2	protein_coding	8.71654e-166	1.40516e-163	3.56238	5.85454e-13	1.30822e-11	-1.35692	3.25559e-108	3.11351e-106	2.62533
Il4ra	54733.6	protein_coding	2.72723e-165	4.36185e-163	-7.76294	0.285152	0.459998	1.0788	8.53272e-175	1.86399e-172	-7.19592
Ptpn7	126113	protein_coding	6.29886e-164	9.9955e-162	2.64523	0.0227398	0.0668294	1.07763	4.48235e-215	1.43111e-212	2.85059
Phactr2	52940.2	protein_coding	1.28278e-163	2.01984e-161	7.54188	0.196006	0.353263	-1.09116	3.18212e-169	6.53847e-167	6.91181
Myo1f	19554.4	protein_coding	7.16196e-163	1.1116e-160	37.5486	0.00967065	0.0334292	-1.33219	2.07328e-152	3.38793e-150	28.1855
Ntn1	7779.21	protein_coding	7.16913e-163	1.1116e-160	53.9805	3.66747e-25	2.1103e-23	-2.86425	1.00146e-93	7.87243e-92	18.8463
Cxcr6	17005.9	protein_coding	1.1089e-161	1.70637e-159	70.7867	0.0781408	0.177513	-1.23418	2.64677e-158	4.90433e-156	57.3553
Evi2a	28676.2	protein_coding	6.1222e-157	9.34993e-155	9.0587	0.360927	0.539016	-1.06931	2.15469e-165	4.2587e-163	8.47156
Nanos1	14963	protein_coding	1.06207e-155	1.60991e-153	11.3635	7.49951e-06	6.0932e-05	-1.41914	2.77203e-126	3.3062e-124	8.00732
Rara	14371.8	protein_coding	1.52589e-155	2.29584e-153	-11.7879	1.66564e-48	4.22905e-46	3.65914	7.84295e-45	2.37613e-43	-3.2215
Gna13	204963	protein_coding	2.65684e-155	3.96808e-153	4.93929	2.19668e-08	2.78e-07	-1.36791	9.26429e-115	9.9104e-113	3.61084
Prkca	39280.2	protein_coding	2.89357e-153	4.29009e-151	5.78619	0.000991837	0.00475819	1.21714	5.43355e-213	1.70852e-210	7.04261
Cxcr3	27010.4	protein_coding	2.78989e-152	4.10639e-150	45.4781	2.08718e-74	1.14581e-71	4.85562	0	0	220.824
Mafg	40953.4	protein_coding	3.92107e-152	5.72984e-150	4.55195	3.62639e-11	6.6963e-10	-1.41586	4.85722e-102	4.32626e-100	3.21497
Grhl1	10253.5	protein_coding	1.32759e-151	1.92614e-149	13.7503	0.424033	0.600876	1.06371	1.64487e-172	3.48325e-170	14.6263
Cebpa	35561.6	protein_coding	1.66803e-151	2.4029e-149	1328.17	1.54368e-07	1.71246e-06	-2.04683	7.93068e-127	9.51361e-125	648.89
Ldlrad4	12378.9	protein_coding	5.04199e-151	7.21217e-149	5.57204	1.30836e-15	3.67571e-14	-1.56782	4.85253e-90	3.52114e-88	3.55401
Mdfic	19939.6	protein_coding	7.84662e-151	1.11455e-148	13.4017	0.0030624	0.0127205	1.28237	9.22102e-201	2.62142e-198	17.1859
S100a6	11957.7	protein_coding	1.41857e-149	2.00097e-147	97.4718	9.09501e-05	0.000570355	-1.60178	2.71504e-128	3.33403e-126	60.852
Abcc3	8700.43	protein_coding	8.73756e-149	1.22398e-146	100.416	0.000227927	0.00129974	-1.40745	4.36781e-132	5.52715e-130	71.3456
Plcl1	4480.4	protein_coding	1.93677e-148	2.6945e-146	25.0791	4.0704e-23	2.0364e-21	-2.14683	2.20129e-89	1.56988e-87	11.6819
Dapl1	8962.54	protein_coding	2.80724e-146	3.87896e-144	-472.831	8.01851e-49	2.14305e-46	33.0303	4.21667e-110	4.16708e-108	-14.3151
Txk	26307	protein_coding	6.04686e-146	8.2989e-144	-13.5785	0.107709	0.226667	1.16928	1.36755e-147	2.13389e-145	-11.6126
Tspan5	31692.8	protein_coding	7.09639e-146	9.67395e-144	9.32615	2.01398e-16	6.05148e-15	-1.91232	2.77863e-83	1.80203e-81	4.87687
Itgb8	10569.3	protein_coding	1.21804e-145	1.64939e-143	320.796	6.12146e-41	1.03616e-38	-4.39596	2.75894e-83	1.79487e-81	72.975
Ppfibp1	11931.6	protein_coding	1.65831e-145	2.23071e-143	10.8126	0.00126678	0.00589751	-1.28348	2.93963e-128	3.58859e-126	8.42445
Aplp1	7209.37	protein_coding	1.84679e-145	2.46789e-143	33.7674	0.00827244	0.0294531	-1.2708	1.05338e-133	1.3663e-131	26.5717
Tigit	49340.3	protein_coding	4.7476e-144	6.30283e-142	859.405	0.648144	0.782659	1.07961	8.14566e-155	1.40872e-152	927.82
Myo1e	9095.49	protein_coding	5.06549e-144	6.68119e-142	59.0254	0.0144035	0.0461821	1.2375	7.65267e-166	1.52708e-163	73.0441
Hap1	9209.4	protein_coding	5.7442e-144	7.5275e-142	137.136	5.70529e-13	1.27768e-11	-2.2627	7.33743e-105	6.76772e-103	60.6072
Kcna3	29377.6	protein_coding	8.80115e-144	1.14596e-141	7.51103	1.98025e-11	3.76267e-10	-1.61482	2.40109e-94	1.90919e-92	4.6513
Sh3rf1	13579.9	protein_coding	1.87786e-143	2.4295e-141	8.42547	9.65236e-06	7.63766e-05	-1.37309	6.26981e-115	6.74184e-113	6.13613
Rras2	7059.73	protein_coding	2.28534e-143	2.93796e-141	-17.9385	3.98388e-07	4.1202e-06	-1.8785	5.52636e-204	1.61533e-201	-33.6975
Cytip	114948	protein_coding	5.41354e-142	6.91572e-140	-5.46326	1.704e-26	1.09185e-24	1.95335	5.81583e-61	2.54633e-59	-2.79687
Rora	11712.3	protein_coding	2.4856e-140	3.15547e-138	10.947	2.90545e-24	1.57795e-22	-2.30716	6.58051e-66	3.19825e-64	4.74481
Gprin3	21073.2	protein_coding	5.49598e-140	6.93381e-138	8.52613	6.13113e-06	5.07273e-05	-1.40737	8.53239e-111	8.63769e-109	6.05821
Tmem38b	14781.1	protein_coding	7.4967e-140	9.39956e-138	8.23501	0.904695	0.951559	-1.00856	1.59919e-153	2.67646e-151	8.16511
Calhm2	17405	protein_coding	3.86879e-139	4.82104e-137	11.2292	0.8682	0.93089	-1.01385	7.50119e-153	1.24538e-150	11.0759
Slc39a6	34318.6	protein_coding	5.75789e-139	7.13136e-137	6.60628	8.49168e-47	2.00562e-44	-2.69993	3.05303e-36	7.05564e-35	2.44683
Sesn1	22432.9	protein_coding	1.29813e-138	1.59804e-136	-5.95856	0.137301	0.271924	1.10718	1.02876e-140	1.46232e-138	-5.38176
Rab43	26567.8	protein_coding	1.47054e-138	1.79938e-136	4.82141	0.108198	0.227365	-1.0942	6.54527e-138	9.11637e-136	4.40632
Rgs16	60075.9	protein_coding	4.55275e-138	5.53745e-136	235.893	0.00383941	0.015397	-1.73545	4.07461e-124	4.67184e-122	135.926
Ptpn11	350658	protein_coding	8.07007e-138	9.7571e-136	11.2938	0.0581073	0.141392	1.18693	2.25061e-179	5.18967e-177	13.405
Lamc1	10703	protein_coding	2.89787e-137	3.48293e-135	27.7466	8.21214e-09	1.11575e-07	-1.87302	4.07173e-99	3.52086e-97	14.8138
Arid3b	11531.3	protein_coding	5.12143e-137	6.11921e-135	-11.2953	3.08578e-26	1.93452e-24	2.69257	6.11932e-60	2.61305e-58	-4.19498
Myc	20576.1	protein_coding	5.57207e-137	6.6187e-135	-7.60136	0.300565	0.476327	1.08463	7.16264e-144	1.06176e-141	-7.00824
Fbxw8	26513.9	protein_coding	5.91575e-137	6.98609e-135	6.51701	5.72307e-15	1.53158e-13	-1.70196	2.26944e-79	1.38116e-77	3.82911
Selplg	91854.7	protein_coding	2.31536e-136	2.71848e-134	-11.4341	1.51304e-53	4.9569e-51	4.12725	5.68633e-29	1.00177e-27	-2.7704
Tmem2	23324.3	protein_coding	1.78876e-135	2.08812e-133	10.8522	0.353226	0.530871	-1.08224	9.02671e-142	1.30091e-139	10.0276
Setbp1	11148.7	protein_coding	5.15471e-135	5.983e-133	54.6746	1.49666e-05	0.00011297	-1.71804	1.12143e-109	1.09779e-107	31.8239
Plxnd1	23911.8	protein_coding	8.27991e-135	9.55576e-133	9.49728	1.95391e-26	1.24804e-24	-2.40766	5.17588e-57	2.02288e-55	3.9446
Dab2ip	8978.51	protein_coding	8.82557e-135	1.0128e-132	273.437	4.7208e-26	2.89694e-24	-2.52771	7.51627e-96	6.14114e-94	108.176
Mical2	8959.05	protein_coding	1.00251e-134	1.14398e-132	20.5628	0.0240425	0.0699144	-1.23988	3.22309e-126	3.82222e-124	16.5845
Ces2c	24184.5	protein_coding	5.51599e-134	6.25927e-132	946.048	0.00275501	0.0116341	-1.31333	3.39971e-125	3.96372e-123	720.342
Slc45a4	24465.9	protein_coding	1.02312e-133	1.15453e-131	3.9467	2.97386e-09	4.28434e-08	-1.34567	7.39041e-92	5.557e-90	2.93289
Mpp2	8577.2	protein_coding	2.55044e-133	2.86213e-131	7.31876	0.199075	0.357021	-1.08673	5.61452e-133	7.19248e-131	6.73465
H1f0	34799.5	protein_coding	7.48982e-133	8.35897e-131	12.3445	1.1925e-07	1.34343e-06	-1.63771	3.39213e-97	2.82718e-95	7.53765
Cd38	7350.43	protein_coding	6.91036e-132	7.67013e-130	153.159	4.66099e-10	7.44878e-09	-1.60265	3.83586e-110	3.80888e-108	95.5665
Bhlhe40	36981.1	protein_coding	7.66939e-132	8.46634e-130	35.0022	1.45353e-29	1.19012e-27	3.73959	9.22835e-271	5.47188e-268	130.894
Pde2a	50263	protein_coding	3.9556e-131	4.34303e-129	11.189	0.00417517	0.0165411	-1.29693	2.62055e-118	2.87747e-116	8.62732
Itpripl2	9271.52	protein_coding	1.12554e-130	1.22914e-128	10.4225	9.84824e-13	2.15326e-11	-1.78376	2.28418e-81	1.44523e-79	5.84297
Klhdc2	23304.8	protein_coding	2.31241e-129	2.51175e-127	-4.01692	0.692572	0.815353	1.02215	5.15945e-142	7.54042e-140	-3.92985
Sh2d1a	36963.2	protein_coding	2.30406e-127	2.48937e-125	7.86423	7.95297e-31	7.17959e-29	-2.48917	9.72417e-46	2.9986e-44	3.15938
Tbc1d16	5348.93	protein_coding	5.91074e-127	6.35232e-125	-46.4213	0.809124	0.894515	-1.04309	6.12608e-142	8.89053e-140	-48.4218
Rnase4	7971.75	protein_coding	7.9531e-127	8.50229e-125	49.0764	0.00514233	0.0197375	1.2997	6.03718e-151	9.78825e-149	63.7846
Coq8a	15474.3	protein_coding	1.12606e-126	1.19751e-124	6.05573	4.95541e-29	3.88626e-27	-2.12266	2.83101e-48	9.34053e-47	2.8529
Ankrd6	5755.56	protein_coding	9.15894e-126	9.6894e-124	24.2591	1.414e-08	1.84968e-07	-1.7344	6.01392e-92	4.53843e-90	13.987
Lpxn	47623.1	protein_coding	4.14802e-125	4.36552e-123	5.89234	9.64866e-05	0.00060247	-1.30557	1.86714e-102	1.67743e-100	4.51324
Rab27a	52810.5	protein_coding	4.34216e-125	4.54629e-123	5.70874	1.79737e-20	7.59005e-19	-1.87175	6.95064e-59	2.86203e-57	3.04994
Usp6nl	36487.3	protein_coding	1.00202e-124	1.04374e-122	5.54209	6.14624e-07	6.20797e-06	-1.38829	2.64057e-92	2.0147e-90	3.99202
Stx6	59054.9	protein_coding	1.0589e-124	1.09737e-122	3.25816	5.25195e-05	0.00034862	1.20131	1.28678e-187	3.21741e-185	3.91404
Atp9a	39316.5	protein_coding	1.3604e-123	1.40267e-121	4.11841	0.000552014	0.00284943	-1.20746	7.25596e-105	6.72245e-103	3.41081
Rasgef1a	5982.47	protein_coding	3.61597e-123	3.70947e-121	18.8004	0.000173522	0.00101925	-1.41098	7.87466e-103	7.16767e-101	13.3244
Smap1	41662.1	protein_coding	1.06248e-122	1.08448e-120	4.26533	0.0134333	0.043713	-1.14899	2.58077e-113	2.69139e-111	3.71226
Nsd2	31516.9	protein_coding	7.33192e-122	7.4463e-120	4.49441	8.17942e-08	9.4829e-07	-1.36638	2.20112e-86	1.52266e-84	3.28929
Lpin2	33187.4	protein_coding	1.35592e-121	1.37022e-119	3.55954	2.36953e-18	8.385e-17	-1.54026	5.02224e-60	2.149e-58	2.311
Tox	57194.9	protein_coding	2.21302e-121	2.22529e-119	7.95337	0.0146418	0.0468428	-1.21989	1.39295e-112	1.43109e-110	6.51975
Als2cl	110544	protein_coding	3.25448e-121	3.25641e-119	-7.21589	1.45721e-10	2.49568e-09	-1.66661	9.13158e-216	3.00806e-213	-12.0261
Ppp1r16b	94103	protein_coding	4.24571e-121	4.22739e-119	3.26859	0.118336	0.243209	1.07566	1.75382e-154	2.98336e-152	3.51588
Cd74	7599.42	protein_coding	5.29988e-121	5.25128e-119	21.9677	6.97261e-22	3.16431e-20	-2.85743	6.03518e-58	2.42259e-56	7.68792
Sell	128628	protein_coding	6.59807e-121	6.50582e-119	-84.1828	7.97897e-36	9.82235e-34	9.28783	9.90883e-36	2.24556e-34	-9.06377
Ttc39c	12660.8	protein_coding	7.25266e-121	7.11672e-119	383.29	0.000531688	0.00275642	-1.44444	9.05384e-109	8.73927e-107	265.356
Asap2	7369.23	protein_coding	3.13362e-120	3.0601e-118	5.90751	1.9426e-08	2.48008e-07	-1.42078	1.34331e-83	8.87828e-82	4.15792
Coro2b	15185.4	protein_coding	5.4011e-120	5.24915e-118	813.709	4.98495e-20	2.04142e-18	-1.87647	2.12927e-99	1.85667e-97	433.639
Tnfaip8	75942.8	protein_coding	1.5403e-119	1.48984e-117	7.36807	0.000168155	0.000992029	-1.34851	1.94401e-98	1.65345e-96	5.46384
Zan	36621.6	protein_coding	2.35699e-119	2.26896e-117	283.505	0.325027	0.502508	1.20499	1.08409e-137	1.49988e-135	341.62
Plekhg3	21266.4	protein_coding	4.48831e-119	4.30031e-117	1735.09	1.25469e-31	1.1965e-29	-3.12395	8.81175e-87	6.11606e-85	555.417
Il9r	27355.5	protein_coding	5.7569e-118	5.48987e-116	651.332	4.42242e-09	6.2424e-08	-3.41467	1.59619e-83	1.05161e-81	190.745
Tubb2a	22198.4	protein_coding	1.15176e-117	1.0932e-115	7.30378	8.97071e-05	0.000563429	-1.35443	4.72884e-95	3.80378e-93	5.39253
Tns1	7587.42	protein_coding	2.22814e-117	2.10502e-115	9.51801	2.25632e-37	3.11771e-35	-2.94216	2.55645e-35	5.68031e-34	3.23504
Reps1	38890.1	protein_coding	2.56735e-117	2.41426e-115	2.81125	0.102744	0.21871	-1.06867	2.54557e-115	2.76587e-113	2.63061
Itgal	566088	protein_coding	6.29416e-117	5.89157e-115	4.04885	0.193278	0.349681	1.07671	2.22426e-147	3.41927e-145	4.35942
Bmp7	7469.89	protein_coding	2.24086e-116	2.08791e-114	26.5748	0.876087	0.935309	1.01633	3.38872e-126	3.9958e-124	27.0087
Cdkn2c	6452.67	protein_coding	4.22065e-116	3.91461e-114	32.0077	0.000135091	0.000814234	-1.52608	4.42611e-96	3.64504e-94	20.9738
AU020206	129684	lincRNA	4.53934e-116	4.19105e-114	4.72634	0.0858298	0.191034	-1.11427	2.42961e-114	2.55948e-112	4.24165
Sh3bgrl	27120.5	protein_coding	4.93284e-116	4.53375e-114	4.84369	0.736236	0.846288	1.02105	1.09245e-133	1.40817e-131	4.94568
Slc43a1	7957.45	protein_coding	1.0612e-115	9.70954e-114	183.704	0.00282657	0.0118794	-1.30521	3.48474e-106	3.30223e-104	140.747
Gimap4	133850	protein_coding	1.28359e-115	1.16528e-113	-4.49436	3.78197e-79	2.32786e-76	3.19243	2.35311e-08	1.21116e-07	-1.40782
Trp53inp1	173946	protein_coding	1.28507e-115	1.16528e-113	2.94783	4.39587e-26	2.72222e-24	-1.59287	9.8202e-44	2.87851e-42	1.85064
2010007H06Rik	4377.15	antisense_RNA	6.73749e-115	6.0823e-113	36.9113	5.82739e-36	7.35192e-34	-4.22275	3.73765e-44	1.11128e-42	8.74105
Rapgef5	6021.55	protein_coding	1.77675e-114	1.59687e-112	32.1952	4.09064e-17	1.31055e-15	-2.69877	3.32258e-63	1.5289e-61	11.9296
Tank	51853.2	protein_coding	2.42075e-114	2.16609e-112	4.00978	1.0678e-23	5.54711e-22	-1.76215	2.91e-46	9.20598e-45	2.27551
Myo1h	8634.55	protein_coding	5.18956e-114	4.62326e-112	26.3924	4.08823e-10	6.60096e-09	-2.10279	6.17898e-75	3.48457e-73	12.5511
Prnp	9646.52	protein_coding	7.55998e-114	6.7056e-112	18.3542	0.143153	0.28093	1.16014	3.72815e-137	5.12386e-135	21.2933
Il21	111189	protein_coding	9.52819e-114	8.41463e-112	654.278	0.00576401	0.0217125	1.92475	9.12383e-150	1.4454e-147	1259.32
Stx11	32193	protein_coding	1.15848e-113	1.01866e-111	161.471	3.01781e-06	2.67009e-05	-2.48984	2.80664e-85	1.92232e-83	64.8521
Atp8b4	5609.59	protein_coding	6.11443e-113	5.35329e-111	-70.7062	2.78095e-06	2.4873e-05	2.45086	6.31948e-96	5.18372e-94	-28.8496
Dst	46610.2	protein_coding	1.16875e-112	1.01887e-110	10.9943	0.203388	0.362706	-1.13182	1.2494e-114	1.32968e-112	9.71383
Cpd	7887.85	protein_coding	1.3603e-112	1.18078e-110	18.6965	0.103635	0.2201	1.17273	2.49144e-135	3.27246e-133	21.9259
Hmox1	13778.1	protein_coding	1.51222e-112	1.30708e-110	20.123	1.52499e-09	2.28602e-08	-2.02189	7.92752e-74	4.32947e-72	9.95259
Arc	14263.7	protein_coding	2.12987e-112	1.83313e-110	12.2089	9.72519e-11	1.70733e-09	-1.88869	3.52959e-70	1.84974e-68	6.46421
Add1	102001	protein_coding	2.17247e-112	1.86191e-110	-2.78312	2.11178e-17	6.88516e-16	1.43715	9.53848e-55	3.5539e-53	-1.93656
Crybg1	19080.6	protein_coding	4.05535e-111	3.46102e-109	-7.52064	0.832107	0.908599	1.01854	9.20102e-124	1.04917e-121	-7.38378
Pik3cd	239038	protein_coding	4.09855e-111	3.48325e-109	-3.23542	3.11299e-11	5.77452e-10	1.38602	5.14036e-67	2.57055e-65	-2.33432
Unc93b1	7420.86	protein_coding	6.49453e-111	5.49653e-109	6.82223	0.0846467	0.189147	-1.12741	4.55355e-106	4.27601e-104	6.05123
Ezh2	25773.2	protein_coding	1.06388e-110	8.9666e-109	4.69387	0.00227285	0.00985707	-1.2101	1.00899e-95	8.1795e-94	3.87892
Rab3ip	14748	protein_coding	3.61434e-110	3.03366e-108	-6.92936	3.19678e-23	1.61124e-21	2.27295	1.30052e-44	3.92293e-43	-3.04862
H2-Q2	72855.2	protein_coding	4.10337e-110	3.42994e-108	3.25786	5.63452e-28	4.08744e-26	-1.71388	5.79635e-38	1.40528e-36	1.90087
Gpr155	21772	protein_coding	1.17392e-109	9.77243e-108	5.79357	0.00116762	0.00548742	1.25445	2.61612e-156	4.72108e-154	7.26773
Angptl2	106838	protein_coding	2.75453e-109	2.28367e-107	369.233	0.000861278	0.00420146	2.14077	1.60492e-152	2.6434e-150	790.443
St3gal1	146248	protein_coding	4.90612e-109	4.05094e-107	4.13076	5.00507e-06	4.21139e-05	-1.31205	1.35001e-81	8.59409e-80	3.14832
Gpr18	7757.26	protein_coding	6.39323e-108	5.25746e-106	-23.056	1.98275e-28	1.48611e-26	4.53091	1.27704e-38	3.17776e-37	-5.0886
Rnf128	6868.51	protein_coding	6.71246e-108	5.49772e-106	74.8235	0.000446507	0.00235754	1.36678	2.79894e-127	3.37711e-125	102.267
Cd83	12896.8	protein_coding	3.80262e-107	3.10196e-105	42.3071	0.075614	0.173076	-1.28473	1.15346e-102	1.04077e-100	32.9306
Ctsl	9129.94	protein_coding	1.0458e-106	8.49695e-105	15.0563	5.10814e-25	2.90635e-23	-3.04514	1.2894e-41	3.51629e-40	4.94436
Xkr6	6667.39	protein_coding	1.13384e-106	9.1755e-105	38.7746	0.162646	0.308552	1.16391	2.26206e-122	2.53754e-120	45.1299
Nlrc4	6232.78	protein_coding	1.23555e-106	9.95892e-105	34.4839	0.0141634	0.0455704	1.27977	2.06358e-128	2.54914e-126	44.1314
Crybg3	6013.94	processed_transcript | protein_coding	1.67343e-106	1.3435e-104	11.7501	1.36227e-07	1.52454e-06	1.50531	5.24011e-155	9.13849e-153	17.6875
Slc39a4	7277.49	protein_coding	1.69311e-106	1.35395e-104	11.4888	0.0160896	0.0506687	1.22879	6.95516e-136	9.31228e-134	14.1173
Stxbp1	6097.26	protein_coding	4.00066e-106	3.18672e-104	12.8745	6.10387e-06	5.05842e-05	-1.52559	2.51773e-80	1.55507e-78	8.439
Slc41a1	45226	protein_coding	1.08134e-105	8.57973e-104	3.20198	0.0783362	0.177823	-1.08965	2.17999e-102	1.95006e-100	2.93854
Rilpl2	28791.3	protein_coding	1.58734e-105	1.25456e-103	4.46303	8.32819e-14	1.99249e-12	1.57668	3.13912e-201	9.04808e-199	7.03676
Rab8b	84636.2	protein_coding	1.74639e-105	1.37491e-103	4.82313	3.2783e-13	7.51567e-12	-1.62871	7.6199e-58	3.04693e-56	2.96132
Marcksl1	15549.7	protein_coding	2.93202e-105	2.29943e-103	17.9746	0.184919	0.338446	-1.16548	3.45055e-105	3.21118e-103	15.4226
Chn2	8223.77	protein_coding	7.00329e-105	5.47119e-103	13.6911	8.03904e-30	6.77548e-28	2.48487	5.24888e-204	1.55614e-201	34.0206
Prf1	7745.09	protein_coding	1.55059e-104	1.20672e-102	-49.4607	1.87678e-06	1.73752e-05	2.32289	1.01543e-80	6.34735e-79	-21.2927
Serpina9	17200.8	protein_coding	1.63218e-104	1.26538e-102	901.66	0.00888893	0.0312536	-1.32694	2.24926e-97	1.88221e-95	679.503
Ccr4	7624.44	protein_coding	2.83757e-104	2.19151e-102	54.5437	2.80104e-41	4.99077e-39	-7.90369	2.39674e-27	3.96015e-26	6.90104
Pprc1	26165.4	protein_coding	1.18299e-103	9.10183e-102	-3.40454	0.0472179	0.119856	1.11353	1.54062e-98	1.31574e-96	-3.05744
Dennd5a	13299.8	protein_coding	3.81265e-103	2.92236e-101	-5.57706	2.91694e-27	1.97497e-25	2.27474	7.22363e-35	1.57636e-33	-2.45173
Napsa	4731.04	protein_coding	2.54184e-102	1.94097e-100	115.941	3.16154e-18	1.10529e-16	-2.78608	2.5358e-65	1.21537e-63	41.6145
Unc119	8429.06	protein_coding	5.95191e-102	4.52791e-100	7.7448	0.000333325	0.00181759	-1.33641	1.11357e-82	7.19935e-81	5.79525
Synpo	17929.5	protein_coding	2.39637e-101	1.81624e-99	47.4435	1.82041e-23	9.36106e-22	3.51401	1.32832e-189	3.40328e-187	166.717
Ascl2	11057.9	protein_coding	4.53126e-101	3.42152e-99	472.816	0.00178396	0.00795694	-1.38388	3.68288e-92	2.79967e-90	341.661
Gm35363	8952.4	lincRNA	8.96113e-101	6.74143e-99	27.1093	4.99578e-07	5.09665e-06	-1.91949	1.0239e-71	5.46248e-70	14.1232
Nrros	20753.9	protein_coding	6.56528e-100	4.92081e-98	-4.32809	4.20551e-08	5.10899e-07	1.43457	2.58527e-66	1.2744e-64	-3.01699
Chst2	24999.1	protein_coding	1.6495e-99	1.23178e-97	149.97	6.1912e-63	2.56644e-60	5.33122	4.98568e-180	1.16256e-177	799.522
Ryk	3590.98	protein_coding	1.79225e-99	1.33349e-97	22.4115	2.56468e-12	5.34296e-11	-2.05026	3.35122e-62	1.51521e-60	10.931
Tnfrsf8	12297.8	protein_coding	2.69821e-99	2.00022e-97	1198.38	6.18669e-40	9.89481e-38	-4.94529	5.7025e-61	2.50199e-59	242.328
Zfp839	5879.39	protein_coding	2.71251e-99	2.00351e-97	9.34895	1.03987e-10	1.81615e-09	-1.75749	1.60559e-60	6.95633e-59	5.31948
Me2	25661.5	protein_coding	4.25949e-99	3.13474e-97	-3.10716	0.0179263	0.0553205	1.12918	2.2393e-90	1.63634e-88	-2.75169
Runx3	16999.7	protein_coding	4.51277e-99	3.30915e-97	-8.98834	7.01734e-80	4.59795e-77	6.39452	0.000290219	0.000901635	-1.40563
Ptrh1	4714.71	protein_coding	8.11186e-99	5.92691e-97	15.9669	3.85905e-43	7.39481e-41	-4.55848	1.76069e-22	2.30533e-21	3.50267
Srxn1	4643.58	protein_coding	8.68694e-99	6.32434e-97	93.5634	3.18081e-06	2.79328e-05	-1.62281	3.81806e-81	2.4084e-79	57.6552
1500004A13Rik	7207.21	processed_transcript	9.68936e-99	7.02893e-97	8.96912	0.0786028	0.178309	-1.16211	9.3577e-94	7.38404e-92	7.71794
Dock10	103816	protein_coding	1.1418e-98	8.25349e-97	-2.67522	0.0374846	0.099632	1.09575	8.71222e-93	6.72136e-91	-2.44146
Zfp870	4550.73	protein_coding	1.726e-98	1.24321e-96	51.664	0.00166184	0.0074797	-1.42225	1.93822e-85	1.33634e-83	36.3255
Fut8	22681.2	protein_coding	1.6439e-97	1.17989e-95	4.60227	7.25249e-10	1.1323e-08	-1.50354	2.57427e-59	1.07493e-57	3.06096
Acvrl1	5183.17	protein_coding	2.46938e-97	1.76613e-95	-46.8306	2.21576e-05	0.00016053	2.18395	1.18101e-79	7.22994e-78	-21.4431
Plscr1	7361.95	protein_coding	2.56276e-97	1.82648e-95	20.1393	7.47615e-50	2.08021e-47	3.11025	3.76462e-193	9.8895e-191	62.6381
Pbx3	4245.9	protein_coding	2.91236e-97	2.06839e-95	19.2584	7.41499e-13	1.64067e-11	-2.1663	4.91204e-57	1.92339e-55	8.89001
Cdc25b	70021.5	protein_coding	5.59393e-97	3.95902e-95	5.21384	2.51863e-07	2.69397e-06	-1.45898	4.5704e-66	2.23702e-64	3.57361
Galm	12716.8	protein_coding	6.05942e-97	4.27358e-95	4.66218	0.178792	0.330612	-1.09029	7.9336e-96	6.4567e-94	4.27611
Smtn	51696.1	protein_coding	7.16454e-97	5.03551e-95	658.151	0.118306	0.243186	-1.50253	8.77066e-93	6.74139e-91	438.03
Padi4	5008.79	protein_coding	9.1831e-96	6.43197e-94	44.0028	3.40186e-09	4.86953e-08	-2.19085	1.33072e-64	6.33406e-63	20.0848
Ttbk1	4335.67	protein_coding	1.1224e-95	7.83446e-94	49.5107	2.97043e-11	5.52522e-10	-2.34549	4.4625e-62	2.00455e-60	21.1089
Gna12	18324.7	protein_coding	3.49772e-95	2.42757e-93	4.03253	0.0580767	0.141344	-1.12079	9.65095e-90	6.93032e-88	3.59793
Pdlim7	7803.33	protein_coding	3.50176e-95	2.42757e-93	5.54305	2.49247e-15	6.85075e-14	-1.76267	5.63936e-47	1.81729e-45	3.14469
Mef2b	3279.86	protein_coding	5.88998e-95	4.06929e-93	24.6566	4.28255e-10	6.88189e-09	-1.90107	8.58588e-64	4.01312e-62	12.9699
Cbfa2t3	9066.68	protein_coding	7.78872e-95	5.36287e-93	430.888	3.85233e-06	3.30302e-05	-1.71057	2.07573e-80	1.2859e-78	251.898
Sh3bp5	19766.7	protein_coding	1.29591e-94	8.89274e-93	-6.3411	2.34402e-06	2.12919e-05	1.49493	1.79764e-67	9.07698e-66	-4.24173
Nrbp2	5887.4	protein_coding	2.48502e-94	1.69952e-92	107.813	2.16346e-25	1.2664e-23	-5.64307	1.33334e-40	3.50263e-39	19.1053
Dnase1l3	5968.52	protein_coding	2.64809e-94	1.80497e-92	99.3308	4.85157e-23	2.39187e-21	-5.1161	1.48016e-42	4.1907e-41	19.4154
Mgat4a	10169	protein_coding	2.91323e-94	1.97905e-92	-4.40366	3.57376e-05	0.000246403	1.33499	1.69482e-71	9.01861e-70	-3.29865
Grtp1	2798.64	protein_coding	5.36301e-94	3.63112e-92	50.787	1.45535e-31	1.36226e-29	-3.65043	9.65048e-44	2.83276e-42	13.9126
Igsf9b	6844.14	protein_coding	1.17522e-93	7.93061e-92	178.066	0.0052364	0.020038	-1.43502	8.76126e-84	5.82765e-82	124.086
Ier5l	3357.93	protein_coding	1.37153e-93	9.22464e-92	110.882	3.32117e-42	6.18895e-40	-4.76834	3.80999e-43	1.0997e-41	23.2537
Axl	6738.18	protein_coding	1.45255e-93	9.73733e-92	38.1648	9.21582e-31	8.28282e-29	-5.61772	4.01515e-29	7.12192e-28	6.79365
Casp3	17405.1	protein_coding	2.04439e-93	1.36598e-91	6.31165	0.605682	0.751213	-1.04221	5.82618e-100	5.12333e-98	6.05604
Wdfy1	12682.7	protein_coding	4.13032e-93	2.75066e-91	4.17171	3.92885e-27	2.63375e-25	-1.96936	3.01758e-29	5.40327e-28	2.1183
Ybx3	15633.7	protein_coding	5.19869e-93	3.45085e-91	7.07267	1.17249e-11	2.29437e-10	-1.79487	9.06893e-52	3.22273e-50	3.94048
Zcchc12	4220.66	protein_coding	7.12511e-93	4.71417e-91	37.8402	0.000888164	0.00431692	-1.47295	2.81176e-78	1.68649e-76	25.6901
Ighm	303845	IG_C_gene	7.75807e-93	5.1163e-91	2.5137	7.79151e-29	6.01754e-27	-1.59887	9.78897e-27	1.57481e-25	1.57217
Nfil3	12245.4	protein_coding	1.64748e-92	1.08296e-90	10.9625	4.18943e-30	3.6211e-28	2.83548	2.87865e-208	8.65807e-206	31.0838
Trib2	89709.4	protein_coding	3.12001e-91	2.04431e-89	-3.50862	0.0361998	0.0969529	1.1299	4.90662e-85	3.33859e-83	-3.10524
Lrp10	140304	protein_coding	5.63476e-91	3.68017e-89	2.32714	1.496e-05	0.000112962	1.18239	1.58251e-147	2.45089e-145	2.75158
Adcy6	13048.5	protein_coding	7.70733e-91	5.01767e-89	-11.3007	0.716068	0.832176	1.04307	1.69841e-99	1.48722e-97	-10.8341
Ifi203	91506.7	protein_coding	9.0759e-91	5.88976e-89	-3.21297	1.45894e-29	1.19012e-27	1.84467	7.04614e-25	1.04898e-23	-1.74176
Caskin2	3273.63	protein_coding	1.24978e-90	8.08458e-89	46.1527	0.000680242	0.00341753	-1.37149	2.09877e-78	1.26616e-76	33.6515
Wls	19495	protein_coding	1.57225e-90	1.01383e-88	9.717	2.66169e-05	0.000188904	1.51741	2.44386e-141	3.49775e-139	14.7447
Mcur1	36222.7	protein_coding	1.81397e-90	1.166e-88	3.02227	3.11782e-05	0.000218076	-1.23264	2.27231e-67	1.14459e-65	2.45188
Slc16a3	2539.19	protein_coding	6.04916e-90	3.87604e-88	23.5987	2.29597e-61	9.14424e-59	-7.38395	3.27373e-13	2.54456e-12	3.19594
Nfatc2	67880.8	protein_coding	9.45579e-90	6.03981e-88	2.52311	1.58217e-21	7.0631e-20	-1.50241	7.1109e-33	1.44679e-31	1.67937
Cd160	2532.33	protein_coding	1.48253e-89	9.43988e-88	30.5346	8.6841e-39	1.32625e-36	-4.59678	7.83628e-29	1.37122e-27	6.64262
Kntc1	3085.75	protein_coding	1.91706e-89	1.21685e-87	16.7533	1.06005e-39	1.68216e-37	-4.33504	3.01461e-22	3.91994e-21	3.86463
Farp1	10498.5	protein_coding	2.24093e-89	1.418e-87	43.3791	1.01874e-20	4.36553e-19	2.98603	3.05132e-156	5.45896e-154	129.531
Nacc2	6248.07	protein_coding	2.48687e-89	1.56873e-87	-43.7523	1.7639e-06	1.63824e-05	2.42414	4.11117e-66	2.017e-64	-18.0486
Synj2	29393.9	protein_coding	2.8749e-89	1.8079e-87	3.35147	1.04932e-07	1.19393e-06	-1.3411	4.50654e-58	1.81248e-56	2.49904
Sostdc1	9622.19	protein_coding	4.26054e-89	2.67099e-87	479.49	0.0255261	0.0733567	-1.25093	8.61763e-84	5.75053e-82	383.306
Inppl1	38383.4	protein_coding	4.80861e-89	3.00531e-87	3.63321	3.21273e-06	2.81644e-05	-1.31791	1.32335e-62	6.04921e-61	2.7568
Fas	14373.5	protein_coding	8.44276e-89	5.26041e-87	3.46195	2.56598e-19	9.85259e-18	-1.65356	1.72246e-35	3.86029e-34	2.09364
Rabgap1l	80851.8	protein_coding	2.29189e-88	1.42363e-86	2.48183	0.231631	0.39834	1.05165	3.2071e-111	3.2626e-109	2.61002
Ly6a	39755.4	protein_coding	3.51826e-88	2.17875e-86	-40.477	9.59117e-32	9.36614e-30	7.79576	1.14184e-21	1.45199e-20	-5.19219
Fbn2	8879.79	protein_coding	3.848e-88	2.3757e-86	512.61	2.84043e-06	2.53362e-05	-1.75106	2.03181e-74	1.13656e-72	292.743
Alcam	7753.36	protein_coding	4.82538e-88	2.9701e-86	39.1187	8.72468e-11	1.54235e-09	2.12796	9.21784e-135	1.20313e-132	83.2431
Krt83	6230.72	protein_coding	7.24864e-88	4.44817e-86	658.327	4.36801e-109	5.219e-106	-16.5904	2.05111e-29	3.70467e-28	39.6813
Als2	13388.4	protein_coding	8.91874e-88	5.45655e-86	3.85954	9.30868e-11	1.63846e-09	-1.4824	2.47361e-49	8.33357e-48	2.60358
Ston2	4268.47	protein_coding	9.86086e-88	6.01483e-86	62.9623	1.31442e-60	5.03745e-58	-15.3444	1.02618e-11	7.09638e-11	4.10327
Socs3	59705.3	protein_coding	1.11063e-87	6.75425e-86	-5.15769	1.88262e-21	8.38593e-20	2.0931	1.17228e-31	2.28434e-30	-2.46414
Snx2	49412.8	protein_coding	2.14104e-87	1.29817e-85	2.97478	0.17779	0.329165	-1.07054	6.79542e-87	4.7324e-85	2.77877
Fam20a	7179.81	protein_coding	4.04233e-87	2.44368e-85	135.252	0.0442023	0.11378	1.26987	2.30845e-98	1.9554e-96	171.753
Slc36a4	17707.5	protein_coding	8.56954e-87	5.16512e-85	4.63725	5.87441e-19	2.17739e-17	-1.87625	1.22785e-34	2.65988e-33	2.47155
Dap	39431.6	protein_coding	1.11013e-86	6.67126e-85	3.4257	2.14385e-05	0.000156025	-1.27608	2.11276e-63	9.76526e-62	2.68454
Neu3	9220.49	protein_coding	1.51547e-86	9.08032e-85	5.64468	8.82706e-07	8.67418e-06	-1.45814	8.42745e-59	3.46326e-57	3.87116
Slc9a7	4894.9	protein_coding	1.63372e-86	9.76005e-85	7.56373	0.000306855	0.00168683	1.31227	7.17571e-120	7.9635e-118	9.92563
Igf1r	52420.6	protein_coding	3.45344e-86	2.05708e-84	4.50399	9.40864e-05	0.000588944	1.31565	1.03629e-135	1.3786e-133	5.92566
Add3	87082	protein_coding	4.22588e-86	2.50983e-84	-3.99913	3.42699e-08	4.22385e-07	1.44111	3.68433e-54	1.36781e-52	-2.77503
Egr2	24481	protein_coding	4.79713e-86	2.8408e-84	9.8278	4.32712e-10	6.94803e-09	-1.94369	1.62883e-49	5.51436e-48	5.05627
Ntng2	11650.7	protein_coding	5.43161e-86	3.20718e-84	5.89821	3.31488e-06	2.89599e-05	-1.45156	4.40229e-60	1.88762e-58	4.06335
Lfng	64827.8	protein_coding	7.48586e-86	4.40733e-84	-5.42666	4.28462e-32	4.26613e-30	2.59473	3.72644e-20	4.40152e-19	-2.09141
Ppt1	42179.8	protein_coding	2.54054e-85	1.49143e-83	3.03043	7.87576e-07	7.81497e-06	-1.29367	2.67794e-57	1.05057e-55	2.34251
Vsig10	5424.61	protein_coding	2.75098e-85	1.61031e-83	78.4677	0.759413	0.86179	-1.04077	2.22232e-87	1.5581e-85	75.3941
Shtn1	6177.25	protein_coding	3.80301e-84	2.21973e-82	240.833	0.0720547	0.16696	-1.17057	2.81245e-80	1.73195e-78	205.74
Camk1	3711.8	protein_coding	1.42709e-83	8.30576e-82	11.7241	6.21394e-05	0.000405323	-1.47146	1.15391e-63	5.38137e-62	7.9677
Arhgap26	17928.3	protein_coding	2.26394e-83	1.31386e-81	6.10646	0.000616471	0.00312731	1.32862	1.17715e-124	1.36477e-122	8.11317
Rps24-ps3	201604	processed_pseudogene	2.42269e-83	1.40199e-81	-3.61964	7.11483e-27	4.72276e-25	1.95202	2.93135e-23	4.02876e-22	-1.85431
Whrn	7458.57	protein_coding	2.94242e-83	1.69791e-81	9.64906	3.75049e-71	1.95333e-68	-6.77705	0.00199825	0.00538636	1.42379
Rgmb	4472.82	protein_coding	4.93543e-83	2.8399e-81	-8.01174	4.81231e-12	9.81402e-11	2.07516	1.67433e-44	5.03587e-43	-3.86078
Susd2	9091.79	protein_coding	6.74218e-83	3.86856e-81	15.197	5.08854e-15	1.37262e-13	-2.65408	1.32234e-38	3.28654e-37	5.7259
Rps19-ps6	163137	processed_pseudogene	7.68502e-83	4.39713e-81	-5.37208	1.1916e-43	2.44483e-41	3.10163	1.5355e-11	1.04411e-10	-1.73202
Adpgk	27130.2	protein_coding	2.51519e-82	1.43507e-80	-4.49199	0.733413	0.844171	1.02564	2.21343e-90	1.62315e-88	-4.37971
Cpt1a	40775.6	protein_coding	4.15743e-82	2.36543e-80	4.25479	5.12958e-11	9.30285e-10	-1.58056	3.18754e-44	9.50447e-43	2.69195
Cmah	84918	protein_coding	1.02721e-81	5.8281e-80	-7.67622	6.84343e-24	3.62934e-22	2.73666	3.0883e-25	4.6782e-24	-2.80496
Rhbdl3	4420.18	protein_coding	1.5795e-81	8.9367e-80	12.289	0.132459	0.264918	-1.16376	1.12908e-77	6.73325e-76	10.5597
Jdp2	6405.23	protein_coding	1.87593e-81	1.05844e-79	653.649	2.66664e-46	6.15508e-44	-3.579	2.08709e-53	7.6122e-52	182.635
AC140209.1	24661.6	lincRNA	2.46768e-81	1.38846e-79	-68.1196	1.54773e-38	2.27808e-36	15.0599	8.35287e-14	6.76081e-13	-4.52323
Gm15500	497132	transcribed_processed_pseudogene	4.06531e-81	2.28107e-79	-3.67577	6.44205e-36	8.02767e-34	2.22421	3.51715e-15	3.09154e-14	-1.65262
Dtx1	88721.7	protein_coding	4.61111e-81	2.58019e-79	-4.95517	7.8955e-64	3.4122e-61	3.7694	0.000466792	0.0013993	-1.31458
Matn2	10295.1	protein_coding	6.46255e-81	3.60625e-79	316.624	0.000857962	0.0041913	1.48247	1.04866e-93	8.2124e-92	469.386
Gramd4	60265.2	protein_coding	6.94815e-81	3.8666e-79	-4.13541	7.46419e-10	1.16357e-08	1.5396	9.33212e-46	2.88628e-44	-2.68602
Nsmaf	64271.1	protein_coding	2.3912e-80	1.32705e-78	3.01705	8.29746e-05	0.000525041	-1.23614	6.37466e-60	2.7165e-58	2.44071
Rpl14-ps1	155301	processed_pseudogene	3.13125e-80	1.73303e-78	-3.64222	9.6315e-29	7.41042e-27	2.03485	5.93004e-20	6.95289e-19	-1.78992
Gm8798	6570.49	transcribed_unprocessed_pseudogene	5.25717e-80	2.90173e-78	214.863	0.0952562	0.206648	-1.27003	2.57979e-75	1.45881e-73	169.179
Rgs3	57829.5	protein_coding	5.39096e-80	2.96751e-78	3.97749	0.397142	0.575869	-1.05871	2.23179e-83	1.46108e-81	3.75692
Rpl10a	38655.9	protein_coding	6.10707e-80	3.35261e-78	-3.23672	1.34314e-16	4.101e-15	1.62224	5.65533e-33	1.15517e-31	-1.99522
Sypl	20794.3	protein_coding	1.05504e-79	5.77626e-78	5.12834	1.29831e-05	9.97026e-05	-1.4098	2.11823e-56	8.17092e-55	3.63763
Usp28	24740.6	protein_coding	1.86533e-79	1.01851e-77	-6.55149	0.312087	0.488512	1.10032	1.36618e-81	8.67044e-80	-5.95415
Cass4	3520.47	protein_coding	2.69815e-79	1.4693e-77	105.754	1.2392e-06	1.18785e-05	-1.68975	5.93243e-64	2.79174e-62	62.5856
Abhd17c	19067.5	protein_coding	2.8087e-79	1.52541e-77	4.08365	2.1803e-07	2.35565e-06	-1.42115	1.50185e-50	5.20332e-49	2.87349
Gabarapl1	6253.34	protein_coding	2.93267e-79	1.58849e-77	9.43086	0.185774	0.339429	-1.13961	3.79642e-77	2.23827e-75	8.27549
Gm10335	28649.4	processed_pseudogene	3.64195e-79	1.96743e-77	-3.09887	6.57721e-44	1.37728e-41	2.19479	4.89122e-10	2.93374e-09	-1.41192
Ptpn5	7873.22	protein_coding	4.90195e-79	2.64107e-77	628.708	2.17871e-09	3.20216e-08	-2.2557	1.16854e-61	5.22643e-60	278.72
Grn	21457.8	protein_coding	6.15187e-79	3.30573e-77	10.2733	0.144427	0.282893	-1.1782	6.71412e-77	3.92502e-75	8.71944
Ldlr	10807.1	protein_coding	8.21102e-79	4.40059e-77	-7.5616	0.944771	0.972443	-1.00725	1.2517e-89	8.95746e-88	-7.61641
Cpeb1	4664.49	protein_coding	1.20641e-78	6.4486e-77	389.641	1.34772e-43	2.73749e-41	-6.54987	3.3879e-38	8.33046e-37	59.4884
Fyn	247633	protein_coding	1.3386e-78	7.13639e-77	2.2994	0.0948782	0.20596	1.07147	1.91252e-104	1.75622e-102	2.46374
Ifi208	18689.6	protein_coding	2.30845e-78	1.22747e-76	-3.55078	0.0495204	0.124534	-1.13634	3.9247e-106	3.70224e-104	-4.03489
Sgk1	28955	protein_coding	2.57777e-78	1.36709e-76	-12.2803	3.78177e-11	6.95791e-10	2.30473	4.18183e-41	1.11406e-39	-5.32832
Jaml	3188.84	protein_coding	2.89244e-78	1.52998e-76	-36.0662	0.570328	0.72462	1.12212	1.15774e-83	7.67622e-82	-32.141
Ifi214	7799.94	protein_coding	3.37801e-78	1.78218e-76	-5.96706	0.24079	0.409186	-1.11667	6.22466e-98	5.25123e-96	-6.66324
Creb3l2	6861.38	protein_coding	4.00172e-78	2.10578e-76	8.06323	0.0459416	0.117453	-1.20756	2.83565e-71	1.50507e-69	6.67729
Csf1	13934.9	protein_coding	5.74663e-78	3.01616e-76	10.0329	0.366706	0.545087	1.10335	1.50131e-94	1.19833e-92	11.0698
Plxnb1	10742.3	protein_coding	5.86429e-78	3.06999e-76	10.8052	0.000444962	0.0023506	-1.48561	9.35687e-61	4.07948e-59	7.27326
Aqr	64895	protein_coding	7.9827e-78	4.16824e-76	-2.65279	0.495714	0.664089	1.03416	1.46295e-82	9.42876e-81	-2.56516
Batf	20957.1	protein_coding	9.90898e-78	5.1608e-76	4.09604	4.12287e-05	0.000281208	-1.32569	2.57144e-56	9.90075e-55	3.08975
Gramd3	32875.3	protein_coding	1.39236e-77	7.23314e-76	-3.20562	0.210594	0.371287	-1.07723	5.40345e-99	4.65302e-97	-3.4532
Rpl4	468050	protein_coding	1.40337e-77	7.27176e-76	-2.70501	3.43587e-33	3.65389e-31	1.82166	2.33603e-15	2.07444e-14	-1.48491
Sccpdh	17636.8	protein_coding	2.67693e-77	1.38356e-75	174.552	0.220271	0.384309	1.30564	4.71181e-92	3.56877e-90	227.902
Chn1	8278.37	protein_coding	6.37905e-77	3.28861e-75	544.718	0.00496695	0.0191703	-1.43019	1.41029e-69	7.33529e-68	380.872
Ntrk3	41448.7	protein_coding	8.8073e-77	4.52896e-75	3.15712	6.18885e-18	2.09165e-16	-1.64046	3.92759e-29	6.97256e-28	1.92453
Gadd45b	26123.1	protein_coding	1.02061e-76	5.235e-75	12.3255	0.0946317	0.205557	1.22778	1.14596e-100	1.01633e-98	15.133
Il13ra1	5065.96	protein_coding	1.67408e-76	8.56522e-75	187.63	0.808586	0.894261	-1.0198	1.37332e-76	7.93884e-75	183.987
Elk3	45865.3	protein_coding	2.09025e-76	1.06676e-74	2.65581	0.0449727	0.115339	1.10189	6.51983e-104	5.96062e-102	2.92642
Cdc42bpb	3743.13	protein_coding	2.37499e-76	1.20904e-74	-8.98909	9.0888e-09	1.22422e-07	1.96027	2.02195e-46	6.41615e-45	-4.58564
Pipox	3318.15	protein_coding	2.51774e-76	1.27851e-74	170.401	1.42847e-22	6.81107e-21	-2.94837	1.03178e-48	3.42052e-47	57.7951
Frmd4b	8980.7	protein_coding	2.87816e-76	1.45788e-74	12.03	0.0505991	0.126775	-1.25651	5.60257e-70	2.92872e-68	9.57411
Lgals1	28125.8	protein_coding	9.89832e-76	5.00136e-74	4.97099	0.00327082	0.0134216	-1.2647	1.2833e-62	5.8791e-61	3.93057
Tmem140	6752.39	protein_coding	1.28492e-75	6.47623e-74	6.66	4.64127e-10	7.42311e-09	1.66088	7.03844e-133	8.96128e-131	11.0615
Gemin8	7460.67	protein_coding	1.40359e-75	7.04864e-74	5.04169	6.97386e-06	5.70032e-05	1.38293	1.16959e-119	1.29109e-117	6.97229
Slfn1	61117.8	protein_coding	1.40542e-75	7.04864e-74	-4.31496	8.50902e-43	1.61528e-40	2.78034	2.8156e-09	1.59043e-08	-1.55195
Vipr2	5568.97	protein_coding	1.79348e-75	8.97271e-74	439.796	9.60077e-15	2.52956e-13	-2.46998	8.9041e-56	3.38437e-54	178.057
C030034L19Rik	13395	lincRNA	1.88616e-75	9.41321e-74	308.041	6.77748e-06	5.5577e-05	-3.06926	3.674e-53	1.33298e-51	100.363
Ecm1	5080	protein_coding	2.01073e-75	1.00103e-73	-5.75883	0.000190577	0.00110758	-1.4409	2.43156e-115	2.65591e-113	-8.2979
Col11a2	11797.9	protein_coding	2.74885e-75	1.36515e-73	-18.958	0.583205	0.734156	1.08867	1.32734e-80	8.27213e-79	-17.414
Rnpep	9849.42	protein_coding	2.86539e-75	1.41956e-73	4.66249	3.91207e-11	7.19113e-10	-1.63864	4.80396e-39	1.20991e-37	2.84533
Nek7	103744	protein_coding	4.54417e-75	2.24577e-73	3.47529	0.549468	0.708891	-1.03853	3.37665e-80	2.07324e-78	3.34636
Gm5835	79155.5	processed_pseudogene	9.87847e-75	4.87018e-73	-2.753	7.6339e-29	5.91832e-27	1.78464	4.55521e-17	4.50593e-16	-1.54261
Tagln2	50933.1	protein_coding	1.45502e-74	7.15604e-73	-4.58284	9.31616e-09	1.25401e-07	1.56865	3.34241e-43	9.70141e-42	-2.92152
Ighd	3610.77	IG_C_gene	1.65425e-74	8.11623e-73	16.4211	3.79848e-18	1.31663e-16	-2.96688	1.26133e-30	2.36676e-29	5.53481
Myo1c	12348.5	protein_coding	2.20262e-74	1.07806e-72	4.22883	0.0612824	0.147449	-1.14034	1.41554e-68	7.27144e-67	3.70838
4930417O13Rik	12165.9	processed_transcript	7.69659e-74	3.75801e-72	5.34408	3.81224e-15	1.03522e-13	-1.9268	2.47695e-31	4.77734e-30	2.77355
Clip3	4834.3	protein_coding	1.19707e-73	5.83092e-72	151.185	0.72192	0.836202	-1.04219	6.75941e-74	3.71106e-72	145.065
Dnajb4	3236.51	protein_coding	1.93929e-73	9.42366e-72	-6.51704	9.29111e-30	7.7663e-28	3.13168	8.1369e-17	7.93539e-16	-2.081
Plek	3328.75	protein_coding	2.1083e-73	1.02205e-71	22.4359	1.1681e-10	2.0279e-09	-2.34729	7.38626e-42	2.03568e-40	9.55823
Apol7b	17792.8	protein_coding	2.2744e-73	1.09995e-71	-3.79563	1.48072e-29	1.20306e-27	2.19444	6.44666e-16	5.93556e-15	-1.72965
Mpeg1	3673.18	protein_coding	4.25524e-73	2.05303e-71	33.047	3.21759e-06	2.81949e-05	-1.95548	1.93232e-51	6.79686e-50	16.8997
Zfp703	10598.7	protein_coding	8.2002e-73	3.94698e-71	3.67105	0.00800818	0.0286341	-1.1834	2.90618e-61	1.29148e-59	3.10212
Kbtbd11	156519	protein_coding	1.24785e-72	5.99205e-71	-5.35244	3.45734e-14	8.61662e-13	1.93737	1.68782e-31	3.26748e-30	-2.76274
Tnk2	60486.9	protein_coding	2.313e-72	1.10806e-70	3.67158	1.53257e-05	0.000115423	-1.33639	3.89711e-50	1.33681e-48	2.74739
Ces2d-ps	5238.56	unprocessed_pseudogene	2.4033e-72	1.14861e-70	287.588	0.00630929	0.0234457	-1.28567	9.49029e-67	4.71177e-65	223.687
Plekhb2	45955.5	protein_coding	2.5979e-72	1.2387e-70	2.61184	0.000488466	0.00255715	1.18595	1.13543e-112	1.17232e-110	3.0975
Plxnb2	2676.05	protein_coding	8.38045e-72	3.9865e-70	97.5173	3.34648e-23	1.68252e-21	-4.23243	2.779e-35	6.16161e-34	23.0405
Fcrl1	5158.76	protein_coding	8.72706e-72	4.14168e-70	23.5577	0.194412	0.351137	-1.19813	2.1998e-69	1.14131e-67	19.6621
Klf10	9350.63	protein_coding	9.1691e-72	4.34132e-70	4.18583	1.18569e-11	2.31131e-10	-1.62077	1.97808e-35	4.40936e-34	2.58262
Gm15411	3204.31	processed_transcript	1.22641e-71	5.79323e-70	67.7777	0.00142163	0.00652866	-1.52402	2.40398e-60	1.03721e-58	44.4729
2010300C02Rik	2677.26	protein_coding	6.22472e-71	2.93356e-69	24.7053	8.75532e-10	1.35135e-08	-2.21054	7.13147e-43	2.04419e-41	11.1762
Chn1os3	4305.52	antisense_RNA	6.94455e-71	3.26523e-69	266.363	1.22519e-09	1.85855e-08	-2.15935	6.58183e-54	2.42616e-52	123.353
Ctla4	124741	protein_coding	8.77841e-71	4.11795e-69	33.5353	2.34192e-10	3.90231e-09	3.17358	3.56639e-139	5.0009e-137	106.427
Rrm2	5265.79	protein_coding	9.46715e-71	4.4308e-69	21.0771	1.11954e-15	3.16273e-14	-3.24297	5.11087e-30	9.39467e-29	6.49932
Dynlt3	15520.6	protein_coding	1.21504e-70	5.66702e-69	4.92864	0.00889344	0.031264	-1.23621	8.1589e-60	3.44851e-58	3.98689
Ric1	23411.1	protein_coding	1.21643e-70	5.66702e-69	2.75122	9.66995e-28	6.84377e-26	-1.77285	4.86145e-16	4.50601e-15	1.55186
Rpl12	20464.2	protein_coding	1.30441e-70	6.06296e-69	-3.23717	0.0974049	0.210164	-1.11078	7.1151e-94	5.63587e-92	-3.59578
Nhsl1	9148.47	protein_coding	6.09139e-70	2.82485e-68	11.8315	9.11045e-11	1.60635e-09	-2.24656	5.8282e-36	1.33061e-34	5.26648
Adamtsl2	4625.24	protein_coding	6.75845e-70	3.12705e-68	468.526	1.80254e-24	9.89546e-23	-3.22545	9.45735e-47	3.02883e-45	145.259
Zcchc18	3314.58	protein_coding	6.97374e-70	3.21933e-68	12.5349	1.39279e-07	1.55612e-06	-1.81537	3.28954e-44	9.79453e-43	6.90486
Rnaset2b	101423	protein_coding	7.6494e-70	3.52323e-68	3.05251	0.00573169	0.0216157	-1.17625	2.5727e-58	1.03672e-56	2.59512
Pfn2	5052.03	protein_coding	1.30551e-69	5.99943e-68	6.867	0.919605	0.959826	1.009	1.25808e-76	7.29301e-75	6.92882
Mettl7a1	9467.08	protein_coding	1.42188e-69	6.51947e-68	6.74458	2.80283e-07	2.97757e-06	-1.64206	5.68935e-43	1.6376e-41	4.10738
Cers4	50642.8	protein_coding	1.79873e-69	8.22879e-68	3.14798	7.50372e-19	2.76115e-17	-1.70903	2.03546e-23	2.82365e-22	1.84197
Kdelc2	3975.01	protein_coding	2.04885e-69	9.35198e-68	23.0261	0.0406733	0.106408	-1.31968	2.92986e-62	1.32758e-60	17.4483
Rgs10	74864.1	protein_coding	2.18479e-69	9.95011e-68	3.41828	6.57922e-09	9.04788e-08	-1.45735	1.06831e-38	2.66473e-37	2.34555
Mcf2l	2975.26	protein_coding	3.43607e-69	1.56137e-67	191.832	2.4971e-44	5.45389e-42	-9.94726	3.20152e-23	4.38266e-22	19.2849
Iqgap2	24006.4	protein_coding	3.48773e-69	1.58131e-67	-6.87029	3.67659e-11	6.78282e-10	1.98275	3.73605e-34	7.92784e-33	-3.46504
Rps23-ps1	226807	processed_pseudogene	6.01526e-69	2.7212e-67	-3.48814	1.09481e-38	1.64725e-36	2.38052	9.34121e-09	5.00926e-08	-1.46529
Fam222a	4362.28	protein_coding	7.1087e-69	3.20871e-67	6.32908	0.144151	0.282542	-1.13204	4.9791e-65	2.37543e-63	5.59086
Rab19	8299.35	protein_coding	1.07446e-68	4.83913e-67	3.73986	0.326997	0.504479	-1.06583	1.40823e-68	7.25185e-67	3.50887
Smpdl3a	67399.9	protein_coding	1.12739e-68	5.06625e-67	4.21646	0.401214	0.579744	1.06601	9.72698e-85	6.59686e-83	4.49479
Tbc1d14	60490.4	protein_coding	1.29756e-68	5.81811e-67	2.49829	0.0812322	0.182905	-1.08798	3.31185e-64	1.56562e-62	2.29627
Ctsb	186835	protein_coding	1.40341e-68	6.27888e-67	5.11317	0.954037	0.976934	1.00503	2.37885e-78	1.43097e-76	5.13887
St6galnac6	3902.18	protein_coding	1.53903e-68	6.87051e-67	12.4376	0.0167324	0.0522829	-1.31384	3.72655e-59	1.55295e-57	9.46661
Tmx4	36501.5	protein_coding	2.45319e-68	1.09274e-66	3.49043	1.0838e-19	4.30806e-18	-1.82587	7.42864e-22	9.50472e-21	1.91165
Mki67	21377.6	protein_coding	2.86057e-68	1.27142e-66	55.1988	5.71679e-08	6.76292e-07	-3.11295	5.60895e-40	1.44599e-38	17.732
Etfbkmt	5540.05	protein_coding	3.64395e-68	1.61607e-66	-6.01426	0.00212419	0.0092828	1.36208	7.15464e-55	2.67051e-53	-4.41551
Lrp1	3381.46	protein_coding	4.33611e-68	1.91885e-66	30.8677	8.42689e-27	5.52151e-25	-5.62188	6.57893e-19	7.32078e-18	5.49065
Akap12	8367.87	protein_coding	5.18989e-68	2.29168e-66	11.4523	0.000149818	0.000894874	-1.59595	8.09533e-50	2.74963e-48	7.17581
Stk40	31531.9	protein_coding	5.96613e-68	2.62872e-66	2.35682	3.15224e-07	3.3227e-06	-1.25979	2.647e-41	7.16209e-40	1.87081
Ctnnbip1	3474.49	protein_coding	7.02331e-68	3.08782e-66	46.138	3.63653e-06	3.14053e-05	-2.09355	1.73866e-47	5.6467e-46	22.0382
Agpat3	70091.1	protein_coding	7.3298e-68	3.21561e-66	2.10175	9.33485e-24	4.87428e-22	-1.48962	1.14771e-17	1.18089e-16	1.41093
Dck	41644.8	protein_coding	9.22912e-68	4.04013e-66	3.37146	3.15887e-14	7.92135e-13	-1.63487	3.66088e-28	6.21721e-27	2.06222
Bcl2a1d	16230.2	protein_coding	1.76764e-67	7.72137e-66	107.968	0.872782	0.933494	-1.03749	8.31902e-73	4.48428e-71	104.067
Peak1	23157.1	protein_coding	2.66918e-67	1.16344e-65	2.85304	4.2804e-05	0.000290781	-1.25349	6.33899e-47	2.03958e-45	2.27608
Gm10263	33060.2	processed_pseudogene	2.98871e-67	1.29993e-65	-3.67436	2.73974e-26	1.7229e-24	2.11642	2.62554e-15	2.32258e-14	-1.73612
Dgkz	352940	protein_coding	3.01668e-67	1.30929e-65	3.01686	1.61168e-05	0.000121074	-1.29283	9.29984e-46	2.88059e-44	2.33353
Ldlrad3	2660.69	protein_coding	4.17135e-67	1.80658e-65	117.607	3.53321e-15	9.62019e-14	-2.94844	1.51293e-41	4.10965e-40	39.8879
Rnf19a	55915.6	protein_coding	4.87935e-67	2.10871e-65	3.20788	0.757484	0.86037	-1.01943	1.93393e-73	1.05065e-71	3.14674
Rpl3	43926	protein_coding	7.62519e-67	3.28838e-65	-2.98175	8.75932e-67	4.23617e-64	2.78466	0.243011	0.360332	-1.07078
Il1r1	9981.99	protein_coding	9.30437e-67	4.00403e-65	218.164	4.90539e-35	5.7223e-33	-26.6156	3.32718e-12	2.39007e-11	8.19684
Carhsp1	9561.63	protein_coding	9.75527e-67	4.1892e-65	4.30827	0.100977	0.215991	-1.12996	2.56994e-62	1.16705e-60	3.81277
Alad	10413.5	protein_coding	1.04269e-66	4.46816e-65	4.94182	1.7678e-05	0.000131385	-1.42687	2.32472e-45	7.13684e-44	3.46341
Golm1	15757.3	protein_coding	1.12593e-66	4.81469e-65	-5.98539	2.98121e-33	3.20394e-31	3.24048	1.257e-10	7.92007e-10	-1.84706
Runx2	8472.25	protein_coding	1.81071e-66	7.72671e-65	24.275	1.03347e-13	2.44945e-12	2.77609	3.75472e-124	4.32899e-122	67.3896
Vdr	16768.4	protein_coding	2.12285e-66	9.03967e-65	62.9935	0.596829	0.744597	1.1171	3.49177e-77	2.06452e-75	70.3699
Hivep3	21308.9	protein_coding	2.30208e-66	9.78241e-65	6.97913	8.32755e-06	6.69368e-05	-1.58673	4.33055e-44	1.28572e-42	4.39845
Fuca2	13506.2	protein_coding	2.35401e-66	9.98217e-65	3.84591	0.0147093	0.0470143	-1.18705	1.12556e-56	4.36611e-55	3.23989
A430093F15Rik	8836.32	processed_transcript	2.99293e-66	1.26651e-64	4.64711	0.0109438	0.036907	1.21584	4.25763e-93	3.29696e-91	5.65013
Gm6472	321361	transcribed_processed_pseudogene	3.94518e-66	1.666e-64	-3.28816	6.32665e-25	3.55975e-23	1.95241	8.71628e-16	7.95466e-15	-1.68415
Il4	4994.56	protein_coding	4.04538e-66	1.70477e-64	404.043	1.03584e-06	1.00574e-05	-1.94786	2.54294e-53	9.24231e-52	207.429
Zfp41	7664.55	protein_coding	5.96104e-66	2.50684e-64	4.60389	0.0043403	0.017082	-1.24809	1.88774e-53	6.9094e-52	3.68875
Map4k1	64468.9	protein_coding	7.04071e-66	2.95477e-64	2.39583	2.18669e-12	4.60747e-11	-1.39409	1.41529e-29	2.56969e-28	1.71856
Cd82	128551	protein_coding	1.03766e-65	4.34576e-64	3.19064	4.67049e-05	0.000314025	1.29248	2.28149e-110	2.28733e-108	4.12384
Gm4759	149563	unprocessed_pseudogene	2.98841e-65	1.24898e-63	-2.68773	3.10539e-50	8.88404e-48	2.24573	0.000895094	0.00256538	-1.19682
Foxo1	97430.9	protein_coding	3.49377e-65	1.45719e-63	-2.15846	0.281932	0.456863	1.04675	9.79936e-66	4.72945e-64	-2.06205
Ltk	2434.86	protein_coding	4.57692e-65	1.90505e-63	81.2148	6.94426e-14	1.67321e-12	-3.06572	7.65338e-38	1.84045e-36	26.4913
Apoe	9434.36	protein_coding	4.91712e-65	2.04247e-63	8.34808	1.2555e-40	2.07331e-38	-4.60009	5.74236e-07	2.5474e-06	1.81477
Mid1	3708.08	protein_coding	7.43153e-65	3.08059e-63	-9.11943	3.62813e-06	3.13461e-05	1.80605	6.57017e-43	1.8859e-41	-5.04939
Gm9320	39250.8	transcribed_processed_pseudogene	7.49084e-65	3.09886e-63	-3.69027	2.0639e-36	2.6366e-34	2.48145	2.62357e-08	1.34271e-07	-1.48714
Slc37a2	2443.7	protein_coding	1.60517e-64	6.62688e-63	55.9337	5.53494e-35	6.38782e-33	-8.81996	4.34024e-15	3.79734e-14	6.34172
Pde4b	38979.8	protein_coding	1.93387e-64	7.96771e-63	-2.12762	1.75688e-74	9.91273e-72	2.14398	0.8522	0.90224	1.00769
Arhgef12	32188.7	protein_coding	2.18958e-64	9.00297e-63	2.8746	1.09358e-11	2.1524e-10	-1.47813	1.14884e-29	2.09323e-28	1.94475
Txlnb	2800.01	protein_coding	3.28307e-64	1.34718e-62	97.1607	0.000381798	0.00205269	-1.55972	9.77639e-54	3.59096e-52	62.2938
Ampd1	3597.98	protein_coding	3.78629e-64	1.55055e-62	-340.124	3.05677e-07	3.22709e-06	6.04349	1.33824e-59	5.62197e-58	-56.2794
Fam129a	20657.6	protein_coding	5.09512e-64	2.08233e-62	7.2481	8.48541e-12	1.68645e-10	2.04372	7.0664e-132	8.88781e-130	14.8131
Slc26a11	41919.1	protein_coding	9.84088e-64	4.01382e-62	5.08348	0.00063048	0.00319057	-1.3572	4.10028e-48	1.34854e-46	3.74557
Rps4x	395649	protein_coding	1.35264e-63	5.50598e-62	-3.28131	1.4312e-38	2.12193e-36	2.35902	5.74341e-07	2.5474e-06	-1.39096
Gbp2b	26325.2	protein_coding	2.67322e-63	1.08597e-61	8.29451	7.41529e-108	8.36775e-105	9.31082	9.30273e-293	6.22773e-290	77.2287
Chst15	10717	protein_coding	3.72837e-63	1.51159e-61	3.71287	1.06803e-12	2.32517e-11	1.61064	4.09633e-130	5.09049e-128	5.98009
Tnfrsf9	5094.17	protein_coding	3.75559e-63	1.51959e-61	9.65508	1.15022e-25	6.91222e-24	-3.51442	8.65384e-15	7.40896e-14	2.74727
Gnaq	13754.3	protein_coding	4.0584e-63	1.63885e-61	4.22886	0.62679	0.766903	1.03812	3.0245e-74	1.6873e-72	4.39006
Gm15501	143400	transcribed_processed_pseudogene	4.18051e-63	1.68481e-61	-3.25678	1.65496e-19	6.477e-18	1.8152	6.52528e-19	7.26497e-18	-1.79417
Palld	3257.97	protein_coding	4.31674e-63	1.73627e-61	82.8397	5.60434e-09	7.80764e-08	-2.88667	5.62072e-39	1.4139e-37	28.6973
Raph1	7075.87	protein_coding	4.51822e-63	1.81372e-61	6.86008	0.174423	0.324888	1.14217	1.532e-79	9.35105e-78	7.83537
Atn1	21166.5	protein_coding	5.46491e-63	2.18941e-61	-3.44433	0.720051	0.835135	-1.02554	4.51065e-74	2.49625e-72	-3.53231
Esm1	2546.59	protein_coding	5.53011e-63	2.21117e-61	238.046	2.26014e-47	5.53109e-45	-7.75003	1.06391e-25	1.64403e-24	30.7154
Pianp	16661.4	protein_coding	8.7673e-63	3.49865e-61	3.70582	0.365467	0.543744	1.06589	2.91709e-77	1.72967e-75	3.95
Rps3a2	300087	processed_pseudogene	8.87532e-63	3.53481e-61	-2.96812	1.76563e-34	2.0148e-32	2.1084	1.8738e-08	9.75834e-08	-1.40776
Rps24	188662	protein_coding	9.1286e-63	3.62857e-61	-3.44298	9.2472e-33	9.58311e-31	2.28313	2.76217e-09	1.56109e-08	-1.50801
Gm9616	145246	processed_pseudogene	1.23312e-62	4.89203e-61	-3.43194	3.20151e-38	4.67835e-36	2.44476	8.68148e-07	3.78263e-06	-1.4038
Rps6-ps4	351991	processed_pseudogene	2.17344e-62	8.60563e-61	-3.16661	3.72735e-30	3.23547e-28	2.09323	1.53616e-10	9.60818e-10	-1.51278
Rps19	60841.9	protein_coding	2.28718e-62	9.03838e-61	-4.78626	4.80082e-39	7.38744e-37	3.16362	2.23946e-06	9.31185e-06	-1.5129
Rps6	71708.8	protein_coding	2.97666e-62	1.17402e-60	-3.11071	2.41752e-28	1.79871e-26	2.02576	1.48954e-11	1.01452e-10	-1.53558
Cntln	4333.76	protein_coding	3.02075e-62	1.1891e-60	18.5273	0.601356	0.747956	1.07356	1.20838e-70	6.36487e-69	19.8901
Foxk1	55903.1	protein_coding	3.62473e-62	1.42409e-60	-2.75418	0.347774	0.524931	1.05538	1.6862e-63	7.8111e-62	-2.60967
Luzp1	4348.86	protein_coding	3.94802e-62	1.54811e-60	17.4959	0.308595	0.484704	-1.15038	3.36428e-61	1.48551e-59	15.2089
AC154639.1	4048.37	antisense_RNA	4.14615e-62	1.62267e-60	355.538	1.14306e-08	1.5185e-07	-2.18695	1.12159e-47	3.66557e-46	162.573
Gfra4	4654.42	protein_coding	4.37945e-62	1.71068e-60	343.328	0.00165807	0.00746593	-1.55561	4.48271e-54	1.65828e-52	220.704
Naip2	11015.8	protein_coding	4.89917e-62	1.91002e-60	4.36198	0.638223	0.775335	-1.03771	9.07779e-66	4.39141e-64	4.20346
Ppm1j	2558.25	protein_coding	6.58628e-62	2.56285e-60	-36.7946	2.3249e-10	3.8803e-09	3.89272	1.50161e-34	3.23939e-33	-9.45214
Gm12918	259802	processed_pseudogene	1.11151e-61	4.31681e-60	-3.08425	2.19765e-29	1.76438e-27	2.04687	1.09951e-10	6.95251e-10	-1.50681
Rps9	228281	protein_coding	1.11628e-61	4.32709e-60	-3.23178	1.25116e-38	1.86864e-36	2.36697	2.50939e-06	1.03678e-05	-1.36537
Col6a4	8273.9	protein_coding	1.14229e-61	4.41947e-60	-77.5037	5.00048e-08	5.99231e-07	3.96569	4.98876e-36	1.14273e-34	-19.5435
Ttn	2647.25	protein_coding	1.40301e-61	5.41786e-60	273.889	3.32221e-44	7.10323e-42	-7.65009	4.39566e-26	6.92659e-25	35.8021
Map7d1	26713.8	protein_coding	1.49046e-61	5.74464e-60	2.6754	6.91089e-05	0.000446056	-1.24228	1.49124e-42	4.2163e-41	2.15363
Galnt10	12514.5	protein_coding	1.72e-61	6.6168e-60	-2.5705	0.518732	0.683034	-1.03643	6.33916e-74	3.48956e-72	-2.66414
Dapp1	30304.9	protein_coding	1.97881e-61	7.59802e-60	2.70357	0.000146551	0.000876544	1.23108	1.63576e-100	1.44455e-98	3.32832
Arhgef16	3427.49	protein_coding	2.37482e-61	9.10138e-60	7.26273	0.038019	0.100736	-1.2193	9.3234e-54	3.43065e-52	5.95647
Gstt3	3073.14	protein_coding	3.15581e-61	1.20717e-59	210.763	8.47922e-09	1.14743e-07	-1.81452	4.52411e-49	1.51434e-47	116.153
Zpr1	18986	protein_coding	3.27828e-61	1.25166e-59	-2.3331	9.34046e-11	1.64263e-09	1.37226	9.7526e-29	1.69653e-27	-1.70019
Pou2f2	45209.8	protein_coding	3.31155e-61	1.26199e-59	3.61683	1.35698e-27	9.43934e-26	2.16852	2.39456e-175	5.28662e-173	7.84318
Slc30a7	24966.7	protein_coding	4.37007e-61	1.66226e-59	-2.14627	0.000491085	0.00256953	-1.16793	1.21627e-97	1.02191e-95	-2.5067
Fam160a1	2336.44	protein_coding	4.62649e-61	1.75651e-59	60.5724	8.0605e-05	0.000512281	-1.72274	9.86108e-48	3.23297e-46	35.1605
Ppp2r5a	83545.9	protein_coding	5.21085e-61	1.97468e-59	-2.29543	0.00254513	0.0108606	1.15388	3.86908e-48	1.27452e-46	-1.98932
Lrrc8d	17550.9	protein_coding	6.9729e-61	2.63749e-59	2.98653	0.407322	0.585304	-1.05103	3.67658e-62	1.6587e-60	2.84153
Gm10275	471145	transcribed_processed_pseudogene	1.20803e-60	4.56087e-59	-3.61249	9.13243e-17	2.82341e-15	1.83817	2.55764e-20	3.04176e-19	-1.96526
Rps3	392804	protein_coding	1.24258e-60	4.68263e-59	-3.15905	1.26336e-31	1.19913e-29	2.15356	4.90311e-09	2.69547e-08	-1.46689
Ifit2	17636.5	protein_coding	1.55766e-60	5.85912e-59	-2.76458	0.547417	0.707229	-1.03641	6.89936e-73	3.72871e-71	-2.86525
Rps25-ps1	77204	processed_pseudogene	1.65557e-60	6.21588e-59	-2.9088	4.71944e-28	3.43589e-26	1.95465	5.75298e-11	3.72285e-10	-1.48814
Caskin1	2388.12	protein_coding	2.54955e-60	9.5547e-59	227.487	1.53078e-37	2.15925e-35	-4.3293	5.55186e-33	1.13515e-31	52.5458
Rps8	84636.6	protein_coding	2.77268e-60	1.03718e-58	-3.09939	5.16023e-14	1.26588e-12	1.6289	2.04464e-23	2.83449e-22	-1.90275
Eef1b2	166708	protein_coding	3.066e-60	1.14479e-58	-3.52185	2.73491e-20	1.14069e-18	1.94445	1.42317e-16	1.36044e-15	-1.81123
Ryr1	2074.22	protein_coding	4.00864e-60	1.49401e-58	137.732	3.42394e-41	5.94419e-39	-9.24781	3.44063e-19	3.8912e-18	14.8935
B3gnt2	38221.2	protein_coding	6.25929e-60	2.32855e-58	2.63196	1.05928e-06	1.02702e-05	1.3029	8.49048e-109	8.23378e-107	3.42918
Kcnq5	3699.63	protein_coding	1.0994e-59	4.08244e-58	52.4266	0.00167649	0.00753547	1.52505	1.302e-75	7.44363e-74	79.9532
Acp2	9887.3	protein_coding	1.14761e-59	4.25369e-58	2.89111	0.000330506	0.00180415	-1.23064	6.52945e-43	1.87681e-41	2.34927
Vcl	3228.38	protein_coding	1.19074e-59	4.40551e-58	-6.54685	2.7091e-18	9.53678e-17	2.65828	6.04126e-19	6.75508e-18	-2.46281
Gfi1	10064.9	protein_coding	1.48474e-59	5.48329e-58	4.45932	0.320617	0.497469	-1.08439	1.912e-59	7.99995e-58	4.11227
Gm12840	12811	lincRNA	1.9068e-59	7.0292e-58	-3.70986	5.51201e-08	6.53761e-07	1.51784	7.08812e-33	1.44357e-31	-2.44418
Klhl4	2474.6	protein_coding	3.05816e-59	1.12531e-57	21.4355	1.83812e-06	1.70406e-05	-1.96074	8.14533e-39	2.03663e-37	10.9323
Tbxa2r	7376.93	protein_coding	4.16403e-59	1.52947e-57	-6.05286	0.966593	0.983546	-1.00453	6.30382e-67	3.14479e-65	-6.0803
Pcyox1l	4001.47	protein_coding	5.25927e-59	1.92827e-57	5.49709	0.00118386	0.00555221	-1.32804	1.05691e-44	3.19274e-43	4.13925
Pitpnm2	117787	protein_coding	5.62922e-59	2.06019e-57	3.37134	0.694148	0.816306	-1.02787	5.23116e-64	2.46733e-62	3.27992
Gm7536	183133	processed_pseudogene	6.44665e-59	2.35511e-57	-3.05362	2.03945e-32	2.06096e-30	2.15076	5.38195e-08	2.67333e-07	-1.41978
Gcnt1	8442.98	protein_coding	7.7762e-59	2.83573e-57	243.377	4.20587e-05	0.000286196	2.02836	1.49421e-76	8.61371e-75	493.656
Gm20400	11538.6	antisense_RNA	8.80841e-59	3.20639e-57	-3.71225	1.19269e-12	2.57997e-11	1.73099	2.47182e-24	3.57724e-23	-2.14458
Bmf	2075.58	protein_coding	8.97998e-59	3.26299e-57	170.792	1.11645e-36	1.45367e-34	-6.13441	1.27697e-25	1.96449e-24	27.8417
Mthfsl	17051	protein_coding	1.22305e-58	4.43616e-57	7.0865	0.0268674	0.0765186	-1.27758	8.10704e-51	2.81347e-49	5.54684
Ncapg2	3448.51	protein_coding	1.37092e-58	4.96366e-57	9.36867	1.10572e-14	2.89798e-13	-2.49016	5.25282e-23	7.09712e-22	3.76228
Nsmf	12613.2	protein_coding	1.44874e-58	5.23609e-57	5.8659	5.70875e-07	5.78047e-06	-1.6466	1.59136e-34	3.42234e-33	3.56243
Stard5	20509.2	protein_coding	1.70187e-58	6.14003e-57	3.27485	0.232165	0.39903	-1.08339	2.66628e-57	1.04798e-55	3.02277
Tfe3	20735	protein_coding	1.84391e-58	6.64071e-57	2.56017	1.91291e-05	0.000140626	-1.25553	4.07377e-38	9.96969e-37	2.03912
Il2rg	175793	protein_coding	2.01747e-58	7.25289e-57	-1.88736	7.24014e-07	7.20891e-06	1.20107	1.52705e-34	3.28744e-33	-1.57139
Dusp16	2380.57	protein_coding	2.41728e-58	8.67487e-57	11.9417	1.20423e-05	9.336e-05	-1.67124	2.23006e-39	5.65775e-38	7.14539
Pkp3	44243	protein_coding	2.78482e-58	9.97625e-57	2.54648	0.000286895	0.00158612	1.21354	3.17634e-95	2.56493e-93	3.09026
Trpm6	3014.99	protein_coding	3.23167e-58	1.15566e-56	60.6005	0.938301	0.968827	1.01124	9.52552e-61	4.1443e-59	61.2816
Jarid2	42299.5	protein_coding	5.74596e-58	2.05118e-56	2.5007	1.22559e-11	2.38679e-10	-1.43126	3.37067e-25	5.08739e-24	1.7472
Kcna2	5253.62	protein_coding	5.98369e-58	2.13229e-56	6.83798	2.30638e-53	7.43605e-51	-5.44298	0.051651	0.0991318	1.2563
P2rx7	65992.7	protein_coding	6.12082e-58	2.17734e-56	3.07396	1.13472e-41	2.05789e-39	-2.41947	0.000276406	0.000861817	1.27051
Slc24a3	2844.2	protein_coding	6.24374e-58	2.21718e-56	293.242	8.95448e-20	3.58744e-18	-2.58438	7.05913e-41	1.86622e-39	113.467
Gm15513	3169.33	sense_intronic	6.63692e-58	2.35269e-56	23.3402	0.0441113	0.113589	-1.34975	4.0747e-51	1.41883e-49	17.2923
Tgm2	3202.01	protein_coding	6.90378e-58	2.44302e-56	19.8331	5.80485e-27	3.86584e-25	-5.57021	2.53928e-12	1.84129e-11	3.56056
Zfp821	4501.4	protein_coding	7.7177e-58	2.72629e-56	7.04571	0.669553	0.798776	1.04357	5.50876e-66	2.68996e-64	7.35272
Hacd3	56170.2	protein_coding	7.95446e-58	2.80505e-56	2.99058	7.09569e-31	6.43427e-29	-2.08741	2.26412e-08	1.1671e-07	1.43268
Rapgef6	134943	protein_coding	1.10532e-57	3.89104e-56	-2.88642	1.06984e-21	4.80767e-20	1.81091	4.86799e-14	3.98995e-13	-1.59391
Gm37593	1458.59	TEC	1.3354e-57	4.69283e-56	-23.696	5.10772e-06	4.28711e-05	-3.52719	1.16852e-67	5.91471e-66	-83.5802
Rps5	209499	protein_coding	1.53906e-57	5.39919e-56	-3.64129	1.96127e-40	3.21268e-38	2.73932	0.000164939	0.000531683	-1.32927
Ripor2	139867	protein_coding	2.46324e-57	8.62643e-56	-5.34181	1.4153e-13	3.31959e-12	2.07059	4.91269e-22	6.30507e-21	-2.57985
Gal	3390.27	protein_coding	3.54466e-57	1.23923e-55	339.38	2.14753e-12	4.52966e-11	-3.42955	7.86689e-37	1.84685e-35	98.9576
Itga6	53918.3	protein_coding	3.61353e-57	1.26113e-55	-4.71554	0.0207508	0.0620753	1.23575	5.99397e-49	1.99989e-47	-3.81593
Sptbn1	131802	protein_coding	3.69621e-57	1.28778e-55	-2.48487	0.891307	0.945008	-1.00736	5.91885e-66	2.88343e-64	-2.50315
Hnrnpll	44543.6	protein_coding	3.91124e-57	1.36036e-55	2.9705	0.379774	0.558014	1.05696	3.72746e-71	1.97337e-69	3.1397
Pax5	3678	protein_coding	7.96495e-57	2.76554e-55	313.701	3.19245e-06	2.80229e-05	-2.20821	1.71909e-43	5.03191e-42	142.061
Mid2	2121.41	protein_coding	8.29601e-57	2.87557e-55	109.966	3.55499e-13	8.14081e-12	-3.05894	2.52631e-34	5.405e-33	35.9491
Glipr2	18992.1	protein_coding	1.74987e-56	6.05508e-55	-5.83168	1.1326e-17	3.79001e-16	2.45588	5.62033e-17	5.5279e-16	-2.37458
Pmaip1	6572.38	protein_coding	1.80148e-56	6.22309e-55	8.02221	0.254098	0.42434	-1.13926	4.18094e-55	1.57187e-53	7.04162
Sh3gl3	2110.89	protein_coding	2.27378e-56	7.84124e-55	71.3308	0.000243041	0.0013732	-1.63429	1.7248e-45	5.31079e-44	43.6465
Rps16-ps2	191745	processed_pseudogene	2.52008e-56	8.67591e-55	-3.63158	1.78915e-24	9.84857e-23	2.18148	2.32492e-11	1.55642e-10	-1.66473
Gm10132	29997.6	processed_pseudogene	2.62268e-56	9.01387e-55	-3.18542	1.37667e-31	1.29458e-29	2.23793	2.06381e-07	9.63127e-07	-1.42338
Gch1	5297.01	protein_coding	2.91101e-56	9.9879e-55	5.85581	0.00211037	0.0092284	-1.34552	3.69133e-43	1.06694e-41	4.35208
Arntl	12919.4	protein_coding	2.96353e-56	1.0151e-54	2.71275	6.53368e-19	2.41734e-17	-1.66828	8.37942e-16	7.65733e-15	1.62608
Grap2	78030.1	protein_coding	2.99336e-56	1.02359e-54	-4.73904	0.164854	0.31149	1.13708	4.38451e-54	1.62485e-52	-4.16772
Stat4	52731.1	protein_coding	3.73723e-56	1.27581e-54	2.83924	1.52394e-08	1.97843e-07	-1.4153	3.72212e-29	6.61346e-28	2.00611
Rpl14	60560.1	protein_coding	4.5523e-56	1.55145e-54	-3.38236	3.1193e-34	3.48128e-32	2.41998	3.28474e-06	1.33558e-05	-1.39768
Camk2g	21134.2	protein_coding	6.77081e-56	2.30366e-54	-3.12638	3.20783e-29	2.54521e-27	2.14918	2.13516e-08	1.10336e-07	-1.45469
Myh3	2183.54	protein_coding	7.31867e-56	2.4859e-54	127.453	4.38721e-11	8.02098e-10	-2.61011	4.04314e-37	9.53493e-36	48.8305
Rpl13	40096.6	protein_coding	7.35602e-56	2.49441e-54	-3.32642	5.21285e-38	7.50946e-36	2.5178	8.60097e-05	0.000288362	-1.32116
Rpl8	299563	protein_coding	7.44606e-56	2.52074e-54	-3.23942	1.0259e-19	4.08592e-18	1.88742	1.02357e-14	8.71656e-14	-1.71632
Efhd2	50233.1	protein_coding	1.17932e-55	3.98575e-54	2.6682	1.4974e-24	8.31014e-23	1.7954	3.56345e-158	6.54445e-156	4.79048
Rapgef4	6462.99	protein_coding	1.37417e-55	4.63657e-54	-112.799	0.000130492	0.000789558	3.07951	1.8195e-40	4.76168e-39	-36.629
Unkl	46706.3	protein_coding	1.44425e-55	4.86494e-54	3.03287	6.54993e-15	1.74825e-13	-1.66825	2.38625e-19	2.72098e-18	1.818
Gm20689	4711.19	processed_pseudogene	1.7575e-55	5.91033e-54	5.43162	0.000961984	0.00463582	-1.3561	3.75914e-41	1.00533e-39	4.00533
Rapgef1	128249	protein_coding	1.97326e-55	6.62494e-54	2.10406	3.79824e-12	7.8484e-11	-1.35947	9.89987e-23	1.31447e-21	1.5477
Clstn1	22036.3	protein_coding	2.21258e-55	7.41617e-54	2.49947	6.44796e-05	0.000419107	1.23453	2.17465e-93	1.69664e-91	3.08566
Gucd1	20488.3	protein_coding	2.24867e-55	7.52471e-54	-3.78739	0.11444	0.237243	1.13569	7.79186e-52	2.77843e-50	-3.33487
Rps13	37761.9	protein_coding	2.32707e-55	7.77425e-54	-2.53566	4.62213e-47	1.11767e-44	2.23167	0.0203034	0.0437047	-1.13622
Hpn	1966.68	protein_coding	2.86014e-55	9.53945e-54	26.7472	4.38377e-13	9.91572e-12	-3.07781	7.5004e-26	1.16859e-24	8.69034
Decr1	12493	protein_coding	3.603e-55	1.19974e-53	3.3127	2.92488e-11	5.45548e-10	1.56149	2.97727e-115	3.21809e-113	5.17274
Map6	1720.28	protein_coding	4.49556e-55	1.4945e-53	42.0545	1.85055e-08	2.3715e-07	-2.23776	1.84117e-35	4.11744e-34	18.7931
Fxyd5	159960	protein_coding	6.75279e-55	2.24122e-53	-2.03719	1.0746e-56	3.96859e-54	1.96869	0.42146	0.549994	-1.0348
Rpl10a-ps1	190232	processed_pseudogene	6.88137e-55	2.28017e-53	-3.08072	5.32792e-33	5.6365e-31	2.24371	2.54621e-06	1.05095e-05	-1.37305
Gm20388	50395.4	protein_coding	7.14611e-55	2.36404e-53	2.24136	2.44848e-06	2.21728e-05	-1.25336	7.36226e-33	1.495e-31	1.78829
Slc43a2	37002.4	protein_coding	7.34283e-55	2.42516e-53	2.92052	2.41346e-27	1.64504e-25	-1.99801	4.71008e-09	2.59348e-08	1.46171
Lrfn4	1586.61	protein_coding	7.86237e-55	2.59254e-53	76.6592	1.5742e-18	5.62942e-17	-3.34218	1.34683e-29	2.44752e-28	22.9369
Gm5905	224091	processed_pseudogene	8.16064e-55	2.68653e-53	-3.23072	1.74971e-19	6.82153e-18	1.88883	2.31595e-14	1.93568e-13	-1.71043
Lax1	92085.9	protein_coding	8.62848e-55	2.83595e-53	3.18027	2.27153e-05	0.000164139	1.33913	1.81566e-96	1.50121e-94	4.2588
Ccnd3	89835.7	protein_coding	9.23927e-55	3.03179e-53	-3.07839	2.0961e-09	3.08746e-08	1.50005	1.55937e-26	2.49703e-25	-2.05219
Rtn4rl1	4056.56	protein_coding	1.05794e-54	3.46595e-53	-10.0634	4.1055e-05	0.000280211	1.80576	9.35976e-37	2.19484e-35	-5.57296
Wnt10a	1428.25	protein_coding	1.1171e-54	3.65385e-53	63.3237	4.95953e-34	5.47489e-32	-6.97026	1.86146e-16	1.76881e-15	9.08484
Hip1	3725.74	protein_coding	1.44202e-54	4.70906e-53	19.754	0.00541614	0.0206016	1.47389	1.93601e-74	1.08589e-72	29.1151
Fntb	8269.39	protein_coding	1.59592e-54	5.20325e-53	-4.1333	0.372242	0.55065	1.08193	2.53429e-55	9.57997e-54	-3.82031
Kcnc3	1525.45	protein_coding	1.6327e-54	5.31465e-53	26.6956	1.42422e-16	4.33065e-15	-3.30803	1.99386e-23	2.76966e-22	8.06993
Pon3	2192.59	protein_coding	1.68307e-54	5.46984e-53	23.6723	0.923901	0.962019	1.01214	1.73869e-57	6.89924e-56	23.9598
Igkc	13741.8	IG_C_gene	1.9144e-54	6.21172e-53	38.4967	8.2769e-05	0.000524066	2.19665	1.08678e-87	7.64542e-86	84.5638
Rack1	416258	protein_coding	1.9301e-54	6.25265e-53	-2.77221	2.232e-28	1.66678e-26	1.97143	2.79052e-08	1.42324e-07	-1.40619
Nfatc1	203728	protein_coding	1.95487e-54	6.32281e-53	3.94099	0.000428255	0.00227418	1.3366	7.39856e-90	5.33133e-88	5.26754
Nckap5l	11607.2	protein_coding	1.96138e-54	6.33379e-53	-4.29959	0.0624478	0.149709	-1.18357	2.55248e-75	1.44731e-73	-5.08884
Unc119b	50518.2	protein_coding	2.05435e-54	6.62349e-53	2.45534	0.000209603	0.00120574	-1.21973	6.5873e-38	1.58961e-36	2.01301
Mx1	4180.49	protein_coding	2.63345e-54	8.47713e-53	11.3917	5.40244e-17	1.7066e-15	-3.1708	2.17265e-17	2.19411e-16	3.5927
Egr1	55606.2	protein_coding	2.8912e-54	9.29211e-53	2.77584	0.00983586	0.0339253	-1.17071	2.32219e-44	6.95418e-43	2.37107
Smim3	1651.3	protein_coding	3.14083e-54	1.00784e-52	55.1473	6.44543e-10	1.01567e-08	-2.37716	1.28377e-34	2.77234e-33	23.1988
Fam83g	2682.99	protein_coding	3.25835e-54	1.04391e-52	52.4578	6.13548e-08	7.23296e-07	-2.78839	3.07788e-32	6.10079e-31	18.813
Ms4a6b	251142	protein_coding	4.11897e-54	1.31755e-52	-1.87151	8.30918e-17	2.59257e-15	1.37114	1.9844e-16	1.88391e-15	-1.36493
Hid1	9868.63	protein_coding	5.05021e-54	1.61289e-52	-10.5847	0.906583	0.952541	1.01733	3.79836e-60	1.63204e-58	-10.4044
Gm7266	27964.7	processed_pseudogene	5.38017e-54	1.71557e-52	-3.33709	1.74179e-24	9.61392e-23	2.11337	2.68709e-10	1.65034e-09	-1.57903
Spice1	10808.9	protein_coding	5.67219e-54	1.80585e-52	-6.09796	4.50259e-05	0.000304551	1.57428	1.19896e-35	2.70751e-34	-3.87348
Smad7	21391.2	protein_coding	6.16559e-54	1.95987e-52	-19.3963	1.38894e-10	2.3848e-09	3.19404	5.49949e-24	7.85485e-23	-6.07266
Mapk8ip1	1719.28	protein_coding	7.35645e-54	2.33475e-52	51.0742	2.18649e-05	0.000158614	-1.74235	5.27799e-41	1.40069e-39	29.3133
Dmwd	2227.67	protein_coding	9.44251e-54	2.99214e-52	38.911	3.53981e-06	3.06612e-05	-2.17115	1.02097e-35	2.3106e-34	17.9218
Dph5	6123.07	protein_coding	1.01222e-53	3.20252e-52	-4.86108	0.0170809	0.0531774	1.26735	4.33836e-45	1.32403e-43	-3.83562
Gm9794	206222	processed_pseudogene	1.19872e-53	3.78669e-52	-3.15518	3.24295e-30	2.82707e-28	2.2191	4.35965e-07	1.96175e-06	-1.42183
Oas1a	6369.37	protein_coding	1.28225e-53	4.04425e-52	4.98003	3.53874e-08	4.34575e-07	-1.66527	3.16857e-28	5.39437e-27	2.99052
Ccdc50-ps	2515.64	processed_pseudogene	1.31941e-53	4.155e-52	9.2121	0.467453	0.639302	1.07889	3.53848e-61	1.55911e-59	9.93882
Trim59	21047.7	protein_coding	1.61671e-53	5.08338e-52	2.98857	2.14367e-17	6.97791e-16	-1.74506	1.29832e-15	1.17403e-14	1.71259
Sh3bp1	62685.3	protein_coding	1.86654e-53	5.85983e-52	-2.95145	0.228699	0.394844	1.08289	2.20801e-52	7.94158e-51	-2.72553
Rpl3-ps1	398928	processed_pseudogene	1.91522e-53	6.00338e-52	-3.01786	2.68594e-30	2.37204e-28	2.15671	5.59084e-07	2.48504e-06	-1.39929
Plec	81465	protein_coding	2.79538e-53	8.7488e-52	-3.54661	1.91941e-05	0.000141044	1.39173	6.48009e-34	1.35977e-32	-2.54835
Mxd4	53336	protein_coding	3.92899e-53	1.22778e-51	2.38597	0.550571	0.709909	-1.03179	6.6132e-56	2.52286e-54	2.31244
Spsb1	17144.8	protein_coding	4.61135e-53	1.4388e-51	3.07155	1.94792e-35	2.30747e-33	-2.32245	6.04253e-05	0.000207617	1.32255
Tfap4	4092.81	protein_coding	5.24376e-53	1.63361e-51	-4.22216	9.07438e-07	8.89999e-06	1.57018	1.2067e-30	2.2663e-29	-2.68896
Epdr1	3246.82	protein_coding	6.06904e-53	1.88781e-51	234.278	0.0582861	0.141701	-1.29351	7.63372e-49	2.53882e-47	181.119
Gm37387	7205.4	lincRNA	8.67108e-53	2.69307e-51	-4.67927	0.921055	0.960591	1.00976	8.99725e-59	3.69012e-57	-4.63405
Hivep2	122006	protein_coding	9.35002e-53	2.8995e-51	2.24366	7.05476e-05	0.00045462	1.21566	2.60778e-91	1.93283e-89	2.72754
Rpl26	112447	protein_coding	1.43714e-52	4.44988e-51	-3.00086	1.07686e-38	1.63232e-36	2.40536	0.00100031	0.00284141	-1.24757
Pcdhgc3	3178.12	protein_coding	1.91811e-52	5.93008e-51	14.5726	1.10176e-11	2.16641e-10	-2.75178	7.83337e-23	1.04746e-21	5.2957
Tnfsf13b	2344.07	protein_coding	1.97722e-52	6.10353e-51	44.9218	0.0362731	0.0971235	1.28561	4.78293e-61	2.10297e-59	57.752
S100a4	6898.81	protein_coding	2.10103e-52	6.47589e-51	90.2029	0.00519601	0.0198985	-2.00186	3.16216e-41	8.50056e-40	45.0595
Antxr2	16960.7	protein_coding	2.15759e-52	6.64013e-51	3.3604	0.00952995	0.0330433	-1.20704	2.46688e-42	6.92762e-41	2.78401
Twsg1	40135.9	protein_coding	2.22576e-52	6.8396e-51	4.23293	0.0461182	0.117816	1.19063	5.46998e-74	3.01911e-72	5.03987
Ddr1	9684.91	protein_coding	2.40888e-52	7.39112e-51	-6.2109	5.38009e-22	2.47241e-20	2.98666	2.89599e-11	1.92815e-10	-2.07954
Kif15	2823.66	protein_coding	2.98901e-52	9.15729e-51	32.2304	1.12095e-05	8.7471e-05	-2.19059	3.64218e-34	7.73655e-33	14.7131
Gm6030	14237.8	processed_pseudogene	3.46648e-52	1.06041e-50	-4.01212	2.2482e-16	6.71551e-15	2.03248	8.79343e-16	8.00746e-15	-1.974
Arhgap29	3300.04	protein_coding	3.50967e-52	1.07201e-50	-15.1737	0.66649	0.79662	-1.08105	5.83817e-61	2.55073e-59	-16.4035
Vipr1	34206.8	protein_coding	3.59493e-52	1.0964e-50	-49.6636	3.35913e-09	4.81175e-08	4.20459	9.32268e-25	1.38294e-23	-11.8117
Itm2a	8963.11	protein_coding	4.06506e-52	1.23792e-50	-3.59978	8.16323e-23	3.94789e-21	2.19717	1.51733e-10	9.49614e-10	-1.63837
Plcxd2	10229.1	protein_coding	4.43897e-52	1.34977e-50	-4.24297	0.259164	0.430428	-1.10911	8.44843e-67	4.20456e-65	-4.70591
Ptms	27237.9	protein_coding	4.50086e-52	1.36654e-50	4.72251	2.80594e-10	4.63953e-09	1.79984	3.20267e-110	3.19543e-108	8.49978
Rps6kc1	7523.45	protein_coding	4.66697e-52	1.41486e-50	3.28602	0.113899	0.236532	1.11296	3.79221e-68	1.93365e-66	3.65721
Eef1d	37889	protein_coding	5.79684e-52	1.75477e-50	-2.49785	6.22728e-25	3.51357e-23	1.79504	3.95469e-09	2.19619e-08	-1.39153
Adgre5	94990.4	protein_coding	6.76518e-52	2.04486e-50	-4.14746	2.04957e-17	6.70385e-16	2.11089	1.35451e-14	1.14362e-13	-1.96479
Mettl13	6186.45	protein_coding	7.78147e-52	2.34855e-50	-4.45939	7.07801e-09	9.68791e-08	1.73113	1.77267e-25	2.70901e-24	-2.576
Cttn	2363.71	protein_coding	7.88783e-52	2.37712e-50	10.4847	0.0458415	0.117227	1.2382	1.92522e-65	9.24862e-64	12.9822
Serinc3	158314	protein_coding	9.37756e-52	2.82188e-50	3.35133	7.12077e-05	0.000458292	-1.34495	3.26008e-34	6.93202e-33	2.49178
Tspan3	7674.76	protein_coding	1.02513e-51	3.08025e-50	3.52324	0.0181459	0.0558972	-1.18968	9.3754e-43	2.67263e-41	2.9615
Gpr68	15154.6	protein_coding	1.3845e-51	4.15391e-50	3.39881	0.0139978	0.0451377	1.19602	1.40746e-75	8.02447e-74	4.06503
Acadl	7370.33	protein_coding	1.47159e-51	4.4087e-50	4.25392	0.777081	0.873835	-1.02407	2.55971e-55	9.65849e-54	4.15396
Nr4a3	8783.93	protein_coding	1.94265e-51	5.81137e-50	4.03588	4.36468e-96	3.69398e-93	-6.22156	1.94924e-06	8.15246e-06	-1.54156
Rnaset2a	49067.7	protein_coding	2.1683e-51	6.47684e-50	2.76558	0.353461	0.531068	-1.05967	7.53446e-52	2.69127e-50	2.60984
Gpr107	26897.8	protein_coding	2.31766e-51	6.91283e-50	2.12109	8.05592e-06	6.48663e-05	-1.22681	3.90334e-31	7.49362e-30	1.72895
Nedd4l	4668.28	protein_coding	2.44494e-51	7.28175e-50	-15.7626	0.182318	0.335013	1.26946	2.41904e-49	8.16299e-48	-12.4167
Slc2a6	2318.62	protein_coding	2.53226e-51	7.5308e-50	262.442	8.4892e-28	6.05027e-26	-9.13384	6.72073e-20	7.85776e-19	28.7329
2310001H17Rik	31750	lincRNA	2.54632e-51	7.56154e-50	2.75657	0.0107382	0.0363887	-1.17151	1.24486e-41	3.39928e-40	2.35301
Gvin1	77871.5	protein_coding	2.89746e-51	8.59171e-50	-4.61058	8.5506e-32	8.39033e-30	3.05326	1.35529e-05	5.10739e-05	-1.51005
Lcp2	163257	protein_coding	3.11218e-51	9.21496e-50	1.74792	0.00305462	0.0126986	1.10757	1.43302e-80	8.90401e-79	1.93595
Cxcr4	61573.7	protein_coding	3.18306e-51	9.4111e-50	4.95288	0.0121619	0.0402925	-1.28149	6.71409e-42	1.85289e-40	3.86494
Tpt1	505136	protein_coding	3.65372e-51	1.0787e-49	-2.93891	2.52329e-24	1.37777e-22	1.979	3.63721e-09	2.02966e-08	-1.48505
Egr3	13951.2	protein_coding	3.72097e-51	1.09696e-49	3.40127	9.17094e-17	2.831e-15	-1.86169	6.15438e-15	5.33508e-14	1.82698
Hpcal1	28812.3	protein_coding	4.69289e-51	1.38148e-49	2.69826	0.900128	0.94959	1.00764	2.33308e-58	9.41992e-57	2.71886
Kansl1l	11928.2	protein_coding	7.7538e-51	2.27924e-49	3.39292	1.13103e-11	2.21966e-10	-1.65642	1.97945e-20	2.36089e-19	2.04835
Gpr45	1854.91	protein_coding	1.01618e-50	2.98274e-49	15.1557	0.118668	0.243743	1.18388	1.25668e-59	5.29005e-58	17.9426
Acot11	5192.14	protein_coding	1.05354e-50	3.08795e-49	6.04895	3.06228e-05	0.00021456	-1.55156	1.84938e-32	3.71901e-31	3.89864
Fam78a	99901.9	protein_coding	1.33655e-50	3.91181e-49	-3.78258	0.00138399	0.00637016	1.30582	2.08367e-37	4.97038e-36	-2.89672
Rpl36a-ps2	64002.2	processed_pseudogene	1.9387e-50	5.66604e-49	-3.59978	1.01269e-35	1.23172e-33	2.72649	0.000509983	0.00151912	-1.3203
Rps27a	46843.9	protein_coding	1.98953e-50	5.80621e-49	-2.65783	2.41166e-31	2.23678e-29	2.04492	1.68022e-05	6.24344e-05	-1.29972
Rplp2	101678	protein_coding	2.18465e-50	6.36651e-49	-3.15624	7.4604e-22	3.37496e-20	2.00036	2.28852e-10	1.41519e-09	-1.57783
Ppp1r3b	2170.44	protein_coding	2.55343e-50	7.43056e-49	-8.4751	0.000161364	0.000956968	1.71455	4.04774e-35	8.92697e-34	-4.94304
Adh1	4610.3	protein_coding	2.78815e-50	8.10199e-49	-22.1931	2.16689e-14	5.50862e-13	4.56789	2.61127e-17	2.62429e-16	-4.8585
Bcl2l15	2347.43	protein_coding	2.90276e-50	8.42297e-49	32.6177	5.67372e-11	1.0244e-09	-3.33485	9.80514e-24	1.38144e-22	9.78085
Top2a	11457.2	protein_coding	3.03655e-50	8.79862e-49	10.0313	3.01281e-10	4.95516e-09	-2.44094	4.19794e-22	5.39776e-21	4.10961
Gm12543	11837.3	transcribed_processed_pseudogene	3.77831e-50	1.09323e-48	2.84167	0.251184	0.421116	-1.07484	1.67009e-48	5.51901e-47	2.64382
Cpne7	5474.95	protein_coding	4.96524e-50	1.43462e-48	192.384	0.61011	0.754907	-1.13422	3.37406e-50	1.16315e-48	169.618
Ppp1r14b	27302.6	protein_coding	5.09059e-50	1.46875e-48	3.38495	9.56695e-07	9.34699e-06	-1.4498	4.54802e-28	7.69862e-27	2.33477
Rbm38	63101.2	protein_coding	5.82432e-50	1.67807e-48	-2.07618	0.0064994	0.0240422	-1.13463	6.16441e-77	3.61384e-75	-2.35569
Gm45837	38426.1	protein_coding	5.93231e-50	1.70676e-48	4.1148	0.0150399	0.0478601	-1.2393	4.24233e-41	1.12873e-39	3.32028
Ppp3ca	6676.57	protein_coding	6.0185e-50	1.7291e-48	-5.99169	4.7376e-05	0.000317801	1.5998	2.48703e-32	4.95805e-31	-3.74527
Sept8	3711.68	protein_coding	6.81867e-50	1.95623e-48	5.88692	0.000201583	0.00116323	-1.45762	4.1267e-34	8.73892e-33	4.03872
Baz1a	76925.4	protein_coding	7.18571e-50	2.05862e-48	3.0101	0.012215	0.0404286	-1.18899	1.24401e-40	3.2721e-39	2.53165
Nop56	40535	protein_coding	1.03357e-49	2.9569e-48	-2.84681	0.332862	0.509578	1.06659	6.69475e-50	2.28138e-48	-2.66907
Rnf43	18891.8	protein_coding	1.09378e-49	3.12472e-48	3.32123	0.019523	0.0591249	-1.18907	2.88747e-41	7.80257e-40	2.79313
Gm11400	23433.5	processed_pseudogene	1.19908e-49	3.42074e-48	-1.99414	5.12166e-40	8.25645e-38	1.78703	0.0107239	0.0247076	-1.1159
Zfp629	2071.8	protein_coding	1.37088e-49	3.90537e-48	-12.0449	0.0409193	0.106877	-1.44424	2.2361e-66	1.10753e-64	-17.3957
Flt3l	46012	protein_coding	1.65988e-49	4.72207e-48	-5.24501	0.288495	0.463564	-1.11856	1.24609e-63	5.79824e-62	-5.86687
Trps1	4327.69	protein_coding	1.72663e-49	4.90507e-48	9.50404	0.00424167	0.016749	1.42129	5.59985e-72	3.00294e-70	13.508
Slc9b2	1922.29	protein_coding	1.89158e-49	5.36618e-48	19.012	0.14109	0.27775	1.19129	7.65625e-58	3.05558e-56	22.6489
Rps27a-ps2	66448.2	processed_pseudogene	2.42402e-49	6.86704e-48	-3.54717	4.84081e-23	2.39187e-21	2.2142	3.88721e-09	2.16045e-08	-1.60201
Sh3rf2	3850.05	protein_coding	2.61923e-49	7.40973e-48	112.299	1.19943e-05	9.313e-05	1.84782	7.06436e-64	3.31689e-62	207.508
Ccdc22	8325.03	protein_coding	4.5959e-49	1.29836e-47	-2.86946	4.80672e-05	0.000322012	-1.33238	3.40565e-85	2.32491e-83	-3.82321
Map2	2024.15	protein_coding	5.07411e-49	1.43146e-47	143.985	2.57732e-09	3.74467e-08	-2.87938	1.20522e-31	2.34413e-30	50.0056
Trio	9969.2	protein_coding	5.54273e-49	1.5615e-47	-2.74692	1.94674e-23	9.98542e-22	1.91658	1.05341e-08	5.61415e-08	-1.43324
Pck2	19837.2	protein_coding	7.03464e-49	1.97905e-47	2.88249	0.000548334	0.00283331	-1.25647	2.64892e-34	5.65566e-33	2.29412
Sgk3	5266.66	protein_coding	8.5062e-49	2.38974e-47	-9.3852	0.0634792	0.151461	-1.32224	2.93749e-67	1.47607e-65	-12.4095
Abat	1684.06	protein_coding	9.39517e-49	2.63584e-47	108.271	1.85879e-09	2.75389e-08	-2.37488	2.21415e-33	4.57671e-32	45.5902
Gm6136	183450	processed_pseudogene	1.07118e-48	3.00106e-47	-2.54049	4.22108e-37	5.7159e-35	2.13311	0.00325637	0.00842636	-1.19098
BC043934	7240.94	lincRNA	1.2202e-48	3.41387e-47	-5.28303	0.000110551	0.000679842	1.52264	3.4561e-32	6.84394e-31	-3.46965
Rpl9-ps7	92517.7	processed_pseudogene	1.41752e-48	3.96049e-47	-2.8944	1.32441e-22	6.37477e-21	1.94533	4.51998e-09	2.4941e-08	-1.48787
Gbp11	1540.19	polymorphic_pseudogene	1.73001e-48	4.82692e-47	-340.308	1.16743e-06	1.12597e-05	7.44115	5.37537e-59	2.22665e-57	-45.7333
Il12rb1	10182	protein_coding	1.76795e-48	4.92602e-47	6.57829	6.17521e-07	6.23414e-06	1.75598	2.33736e-90	1.70201e-88	11.5513
Gm17173	5944.86	antisense_RNA	1.77636e-48	4.94267e-47	14.3088	0.00456017	0.0178264	-1.57508	2.23001e-37	5.30728e-36	9.08449
Gm15421	17651.9	transcribed_processed_pseudogene	1.83557e-48	5.10043e-47	-3.52861	2.66157e-20	1.11238e-18	2.11734	1.57956e-10	9.87072e-10	-1.66653
Fam168a	49815.1	protein_coding	2.07992e-48	5.7715e-47	1.82479	0.00476339	0.0184821	-1.11325	3.11306e-37	7.37505e-36	1.63916
Lig1	17364.6	protein_coding	2.17887e-48	6.03783e-47	4.70911	5.10744e-07	5.20534e-06	-1.63262	2.9885e-26	4.72717e-25	2.88439
Pag1	44782.8	protein_coding	3.36559e-48	9.31361e-47	-3.88851	0.00049905	0.00260718	1.35632	1.06749e-33	2.22649e-32	-2.86696
Klhdc1	9353.04	protein_coding	3.61371e-48	9.98661e-47	-8.70485	0.092088	0.201232	1.26966	8.2888e-44	2.43651e-42	-6.85606
Padi2	4265.17	protein_coding	3.63542e-48	1.0033e-46	-13.469	1.41512e-08	1.84968e-07	2.64204	9.92349e-24	1.39622e-22	-5.09795
Rpl18a	146863	protein_coding	3.79778e-48	1.04668e-46	-3.14811	1.78082e-28	1.3497e-26	2.26041	6.5934e-06	2.58322e-05	-1.39272
Igfbp4	180032	protein_coding	3.8085e-48	1.04822e-46	-246.361	1.4342e-06	1.35432e-05	5.66222	6.25175e-26	9.77713e-25	-43.5096
Pdcd1lg2	2858.11	protein_coding	3.9543e-48	1.08687e-46	20.6697	0.292214	0.467064	1.17368	5.51428e-57	2.15109e-55	24.2597
Slc35g1	11202.4	protein_coding	4.13783e-48	1.13578e-46	-2.85799	0.123789	0.251566	1.11236	2.07811e-44	6.23223e-43	-2.56931
Kras	44895.1	protein_coding	4.39019e-48	1.20342e-46	2.2884	1.33478e-24	7.42796e-23	-1.71857	9.12899e-08	4.42546e-07	1.33158
Ugcg	47899.2	protein_coding	4.51955e-48	1.23721e-46	-2.99085	1.4321e-05	0.000108703	-1.361	8.28649e-88	5.8493e-86	-4.07054
Gpr146	17408.7	protein_coding	6.18555e-48	1.691e-46	-6.22553	0.000187359	0.00109138	-1.56606	6.52295e-82	4.19105e-80	-9.74957
Sall2	6889.75	protein_coding	6.68896e-48	1.82616e-46	3.94853	0.374669	0.552872	1.07576	1.00411e-58	4.1101e-57	4.24767
Gm4332	118529	processed_pseudogene	7.18485e-48	1.95891e-46	-4.42841	2.88539e-17	9.30287e-16	2.24995	1.51075e-12	1.11297e-11	-1.96822
Cbx6	26503.1	protein_coding	7.2642e-48	1.97789e-46	2.05251	3.71428e-18	1.29186e-16	-1.48769	7.28248e-12	5.10068e-11	1.37966
Adora2a	12895	protein_coding	8.33213e-48	2.26562e-46	3.05474	5.31008e-07	5.40643e-06	-1.42101	8.75063e-26	1.35828e-24	2.14969
Susd4	6342.93	protein_coding	1.0119e-47	2.74416e-46	5.9939	0.00552763	0.0209462	-1.35455	6.35395e-37	1.49505e-35	4.42502
Gna14	1976.19	protein_coding	1.0119e-47	2.74416e-46	193.655	1.0095e-08	1.35168e-07	-2.01036	1.4977e-36	3.50414e-35	96.3288
Mboat1	12658.3	protein_coding	1.01573e-47	2.75086e-46	-2.74911	9.72735e-73	5.19953e-70	3.24851	0.00805064	0.0191292	1.18166
Ubxn11	12728.3	protein_coding	1.29492e-47	3.50231e-46	-6.89736	0.976575	0.988986	1.00374	1.30732e-53	4.79342e-52	-6.87169
Msra	13422.1	protein_coding	1.56731e-47	4.23342e-46	3.61	0.000547323	0.00282888	-1.3222	3.94292e-33	8.08571e-32	2.73031
Gm10443	63180.6	processed_pseudogene	1.68294e-47	4.53968e-46	-3.92853	5.52452e-14	1.34873e-12	1.94786	1.92108e-15	1.71181e-14	-2.01684
Klf2	59535.8	protein_coding	1.80681e-47	4.86737e-46	-35.824	2.85711e-27	1.94093e-25	12.4389	4.96397e-06	1.97806e-05	-2.88001
Irf5	2538.45	protein_coding	2.86018e-47	7.69483e-46	8.86454	0.0710192	0.164994	-1.24162	1.50755e-41	4.10041e-40	7.1395
Csf1r	1981.51	protein_coding	5.0669e-47	1.36136e-45	42.5678	7.60715e-10	1.18403e-08	-3.31516	9.46966e-24	1.33781e-22	12.8403
Tpt1-ps3	487316	processed_pseudogene	5.28307e-47	1.41757e-45	-3.07416	1.09195e-16	3.3403e-15	1.83253	1.35253e-12	1.00175e-11	-1.67755
Ifit1bl1	6841.04	protein_coding	6.52509e-47	1.74852e-45	-11.4575	0.00113167	0.00533825	1.69562	6.47488e-34	1.35977e-32	-6.75712
Lancl3	3117.53	protein_coding	6.87903e-47	1.84093e-45	51.6081	6.32319e-09	8.71939e-08	2.16268	2.12074e-68	1.08403e-66	111.612
Itm2b	229189	protein_coding	7.34873e-47	1.96405e-45	2.38567	0.0782589	0.177688	-1.10456	4.30178e-42	1.19511e-40	2.15983
Rps15	254756	protein_coding	7.38695e-47	1.97167e-45	-3.00762	6.62783e-22	3.02527e-20	1.99373	9.52271e-09	5.09926e-08	-1.50854
Myb	9391.91	protein_coding	7.91793e-47	2.11062e-45	4.34722	0.00418967	0.0165874	-1.30232	1.35259e-35	3.05111e-34	3.33807
Gm21188	1981.56	protein_coding	8.52385e-47	2.26915e-45	253.203	1.47656e-21	6.60614e-20	-7.09466	1.04322e-20	1.2646e-19	35.6893
Kdm2b	25315.8	protein_coding	1.0272e-46	2.73094e-45	2.70819	0.572578	0.726253	-1.03661	6.03764e-49	2.01122e-47	2.61254
Litaf	4633.86	protein_coding	1.2946e-46	3.43739e-45	20.2204	0.114228	0.237073	-1.32602	2.75279e-42	7.69929e-41	15.2489
H2-T24	10236.5	protein_coding	1.63009e-46	4.32251e-45	-5.27724	5.2901e-05	0.000350694	1.56258	1.93969e-29	3.50953e-28	-3.37726
Rnh1	25311.4	protein_coding	1.73452e-46	4.59344e-45	2.22247	0.597757	0.745252	-1.0273	8.84728e-49	2.93772e-47	2.16341
Mmd	17180.8	protein_coding	3.03739e-46	8.03327e-45	2.69133	0.360004	0.538302	-1.05948	4.45339e-46	1.3982e-44	2.54024
Sptbn2	2048.47	protein_coding	3.75292e-46	9.91278e-45	80.6546	0.679117	0.805455	-1.06101	6.075e-46	1.89871e-44	76.0166
Adgrg3	1117.03	protein_coding	3.92144e-46	1.03444e-44	-114.338	0.000337847	0.00183878	3.53234	1.04353e-46	3.33175e-45	-32.369
Itgb2	265948	protein_coding	4.32355e-46	1.13904e-44	1.852	0.181318	0.333871	-1.05543	7.79094e-44	2.29341e-42	1.75474
Gm19810	32272.5	processed_pseudogene	4.74099e-46	1.2474e-44	-3.41172	7.25991e-25	4.07357e-23	2.30042	8.7058e-07	3.79164e-06	-1.48309
Acot7	14611.7	protein_coding	5.25715e-46	1.38141e-44	7.64003	0.349337	0.526976	-1.12986	7.85581e-46	2.44059e-44	6.76191
Rps11	228313	protein_coding	5.93772e-46	1.55823e-44	-2.97968	3.17487e-33	3.3941e-31	2.36971	0.00140733	0.00390354	-1.25741
Dpy19l3	20710.1	protein_coding	7.63875e-46	2.00204e-44	2.53447	8.32314e-07	8.21875e-06	-1.34513	1.26832e-24	1.86809e-23	1.88418
Rpl23	91394.6	protein_coding	8.1637e-46	2.13687e-44	-2.88694	2.59172e-14	6.55578e-13	1.70391	3.97169e-14	3.27472e-13	-1.6943
Rps3a1	221289	protein_coding	1.06888e-45	2.79421e-44	-2.96052	2.68983e-15	7.37326e-14	1.76176	4.01717e-13	3.10265e-12	-1.68044
Xk	3917.8	protein_coding	1.12357e-45	2.93342e-44	6.94995	6.00648e-13	1.3407e-11	-2.38741	4.18551e-16	3.88992e-15	2.91109
Rps10-ps2	107936	processed_pseudogene	1.13818e-45	2.96728e-44	-3.33833	1.07008e-16	3.27834e-15	1.93642	7.06241e-12	4.95156e-11	-1.72397
Stk38	83109	protein_coding	1.13947e-45	2.96728e-44	-3.88012	0.91966	0.959826	1.0091	3.80324e-51	1.32876e-49	-3.84515
Rpia	21729.4	protein_coding	1.16793e-45	3.03752e-44	2.25324	0.578543	0.731169	-1.02946	1.22359e-47	3.98636e-46	2.18876
Gm5963	36450.5	processed_pseudogene	1.23009e-45	3.19509e-44	-3.74496	3.38663e-18	1.18195e-16	2.13981	1.12382e-10	7.10188e-10	-1.75014
Malt1	194595	protein_coding	1.69646e-45	4.40082e-44	3.21631	0.0212794	0.0633766	1.19413	6.52014e-68	3.30837e-66	3.8407
Slc12a7	51385.9	protein_coding	1.86675e-45	4.83641e-44	-4.12456	0.00784408	0.0281699	1.28433	1.36889e-35	3.08455e-34	-3.21146
Serp1	62479	protein_coding	2.16458e-45	5.60087e-44	2.5036	1.40461e-18	5.04963e-17	-1.7028	2.64442e-10	1.62606e-09	1.47029
Hmgb3	4382.5	protein_coding	2.302e-45	5.94889e-44	4.82	0.714479	0.83145	-1.0352	1.15794e-47	3.77841e-46	4.65611
Usp36	22805.5	protein_coding	2.36554e-45	6.10532e-44	-2.72608	0.00125024	0.00582988	1.24193	1.99033e-32	3.99085e-31	-2.19504
Map3k5	46163.6	protein_coding	2.57178e-45	6.6292e-44	2.12549	0.0105241	0.0358187	1.13414	4.45826e-69	2.30729e-67	2.4106
Tlr9	1671.26	protein_coding	2.73549e-45	7.04223e-44	76.0268	7.50386e-11	1.33583e-09	-3.68424	1.17692e-23	1.64698e-22	20.6357
Slc7a10	5120.89	protein_coding	3.01176e-45	7.74364e-44	369.06	9.97395e-13	2.17803e-11	-10.741	4.72978e-18	5.00291e-17	34.3598
Nr2f6	3591.66	protein_coding	3.02943e-45	7.77923e-44	5.98842	1.24323e-11	2.41882e-10	-2.12337	2.21035e-17	2.2311e-16	2.82024
Ppm1l	4619.76	protein_coding	3.14263e-45	8.05974e-44	-10.6218	0.00525529	0.0200952	1.57035	6.43501e-35	1.41169e-33	-6.76398
B930095G15Rik	2618.89	sense_intronic	3.24667e-45	8.31607e-44	36.5717	1.46377e-05	0.000110776	1.84464	7.57496e-64	3.54861e-62	67.4617
Fam171b	1445.87	protein_coding	3.64659e-45	9.32865e-44	56.6139	2.65172e-07	2.82442e-06	-2.36866	2.89958e-29	5.19646e-28	23.9013
Mars2	7684.36	protein_coding	3.90498e-45	9.97711e-44	-3.39982	0.910588	0.954895	1.00948	4.86035e-50	1.66173e-48	-3.36787
Lamp1	75593.8	protein_coding	4.39284e-45	1.12095e-43	2.50385	1.56147e-27	1.0771e-25	-1.93722	2.77081e-05	9.96234e-05	1.2925
Cdkn1a	5408.94	protein_coding	4.5341e-45	1.15554e-43	105.982	0.0488501	0.123291	-1.70747	2.10041e-38	5.18309e-37	62.0699
Rpl31-ps8	163720	processed_pseudogene	5.076e-45	1.29203e-43	-2.80371	9.29768e-15	2.46225e-13	1.70154	3.0081e-13	2.34248e-12	-1.64775
Fcmr	1578.82	protein_coding	5.60116e-45	1.4229e-43	146.153	4.06057e-10	6.56151e-09	-2.3462	1.18354e-31	2.30413e-30	62.2935
Abcb1a	11206.3	protein_coding	5.60416e-45	1.4229e-43	5.62411	0.480493	0.650781	1.08122	6.68072e-55	2.49811e-53	6.08091
Scn1b	1771.34	protein_coding	5.62438e-45	1.42625e-43	10.6332	2.24726e-06	2.04784e-05	-1.8552	1.56861e-26	2.50796e-25	5.73158
Tmod1	1739.25	protein_coding	6.41631e-45	1.62504e-43	188.858	2.06193e-10	3.4728e-09	-2.74863	3.82573e-30	7.06365e-29	68.7098
Galnt9	5084.7	protein_coding	7.56188e-45	1.91279e-43	4.1932	3.70573e-05	0.000254551	1.41993	4.39552e-76	2.51989e-74	5.95403
Itgb7	165759	protein_coding	7.68967e-45	1.94269e-43	-3.80422	0.000136042	0.000819721	1.40503	4.50257e-29	7.96606e-28	-2.70756
Noc2l	31929.9	protein_coding	7.96448e-45	2.00962e-43	-2.23431	0.356615	0.534225	1.0512	7.18681e-45	2.18372e-43	-2.12549
Rpl32	177318	protein_coding	8.02804e-45	2.02314e-43	-3.02841	1.40041e-23	7.25643e-22	2.09472	5.78317e-07	2.56394e-06	-1.44573
Dram1	1562.19	protein_coding	1.18129e-44	2.97328e-43	84.1398	4.6261e-08	5.57328e-07	-2.68944	2.98829e-28	5.1042e-27	31.2853
Klf13	121642	protein_coding	1.35248e-44	3.39994e-43	-2.459	1.37643e-07	1.53954e-06	1.37331	3.0329e-22	3.94125e-21	-1.79056
Rps25	66338.1	protein_coding	1.45361e-44	3.64965e-43	-2.81275	2.7944e-22	1.31694e-20	1.95855	1.4972e-07	7.09229e-07	-1.43614
Rbl2	85297.6	protein_coding	1.46864e-44	3.68284e-43	1.96218	0.0024903	0.0106642	-1.14499	9.06033e-33	1.83622e-31	1.71371
E130308A19Rik	8708.14	protein_coding	1.8629e-44	4.66574e-43	4.34159	0.498031	0.665789	-1.06574	1.76302e-45	5.42045e-44	4.07379
Ccne1	6448.2	protein_coding	2.67231e-44	6.68472e-43	4.74422	1.79527e-18	6.37511e-17	-2.43579	4.19256e-10	2.53078e-09	1.94771
Ier2	43899	protein_coding	2.69386e-44	6.73035e-43	-3.22742	1.16619e-49	3.20104e-47	3.20663	0.933973	0.957503	-1.00648
Vav2	7251.42	protein_coding	2.72078e-44	6.78924e-43	4.15494	9.07126e-44	1.88016e-41	-3.72261	0.265164	0.385874	1.11614
Ispd	2264.56	protein_coding	3.0412e-44	7.5795e-43	155.283	0.848194	0.918903	-1.02498	2.58363e-44	7.72595e-43	151.498
Comt	8827.03	protein_coding	3.41088e-44	8.49042e-43	2.80602	0.00276701	0.011675	-1.21929	2.51607e-32	5.00632e-31	2.30135
Slamf7	1942.38	protein_coding	3.71064e-44	9.22529e-43	24.5076	0.0173343	0.053872	-1.4893	3.03576e-36	7.02354e-35	16.4558
Trim16	2241.56	protein_coding	4.27468e-44	1.06146e-42	-9.42153	7.4774e-27	4.91524e-25	5.26506	1.99754e-05	7.33846e-05	-1.78944
Plagl1	3466.93	protein_coding	4.89368e-44	1.21368e-42	30.0668	8.74349e-05	0.000551203	-2.24597	1.74041e-28	2.9974e-27	13.387
Gm10260	145696	protein_coding	4.96554e-44	1.23e-42	-3.11756	1.76198e-30	1.56285e-28	2.4063	0.000694759	0.0020259	-1.29558
Foxp1	63802	protein_coding	5.74691e-44	1.42182e-42	-2.38534	3.76648e-24	2.02393e-22	1.81179	2.38917e-06	9.8967e-06	-1.31657
Msi2	45531.9	protein_coding	6.46259e-44	1.59694e-42	2.13628	0.225828	0.39125	-1.0631	4.14027e-42	1.15178e-40	2.00948
2510009E07Rik	5197.13	protein_coding	7.51526e-44	1.8548e-42	3.7399	2.42687e-35	2.8494e-33	-2.94927	0.0103809	0.0239901	1.26807
Nucb2	6742.87	protein_coding	7.57049e-44	1.86616e-42	4.62522	0.00953222	0.0330433	-1.29035	3.20175e-34	6.81497e-33	3.58448
Xdh	13536.4	protein_coding	8.62558e-44	2.12367e-42	3.82559	3.51516e-09	5.02109e-08	1.6655	2.19542e-92	1.68124e-90	6.37151
Fam105a	41685.3	protein_coding	9.97786e-44	2.45364e-42	-2.66173	1.37224e-06	1.3043e-05	1.37808	1.83817e-23	2.55852e-22	-1.93148
Gdpd5	8051.02	protein_coding	1.04141e-43	2.5578e-42	5.27737	0.449226	0.623355	-1.0846	3.14428e-44	9.38894e-43	4.86575
Igkv3-12	1754.67	IG_V_gene	1.24572e-43	3.05593e-42	163.117	4.61356e-05	0.000310815	-1.75913	3.62283e-35	7.99836e-34	92.7259
Cacna1g	1756.13	protein_coding	1.28474e-43	3.14784e-42	165.341	2.32168e-05	0.000167524	-1.83936	1.50346e-34	3.24001e-33	89.8905
Cul7	4232.18	protein_coding	1.41978e-43	3.47451e-42	4.31131	0.31878	0.495528	-1.09391	3.63967e-42	1.01388e-40	3.94118
Eef1a1	2.5489e+06	protein_coding	1.67374e-43	4.0911e-42	-2.38965	1.56433e-27	1.0771e-25	1.89815	9.34596e-05	0.000312129	-1.25894
Zfp518b	3601.74	protein_coding	1.86111e-43	4.54361e-42	6.82727	0.523627	0.687297	-1.07731	4.64987e-44	1.37853e-42	6.33733
Vangl1	1873.72	protein_coding	1.87267e-43	4.56634e-42	179.767	8.05719e-06	6.48663e-05	-2.23434	4.91421e-32	9.66679e-31	80.4563
Lta4h	25678.6	protein_coding	2.04203e-43	4.97335e-42	-2.11292	2.05484e-06	1.88263e-05	1.2753	1.73914e-23	2.42394e-22	-1.65681
Gbp7	40226.3	protein_coding	2.34486e-43	5.70404e-42	-3.12648	1.50414e-48	3.86735e-46	3.10514	0.928868	0.954391	-1.00687
H2-Q6	188845	protein_coding	2.78478e-43	6.76608e-42	1.85968	8.01852e-06	6.46318e-05	-1.20613	9.54575e-25	1.41502e-23	1.54186
Snhg17	17379.9	processed_transcript	2.98813e-43	7.25148e-42	-2.65021	0.129991	0.261264	-1.1076	6.71817e-59	2.77181e-57	-2.93538
Alms1	5476.58	protein_coding	3.04488e-43	7.38038e-42	4.02754	0.112701	0.234682	1.14754	2.01411e-57	7.96169e-56	4.62175
Cdk17	52650.1	protein_coding	3.08633e-43	7.47194e-42	1.89168	0.0587214	0.142656	-1.08428	1.65231e-37	3.9505e-36	1.74465
Tbx21	4620.53	protein_coding	3.16695e-43	7.658e-42	18.2737	2.5379e-16	7.54755e-15	3.3287	3.01425e-91	2.22614e-89	60.8277
Plk3	24507.5	protein_coding	3.22975e-43	7.80056e-42	3.86455	5.29755e-20	2.16507e-18	2.25799	8.9765e-123	1.01797e-120	8.72611
Camk2d	44145	protein_coding	3.67512e-43	8.86567e-42	2.79273	0.000110107	0.000677724	-1.3071	2.23081e-27	3.69776e-26	2.13658
Gpr153	1445.1	protein_coding	4.99002e-43	1.20234e-41	184.647	1.37654e-17	4.57615e-16	-4.2303	1.88821e-23	2.62641e-22	43.6487
Tdrp	13679.3	protein_coding	5.52546e-43	1.32978e-41	-30.3059	1.65692e-06	1.54667e-05	3.08814	5.40277e-23	7.27603e-22	-9.81365
B4galt4	2055.75	protein_coding	6.35895e-43	1.52856e-41	22.9492	0.000712884	0.00356127	1.5808	1.32517e-58	5.403e-57	36.278
Rps23	90587.5	protein_coding	7.04101e-43	1.69051e-41	-3.24684	5.3837e-25	3.05457e-23	2.29379	1.45022e-05	5.44239e-05	-1.41549
Alox8	2241.82	protein_coding	7.67832e-43	1.84135e-41	13.9897	0.00298186	0.0124317	1.48043	8.1337e-60	3.44487e-58	20.7107
Tet1	5050.56	protein_coding	9.32627e-43	2.23391e-41	-7.0734	0.476712	0.647647	1.10354	7.59387e-44	2.24176e-42	-6.40973
Gm11361	146281	protein_coding	9.59571e-43	2.29574e-41	-3.343	6.17781e-37	8.20154e-35	2.84972	0.0524033	0.100288	-1.17309
Rpl6	79425.7	protein_coding	9.99018e-43	2.3873e-41	-2.30594	5.53822e-19	2.0603e-17	1.66354	9.72337e-09	5.20343e-08	-1.38617
Rps2	20148.2	protein_coding	1.12517e-42	2.6856e-41	-2.86918	1.1134e-10	1.93791e-09	1.59771	3.01783e-16	2.83903e-15	-1.79581
Rps20	79229.6	protein_coding	1.14907e-42	2.73942e-41	-3.83604	2.54469e-18	8.98916e-17	2.23387	3.79889e-09	2.1142e-08	-1.71722
Polr1a	24889.9	protein_coding	1.2188e-42	2.90227e-41	-2.18263	0.319355	0.496193	1.05538	4.82989e-42	1.33825e-40	-2.0681
Relt	9951.23	protein_coding	1.24017e-42	2.94968e-41	-4.08218	8.15453e-05	0.000517447	1.4699	1.25062e-26	2.00883e-25	-2.77719
Ifngr2	8128.83	protein_coding	1.48976e-42	3.53918e-41	-6.52377	2.06673e-05	0.000150943	-1.7671	1.51831e-77	9.02848e-76	-11.5282
Pik3r5	42564.4	protein_coding	1.65195e-42	3.9199e-41	-17.2366	8.43412e-11	1.49228e-09	3.57284	7.32747e-16	6.71377e-15	-4.82434
Abr	56130	protein_coding	1.69971e-42	4.02853e-41	1.75848	0.062841	0.150433	1.07351	3.00733e-60	1.29484e-58	1.88774
Serpinb6b	5705.92	protein_coding	2.26859e-42	5.37058e-41	3.77988	0.943146	0.971312	-1.00607	2.31534e-46	7.33591e-45	3.75707
Slc37a1	20595.4	protein_coding	2.35234e-42	5.56236e-41	-1.9267	1.96611e-05	0.000144172	1.21539	1.14761e-24	1.69512e-23	-1.58526
Vmp1	26717.8	protein_coding	2.48039e-42	5.85833e-41	3.06862	0.102157	0.217552	-1.13207	4.54595e-38	1.10991e-36	2.71063
Adssl1	1055.64	protein_coding	2.53607e-42	5.98289e-41	72.4653	3.88386e-21	1.70019e-19	-4.98273	1.7936e-17	1.82107e-16	14.5433
Daam1	5080.29	protein_coding	2.6879e-42	6.33371e-41	-4.59315	0.000264228	0.00147566	-1.4999	5.80924e-72	3.1072e-70	-6.88928
Dnah8	52091.3	protein_coding	2.85464e-42	6.71882e-41	-10.7264	0.152239	0.294222	1.26445	3.74224e-39	9.47105e-38	-8.48299
Gm10288	173297	processed_pseudogene	3.14795e-42	7.40061e-41	-2.47105	3.03761e-30	2.67099e-28	2.03578	0.00180192	0.00489658	-1.21381
Wdr89	101283	protein_coding	3.2595e-42	7.65398e-41	-3.15719	4.95253e-16	1.43299e-14	1.9004	1.26318e-10	7.95352e-10	-1.66133
Chd9	28673.7	protein_coding	3.36737e-42	7.89815e-41	2.28737	1.0805e-06	1.04709e-05	-1.31515	4.70053e-22	6.03652e-21	1.73924
Vat1l	1917.13	protein_coding	3.44884e-42	8.07991e-41	146.282	0.179413	0.331444	-1.20571	1.14944e-39	2.9341e-38	121.325
Pla2g7	1146.78	protein_coding	4.04426e-42	9.46395e-41	39.2886	2.45512e-13	5.67332e-12	-3.64221	6.59546e-19	7.33523e-18	10.787
Itm2c	73879.4	protein_coding	5.6119e-42	1.31173e-40	2.22083	4.86078e-09	6.82323e-08	1.3753	1.78335e-91	1.32652e-89	3.05431
Ppan	13684.3	protein_coding	5.78259e-42	1.35007e-40	-2.98992	0.264511	0.437043	1.08961	1.17482e-40	3.09797e-39	-2.74403
Rpl13a	278773	protein_coding	6.34433e-42	1.47952e-40	-2.79735	1.15968e-20	4.93824e-19	1.93817	2.29624e-07	1.06727e-06	-1.44329
Pex11a	2673.93	protein_coding	7.11219e-42	1.65668e-40	15.2939	0.405696	0.583731	-1.14313	3.88827e-41	1.03719e-39	13.3789
Amigo2	12920.2	protein_coding	7.99223e-42	1.85954e-40	-51.325	0.00125167	0.00583383	2.44622	3.67408e-29	6.5393e-28	-20.9814
Mndal	51466.7	protein_coding	8.24274e-42	1.91564e-40	-3.98651	0.000570122	0.00293024	1.39154	3.00069e-28	5.12115e-27	-2.86483
Ust	2294.8	protein_coding	8.43243e-42	1.95748e-40	-13.6629	4.0882e-20	1.68096e-18	5.50027	4.61842e-08	2.30732e-07	-2.48404
Tor3a	11416.6	protein_coding	8.88266e-42	2.05964e-40	3.47237	2.87077e-06	2.55751e-05	-1.48149	1.27283e-22	1.67928e-21	2.34384
Diexf	11121.7	protein_coding	9.62852e-42	2.23004e-40	-2.89213	0.0294356	0.0821398	1.17735	1.67162e-34	3.59122e-33	-2.45648
Rpl9-ps4	34904.2	processed_pseudogene	9.69736e-42	2.24342e-40	-2.82442	1.32078e-36	1.70877e-34	2.48237	0.07007	0.128267	-1.13779
Gm17586	1378.81	lincRNA	9.7705e-42	2.25777e-40	57.6108	0.00374974	0.0150911	-1.56787	4.48206e-34	9.46249e-33	36.7446
Rab39b	1739.16	protein_coding	1.16521e-41	2.68952e-40	147.265	0.00991977	0.0341683	-1.45603	2.78021e-36	6.43948e-35	101.142
Ffar1	1575.44	protein_coding	1.19808e-41	2.76224e-40	73.6321	0.361159	0.539244	-1.13331	5.10111e-40	1.31835e-38	64.9708
Rab37	57761.3	protein_coding	1.20992e-41	2.78639e-40	3.02707	0.145404	0.284258	-1.11732	1.79882e-38	4.44945e-37	2.70922
Gfod1	9039.36	protein_coding	1.25822e-41	2.89432e-40	3.86369	2.97915e-09	4.28862e-08	1.68035	6.06269e-88	4.29416e-86	6.49235
Mtss1	13159.1	protein_coding	1.33304e-41	3.06298e-40	-3.91863	0.0242512	0.0704102	1.24141	4.59182e-34	9.68436e-33	-3.1566
Slc44a2	121713	protein_coding	1.3355e-41	3.06515e-40	-2.2563	0.429104	0.60557	1.0457	2.30587e-42	6.48424e-41	-2.1577
Mrc1	2004.77	protein_coding	1.39611e-41	3.20065e-40	42.4688	1.63959e-14	4.21562e-13	-5.5981	6.89598e-14	5.60949e-13	7.58628
Slc30a4	4921	protein_coding	1.68115e-41	3.84978e-40	-4.8447	2.00271e-09	2.95632e-08	1.95732	2.7179e-17	2.72749e-16	-2.47517
Srgn	143081	protein_coding	1.87234e-41	4.28276e-40	4.53107	0.0676202	0.15914	1.2107	3.96476e-59	1.64891e-57	5.48575
Zfp651	1677.98	protein_coding	1.92176e-41	4.39086e-40	12.3845	3.78057e-11	6.95791e-10	-2.72201	9.79482e-17	9.48097e-16	4.54977
Rps28	18226.5	protein_coding	1.96985e-41	4.49568e-40	-3.92236	5.58687e-37	7.46582e-35	3.35227	0.093511	0.164293	-1.17006
5930430L01Rik	1893.97	lincRNA	2.00776e-41	4.57706e-40	9.81437	3.07015e-13	7.05439e-12	-2.81404	4.4326e-14	3.64316e-13	3.48764
Rps13-ps2	167571	processed_pseudogene	2.18718e-41	4.9805e-40	-2.71934	5.71803e-28	4.13326e-26	2.14304	0.000598618	0.00176289	-1.26892
Cd28	180901	protein_coding	2.31304e-41	5.26119e-40	2.30166	0.00183629	0.00815451	1.197	1.66371e-68	8.52517e-67	2.75509
C1qb	1797.67	protein_coding	2.43148e-41	5.52442e-40	28.0192	2.74391e-13	6.33345e-12	-4.30888	8.76461e-15	7.5007e-14	6.50266
Il1r2	4048.34	protein_coding	2.84797e-41	6.46347e-40	266.43	1.6078e-11	3.08965e-10	-9.52189	1.80022e-16	1.71297e-15	27.9808
Scnn1b	1527.63	protein_coding	2.92505e-41	6.63099e-40	173.704	1.86571e-19	7.24595e-18	-7.94498	5.82709e-16	5.36988e-15	21.8633
Wisp1	2381.28	protein_coding	2.96622e-41	6.71681e-40	142.817	0.5196	0.683778	1.11461	7.73222e-44	2.27936e-42	159.185
Trim2	4000.69	protein_coding	3.47917e-41	7.8696e-40	6.10998	0.0120962	0.0401008	-1.34075	3.52389e-32	6.97152e-31	4.55714
Gm7332	11534.7	processed_pseudogene	3.55735e-41	8.03747e-40	3.0161	0.00038148	0.00205153	-1.30423	4.37867e-27	7.17211e-26	2.31256
Pde4d	10722.9	protein_coding	3.61621e-41	8.16138e-40	-3.26273	0.00574652	0.0216636	1.26075	5.46347e-31	1.03926e-29	-2.58792
Hey1	1103.68	protein_coding	4.16094e-41	9.38036e-40	24.4327	5.42364e-17	1.71064e-15	-4.26688	1.84059e-13	1.45129e-12	5.72613
Stt3b	35914.9	protein_coding	5.03938e-41	1.13481e-39	-2.49533	0.0234031	0.0683485	-1.15735	1.27814e-61	5.70434e-60	-2.88797
Mcl1	191026	protein_coding	5.04837e-41	1.13558e-39	-1.99463	2.30208e-21	1.01873e-19	1.58012	1.28702e-06	5.51394e-06	-1.26233
Notch3	1174.75	protein_coding	5.29413e-41	1.18954e-39	168.828	4.56736e-25	2.60596e-23	-5.30114	1.62669e-19	1.87133e-18	31.8474
Tbc1d8b	12274.6	protein_coding	5.57841e-41	1.25203e-39	2.80344	1.97918e-10	3.34174e-09	-1.56585	1.53194e-15	1.3757e-14	1.79036
Pglyrp1	2764.29	protein_coding	6.83269e-41	1.53185e-39	6.74543	0.818657	0.900252	-1.02693	3.13566e-43	9.12683e-42	6.56853
Gm15427	185585	processed_pseudogene	6.91222e-41	1.54797e-39	-2.91513	6.83952e-20	2.76192e-18	1.98035	2.2857e-07	1.06261e-06	-1.47202
Gm30211	1287.76	lincRNA	7.0011e-41	1.56615e-39	156.795	9.74716e-14	2.31561e-12	-3.15454	3.36304e-25	5.07957e-24	49.7047
Cd69	72354.2	protein_coding	7.43492e-41	1.66136e-39	2.78969	1.97176e-43	3.88838e-41	2.65767	8.53713e-172	1.78961e-169	7.41405
Rpl19-ps11	252645	processed_pseudogene	7.49368e-41	1.67266e-39	-2.62276	5.11402e-17	1.62306e-15	1.76051	3.30262e-09	1.85141e-08	-1.48977
Kif11	3259.43	protein_coding	7.50466e-41	1.67327e-39	24.9518	6.21628e-09	8.58946e-08	-3.35702	3.20505e-18	3.42153e-17	7.43272
Pfkfb3	29445.4	protein_coding	9.70736e-41	2.16045e-39	1.89481	0.21424	0.376082	-1.05605	2.04618e-38	5.05528e-37	1.79424
Atg14	11212.9	protein_coding	9.71096e-41	2.16045e-39	-2.47096	2.60809e-05	0.000185718	1.31211	1.00417e-23	1.41094e-22	-1.88319
A630001G21Rik	5457.09	protein_coding	1.42165e-40	3.15936e-39	4.31896	0.063121	0.15089	-1.19689	8.49674e-35	1.85029e-33	3.60847
Nlrx1	4541.98	protein_coding	1.4936e-40	3.31563e-39	4.80913	0.00337302	0.0137908	1.33719	2.43931e-62	1.11015e-60	6.43071
Lgalsl	8263.16	protein_coding	1.99195e-40	4.41709e-39	4.5914	2.27093e-06	2.06719e-05	-1.636	1.93215e-21	2.42577e-20	2.80648
Timm9	6325.52	protein_coding	2.00392e-40	4.43879e-39	-3.17469	0.669174	0.798415	1.03669	8.1641e-43	2.33374e-41	-3.06235
Cyp4v3	9133.23	protein_coding	2.77377e-40	6.13735e-39	2.5948	0.792694	0.884487	-1.01694	3.9942e-43	1.15127e-41	2.55156
Vwa5a	20769.3	protein_coding	2.80246e-40	6.19408e-39	2.55273	0.00083586	0.00409835	-1.24216	2.56099e-27	4.22819e-26	2.05508
B4galnt1	87674.1	protein_coding	2.85662e-40	6.30693e-39	-2.62936	0.00406641	0.0161828	1.21677	1.08946e-29	1.98678e-28	-2.16094
Six5	4433.01	protein_coding	3.05145e-40	6.72975e-39	4.59005	0.577552	0.730372	-1.05667	3.14383e-41	8.46225e-40	4.34386
Gm16120	1263.62	antisense_RNA	3.30178e-40	7.27393e-39	71.6468	1.48622e-12	3.17101e-11	-4.26911	8.37625e-19	9.23657e-18	16.7826
Svil	23984.4	protein_coding	3.60334e-40	7.92969e-39	-3.03684	6.30139e-21	2.73491e-19	2.09324	1.72596e-06	7.28764e-06	-1.45079
Scml4	35357	protein_coding	3.63484e-40	7.99035e-39	-48.1902	1.52532e-16	4.62422e-15	9.77806	5.84966e-09	3.19384e-08	-4.9284
Rps15-ps2	16773.7	processed_pseudogene	4.56528e-40	1.00249e-38	-3.58488	2.1739e-10	3.64026e-09	1.78084	5.91285e-15	5.13643e-14	-2.01303
H2-Ab1	1831.03	protein_coding	4.74501e-40	1.04083e-38	14.0834	4.10413e-14	1.01662e-12	-3.54555	1.44226e-12	1.06554e-11	3.97213
Dcxr	3193.36	protein_coding	4.77783e-40	1.0469e-38	6.73275	9.17602e-05	0.00057508	1.55888	7.59778e-66	3.68404e-64	10.4955
Cd81	7459.36	protein_coding	4.86543e-40	1.06494e-38	2.50622	8.3462e-37	1.09373e-34	-2.25449	0.11777	0.19937	1.11166
Pim1	71469.4	protein_coding	5.28597e-40	1.15555e-38	-2.40097	6.59562e-33	6.90568e-31	2.09747	0.0284962	0.0589705	-1.1447
4930453N24Rik	16385.6	protein_coding	5.29076e-40	1.15555e-38	-2.16142	4.15467e-05	0.000282997	1.25462	1.40575e-23	1.9619e-22	-1.72277
Gm8995	185078	transcribed_unprocessed_pseudogene	5.63952e-40	1.2304e-38	-3.62231	6.98043e-16	1.99981e-14	2.08635	1.33771e-09	7.76548e-09	-1.7362
Rpl27a	65248.2	protein_coding	5.68779e-40	1.2396e-38	-2.80526	1.1162e-15	3.15771e-14	1.79649	9.2335e-10	5.4238e-09	-1.56152
Tnfsf8	120246	protein_coding	5.79405e-40	1.2614e-38	2.67037	8.84126e-06	7.07022e-05	1.35972	8.117e-77	4.7318e-75	3.63095
Sept9	249455	protein_coding	5.82548e-40	1.26689e-38	1.79501	0.0234658	0.0684923	1.09797	2.30893e-60	9.98275e-59	1.97087
1700019D03Rik	16304.1	protein_coding	6.14631e-40	1.33523e-38	8.59385	2.35559e-44	5.25787e-42	6.77229	1.33353e-154	2.28717e-152	58.2001
Actg2	1630.47	protein_coding	6.60244e-40	1.43279e-38	188.943	3.20101e-24	1.72923e-22	-14.5613	9.03652e-11	5.75084e-10	12.9757
Acvr1b	21304.3	protein_coding	6.87286e-40	1.48988e-38	-2.53598	0.707537	0.826391	1.02538	8.42544e-43	2.40513e-41	-2.47322
Lgmn	4548.4	protein_coding	7.06618e-40	1.53015e-38	3.90057	0.000193643	0.00112251	-1.40136	2.89241e-25	4.38467e-24	2.78341
1190002N15Rik	14467.4	protein_coding	7.74349e-40	1.67503e-38	3.85851	4.41172e-08	5.33398e-07	-1.67471	5.22002e-18	5.51583e-17	2.30399
Rps21	56740	protein_coding	7.75484e-40	1.6757e-38	-3.13295	4.33559e-09	6.12836e-08	1.6102	1.73585e-16	1.65324e-15	-1.94568
Dtnb	18142	protein_coding	7.93409e-40	1.71262e-38	2.32507	0.0855018	0.190512	-1.10565	6.63458e-35	1.4524e-33	2.1029
Ap1s2	12933.7	protein_coding	7.95859e-40	1.71608e-38	3.37381	3.29279e-08	4.06832e-07	-1.59584	8.32589e-18	8.66535e-17	2.11413
1810032O08Rik	8431.96	protein_coding	8.29564e-40	1.78686e-38	-3.91682	0.680481	0.806648	1.0417	2.02532e-42	5.71081e-41	-3.76002
2310015A10Rik	3246.83	processed_transcript	1.06891e-39	2.29996e-38	10.375	0.0730576	0.168651	-1.31011	2.57091e-34	5.49476e-33	7.91917
Smchd1	66270	protein_coding	1.11031e-39	2.38653e-38	-1.98509	0.000101368	0.000629465	1.2093	2.2676e-24	3.29548e-23	-1.64152
Mgat5	19999.6	protein_coding	1.18493e-39	2.54422e-38	2.43134	0.661215	0.79246	1.02737	3.73846e-47	1.20848e-45	2.4979
Soat1	20467.9	protein_coding	1.20306e-39	2.58042e-38	2.13237	2.80319e-19	1.07229e-17	-1.61213	3.04858e-07	1.39755e-06	1.3227
Cd40lg	53182	protein_coding	1.24091e-39	2.6588e-38	2.06304	0.000124225	0.000755242	1.21526	3.81179e-71	2.01288e-69	2.50712
Rasa1	55624.8	protein_coding	1.36982e-39	2.93192e-38	2.49902	0.00361052	0.0146206	-1.20715	7.56532e-29	1.32604e-27	2.07018
Snrk	57913	protein_coding	1.58825e-39	3.39586e-38	2.13247	2.81611e-07	2.99012e-06	-1.31655	4.87301e-19	5.47238e-18	1.61974
Zfyve28	4854.91	protein_coding	1.59723e-39	3.41145e-38	5.3725	0.707782	0.826471	1.04242	8.13092e-46	2.52229e-44	5.60039
Fam208b	53978.8	protein_coding	1.7926e-39	3.82471e-38	-1.98731	0.171437	0.320559	-1.06972	2.05594e-53	7.5118e-52	-2.12587
Sidt1	47008.7	protein_coding	1.86025e-39	3.96489e-38	-10.1593	2.11766e-15	5.86819e-14	3.72516	1.20567e-09	7.0265e-09	-2.7272
Rpl17-ps8	117444	processed_pseudogene	2.24899e-39	4.78841e-38	-3.30187	7.02169e-16	2.0088e-14	1.98979	2.62644e-09	1.48722e-08	-1.65941
Syk	1429.17	protein_coding	2.31721e-39	4.9285e-38	17.2934	8.52294e-10	1.31749e-08	-2.83396	1.73525e-17	1.76441e-16	6.10221
Ltbp4	968.034	protein_coding	2.46833e-39	5.24443e-38	86.9066	1.99281e-25	1.16988e-23	-7.2594	4.19735e-13	3.23579e-12	11.9716
1700029M20Rik	1501.64	lincRNA	2.54487e-39	5.40139e-38	125.69	6.50157e-05	0.000422456	-2.15277	7.13499e-29	1.25167e-27	58.3851
Gm4070	59456.1	protein_coding	2.78146e-39	5.8974e-38	-3.53056	6.8292e-32	6.76658e-30	2.88557	0.0245716	0.0517122	-1.22352
Ncapg	1582.07	protein_coding	2.81979e-39	5.97242e-38	42.6718	1.65536e-10	2.82315e-09	-4.03828	3.61144e-17	3.59119e-16	10.5668
Nob1	12797.5	protein_coding	2.85698e-39	6.03889e-38	-2.42167	0.0669775	0.157934	1.12531	7.39569e-34	1.55033e-32	-2.152
L3mbtl3	15843	protein_coding	2.85711e-39	6.03889e-38	-2.27917	2.31979e-27	1.58652e-25	1.89919	0.00165239	0.00452222	-1.20007
Irf6	4321.76	protein_coding	3.34282e-39	7.05815e-38	-5.01527	2.18719e-22	1.03317e-20	3.12524	1.92675e-05	7.08593e-05	-1.60476
Gm15675	6373.64	lincRNA	3.72075e-39	7.84796e-38	-46.2111	0.0224554	0.0662188	1.90614	1.30487e-31	2.53085e-30	-24.2433
Npm1	53905	protein_coding	3.8199e-39	8.04873e-38	-2.47628	1.75152e-09	2.60445e-08	1.47929	1.70534e-15	1.52613e-14	-1.67397
Tk1	1392.52	protein_coding	4.14694e-39	8.72877e-38	46.3192	4.6108e-07	4.71812e-06	-2.79314	1.53415e-22	2.01635e-21	16.5832
Man2a1	68209	protein_coding	4.21053e-39	8.85345e-38	2.32834	1.05841e-08	1.41159e-07	-1.41121	1.51905e-16	1.44875e-15	1.64989
Peli1	67138	protein_coding	4.42301e-39	9.2906e-38	-2.31141	0.777945	0.87445	1.01713	1.35481e-42	3.84103e-41	-2.27248
Gm11478	150224	processed_pseudogene	4.87765e-39	1.0235e-37	-2.88855	5.67927e-20	2.31641e-18	2.00494	1.4939e-06	6.35826e-06	-1.44072
Rpl7	272622	protein_coding	5.41539e-39	1.13516e-37	-2.34438	4.42528e-20	1.81588e-18	1.75148	1.75629e-06	7.40216e-06	-1.33852
Calcrl	5685.56	protein_coding	5.68823e-39	1.19113e-37	-3.47493	2.9561e-08	3.67919e-07	-1.69515	7.18737e-82	4.58952e-80	-5.89051
Gm5586	21920.9	processed_pseudogene	6.02262e-39	1.25985e-37	-2.92874	8.13869e-53	2.58302e-50	3.25471	0.164626	0.262685	1.1113
Rpl18-ps2	72245.7	processed_pseudogene	6.68656e-39	1.3973e-37	-2.58784	9.04282e-18	3.05113e-16	1.79797	8.75551e-08	4.25335e-07	-1.43931
Fam84a	1178.54	protein_coding	7.69642e-39	1.60668e-37	119.383	3.45216e-10	5.62819e-09	-2.90056	2.48823e-24	3.59848e-23	41.1587
Dynll2	39527.2	protein_coding	7.98174e-39	1.66453e-37	2.36884	0.0476068	0.120542	-1.12914	9.52654e-33	1.92882e-31	2.09791
Trp53inp2	2164.18	protein_coding	8.65262e-39	1.80259e-37	10.1468	0.0274352	0.0776908	-1.3736	1.61914e-31	3.13743e-30	7.38702
Klrd1	787.061	protein_coding	9.47017e-39	1.97088e-37	-121.174	0.00513842	0.01973	3.04817	6.41101e-42	1.77161e-40	-39.7529
Gm33994	1157.8	lincRNA	1.02419e-38	2.1293e-37	-58.9429	0.0195426	0.0591756	2.14877	7.80141e-35	1.70066e-33	-27.431
Aven	8737.2	protein_coding	1.34173e-38	2.78663e-37	-2.8186	0.00722122	0.0262299	1.2279	6.32844e-29	1.11112e-27	-2.29547
Acss2	4513.82	protein_coding	1.40201e-38	2.90886e-37	-6.47061	0.672832	0.800989	1.06075	6.10298e-41	1.61756e-39	-6.10001
Tnfrsf25	13500.2	protein_coding	1.44438e-38	2.99369e-37	-3.92871	0.0231028	0.0676564	1.25475	4.62063e-31	8.83796e-30	-3.13108
Pxylp1	4873.34	protein_coding	1.45996e-38	3.0229e-37	-8.7917	0.461819	0.63463	1.12653	3.47329e-39	8.80113e-38	-7.80423
Gramd1b	72017.5	protein_coding	1.57099e-38	3.24948e-37	2.36452	1.45432e-08	1.89481e-07	-1.41938	2.36367e-16	2.23705e-15	1.66589
Dirc2	9173.86	protein_coding	1.80023e-38	3.71986e-37	-5.01422	0.000125853	0.000763965	1.57239	1.18299e-23	1.65436e-22	-3.18891
2410002F23Rik	31446.9	protein_coding	1.9763e-38	4.07954e-37	-2.87272	0.500427	0.667938	1.05311	1.50339e-39	3.82351e-38	-2.72785
Pla2g6	12183.1	protein_coding	2.06047e-38	4.24895e-37	3.07317	0.00316479	0.0130777	-1.26283	1.73973e-27	2.90464e-26	2.43356
Rnf19b	22584.1	protein_coding	2.06817e-38	4.26051e-37	2.00128	1.18362e-27	8.34781e-26	1.68703	1.89304e-130	2.36664e-128	3.37623
Cdc14b	5096.87	protein_coding	2.8761e-38	5.91887e-37	-3.63403	3.41358e-05	0.000236158	1.48881	3.8567e-22	4.9868e-21	-2.44091
Zfp831	89407.4	protein_coding	3.24602e-38	6.6734e-37	2.55144	0.000934442	0.00451269	1.25001	1.86844e-65	8.99669e-64	3.18933
Pptc7	55270.5	protein_coding	3.52381e-38	7.23717e-37	2.2432	7.8666e-11	1.39796e-09	-1.46046	2.85085e-13	2.22169e-12	1.53596
Tacc2	2999.28	protein_coding	3.57727e-38	7.33955e-37	-7.69561	3.30899e-41	5.79415e-39	7.50834	0.855589	0.904214	-1.02494
AC154454.1	6059.12	processed_pseudogene	3.88707e-38	7.96711e-37	3.5965	0.00264461	0.0112262	-1.30466	5.9696e-27	9.7319e-26	2.75666
Fam69a	8400.81	protein_coding	4.06235e-38	8.31799e-37	-3.77079	9.76926e-08	1.12079e-06	1.68359	2.60541e-17	2.61967e-16	-2.23974
Otud7b	26234.4	protein_coding	4.14907e-38	8.487e-37	2.13626	0.146903	0.286445	1.08135	8.87368e-52	3.15875e-50	2.31005
Ifngr1	18890	protein_coding	4.2904e-38	8.76726e-37	-4.4695	0.628813	0.768272	1.05449	3.03619e-40	7.896e-39	-4.23854
Slc16a5	11968.6	protein_coding	4.81605e-38	9.83152e-37	-6.54426	8.43847e-32	8.32049e-30	-5.5709	5.01609e-136	6.75968e-134	-36.4574
Prag1	65653.2	protein_coding	5.43282e-38	1.10795e-36	3.23489	0.307548	0.483882	-1.09045	3.99863e-37	9.44068e-36	2.96657
Sirpa	2435.07	protein_coding	5.62156e-38	1.14529e-36	15.977	6.37754e-13	1.4204e-11	-3.83712	6.46859e-12	4.54597e-11	4.16381
Clcf1	35144.6	protein_coding	6.04413e-38	1.23014e-36	-3.49666	0.0068066	0.024992	-1.28186	1.1071e-60	4.80662e-59	-4.48221
Kctd17	5493.97	protein_coding	6.07895e-38	1.23599e-36	5.6009	0.650234	0.78425	-1.05502	1.31667e-39	3.35274e-38	5.30882
Ankrd12	67034.3	protein_coding	6.94573e-38	1.41082e-36	2.31089	0.00261266	0.0110999	-1.2001	7.588e-27	1.2293e-25	1.92558
Odc1	42112.1	protein_coding	6.99928e-38	1.42027e-36	4.17712	0.773546	0.871754	1.03015	1.54885e-44	4.66521e-43	4.30304
Ston1	3046.31	protein_coding	8.09993e-38	1.64197e-36	4.52708	3.24808e-08	4.02041e-07	-1.76023	8.78404e-17	8.54642e-16	2.57187
Gm9294	53006.1	processed_pseudogene	9.95237e-38	2.01548e-36	-3.19254	3.07095e-15	8.39532e-14	1.95236	5.70508e-09	3.12065e-08	-1.63522
Dnase2a	6337.59	protein_coding	1.06877e-37	2.16223e-36	3.2405	2.41172e-12	5.0502e-11	-1.79036	1.39876e-11	9.5614e-11	1.80997
Gm14303	119934	processed_pseudogene	1.13415e-37	2.29223e-36	-3.42718	7.44268e-11	1.3261e-09	1.79668	6.46296e-13	4.91844e-12	-1.90751
Ggt7	1454.49	protein_coding	1.31762e-37	2.66038e-36	11.4652	2.91383e-14	7.32497e-13	-3.30286	3.00253e-11	1.99461e-10	3.4713
Stard10	5541.65	protein_coding	1.32876e-37	2.68022e-36	3.45696	1.61926e-07	1.78558e-06	1.53628	1.15218e-74	6.48001e-73	5.31087
Gm8979	13155.9	unprocessed_pseudogene	1.44849e-37	2.91882e-36	-3.51905	1.02431e-29	8.4922e-28	2.84655	0.0191216	0.0414184	-1.23625
Gm13456	566713	processed_pseudogene	1.61737e-37	3.2559e-36	-2.33626	1.81675e-25	1.07586e-23	1.91	0.00115975	0.00326439	-1.22317
5730409E04Rik	1776.72	protein_coding	1.79401e-37	3.60792e-36	18.1109	0.138255	0.273202	1.25672	5.69111e-46	1.78141e-44	22.7605
Ly96	1511.72	protein_coding	2.00495e-37	4.02815e-36	15.6368	0.169771	0.318235	-1.23766	6.19517e-34	1.30262e-32	12.6341
Lamp2	17225.9	protein_coding	2.06412e-37	4.14293e-36	4.23175	0.00835636	0.0296998	-1.31585	3.92755e-28	6.65919e-27	3.21597
Ube2l6	3066.53	protein_coding	2.15866e-37	4.32841e-36	13.4244	0.00134423	0.0062097	1.66133	2.25677e-57	8.90394e-56	22.3025
Fam84b	9730.87	protein_coding	2.51914e-37	5.04622e-36	-7.41782	9.78873e-08	1.12079e-06	2.20672	9.21385e-17	8.94782e-16	-3.36147
Cldn12	1475.8	protein_coding	2.94735e-37	5.89818e-36	8.3336	2.41407e-05	0.000173451	-1.73386	3.99948e-22	5.16177e-21	4.80639
D430019H16Rik	1216.56	protein_coding	3.09055e-37	6.17867e-36	134.918	3.9273e-14	9.74009e-13	-5.60331	8.40683e-17	8.18709e-16	24.0782
Xkrx	3182.05	protein_coding	3.45365e-37	6.8978e-36	-12.0792	0.00468778	0.0182305	1.70913	2.24133e-27	3.71223e-26	-7.06743
Hspa13	10011.3	protein_coding	3.86718e-37	7.71612e-36	2.91597	0.0092356	0.0322825	-1.21951	6.46182e-28	1.09026e-26	2.3911
Itgb3	12791.9	protein_coding	4.14839e-37	8.2691e-36	-54.1544	0.0031534	0.0130454	2.41988	3.84017e-26	6.06046e-25	-22.3789
St6galnac2	42402.1	protein_coding	4.47006e-37	8.90155e-36	-9.68085	0.0403143	0.105605	1.41111	1.19024e-30	2.23742e-29	-6.86045
Larp1b	8767.84	protein_coding	4.72299e-37	9.39602e-36	3.06596	2.61237e-26	1.6479e-24	-2.37347	0.00242915	0.00643422	1.29176
AC154627.2	4927.82	processed_transcript	4.8717e-37	9.68238e-36	13.0929	0.322764	0.49996	-1.19256	9.48793e-36	2.1543e-34	10.9788
Snx20	23039.9	protein_coding	5.01882e-37	9.96504e-36	2.70722	3.77903e-09	5.37533e-08	-1.5338	1.45054e-14	1.22122e-13	1.76504
Lrrn3	1240.66	protein_coding	5.09798e-37	1.01123e-35	140.197	3.45671e-08	4.25532e-07	-3.04545	3.37343e-23	4.61496e-22	46.0349
Lims1	60237.6	protein_coding	5.32766e-37	1.05576e-35	1.96614	1.09136e-14	2.86403e-13	-1.46682	4.81214e-09	2.64687e-08	1.34041
Gm15772	94575.1	processed_pseudogene	5.64946e-37	1.11844e-35	-2.97689	2.3182e-11	4.3559e-10	1.71268	5.76056e-12	4.05957e-11	-1.73815
Kif1b	56443.7	protein_coding	5.67141e-37	1.12169e-35	-2.8781	0.000683859	0.00343316	-1.30485	2.05658e-64	9.74436e-63	-3.7555
2810039B14Rik	2350.53	transcribed_unitary_pseudogene	5.73779e-37	1.13372e-35	5.94563	2.64356e-07	2.81721e-06	-1.85332	9.29434e-18	9.65054e-17	3.2081
Mical3	5594.14	protein_coding	6.75422e-37	1.33325e-35	-5.03068	0.000970709	0.00467007	1.49511	1.02092e-24	1.51121e-23	-3.36475
Coro2a	21323.3	protein_coding	7.57475e-37	1.49377e-35	-4.71153	2.24329e-15	6.18258e-14	2.48698	1.96937e-08	1.02176e-07	-1.89448
Gm11454	1183.23	lincRNA	7.97318e-37	1.57082e-35	73.1784	2.82201e-05	0.000199376	-2.22899	1.83729e-25	2.80363e-24	32.8303
Kif3a	5047.23	protein_coding	8.13775e-37	1.60169e-35	2.73296	3.88359e-18	1.34384e-16	-1.86425	7.21968e-07	3.17033e-06	1.46598
Il7r	72248.3	protein_coding	8.14925e-37	1.6024e-35	-45.7416	3.71151e-12	7.677e-11	7.25316	9.24819e-11	5.88013e-10	-6.30644
Tmem29	4418.93	protein_coding	8.8148e-37	1.73159e-35	3.76125	0.000180572	0.00105547	-1.41288	1.30387e-22	1.71805e-21	2.66211
Tjp3	5765.44	protein_coding	8.95357e-37	1.75715e-35	3.98605	0.659647	0.791561	1.0432	3.19428e-43	9.28443e-42	4.15823
Znrf3	11082.7	protein_coding	1.24669e-36	2.44429e-35	-5.02213	0.157662	0.301889	-1.18792	6.20715e-50	2.1187e-48	-5.96589
Oaz2	19326.8	protein_coding	1.25029e-36	2.44898e-35	2.38584	0.056053	0.137539	-1.12824	7.62165e-31	1.44449e-29	2.11465
Scd1	1849.55	protein_coding	1.29714e-36	2.53829e-35	9.27615	3.50067e-08	4.30161e-07	-2.25584	1.38137e-16	1.32353e-15	4.11206
Fbxo17	2393.6	protein_coding	1.5131e-36	2.95805e-35	-6.88553	0.196077	0.353328	1.21606	4.24223e-34	8.9744e-33	-5.66216
Qser1	2477.28	protein_coding	1.51519e-36	2.95928e-35	-20.0297	5.92896e-06	4.92351e-05	2.83394	6.8754e-20	8.03408e-19	-7.06778
Nme4	1034.18	protein_coding	1.56557e-36	3.05475e-35	-9.90423	0.00453371	0.0177469	-1.81297	1.01557e-51	3.59662e-50	-17.956
Tead1	1178.18	protein_coding	1.59777e-36	3.11458e-35	116.404	0.000235925	0.00133783	-1.7235	3.02471e-29	5.41136e-28	67.5392
Spag5	1405.05	protein_coding	1.68724e-36	3.28582e-35	22.6235	4.8556e-12	9.89237e-11	-3.93496	4.93025e-13	3.77695e-12	5.74937
Fam92a	6798.06	protein_coding	1.77219e-36	3.44796e-35	3.36777	0.00789564	0.02831	-1.25786	4.68866e-27	7.67379e-26	2.67738
Raver2	2972.88	protein_coding	1.77598e-36	3.45204e-35	-10.5432	0.00772192	0.0278	-1.6568	8.17461e-56	3.1128e-54	-17.468
Rpl7-ps7	46088	processed_pseudogene	2.21744e-36	4.30599e-35	-2.41393	1.12149e-28	8.5961e-27	2.07246	0.0192518	0.0416701	-1.16476
Ubash3b	19395	protein_coding	2.28632e-36	4.43551e-35	2.62754	0.00354753	0.0143971	-1.22873	7.54461e-26	1.17459e-24	2.13841
Zfp36l1	141699	protein_coding	2.32067e-36	4.49784e-35	2.48942	7.23405e-10	1.13029e-08	1.51564	2.10392e-85	1.44579e-83	3.77306
Ttc13	31357	protein_coding	2.35531e-36	4.56062e-35	-2.30376	0.0018943	0.00838098	-1.21536	2.83166e-61	1.26106e-59	-2.79991
Srm	6603.27	protein_coding	2.65815e-36	5.14213e-35	-3.6817	0.28037	0.454934	1.1136	6.86851e-35	1.50203e-33	-3.30611
Rps17	69380.5	protein_coding	2.98e-36	5.75924e-35	-2.68831	0.000475894	0.00249454	1.29425	2.93779e-23	4.03494e-22	-2.07711
Cd99l2	13771.8	protein_coding	3.11569e-36	6.01577e-35	3.07706	0.515375	0.680358	1.05439	2.07316e-44	6.22639e-43	3.24443
Cenpb	29360.9	protein_coding	3.21026e-36	6.19248e-35	2.11871	0.38386	0.56247	-1.04913	7.10685e-36	1.61897e-34	2.01948
Gm2000	110140	protein_coding	3.4992e-36	6.74343e-35	-3.03974	1.51349e-14	3.90127e-13	1.89185	1.00578e-08	5.36996e-08	-1.60676
Rb1	33634.8	protein_coding	3.82628e-36	7.36676e-35	2.5085	1.21302e-05	9.38269e-05	-1.34651	1.72556e-19	1.98067e-18	1.86295
Nxpe1-ps	884.653	transcribed_unprocessed_pseudogene	3.83311e-36	7.37293e-35	62.236	5.63207e-13	1.26407e-11	-3.74763	1.13792e-17	1.17198e-16	16.6067
Usp3	25078.6	protein_coding	4.13375e-36	7.94369e-35	-2.67094	0.000969775	0.00466779	1.2759	5.82722e-24	8.31722e-23	-2.09337
Galnt6	74454	protein_coding	4.318e-36	8.28992e-35	-1.89416	0.412829	0.590559	1.03999	3.13322e-36	7.22486e-35	-1.82132
Ifrd2	5794.22	protein_coding	4.3413e-36	8.32677e-35	-2.96544	0.87463	0.93473	-1.01341	2.5514e-41	6.91242e-40	-3.0052
Tpst2	21478.6	protein_coding	5.05222e-36	9.6812e-35	-2.64153	2.91346e-41	5.14593e-39	2.65926	0.925587	0.952576	1.00671
Ifi203-ps	6301.87	unprocessed_pseudogene	5.10905e-36	9.78086e-35	-3.30514	3.88315e-25	2.22182e-23	2.54751	0.00266302	0.00699654	-1.2974
Vim	73350.2	protein_coding	5.21644e-36	9.97706e-35	-4.62005	1.51568e-12	3.22709e-11	2.2487	2.93628e-10	1.79807e-09	-2.05455
Zfp827	17087	protein_coding	5.27994e-36	1.0089e-34	2.39205	6.52495e-07	6.56438e-06	-1.37567	4.45347e-17	4.4116e-16	1.73882
Kcnk6	2475.67	protein_coding	5.57467e-36	1.06422e-34	8.62736	0.177105	0.328167	-1.21267	1.10479e-32	2.23466e-31	7.11435
Lrrc75b	4857.27	protein_coding	6.14766e-36	1.1725e-34	-148.643	5.61829e-06	4.68467e-05	5.82389	3.09694e-19	3.51206e-18	-25.523
Pacs2	29651	protein_coding	7.13741e-36	1.35999e-34	-2.32077	0.651782	0.78537	1.02913	5.58094e-38	1.35463e-36	-2.25508
Nynrin	4196.16	protein_coding	7.97748e-36	1.51864e-34	5.19311	4.83424e-19	1.81168e-17	2.52047	9.6309e-95	7.71699e-93	13.0891
Ifitm2	1323.36	protein_coding	8.65891e-36	1.64681e-34	33.2372	1.26582e-05	9.74281e-05	-2.45237	1.87365e-21	2.3566e-20	13.5531
Zfp52	7002.9	protein_coding	8.70796e-36	1.65459e-34	4.76922	0.858934	0.925457	-1.02011	6.57394e-39	1.64769e-37	4.6752
Cd55	12737.5	protein_coding	9.29059e-36	1.76365e-34	-27.2493	2.71434e-08	3.39494e-07	4.03074	1.02502e-14	8.72524e-14	-6.76037
Tmod3	40483.5	protein_coding	9.43885e-36	1.79012e-34	-1.84198	0.462275	0.635029	1.03457	3.1697e-36	7.30086e-35	-1.78044
Sephs1	9566.13	protein_coding	9.89591e-36	1.87505e-34	-2.96752	1.42364e-11	2.75399e-10	1.74741	5.09239e-11	3.30981e-10	-1.69824
Prc1	2911.21	protein_coding	1.0666e-35	2.01909e-34	14.3935	2.10866e-10	3.54534e-09	-3.32074	8.69113e-13	6.5374e-12	4.33443
Ifi204	8211.61	protein_coding	1.12205e-35	2.12207e-34	-5.23769	1.93117e-06	1.78133e-05	1.82145	1.07015e-17	1.10657e-16	-2.87555
Wdr26	177861	protein_coding	1.20064e-35	2.26859e-34	1.70333	0.109949	0.230311	1.06575	3.54533e-50	1.22017e-48	1.81532
Dcaf1	23555.4	protein_coding	1.22509e-35	2.31264e-34	-2.11517	1.05568e-08	1.40887e-07	1.38344	3.6271e-14	2.99893e-13	-1.52891
Pknox1	23776.8	protein_coding	1.35628e-35	2.55793e-34	-2.04881	0.11692	0.241032	1.08935	1.26137e-31	2.44933e-30	-1.88076
Jade2	88811.9	protein_coding	1.46492e-35	2.76024e-34	1.76434	0.0166006	0.0519876	1.10682	3.28129e-55	1.23587e-53	1.95281
Ppm1h	34405	protein_coding	1.46659e-35	2.76083e-34	-2.139	0.000711115	0.0035533	-1.21638	3.68466e-62	1.65874e-60	-2.60183
St8sia6	17619.1	protein_coding	1.52058e-35	2.85981e-34	-56.4589	2.6058e-15	7.15256e-14	11.3895	1.2861e-07	6.14137e-07	-4.95712
Plcxd1	1831.94	protein_coding	1.79113e-35	3.36553e-34	12.6379	0.00566457	0.0213824	-1.57674	3.9294e-26	6.19657e-25	8.01525
Surf2	15291.5	protein_coding	1.84293e-35	3.45966e-34	-2.72759	0.766231	0.866903	-1.02311	9.84567e-42	2.70274e-40	-2.79061
Cnp	61536.2	protein_coding	1.86133e-35	3.49098e-34	-2.43213	1.02783e-07	1.17156e-06	1.42932	1.83373e-15	1.63609e-14	-1.7016
Stk32c	1739.16	protein_coding	2.21744e-35	4.15503e-34	98.0647	0.00798371	0.0285717	1.4494	1.23569e-41	3.37869e-40	142.135
Kcnk5	5265.06	protein_coding	2.28921e-35	4.28558e-34	11.1805	2.97155e-44	6.42108e-42	6.16718	1.54146e-114	1.63214e-112	68.9521
Rpl9-ps6	188654	protein_coding	2.50476e-35	4.68478e-34	-2.90484	2.68362e-16	7.94602e-15	1.93332	4.13539e-07	1.86569e-06	-1.50251
Kif20a	2578.97	protein_coding	2.75821e-35	5.15407e-34	10.463	5.70403e-07	5.77856e-06	-2.27688	4.94978e-17	4.88923e-16	4.59531
Arfgef3	1067.31	protein_coding	3.10286e-35	5.78838e-34	51.5854	5.96181e-21	2.59307e-19	-9.36642	8.64329e-08	4.20375e-07	5.50748
Rps16	83332.4	protein_coding	3.10336e-35	5.78838e-34	-3.62437	2.83892e-16	8.36926e-15	2.2192	4.48514e-07	2.01549e-06	-1.63319
Msh6	39948.3	protein_coding	3.37616e-35	6.29142e-34	2.08692	4.68028e-30	4.01122e-28	-1.88096	0.0640444	0.119	1.1095
Adrb2	6809.02	protein_coding	3.43961e-35	6.4038e-34	-8.41291	2.97226e-06	2.6352e-05	2.14537	1.09278e-17	1.12828e-16	-3.92143
Grik5	12270.6	protein_coding	3.86157e-35	7.1828e-34	4.50157	0.0887666	0.195484	-1.20894	1.79606e-30	3.34593e-29	3.72357
Pcyt1b	1085.89	protein_coding	4.20246e-35	7.80973e-34	54.9974	7.18282e-07	7.15535e-06	-2.80921	1.34104e-20	1.6115e-19	19.5775
Gm1966	66248.6	unprocessed_pseudogene	4.23159e-35	7.85667e-34	-2.3804	3.11022e-16	9.15577e-15	1.71153	4.77386e-07	2.1384e-06	-1.3908
Atmin	31526.3	protein_coding	4.66235e-35	8.64854e-34	2.17233	0.0275075	0.0778245	-1.13658	5.66324e-28	9.563e-27	1.91129
Lima1	1366.83	protein_coding	4.6709e-35	8.65651e-34	36.6957	1.27396e-09	1.92966e-08	-3.94561	5.21679e-15	4.53938e-14	9.30037
Rrp9	8115.82	protein_coding	4.92112e-35	9.11192e-34	-2.46122	0.00013227	0.000799131	1.30604	1.0168e-20	1.23329e-19	-1.88449
Zwint	25291.2	protein_coding	5.17175e-35	9.56727e-34	2.23525	0.0859137	0.191179	1.1082	1.14447e-49	3.8809e-48	2.4771
Leprot	17090.1	protein_coding	5.5369e-35	1.02334e-33	2.02753	0.0359996	0.096493	1.115	1.3511e-51	4.77672e-50	2.26068
Wdr43	29316.6	protein_coding	5.80983e-35	1.07281e-33	-1.89994	0.00352006	0.0142999	1.15431	1.4312e-24	2.0961e-23	-1.64595
AI480526	15893.5	lincRNA	6.00204e-35	1.1073e-33	-3.84184	0.252488	0.422506	1.12549	3.03911e-33	6.23844e-32	-3.4135
Rpl22l1	36816.9	protein_coding	6.52807e-35	1.20325e-33	-2.40745	4.63947e-37	6.24086e-35	2.33871	0.661911	0.762803	-1.02939
Lmbrd2	15078.5	protein_coding	7.26525e-35	1.33791e-33	2.30488	1.077e-13	2.54966e-12	-1.59213	9.24196e-09	4.96116e-08	1.44766
Rpl11	9394.76	protein_coding	7.40405e-35	1.36224e-33	-2.49487	0.00316532	0.0130777	1.23301	2.6908e-24	3.88602e-23	-2.02339
Mtmr7	914.27	protein_coding	7.55289e-35	1.38836e-33	52.6985	6.86427e-16	1.96931e-14	-5.71514	4.62076e-12	3.27621e-11	9.22086
Rpl30-ps9	71280.4	processed_pseudogene	7.67496e-35	1.40953e-33	-2.81679	2.97013e-25	1.72369e-23	2.26655	0.00563938	0.0138798	-1.24276
Rps15a	81358.6	protein_coding	7.69964e-35	1.41278e-33	-2.57637	1.39355e-27	9.66065e-26	2.18932	0.0232865	0.0493782	-1.17679
Taf4b	5013.37	protein_coding	8.58193e-35	1.57325e-33	-5.8559	5.04361e-10	8.03497e-09	2.33935	3.53919e-12	2.53534e-11	-2.50322
Sfmbt1	11392.6	protein_coding	9.78842e-35	1.79281e-33	2.281	0.0141339	0.0454902	-1.16109	2.58177e-26	4.09629e-25	1.96454
Ndfip1	60634.8	protein_coding	1.04692e-34	1.91577e-33	2.28217	4.11007e-08	4.99902e-07	1.4069	8.33588e-77	4.84579e-75	3.21079
Fam241b	1003.05	protein_coding	1.05602e-34	1.93068e-33	49.8794	0.0185203	0.0568083	-1.43781	2.45773e-29	4.42371e-28	34.6911
Man1a	28931.1	protein_coding	1.05923e-34	1.93482e-33	-1.82712	2.14621e-05	0.000156138	1.21761	8.84084e-19	9.7282e-18	-1.50057
Rcn1	12779.9	protein_coding	1.06142e-34	1.93706e-33	-2.08181	5.41446e-11	9.78456e-10	-1.46411	1.28012e-84	8.6535e-83	-3.048
Inpp5f	31704.7	protein_coding	1.11068e-34	2.02514e-33	2.12503	0.0389964	0.102843	-1.12427	2.81491e-28	4.81201e-27	1.89014
Serpinb6a	7290.5	protein_coding	1.22206e-34	2.22623e-33	2.79814	0.00019356	0.00112235	-1.32543	7.91549e-21	9.65159e-20	2.11111
Rpl19	125740	protein_coding	1.24904e-34	2.27334e-33	-2.57604	3.64494e-20	1.5048e-18	1.94298	9.08643e-05	0.000304048	-1.32582
Ebi3	1587.11	protein_coding	1.27436e-34	2.31734e-33	43.2898	1.38976e-06	1.31787e-05	1.84577	2.9232e-47	9.46413e-46	79.903
Arhgap21	1619.11	protein_coding	1.29285e-34	2.34887e-33	6.7823	1.46976e-05	0.000111187	-1.73513	2.84872e-19	3.23588e-18	3.90881
Por	27570.5	protein_coding	1.44045e-34	2.61469e-33	1.89974	1.32675e-19	5.22267e-18	-1.55343	4.98567e-05	0.000173197	1.22293
Pon2	26715.9	protein_coding	1.44652e-34	2.62337e-33	1.8678	0.00544236	0.0206897	-1.13937	9.03819e-25	1.3417e-23	1.63933
Smco3	974.732	protein_coding	1.4614e-34	2.64798e-33	75.4099	1.04498e-07	1.19045e-06	-2.84875	7.48416e-21	9.14178e-20	26.4712
Rpl30-ps10	49652.8	processed_pseudogene	1.47993e-34	2.67918e-33	-2.7298	1.59306e-25	9.48921e-24	2.22954	0.0080342	0.0190968	-1.22438
F2rl1	25621	protein_coding	1.83161e-34	3.31288e-33	-3.51515	0.87936	0.937526	1.01481	3.98627e-38	9.77861e-37	-3.46384
Eef2	815966	protein_coding	1.94193e-34	3.5093e-33	-1.85337	3.5135e-26	2.18915e-24	1.64767	0.012613	0.0285511	-1.12484
Zap70	134987	protein_coding	2.15177e-34	3.88504e-33	2.41633	0.244976	0.414059	1.08139	7.23133e-46	2.24995e-44	2.61301
Ahi1	9784.65	protein_coding	2.30766e-34	4.1628e-33	2.89587	1.36963e-05	0.000104665	-1.41249	3.22307e-18	3.43899e-17	2.05019
Ube4b	44297	protein_coding	2.47417e-34	4.45922e-33	1.81677	5.97766e-11	1.0745e-09	-1.34616	7.65894e-11	4.9118e-10	1.34959
Rnf145	138918	protein_coding	2.57041e-34	4.62857e-33	1.68953	0.000746913	0.00370212	-1.14454	3.94674e-22	5.09687e-21	1.47616
Ube4a	41558.1	protein_coding	2.63684e-34	4.74397e-33	-1.95373	0.0841217	0.188243	-1.09362	3.42506e-49	1.14831e-47	-2.13664
Metrnl	1133.7	protein_coding	2.65969e-34	4.78085e-33	101.704	0.0283891	0.0797195	-1.39655	4.55134e-30	8.38101e-29	72.8255
Pcbp4	5530.12	protein_coding	2.74999e-34	4.9388e-33	3.24409	0.0080047	0.0286303	-1.25561	4.6595e-25	6.98689e-24	2.58367
Pvrig	1612.38	protein_coding	2.79328e-34	5.0121e-33	79.694	0.942218	0.970848	1.01471	1.54007e-35	3.46274e-34	80.8663
Gm9118	45448.4	processed_pseudogene	3.14681e-34	5.64148e-33	-2.62476	1.72861e-11	3.30928e-10	1.64791	2.93158e-10	1.79572e-09	-1.59279
Aldh7a1	6532.85	protein_coding	3.15984e-34	5.65922e-33	3.76328	1.92896e-08	2.46732e-07	-1.74243	9.63748e-14	7.77026e-13	2.15979
Etv3	48519.5	protein_coding	3.16227e-34	5.65922e-33	-2.55218	0.00104334	0.00497474	1.26696	1.87533e-22	2.45235e-21	-2.01441
Ucp2	254082	protein_coding	3.29634e-34	5.89395e-33	2.06884	0.480716	0.651041	-1.04005	6.97682e-35	1.5241e-33	1.98917
Stim2	29745.4	protein_coding	3.3432e-34	5.97249e-33	2.2796	8.34354e-14	1.99381e-12	-1.59831	2.5334e-08	1.29848e-07	1.42625
Tec	4550.63	protein_coding	3.56824e-34	6.3689e-33	-4.49939	0.168612	0.316704	-1.18067	3.03632e-46	9.57639e-45	-5.31228
Gas2l1	1472.41	protein_coding	3.8941e-34	6.94441e-33	21.9475	0.559557	0.716402	1.10416	3.302e-38	8.12888e-37	24.2337
Rpl23a-ps3	92877.2	processed_pseudogene	3.90611e-34	6.95973e-33	-2.79644	3.32695e-25	1.9198e-23	2.2711	0.00832612	0.0196964	-1.23132
Cnn3	1176.58	protein_coding	4.02463e-34	7.16461e-33	-25.2144	6.84469e-06	5.60602e-05	3.26504	2.31561e-19	2.64479e-18	-7.72255
Rhobtb2	22485.9	protein_coding	4.04239e-34	7.18993e-33	-2.33515	0.0248598	0.0717873	1.15918	6.11614e-27	9.94736e-26	-2.01448
Racgap1	8098.81	protein_coding	5.00415e-34	8.89277e-33	3.63365	1.02145e-05	8.02926e-05	-1.53251	9.19533e-18	9.55586e-17	2.37105
Nup210	119858	protein_coding	6.10927e-34	1.08472e-32	-1.98054	0.0011326	0.00534036	1.18741	2.541e-22	3.31032e-21	-1.66796
2810004N23Rik	10802.4	protein_coding	6.16153e-34	1.09304e-32	-2.01857	0.0126675	0.041652	1.14828	2.18318e-25	3.32655e-24	-1.75791
Shmt2	21745.4	protein_coding	6.32062e-34	1.12028e-32	-2.43236	0.352354	0.529913	1.06656	2.88716e-33	5.9324e-32	-2.28056
Rin2	1058.49	protein_coding	6.56252e-34	1.16214e-32	84.3328	2.63674e-05	0.000187329	-2.36998	5.12924e-23	6.94372e-22	35.5837
A930005H10Rik	6079.41	processed_transcript	6.76141e-34	1.19632e-32	-4.62009	0.935381	0.967702	1.00989	1.07567e-37	2.58074e-36	-4.57485
Tmem71	35497.7	protein_coding	7.15525e-34	1.2649e-32	-4.58817	0.000277783	0.00154204	1.53582	1.20893e-20	1.45866e-19	-2.98743
Rgs19	27130.8	protein_coding	7.40277e-34	1.30752e-32	-2.21353	2.06882e-06	1.89373e-05	1.34052	2.41815e-16	2.28316e-15	-1.65125
Zfp362	29940.6	protein_coding	7.54226e-34	1.331e-32	1.73248	0.354147	0.531665	-1.03936	6.18908e-33	1.26295e-31	1.66687
Prkcb	34201.6	protein_coding	7.66915e-34	1.35222e-32	1.9186	7.21623e-68	3.57503e-65	-2.40653	9.35047e-06	3.59686e-05	-1.25431
Hspa4l	12537.4	protein_coding	8.79362e-34	1.54914e-32	2.51557	1.30831e-14	3.38095e-13	-1.71865	1.42964e-07	6.78497e-07	1.46369
Gfpt1	41760.9	protein_coding	9.5951e-34	1.68887e-32	2.4206	2.61188e-05	0.000185888	-1.33043	2.6579e-18	2.84473e-17	1.81942
Slc29a1	25447.8	protein_coding	1.05174e-33	1.84961e-32	3.56555	0.366123	0.544414	1.09172	3.35517e-43	9.72484e-42	3.89256
Bub1b	1897.17	protein_coding	1.1017e-33	1.93579e-32	36.8035	2.63992e-08	3.31001e-07	-3.97543	1.21544e-14	1.02913e-13	9.25776
Tlr4	1013.04	protein_coding	1.2219e-33	2.14514e-32	101.403	0.000744566	0.00369319	-1.71535	7.47955e-27	1.21268e-25	59.115
Smim10l2a	1942.95	protein_coding	1.26483e-33	2.21858e-32	19.1207	0.00859096	0.0304165	1.56581	5.32597e-47	1.71897e-45	29.9395
Rplp1	200912	protein_coding	1.34376e-33	2.355e-32	-3.5162	9.42329e-15	2.49226e-13	2.12846	2.55797e-07	1.18336e-06	-1.65199
Gm44250	1609	TEC	1.55957e-33	2.73086e-32	8.5007	0.00953899	0.0330495	-1.44366	4.9534e-25	7.42223e-24	5.88828
Thumpd1	23290.2	protein_coding	1.56096e-33	2.73095e-32	-1.84174	2.31797e-08	2.92258e-07	1.30616	3.40565e-13	2.64314e-12	-1.41003
Naip5	1024.16	protein_coding	1.5747e-33	2.75262e-32	20.828	2.61183e-06	2.35471e-05	-2.35399	1.11507e-18	1.21859e-17	8.84793
Slfn9	10900.4	protein_coding	1.58538e-33	2.76889e-32	3.22944	0.0245678	0.0711022	-1.22076	2.80617e-26	4.44554e-25	2.64544
Sla	105122	protein_coding	1.62676e-33	2.83873e-32	2.01786	0.00347527	0.0141434	1.17152	3.93441e-56	1.5037e-54	2.36395
Ablim2	1933.77	protein_coding	1.64997e-33	2.87675e-32	7.69721	2.70661e-43	5.23588e-41	-9.00136	0.364405	0.492767	-1.16943
Man2b2	24110.9	protein_coding	1.71498e-33	2.98754e-32	1.80159	0.632034	0.770904	1.02162	4.22373e-40	1.09432e-38	1.84054
Ap1m1	30761.7	protein_coding	1.74874e-33	3.04373e-32	-1.86094	0.0272397	0.0772324	1.11348	1.85651e-26	2.96143e-25	-1.67129
Rpl35a-ps3	20449.8	processed_pseudogene	1.75769e-33	3.04626e-32	-2.84186	1.15131e-14	2.98664e-13	1.87605	2.53953e-07	1.17614e-06	-1.51481
Rpl35a-ps6	20449.8	processed_pseudogene	1.75769e-33	3.04626e-32	-2.84186	1.15131e-14	2.98664e-13	1.87605	2.53953e-07	1.17614e-06	-1.51481
Rpl35a-ps4	20449.8	processed_pseudogene	1.75769e-33	3.04626e-32	-2.84186	1.15131e-14	2.98664e-13	1.87605	2.53953e-07	1.17614e-06	-1.51481
Rpl35a-ps2	20449.8	processed_pseudogene	1.75769e-33	3.04626e-32	-2.84186	1.15131e-14	2.98664e-13	1.87605	2.53953e-07	1.17614e-06	-1.51481
Gm10243	20449.8	processed_pseudogene	1.75769e-33	3.04626e-32	-2.84186	1.15131e-14	2.98664e-13	1.87605	2.53953e-07	1.17614e-06	-1.51481
Itgb5	898.027	protein_coding	1.85334e-33	3.20929e-32	33.9319	0.00334206	0.0136808	-1.61381	6.09692e-26	9.54938e-25	21.026
Tbc1d31	5024.9	protein_coding	1.98313e-33	3.43112e-32	3.58533	1.30301e-10	2.25248e-09	-1.85219	7.84621e-11	5.03035e-10	1.93572
Rap1a	46363.9	protein_coding	2.13842e-33	3.69664e-32	2.56801	0.0297245	0.08273	-1.17153	1.29007e-26	2.0706e-25	2.19201
Cerk	6142.79	protein_coding	2.14705e-33	3.70841e-32	3.28133	4.25735e-24	2.28167e-22	-2.51289	0.00498721	0.0124249	1.3058
Ryr3	3193.96	protein_coding	2.17722e-33	3.75733e-32	10.4036	0.272838	0.44645	-1.20165	2.29104e-31	4.42287e-30	8.65777
Ccdc80	955.087	protein_coding	2.38342e-33	4.10969e-32	82.055	9.66596e-12	1.90987e-10	-4.84328	7.10655e-15	6.12213e-14	16.942
Tnfrsf21	830.776	protein_coding	2.38601e-33	4.11066e-32	33.4942	4.99503e-18	1.69948e-16	-6.25685	1.03024e-08	5.49346e-08	5.3532
Maged1	6865.98	protein_coding	2.41243e-33	4.15265e-32	4.45353	0.350692	0.528352	1.10905	2.70687e-42	7.58106e-41	4.93917
4933427D14Rik	12964.5	protein_coding	2.77549e-33	4.77357e-32	2.44367	9.73522e-19	3.54376e-17	-1.83689	5.51035e-05	0.000190308	1.33033
Trf	1149.89	protein_coding	3.18386e-33	5.47128e-32	28.1319	1.69235e-08	2.18253e-07	-3.30342	3.62284e-15	3.17906e-14	8.51599
Gm9392	9972.69	processed_pseudogene	3.68815e-33	6.33252e-32	2.64241	0.755299	0.85885	1.02302	1.19361e-38	2.9737e-37	2.70325
Gnb4	7790.23	protein_coding	3.71942e-33	6.38082e-32	-3.27156	5.66957e-09	7.89309e-08	1.72721	2.80733e-12	2.02999e-11	-1.89413
Stac2	755.148	protein_coding	3.9224e-33	6.72336e-32	61.8142	5.14712e-30	4.37441e-28	-16.3448	0.000186304	0.000597123	3.78189
Usp22	16234	protein_coding	4.10941e-33	7.03797e-32	-2.11059	1.45437e-12	3.10632e-11	1.51677	1.14361e-08	6.07612e-08	-1.3915
Nat10	14442.1	protein_coding	4.26592e-33	7.29987e-32	-2.91433	0.218709	0.382176	1.10977	7.37195e-31	1.39845e-29	-2.62608
Gm14681	37113.3	processed_pseudogene	4.54996e-33	7.77935e-32	-2.7706	4.74056e-06	4.00375e-05	1.44171	2.07564e-16	1.96783e-15	-1.92174
Mr1	14370.8	protein_coding	4.58231e-33	7.82808e-32	2.29342	0.285399	0.46019	-1.06986	2.16764e-31	4.18855e-30	2.14366
Gm5869	65260	processed_pseudogene	4.83881e-33	8.25933e-32	-2.28625	2.20772e-12	4.64696e-11	1.57569	7.92987e-09	4.2823e-08	-1.45096
Orai3	8653.91	protein_coding	5.3538e-33	9.13069e-32	2.57097	0.537794	0.698985	1.04448	5.26035e-40	1.35781e-38	2.68531
Epm2aip1	28766.7	protein_coding	5.50133e-33	9.37441e-32	-2.01482	0.00386166	0.0154802	-1.17414	5.31428e-55	1.99074e-53	-2.36569
Gm12191	48009.4	processed_pseudogene	5.52191e-33	9.40159e-32	-2.80727	1.70407e-25	1.01208e-23	2.32571	0.0193309	0.0418063	-1.20706
Ago4	1340.4	protein_coding	5.76541e-33	9.80796e-32	26.221	0.52117	0.684957	1.11708	9.49822e-37	2.22479e-35	29.2909
Focad	9298.15	protein_coding	5.95423e-33	1.01207e-31	-2.14628	0.708875	0.827177	-1.02331	6.50595e-39	1.63262e-37	-2.19632
Prdx6	33872	protein_coding	6.01617e-33	1.02174e-31	-1.94009	4.15842e-06	3.55059e-05	1.2717	3.50937e-16	3.28359e-15	-1.52558
Gm8430	139761	processed_pseudogene	6.13497e-33	1.04105e-31	-2.8835	4.75578e-18	1.62625e-16	2.05141	3.95585e-05	0.000139334	-1.40562
Zfp612	2775.02	protein_coding	6.5253e-33	1.10636e-31	5.51908	0.0233561	0.0682407	-1.32071	1.42449e-25	2.18818e-24	4.17886
Id3	14399.3	protein_coding	6.81129e-33	1.15389e-31	4.6076	2.63191e-05	0.000187117	-1.64377	1.17604e-17	1.20944e-16	2.80306
Rps10	64519.4	protein_coding	6.93673e-33	1.17416e-31	-2.87777	2.81739e-18	9.90083e-17	2.06107	5.37811e-05	0.000186051	-1.39625
Sipa1	120139	protein_coding	7.25768e-33	1.22746e-31	1.85392	0.208427	0.368522	-1.0625	1.49896e-30	2.80758e-29	1.74486
Adam17	41507.8	protein_coding	7.46287e-33	1.26111e-31	1.94345	2.15947e-23	1.10487e-21	-1.67745	0.00507647	0.0126276	1.15858
Mical1	30523.2	protein_coding	7.64609e-33	1.29061e-31	-2.68889	2.97406e-09	4.28434e-08	1.5875	9.45941e-12	6.56339e-11	-1.69379
Nusap1	1426.29	protein_coding	7.65016e-33	1.29061e-31	57.8582	4.50473e-12	9.2238e-11	-6.44787	4.50021e-11	2.93596e-10	8.97322
Rpl18	72446.4	protein_coding	8.24245e-33	1.38938e-31	-2.50145	3.10138e-18	1.08613e-16	1.87237	5.44736e-05	0.000188302	-1.33598
Nabp1	16954.3	protein_coding	8.24936e-33	1.38939e-31	-2.28597	1.46345e-10	2.50426e-09	-1.53228	8.66784e-81	5.43455e-79	-3.50273
Maged2	3486.43	protein_coding	9.64478e-33	1.62307e-31	5.16346	0.755793	0.859257	-1.03763	1.78593e-34	3.83282e-33	4.97622
Rpl37	19495.3	protein_coding	1.00247e-32	1.68562e-31	-2.41478	8.53706e-24	4.49235e-22	2.0125	0.00789022	0.0187717	-1.19989
Cnrip1	2461.81	protein_coding	1.01233e-32	1.70078e-31	10.0379	2.81243e-06	2.51104e-05	1.97174	2.01008e-58	8.16345e-57	19.7921
Il17ra	75938.2	protein_coding	1.03833e-32	1.74302e-31	-3.03983	0.00366187	0.0147961	1.28979	9.7725e-23	1.29922e-21	-2.35684
Scn11a	1026.3	protein_coding	1.09424e-32	1.83536e-31	78.7602	0.000221344	0.00126611	-2.15812	3.44395e-23	4.70832e-22	36.4948
Rasl11a	1278.53	protein_coding	1.17284e-32	1.96558e-31	43.0141	0.686261	0.810663	-1.08039	1.45931e-32	2.94602e-31	39.8137
Rasal1	6361.29	protein_coding	1.22044e-32	2.04367e-31	-4.30722	3.44607e-10	5.62673e-09	2.07733	1.18677e-10	7.49744e-10	-2.07344
Atp6v0e2	6174.81	protein_coding	1.23422e-32	2.06504e-31	2.87459	1.46601e-06	1.38115e-05	1.44664	4.35742e-65	2.08363e-63	4.15849
Hpgds	4874.88	protein_coding	1.24543e-32	2.08206e-31	4.0734	1.35046e-35	1.61356e-33	-3.93151	0.757195	0.835112	1.03609
S1pr4	32913.6	protein_coding	1.44102e-32	2.40708e-31	-4.30655	1.14912e-11	2.25298e-10	2.18812	3.61057e-09	2.01588e-08	-1.96815
Treml2	23611.4	protein_coding	1.49468e-32	2.49466e-31	-24.6101	0.390286	0.568865	-1.24631	3.51193e-41	9.40427e-40	-30.6719
Utp14a	16065.8	protein_coding	1.9188e-32	3.19989e-31	-2.18041	5.22919e-11	9.46661e-10	1.50308	1.14475e-09	6.67895e-09	-1.45063
P4ha2	689.093	protein_coding	1.99271e-32	3.32042e-31	-114.696	0.0150756	0.0479576	2.83036	6.57996e-32	1.29068e-30	-40.5237
Rbfa	9746.05	protein_coding	2.05123e-32	3.41417e-31	-2.13932	0.0338851	0.0917846	1.13942	1.05057e-25	1.62463e-24	-1.87755
Gm6023	12418.7	processed_pseudogene	2.05234e-32	3.41417e-31	-2.6874	6.7158e-14	1.62201e-12	1.80369	2.46479e-07	1.14331e-06	-1.48995
2810001G20Rik	3488.54	antisense_RNA	2.15946e-32	3.58943e-31	-4.29032	0.841666	0.914679	1.02434	3.23865e-35	7.1578e-34	-4.18835
Slc6a8	1126.93	protein_coding	2.27404e-32	3.7768e-31	26.0691	0.127959	0.258103	-1.31973	1.53903e-28	2.65278e-27	19.7533
Nr3c2	1417.4	protein_coding	2.30279e-32	3.82143e-31	27.3869	0.260013	0.431407	1.22189	6.15197e-38	1.48629e-36	33.4637
Cpq	2339.55	protein_coding	2.36558e-32	3.92242e-31	8.50538	0.000314427	0.00172332	1.65047	8.78009e-53	3.16893e-51	14.0379
Gpatch4	5081.03	protein_coding	2.53172e-32	4.19448e-31	-3.88182	0.0786016	0.178309	1.2142	1.79211e-27	2.98728e-26	-3.19702
Sfmbt2	4744.89	protein_coding	2.93935e-32	4.86586e-31	-3.58425	0.718504	0.834216	-1.03861	4.04707e-38	9.91605e-37	-3.72263
Marcks	1696.47	protein_coding	3.03416e-32	5.01871e-31	12.7085	3.64808e-13	8.32581e-12	-3.86301	1.27577e-08	6.75581e-08	3.2898
Gm12654	7215.63	processed_pseudogene	3.05533e-32	5.04963e-31	-3.01426	1.27052e-22	6.1299e-21	2.3703	0.00485359	0.0121167	-1.27168
Man1c1	12774.1	protein_coding	3.08689e-32	5.09764e-31	3.47257	0.0204088	0.0613198	-1.25146	8.57745e-25	1.27604e-23	2.77481
Dok1	10723.9	protein_coding	3.22965e-32	5.32905e-31	2.19937	0.508126	0.674654	-1.04066	2.25915e-32	4.51244e-31	2.11345
Fbxl19	5740.88	protein_coding	3.37709e-32	5.56781e-31	3.02357	0.00577875	0.0217568	-1.26019	1.00535e-22	1.33402e-21	2.3993
S1pr1	90127.3	protein_coding	3.62174e-32	5.96632e-31	-11.7865	6.41984e-09	8.84067e-08	3.12863	1.35776e-11	9.29644e-11	-3.76731
Matk	36064	protein_coding	3.78517e-32	6.2305e-31	3.96741	0.757151	0.860185	-1.03413	1.27036e-34	2.74622e-33	3.83647
Cd177	3255.49	protein_coding	3.91455e-32	6.43825e-31	-103.063	1.34631e-08	1.77457e-07	8.66627	1.81502e-12	1.32771e-11	-11.8925
Stk10	112967	protein_coding	3.9514e-32	6.4936e-31	-2.72741	4.11501e-22	1.91268e-20	2.16002	0.003342	0.00863611	-1.26268
Slfn8	35959.8	protein_coding	4.12811e-32	6.77852e-31	-2.47209	0.00609656	0.0227384	1.21898	6.83317e-23	9.15486e-22	-2.028
Jazf1	2647.23	protein_coding	4.14897e-32	6.80725e-31	7.29023	1.69136e-07	1.85702e-06	-2.17248	7.05078e-14	5.72924e-13	3.35572
Clspn	1835.6	protein_coding	4.1858e-32	6.86214e-31	16.1603	3.10555e-08	3.85339e-07	-3.04933	2.49385e-13	1.94934e-12	5.29961
Incenp	12100	protein_coding	4.79403e-32	7.85293e-31	2.43618	3.98964e-08	4.86129e-07	-1.46432	1.26555e-12	9.39337e-12	1.6637
Ifi213	2399.15	protein_coding	4.87184e-32	7.97396e-31	-4.11238	0.000175368	0.00102802	-1.59307	6.57941e-57	2.56177e-55	-6.55129
Cdk2ap2	82744.2	protein_coding	5.03813e-32	8.2395e-31	2.13258	0.00256847	0.0109431	-1.1981	1.14583e-21	1.45618e-20	1.77997
Tnks1bp1	20137.8	protein_coding	5.17546e-32	8.45728e-31	2.14687	0.149404	0.289985	1.08937	4.65645e-44	1.37853e-42	2.33873
Satb1	92411.7	protein_coding	5.64246e-32	9.213e-31	-14.4971	0.0867316	0.192367	-1.44312	6.95104e-46	2.16925e-44	-20.9209
Rps18	13041.7	protein_coding	5.78063e-32	9.43102e-31	-2.51934	0.000199452	0.0011529	-1.3235	5.08413e-59	2.11022e-57	-3.33434
Plxdc1	1026.67	protein_coding	6.08484e-32	9.91936e-31	33.026	1.85177e-08	2.37157e-07	-3.4485	1.0571e-14	8.98731e-14	9.5769
Pik3ip1	16794.3	protein_coding	6.3719e-32	1.0379e-30	-22.821	0.00735163	0.0266511	1.96497	9.51776e-23	1.26617e-21	-11.6139
Rps29	102806	protein_coding	6.43625e-32	1.04754e-30	-2.86031	2.50976e-20	1.05545e-18	2.16747	0.000900405	0.00257917	-1.31965
Kif18b	1182.87	protein_coding	7.41958e-32	1.20662e-30	45.3614	4.3737e-10	7.01622e-09	-4.74833	1.40846e-12	1.04132e-11	9.55313
Rpl23a	26591.7	protein_coding	7.54394e-32	1.22586e-30	-2.74998	2.0488e-08	2.60583e-07	1.57506	4.08947e-12	2.91445e-11	-1.74595
Itgad	1861.28	protein_coding	8.1127e-32	1.31723e-30	21.3275	2.70089e-10	4.47475e-09	-4.12047	6.97983e-11	4.49573e-10	5.17597
Tmbim1	1451.61	protein_coding	8.26737e-32	1.34127e-30	7.54123	0.393482	0.572071	-1.11882	2.1248e-30	3.95125e-29	6.74032
Mrps6	10366.3	protein_coding	8.40142e-32	1.36193e-30	2.89273	0.0165345	0.0518207	1.21592	2.63672e-49	8.85434e-48	3.51734
Zfp639	14282.2	protein_coding	9.09502e-32	1.47319e-30	-2.04247	0.032836	0.0895374	1.13174	4.19269e-25	6.29601e-24	-1.80472
Tsc22d3	41193.1	protein_coding	1.03962e-31	1.68261e-30	-15.9979	9.74521e-25	5.45302e-23	9.8563	0.0289075	0.0597171	-1.62312
Rpl36a-ps1	29764.9	protein_coding	1.18371e-31	1.91429e-30	-3.39296	2.07346e-17	6.77109e-16	2.29713	6.08169e-05	0.000208859	-1.47704
Fcna	1344.21	protein_coding	1.25033e-31	2.02042e-30	31.4759	4.17078e-09	5.91186e-08	-4.04889	9.56142e-13	7.17643e-12	7.77395
Fam49a	25050.7	protein_coding	1.56249e-31	2.52284e-30	-2.16743	7.48827e-24	3.96098e-22	1.87021	0.0164589	0.0362641	-1.15892
Tmie	7998.91	protein_coding	1.58871e-31	2.56314e-30	-5.90851	5.7751e-06	4.8095e-05	-1.9503	1.41472e-63	6.56814e-62	-11.5234
Dyrk2	44389.5	protein_coding	1.62051e-31	2.61237e-30	-2.45567	0.00374009	0.0150642	1.2332	1.04822e-21	1.33541e-20	-1.9913
Fmnl3	42086.7	protein_coding	1.64857e-31	2.65549e-30	1.87546	0.0067544	0.0248272	-1.14487	1.93144e-22	2.52413e-21	1.63814
Slc46a1	1234.1	protein_coding	1.84331e-31	2.96682e-30	10.9568	1.75219e-06	1.62811e-05	-2.19462	9.81922e-16	8.91809e-15	4.99258
Dtl	2760.15	protein_coding	1.91084e-31	3.07308e-30	9.3484	0.0243521	0.0706325	-1.45268	2.38386e-24	3.45718e-23	6.43526
Rcsd1	67527.3	protein_coding	1.95402e-31	3.14004e-30	-2.68838	1.08625e-08	1.44587e-07	1.57549	1.56782e-11	1.06504e-10	-1.70638
Gm10269	14535.9	protein_coding	2.18382e-31	3.50654e-30	-3.17455	3.17341e-26	1.98333e-24	2.68244	0.0661009	0.1221	-1.18346
Tle3	103281	protein_coding	2.20675e-31	3.54055e-30	1.6447	3.37192e-15	9.20569e-14	1.36612	3.22233e-91	2.37138e-89	2.24685
Gm13050	31205.9	processed_pseudogene	2.2207e-31	3.56013e-30	-2.03174	1.83348e-25	1.08261e-23	1.81348	0.0444893	0.0870203	-1.12035
Rps26-ps1	67216.8	transcribed_processed_pseudogene	2.232e-31	3.57543e-30	-2.87837	2.59804e-18	9.16169e-17	2.10055	0.000201692	0.000643165	-1.37029
Dse	3502.58	protein_coding	2.25836e-31	3.6148e-30	-6.90855	4.3111e-13	9.76221e-12	3.14049	1.66501e-07	7.85673e-07	-2.19983
Tuba4a	34161.2	protein_coding	2.35347e-31	3.76407e-30	-2.40475	3.29233e-17	1.05981e-15	1.81569	6.2682e-05	0.000214695	-1.32443
Enc1	20862.6	protein_coding	2.43769e-31	3.89565e-30	-2.89011	0.0884411	0.195092	1.15788	7.96769e-27	1.2888e-25	-2.49603
Nrn1	25332	protein_coding	2.43958e-31	3.89565e-30	16.7757	1.39358e-09	2.09677e-08	3.80765	7.2998e-74	3.99717e-72	63.8761
Lag3	60580.1	protein_coding	2.4631e-31	3.93012e-30	65.1182	3.73958e-06	3.21449e-05	4.65476	6.99891e-63	3.21346e-61	303.11
Stau2	1375.52	protein_coding	2.82245e-31	4.49998e-30	7.75862	0.000462086	0.00243095	-1.63928	1.12196e-19	1.29861e-18	4.73295
Ica1l	997.383	protein_coding	2.84165e-31	4.52703e-30	85.0745	0.221816	0.386408	-1.21203	4.20411e-29	7.45072e-28	70.1917
Mgst2	10854.6	protein_coding	3.01413e-31	4.79803e-30	-3.49769	0.000990367	0.00475226	-1.40466	4.58932e-55	1.72228e-53	-4.91308
Rgs9	629.534	protein_coding	3.6013e-31	5.72824e-30	34.7885	3.87796e-21	1.70019e-19	-7.30314	5.52605e-07	2.4573e-06	4.7635
Urb1	15275	protein_coding	3.61324e-31	5.74273e-30	-2.39858	0.414246	0.591555	1.06018	6.96117e-31	1.32294e-29	-2.26243
Adam10	73469.6	protein_coding	3.64555e-31	5.78956e-30	2.10756	0.620839	0.763024	1.03	5.97057e-38	1.44414e-36	2.17079
H2-Eb1	2544.49	protein_coding	3.73438e-31	5.926e-30	9.82022	5.03174e-05	0.000335868	-2.00846	3.58901e-17	3.57402e-16	4.88943
Vcam1	5330.39	protein_coding	4.04424e-31	6.41269e-30	28.3944	1.54673e-07	1.71491e-06	-3.98075	8.25082e-13	6.21522e-12	7.13291
Cd7	4903.91	protein_coding	4.06145e-31	6.43496e-30	-4.59482	1.50224e-23	7.76427e-22	3.46601	0.0179881	0.0392582	-1.32568
Pcgf2	2940.09	protein_coding	4.15654e-31	6.58048e-30	6.13853	1.90192e-06	1.75838e-05	-1.93434	1.30335e-14	1.10177e-13	3.17344
Gm4604	31806.6	processed_pseudogene	4.23751e-31	6.70345e-30	-2.70513	6.06119e-23	2.9524e-21	2.21189	0.0117409	0.0267874	-1.223
Pgghg	14053.3	protein_coding	4.42776e-31	6.99896e-30	2.418	5.16954e-08	6.17306e-07	-1.46568	3.879e-12	2.76921e-11	1.64975
Rpl37rt	89377.7	transcribed_processed_pseudogene	4.5517e-31	7.18927e-30	-2.41416	1.69175e-16	5.10592e-15	1.79894	3.47323e-05	0.000123256	-1.34199
Med7	6595.24	protein_coding	4.98089e-31	7.86106e-30	2.60432	0.258077	0.429255	-1.08696	8.83023e-29	1.54124e-27	2.39597
Gm26771	585.796	antisense_RNA	5.08079e-31	8.0125e-30	-114.746	0.634752	0.772716	1.25178	2.49718e-32	4.97352e-31	-91.6663
Riox2	18150.4	protein_coding	5.18021e-31	8.16294e-30	-1.92211	5.42409e-06	4.52832e-05	1.27497	6.52481e-15	5.64206e-14	-1.50757
Casc4	4613.04	protein_coding	5.27369e-31	8.30382e-30	3.03983	3.21833e-20	1.33683e-18	-2.24732	0.00117922	0.00331065	1.35265
Gm43063	562.85	sense_intronic	5.69355e-31	8.95797e-30	-146.105	0.640423	0.777261	-1.27285	8.83175e-32	1.72748e-30	-185.97
Dnaaf5	6610.67	protein_coding	6.13646e-31	9.64735e-30	-2.33298	0.376021	0.554223	1.0648	4.74037e-30	8.72136e-29	-2.19101
Rnf166	21531.9	protein_coding	6.37495e-31	1.00145e-29	-2.30732	0.000304834	0.00167754	1.27947	2.60712e-18	2.79183e-17	-1.80334
Oxr1	24118.1	protein_coding	6.6603e-31	1.04547e-29	2.12698	1.47006e-06	1.38433e-05	-1.33797	5.24953e-14	4.29249e-13	1.58971
Crip1	17046.3	protein_coding	6.7438e-31	1.05776e-29	-4.25188	2.19842e-10	3.67827e-09	2.11272	2.03829e-09	1.16595e-08	-2.01251
Sgf29	6306.87	protein_coding	6.96103e-31	1.09099e-29	-2.27964	0.00020682	0.00119074	1.28999	9.29573e-18	9.65054e-17	-1.76717
Cr2	801.499	protein_coding	7.21109e-31	1.129e-29	39.9938	2.32176e-14	5.88759e-13	-5.74286	1.11433e-09	6.50879e-09	6.96409
Ccnd3-ps	5654.85	processed_pseudogene	7.21464e-31	1.129e-29	-3.2825	8.32382e-10	1.29018e-08	1.82432	5.61812e-10	3.35326e-09	-1.7993
Cyb5r3	17610.4	protein_coding	7.24814e-31	1.13337e-29	2.29362	1.40869e-05	0.000107246	1.32829	2.91844e-61	1.29416e-59	3.04659
2310022B05Rik	8068.14	protein_coding	7.38899e-31	1.1545e-29	3.68562	0.139273	0.274706	-1.16369	3.21536e-27	5.2875e-26	3.16717
Popdc2	911.185	protein_coding	8.2961e-31	1.29524e-29	40.5659	5.24197e-05	0.000348071	-2.35501	2.09063e-19	2.39573e-18	17.2253
Snx10	7807.29	protein_coding	8.84438e-31	1.37978e-29	2.31929	1.14303e-07	1.29344e-06	-1.42134	2.23788e-12	1.62786e-11	1.63176
Dusp6	30597.1	protein_coding	9.27193e-31	1.44537e-29	2.42162	0.816702	0.89951	-1.01659	1.91454e-33	3.97324e-32	2.3821
Rplp0	440228	protein_coding	9.84353e-31	1.5333e-29	-2.94646	2.16919e-10	3.63536e-09	1.7462	2.50508e-09	1.42355e-08	-1.68735
Sycp2l	1117.32	protein_coding	1.20393e-30	1.87389e-29	20.7312	0.000716708	0.00357421	-1.95197	3.52632e-20	4.17465e-19	10.6206
Cmtm3	4753.52	protein_coding	1.26171e-30	1.96232e-29	2.66539	0.826818	0.905146	-1.01639	1.62564e-32	3.27861e-31	2.62241
Atad3a	11478	protein_coding	1.26321e-30	1.96314e-29	-2.71103	0.962419	0.981244	1.0039	3.04445e-34	6.49346e-33	-2.7005
Epas1	5068.29	protein_coding	1.28168e-30	1.99033e-29	-4.09994	5.1993e-05	0.000345464	-1.62912	1.72537e-58	7.0209e-57	-6.67928
Adam9	4816.22	protein_coding	1.29725e-30	2.01296e-29	2.75727	1.0165e-08	1.35837e-07	-1.5754	4.30565e-11	2.81611e-10	1.7502
Ikbkb	84328.3	protein_coding	1.42485e-30	2.20928e-29	-2.67159	0.233385	0.400619	1.10032	1.53335e-28	2.64518e-27	-2.42802
4632404H12Rik	5597.19	lincRNA	1.44147e-30	2.23335e-29	-4.05974	0.00150131	0.00684502	-1.45832	7.6811e-53	2.78195e-51	-5.92041
Traf4	8441.63	protein_coding	1.443e-30	2.23401e-29	-2.56703	0.722953	0.836968	1.02831	1.76919e-32	3.56121e-31	-2.49636
Ccr6	924.059	protein_coding	1.51077e-30	2.33715e-29	30.4581	1.39962e-18	5.04063e-17	-8.122	9.07365e-06	3.4975e-05	3.75007
Otub2	2154.08	protein_coding	1.51756e-30	2.34587e-29	5.13429	0.0823406	0.185023	-1.22998	1.55258e-25	2.38142e-24	4.17427
Dennd2c	1183.37	protein_coding	1.55036e-30	2.39474e-29	-35.8969	0.030336	0.0840519	1.98182	3.47915e-25	5.24348e-24	-18.1131
Mgrn1	25416	protein_coding	1.60112e-30	2.47127e-29	1.77296	0.563841	0.719846	-1.0268	3.43989e-31	6.61001e-30	1.72669
Tes	43632.1	protein_coding	1.66765e-30	2.572e-29	-2.12015	1.07325e-12	2.33403e-11	1.5489	2.76948e-07	1.27694e-06	-1.36881
Rps26	52024.3	protein_coding	1.77727e-30	2.73899e-29	-2.71772	6.44175e-10	1.01567e-08	1.65716	1.23328e-09	7.1773e-09	-1.63998
Dbhos	762.884	antisense_RNA	1.78621e-30	2.75068e-29	98.7364	7.34905e-09	1.00319e-07	-3.40632	3.00397e-17	3.00296e-16	28.9862
Rpl6l	81829.7	processed_pseudogene	1.82812e-30	2.81308e-29	-2.47906	9.25772e-21	3.97554e-19	1.99936	0.00362593	0.00930723	-1.23993
Sgms1	20401.1	protein_coding	2.14173e-30	3.29317e-29	-3.50036	5.68911e-12	1.15212e-10	2.03004	8.89202e-08	4.31663e-07	-1.72428
Rps15a-ps5	69906.4	processed_pseudogene	2.23244e-30	3.43005e-29	-2.84973	3.61359e-23	1.81233e-21	2.33801	0.0204487	0.0439763	-1.21887
Kcnab2	66672.1	protein_coding	2.26198e-30	3.47281e-29	-1.8787	1.29318e-18	4.67387e-17	1.57537	0.000611683	0.00179907	-1.19254
Micall2	698.795	protein_coding	2.29838e-30	3.52603e-29	114.512	7.55772e-20	3.03985e-18	-9.365	1.90546e-09	1.09177e-08	12.2277
4930523C07Rik	35840.9	protein_coding	2.38802e-30	3.66079e-29	-3.08617	1.18857e-06	1.14256e-05	1.56695	1.72558e-13	1.36371e-12	-1.96955
Celf2	104183	protein_coding	2.40535e-30	3.68458e-29	1.7582	1.25902e-06	1.20288e-05	-1.24962	1.55149e-13	1.23222e-12	1.40699
Mfhas1	22052.3	protein_coding	2.44794e-30	3.74515e-29	-2.55469	1.36077e-13	3.19906e-12	1.76855	1.42471e-06	6.07248e-06	-1.44451
Ccdc120	830.428	protein_coding	2.44858e-30	3.74515e-29	101.407	1.6124e-07	1.77898e-06	-3.34078	1.62918e-17	1.65982e-16	30.3543
Smad5	32402.5	protein_coding	2.59255e-30	3.96237e-29	-1.92858	8.95576e-06	7.15334e-05	-1.27356	5.80962e-62	2.60404e-60	-2.45617
Tmem131l	67950.6	protein_coding	3.09201e-30	4.72217e-29	2.36302	3.16048e-05	0.000220756	-1.33927	8.7573e-16	7.98156e-15	1.76441
Gm46209	12648.9	processed_pseudogene	3.28663e-30	5.01563e-29	-3.07706	0.00269976	0.0114269	-1.32574	9.74608e-52	3.45744e-50	-4.07938
Gm5864	2097.25	processed_pseudogene	3.43657e-30	5.2405e-29	-22.0114	0.448186	0.622253	1.22644	5.22948e-30	9.60419e-29	-17.9474
Itgav	30709.9	protein_coding	3.46344e-30	5.27752e-29	2.97053	0.285166	0.459998	1.09902	6.37566e-40	1.64161e-38	3.26468
Eno1b	102841	protein_coding	3.57446e-30	5.44262e-29	-1.86714	0.0317822	0.0872968	1.11651	9.95587e-24	1.39983e-22	-1.6723
Tcn2	7863.15	protein_coding	3.62301e-30	5.5124e-29	2.69462	0.0106934	0.0362812	1.21813	1.01744e-47	3.33044e-46	3.28239
Gimap7	14966.6	protein_coding	3.69375e-30	5.61583e-29	-3.17518	9.88291e-99	9.12462e-96	7.33137	8.54115e-20	9.94694e-19	2.30897
Serpinf1	867.993	protein_coding	3.85107e-30	5.85063e-29	84.1044	0.0131263	0.0429343	-1.55086	4.45057e-25	6.67843e-24	54.2309
Gart	23740.6	protein_coding	3.91917e-30	5.94964e-29	-2.45569	0.000112337	0.000689154	1.33198	9.32432e-17	9.04664e-16	-1.84364
Gm10073	118643	protein_coding	4.01483e-30	6.09031e-29	-3.30359	1.72947e-14	4.44109e-13	2.12355	6.54884e-06	2.5677e-05	-1.55569
Trmt1	20182.6	protein_coding	4.05664e-30	6.14914e-29	-2.43395	0.839426	0.91321	1.01508	6.26515e-33	1.27722e-31	-2.3978
Zfp219	10898.7	protein_coding	4.09783e-30	6.20695e-29	2.7369	0.579472	0.731797	-1.04556	7.24362e-31	1.37536e-29	2.61764
Rpl7a	39122	protein_coding	4.31052e-30	6.52423e-29	-2.069	8.35738e-21	3.60414e-19	1.75031	0.00488544	0.0121889	-1.18208
Polr3e	12770.6	protein_coding	4.54782e-30	6.87828e-29	-2.11945	0.169022	0.317211	1.09032	6.02818e-27	9.81198e-26	-1.94388
Cpne4	4732.46	protein_coding	4.60061e-30	6.95294e-29	-73.4819	0.000238733	0.00135224	3.80917	2.32206e-17	2.34272e-16	-19.2908
Crtam	7172.91	protein_coding	5.39335e-30	8.14496e-29	-3.30755	0.209333	0.369801	1.13459	1.63288e-27	2.73063e-26	-2.91519
Lpgat1	18240.7	protein_coding	6.01627e-30	9.07894e-29	1.90825	0.173204	0.323177	-1.0735	8.78929e-27	1.41838e-25	1.7776
Gm4366	136573	processed_pseudogene	6.10925e-30	9.21241e-29	-2.87639	4.22008e-09	5.9734e-08	1.66808	3.71926e-10	2.25689e-09	-1.72437
Fpgs	4281.34	protein_coding	6.66572e-30	1.00441e-28	-2.90714	9.49554e-07	9.28168e-06	1.55682	5.206e-13	3.98378e-12	-1.86736
Zc3h7b	19459.1	protein_coding	6.76435e-30	1.01851e-28	1.96343	0.00118632	0.00556083	-1.19404	8.07151e-19	8.91474e-18	1.64437
Naip6	2600.58	protein_coding	6.90219e-30	1.0385e-28	6.10027	1.16411e-07	1.3151e-06	-2.11032	4.0053e-12	2.8574e-11	2.89068
Cdk1	1651.42	protein_coding	7.24754e-30	1.08965e-28	16.5083	4.56469e-07	4.67564e-06	-2.88094	2.53538e-13	1.98106e-12	5.73018
Map3k14	30562.2	protein_coding	7.78898e-30	1.17019e-28	-2.03726	6.45515e-29	5.02364e-27	1.92755	0.342141	0.470073	-1.05692
E2f8	1091.59	protein_coding	7.81825e-30	1.17372e-28	47.7322	1.43752e-13	3.36393e-12	-7.35714	2.68402e-08	1.37128e-07	6.48788
Dlg3	7430.34	protein_coding	7.93848e-30	1.19089e-28	2.36498	8.84146e-05	0.000556171	-1.30901	3.06277e-16	2.8787e-15	1.8067
Alkbh4	11580.8	protein_coding	8.43694e-30	1.26473e-28	-2.48657	0.00151671	0.0068982	1.27365	4.65212e-19	5.23282e-18	-1.95232
Kif1c	27607.2	protein_coding	8.75861e-30	1.31198e-28	1.90934	0.0679453	0.159642	-1.10095	1.24022e-24	1.828e-23	1.73426
Gm13680	17447.6	processed_pseudogene	9.18338e-30	1.3746e-28	-3.72845	1.92809e-25	1.13517e-23	3.11666	0.0962171	0.168279	-1.1963
Bcl2l11	16411.7	protein_coding	9.35103e-30	1.39866e-28	-2.83879	0.00253397	0.0108221	-1.30278	2.57579e-51	9.0449e-50	-3.69833
Mrpl30	10715.3	protein_coding	9.87738e-30	1.4763e-28	-2.24682	1.83273e-11	3.49545e-10	1.57556	8.37746e-08	4.07774e-07	-1.42605
Iqsec1	25081.5	protein_coding	1.03449e-29	1.54504e-28	1.78103	2.85385e-06	2.54354e-05	-1.24685	1.43199e-13	1.13906e-12	1.42842
Nol4l	1889.02	protein_coding	1.06491e-29	1.58931e-28	7.22398	4.58524e-12	9.36975e-11	-2.89515	7.21784e-08	3.537e-07	2.4952
Emp3	17895.4	protein_coding	1.0724e-29	1.59931e-28	-5.70733	4.22715e-07	4.34963e-06	2.08101	2.21498e-12	1.61233e-11	-2.74258
Car12	2925.97	protein_coding	1.07957e-29	1.60882e-28	-7.82131	0.532563	0.694895	1.11694	3.48282e-30	6.44772e-29	-7.00243
Rpl39	52797	protein_coding	1.12551e-29	1.67605e-28	-2.77788	2.72659e-23	1.38456e-21	2.31981	0.0324891	0.066141	-1.19746
Nop14	15446.5	protein_coding	1.13734e-29	1.69243e-28	-1.91188	5.60837e-08	6.63854e-07	1.34254	3.50522e-11	2.313e-10	-1.42407
Dagla	663.15	protein_coding	1.18202e-29	1.75763e-28	63.8153	6.35073e-14	1.5375e-12	-5.43032	2.15259e-11	1.44432e-10	11.7517
Tpx2	1800.25	protein_coding	1.19216e-29	1.7714e-28	19.2166	5.02265e-09	7.04072e-08	-3.74809	9.44362e-11	5.99888e-10	5.12705
Sos2	20904.9	protein_coding	1.21168e-29	1.7991e-28	1.78371	0.0676077	0.15914	-1.08965	2.2649e-24	3.29386e-23	1.63696
Ttll11	2126.77	protein_coding	1.23886e-29	1.83811e-28	7.75905	0.000300559	0.0016567	-1.75844	1.45154e-17	1.48175e-16	4.41247
Il1rl2	6114.14	protein_coding	1.26074e-29	1.8692e-28	-5.18358	0.603486	0.749496	1.07507	1.05907e-30	1.99626e-29	-4.82162
Apol9b	2014.34	protein_coding	1.43768e-29	2.12999e-28	4.9525	0.16071	0.305934	-1.17923	5.89931e-26	9.24686e-25	4.1998
Gm17745	992.938	lincRNA	1.67185e-29	2.47512e-28	81.8195	0.258679	0.429949	-1.24803	2.83807e-27	4.67078e-26	65.5587
4930558J18Rik	773.881	lincRNA	1.90648e-29	2.82042e-28	96.7919	8.43157e-08	9.75852e-07	-3.49363	1.75681e-16	1.67244e-15	27.7053
Prkd3	11720	protein_coding	1.93243e-29	2.85674e-28	-14.8118	0.123348	0.250846	1.41869	1.6e-25	2.45054e-24	-10.4405
Rps27rt	386898	protein_coding	1.98042e-29	2.92555e-28	-3.23494	4.73431e-14	1.1642e-12	2.08753	7.14933e-06	2.79469e-05	-1.54965
Tshz2	762.813	protein_coding	2.01151e-29	2.96931e-28	83.8757	8.27668e-09	1.12227e-07	-3.92035	4.53277e-15	3.96245e-14	21.3949
Cd6	198126	protein_coding	2.0325e-29	2.99813e-28	1.88573	0.899276	0.948839	1.00668	5.57363e-34	1.17312e-32	1.89833
Gm15148	17512.7	processed_pseudogene	2.13957e-29	3.15377e-28	-3.07716	4.03939e-31	3.69586e-29	2.96512	0.688266	0.783013	-1.03779
Wdr75	13380.8	protein_coding	2.1953e-29	3.23357e-28	-2.03676	0.0503191	0.12627	1.12503	1.22411e-23	1.7107e-22	-1.81041
Drc1	3586.96	protein_coding	2.58249e-29	3.80112e-28	-158.782	0.721207	0.835757	1.17765	7.38996e-30	1.35241e-28	-134.83
Rpl17-ps10	43141.5	processed_pseudogene	2.67964e-29	3.94126e-28	-3.20019	6.6253e-55	2.32023e-52	4.539	0.000284024	0.000884505	1.41835
Klk8	9255.66	protein_coding	2.74932e-29	4.04082e-28	-3.01482	4.54443e-17	1.44681e-15	2.17724	0.000328634	0.00101234	-1.3847
Mir17hg	2579.9	lincRNA	3.05171e-29	4.48202e-28	-8.42151	0.114476	0.237293	1.33858	2.34851e-25	3.57322e-24	-6.29138
Pik3ap1	1061.8	protein_coding	3.2026e-29	4.70023e-28	33.0629	0.0547075	0.134889	1.35522	3.18234e-35	7.04835e-34	44.8075
Zfp652	25943.6	protein_coding	3.32971e-29	4.88325e-28	-3.3796	0.0939134	0.204368	-1.18724	2.52469e-42	7.0804e-41	-4.01241
Gm5781	8411.32	processed_pseudogene	3.44583e-29	5.04991e-28	-2.94291	2.13451e-07	2.30987e-06	1.60548	1.15898e-11	7.98022e-11	-1.83305
Akap6	838.154	protein_coding	3.58617e-29	5.25179e-28	123.987	4.52128e-18	1.54867e-16	-13.5148	2.81048e-07	1.29441e-06	9.17421
Mid1ip1	6937.47	protein_coding	3.62349e-29	5.30262e-28	2.97072	1.88514e-05	0.000138836	-1.4596	1.39702e-14	1.17903e-13	2.0353
Rexo2	18270.4	protein_coding	3.80245e-29	5.5605e-28	-2.12789	0.91653	0.957959	1.00673	2.75904e-32	5.48451e-31	-2.11368
Cep55	1550.84	protein_coding	4.04969e-29	5.91779e-28	12.2253	3.30901e-10	5.416e-09	-3.3554	2.55831e-09	1.4522e-08	3.64345
Rad9a	16644.3	protein_coding	4.15186e-29	6.06273e-28	-1.84753	0.0483122	0.122146	1.10842	2.816e-23	3.88308e-22	-1.66682
Spef2	1192	protein_coding	4.36063e-29	6.36301e-28	-13.8124	0.0003534	0.00191574	2.28956	8.20295e-18	8.54169e-17	-6.03279
Qtrt1	5414.43	protein_coding	4.5131e-29	6.58076e-28	-2.8572	0.014197	0.0456281	-1.25228	3.42402e-46	1.07665e-44	-3.57802
Slc43a3	2364.85	protein_coding	4.60154e-29	6.70492e-28	5.95733	3.36076e-05	0.000233141	-1.78217	3.33436e-15	2.93461e-14	3.34274
Gem	1404.39	protein_coding	4.67395e-29	6.80553e-28	23.0325	0.000954754	0.0046064	1.75631	9.62963e-42	2.64694e-40	40.4522
Chpt1	2980.89	protein_coding	4.85885e-29	7.06969e-28	4.40234	0.0010038	0.0048099	-1.46637	4.56473e-18	4.8308e-17	3.0022
Slc7a7	1338.9	protein_coding	4.93345e-29	7.1731e-28	29.5628	2.3395e-08	2.94606e-07	-4.04289	1.42334e-11	9.72301e-11	7.3123
Garem1	575.943	protein_coding	5.05391e-29	7.34299e-28	42.0403	5.02151e-16	1.45088e-14	-5.58805	2.26332e-09	1.29147e-08	7.52326
Larp1	51742.9	protein_coding	5.18772e-29	7.53202e-28	-1.90892	0.222943	0.388006	1.06856	9.06172e-27	1.46008e-25	-1.78644
Cept1	26338.8	protein_coding	5.39766e-29	7.83124e-28	1.73373	0.00483383	0.0187304	-1.13657	1.0908e-19	1.26395e-18	1.52541
Serpina3g	18641.3	protein_coding	5.42117e-29	7.85973e-28	29.5997	1.21284e-05	9.38269e-05	3.33154	2.48933e-57	9.80285e-56	98.6125
Inf2	11784.9	protein_coding	5.92723e-29	8.58729e-28	-4.01282	0.485802	0.655612	1.0857	3.68414e-29	6.55158e-28	-3.69608
Hsh2d	5107.86	protein_coding	6.20722e-29	8.98653e-28	-2.5155	0.0711764	0.165265	1.15539	8.39822e-24	1.18806e-22	-2.17719
Gm37206	3206.24	TEC	6.7498e-29	9.76509e-28	-4.53861	0.561316	0.718111	-1.08035	2.70147e-35	5.9961e-34	-4.90327
Mturn	37330.5	protein_coding	6.78097e-29	9.80321e-28	2.27787	2.84359e-34	3.19111e-32	-2.32254	0.780263	0.851942	-1.01961
Cacna1d	3501.7	protein_coding	6.84274e-29	9.88546e-28	24.7951	4.19017e-09	5.93519e-08	3.43516	9.15981e-58	3.64164e-56	85.1753
Ece1	31733.1	protein_coding	6.89334e-29	9.9515e-28	2.55754	0.0673159	0.158567	1.15323	1.06951e-42	3.04049e-41	2.94943
Gm11518	72568.1	processed_pseudogene	6.97522e-29	1.00626e-27	-2.52789	1.95394e-35	2.30747e-33	2.6311	0.606045	0.717527	1.04083
Abtb2	62319.8	protein_coding	7.53917e-29	1.08684e-27	2.11605	0.298203	0.473999	-1.06729	1.94591e-27	3.23585e-26	1.98264
Zeb2	2027.22	protein_coding	1.03539e-28	1.49155e-27	28.2108	0.621646	0.763468	-1.12729	7.97843e-29	1.39491e-27	25.0253
Tdrd7	3044.86	protein_coding	1.0974e-28	1.57975e-27	3.37664	6.1377e-14	1.48947e-12	-2.09571	7.6273e-06	2.96755e-05	1.61122
Adcy9	2593.32	protein_coding	1.12692e-28	1.6211e-27	4.88717	0.0614166	0.147702	-1.25885	3.05108e-23	4.185e-22	3.88225
Rpl35a	5073.6	protein_coding	1.13098e-28	1.62579e-27	-2.86826	2.50989e-07	2.68604e-06	1.5961	2.10412e-11	1.41317e-10	-1.79704
Rpl38-ps2	55547.9	processed_pseudogene	1.13534e-28	1.6309e-27	-2.75568	1.49145e-26	9.58684e-25	2.48877	0.231513	0.346728	-1.10725
Map2k3	17814	protein_coding	1.15772e-28	1.66188e-27	2.70808	9.43393e-05	0.000590333	-1.38277	1.8135e-15	1.61943e-14	1.95844
Rgs8	796.364	protein_coding	1.2329e-28	1.76855e-27	90.5029	2.16793e-05	0.000157493	-2.74178	3.48327e-18	3.70519e-17	33.0088
Atp1b3	158237	protein_coding	1.27791e-28	1.83181e-27	-3.57711	0.305884	0.48216	1.11655	2.65163e-27	4.37087e-26	-3.20373
Naprt	2198.34	protein_coding	1.32007e-28	1.89092e-27	9.54628	0.221697	0.386268	-1.23428	6.60058e-26	1.03071e-24	7.73429
Rps11-ps1	22809	processed_pseudogene	1.3499e-28	1.93228e-27	-3.00026	8.74216e-22	3.93727e-20	2.4388	0.0244712	0.0515533	-1.23022
Rps10-ps1	66687	processed_pseudogene	1.48239e-28	2.12045e-27	-2.97283	2.12835e-16	6.37626e-15	2.13136	0.000291366	0.000904928	-1.39481
Gpcpd1	32743.1	protein_coding	1.56711e-28	2.24005e-27	-2.23743	1.77353e-18	6.30893e-17	1.81878	0.00221598	0.00592175	-1.23018
Pawr	608.327	protein_coding	1.65903e-28	2.36978e-27	44.4134	6.47242e-11	1.15831e-09	-3.951	1.59949e-12	1.17669e-11	11.2411
Trp53i11	17542.7	protein_coding	1.68829e-28	2.40987e-27	2.38135	1.882e-10	3.18295e-09	-1.58855	4.588e-08	2.29267e-07	1.49907
D630039A03Rik	2004.23	protein_coding	1.86829e-28	2.66494e-27	8.18054	1.49207e-18	5.34514e-17	-4.51347	0.00133032	0.0037053	1.81247
Prickle2	1033.14	protein_coding	1.97325e-28	2.81268e-27	66.4395	0.039254	0.103401	-1.65556	4.11445e-23	5.59916e-22	40.1312
Gm13268	25298.6	processed_pseudogene	2.01177e-28	2.86557e-27	-2.92623	1.78637e-14	4.58142e-13	2.01166	3.44786e-05	0.000122544	-1.45464
Sec24d	9684.38	protein_coding	2.22005e-28	3.16003e-27	2.5782	0.00121735	0.00569088	-1.28848	1.29663e-17	1.32753e-16	2.00096
Klc3	3491.89	protein_coding	2.42019e-28	3.4425e-27	3.26371	0.316146	0.492791	-1.09781	1.63037e-26	2.6027e-25	2.97293
Cd5	173154	protein_coding	2.45914e-28	3.49546e-27	1.8209	0.000319473	0.00174862	1.19991	2.30513e-53	8.39271e-52	2.18493
9130208D14Rik	11508.6	unprocessed_pseudogene	2.54848e-28	3.61991e-27	-3.33091	5.12248e-19	1.91264e-17	2.49436	0.00414123	0.0105001	-1.33538
Dusp14	1148.71	protein_coding	2.74608e-28	3.89787e-27	39.4935	0.0187237	0.0572508	1.49671	1.76798e-35	3.95801e-34	59.1103
4930503L19Rik	12581.5	protein_coding	2.7765e-28	3.93829e-27	2.43215	0.168384	0.316394	-1.10692	4.10818e-25	6.17358e-24	2.19723
Pygm	846.576	protein_coding	2.83264e-28	4.01512e-27	-23.2946	1.87219e-07	2.04231e-06	4.35286	1.81771e-12	1.32921e-11	-5.35156
Iars	21651.6	protein_coding	2.94817e-28	4.17595e-27	-1.89981	0.473531	0.645046	1.04035	3.00861e-28	5.13046e-27	-1.82613
Podnl1	47242.6	protein_coding	3.01891e-28	4.27318e-27	2.64116	0.00874935	0.0308536	1.23938	9.41093e-47	3.01862e-45	3.2734
Prkag1	26236.2	protein_coding	3.05045e-28	4.31482e-27	-1.73209	1.01906e-06	9.91335e-06	1.25842	6.91091e-12	4.84861e-11	-1.3764
Papss1	16234.9	protein_coding	3.11785e-28	4.40709e-27	2.53964	0.000202594	0.00116806	-1.33685	8.7055e-16	7.94832e-15	1.89972
Dsp	1391.28	protein_coding	3.16752e-28	4.47418e-27	46.2892	0.00508193	0.0195649	1.71048	2.10633e-37	5.01869e-36	79.1765
Dubr	6385.14	lincRNA	3.19669e-28	4.51224e-27	3.1934	1.67264e-09	2.4908e-08	-1.78878	7.89561e-09	4.26739e-08	1.78524
Zfp658	4228.1	protein_coding	3.29423e-28	4.64669e-27	-4.93811	3.37917e-06	2.94583e-05	1.9014	9.91347e-13	7.42723e-12	-2.59708
B3galt5	846.366	protein_coding	3.46997e-28	4.89118e-27	18.196	3.14822e-21	1.39014e-19	-8.23863	0.00303365	0.00789251	2.20862
Mast2	17680.8	protein_coding	3.61213e-28	5.08805e-27	1.96099	0.00280274	0.0117915	-1.18325	2.48087e-18	2.66075e-17	1.65729
Klf6	82834.8	protein_coding	3.94193e-28	5.54875e-27	-2.92131	3.90026e-157	8.80245e-154	11.3946	3.84537e-51	1.34123e-49	3.90049
Polr1b	10183.1	protein_coding	4.09745e-28	5.76366e-27	-2.76253	0.502844	0.669794	1.06077	2.42186e-28	4.15037e-27	-2.60427
Rpl34	10258.7	protein_coding	4.20949e-28	5.91717e-27	-2.55661	3.09175e-14	7.76261e-13	1.84439	3.56984e-05	0.000126468	-1.38616
Capg	10669.4	protein_coding	4.76547e-28	6.69407e-27	3.31071	1.79372e-23	9.24723e-22	2.6169	2.63748e-99	2.29019e-97	8.6638
Optn	1433.47	protein_coding	4.86596e-28	6.8305e-27	6.5847	9.67556e-11	1.70009e-09	-2.60217	3.38354e-08	1.71181e-07	2.53046
Dmbt1	659.703	protein_coding	5.27134e-28	7.39444e-27	-126.2	9.57856e-05	0.000599014	5.78039	3.82542e-20	4.5133e-19	-21.8324
Lyn	1185.77	protein_coding	5.36981e-28	7.52737e-27	20.9709	7.39841e-08	8.61183e-07	-3.41692	1.86425e-11	1.26022e-10	6.13736
Btla	70072.4	protein_coding	5.45838e-28	7.64625e-27	2.78657	3.53921e-14	8.79906e-13	-1.93815	3.4521e-05	0.000122653	1.43775
Hps3	24303.4	protein_coding	5.67842e-28	7.949e-27	-1.98544	0.801037	0.889983	1.01503	2.94261e-30	5.4525e-29	-1.95605
Cdc14a	10592.8	protein_coding	5.84622e-28	8.17827e-27	2.32339	0.362567	0.540709	-1.06575	8.00775e-27	1.29427e-25	2.18006
Tespa1	41547.7	protein_coding	6.77346e-28	9.46885e-27	1.67663	9.61367e-30	8.00299e-28	-1.64787	0.698577	0.790703	1.01745
Slc25a30	11856.5	protein_coding	7.00875e-28	9.79104e-27	-2.16353	2.01109e-08	2.55948e-07	1.45427	1.35776e-09	7.87523e-09	-1.48771
Herc3	33647.1	protein_coding	7.14979e-28	9.98121e-27	-2.13777	0.854009	0.922399	-1.01212	1.99927e-32	4.00491e-31	-2.16368
Dip2a	6713.82	protein_coding	7.39378e-28	1.03147e-26	2.98998	0.759058	0.86158	-1.02799	1.71038e-29	3.09734e-28	2.90858
Pycard	25483.9	protein_coding	8.75017e-28	1.21986e-26	-1.83578	0.000166164	0.000982283	1.21847	3.19403e-15	2.8123e-14	-1.50663
Rpl38	19693.7	protein_coding	8.75966e-28	1.22035e-26	-2.43319	1.13697e-14	2.97222e-13	1.80574	8.16143e-05	0.000274646	-1.34748
Fam110a	2711.39	protein_coding	8.84854e-28	1.23188e-26	4.0874	0.0108032	0.0365526	-1.33048	1.0112e-19	1.17303e-18	3.07212
Slc4a8	17931.1	protein_coding	8.93375e-28	1.24289e-26	2.77577	1.27445e-11	2.47719e-10	-1.80066	9.24352e-07	4.01456e-06	1.54153
Pias3	11398.5	protein_coding	9.08541e-28	1.26313e-26	2.42026	0.0188627	0.0575544	-1.18998	1.68622e-20	2.01696e-19	2.03387
Snrpd3	21086.8	protein_coding	9.51817e-28	1.32239e-26	-2.24487	0.581839	0.733206	1.03933	1.43053e-28	2.46987e-27	-2.15991
Magee1	5242.46	protein_coding	9.75178e-28	1.35392e-26	3.06547	0.334235	0.511127	-1.09239	3.11831e-26	4.92498e-25	2.80622
Kirrel3	1213.93	protein_coding	1.00355e-27	1.39236e-26	71.6669	0.52855	0.691569	-1.17408	9.73769e-27	1.56778e-25	61.0407
Cit	1650.31	protein_coding	1.00926e-27	1.39932e-26	8.58058	3.29339e-06	2.88218e-05	-2.19552	7.84181e-13	5.91786e-12	3.90822
Cep170	10860.1	protein_coding	1.04058e-27	1.44176e-26	2.0256	3.47017e-31	3.18941e-29	-2.01537	0.935274	0.958221	1.00508
Pdlim4	12101.6	protein_coding	1.13749e-27	1.57496e-26	-69.1223	0.013776	0.0445713	2.50377	1.70926e-19	1.96413e-18	-27.6073
Nsa2	51474.4	protein_coding	1.22646e-27	1.69699e-26	-1.8112	3.7131e-25	2.13052e-23	1.69783	0.203388	0.311759	-1.06677
Dpy19l1	6118.99	protein_coding	1.33495e-27	1.84585e-26	-2.65915	0.978338	0.989944	1.00236	8.76963e-31	1.65752e-29	-2.65289
Sike1	29899.3	protein_coding	1.38702e-27	1.91654e-26	-2.27596	0.33425	0.511127	-1.07129	3.07049e-36	7.08809e-35	-2.43822
AC151971.3	650.016	unprocessed_pseudogene	1.51512e-27	2.09212e-26	104.699	1.5091e-17	4.98422e-16	-11.4033	2.6671e-07	1.23137e-06	9.18145
AC154627.3	828.182	lincRNA	1.52606e-27	2.1058e-26	72.9942	0.161695	0.307293	-1.32163	1.0386e-24	1.53628e-23	55.2303
Ndrg4	956.611	protein_coding	1.5321e-27	2.11269e-26	13.9151	3.33364e-05	0.000231656	-2.18447	5.20862e-15	4.53417e-14	6.36998
Tex15	1410.06	protein_coding	1.54051e-27	2.12285e-26	49.6802	0.00126988	0.00590923	1.8588	1.48172e-37	3.54673e-36	92.3455
Tmem65	11855.9	protein_coding	1.68666e-27	2.32268e-26	2.34623	0.164483	0.31114	-1.10485	2.97511e-24	4.27876e-23	2.12357
Adamts14	3211.82	protein_coding	1.69759e-27	2.33614e-26	-153.895	0.00651607	0.0240951	3.46449	9.13081e-19	1.00366e-17	-44.4206
Otud1	9441.52	protein_coding	1.72673e-27	2.37463e-26	-3.22263	1.37907e-08	1.81071e-07	1.7821	3.15199e-09	1.77128e-08	-1.80833
Capns1	61445.1	protein_coding	1.88969e-27	2.59683e-26	1.84965	0.622263	0.763941	1.02628	1.66509e-33	3.46248e-32	1.89826
Fndc3b	1073.26	protein_coding	1.89086e-27	2.59683e-26	9.51146	0.000104621	0.000647096	-1.90039	1.76955e-15	1.58223e-14	5.005
Epb41l2	20033	protein_coding	1.96573e-27	2.69784e-26	-1.87201	0.752637	0.857071	-1.01745	1.92127e-32	3.85983e-31	-1.90468
Gpr132	52983	protein_coding	2.04219e-27	2.80088e-26	-3.42788	2.6457e-06	2.38101e-05	1.64945	5.76665e-12	4.0623e-11	-2.07819
Trim25	34359.3	protein_coding	2.51454e-27	3.44638e-26	-1.87312	0.0348422	0.0938117	-1.12257	2.169e-42	6.10762e-41	-2.10271
Stambp	11671.5	protein_coding	2.56251e-27	3.50976e-26	2.07349	0.00119791	0.00560903	-1.2209	1.13298e-16	1.09209e-15	1.69833
Zmym5	52519.7	protein_coding	2.81316e-27	3.85046e-26	1.95635	0.00026595	0.00148406	-1.23441	2.68732e-15	2.37623e-14	1.58484
Kif5c	4127.07	protein_coding	2.8795e-27	3.93862e-26	3.62997	1.41197e-07	1.57495e-06	-1.76343	2.4365e-10	1.50311e-09	2.05847
Nr4a1	16863	protein_coding	3.15462e-27	4.31202e-26	2.8251	0.438861	0.614514	-1.071	7.06391e-27	1.14708e-25	2.63782
Slc17a9	18036.2	protein_coding	3.16457e-27	4.32271e-26	-10.5135	0.11526	0.238638	1.38242	3.19106e-23	4.37411e-22	-7.60515
Mapre3	7228.63	protein_coding	3.32278e-27	4.53577e-26	2.56829	1.27267e-05	9.79188e-05	-1.41521	7.47587e-13	5.65403e-12	1.81478
Raf1	96030.7	protein_coding	3.46829e-27	4.73122e-26	2.09959	6.28366e-11	1.12751e-09	-1.52112	5.64143e-07	2.50646e-06	1.38029
Bpgm	12212.4	protein_coding	3.5198e-27	4.79827e-26	2.07613	0.0728628	0.168353	-1.11715	3.66408e-22	4.7466e-21	1.85842
Smurf1	25407.9	protein_coding	3.93232e-27	5.35703e-26	-2.22969	0.0126064	0.0414875	1.191	1.9358e-19	2.22076e-18	-1.87212
Dgkd	99758.7	protein_coding	4.0007e-27	5.44653e-26	-1.67493	9.04079e-17	2.79934e-15	-1.45428	2.36192e-87	1.6504e-85	-2.43582
Sytl1	8645.66	protein_coding	4.12892e-27	5.61733e-26	-3.41408	7.91796e-15	2.1051e-13	2.30316	0.000183419	0.000588512	-1.48235
Ptprv	35618.1	processed_transcript	4.25849e-27	5.78972e-26	3.41546	0.160378	0.305447	1.16024	5.4159e-38	1.31611e-36	3.96277
Slc40a1	4027.81	protein_coding	4.30706e-27	5.85184e-26	27.4263	3.5279e-06	3.05842e-05	-3.65834	6.13181e-12	4.31514e-11	7.49693
Rrs1	7635.12	protein_coding	4.43818e-27	6.02596e-26	-2.55109	0.0896809	0.197164	1.15149	1.39365e-22	1.83518e-21	-2.21547
Tmem64	21324.5	protein_coding	4.54302e-27	6.16419e-26	-2.77166	3.47234e-16	1.01775e-14	2.06422	0.00081758	0.0023582	-1.34271
Dleu2	4101.07	processed_transcript	4.905e-27	6.65089e-26	4.25867	0.00028129	0.00155895	-1.55246	3.35271e-15	2.94951e-14	2.74318
Slc25a53	3190.36	protein_coding	5.33354e-27	7.22714e-26	4.47973	8.78597e-05	0.000553195	-1.62772	2.99585e-14	2.48294e-13	2.75214
Ears2	8026.47	protein_coding	5.51138e-27	7.46314e-26	-2.44566	0.0397513	0.104359	1.17745	5.50734e-21	6.75895e-20	-2.07708
Gm34006	472.787	antisense_RNA	5.73901e-27	7.76621e-26	-96.3775	4.81184e-08	5.78332e-07	10.4207	1.42985e-15	1.28848e-14	-9.24868
Atp8b2	72232.9	protein_coding	6.26344e-27	8.47024e-26	-1.70723	2.03547e-26	1.29607e-24	1.64185	0.400471	0.528972	-1.03982
Srpk2	38001.5	protein_coding	6.28568e-27	8.49466e-26	-1.68131	2.18092e-05	0.000158267	-1.21479	2.422e-55	9.17223e-54	-2.04243
Plekha8	13119.7	protein_coding	6.54419e-27	8.83814e-26	1.86978	0.034086	0.0921911	-1.11926	1.59252e-20	1.9092e-19	1.67055
Gm2237	1287.18	protein_coding	6.70797e-27	9.05331e-26	21.7637	0.00191372	0.008454	-2.05593	1.84198e-17	1.86836e-16	10.5858
Ddx6	265939	protein_coding	6.95062e-27	9.37457e-26	1.93245	4.98852e-18	1.69948e-16	-1.64331	0.0048117	0.0120281	1.17595
Mypop	1771.75	protein_coding	7.29908e-27	9.83802e-26	7.05691	0.750086	0.855316	1.04822	1.74383e-30	3.25155e-29	7.39719
Gltp	80390.5	protein_coding	7.36391e-27	9.91882e-26	1.70294	0.41206	0.589711	-1.03861	2.27493e-26	3.61222e-25	1.63964
Limk1	10906.1	protein_coding	7.39056e-27	9.94811e-26	1.89997	1.29028e-33	1.4015e-31	-1.96433	0.56485	0.682881	-1.03387
Adgre1	1111.02	protein_coding	7.65684e-27	1.02997e-25	40.647	2.28904e-08	2.88789e-07	-4.77934	2.26066e-10	1.39879e-09	8.50472
Lef1	81547.4	protein_coding	8.26649e-27	1.11124e-25	-5.96343	0.16088	0.306174	-1.24546	1.19016e-37	2.85212e-36	-7.4272
Cacna1e	490.839	protein_coding	8.50309e-27	1.14229e-25	76.9324	3.05596e-30	2.67554e-28	-42.707	0.186182	0.290296	1.8014
Vps54	59628.1	protein_coding	8.82449e-27	1.18469e-25	1.99156	0.0015977	0.0072197	1.20745	4.84499e-48	1.59095e-46	2.4047
Mettl8	6449.12	protein_coding	9.0234e-27	1.21059e-25	-2.5984	0.360472	0.538614	1.08153	1.09742e-25	1.6933e-24	-2.40253
Rasa3	92960	protein_coding	9.09205e-27	1.21899e-25	-6.23775	2.33235e-10	3.88955e-09	2.76447	3.78647e-07	1.71801e-06	-2.2564
Trub1	4457.48	protein_coding	9.21312e-27	1.23441e-25	-2.97974	0.536178	0.698041	-1.06335	5.16428e-33	1.05694e-31	-3.1685
Ranbp10	36214.1	protein_coding	9.84021e-27	1.31756e-25	-2.79595	4.1953e-05	0.000285669	1.44718	2.25964e-13	1.77294e-12	-1.93199
Cobll1	2584.38	protein_coding	9.87733e-27	1.32166e-25	5.35689	0.589627	0.739153	-1.07541	6.2029e-27	1.00806e-25	4.98125
B430306N03Rik	1291.55	protein_coding	1.00181e-26	1.33961e-25	-6.22707	3.1905e-16	9.37849e-15	-6.39279	2.74681e-63	1.26677e-61	-39.8084
Kcnma1	1042.61	protein_coding	1.03266e-26	1.37996e-25	61.4675	0.014466	0.0463606	1.50941	1.4485e-32	2.92703e-31	92.7797
Hook3	31976.5	protein_coding	1.07783e-26	1.43937e-25	2.14259	5.25787e-14	1.28672e-12	-1.64825	9.33447e-05	0.000311845	1.29991
Pcbp1	62247.6	protein_coding	1.17192e-26	1.564e-25	-1.59698	0.530887	0.69342	-1.02619	2.82539e-33	5.81123e-32	-1.6388
Gadd45a	4073.7	protein_coding	1.19656e-26	1.59583e-25	3.33316	6.82743e-06	5.59523e-05	-1.57809	4.0255e-12	2.87083e-11	2.11215
Slc35f5	756.812	protein_coding	1.22848e-26	1.63733e-25	22.723	0.432152	0.608139	-1.14498	2.83139e-25	4.2953e-24	19.8457
Phc2	41170.8	protein_coding	1.2496e-26	1.66438e-25	1.55744	0.190572	0.345771	-1.05151	8.94574e-24	1.26465e-22	1.48115
Cacnb3	937.567	protein_coding	1.251e-26	1.66515e-25	-10.6259	0.000216971	0.00124319	2.25608	2.12564e-15	1.89085e-14	-4.70991
Tceal9	5653.71	protein_coding	1.29644e-26	1.72452e-25	2.38022	0.613848	0.7576	-1.03704	5.42124e-27	8.84489e-26	2.29521
Snhg1	28011.2	processed_transcript	1.33012e-26	1.76816e-25	-3.47336	0.000750418	0.00371677	1.44714	1.01138e-15	9.1696e-15	-2.40015
Ralgapa2	25536.2	protein_coding	1.37957e-26	1.83269e-25	2.044	2.59163e-14	6.55578e-13	-1.60795	0.000149049	0.000483014	1.27119
Cst7	6388.45	protein_coding	1.48427e-26	1.97049e-25	2.80676	5.72469e-11	1.03177e-09	1.73574	4.79991e-68	2.44148e-66	4.87182
Prkar1a	170647	protein_coding	1.52855e-26	2.02795e-25	1.95397	2.58269e-05	0.000184248	-1.2802	6.76123e-13	5.13225e-12	1.5263
BC064078	739.73	transcribed_unprocessed_pseudogene	1.54382e-26	2.04687e-25	28.184	0.000400534	0.00214416	-2.13445	5.55047e-17	5.46436e-16	13.2043
Vps13c	69779.1	protein_coding	1.56052e-26	2.06767e-25	1.95666	3.62778e-21	1.59843e-19	-1.7431	0.0507929	0.0976837	1.12252
Mdn1	77850.2	protein_coding	1.61194e-26	2.1344e-25	-2.11083	4.19888e-05	0.000285817	-1.30986	5.72599e-54	2.11444e-52	-2.76491
Rreb1	14343.7	protein_coding	1.62539e-26	2.15081e-25	-2.22741	0.857392	0.924137	1.01292	5.87698e-29	1.03448e-27	-2.19901
Ehd1	12632.2	protein_coding	1.6513e-26	2.18367e-25	4.29277	0.00187314	0.00829637	-1.48192	1.45973e-16	1.39474e-15	2.89677
Scly	13165.5	protein_coding	1.68527e-26	2.22714e-25	2.22034	0.00122162	0.00570952	1.24561	2.37839e-47	7.71229e-46	2.76568
Arfgap3	4429.36	protein_coding	1.68642e-26	2.22721e-25	2.41751	0.277633	0.451906	-1.08216	3.30478e-24	4.74631e-23	2.23398
Arap2	53672.4	protein_coding	2.08623e-26	2.75344e-25	1.73628	0.00358668	0.0145399	1.15032	7.01429e-46	2.1857e-44	1.99728
Pkdcc	911.227	protein_coding	2.12254e-26	2.79954e-25	72.9723	0.253803	0.42409	-1.31451	5.882e-24	8.38964e-23	55.513
H2-DMb2	1091.58	protein_coding	2.24119e-26	2.95412e-25	11.812	0.359931	0.53824	1.16119	2.91903e-31	5.62476e-30	13.716
Gm6204	109025	processed_pseudogene	2.34662e-26	3.09109e-25	-3.07092	1.88808e-29	1.52792e-27	3.04914	0.942539	0.963145	-1.00714
Kcnq3	673.274	protein_coding	2.48836e-26	3.27567e-25	66.9082	0.0330794	0.09002	-1.49387	4.15958e-22	5.35175e-21	44.7887
Apobec1	5277.26	protein_coding	2.50422e-26	3.29441e-25	2.65228	4.74216e-23	2.34933e-21	-2.31828	0.130571	0.217022	1.14407
Aurkb	874.437	protein_coding	2.56236e-26	3.36871e-25	25.4686	1.37675e-09	2.07299e-08	-4.36028	4.08646e-09	2.26392e-08	5.84105
Cdca8	2086.59	protein_coding	2.56829e-26	3.37432e-25	8.06586	4.40209e-06	3.73472e-05	-2.21548	7.74482e-12	5.40808e-11	3.64068
D16Ertd472e	16192.3	protein_coding	2.58165e-26	3.38968e-25	-2.10369	4.30654e-30	3.70654e-28	2.11495	0.934272	0.957639	1.00535
Hmgb2	11798.9	protein_coding	2.60398e-26	3.4168e-25	2.85501	0.783365	0.878101	-1.02521	3.69143e-28	6.26396e-27	2.78482
Pnp	13517.7	protein_coding	2.6492e-26	3.47388e-25	2.53259	0.00311895	0.0129184	-1.26931	6.25635e-17	6.13022e-16	1.99524
Ada	1861.63	protein_coding	2.73665e-26	3.58625e-25	-6.28322	0.00286987	0.0120315	1.65442	4.90733e-17	4.84961e-16	-3.79783
St8sia4	34014.9	protein_coding	2.87556e-26	3.76586e-25	2.21367	2.67064e-09	3.86918e-08	-1.51495	7.4754e-08	3.65717e-07	1.46122
Eef1g	78122.3	protein_coding	2.95961e-26	3.87343e-25	-2.83264	2.75239e-06	2.46719e-05	1.53996	3.3081e-11	2.18849e-10	-1.83942
Tmem86a	2569.21	protein_coding	3.37612e-26	4.4157e-25	4.08291	0.00249191	0.0106672	1.39227	3.48894e-43	1.00985e-41	5.68452
9630013D21Rik	889.24	processed_transcript	3.40172e-26	4.44631e-25	51.0477	0.645072	0.780356	-1.10426	1.09605e-25	1.69243e-24	46.2281
Gzmk	1273.08	protein_coding	3.4304e-26	4.48092e-25	51.0826	0.000322904	0.00176503	1.95012	3.44564e-36	7.91011e-35	99.6172
Rpl22	83698.1	protein_coding	3.45832e-26	4.51448e-25	-2.1574	5.96583e-20	2.42841e-18	1.86297	0.0305736	0.0627342	-1.15804
Gm2225	38164.5	processed_pseudogene	3.56638e-26	4.65256e-25	-3.31211	1.95922e-14	5.00575e-13	2.25332	0.000267472	0.00083548	-1.46988
Gm11808	203658	protein_coding	3.91719e-26	5.10693e-25	-2.54094	6.99378e-10	1.09697e-08	1.66413	2.91539e-07	1.33975e-06	-1.52689
Rpl31	17818	protein_coding	4.1765e-26	5.4415e-25	-2.78752	1.12434e-14	2.94299e-13	2.02222	0.00037448	0.00114003	-1.37845
6330403K07Rik	612.699	lincRNA	4.49992e-26	5.85912e-25	67.1675	0.00259823	0.0110547	-1.77899	5.00289e-20	5.88911e-19	37.756
Sh2d2a	88250.3	protein_coding	4.50397e-26	5.86064e-25	1.69143	0.404962	0.583044	1.03933	1.14218e-33	2.37988e-32	1.75795
Tor2a	20521.6	protein_coding	4.52889e-26	5.8893e-25	1.95738	1.17649e-06	1.13309e-05	-1.33127	1.41143e-10	8.86279e-10	1.47031
Tlcd2	2919.61	protein_coding	4.92035e-26	6.39425e-25	4.15018	9.3732e-17	2.88747e-15	2.39887	4.10603e-73	2.22487e-71	9.95574
Srgap3	804.972	protein_coding	5.05304e-26	6.56248e-25	59.3567	0.18231	0.335013	-1.34565	3.69041e-23	5.03201e-22	44.1101
Osbpl5	12876.4	protein_coding	5.2904e-26	6.86637e-25	1.89579	0.164604	0.31122	-1.0799	1.13933e-22	1.50506e-21	1.75553
Gas5	61608.7	processed_transcript	5.82255e-26	7.55221e-25	-2.7129	3.0785e-05	0.000215474	1.4481	1.38763e-12	1.02701e-11	-1.87342
H2-T3	8768.69	protein_coding	6.43302e-26	8.33871e-25	-3.36837	0.323394	0.500746	1.11441	1.39166e-24	2.04106e-23	-3.02256
Ces2g	562.186	protein_coding	6.48043e-26	8.3948e-25	77.6093	2.78967e-08	3.48272e-07	-3.79828	2.45381e-13	1.91949e-12	20.4328
Usp2	832.796	protein_coding	6.58763e-26	8.52823e-25	-11.0294	2.72232e-10	4.50659e-09	4.09928	2.02135e-07	9.43735e-07	-2.69056
Myo1b	526.483	protein_coding	6.92828e-26	8.96352e-25	78.998	1.37859e-10	2.37104e-09	-4.71029	1.14538e-11	7.88919e-11	16.7714
Gm9885	781.633	antisense_RNA	7.21343e-26	9.32649e-25	68.8947	0.127465	0.257311	-1.41135	1.47345e-22	1.93903e-21	48.8149
Nme2	6099.98	protein_coding	7.55845e-26	9.76636e-25	-6.07107	9.16772e-13	2.01096e-11	3.18205	4.54112e-05	0.000158736	-1.90791
Gm45234	27495.7	protein_coding	7.57405e-26	9.7803e-25	-3.02064	0.703818	0.82369	1.03837	2.31494e-27	3.82804e-26	-2.90902
Kif4	856.154	protein_coding	8.07841e-26	1.04249e-24	24.06	1.72995e-06	1.60891e-05	-3.07909	4.18654e-12	2.98158e-11	7.81401
Lrrc8a	10650.5	protein_coding	8.12688e-26	1.04808e-24	-3.61049	0.241382	0.409843	1.14532	1.10646e-23	1.55151e-22	-3.15237
Srsf2	101916	protein_coding	8.42796e-26	1.08622e-24	-2.02203	4.86692e-08	5.84605e-07	-1.41007	2.42656e-62	1.10678e-60	-2.8512
Ptprs	19063.9	protein_coding	9.24327e-26	1.19055e-24	4.89583	0.0534389	0.132291	1.31042	4.6511e-39	1.17283e-37	6.41558
Ndst1	20483.3	protein_coding	9.27362e-26	1.1937e-24	1.95587	0.229497	0.395851	1.07309	6.19315e-35	1.36007e-33	2.09883
Rpl28	40054.1	protein_coding	9.37009e-26	1.20535e-24	-2.06184	1.74222e-15	4.84766e-14	1.67331	0.0011716	0.00329284	-1.2322
A430078G23Rik	13345.1	protein_coding	9.67362e-26	1.24361e-24	-8.82804	3.303e-05	0.000229683	2.25518	2.1362e-12	1.55715e-11	-3.91457
Spp1	4214.49	protein_coding	9.70361e-26	1.24668e-24	85.9003	0.0414235	0.108009	2.04583	3.28286e-36	7.54475e-35	175.737
Rcbtb1	46916.7	protein_coding	9.74446e-26	1.25113e-24	-1.7625	0.18323	0.336236	-1.07014	6.38313e-36	1.4557e-34	-1.88612
Cela1	843.861	protein_coding	9.84155e-26	1.2628e-24	25.892	0.00702262	0.0256276	-1.82676	2.33807e-18	2.51149e-17	14.1737
Rasgrp2	69344.9	protein_coding	9.85512e-26	1.26374e-24	-16.8592	1.29031e-06	1.23104e-05	3.42153	3.23288e-10	1.97155e-09	-4.92738
Fah	1992.56	protein_coding	1.00543e-25	1.28847e-24	5.87246	1.16837e-14	3.02317e-13	-3.23445	0.000283697	0.000883752	1.81559
Tmem94	31798.4	protein_coding	1.00788e-25	1.2908e-24	1.7305	0.00311516	0.012908	-1.15401	2.0235e-16	1.92015e-15	1.49956
Gm9625	74134.2	processed_pseudogene	1.01522e-25	1.29938e-24	-2.98779	3.30169e-11	6.11339e-10	1.91366	5.03638e-06	2.00499e-05	-1.5613
Adam33	667.245	protein_coding	1.11284e-25	1.42342e-24	72.6502	0.00107526	0.00510536	-2.18902	5.46891e-18	5.76708e-17	33.1884
Rian	790.898	processed_transcript	1.15881e-25	1.48129e-24	72.9306	0.030356	0.0840614	-1.72726	2.01866e-20	2.40351e-19	42.2234
Nrg2	854.638	protein_coding	1.2101e-25	1.54588e-24	-13.7084	0.00117073	0.00549823	-2.59803	9.58543e-39	2.39382e-37	-35.6149
Rpl15-ps3	63030.4	processed_pseudogene	1.22266e-25	1.56095e-24	-2.21782	1.07974e-12	2.34563e-11	1.66174	4.90854e-05	0.000170832	-1.33463
Lrmp	55624.1	protein_coding	1.25615e-25	1.60269e-24	2.08871	0.0270584	0.076918	-1.15596	3.25556e-19	3.68591e-18	1.8069
Ddx24	71055.7	protein_coding	1.29633e-25	1.65292e-24	1.6198	1.01071e-05	7.95413e-05	1.20777	2.02469e-54	7.53019e-53	1.95635
Trmt61a	3202.36	protein_coding	1.34438e-25	1.71311e-24	-3.10238	0.0903413	0.198115	1.19542	3.98819e-21	4.9413e-20	-2.59522
Peg13	23256.5	sense_intronic	1.48827e-25	1.89529e-24	-2.07152	2.72023e-39	4.21782e-37	2.35292	0.0483928	0.0936493	1.13584
Letm2	3644.46	protein_coding	1.54247e-25	1.96308e-24	-4.7084	0.00221206	0.00961716	1.54496	5.58241e-16	5.15125e-15	-3.04758
C1qa	2051.59	protein_coding	1.59651e-25	2.03057e-24	15.0277	9.34478e-13	2.04759e-11	-5.31091	3.27682e-05	0.000116745	2.82959
Rbms2	15997.9	protein_coding	1.63407e-25	2.07705e-24	2.11915	1.20063e-06	1.15197e-05	-1.38121	3.13603e-10	1.9153e-09	1.53426
Tram2	8171.47	protein_coding	1.78404e-25	2.26626e-24	2.56941	4.86822e-09	6.82896e-08	-1.62733	1.11762e-07	5.37024e-07	1.57891
Ankrd46	29253.3	protein_coding	1.89423e-25	2.40472e-24	1.70621	0.513042	0.678931	-1.03143	1.79328e-25	2.73848e-24	1.65422
Emg1	46966.7	protein_coding	1.93957e-25	2.46074e-24	-1.58286	1.72121e-06	1.60373e-05	1.21915	2.36904e-10	1.46324e-09	-1.29833
Acsf3	6801.28	protein_coding	1.97601e-25	2.50541e-24	3.12549	0.403165	0.581406	-1.0863	1.50552e-24	2.20184e-23	2.87718
Tstd3	5742.51	protein_coding	2.06997e-25	2.6229e-24	2.80352	0.620634	0.76291	1.04467	1.69285e-30	3.16217e-29	2.92876
Sufu	25967.8	protein_coding	2.21719e-25	2.8077e-24	1.71853	0.160913	0.306208	1.06933	1.6627e-35	3.73037e-34	1.83768
Gm1848	19524.9	processed_pseudogene	2.26256e-25	2.86337e-24	-3.27798	0.634743	0.772716	1.05245	2.22199e-26	3.53086e-25	-3.11461
Stk3	2165.19	protein_coding	2.29634e-25	2.90431e-24	5.36439	0.0676687	0.159176	-1.28901	2.6119e-20	3.10452e-19	4.16163
Ncapd2	14798.9	protein_coding	2.31203e-25	2.92234e-24	2.6126	2.9259e-08	3.64607e-07	-1.60714	2.45821e-08	1.26195e-07	1.62563
Rpl28-ps1	119192	processed_pseudogene	2.34201e-25	2.95839e-24	-2.07723	6.25765e-16	1.79781e-14	1.70219	0.00243094	0.00643733	-1.22033
C3	6315.98	protein_coding	2.42484e-25	3.06112e-24	85.6782	8.5397e-14	2.0359e-12	-19.8818	0.000404519	0.00122465	4.30939
Fbxw11	34318.6	protein_coding	2.42683e-25	3.06173e-24	1.80918	0.126691	0.256131	1.08377	2.65978e-36	6.16743e-35	1.96074
Cmya5	2472.64	protein_coding	2.45314e-25	3.093e-24	9.15125	6.94663e-07	6.94389e-06	-2.57753	4.89769e-10	2.93678e-09	3.55039
Lpp	32568	protein_coding	2.53476e-25	3.19393e-24	3.58553	8.69433e-19	3.18771e-17	-2.76312	0.0240633	0.0508073	1.29764
Ern1	8794.94	protein_coding	2.61537e-25	3.29239e-24	2.47663	1.33989e-17	4.46894e-16	-1.99517	0.00946954	0.0221133	1.24131
Kifc3	1126.31	protein_coding	2.61614e-25	3.29239e-24	13.2719	0.0520213	0.129508	-1.46414	5.22654e-20	6.14193e-19	9.06466
Gm8730	68807.5	processed_pseudogene	2.75675e-25	3.46719e-24	-3.00739	4.13932e-18	1.42505e-16	2.36683	0.0156033	0.0346141	-1.27064
Renbp	1131.04	protein_coding	3.16711e-25	3.97841e-24	9.68003	0.000259084	0.00145173	-1.92659	2.92047e-14	2.42434e-13	5.02443
Nfkbie	18733.8	protein_coding	3.16713e-25	3.97841e-24	2.17718	0.00593803	0.0222657	-1.21002	9.32202e-17	9.04664e-16	1.79929
Nsun5	8374.6	protein_coding	3.21501e-25	4.03605e-24	-2.28271	0.185591	0.33934	-1.10662	6.18334e-35	1.35935e-33	-2.52608
Arhgap19	4103.67	protein_coding	3.25717e-25	4.08645e-24	2.35578	1.23037e-12	2.65019e-11	-1.70268	5.39432e-05	0.000186581	1.38357
Agl	8428.17	protein_coding	3.42325e-25	4.29216e-24	2.69223	0.330766	0.507711	-1.08818	1.00593e-23	1.41246e-22	2.47406
Tpi1	24110.7	protein_coding	3.43242e-25	4.301e-24	4.19191	1.04319e-14	2.74117e-13	-2.71475	0.000836403	0.00240948	1.54412
Cct6a	39826.3	processed_transcript	3.75138e-25	4.69778e-24	-1.92814	0.413606	0.591074	1.04999	1.36651e-24	2.0056e-23	-1.83635
Skap2	7717.42	protein_coding	3.89872e-25	4.87929e-24	2.39748	0.00486816	0.0188419	-1.24145	2.17751e-16	2.06346e-15	1.93119
Tspan17	1067.59	protein_coding	4.27373e-25	5.34532e-24	9.72128	0.156764	0.300651	-1.27195	1.25811e-21	1.59496e-20	7.64282
Kndc1	597.899	protein_coding	4.33014e-25	5.41254e-24	35.9648	0.000162187	0.000961009	-2.2648	7.25937e-16	6.65726e-15	15.8799
Bcl2l2	3139.09	protein_coding	4.36354e-25	5.45093e-24	3.6665	0.259357	0.430643	-1.13204	9.042e-23	1.20442e-21	3.23885
Plxna3	10578.9	protein_coding	4.37964e-25	5.46768e-24	3.60964	1.76184e-08	2.26784e-07	-1.91102	5.75198e-08	2.84691e-07	1.88885
Ifi206	1927.66	protein_coding	4.49153e-25	5.60393e-24	-6.22824	0.00663987	0.0244727	1.59519	6.32014e-17	6.1898e-16	-3.90439
Spin4	638.012	protein_coding	4.54659e-25	5.66914e-24	44.6528	0.119801	0.245401	-1.34148	5.93159e-22	7.60336e-21	33.2863
Sgsh	32599.8	protein_coding	4.58007e-25	5.70739e-24	1.91624	0.00611098	0.0227813	1.17262	7.41474e-43	2.12246e-41	2.24702
Fhl3	7835.82	protein_coding	4.68867e-25	5.83913e-24	2.66589	1.41576e-07	1.57745e-06	-1.58176	6.97451e-09	3.78608e-08	1.68539
Gm20559	15462.5	processed_transcript	4.70327e-25	5.85373e-24	-2.37894	4.52757e-16	1.31896e-14	-1.92356	7.1871e-81	4.51981e-79	-4.57605
F730311O21Rik	936.596	lincRNA	4.72341e-25	5.8752e-24	-34.1354	8.99558e-06	7.18232e-05	4.44657	4.16314e-12	2.96593e-11	-7.67679
Fkbp5	66547.3	protein_coding	5.11482e-25	6.35815e-24	5.97917	0.000172692	0.00101556	-1.83834	3.98439e-13	3.07963e-12	3.25248
Exosc7	8985.74	protein_coding	5.50297e-25	6.83647e-24	-2.08158	1.25441e-05	9.6697e-05	1.343	3.37651e-11	2.23232e-10	-1.54995
Lix1l	780.864	protein_coding	5.83286e-25	7.24187e-24	19.7529	0.255196	0.425579	-1.24532	1.56217e-22	2.05188e-21	15.8617
Rtl8c	3166.03	protein_coding	6.2825e-25	7.79536e-24	3.51532	0.0081546	0.0290845	1.31537	3.97586e-40	1.03139e-38	4.62395
Arhgef5	1245.97	protein_coding	6.64859e-25	8.24458e-24	14.4611	0.0178583	0.0551525	-1.65032	4.09921e-18	4.34701e-17	8.76263
Rpl13a-ps1	10247.6	protein_coding	6.71972e-25	8.3277e-24	-3.24743	7.70308e-12	1.5461e-10	2.08999	3.24399e-05	0.000115615	-1.5538
Ntf5	600.442	protein_coding	7.24902e-25	8.97817e-24	47.2939	1.6848e-05	0.000125815	-2.81557	2.83807e-14	2.35688e-13	16.7972
Mcm10	999.226	protein_coding	7.68619e-25	9.51383e-24	20.6814	3.02595e-05	0.000212161	-2.70012	1.168e-12	8.6911e-12	7.65941
Akt3	11046.4	protein_coding	7.78517e-25	9.63048e-24	-3.59329	2.93948e-19	1.1181e-17	2.85312	0.0450539	0.0880437	-1.25943
Atpif1	5974.13	protein_coding	8.24337e-25	1.01911e-23	3.10791	0.000558753	0.00287618	-1.41392	5.23883e-14	4.28543e-13	2.19807
Atp11b	82338.4	protein_coding	8.26792e-25	1.02152e-23	-1.74076	0.0473231	0.120018	-1.10569	2.11743e-38	5.21889e-37	-1.92473
Cks2	1478.31	protein_coding	8.85954e-25	1.09395e-23	6.73764	1.18989e-07	1.34124e-06	-2.34597	4.77344e-09	2.62628e-08	2.872
Adarb1	2674.49	protein_coding	9.18542e-25	1.1335e-23	3.26348	1.67021e-09	2.4908e-08	-1.86074	4.91031e-07	2.19525e-06	1.75387
Noxa1	502.491	protein_coding	9.51345e-25	1.17327e-23	81.3217	1.65903e-13	3.87781e-12	-7.80172	5.20029e-08	2.58557e-07	10.4236
Cdr2	4609.7	protein_coding	9.70926e-25	1.19669e-23	-3.22085	0.668182	0.797713	1.04823	9.50947e-26	1.47386e-24	-3.07266
Lrp3	745.213	protein_coding	9.91158e-25	1.22089e-23	77.4408	6.83426e-09	9.37323e-08	-6.22117	1.7996e-09	1.03311e-08	12.448
Setx	113409	protein_coding	9.97664e-25	1.22815e-23	-2.05656	0.167943	0.315799	1.09504	9.10196e-22	1.16313e-20	-1.87807
Fam19a3	391.749	protein_coding	1.02498e-24	1.26102e-23	-83.1147	5.46586e-07	5.54836e-06	8.91787	1.32054e-14	1.11585e-13	-9.32002
Trim36	1067.02	protein_coding	1.04422e-24	1.28392e-23	-13.7762	2.25797e-05	0.000163274	2.88717	5.05812e-12	3.57653e-11	-4.77152
2810474O19Rik	49985.4	protein_coding	1.05212e-24	1.29284e-23	-2.32913	0.022785	0.0669186	1.19264	3.96659e-18	4.20852e-17	-1.95291
Mybbp1a	48680.3	protein_coding	1.08507e-24	1.33252e-23	-2.53665	0.00132919	0.00614582	1.31439	9.58589e-15	8.17993e-14	-1.92991
Lclat1	14102.1	protein_coding	1.10889e-24	1.36095e-23	2.53798	1.80921e-12	3.83198e-11	1.78552	1.3164e-70	6.91629e-69	4.53162
Sox8	543.56	protein_coding	1.23365e-24	1.51316e-23	65.2929	0.000195866	0.00113378	-2.27704	1.27964e-16	1.2289e-15	28.6745
Tnfaip3	224369	protein_coding	1.25009e-24	1.53239e-23	2.28152	9.01248e-197	9.15308e-193	9.32027	0	0	21.2643
Cd47	88923	protein_coding	1.42259e-24	1.74281e-23	-2.1848	0.000570476	0.00293132	1.27981	7.22116e-14	5.8631e-13	-1.70714
Nde1	24109	protein_coding	1.43543e-24	1.75747e-23	1.7983	3.10338e-07	3.27459e-06	-1.31282	6.40654e-09	3.49238e-08	1.3698
Ftsj3	25400.7	protein_coding	1.57667e-24	1.92924e-23	-2.11115	0.282827	0.457606	1.07687	8.42697e-23	1.12466e-21	-1.96045
Gm29397	2108.76	processed_pseudogene	1.5797e-24	1.93178e-23	-5.50119	0.000215922	0.00123788	1.8154	4.15322e-13	3.20416e-12	-3.03029
Nuf2	848.274	protein_coding	1.63104e-24	1.99337e-23	23.8355	3.49388e-08	4.29586e-07	-3.97131	3.96415e-09	2.20027e-08	6.00192
Ttpal	37020.3	protein_coding	1.64098e-24	2.0043e-23	1.74771	8.10427e-09	1.10183e-07	-1.34068	2.6243e-07	1.21269e-06	1.3036
Rpl39-ps	59433.1	transcribed_processed_pseudogene	1.6665e-24	2.03425e-23	-3.0393	1.68809e-27	1.15839e-25	3.02721	0.968692	0.980647	-1.004
Fgf13	5453.1	protein_coding	1.80947e-24	2.20745e-23	2.84161	0.0568278	0.139004	-1.19194	3.66932e-19	4.14305e-18	2.38402
Phlpp1	8583.28	protein_coding	1.84027e-24	2.24368e-23	2.46642	0.00628391	0.0233685	-1.24711	3.91832e-16	3.65305e-15	1.9777
Dstn	3628.95	protein_coding	1.95435e-24	2.38133e-23	3.21114	1.23871e-05	9.56314e-05	-1.56723	5.87625e-11	3.80024e-10	2.04893
Colgalt1	20469.4	protein_coding	1.9597e-24	2.38641e-23	-2.27532	0.184733	0.338197	1.10618	1.24309e-21	1.57688e-20	-2.05692
Rpp21	6955.45	protein_coding	2.03784e-24	2.48008e-23	-2.14181	0.000697372	0.00349292	1.27393	8.52706e-14	6.89373e-13	-1.68126
Rln3	762.256	protein_coding	2.1395e-24	2.60224e-23	15.6859	1.84751e-19	7.18903e-18	-8.25189	0.019181	0.0415341	1.90089
Eml4	29322.9	protein_coding	2.21384e-24	2.69106e-23	1.79873	2.89923e-10	4.77997e-09	-1.40189	4.59034e-06	1.83693e-05	1.28308
Wipf1	157118	protein_coding	2.272e-24	2.7601e-23	1.49123	0.729332	0.841142	-1.01274	6.65992e-26	1.0392e-24	1.47247
AC238811.2	1649.34	lincRNA	2.3817e-24	2.89164e-23	86.2398	5.22488e-05	0.00034705	-4.57872	5.34896e-12	3.77446e-11	18.8349
Nudt4	14520.7	protein_coding	2.38514e-24	2.89408e-23	1.78854	1.53359e-08	1.98916e-07	1.33753	1.61363e-59	6.76517e-58	2.39222
Eno3	3868.51	protein_coding	2.58603e-24	3.13597e-23	-3.07481	0.0622395	0.149381	-1.2236	1.94997e-36	4.54182e-35	-3.76233
Ube2f	13370.7	protein_coding	2.66788e-24	3.2333e-23	1.93043	0.242818	0.411318	-1.07153	5.9433e-22	7.61367e-21	1.80157
5031425E22Rik	7310.98	lincRNA	2.68181e-24	3.24824e-23	-2.10172	0.622392	0.763961	1.03522	6.93837e-25	1.03368e-23	-2.03021
Gm4149	83697.5	processed_pseudogene	2.71882e-24	3.29111e-23	-2.32109	4.71109e-26	2.89694e-24	2.26731	0.761799	0.83852	-1.02372
Nrgn	603.965	protein_coding	2.74184e-24	3.31699e-23	68.4761	0.000424123	0.00225518	-2.46294	6.59179e-16	6.06112e-15	27.8026
4930431P03Rik	3129.2	processed_transcript	2.7902e-24	3.37349e-23	11.2865	0.342617	0.519617	-1.2224	9.80119e-23	1.3022e-21	9.23301
Abhd11	7070.94	protein_coding	2.91146e-24	3.518e-23	-3.06109	0.167076	0.314416	1.15605	3.42939e-21	4.26168e-20	-2.64788
Ccdc126	10274.1	protein_coding	2.96594e-24	3.58169e-23	2.71056	1.3636e-09	2.0547e-08	-1.73362	1.53273e-06	6.51549e-06	1.56352
Tmcc3	5267.19	protein_coding	3.10667e-24	3.74942e-23	2.39329	1.80913e-16	5.45209e-15	-1.9179	0.00768976	0.0183411	1.24787
Gatm	597.455	protein_coding	3.12441e-24	3.76859e-23	26.6236	2.48136e-05	0.000178034	-2.56095	2.28134e-13	1.78794e-12	10.396
Entpd1	7786.26	protein_coding	3.24175e-24	3.9078e-23	4.51158	5.56122e-107	5.94524e-104	10.8221	1.61805e-173	3.46179e-171	48.8249
Gprc5b	2841.48	protein_coding	3.36049e-24	4.04854e-23	-9.66008	0.000132543	0.000800302	2.2638	2.00846e-12	1.46766e-11	-4.2672
Blmh	20631.8	protein_coding	3.40285e-24	4.09713e-23	2.61151	0.00459773	0.0179525	-1.28234	1.30248e-15	1.17728e-14	2.03652
Clip2	8321.74	protein_coding	3.58233e-24	4.31068e-23	3.1762	0.592547	0.741578	-1.05721	1.32579e-24	1.9486e-23	3.00432
Zfp964	1136.2	protein_coding	3.86813e-24	4.65184e-23	7.09957	0.425097	0.601755	1.12251	9.14809e-29	1.59538e-27	7.96932
Shkbp1	26019.5	protein_coding	3.97368e-24	4.77594e-23	1.66199	0.00636955	0.023648	-1.13476	7.54828e-16	6.90694e-15	1.46462
Gm6637	792.737	processed_pseudogene	4.10851e-24	4.93507e-23	56.9242	0.6688	0.798112	1.09476	1.04583e-25	1.61851e-24	62.3183
Galr3	480.412	protein_coding	4.16451e-24	4.99938e-23	69.55	2.09387e-08	2.65817e-07	-4.05741	1.09169e-11	7.52936e-11	17.1415
Rfx3	11872.3	protein_coding	4.24004e-24	5.08704e-23	-1.94116	6.11828e-05	0.000399725	-1.28767	4.85786e-49	1.62343e-47	-2.49958
Rab11fip5	1831.72	protein_coding	4.40484e-24	5.28165e-23	6.31528	0.000598222	0.00305304	1.63462	2.95877e-41	7.98483e-40	10.3231
Tlnrd1	9677.5	protein_coding	4.48344e-24	5.37272e-23	2.30842	0.000248021	0.00139513	1.31342	3.21107e-46	1.01122e-44	3.03192
D030028A08Rik	1485.22	processed_transcript	4.49173e-24	5.37949e-23	-5.95528	0.0339207	0.0918173	-1.46894	1.89918e-36	4.42851e-35	-8.74793
Armcx3	5933.19	protein_coding	4.52414e-24	5.4151e-23	2.41187	1.99197e-08	2.53674e-07	-1.56212	1.84487e-07	8.6504e-07	1.54398
Hmgb1	27684.6	protein_coding	4.58141e-24	5.48043e-23	1.62185	0.0119175	0.0396248	-1.11747	1.50325e-16	1.43434e-15	1.45136
Prr11	938.515	protein_coding	4.68086e-24	5.5961e-23	17.0913	1.91998e-05	0.000141044	-2.64607	8.82965e-12	6.14287e-11	6.45911
Yae1d1	6647.4	protein_coding	4.70677e-24	5.62376e-23	-2.42098	9.07812e-06	7.234e-05	-1.45996	1.84042e-51	6.4846e-50	-3.53453
Themis2	1608.35	protein_coding	4.74189e-24	5.66239e-23	12.3204	6.98433e-07	6.97471e-06	2.36193	3.43014e-45	1.04994e-43	29.1
Rpl30	13686.7	protein_coding	4.85958e-24	5.79952e-23	-2.19996	0.784068	0.878384	-1.02051	2.46747e-28	4.22503e-27	-2.24509
Pgam1-ps2	9506.47	processed_pseudogene	4.87047e-24	5.8091e-23	2.59564	0.0483098	0.122146	-1.18595	1.4725e-18	1.59993e-17	2.18866
Usp24	69555.8	protein_coding	5.11349e-24	6.09538e-23	-1.67612	0.0137961	0.0446079	-1.12569	5.00878e-40	1.2961e-38	-1.8868
Gm12305	592.826	sense_intronic	5.37146e-24	6.39912e-23	35.8999	0.00874589	0.0308468	-1.75324	6.7708e-18	7.10386e-17	20.4764
Nle1	8012.2	protein_coding	5.44879e-24	6.48745e-23	-2.96766	0.210471	0.371198	1.13695	1.84709e-21	2.32601e-20	-2.61019
Atp9b	52277.8	protein_coding	5.64594e-24	6.71823e-23	2.15392	0.864306	0.92868	-1.01216	2.97668e-26	4.71205e-25	2.12804
Fosl2	3293.68	protein_coding	5.69835e-24	6.77663e-23	-4.40776	1.11721e-33	1.22004e-31	5.32997	0.144369	0.236098	1.20923
Trim56	91309.7	protein_coding	6.58305e-24	7.82416e-23	-1.53389	0.149138	0.289608	1.05916	1.19186e-20	1.4389e-19	-1.44821
Oaf	613.497	protein_coding	6.79268e-24	8.06859e-23	55.8117	1.78305e-06	1.65527e-05	-3.75398	8.12799e-12	5.66421e-11	14.8674
Tmem106a	2272.14	protein_coding	6.90527e-24	8.19754e-23	4.08407	0.00428985	0.0169064	-1.41626	2.71558e-15	2.40019e-14	2.88369
Ubl3	33224.6	protein_coding	7.53714e-24	8.94243e-23	1.99601	0.412549	0.590244	-1.05356	3.67773e-23	5.01801e-22	1.89454
Plekho1	7474.98	protein_coding	7.59055e-24	9.00054e-23	5.0209	1.18037e-05	9.17909e-05	1.87837	4.33751e-50	1.48542e-48	9.4311
Slc39a13	7971.32	protein_coding	7.66357e-24	9.08183e-23	2.31465	0.491252	0.660246	-1.05335	1.82738e-23	2.5452e-22	2.19742
Adra2a	475.202	protein_coding	7.70216e-24	9.12224e-23	59.6455	2.33843e-09	3.41714e-08	-4.59158	2.6848e-10	1.64943e-09	12.9902
Cemip	458.199	protein_coding	8.43813e-24	9.98808e-23	52.6332	2.5935e-20	1.08617e-18	-15.1469	0.00228074	0.00607759	3.47486
Pwp2	12759.6	protein_coding	8.77054e-24	1.03755e-22	-2.14158	0.00123957	0.00578408	1.26064	6.898e-14	5.60949e-13	-1.69881
C1qbp	14673.4	protein_coding	9.583e-24	1.133e-22	-2.57319	0.00320798	0.0132011	1.29923	7.68893e-15	6.61013e-14	-1.98056
Wdr37	30096.3	protein_coding	9.77158e-24	1.15463e-22	-2.11136	0.463533	0.635824	-1.05279	2.52916e-30	4.69899e-29	-2.22281
E430014B02Rik	913.95	TEC	9.88953e-24	1.16789e-22	-8.73891	0.000911267	0.00442074	-2.23528	4.55517e-39	1.15004e-37	-19.5339
Gm45140	21118.3	protein_coding	1.04645e-23	1.23506e-22	2.06597	1.61994e-05	0.000121597	1.331	2.41963e-50	8.3691e-49	2.74981
Dusp5	4640.88	protein_coding	1.05648e-23	1.24618e-22	-3.51728	5.8026e-54	1.93217e-51	6.12146	5.65289e-07	2.51047e-06	1.7404
Tyms	3916.6	protein_coding	1.14739e-23	1.35263e-22	4.24894	0.0158622	0.0500767	-1.36773	1.28677e-16	1.23516e-15	3.10655
Anxa4	1931.89	protein_coding	1.18492e-23	1.39607e-22	7.39209	0.917297	0.958296	1.01762	3.0439e-26	4.81113e-25	7.52238
Heatr5a	9955.83	protein_coding	1.22385e-23	1.44109e-22	-2.6635	0.245429	0.414566	-1.11436	3.02306e-32	6.00359e-31	-2.96811
Baiap3	7363.25	protein_coding	1.24826e-23	1.46898e-22	4.70974	0.0347555	0.0936279	-1.34952	1.07825e-17	1.11439e-16	3.48994
Stil	754.337	protein_coding	1.26994e-23	1.49363e-22	23.904	1.6026e-08	2.07602e-07	-4.18394	2.31271e-08	1.19155e-07	5.71328
Dhrs1	8311.99	protein_coding	1.31645e-23	1.54744e-22	2.76419	0.00490634	0.0189643	-1.2991	3.73297e-15	3.27017e-14	2.12776
Chst11	2263.05	protein_coding	1.54834e-23	1.81896e-22	9.44755	5.97981e-06	4.96371e-05	2.23445	4.95406e-46	1.55304e-44	21.1101
Slc25a13	2182.48	protein_coding	1.58462e-23	1.86051e-22	6.66417	0.452081	0.625921	-1.13101	1.05149e-22	1.39435e-21	5.89224
Bicd1	577.789	protein_coding	1.60397e-23	1.88214e-22	33.3703	2.68781e-08	3.3659e-07	-4.14047	2.07829e-09	1.18752e-08	8.05955
Ublcp1	5745.88	protein_coding	1.71984e-23	2.01693e-22	2.77717	1.66542e-06	1.55388e-05	-1.56448	3.87179e-09	2.15246e-08	1.77514
Ogt	187183	protein_coding	1.75056e-23	2.05179e-22	-2.00968	0.0107241	0.0363652	-1.18194	6.98478e-40	1.79622e-38	-2.37533
Gdi2	145454	protein_coding	1.81939e-23	2.13122e-22	2.04582	0.613812	0.7576	1.03437	6.20643e-29	1.09154e-27	2.11614
Hspa5	236479	protein_coding	1.90133e-23	2.22593e-22	1.98994	0.00815102	0.0290768	1.18587	2.32616e-40	6.07229e-39	2.35982
Fam169b	31891.6	protein_coding	1.92292e-23	2.24991e-22	-2.09832	1.26932e-18	4.59578e-17	1.847	0.0652896	0.120935	-1.13607
Gm14718	4162.11	antisense_RNA	1.95788e-23	2.28949e-22	18.3436	0.0272136	0.0771906	-1.79797	5.28939e-17	5.21476e-16	10.2024
Sh3glb1	42255.5	protein_coding	2.06506e-23	2.41343e-22	1.67177	0.0187874	0.0573934	-1.11905	1.22644e-16	1.17944e-15	1.49392
Gm13410	12255.2	processed_pseudogene	2.14489e-23	2.50529e-22	2.17946	0.00751462	0.0271499	-1.21182	1.94046e-15	1.72834e-14	1.7985
Cxcl10	5422.67	protein_coding	2.21839e-23	2.58965e-22	28.1978	3.36311e-05	0.000233225	3.26598	3.65933e-45	1.11844e-43	92.0936
Dok3	2600.59	protein_coding	2.36394e-23	2.75797e-22	3.70692	8.79283e-34	9.65405e-32	-4.49494	0.140721	0.231024	-1.21258
Mafb	846.223	protein_coding	2.37097e-23	2.76459e-22	15.5845	3.24835e-07	3.41514e-06	-3.17046	3.72623e-09	2.07654e-08	4.91554
Rpl18-ps1	3562	processed_pseudogene	2.41241e-23	2.81129e-22	-2.75056	6.34769e-08	7.46147e-07	1.69247	1.89601e-07	8.87414e-07	-1.62517
Gm3739	487.278	protein_coding	2.44034e-23	2.84221e-22	61.0401	0.000108631	0.000669654	-2.46662	5.72956e-15	4.98138e-14	24.7464
Ccnf	1433.36	protein_coding	2.46317e-23	2.86716e-22	5.62086	5.93365e-17	1.8657e-15	-3.69977	0.0147319	0.0328885	1.51925
Pvr	24893.8	protein_coding	2.47186e-23	2.87563e-22	1.8635	0.0961122	0.207994	1.10065	2.24788e-34	4.81427e-33	2.05107
Ide	42269.6	protein_coding	2.54882e-23	2.96345e-22	2.08361	0.212442	0.373572	-1.08935	7.50456e-21	9.16105e-20	1.91271
Nek2	763.922	protein_coding	2.68512e-23	3.12015e-22	24.943	2.92071e-08	3.64183e-07	-4.22557	2.3915e-08	1.2297e-07	5.90287
Lonrf3	490.775	protein_coding	2.69642e-23	3.13149e-22	32.5904	3.48884e-09	4.987e-08	-4.18146	4.49307e-09	2.47991e-08	7.79402
Mmp14	2069.99	protein_coding	2.71735e-23	3.15399e-22	6.1557	0.645722	0.780724	-1.07458	1.32996e-23	1.85737e-22	5.72844
Ctsz	15099.1	protein_coding	2.75294e-23	3.19348e-22	2.74733	0.272117	0.445494	-1.10858	2.29068e-21	2.86722e-20	2.47823
Gm3095	526.97	protein_coding	2.99682e-23	3.4744e-22	70.4292	3.04604e-07	3.2191e-06	-4.32	5.50998e-11	3.57555e-10	16.3031
9330175E14Rik	15334.6	lincRNA	3.06487e-23	3.55126e-22	-3.24201	0.431288	0.60747	-1.09217	5.94138e-30	1.0902e-28	-3.54084
Mak16	19459.6	protein_coding	3.08351e-23	3.57082e-22	-1.59458	0.44428	0.61904	-1.03485	1.3405e-29	2.43816e-28	-1.65014
Bcas2	25623.4	protein_coding	3.16025e-23	3.65761e-22	-1.66174	0.0944234	0.20528	1.08424	5.6238e-19	6.29844e-18	-1.53264
Vwde	1728.83	protein_coding	3.20619e-23	3.70866e-22	105.806	1.80345e-07	1.97156e-06	-8.77921	5.76838e-08	2.85434e-07	12.0519
Gm28935	470.21	lincRNA	3.21231e-23	3.71362e-22	-28.6076	3.76509e-06	3.23368e-05	4.80521	2.06118e-11	1.38747e-10	-5.95346
1810034E14Rik	1279.35	antisense_RNA	3.24487e-23	3.74914e-22	-4.54641	0.000576736	0.0029575	1.67857	5.77434e-13	4.40732e-12	-2.7085
Gm14586	97430.7	processed_pseudogene	3.2494e-23	3.75224e-22	-2.56363	4.126e-05	0.000281327	1.43985	8.08932e-11	5.17502e-10	-1.78048
8030451A03Rik	718.745	processed_transcript	3.28821e-23	3.79489e-22	55.6424	0.809813	0.894985	-1.05658	3.61138e-23	4.93396e-22	52.6629
Nop2	13036.5	protein_coding	3.34266e-23	3.85555e-22	-2.03729	0.135529	0.269237	-1.10752	2.29357e-33	4.73617e-32	-2.25635
Gm12178	2067.82	processed_pseudogene	3.40207e-23	3.92185e-22	-3.92647	0.0888168	0.195539	1.25841	7.55174e-19	8.36739e-18	-3.12018
Arhgef18	59614.9	protein_coding	3.42655e-23	3.94782e-22	-6.6516	0.00035787	0.00193687	1.89802	2.61686e-12	1.89688e-11	-3.50449
Slc30a3	709.078	protein_coding	3.45465e-23	3.97794e-22	31.464	0.802126	0.890644	1.05114	1.54085e-24	2.25193e-23	33.0731
Map3k12	6211.69	protein_coding	3.53299e-23	4.06584e-22	2.84034	0.00373976	0.0150642	-1.32041	1.69689e-14	1.42515e-13	2.1511
Nolc1	24363.2	protein_coding	3.72941e-23	4.28946e-22	-1.96436	0.593768	0.742283	1.03491	1.09953e-23	1.54283e-22	-1.8981
Dennd2d	353689	protein_coding	3.88893e-23	4.4704e-22	2.38324	0.0490142	0.123567	-1.17521	7.11259e-18	7.4474e-17	2.02793
Ap2a2	21450.8	protein_coding	3.96292e-23	4.55287e-22	-1.64975	0.137192	0.271735	1.07377	1.40839e-19	1.62742e-18	-1.53641
Rps15a-ps7	124058	processed_pseudogene	4.00232e-23	4.59554e-22	-2.54776	5.23944e-14	1.28376e-12	1.94582	0.00227758	0.00606993	-1.30935
Slco4a1	1364.75	protein_coding	4.08487e-23	4.68767e-22	12.9308	0.0108446	0.0366455	-1.74365	7.73744e-16	7.07691e-15	7.41596
Snx25	17906.7	protein_coding	4.26206e-23	4.88826e-22	2.42897	0.0193977	0.0588684	-1.21415	2.07427e-16	1.96743e-15	2.00055
Nop53	61312.9	protein_coding	4.34148e-23	4.97653e-22	-2.07497	4.28653e-27	2.86408e-25	2.10551	0.831866	0.887915	1.01472
Slc20a1	59304.5	protein_coding	4.94001e-23	5.65941e-22	-2.50784	0.583517	0.734216	-1.04906	1.28718e-28	2.22606e-27	-2.63089
Pclaf	1651.73	protein_coding	4.96597e-23	5.68595e-22	13.7334	7.13099e-10	1.11677e-08	-4.30649	5.87526e-06	2.31937e-05	3.18901
Thy1	164701	protein_coding	5.10787e-23	5.84514e-22	-2.51895	8.80217e-06	7.04173e-05	1.47604	1.01529e-09	5.94368e-09	-1.70656
Frmd6	9576.02	protein_coding	5.29208e-23	6.05252e-22	-2.10838	0.000103683	0.000642077	1.3208	3.08771e-11	2.04726e-10	-1.59629
Nr3c1	69319.9	protein_coding	5.51423e-23	6.30304e-22	1.91186	1.65782e-05	0.000124028	-1.30189	4.42157e-10	2.66215e-09	1.46853
Rap2a	5231.59	protein_coding	5.88532e-23	6.72344e-22	2.24913	0.000328526	0.0017943	-1.30507	4.54282e-12	3.22425e-11	1.72338
Mctp1	428.359	protein_coding	6.06104e-23	6.92029e-22	64.8209	8.39178e-09	1.13636e-07	-4.39895	2.05528e-10	1.27513e-09	14.7355
Armcx6	1240.4	protein_coding	6.19077e-23	7.06443e-22	6.79119	0.443686	0.618754	-1.1271	8.08138e-22	1.03335e-20	6.02536
Lyz2	2246.61	protein_coding	6.35254e-23	7.24496e-22	5.57057	8.04887e-05	0.000511701	-1.84162	3.30617e-11	2.18791e-10	3.02482
Anapc5	65617.1	protein_coding	6.50843e-23	7.41858e-22	-1.73071	0.617532	0.76055	-1.02647	3.21235e-28	5.46441e-27	-1.77652
Nudt22	4358.06	protein_coding	6.60427e-23	7.52361e-22	2.58705	0.241346	0.409816	1.10432	1.61551e-30	3.02042e-29	2.85695
Kitl	704.083	protein_coding	6.81189e-23	7.75577e-22	13.3602	0.011639	0.0388452	-1.62629	2.94817e-16	2.77475e-15	8.2151
Akap5	720.615	protein_coding	7.0033e-23	7.96924e-22	15.823	4.68799e-16	1.35838e-14	-7.02526	0.00401284	0.0102032	2.2523
Aoc2	6073.56	protein_coding	7.0691e-23	8.03961e-22	-2.89308	0.110317	0.230935	-1.1805	2.13039e-33	4.40797e-32	-3.41528
Sh2b3	29796.2	protein_coding	7.18976e-23	8.17226e-22	1.71347	8.53435e-08	9.87185e-07	-1.31292	2.49891e-07	1.15888e-06	1.30509
AC158538.2	580.125	lincRNA	7.26179e-23	8.24952e-22	27.5076	6.03938e-05	0.000395021	-2.5949	1.19613e-12	8.89089e-12	10.6006
Phtf1	27536.4	protein_coding	7.68892e-23	8.72986e-22	1.58453	0.299268	0.474975	-1.04582	4.69523e-21	5.78279e-20	1.5151
Sh3d19	3573.11	protein_coding	8.00002e-23	9.07802e-22	3.36962	1.50784e-19	5.91258e-18	-2.80992	0.128988	0.21489	1.19919
Fam20b	25842.5	protein_coding	8.19301e-23	9.29182e-22	1.79307	0.0303974	0.0841533	-1.12639	9.48843e-17	9.19726e-16	1.59188
Irs2	4257.86	protein_coding	8.45846e-23	9.58752e-22	-4.17988	1.19464e-17	3.99106e-16	3.24025	0.0550783	0.10455	-1.28999
Rpl10-ps3	162425	protein_coding	8.98694e-23	1.01809e-21	-2.3952	5.21378e-17	1.65214e-15	2.00968	0.0348809	0.0703415	-1.19183
Cables1	488.299	protein_coding	9.24376e-23	1.0466e-21	87.8211	1.73501e-19	6.77723e-18	-25.8445	0.00940052	0.0219645	3.39806
Vmn1r43	3173.66	protein_coding	1.00019e-22	1.1318e-21	-4.43421	0.163213	0.309309	-1.22959	5.77953e-32	1.13582e-30	-5.45224
Fhdc1	895.512	protein_coding	1.02291e-22	1.15687e-21	17.0018	9.6992e-10	1.48912e-08	-4.46301	2.35596e-06	9.76887e-06	3.8095
Pnpla7	20855.6	protein_coding	1.04056e-22	1.17617e-21	-2.76371	1.29595e-06	1.23526e-05	1.60271	1.79609e-08	9.38187e-08	-1.7244
Bcor	76439.1	protein_coding	1.05665e-22	1.19369e-21	1.49042	0.721123	0.835749	1.0136	3.37155e-27	5.53997e-26	1.51068
AC168881.1	4028.97	processed_pseudogene	1.18944e-22	1.34297e-21	-3.05782	1.07603e-15	3.0483e-14	2.37815	0.015512	0.0344337	-1.2858
Slc46a3	5847.47	protein_coding	1.19159e-22	1.34465e-21	2.73538	0.00030711	0.00168766	-1.40203	7.71755e-12	5.39086e-11	1.95102
Nol8	20497.6	protein_coding	1.20539e-22	1.35946e-21	-1.69686	0.0590546	0.143075	-1.10182	1.03164e-34	2.24185e-33	-1.86963
Tsr1	20638.5	protein_coding	1.21541e-22	1.37e-21	-2.53849	0.107152	0.225657	1.15542	9.78321e-19	1.0731e-17	-2.19704
Adgre4	407.492	protein_coding	1.22879e-22	1.38431e-21	64.1083	1.34428e-09	2.02861e-08	-4.85216	1.3658e-09	7.91968e-09	13.2123
Prkab2	3646.66	protein_coding	1.23039e-22	1.38535e-21	-2.34801	0.0683476	0.160245	-1.17034	8.37772e-34	1.75088e-32	-2.74798
Slain2	37163	protein_coding	1.2594e-22	1.41722e-21	1.5559	0.0831618	0.1865	-1.07518	3.69718e-18	3.9287e-17	1.44711
Lzts3	2300.12	protein_coding	1.45822e-22	1.64005e-21	3.90869	0.000110913	0.000681565	-1.61095	3.87538e-11	2.54834e-10	2.42632
1810006J02Rik	1084.77	lincRNA	1.57004e-22	1.76484e-21	-5.71242	2.57907e-16	7.65877e-15	4.08074	0.0255548	0.0535263	-1.39985
Ralb	5622.74	protein_coding	1.57978e-22	1.77481e-21	2.86218	0.000601675	0.00306604	-1.40001	2.74236e-12	1.98439e-11	2.04441
Calcoco1	21282.9	protein_coding	1.58214e-22	1.77647e-21	1.92968	0.90317	0.951096	1.00758	8.38676e-26	1.30473e-24	1.94431
Dennd4c	24525.6	protein_coding	1.59941e-22	1.79487e-21	2.34876	8.17678e-11	1.45181e-09	-1.6981	8.19413e-05	0.000275568	1.38317
6530402F18Rik	13305.1	processed_transcript	1.60437e-22	1.79945e-21	2.21113	5.07434e-07	5.1742e-06	-1.45908	6.40182e-08	3.14827e-07	1.51543
Lmnb1	22870.3	protein_coding	1.62683e-22	1.82363e-21	2.28078	1.56369e-06	1.46367e-05	-1.45822	1.85059e-08	9.64474e-08	1.56408
Piezo1	34572.3	protein_coding	1.6792e-22	1.88129e-21	-2.10011	2.34959e-09	3.43098e-08	1.53132	8.60892e-06	3.3295e-05	-1.37144
Rps14	153212	protein_coding	1.71413e-22	1.91938e-21	-3.01157	8.00268e-24	4.22209e-22	2.90134	0.72432	0.811087	-1.03799
Dus4l	2190.57	protein_coding	1.73811e-22	1.94515e-21	-3.73661	0.025664	0.0736803	1.34144	3.02544e-16	2.8449e-15	-2.78552
L1cam	11750.6	protein_coding	1.90519e-22	2.13096e-21	-8.82651	1.01158e-09	1.5449e-08	3.62093	1.97038e-05	7.24254e-05	-2.43764
Rpl37a	37252.2	protein_coding	1.98562e-22	2.21969e-21	-2.0569	1.33375e-22	6.4045e-21	1.97098	0.536159	0.658474	-1.0436
Wdfy4	1184.7	protein_coding	1.9926e-22	2.22627e-21	14.3495	0.0677094	0.159235	-1.50737	1.21418e-17	1.24742e-16	9.51957
Srpk1	97982.8	protein_coding	2.02915e-22	2.26586e-21	-2.55348	0.473947	0.645402	1.06676	3.51193e-22	4.55235e-21	-2.39368
C1qc	1993.82	protein_coding	2.2319e-22	2.4909e-21	42.6	1.38252e-05	0.000105531	-4.47605	1.33879e-09	7.76957e-09	9.51731
Ecel1	576.923	protein_coding	2.40011e-22	2.67715e-21	60.1777	0.00655466	0.0242202	-2.10007	7.51793e-16	6.8822e-15	28.6551
Snn	23159.8	protein_coding	2.68523e-22	2.99354e-21	2.00967	0.143146	0.28093	1.10196	4.88384e-32	9.61615e-31	2.21458
Tmem26	553.246	protein_coding	2.70024e-22	3.00862e-21	36.5048	0.0282103	0.0793311	-1.64906	2.49828e-17	2.51562e-16	22.1367
Aifm2	932.839	protein_coding	2.73596e-22	3.04676e-21	11.173	0.0663049	0.156585	-1.43226	1.47687e-17	1.50686e-16	7.801
AC127578.1	4017.36	processed_pseudogene	3.04556e-22	3.38966e-21	-2.62616	1.6351e-15	4.56212e-14	2.12035	0.0180864	0.0394438	-1.23855
Fam214a	27312.1	protein_coding	3.27123e-22	3.63885e-21	1.96648	0.0209523	0.0625857	-1.16122	9.96335e-16	9.04431e-15	1.69346
Lair1	2110.02	protein_coding	3.49404e-22	3.88456e-21	-4.79946	0.044693	0.114767	-1.38343	5.16467e-34	1.08815e-32	-6.63971
Crat	6202.99	protein_coding	3.50416e-22	3.89368e-21	2.14624	3.68584e-06	3.17501e-05	-1.39459	1.1193e-08	5.95459e-08	1.53898
Pigw	2959.85	protein_coding	3.64319e-22	4.04596e-21	-3.75158	0.728813	0.840734	1.0471	2.85146e-23	3.92937e-22	-3.58282
Bcat2	11774.6	protein_coding	3.67817e-22	4.08256e-21	-2.04607	0.196062	0.353328	-1.09557	5.33624e-31	1.01599e-29	-2.2416
Sec63	29013	protein_coding	3.798e-22	4.21327e-21	-1.82125	0.624747	0.765478	1.029	8.67755e-23	1.15736e-21	-1.76992
Slc39a7	38054.1	protein_coding	3.84335e-22	4.26125e-21	-1.69531	0.0037756	0.0151801	1.16029	1.1276e-13	9.05963e-13	-1.46111
Pdlim1	5079.9	protein_coding	3.86323e-22	4.28095e-21	-13.5738	0.531406	0.693919	-1.17617	1.93137e-27	3.21426e-26	-15.9652
Ldhb	4836.28	protein_coding	3.96663e-22	4.39314e-21	2.81802	8.61326e-07	8.47227e-06	-1.61753	5.72139e-08	2.83312e-07	1.74218
Vcp	29736.2	protein_coding	4.06842e-22	4.50341e-21	1.75972	0.840282	0.913787	-1.01096	6.29639e-24	8.97452e-23	1.74064
Gm14377	606.578	antisense_RNA	4.30771e-22	4.76569e-21	48.9967	0.990913	0.996506	1.00235	1.51566e-22	1.99331e-21	49.112
Filip1l	30867	protein_coding	4.33867e-22	4.79734e-21	-3.27463	0.0276043	0.0780156	1.28936	5.08637e-16	4.70608e-15	-2.53973
Adgrl1	39737.5	protein_coding	4.35329e-22	4.81089e-21	-1.94355	4.312e-12	8.85595e-11	-1.56884	2.26812e-66	1.12072e-64	-3.04911
Ncln	30126.7	protein_coding	4.49292e-22	4.96249e-21	-2.30599	0.0122036	0.0404019	1.22611	5.96186e-15	5.17459e-14	-1.88074
Igf1	518.005	protein_coding	4.59572e-22	5.07327e-21	34.4077	3.1218e-06	2.74621e-05	-3.33741	1.30116e-10	8.19019e-10	10.3097
Hba-a1	3326.29	protein_coding	4.6064e-22	5.0823e-21	9.14691	0.916255	0.957935	-1.02172	6.4599e-24	9.19495e-23	8.95242
Casp7	11079.4	protein_coding	4.74236e-22	5.22946e-21	3.1143	0.229704	0.396141	-1.13908	1.09936e-19	1.27316e-18	2.73404
Fam81a	1018.67	protein_coding	4.87273e-22	5.37032e-21	35.7852	0.00168128	0.00755369	1.9503	1.78597e-31	3.45427e-30	69.7918
Dgka	344966	protein_coding	4.88774e-22	5.38394e-21	-2.76196	0.26619	0.439081	1.11589	3.82081e-20	4.51042e-19	-2.47511
Ms4a1	514.016	protein_coding	5.326e-22	5.86351e-21	39.4793	2.07129e-07	2.24624e-06	-4.12781	2.43561e-09	1.38635e-08	9.56423
Grk6	134797	protein_coding	5.34696e-22	5.88156e-21	-1.9426	0.671499	0.800204	1.02776	5.41019e-23	7.2813e-22	-1.89014
E2f7	523.581	protein_coding	5.34819e-22	5.88156e-21	22.9062	7.52236e-09	1.02546e-07	-4.11327	1.11255e-07	5.34833e-07	5.56884
Gpr34	1075.6	protein_coding	5.3685e-22	5.9007e-21	-19.0985	0.610072	0.754907	1.17077	3.10859e-22	4.03709e-21	-16.3128
Pigm	23622.8	protein_coding	5.60252e-22	6.15459e-21	-1.54844	0.551941	0.710918	-1.02597	2.56646e-27	4.23384e-26	-1.58865
Lrrc49	698.934	protein_coding	5.81086e-22	6.38001e-21	32.8126	0.553991	0.71225	1.13273	3.52674e-24	5.0511e-23	37.1676
Sf1	123177	protein_coding	5.86923e-22	6.44061e-21	-1.41253	0.0123512	0.0408196	1.08781	7.36186e-15	6.33419e-14	-1.29851
Smim1	636.732	protein_coding	6.06218e-22	6.64876e-21	45.5009	0.153914	0.296613	1.29177	3.35504e-25	5.07117e-24	58.7765
Tnfrsf13b	17045.5	protein_coding	6.24978e-22	6.85082e-21	2.06168	0.476802	0.647668	-1.05053	1.6e-21	2.02098e-20	1.96252
Cd300a	441.408	protein_coding	7.67083e-22	8.40399e-21	19.7622	1.18263e-11	2.30755e-10	-4.81533	7.00565e-06	2.74007e-05	4.10401
Hmmr	885.699	protein_coding	7.68233e-22	8.41205e-21	54.1295	4.09989e-07	4.22941e-06	-5.7124	3.36077e-08	1.70113e-07	9.47579
Nr4a2	1398.1	protein_coding	7.92896e-22	8.67743e-21	26.4418	0.0968683	0.209207	1.5333	3.27696e-29	5.84753e-28	40.5433
Npas2	750.457	protein_coding	7.99885e-22	8.7492e-21	-15.7429	6.01917e-23	2.93897e-21	15.4345	0.92679	0.953437	-1.01999
Uspl1	27014.2	protein_coding	8.42872e-22	9.21443e-21	-1.74881	0.00590692	0.0221818	1.16318	7.5586e-14	6.13228e-13	-1.50348
Rasgrf1	484.549	protein_coding	8.47639e-22	9.26156e-21	77.0369	3.3176e-14	8.2989e-13	-13.9173	0.00018686	0.000598813	5.53532
Stk26	49014.2	protein_coding	8.98002e-22	9.80657e-21	1.90359	2.52734e-12	5.27058e-11	-1.55099	0.00117221	0.00329409	1.22734
Laptm4b	3279.77	protein_coding	9.31195e-22	1.01636e-20	3.50254	0.10991	0.230292	1.19973	4.39143e-31	8.40732e-30	4.20212
Pole2	2724.15	protein_coding	9.54845e-22	1.04161e-20	-5.48573	0.846148	0.917862	-1.03407	3.82873e-25	5.76197e-24	-5.67266
Wdr12	5909.25	protein_coding	9.71958e-22	1.05971e-20	-2.41697	0.149864	0.290677	1.13555	2.08102e-18	2.24583e-17	-2.12845
Mis18bp1	587.371	protein_coding	1.00571e-21	1.09593e-20	15.2433	1.56629e-07	1.73281e-06	-3.195	2.97028e-08	1.51084e-07	4.77098
Cenpe	2129.13	protein_coding	1.01681e-21	1.10743e-20	6.47762	2.81887e-09	4.06943e-08	-2.85402	1.25301e-05	4.74607e-05	2.26965
Rsl1d1	30398.8	protein_coding	1.04412e-21	1.13656e-20	-1.68274	0.17689	0.328006	1.0717	8.63036e-19	9.50668e-18	-1.57016
Wdr4	9354.07	protein_coding	1.14515e-21	1.24586e-20	-2.69794	0.712823	0.830115	1.03698	9.36799e-23	1.24704e-21	-2.60174
Zc3hav1	142076	protein_coding	1.15175e-21	1.25237e-20	-1.74213	4.14439e-13	9.40569e-12	1.48311	0.00302144	0.00786561	-1.17465
Gm16083	356.728	antisense_RNA	1.15268e-21	1.25272e-20	-82.0212	0.0219812	0.065104	3.02213	7.17048e-18	7.50424e-17	-27.1402
Prkra	2366.14	protein_coding	1.17188e-21	1.27289e-20	3.34705	0.559849	0.716636	-1.06552	2.49328e-21	3.11517e-20	3.14125
Gjb2	1269.15	protein_coding	1.21798e-21	1.32227e-20	25.748	0.652857	0.786285	1.12673	1.16752e-24	1.7233e-23	29.0111
Itga9	1570.61	protein_coding	1.22156e-21	1.32545e-20	14.763	3.91164e-07	4.05167e-06	2.70349	5.84413e-42	1.61711e-40	39.9116
Bub1	700.662	protein_coding	1.26984e-21	1.3771e-20	33.2801	3.66321e-06	3.15954e-05	-3.83518	1.96723e-09	1.12623e-08	8.67757
Gm15283	330.356	antisense_RNA	1.27383e-21	1.38069e-20	70.037	5.44472e-19	2.02923e-17	-17.1053	0.00228424	0.00608613	4.09445
Ermp1	22851.1	protein_coding	1.32505e-21	1.43544e-20	2.15975	0.00831051	0.0295679	-1.21836	4.45402e-14	3.65786e-13	1.77267
Mtg1	5502.96	protein_coding	1.48565e-21	1.60856e-20	-2.23908	0.0660042	0.156038	1.16098	1.04377e-16	1.00844e-15	-1.9286
Etv5	2715.94	protein_coding	1.53446e-21	1.66052e-20	6.41596	0.90431	0.951465	-1.02086	3.02048e-23	4.14577e-22	6.28488
Nrip1	57242.2	protein_coding	1.59841e-21	1.7288e-20	1.82491	7.9796e-12	1.59686e-10	1.49238	1.74731e-64	8.29793e-63	2.72346
Actn1	33426.1	protein_coding	1.8089e-21	1.95543e-20	-5.62149	0.00145363	0.00665601	-1.72423	2.14626e-40	5.60974e-39	-9.69273
Cox7a2l	64700.8	protein_coding	1.84949e-21	1.99824e-20	-2.52324	5.50606e-08	6.53648e-07	1.64151	2.30392e-06	9.57031e-06	-1.53714
Reep3	18624.4	protein_coding	1.85074e-21	1.99852e-20	2.37286	0.117076	0.241157	-1.1409	1.00613e-17	1.04192e-16	2.07981
Iqsec2	947.301	protein_coding	1.96197e-21	2.11751e-20	10.8038	0.0420634	0.109332	-1.50495	4.09541e-16	3.8113e-15	7.17886
Dgki	576.722	protein_coding	1.97657e-21	2.13213e-20	45.6757	0.0017032	0.00764541	-2.42516	1.21982e-13	9.7628e-13	18.8341
Frmd8	82953	protein_coding	2.06999e-21	2.23172e-20	-1.82283	2.87861e-28	2.13395e-26	1.91957	0.380691	0.509603	1.05307
Gtpbp4	27964	protein_coding	2.09025e-21	2.25237e-20	-1.54342	0.0136178	0.0441749	1.11229	2.04976e-14	1.71665e-13	-1.38761
Gm45705	1311.63	TEC	2.10655e-21	2.26873e-20	-5.01525	0.049373	0.12424	1.39046	2.7733e-16	2.61491e-15	-3.6069
Dpy19l4	14273.9	protein_coding	2.21282e-21	2.38192e-20	2.09138	9.07216e-11	1.60099e-09	-1.59632	0.000242953	0.000764636	1.31013
Zfp281	30288.1	protein_coding	2.25825e-21	2.42953e-20	-1.97564	0.00977486	0.033778	1.19048	4.46758e-14	3.66755e-13	-1.65953
Socs2	3497.75	protein_coding	2.32283e-21	2.49769e-20	-9.89126	6.49761e-88	4.71355e-85	93.464	3.41075e-42	9.51388e-41	9.44915
Exosc2	11153.7	protein_coding	2.52116e-21	2.70951e-20	-2.07603	0.00352573	0.0143143	1.23744	6.66759e-13	5.06488e-12	-1.67768
Rnf122	5557.62	protein_coding	2.6104e-21	2.80394e-20	-3.11216	3.25249e-05	0.000226559	1.604	2.5299e-09	1.43726e-08	-1.94025
Mcoln3	3282.28	protein_coding	2.65673e-21	2.85219e-20	-3.72695	0.689984	0.813451	1.05503	3.89278e-22	5.03031e-21	-3.53256
Gsr	9384.83	protein_coding	2.67463e-21	2.86989e-20	2.51888	0.0404029	0.105797	-1.20138	8.85258e-16	8.05779e-15	2.09665
A630033H20Rik	2257.43	protein_coding	2.68168e-21	2.87594e-20	-6.80183	0.019393	0.0588628	1.57759	7.22442e-15	6.21852e-14	-4.31152
Gm36931	1219.39	TEC	3.08994e-21	3.31202e-20	-15.1858	0.243773	0.412593	-1.4111	6.75805e-28	1.13932e-26	-21.4287
Gm15428	516.363	processed_pseudogene	3.10377e-21	3.32509e-20	67.4724	6.5856e-08	7.72325e-07	-5.98989	4.39662e-08	2.20075e-07	11.2644
2700097O09Rik	7726.6	protein_coding	3.14121e-21	3.36343e-20	2.90735	1.9082e-11	3.62916e-10	-2.01782	0.000653708	0.00191292	1.44084
Gm8812	556.765	processed_pseudogene	3.22959e-21	3.45624e-20	-13.5924	1.8874e-14	4.8344e-13	7.86974	0.00978816	0.0227779	-1.72717
AL591207.1	497.89	bidirectional_promoter_lncRNA	3.2981e-21	3.52769e-20	54.2164	0.00711826	0.0259115	-2.05792	4.90343e-15	4.28106e-14	26.3452
Ankrd29	716.946	protein_coding	3.35128e-21	3.5827e-20	15.0094	0.415449	0.592763	1.16427	1.41021e-24	2.06682e-23	17.475
Dmpk	372.617	protein_coding	3.37194e-21	3.60289e-20	47.8617	5.51345e-08	6.53761e-07	-4.01056	1.45992e-09	8.43946e-09	11.9339
Efnb2	2129.8	protein_coding	3.39909e-21	3.62998e-20	8.09256	0.00458343	0.017907	1.68341	2.34122e-35	5.20765e-34	13.6231
Pde11a	1685.25	protein_coding	3.48575e-21	3.72057e-20	-4.75981	0.00689106	0.0252428	1.54427	1.37307e-13	1.09345e-12	-3.08224
Ticrr	1676.22	protein_coding	3.69196e-21	3.9386e-20	6.7233	0.0575664	0.140388	-1.39246	3.62433e-16	3.38963e-15	4.82835
Nlrp10	296.473	protein_coding	4.03618e-21	4.30357e-20	-67.645	0.000154406	0.000919464	5.66065	6.27792e-14	5.1233e-13	-11.95
Mir22hg	1291.11	processed_transcript	4.20747e-21	4.48385e-20	12.3841	0.134118	0.267551	1.36619	2.78513e-28	4.76503e-27	16.9191
Gm13436	52100.3	processed_pseudogene	4.21025e-21	4.48446e-20	-2.43898	3.64209e-08	4.46458e-07	1.6297	5.12316e-06	2.0368e-05	-1.49659
Krt17	476.03	protein_coding	4.2789e-21	4.55519e-20	59.4625	3.06804e-05	0.00021489	-3.46404	3.65658e-11	2.40828e-10	17.1657
Calm2	54645.7	protein_coding	4.48519e-21	4.7723e-20	1.71324	0.0260887	0.0746672	-1.12569	4.95945e-15	4.32634e-14	1.52195
Slc35e4	1414.34	protein_coding	4.89546e-21	5.2061e-20	8.2087	0.0835586	0.187127	1.36145	1.67645e-29	3.03855e-28	11.1757
Nedd9	74120.7	protein_coding	4.93455e-21	5.24493e-20	1.6198	0.196196	0.353448	-1.06365	2.17393e-18	2.34123e-17	1.52287
Fbxl12	31896.6	protein_coding	4.94659e-21	5.25498e-20	-2.33978	0.00288305	0.0120793	1.2878	1.59003e-12	1.17013e-11	-1.81688
Fam102a	127185	protein_coding	5.06608e-21	5.3791e-20	-2.32304	5.99732e-05	0.00039296	1.40054	1.58798e-09	9.14917e-09	-1.65868
CT025525.2	3865.12	processed_pseudogene	5.08419e-21	5.39551e-20	3.12052	0.000416497	0.00221986	-1.47138	7.13404e-11	4.58936e-10	2.12082
Tgtp1	27819.1	protein_coding	5.0951e-21	5.40426e-20	-12.6681	0.00644123	0.0238792	2.00253	3.90982e-13	3.02425e-12	-6.32604
Nsd3	99959	protein_coding	5.15673e-21	5.46678e-20	-1.91746	0.757957	0.860764	-1.02021	4.08103e-25	6.13721e-24	-1.9562
Syngr2	24497	protein_coding	5.36764e-21	5.68741e-20	2.17157	0.13065	0.262126	1.12225	1.1787e-30	2.21774e-29	2.43706
Gm7278	3759.62	processed_pseudogene	5.54377e-21	5.87096e-20	4.95193	0.167031	0.314406	1.23234	2.48511e-29	4.46911e-28	6.10245
Il1rn	1206.09	protein_coding	5.65295e-21	5.98346e-20	83.707	4.14914e-11	7.61313e-10	-15.9773	0.000364137	0.0011123	5.23911
Ifi202b	2386.25	protein_coding	5.85084e-21	6.18971e-20	40.1583	4.13494e-14	1.02301e-12	5.70522	3.30326e-45	1.01259e-43	229.112
Gm10036	24070.1	protein_coding	5.94662e-21	6.28776e-20	-2.87488	2.23529e-15	6.16891e-14	2.30799	0.0361845	0.0726174	-1.24562
Uap1l1	6165.88	protein_coding	6.27336e-21	6.62978e-20	2.18013	0.180767	0.333279	1.10435	4.51473e-29	7.98077e-28	2.40762
Pdk3	8759.47	protein_coding	6.40306e-21	6.76334e-20	2.70738	0.199278	0.357268	-1.13304	3.32027e-18	3.54088e-17	2.38948
Tars2	24041.6	protein_coding	6.9848e-21	7.37357e-20	-2.0659	0.066719	0.157394	-1.14352	3.02624e-32	6.00417e-31	-2.36239
Ccna2	2377.59	protein_coding	6.98805e-21	7.37357e-20	46.4597	1.84976e-05	0.000136527	-4.95208	1.39567e-08	7.36817e-08	9.38185
Ncoa1	35480.8	protein_coding	7.06265e-21	7.44842e-20	1.77354	0.000266267	0.00148501	1.22888	4.33006e-42	1.20136e-40	2.17946
Smpdl3b	1136.46	protein_coding	7.09006e-21	7.47345e-20	15.9193	0.000876984	0.00427075	1.96374	2.04147e-33	4.23242e-32	31.2613
Tmsb10	89577.8	protein_coding	7.19712e-21	7.58236e-20	-2.19336	0.0343604	0.0927479	1.18089	2.97319e-15	2.62118e-14	-1.85738
Nsg2	102597	protein_coding	7.48989e-21	7.88671e-20	1.89582	0.000212852	0.001222	1.2659	1.14604e-42	3.25359e-41	2.39992
Sort1	530.061	protein_coding	7.5774e-21	7.97472e-20	18.6501	3.00255e-09	4.31925e-08	-4.30991	2.5229e-06	1.04195e-05	4.32726
Gabrr2	1412.6	protein_coding	8.07651e-21	8.4956e-20	-7.22811	0.214127	0.375981	1.29463	2.49879e-18	2.67858e-17	-5.58314
Coq2	10702.9	protein_coding	8.5321e-21	8.97018e-20	-2.03134	0.406062	0.584048	1.06173	7.37408e-20	8.61195e-19	-1.91323
Triobp	23785.9	protein_coding	8.74349e-21	9.18768e-20	1.70949	0.000156122	0.000928865	1.22028	1.72891e-42	4.88164e-41	2.08605
Calm3	56389.6	protein_coding	8.75041e-21	9.1902e-20	1.86702	0.0644343	0.153182	-1.12194	4.27366e-16	3.97006e-15	1.6641
Bysl	7176.04	protein_coding	9.01023e-21	9.45818e-20	-2.45154	0.0705129	0.164137	1.17972	3.68288e-16	3.43973e-15	-2.07808
9930111J21Rik2	82395.1	protein_coding	9.75504e-21	1.02347e-19	-2.72987	4.10675e-19	1.55049e-17	2.45985	0.300296	0.425367	-1.10977
Cxcr2	975.675	protein_coding	1.01464e-20	1.06398e-19	-7.97068	0.00120472	0.00563961	-2.19035	9.91148e-36	2.24556e-34	-17.4586
Kri1	30701.4	protein_coding	1.018e-20	1.06696e-19	-1.92353	0.240279	0.408657	-1.08071	9.45896e-29	1.64821e-27	-2.07877
Klk1b27	1122.5	protein_coding	1.01958e-20	1.06806e-19	21.0736	0.409832	0.58764	1.22791	6.72412e-25	1.00248e-23	25.8764
Slc12a8	565.052	protein_coding	1.02205e-20	1.07009e-19	18.7973	0.0165056	0.0517584	-1.70114	6.97506e-15	6.01385e-14	11.0498
Trpm1	671.302	protein_coding	1.0357e-20	1.08383e-19	10.2008	7.12156e-17	2.22886e-15	-6.2147	0.0501549	0.096591	1.6414
Gm12174	58866.3	processed_pseudogene	1.04128e-20	1.08898e-19	-2.51047	5.59982e-19	2.0794e-17	2.27609	0.287527	0.411521	-1.10298
Ypel2	5280.13	protein_coding	1.0417e-20	1.08898e-19	2.53291	0.93585	0.967797	1.00722	2.92291e-23	4.01983e-22	2.55119
Rpl41	143371	protein_coding	1.05131e-20	1.09847e-19	-2.06156	1.92261e-28	1.44637e-26	2.23188	0.273414	0.395606	1.08262
C130036L24Rik	2213.27	processed_transcript	1.11004e-20	1.15924e-19	-3.73933	0.78546	0.879507	-1.03861	3.51375e-24	5.03597e-23	-3.8837
Slc25a24	9968.11	protein_coding	1.11153e-20	1.1602e-19	2.17588	0.000313882	0.0017208	1.31228	6.56907e-41	1.73888e-39	2.85536
Gm19261	547.174	antisense_RNA	1.20306e-20	1.25509e-19	-14.998	0.0717707	0.166397	1.71036	1.02743e-16	9.93583e-16	-8.76889
Golph3	46239.5	protein_coding	1.23439e-20	1.28711e-19	1.74885	0.0737504	0.169906	-1.105	3.72085e-16	3.47363e-15	1.58267
Sdc4	1371.2	protein_coding	1.24837e-20	1.30102e-19	9.03619	0.000647964	0.00327074	-2.01499	4.08174e-11	2.67641e-10	4.48448
Epb41l3	600.248	protein_coding	1.27602e-20	1.32915e-19	10.0097	9.4092e-12	1.86458e-10	-4.0882	0.000316692	0.000978459	2.44844
Plcl2	34968.5	protein_coding	1.29596e-20	1.34924e-19	-1.77671	0.000154164	0.000918294	1.24561	7.74123e-10	4.57967e-09	-1.42637
Gm4739	22371.5	processed_pseudogene	1.38427e-20	1.44044e-19	2.41904	0.891458	0.945008	1.01208	9.90613e-24	1.39472e-22	2.44827
Fam3c	14172.3	protein_coding	1.4598e-20	1.51825e-19	-2.02165	2.7875e-11	5.20402e-10	1.60708	0.00111477	0.00314759	-1.25797
Rpl36-ps2	21091	processed_pseudogene	1.48987e-20	1.54873e-19	-2.37449	8.04945e-12	1.60926e-10	1.81738	0.0020477	0.00550966	-1.30655
Sema7a	2384.38	protein_coding	1.51679e-20	1.57591e-19	7.87468	0.0456676	0.116826	-1.48555	2.9826e-15	2.62836e-14	5.30084
Dnajc1	24272	protein_coding	1.53921e-20	1.59838e-19	1.67088	2.62098e-09	3.80267e-08	-1.35772	7.16713e-05	0.000243237	1.23065
Kcnmb4	1736.94	protein_coding	1.55056e-20	1.60935e-19	-3.58445	0.0117843	0.0392527	-1.42243	3.97765e-34	8.43188e-33	-5.09862
Klf12	1163.96	protein_coding	1.55395e-20	1.61205e-19	13.0825	0.379396	0.557699	-1.22109	5.21411e-19	5.8491e-18	10.7138
Pdzrn3	1708.02	protein_coding	1.55875e-20	1.6162e-19	18.1946	2.14595e-10	3.59939e-09	3.68195	5.84178e-44	1.72699e-42	66.9915
Cacna1s	735.42	protein_coding	1.60803e-20	1.66644e-19	45.0699	0.232771	0.399665	1.34013	2.91698e-24	4.20098e-23	60.3994
Xylt1	18072.1	protein_coding	1.70308e-20	1.76405e-19	1.64043	2.55263e-20	1.07126e-18	1.55915	4.11418e-79	2.48926e-77	2.55767
Impdh1	24608.1	protein_coding	1.79043e-20	1.85339e-19	-2.21596	0.006521	0.0241089	-1.24669	2.08564e-36	4.85239e-35	-2.76261
Ccr3	971.904	protein_coding	1.79116e-20	1.85339e-19	19.5624	0.000642048	0.00324329	-2.50843	3.69777e-11	2.43387e-10	7.79868
Kcnj10	1134.05	protein_coding	1.83065e-20	1.89329e-19	16.578	1.2146e-10	2.10324e-09	-5.65417	0.000268258	0.000837544	2.93199
Rnf125	15188.3	protein_coding	1.83769e-20	1.8996e-19	2.12264	3.01817e-06	2.67009e-05	-1.42119	1.6727e-07	7.88763e-07	1.49357
Cfap36	8553.52	protein_coding	1.96127e-20	2.02632e-19	2.01783	0.0271223	0.0770284	-1.16516	2.16654e-14	1.81226e-13	1.7318
Snhg15	4955.4	processed_transcript	1.97754e-20	2.04208e-19	-4.55423	4.8148e-05	0.000322341	1.87864	5.76421e-09	3.14967e-08	-2.42422
Hspa2	1349.26	protein_coding	2.01926e-20	2.08411e-19	9.37712	0.0744335	0.171067	1.40718	7.58221e-29	1.32788e-27	13.1953
2900005J15Rik	1439.2	processed_transcript	2.05355e-20	2.11842e-19	-7.64984	0.136473	0.270654	1.3778	4.896e-17	4.84072e-16	-5.55221
Samd8	9826.13	protein_coding	2.06939e-20	2.13368e-19	-1.85188	0.0341568	0.0923579	1.14369	1.09537e-14	9.30121e-14	-1.61922
St6gal1	126358	protein_coding	2.19101e-20	2.25793e-19	1.62235	0.0983098	0.211578	1.08397	9.88214e-31	1.8644e-29	1.75857
Gpd2	7251.81	protein_coding	2.28536e-20	2.35396e-19	-1.96194	2.11024e-10	3.54534e-09	-1.57548	7.17547e-58	2.87476e-56	-3.091
Zbtb25	8375.46	protein_coding	2.3691e-20	2.43898e-19	-1.95305	2.69834e-16	7.97796e-15	1.74789	0.0963515	0.168485	-1.11738
Hspa9	56048.4	protein_coding	2.3844e-20	2.45349e-19	-1.83167	0.00106179	0.00504729	1.2228	4.21098e-11	2.75941e-10	-1.49794
Apol7e	1928.93	protein_coding	2.4312e-20	2.50038e-19	-4.05621	6.60304e-05	0.000428443	1.79187	3.7967e-09	2.11354e-08	-2.26367
Gm42031	1984.54	lincRNA	2.45189e-20	2.52038e-19	3.95998	1.21773e-06	1.16782e-05	-1.90561	3.677e-07	1.67197e-06	2.07807
Tmem106b	48223.7	protein_coding	2.48872e-20	2.55695e-19	1.63471	0.635588	0.77315	1.02369	6.1562e-25	9.19796e-24	1.67343
Snhg5	8459.74	processed_transcript	2.66391e-20	2.73556e-19	-2.43411	0.204178	0.363595	1.12336	1.08096e-17	1.11664e-16	-2.1668
Coro1b	77891.7	protein_coding	2.79563e-20	2.86886e-19	1.63481	3.11849e-06	2.74511e-05	1.25979	1.57924e-47	5.13699e-46	2.05952
Natd1	11523.1	protein_coding	2.79655e-20	2.86886e-19	2.2303	0.972665	0.986623	1.00274	8.36336e-23	1.11689e-21	2.2364
Gm5805	83748.7	processed_pseudogene	2.84648e-20	2.91861e-19	-3.0355	2.0796e-09	3.06538e-08	1.96609	0.000115619	0.000380139	-1.54393
Aph1b	1550.36	protein_coding	2.85474e-20	2.92561e-19	6.12415	0.53644	0.698139	1.1063	2.00448e-24	2.91923e-23	6.77514
Mrm1	5842.48	protein_coding	3.07696e-20	3.15175e-19	-2.81965	0.00052761	0.00273986	1.4483	1.95696e-10	1.21741e-09	-1.94687
Kmt2d	185762	protein_coding	3.13377e-20	3.20832e-19	-2.10426	0.0282604	0.07945	-1.18056	2.34743e-33	4.84256e-32	-2.4842
Cc2d2a	360.539	protein_coding	3.32232e-20	3.39964e-19	53.9215	4.73854e-07	4.84151e-06	-4.14793	3.0581e-09	1.72131e-08	12.9996
Cd109	711.628	protein_coding	3.32918e-20	3.40495e-19	44.2466	0.27457	0.448677	1.31203	1.12727e-23	1.57855e-22	58.0528
Rabac1	30777.8	protein_coding	3.40148e-20	3.47714e-19	-2.57474	6.00645e-08	7.08496e-07	1.6862	1.03569e-05	3.96708e-05	-1.52695
Wnt3	2882.19	protein_coding	3.92545e-20	4.01075e-19	7.91899	4.10734e-32	4.10977e-30	6.25865	3.27427e-74	1.82174e-72	49.5622
Kdelc1	4041.25	protein_coding	4.03129e-20	4.11682e-19	2.99731	0.00227712	0.00987255	-1.39104	1.49252e-11	1.01622e-10	2.15473
Gm614	2790.6	protein_coding	4.10513e-20	4.19012e-19	-3.08396	0.222655	0.38759	1.15621	1.25599e-17	1.28719e-16	-2.66731
Npnt	546.726	protein_coding	4.18494e-20	4.26944e-19	42.1164	0.00378007	0.0151917	-2.34148	5.51442e-13	4.21513e-12	17.9871
Tcf12	49715.1	protein_coding	4.32894e-20	4.41413e-19	1.48877	3.44374e-15	9.38915e-14	-1.37517	0.05238	0.100262	1.08261
Azin1	43299.6	protein_coding	4.42483e-20	4.50964e-19	2.04677	1.65994e-10	2.82714e-09	-1.59308	0.00063339	0.0018566	1.28479
Aspm	1349.89	protein_coding	4.44434e-20	4.52725e-19	18.7057	3.62955e-07	3.78846e-06	-4.23861	1.45355e-06	6.19034e-06	4.41317
Fgd1	402.572	protein_coding	4.52071e-20	4.60274e-19	35.6396	0.0014752	0.00673356	-2.13975	3.44789e-13	2.67292e-12	16.6559
Cnr2	3783.05	protein_coding	4.59447e-20	4.6755e-19	-4.29754	1.85097e-11	3.52361e-10	-2.91815	1.27534e-58	5.21007e-57	-12.5408
Ccdc92	9297.74	protein_coding	4.6249e-20	4.7041e-19	2.12897	0.291478	0.466291	-1.08266	3.72384e-18	3.95501e-17	1.96642
Las1l	24045.8	protein_coding	4.93879e-20	5.02086e-19	-1.71234	0.000170191	0.00100288	1.231	1.80965e-09	1.03831e-08	-1.39101
[truncated: 25,155 more rows]
