# Supplementary material for: A T follicular helper cell origin for T regulatory type 1 cells
Source: Cell Mol Immunol. 2023 Mar 27;20(5):489–511. doi: 10.1038/s41423-023-00989-z (PMC10202951; doi:10.1038/s41423-023-00989-z)
Supplement: Supplementary file 7 — Database 6 [file 41423_2023_989_MOESM7_ESM.xlsx]

## Sheet: Table TFH
Gene ID	Tet+ vs. Tconv	TFH vs. Th0	Tet+ vs. TFH		Same in Tet+ and TFH
Trav3-3	+	+	+		OK
Spock2	+	+	-		OK
Pdcd1	+	+	-		OK
Ptpn13	+	+	NS		OK
Il4ra	-	-	NS		OK
Tox2	+	+	-		OK
Tnfsf11	+	+	-		OK
Calhm2	+	+	NS		OK
Serinc5	+	+	-		OK
Izumo1r	+	+	+		OK
Cxcr5	+	+	-		OK
Abhd4	+	+	+		OK
Rnf128	+	+	+		OK
Kcnf1	+	+	-		OK
Endod1	+	+	NS		OK
Chst2	+	+	+		OK
Tmem38b	+	+	NS		OK
Coro2b	+	+	-		OK
Myc	-	-	NS		OK
Gpm6b	+	+	+		OK
Cd22	+	+	-		OK
Pou2af1	+	+	-		OK
Mpp2	+	+	NS		OK
Slc22a15	+	+	+		OK
Fam46a	-	-	+		OK
Crybg1	-	-	NS		OK
Farp1	+	+	+		OK
Cxxc5	+	+	-		OK
Maf	+	+	-		OK
Traj7	+	NS	+		DIF
Prf1	-	-	+		OK
Smco4	+	+	-		OK
Bach2	-	-	+		OK
Fam43a	+	+	NS		OK
Chn2	+	+	+		OK
Tbc1d4	+	+	NS		OK
Txk	-	-	NS		OK
Ifngr2	-	-	-		OK
Nlrc4	+	+	NS		OK
Pdlim1	-	-	NS		OK
Kif13a	+	+	NS		OK
Tbc1d16	-	-	NS		OK
Ces2c	+	+	NS		OK
Trbv3	+	+	+		OK
Rras2	-	-	-		OK
Ifng	+	+	+		OK
Ptpn11	+	+	NS		OK
Dhrs3	+	+	-		OK
AU020206	+	+	NS		OK
Grhl1	+	+	NS		OK
Gpr146	-	-	-		OK
Plscr1	+	+	+		OK
Epas1	-	-	-		OK
Adcy6	-	-	NS		OK
Smad7	-	-	+		OK
Cd200	+	+	+		OK
Dapl1	-	-	+		OK
Ifi214	-	-	NS		OK
S1pr2	+	+	-		OK
Nynrin	+	+	+		OK
Nt5e	+	+	NS		OK
Lair1	-	-	NS		OK
B930095G15Rik	+	+	+		OK
Nedd4l	-	-	NS		OK
Eea1	+	+	NS		OK
Qser1	-	-	+		OK
Sell	-	-	+		OK
Asb2	+	+	-		OK
Ces2d-ps	+	+	NS		OK
Nacc2	-	-	+		OK
Ptprj	+	+	-		OK
Dst	+	+	NS		OK
Ascl2	+	+	-		OK
Cnr2	-	-	-		OK
Egln3	+	+	-		OK
Il13ra1	+	+	NS		OK
Aplp1	+	+	NS		OK
Rnase4	+	+	NS		OK
Bcl2a1d	+	+	NS		OK
Bcl2a1b	+	+	NS		OK
1500004A13Rik	+	+	NS		OK
Ikzf2	+	+	NS		OK
Vipr2	+	+	-		OK
Plekhg3	+	+	-		OK
Cnn3	-	-	+		OK
Atcay	+	+	-		OK
Clip3	+	+	NS		OK
Tjp2	+	+	NS		OK
Jaml	-	-	NS		OK
Als2cl	-	-	-		OK
Sema4a	-	-	+		OK
Kcnk5	+	+	+		OK
Matn2	+	+	+		OK
Alcam	+	+	+		OK
Tnfsf8	+	+	+		OK
Cdk5r1	+	+	-		OK
Mrgpre	+	+	-		OK
Serpina9	+	+	NS		OK
Raver2	-	-	NS		OK
Arhgap29	-	-	NS		OK
Ecm1	-	-	-		OK
Xkr6	+	+	NS		OK
Abcc3	+	+	-		OK
Ifngr1	-	-	NS		OK
Znrf3	-	-	NS		OK
Cyfip1	+	+	-		OK
Sptb	+	+	NS		OK
Acss2	-	-	NS		OK
Tle1	-	-	-		OK
Ggt5	-	-	+		OK
Sgk3	-	-	NS		OK
Pard6g	-	-	-		OK
Slc43a1	+	+	NS		OK
Cyp2d22	-	-	NS		OK
C1qtnf6	+	+	+		OK
Ccr9	-	-	NS		OK
Cdkn2c	+	+	-		OK
Adamtsl2	+	+	-		OK
Lpar3	+	+	+		OK
Zfp629	-	-	NS		OK
Usp28	-	-	NS		OK
Hid1	-	-	NS		OK
Mef2b	+	+	-		OK
Gpr34	-	-	NS		OK
Trbv15	+	-	+		DIF
Kcnq5	+	+	+		OK
Slc16a5	-	-	-		OK
Zcchc12	+	+	-		OK
Trav16n	+	+	+		OK
Txlnb	+	+	-		OK
Kdelc2	+	+	NS		OK
Lrp5	-	-	-		OK
Cnrip1	+	+	+		OK
Fbxo17	-	-	NS		OK
Lypd6b	-	-	NS		OK
Mb21d1	-	-	-		OK
Flrt2	+	+	+		OK
Entpd1	+	+	+		OK
Nme4	-	-	NS		OK
Setbp1	+	+	-		OK
Susd4	+	+	NS		OK
Pxylp1	-	-	NS		OK
Nrg2	-	-	-		OK
Gbp2b	+	+	+		OK
Tnfsf13b	+	+	NS		OK
Shtn1	+	+	NS		OK
Ada	-	-	NS		OK
Art2a-ps	+	+	-		OK
Vsig10	+	+	NS		OK
Gm35363	+	+	-		OK
Cttnbp2	+	+	+		OK
Traj48	+	NS	+		DIF
St3gal6	-	-	NS		OK
Sostdc1	+	+	NS		OK
Lrp12	-	-	NS		OK
Six5	+	+	NS		OK
1700019D03Rik	+	+	+		OK
Tet1	-	-	NS		OK
Ccr6	-	+	-		DIF
Eef2k	-	-	-		OK
Tlcd2	+	+	+		OK
Aqp3	-	-	NS		OK
Gm8798	+	+	NS		OK
Acvrl1	-	-	+		OK
Trav16d-dv11	+	+	+		OK
Ppm1l	-	-	NS		OK
Dab2ip	+	+	-		OK
Kcnmb4	-	-	NS		OK
B4galt4	+	+	+		OK
Nfil3	+	+	+		OK
Slc17a9	-	-	NS		OK
Dennd2c	-	-	NS		OK
Satb1	-	-	NS		OK
E430014B02Rik	-	-	-		OK
Il18rap	-	+	NS		DIF
Atp8b4	-	-	+		OK
Tmie	-	-	-		OK
Rasgef1a	+	+	-		OK
Ispd	+	+	NS		OK
Foxp3	-	+	-		DIF
Jdp2	+	+	-		OK
Pipox	+	+	-		OK
Ociad2	+	+	+		OK
Synpo	+	+	+		OK
Rtn4rl1	-	-	+		OK
AC154639.1	+	+	-		OK
Mex3a	-	-	-		OK
Fam71b	+	+	-		OK
Rapgef4	-	-	+		OK
Myo10	-	-	NS		OK
Wnt3	+	+	+		OK
Plekho1	+	+	+		OK
Cpne4	-	-	+		OK
Gm15411	+	+	-		OK
Nfia	+	+	-		OK
Pdzrn3	+	+	+		OK
Trim13	-	-	NS		OK
Zbtb16	-	NS	NS		DIF
Edn3	+	+	+		OK
Actn1	-	-	-		OK
Cacna1g	+	+	-		OK
Il4	+	+	-		OK
Prkd3	-	-	NS		OK
Gm36931	-	-	NS		OK
Igsf9b	+	+	NS		OK
Il9r	+	+	-		OK
Ccr5	+	+	+		OK
Atp1a3	+	+	-		OK
5830468F06Rik	-	-	NS		OK
Tnfrsf8	+	+	-		OK
Tns4	-	-	NS		OK
Trav4-3	-	NS	-		DIF
Ffar1	+	+	NS		OK
Aldh2	-	NS	-		DIF
Treml2	-	-	NS		OK
Atp8a2	-	-	NS		OK
Mir17hg	-	-	NS		OK
Lancl3	+	+	+		OK
Zfp870	+	+	-		OK
Cdkn2b	+	+	+		OK
Gm5864	-	-	NS		OK
Ago4	+	+	NS		OK
Gm17586	+	+	NS		OK
Klrd1	-	-	NS		OK
2010007H06Rik	+	+	-		OK
Trpm6	+	+	NS		OK
Lef1	-	-	NS		OK
Sptbn2	+	+	NS		OK
Bcl6	+	+	-		OK
Drc1	-	-	NS		OK
Ggt1	-	-	NS		OK
Igfbp7	+	+	+		OK
Sh3bgrl2	-	-	-		OK
Chn1os3	+	+	-		OK
2010300C02Rik	+	+	-		OK
Rasl11b	-	-	NS		OK
Pygm	-	-	+		OK
H2-Ob	-	-	-		OK
Amigo2	-	-	+		OK
Tigit	+	+	NS		OK
Pdcd1lg2	+	+	NS		OK
Ldlr	-	-	NS		OK
Fzd6	+	+	+		OK
Mettl27	-	-	NS		OK
5730409E04Rik	+	+	NS		OK
Trav4-2	-	NS	-		DIF
Zfp2	-	-	NS		OK
Vdr	+	+	NS		OK
Gfra4	+	+	-		OK
Gm19261	-	-	NS		OK
Slc9b2	+	+	NS		OK
Trim38	+	+	+		OK
Gm34006	-	-	+		OK
Gm6831	+	+	+		OK
Pax9	+	+	+		OK
Wisp1	+	+	NS		OK
Gucy1a3	-	NS	-		DIF
Gm5530	+	+	+		OK
Smim10l2a	+	+	NS		OK
Gm8812	-	-	+		OK
Igkv3-12	+	+	-		OK
Mypop	+	+	NS		OK
Fibcd1	+	+	NS		OK
Kctd12b	-	NS	-		DIF
Rasl11a	+	+	NS		OK
Ica1l	+	+	NS		OK
AC154627.2	+	+	NS		OK
Zdhhc14	-	-	-		OK
Lrrc32	-	+	-		DIF
Sccpdh	+	+	NS		OK
Sox4	-	NS	NS		DIF
Itgb3	-	-	NS		OK
Gm37176	-	-	NS		OK
Pex11a	+	+	NS		OK
Dlg2	+	+	+		OK
Tlr7	-	NS	NS		DIF
Kcnc2	+	+	+		OK
Car5b	+	+	+		OK
Gstt3	+	+	-		OK
Rragd	-	-	-		OK
1700029M20Rik	+	+	-		OK
Gpr45	+	+	NS		OK
Nrn1	+	+	+		OK
Vipr1	-	-	+		OK
Lrrc75b	-	-	+		OK
Ldlrad3	+	+	-		OK
Prrg1	-	-	-		OK
Amz1	-	-	NS		OK
B430306N03Rik	-	-	-		OK
Col6a4	-	-	+		OK
Hap1	+	+	-		OK
Rorc	-	NS	NS		DIF
Gm37593	-	-	-		OK
Cacnb3	-	-	+		OK
Fam217b	+	+	NS		OK
5830411N06Rik	-	NS	NS		DIF
Adgrg3	-	-	+		OK
Grasp	-	NS	-		DIF
Zan	+	+	NS		OK
Sorcs2	-	-	-		OK
Capn3	-	+	-		DIF
Cd177	-	-	+		OK
Cd55	-	-	+		OK
Tex15	+	+	+		OK
Ebi3	+	+	+		OK
AC153498.1	+	+	+		OK
Gm4841	+	+	+		OK
Fbxl22	-	-	NS		OK
Slc30a3	+	+	NS		OK
Prss16	-	-	-		OK
Elovl7	-	-	NS		OK
Prss12	-	-	+		OK
Arhgap20	-	NS	-		DIF
Caskin1	+	+	-		OK
Pik3ip1	-	-	NS		OK
Gm6934	-	-	NS		OK
Gabrr2	-	-	NS		OK
Angptl2	+	+	+		OK
Epdr1	+	+	NS		OK
Smtn	+	+	NS		OK
Gata1	-	-	NS		OK
Cebpa	+	+	-		OK
Ccdc30	-	-	NS		OK
Adamts14	-	-	NS		OK
Plaur	-	-	NS		OK
Grtp1	+	+	-		OK
Chn1	+	+	NS		OK
Chil5	-	-	NS		OK
Matk	+	+	NS		OK
Cybb	+	+	+		OK
Mstn	+	NS	+		DIF
Ndrg1	-	-	NS		OK
Fcgrt	-	-	-		OK
Gm11695	-	-	-		OK
Fam20a	+	+	NS		OK
Gm37039	+	+	+		OK
Icosl	-	NS	-		DIF
Sema4c	+	+	+		OK
Dusp14	+	+	NS		OK
Nrp2	-	NS	-		DIF
Efnb2	+	+	NS		OK
Gm13546	-	-	NS		OK
Cpeb1	+	+	-		OK
Gm14377	+	+	NS		OK
Zcchc24	-	NS	-		DIF
Stra6	-	-	+		OK
Fst	+	+	NS		OK
Il21	+	+	NS		OK
Slc26a11	+	+	-		OK
Il18r1	-	-	NS		OK
Flicr	-	NS	-		DIF
Pcdhga4	+	+	NS		OK
Gm14718	+	+	NS		OK
Trat1	-	-	NS		OK
Scn11a	+	+	-		OK
1110032F04Rik	-	-	NS		OK
Nectin1	+	+	+		OK
Dmbt1	-	-	+		OK
Actn2	-	-	NS		OK
Fsd1l	-	-	-		OK
C530050E15Rik	+	NS	+		DIF
Pdlim4	-	-	NS		OK
Auts2	-	-	NS		OK
Irgc1	-	#N/A	#N/A		#N/A
Tlr12	-	-	NS		OK
Mgst3	-	-	NS		OK
Cacna1d	+	+	+		OK
Cd200r3	-	-	NS		OK
Vat1l	+	+	NS		OK
Tdrp	-	-	+		OK
Ampd1	-	-	+		OK
Igfbp4	-	-	+		OK
Aqp9	-	-	NS		OK
Sh3gl3	+	+	-		OK
Abat	+	+	-		OK
Gbp11	-	-	+		OK
Kcnq3	+	+	NS		OK
Stfa3	+	+	+		OK
Gucy2g	+	+	NS		OK
Fhad1	+	+	+		OK
Myo1h	+	+	-		OK
Dmwd	+	+	-		OK
Kcnma1	+	+	NS		OK
Ifi206	-	-	NS		OK
Ptprf	-	NS	NS		DIF
Ptger2	+	+	NS		OK
9630013D21Rik	+	+	NS		OK
Scml4	-	-	+		OK
Prdm1	+	NS	+		DIF
Lag3	+	+	+		OK
Nebl	-	NS	-		DIF
Gna14	+	+	-		OK
Gm33104	-	-	NS		OK
Nr3c2	+	+	NS		OK
Gm33994	-	-	NS		OK
Il10	+	+	+		OK
G430095P16Rik	-	-	+		OK
Spats2l	-	-	NS		OK
Qpct	-	-	NS		OK
Tmod1	+	+	-		OK
8030451A03Rik	+	+	NS		OK
Tdrkh	-	NS	NS		DIF
Cacna1s	+	+	NS		OK
Mapk12	+	+	NS		OK
Zbtb32	+	+	+		OK
Gm12534	+	+	NS		OK
Cybrd1	-	NS	NS		DIF
Gm12107	-	-	NS		OK
Gm9885	+	+	NS		OK
Grik3	+	+	NS		OK
Vangl1	+	+	-		OK
Magee2	+	+	+		OK
Adgrg5	-	-	-		OK
Zfp651	+	+	-		OK
Pik3r5	-	-	+		OK
Gm43063	-	-	NS		OK
Naprt	+	+	NS		OK
Ifit1bl1	-	-	+		OK
Kcnd1	+	NS	+		DIF
Acvr1	+	+	NS		OK
Gm28935	-	-	+		OK
Ctla4	+	+	+		OK
Ocln	+	NS	+		DIF
Nlrp10	-	-	+		OK
Gm11454	+	+	-		OK
Col24a1	+	+	+		OK
Igdcc4	+	+	+		OK
Igsf3	-	NS	NS		DIF
Sycp2l	+	+	-		OK
Gal	+	+	-		OK
Gpr162	+	+	NS		OK
Adgrf5	-	-	NS		OK
Tcrg-C2	-	NS	NS		DIF
Nhsl2	-	NS	NS		DIF
Adam12	-	NS	-		DIF
Fam83g	+	+	-		OK
Neto2	-	-	NS		OK
C230085N15Rik	-	-	NS		OK
Il7r	-	-	+		OK
Eml6	+	+	NS		OK
5033430I15Rik	+	+	+		OK
Ccdc162	-	-	NS		OK
Gm15675	-	-	NS		OK
Gm17745	+	+	NS		OK
Tmem176a	-	NS	NS		DIF
Stx11	+	+	-		OK
Adh1	-	-	+		OK
Tlr9	+	+	-		OK
Tnip3	+	NS	+		DIF
Xkrx	-	-	NS		OK
Zfp516	-	-	NS		OK
Serpinf1	+	+	NS		OK
Glp1r	+	+	+		OK
AC154627.3	+	+	NS		OK
Cd109	+	+	NS		OK
Klf2	-	-	+		OK
Ift43	+	+	NS		OK
Ly6k	-	-	NS		OK
5830405F06Rik	-	NS	-		DIF
Sh3rf2	+	+	+		OK
Cpne7	+	+	NS		OK
Tex35	-	+	-		DIF
Gpr153	+	+	-		OK
Gm10640	-	-	NS		OK
Gcnt1	+	+	+		OK
Tead1	+	+	-		OK
Smim1	+	+	NS		OK
1700025G04Rik	-	-	NS		OK
Ahr	+	NS	+		DIF
Pcsk4	-	-	NS		OK
Sox8	+	+	-		OK
Rph3a	+	+	+		OK
2810429I04Rik	+	+	NS		OK
Kirrel3	+	+	NS		OK
Gm31135	+	+	NS		OK
Irf4	+	+	+		OK
Fam81a	+	+	+		OK
Zfp683	-	NS	NS		DIF
Coch	+	+	+		OK
Adam33	+	+	-		OK
Plk2	-	NS	NS		DIF
Fxyd6	+	+	+		OK
Fgf2	+	+	+		OK
Dnah7a	-	NS	NS		DIF
Tcrg-C4	-	NS	NS		DIF
Lrrc3b	-	-	NS		OK
Gm26771	-	-	NS		OK
Tmem108	-	#N/A	#N/A		#N/A
1810011H11Rik	-	NS	NS		DIF
Cbfa2t3	+	+	-		OK
Nckap5	+	NS	NS		DIF
Pak6	+	+	+		OK
Spin4	+	+	NS		OK
Kcnn3	+	NS	+		DIF
Gm973	-	NS	NS		DIF
Gprc5b	-	-	+		OK
Klrk1	-	NS	NS		DIF
Gm15513	+	+	NS		OK
Slc22a2	-	NS	NS		DIF
AC115304.1	+	+	NS		OK
Card9	-	-	NS		OK
Gjb2	+	+	NS		OK
Cxcr2	-	-	-		OK
Oas2	-	#N/A	#N/A		#N/A
Dync2li1	+	+	NS		OK
Lcn4	-	-	+		OK
4930452B06Rik	+	+	+		OK
C430002N11Rik	+	+	NS		OK
Chrna1os	+	+	NS		OK
Col11a2	-	-	NS		OK
Trgv2	-	NS	NS		DIF
Fbn2	+	+	-		OK
Nr1d1	-	-	NS		OK
Ripor3	-	-	NS		OK
Lrrc49	+	+	NS		OK
Ajuba	+	NS	+		DIF
Il1rl1	-	NS	+		DIF
Icam5	+	+	NS		OK
Tgtp1	-	-	NS		OK
Mir155hg	+	+	NS		OK
Gm11346	-	-	NS		OK
Slc35f5	+	+	NS		OK
Fam84a	+	+	-		OK
Gm11998	-	NS	NS		DIF
Fry	-	-	-		OK
Lypd1	-	+	-		DIF
Wnk4	-	-	NS		OK
AC158538.2	+	+	-		OK
Gm37266	-	-	NS		OK
Dbhos	+	+	-		OK
Fam240a	-	-	NS		OK
Zfp618	-	-	NS		OK
Lynx1	-	-	NS		OK
Il17re	-	NS	NS		DIF
Tcrg-C1	-	NS	NS		DIF
Pkn3	+	+	NS		OK
AL591207.1	+	+	NS		OK
Cx3cr1	-	+	NS		DIF
Gm9889	-	-	NS		OK
Slc4a5	+	+	NS		OK
Gm13528	+	+	NS		OK
Ly6a	-	-	+		OK
BC051142	+	NS	NS		DIF
Arap3	-	NS	NS		DIF
Wnt5b	-	#N/A	#N/A		#N/A
Metrnl	+	+	NS		OK
2900041M22Rik	+	+	+		OK
Dpysl5	+	NS	+		DIF
Fbxo44	+	+	NS		OK
Usp18	-	-	-		OK
P4ha2	-	-	NS		OK
Gm42495	+	+	NS		OK
Mmp11	-	-	NS		OK
Airn	-	-	-		OK
Gm43820	+	+	+		OK
Sox13	-	NS	NS		DIF
Rap1gap	+	+	NS		OK
Tmigd1	+	+	NS		OK
Htr2a	+	NS	+		DIF
Gm12305	+	+	NS		OK
Emilin1	-	-	NS		OK
Cdh5	-	-	NS		OK
Ccr10	-	NS	NS		DIF
Dscam	-	+	-		DIF
Tcrg-V1	-	NS	NS		DIF
Bmp1	+	+	NS		OK
C030034L19Rik	+	+	-		OK
Npdc1	+	+	NS		OK
AC154248.1	+	+	NS		OK
Ccin	-	-	NS		OK
Ncald	-	NS	NS		DIF
Gm16077	-	NS	-		DIF
Oasl1	-	-	-		OK
Cxcl10	+	+	+		OK
Gm45552	-	-	NS		OK
Rasd2	+	+	+		OK
Med12l	-	NS	NS		DIF
Ighv1-66	+	NS	+		DIF
Hotairm1	-	-	NS		OK
Acoxl	-	-	NS		OK
Abca1	-	NS	NS		DIF
Ifi202b	+	+	+		OK
Apc2	+	+	NS		OK
Sulf2	-	NS	NS		DIF
Zfp608	-	+	-		DIF
Apbb2	-	NS	NS		DIF
9430078K24Rik	+	+	NS		OK
Cd93	-	+	NS		DIF
Ccdc120	+	+	-		OK
Cdkn1a	+	+	NS		OK
Notch3	+	+	-		OK
Gm26615	-	-	NS		OK
S1pr3	+	+	+		OK
Gm16120	+	+	-		OK
Klra1	-	NS	NS		DIF
Reep2	+	+	NS		OK
Havcr2	+	NS	+		DIF
Rgs11	-	-	-		OK
Klrc1	-	NS	NS		DIF
Gm7799	+	+	NS		OK
Ky	+	+	+		OK
Plce1	-	-	NS		OK
Serpina3f	+	+	+		OK
Gm13707	+	+	+		OK
Spp1	+	+	NS		OK
Hs6st3	+	+	NS		OK
Gm43822	+	NS	NS		DIF
Rgs8	+	+	-		OK
Mn1	-	-	NS		OK
Trav6-3	+	NS	NS		DIF
Atg4c	-	-	NS		OK
Elmod1	+	NS	+		DIF
Ang	+	+	NS		OK
St8sia6	-	-	+		OK
Trav19	-	NS	-		DIF
Cldn4	-	-	NS		OK
AC156802.1	+	+	+		OK
Siah3	+	+	NS		OK
Kcnc1	-	NS	NS		DIF
Shisa6	+	+	+		OK
Gm28942	+	+	NS		OK
4931408C20Rik	-	-	NS		OK
Bend5	-	NS	NS		DIF
Gm26685	-	#N/A	#N/A		#N/A
Basp1	-	NS	NS		DIF
Gli1	-	NS	NS		DIF
C630043F03Rik	-	-	NS		OK
Teddm3	-	-	NS		OK
Dbh	+	+	-		OK
Pax5	+	+	-		OK
4921511C10Rik	-	-	NS		OK
Olig3	-	-	NS		OK
Fam187b	+	NS	NS		DIF
Pkhd1l1	+	NS	+		DIF
Coprs	+	+	NS		OK
Camk2a	-	NS	NS		DIF
Cdh13	-	NS	-		DIF
Lingo4	-	NS	NS		DIF
Klrc2	-	NS	NS		DIF
D230022J07Rik	+	NS	+		DIF
Gm15918	+	+	NS		OK
Spint1	+	+	NS		OK
AC124397.1	+	+	NS		OK
Kcnq4	+	+	+		OK
Atp6v0d2	-	#N/A	#N/A		#N/A
Plat	-	-	NS		OK
A630009H07Rik	+	+	NS		OK
Cd72	-	NS	-		DIF
Gm37811	-	NS	NS		DIF
Fn3k	-	NS	-		DIF
Gm37786	-	NS	NS		DIF
Dusp9	+	+	NS		OK
Gm4425	+	NS	NS		DIF
Zc3h12c	-	+	NS		DIF
Pde5a	-	-	NS		OK
Selp	-	NS	NS		DIF
Cdc42bpa	-	-	NS		OK
Boll	-	-	NS		OK
Pemt	-	NS	NS		DIF
Itga9	+	+	+		OK
Klhl14	-	NS	NS		DIF
Aebp1	+	+	NS		OK
Patl2	-	NS	NS		DIF
Rasgrp4	-	NS	-		DIF
Rnf39	+	+	NS		OK
1700097N02Rik	-	-	+		OK
Rep15	+	NS	+		DIF
Ntf5	+	+	-		OK
Clstn3	-	NS	-		DIF
Ednra	-	NS	NS		DIF
Gm16793	-	-	NS		OK
Nap1l3	+	+	NS		OK
Actg2	-	+	-		DIF
Fn1	-	NS	NS		DIF
Otx1	+	NS	+		DIF
Gm20394	+	+	NS		OK
Cyp2s1	-	-	NS		OK
Slc4a4	-	-	NS		OK
AC159635.2	+	NS	+		DIF
Glt8d2	-	-	NS		OK
Pcdhgb2	+	+	NS		OK
Iglon5	-	+	-		DIF
Gm15672	-	-	NS		OK
Meis1	-	NS	NS		DIF
Gm29336	-	-	NS		OK
Thsd1	-	-	NS		OK
P2ry14	-	NS	NS		DIF
Klrb1c	-	+	NS		DIF
Rab11fip4os1	-	NS	NS		DIF
Miat	+	NS	+		DIF
Iqcd	-	-	-		OK
Traj53	-	NS	NS		DIF
Lbp	-	-	-		OK
Ankmy1	-	NS	NS		DIF
1110002J07Rik	+	+	NS		OK
A530010L16Rik	+	+	NS		OK
Lgals3	-	+	-		DIF
Cacng4	+	NS	+		DIF
Bcl2a1c	+	+	NS		OK
Igf2	-	NS	NS		DIF
Cyp1a1	+	+	NS		OK
Kcnrg	-	NS	NS		DIF
Mgll	-	NS	NS		DIF
Zfp503	-	-	NS		OK
B230118H07Rik	-	-	NS		OK
Phf24	+	NS	+		DIF
Rufy4	-	NS	NS		DIF
C78197	-	#N/A	#N/A		#N/A
Gm20544	-	-	NS		OK
Hmcn1	-	NS	NS		DIF
I830127L07Rik	-	-	NS		OK
Padi3	-	-	NS		OK
Gm18407	-	-	+		OK
Atp6v1g3	+	+	NS		OK
Sema3f	-	-	NS		OK
Fam186b	-	-	NS		OK
Zkscan16	-	NS	NS		DIF
Gm43843	+	NS	+		DIF
Ttc16	+	+	-		OK
Clic5	-	-	NS		OK
Gm21284	+	+	-		OK
Bach2it1	-	-	NS		OK
Gm43809	-	-	NS		OK
Ckap4	-	NS	NS		DIF
Runx2os1	+	+	NS		OK
Dntt	-	#N/A	#N/A		#N/A
S1pr5	-	NS	NS		DIF
Gm16045	+	+	NS		OK
Efnb3	-	NS	NS		DIF
Pagr1b	-	NS	NS		DIF
Gm28883	-	NS	NS		DIF
Igf2os	-	#N/A	#N/A		#N/A
Btc	-	-	NS		OK
Traj52	-	NS	NS		DIF
Gm12359	-	-	NS		OK
Lama1	-	NS	NS		DIF
Cdkn2a	+	+	NS		OK
Morc1	-	#N/A	#N/A		#N/A
Cnmd	+	NS	+		DIF
Tsga10ip	-	NS	NS		DIF
AC165080.3	-	-	NS		OK
Gm9165	-	NS	NS		DIF
Tmem35a	-	-	NS		OK
4933440M02Rik	-	-	NS		OK
Lpo	+	NS	+		DIF
Gm16386	+	+	NS		OK
Itga5	-	NS	NS		DIF
AC132392.1	+	NS	NS		DIF
Padi4	+	+	-		OK
Pgam2	+	+	NS		OK
Stpg1	-	NS	NS		DIF
Kir3dl1	-	#N/A	#N/A		#N/A
Slc6a7	-	#N/A	#N/A		#N/A
Samd13	-	-	NS		OK
Plch2	-	NS	NS		DIF
Fkbp11	-	NS	NS		DIF
Slc15a1	-	NS	NS		DIF
Rflna	+	+	NS		OK
Gm20692	-	NS	NS		DIF
Hlf	-	NS	-		DIF
Jhy	-	-	NS		OK
Tmprss4	+	NS	NS		DIF
Papln	+	+	-		OK
Zfp521	-	NS	NS		DIF
Tmem121b	-	NS	NS		DIF
Il23r	-	NS	NS		DIF
Slc2a13	+	NS	NS		DIF
Itgam	-	-	NS		OK
Gzmb	+	NS	+		DIF
Trim30c	-	NS	NS		DIF
Gm32569	-	+	-		DIF
Gzma	-	NS	-		DIF
P2ry1	-	+	-		DIF
Fam229b	+	+	NS		OK
Mgam	-	#N/A	#N/A		#N/A
Tmtc2	-	-	NS		OK
Syt9	+	NS	+		DIF
Yes1	-	-	NS		OK
Gm17641	-	NS	NS		DIF
Atcayos	+	+	NS		OK
BC049730	-	-	NS		OK
Gm38214	+	+	NS		OK
Cfap53	+	NS	NS		DIF
Aqp11	-	-	NS		OK
Scnn1b	+	+	-		OK
Klri2	-	NS	NS		DIF
Nrip3	-	-	NS		OK
Kirrel3os	+	NS	NS		DIF
Hunk	+	+	NS		OK
Dyrk3	-	NS	NS		DIF
Plekhs1	+	+	NS		OK
Gm40773	-	#N/A	#N/A		#N/A
AC166358.6	+	NS	NS		DIF
Gm8942	-	NS	NS		DIF
Frmpd4	+	+	NS		OK
Art4	-	NS	NS		DIF
Gria3	-	NS	NS		DIF
Mmp25	-	NS	NS		DIF
Brd3os	+	NS	NS		DIF
Speer1	-	NS	NS		DIF
Gm8835	-	-	NS		OK
Myl10	-	-	NS		OK
Tmem204	-	NS	NS		DIF
Clec2l	+	NS	+		DIF
Cdh23	+	+	NS		OK
Vps37d	+	+	NS		OK
Gm10638	-	NS	NS		DIF
Gm13919	-	NS	-		DIF
Mir6516	-	-	NS		OK
Gm29114	+	+	NS		OK
Ighv12-3	-	#N/A	#N/A		#N/A
Snai2	+	+	NS		OK
Gm9905	-	NS	NS		DIF
Zfp879	-	NS	NS		DIF
Traj58	-	NS	-		DIF
Vash2	+	NS	+		DIF
Pkd2	+	+	NS		OK
4930579C12Rik	+	+	NS		OK
AC154573.2	-	NS	NS		DIF
Gm12592	-	-	NS		OK
Abcb11	-	-	NS		OK
Hspg2	-	#N/A	#N/A		#N/A
Ccnjl	-	-	NS		OK
Traj35	-	NS	NS		DIF
Moxd2	+	+	NS		OK
Gm6871	+	NS	NS		DIF
Gm36371	+	NS	NS		DIF
Chad	-	#N/A	#N/A		#N/A
Clnk	-	#N/A	#N/A		#N/A
1700016C15Rik	+	NS	+		DIF
Tnnc1	-	NS	NS		DIF
Sh2b2	+	+	NS		OK
Rbm20	-	-	NS		OK
Trav7-2	-	NS	-		DIF
Gp5	-	NS	NS		DIF
Bace1	-	NS	-		DIF
Meltf	+	NS	+		DIF
Gpr25	+	NS	+		DIF
Gm12409	+	+	NS		OK
Slc24a4	+	NS	NS		DIF
F830016B08Rik	+	+	+		OK
Bcar1	+	NS	NS		DIF
Gm42500	+	+	NS		OK
Gm20531	+	NS	NS		DIF
AC147366.2	+	NS	NS		DIF
Gm37552	+	NS	NS		DIF
Gm33782	+	NS	NS		DIF
1700011L03Rik	+	NS	NS		DIF
Gm15263	-	NS	NS		DIF
Kdm5d	-	-	-		OK
Gm17936	-	NS	NS		DIF
Gm18752	-	NS	NS		DIF
Mill2	-	NS	-		DIF
Gm38405	-	-	NS		OK
Enpp6	+	NS	NS		DIF
Gm5868	-	NS	NS		DIF
Gm32742	+	+	NS		OK
Gm37805	+	NS	+		DIF
Asphd2	+	+	-		OK
Gm37529	+	NS	NS		DIF
Fbxo40	+	NS	NS		DIF
Gm26888	-	#N/A	#N/A		#N/A
Gm13187	+	NS	NS		DIF
Slc17a2	+	NS	+		DIF
Lmntd1	+	NS	NS		DIF
Msgn1	-	NS	NS		DIF
Cd55b	-	-	NS		OK
Gpr35	-	+	-		DIF
Ifit3	-	-	NS		OK
Wipf3	+	+	NS		OK
Gm8013	+	NS	NS		DIF
Krt1	+	NS	NS		DIF
Erich3	+	NS	NS		DIF
Plekha6	-	#N/A	#N/A		#N/A
Rnf225	-	NS	NS		DIF
Gm40576	+	NS	NS		DIF
A530021J07Rik	-	-	NS		OK
Cyp2r1	+	NS	+		DIF
Prss39	+	NS	NS		DIF
Gm20503	-	NS	NS		DIF
Exosc6	-	-	NS		OK
Gm37192	-	NS	NS		DIF
AC153887.1	+	+	-		OK
Mnd1	+	NS	NS		DIF
Gm42463	-	NS	NS		DIF
Pde9a	-	-	NS		OK
Gm20705	-	-	NS		OK
Gm14258	+	+	-		OK
Prr15	+	NS	+		DIF
Gm16083	-	-	NS		OK
Gm37420	+	NS	NS		DIF
Jag1	-	+	NS		DIF
Myom1	-	NS	NS		DIF
Ppp2r2c	+	NS	+		DIF
Gm36635	-	-	NS		OK
CT010505.3	-	-	NS		OK
Ralyl	+	NS	NS		DIF
Gm28068	-	NS	NS		DIF
Nmur1	+	NS	NS		DIF
Gm27943	+	NS	NS		DIF
Pcdhga5	+	+	NS		OK
Esyt3	+	+	NS		OK
Igf2bp3	-	NS	NS		DIF
5330416C01Rik	+	+	NS		OK
Gm2974	-	+	-		DIF
Mcam	-	NS	NS		DIF
Fam135a	-	NS	-		DIF
Fam109b	-	NS	NS		DIF
AC113441.2	+	NS	NS		DIF
Gm13316	+	NS	NS		DIF
Nos1	+	NS	NS		DIF
Gm20735	-	-	NS		OK
Ifitm3	-	NS	NS		DIF
Gm10874	+	NS	NS		DIF
Maoa	-	NS	NS		DIF
Gm26614	+	NS	+		DIF
Gm37799	+	+	NS		OK
Ltbp1	-	NS	NS		DIF
Lrrtm2	-	NS	NS		DIF
A430106G13Rik	-	NS	NS		DIF
Tspan8	-	NS	NS		DIF
Mamstr	-	NS	NS		DIF
Macc1	+	+	NS		OK
Cfap74	-	NS	NS		DIF
G0s2	-	NS	NS		DIF
Gm14025	-	NS	NS		DIF
Cd200r4	-	NS	NS		DIF
Etl4	+	NS	NS		DIF
Csf2	-	+	-		DIF
Gm15945	+	NS	NS		DIF
Sparc	-	NS	NS		DIF
Sdk1	+	+	NS		OK
Ssc5d	-	NS	NS		DIF
Fgfr1	-	-	NS		OK
Gm26566	-	NS	NS		DIF
Gldc	+	NS	NS		DIF
Gm31108	+	NS	NS		DIF
Hes7	+	NS	NS		DIF
Bco2	+	NS	NS		DIF
Olfr1393	+	NS	NS		DIF
Cntn1	-	NS	NS		DIF
Gm20655	+	NS	NS		DIF
Mybpc1	+	NS	NS		DIF
AC061963.1	+	NS	NS		DIF
Fam198a	+	+	NS		OK
Cfap126	+	+	NS		OK
K230010J24Rik	+	NS	NS		DIF
Gm11186	-	NS	NS		DIF
Nxf7	+	NS	NS		DIF
Pifo	-	NS	NS		DIF
Gm9396	-	NS	NS		DIF
Col1a2	-	NS	NS		DIF
AC165092.2	-	NS	NS		DIF
Krt87	+	+	-		OK
AC104200.1	+	NS	NS		DIF
Grhl3	+	NS	NS		DIF
