# Supplementary material for: A T follicular helper cell origin for T regulatory type 1 cells
Source: Cell Mol Immunol. 2023 Mar 27;20(5):489–511. doi: 10.1038/s41423-023-00989-z (PMC10202951; doi:10.1038/s41423-023-00989-z)
Supplement: Supplementary file 8 — Database 7 [file 41423_2023_989_MOESM8_ESM.xlsx]

## Sheet: Hoja1
Gene ID	Total counts	gene_type	Tr1 Basal vs. TF Basal			Tr1 Stim vs. TF Stim			Tr1 Stim vs. Tr1 Basal			TF Stim vs. TF Basal
			P-value	FDR step up	Fold change	P-value	FDR step up	Fold change	P-value	FDR step up	Fold change	P-value	FDR step up	Fold change
Il1rl1	9191.3	protein_coding	1.81097e-66	3.36297e-62	-16.9172	2.96118e-53	1.16093e-49	-12.114	0.0828635	0.141889	1.3488	0.820918	0.887623	-1.03536
Emp1	33702	protein_coding	2.4407e-56	2.26619e-52	-17.4554	6.75963e-07	2.22668e-05	-2.35871	2.86161e-71	4.56607e-69	25.1759	1.39751e-12	2.30347e-11	3.40197
Trat1	5836.64	protein_coding	4.39449e-56	2.72019e-52	-9.39415	1.68124e-41	3.29566e-38	-7.8926	1.92782e-05	7.25865e-05	-1.96992	3.40951e-10	4.10786e-09	-2.34469
Chst2	49247.8	protein_coding	1.50978e-55	7.00914e-52	4.53101	6.16345e-26	4.2024e-23	2.78101	1.40867e-21	2.87303e-20	-2.49778	1.15318e-05	6.47829e-05	-1.53307
Lag3	150942	protein_coding	9.92081e-43	3.68459e-39	4.32601	0.000830446	0.00752343	1.42964	1.80954e-13	1.87144e-12	-2.19502	0.00270723	0.0086221	1.37855
Tnfrsf9	62724.6	protein_coding	9.57365e-41	2.96304e-37	-3.70246	5.15896e-58	4.04514e-54	-4.73075	8.76232e-23	1.9574e-21	2.62369	5.1717e-36	3.98951e-34	3.35238
Ccr4	43674.4	protein_coding	1.42535e-39	3.78124e-36	-5.73122	0.592979	0.819414	-1.07193	2.86887e-81	6.19024e-79	12.5309	6.02972e-11	8.09133e-10	2.3437
Trav3-3	22008.4	TR_V_gene	3.32274e-36	7.71291e-33	6.42207	3.20463e-15	5.71079e-13	3.29705	2.10301e-27	6.25892e-26	-4.97027	6.29881e-10	7.29725e-09	-2.55171
Lrrc32	7427.98	protein_coding	3.77524e-36	7.78959e-33	-117.359	1.33899e-51	4.19961e-48	-39.2475	2.89278e-12	2.64586e-11	14.9596	2.61704e-12	4.16184e-11	5.00283
Pdlim1	6809.32	protein_coding	8.0248e-36	1.49021e-32	-15.0182	0.892225	0.966156	1.02797	1.54487e-34	6.4898e-33	14.2942	0.70508	0.804475	-1.08004
Ccr6	3035.17	protein_coding	6.01075e-35	1.01472e-31	-31.015	2.52601e-17	6.71406e-15	-17.8653	0.000200587	0.000637446	-3.71897	1.11741e-12	1.86445e-11	-6.45631
Actg2	3970.9	protein_coding	4.08808e-33	6.3263e-30	-16.283	2.87517e-22	1.50295e-19	-50.0372	4.56001e-14	5.02527e-13	-21.4195	1.37213e-17	3.62869e-16	-6.97029
Il18r1	15301.9	protein_coding	2.13276e-31	3.04657e-28	-5.94567	4.626e-61	7.2545e-57	-17.7368	2.14279e-47	1.53537e-45	-12.516	5.50478e-21	1.897e-19	-4.19557
Actn1	14520.4	protein_coding	1.77141e-30	2.34965e-27	-3.94355	7.60273e-07	2.45321e-05	-1.81478	0.877638	0.922173	1.01886	1.77703e-10	2.23311e-09	-2.1328
Edn3	17158.3	protein_coding	9.3851e-30	1.16188e-26	7.17646	5.89334e-15	9.93757e-13	5.57741	1.62786e-92	5.15165e-90	-39.9082	1.29908e-57	2.32707e-55	-31.0159
Fzd6	2831.33	protein_coding	2.22628e-26	2.58388e-23	7.39676	3.61042e-08	1.71053e-06	2.89461	7.13224e-08	3.8771e-07	-2.66452	0.833466	0.896751	-1.04272
Eno3	9624.37	protein_coding	8.57034e-25	9.36184e-22	-5.71001	5.61627e-14	8.46869e-12	-3.39789	5.34793e-19	9.08287e-18	4.54445	8.4941e-10	9.66653e-09	2.70429
Ube2c	37283	protein_coding	1.29019e-24	1.33104e-21	-6.2001	0.284619	0.555771	-1.14496	1.71759e-225	3.26136e-221	248.98	6.99093e-178	6.63719e-174	45.9786
Gpr83	15541.4	protein_coding	2.85505e-24	2.79043e-21	-3.28937	9.98485e-29	8.24118e-26	-3.75977	1.48218e-05	5.68444e-05	-1.68162	0.000892858	0.00322128	-1.47122
Gpr146	14976.2	protein_coding	1.69019e-23	1.56934e-20	-7.69509	0.0380668	0.140926	-1.50917	8.13673e-34	3.35141e-32	11.8642	2.12354e-05	0.000112568	2.32681
Gm5864	2679.14	processed_pseudogene	6.54469e-23	5.78738e-20	-8.43919	0.827468	0.941505	1.04261	2.67885e-29	8.87715e-28	11.3212	0.189262	0.306919	1.28667
Gbp2b	27928.1	protein_coding	5.66886e-21	4.78504e-18	4.27795	0.701438	0.884727	1.06327	6.04833e-77	1.13709e-74	-18.4648	4.37303e-22	1.5999e-20	-4.58937
Tnfrsf1b	128605	protein_coding	1.59822e-20	1.29039e-17	2.48943	2.32386e-05	0.000420332	-1.51672	2.30652e-36	1.05533e-34	-3.44943	0.357958	0.498234	1.09461
Stfa3	4989.09	protein_coding	2.11079e-20	1.63323e-17	5.61672	9.02202e-21	3.62778e-18	7.91566	1.29998e-22	2.84051e-21	-6.25779	5.51796e-23	2.14703e-21	-8.81911
Slc16a5	1758	protein_coding	6.56085e-20	4.8734e-17	-11.1863	9.99314e-08	4.11319e-06	-99.9784	1.60664e-10	1.2193e-09	-241.29	6.44421e-31	3.94718e-29	-26.9973
Ahr	16301.5	protein_coding	1.11463e-19	7.961e-17	4.45466	0.0373258	0.138871	1.40577	0.251151	0.355832	-1.20591	4.75539e-09	4.84157e-08	2.62776
Swap70	10018.7	protein_coding	2.96722e-19	2.04079e-16	-3.80662	2.15817e-11	2.25629e-09	-2.7056	0.0572564	0.103443	1.33201	0.709461	0.808097	-1.05625
Traj7	2254.59	TR_J_gene	4.17238e-19	2.76718e-16	33.316	1.06445e-08	6.02627e-07	11.2385	1.44844e-06	6.51573e-06	-6.10123	0.0995664	0.184824	-2.05813
Mgarp	7164.73	protein_coding	6.15024e-19	3.93828e-16	-22.7574	0.127172	0.328931	-1.46434	1.70954e-49	1.33584e-47	172.922	2.76004e-21	9.63376e-20	11.1268
Entpd1	22208.6	protein_coding	8.36362e-19	5.17708e-16	2.41302	0.495584	0.752953	-1.07015	3.42784e-06	1.45643e-05	-1.58444	9.99837e-07	6.85128e-06	1.62978
F2r	29160.2	protein_coding	9.25717e-19	5.54534e-16	2.7801	0.701711	0.884727	-1.04579	1.44807e-32	5.56597e-31	-3.97127	0.00741595	0.0209078	-1.36592
Vdr	18774.6	protein_coding	1.30883e-18	7.5953e-16	4.19378	3.42108e-06	8.73768e-05	2.15072	8.45839e-17	1.2094e-15	-3.87968	3.00922e-05	0.000154346	-1.98964
Zbtb32	12438.1	protein_coding	2.76026e-18	1.55328e-15	2.81826	0.149116	0.367216	-1.18532	0.0103478	0.0229351	-1.35189	3.0098e-14	5.99057e-13	2.47103
Prdm1	28386.2	protein_coding	7.51824e-18	4.10629e-15	3.26739	0.00409144	0.0260081	-1.48389	8.02877e-08	4.33961e-07	-2.08921	9.82731e-10	1.11072e-08	2.32071
Trdc	2797.25	TR_C_gene	8.00799e-18	4.24881e-15	-8.65104	2.97671e-09	1.91315e-07	-5.04204	6.00328e-05	0.000208468	-3.01564	3.58526e-11	4.94386e-10	-5.17418
Il10	23996.3	protein_coding	8.63445e-18	4.45394e-15	5.37351	3.07509e-06	8.03727e-05	2.48182	0.315315	0.426518	1.21562	8.0154e-07	5.59957e-06	2.632
Kif23	11756.3	protein_coding	9.30832e-18	4.67177e-15	-3.37719	0.362912	0.638312	-1.11686	6.56859e-118	5.4228e-115	24.1275	3.95741e-61	7.99396e-59	7.97914
Ift80	27789.9	protein_coding	9.86215e-18	4.81948e-15	-2.71334	3.39813e-11	3.33059e-09	-2.19115	6.16819e-15	7.45048e-14	-2.51335	2.08811e-22	7.80492e-21	-3.11233
Gucy1a3	1908.97	protein_coding	1.11655e-17	5.31647e-15	-15.9	7.10402e-14	1.04117e-11	-25.6366	1.86337e-06	8.23595e-06	-8.17496	2.14988e-07	1.68199e-06	-5.07014
Ikzf4	11612.7	protein_coding	3.3837e-17	1.57088e-14	-3.34613	3.32356e-11	3.27799e-09	-2.57747	0.0269005	0.0534762	1.37703	0.676879	0.782311	1.0607
Ctla2a	35850.7	protein_coding	8.48836e-17	3.84461e-14	-6.26437	8.41021e-17	1.93954e-14	-5.94963	2.47594e-31	8.90399e-30	12.9576	1.35291e-31	8.50633e-30	12.3065
E2f2	28408.1	protein_coding	8.9748e-17	3.96814e-14	-3.27138	1.53727e-06	4.48095e-05	-1.9699	6.77437e-19	1.14543e-17	3.54423	7.6575e-08	6.43935e-07	2.13419
Gpm6b	181393	protein_coding	1.71764e-16	7.41781e-14	3.10735	2.79768e-12	3.482e-10	2.62099	1.81915e-18	2.96498e-17	-3.34196	5.6256e-14	1.08556e-12	-2.81887
Gzmk	9661.64	protein_coding	1.8089e-16	7.63437e-14	-8.85291	2.03107e-42	4.55018e-39	-43.808	4.1331e-06	1.73435e-05	-3.63751	0.238523	0.366223	1.36039
Ndrg1	24299.1	protein_coding	2.87339e-16	1.15504e-13	-5.03057	0.174641	0.407367	-1.29463	1.96676e-61	2.33406e-59	25.8024	4.20057e-23	1.65136e-21	6.64031
Cd200	87953.4	protein_coding	2.88929e-16	1.15504e-13	2.28192	1.53303e-10	1.35062e-08	1.91175	4.58991e-10	3.29638e-09	-1.87505	8.15596e-06	4.71145e-05	-1.57089
Esm1	6860.71	protein_coding	2.92336e-16	1.15504e-13	-9.43745	1.19314e-12	1.54635e-10	-7.3277	0.00651081	0.0151504	-2.15754	0.000172846	0.000746953	-2.77872
Il1r1	2238.57	protein_coding	6.25773e-16	2.42096e-13	-7.95844	0.614289	0.834411	-1.14072	0.32903	0.441061	1.29337	3.3628e-11	4.66761e-10	-5.39419
She	1404.45	protein_coding	7.73281e-16	2.93058e-13	-17.0095	0.0933769	0.265615	-1.71653	4.57069e-08	2.55184e-07	6.97297	0.269251	0.402926	-1.4211
Angptl2	157132	protein_coding	2.88721e-15	1.07231e-12	3.94081	4.14489e-05	0.00068638	2.04433	2.73733e-42	1.62426e-40	-10.6932	8.15877e-23	3.14237e-21	-5.54719
C78197	781.373	antisense_RNA	7.44384e-15	2.71043e-12	-52.3669	1.65998e-09	1.09839e-07	-134.083	0.085688	0.146015	-4.46229	0.167596	0.279299	-1.74277
Ifi202b	3045.22	protein_coding	1.10803e-14	3.95693e-12	9.76321	0.797893	0.93054	1.08577	2.98696e-25	7.83376e-24	-23.7658	0.00181665	0.00606125	-2.643
Foxp3	64358.5	protein_coding	1.22041e-14	4.27604e-12	-3.73537	1.58106e-49	4.13236e-46	-12.6845	1.78324e-09	1.20199e-08	-2.81486	0.271225	0.405194	1.20638
Farp1	10461.7	protein_coding	2.43493e-14	8.37346e-12	3.89046	0.0214223	0.0921154	1.50581	0.00818863	0.0185876	-1.59665	0.00721366	0.0204224	1.61817
Nrn1	130092	protein_coding	4.01572e-14	1.35585e-11	3.95371	0.0716147	0.220203	-1.38847	1.66505e-32	6.38706e-31	-8.67598	0.0119097	0.0314861	-1.58044
Camk4	34417.3	protein_coding	7.33765e-14	2.43322e-11	-2.06411	1.63599e-18	5.23582e-16	-2.3793	8.24321e-28	2.50435e-26	-2.93509	6.15445e-22	2.22592e-20	-2.54627
Kntc1	10911.6	protein_coding	8.02767e-14	2.61533e-11	-2.9831	0.655198	0.857529	-1.0615	9.85148e-79	1.92845e-76	14.8655	2.95495e-34	2.11731e-32	5.28974
Fam46a	7047.9	protein_coding	5.99389e-13	1.91908e-10	-3.67007	0.993342	0.999781	1.00144	8.28916e-34	3.40681e-32	8.79505	4.7315e-07	3.46478e-06	2.39299
Ehd2	4110.89	protein_coding	6.87857e-13	2.165e-10	13.4161	3.60327e-05	0.000610882	4.09296	0.000683748	0.0019722	3.17684	9.89072e-11	1.28898e-09	10.4132
Sox4	1267.46	protein_coding	1.16536e-12	3.6068e-10	-10.5938	5.50246e-07	1.87995e-05	-6.51613	0.00309919	0.0077923	-3.0842	6.73489e-07	4.76106e-06	-5.01424
Ddc	882.795	protein_coding	1.30885e-12	3.9845e-10	-9.25245	0.137934	0.348506	-1.55217	0.000283574	0.000876814	3.20764	0.0315853	0.0721286	-1.85836
Satb1	119399	protein_coding	2.13988e-12	6.4093e-10	-3.06383	0.162562	0.388316	1.24765	1.72156e-67	2.51453e-65	15.847	3.13561e-19	9.42073e-18	4.14563
Vim	378632	protein_coding	2.28499e-12	6.73529e-10	-2.62675	0.000446245	0.00468408	-1.62046	2.44668e-35	1.06799e-33	5.51381	5.44514e-19	1.60298e-17	3.40149
Ifitm1	1860.69	protein_coding	2.82719e-12	8.20327e-10	-576.448	0.000180455	0.00228242	-4.53046	4.58422e-12	4.0828e-11	543.028	0.000313846	0.00127445	4.26781
Aldh2	7616.33	protein_coding	3.03881e-12	8.68163e-10	-4.30643	3.98586e-07	1.4206e-05	-2.83627	1.48307e-07	7.7492e-07	3.01465	0.000817173	0.00297593	1.98549
Cacnb3	2943.24	protein_coding	3.38714e-12	9.53018e-10	-17.7811	0.00427001	0.0268925	-2.43346	1.80892e-23	4.24571e-22	60.0704	2.42575e-11	3.40934e-10	8.22102
Pim2	58096.9	protein_coding	4.15048e-12	1.15036e-09	1.94141	2.94264e-09	1.89903e-07	1.76177	2.76806e-05	0.000101762	1.49117	2.17217e-07	1.69803e-06	1.64322
Crybg1	29185.5	protein_coding	4.49425e-12	1.22733e-09	-3.21512	0.762854	0.914678	1.05172	4.05456e-30	1.38468e-28	6.83074	2.65099e-05	0.000138023	2.0201
Wnt10a	1387.45	protein_coding	4.86719e-12	1.30991e-09	-12.6932	0.00877904	0.0470526	-3.24312	0.000130489	0.000428153	-5.3752	8.97285e-16	2.08795e-14	-21.0379
Trav4-2	1220.88	TR_V_gene	5.17524e-12	1.37292e-09	-8.60578	1.84682e-14	2.98575e-12	-24.087	2.08693e-06	9.158e-06	-7.44658	0.00115951	0.004078	-2.6605
Synpo	18566	protein_coding	5.66997e-12	1.48298e-09	3.13058	9.7718e-11	8.82512e-09	3.01411	1.24424e-24	3.14588e-23	-5.50087	9.53292e-23	3.64207e-21	-5.29621
Cryl1	18523.9	protein_coding	9.13951e-12	2.35723e-09	2.40782	0.401717	0.675936	1.11456	1.29331e-06	5.87383e-06	-1.86461	0.255576	0.387083	1.1586
Tbx21	18568.7	protein_coding	9.42749e-12	2.3982e-09	2.60888	0.668405	0.864774	-1.06202	0.00870683	0.0196442	-1.4446	3.83921e-06	2.34628e-05	1.91795
Wisp1	14181.2	protein_coding	1.04288e-11	2.61705e-09	3.00571	3.57277e-09	2.2592e-07	2.55621	4.27842e-11	3.45109e-10	2.85323	7.43929e-14	1.4154e-12	3.35497
Ccna2	75555.1	protein_coding	1.1091e-11	2.74613e-09	-3.79525	0.65171	0.856207	1.08565	3.00849e-158	6.34724e-155	179.048	2.47151e-92	1.61825e-89	43.455
Cttnbp2	1241.96	protein_coding	1.52838e-11	3.73447e-09	7.18913	0.000137168	0.00184482	2.86312	0.502135	0.615024	1.19826	0.000221992	0.000932152	3.00877
Ankrd13b	3400.33	protein_coding	1.96644e-11	4.74244e-09	-3.58807	0.145163	0.360482	1.30148	3.82107e-21	7.6373e-20	5.97762	0.174672	0.288432	1.28006
Il1r2	14298.1	protein_coding	2.09559e-11	4.98913e-09	-3.22989	1.00256e-16	2.27858e-14	-4.22073	0.000172204	0.000553548	1.93515	7.74434e-08	6.50374e-07	2.52879
Sccpdh	23177	protein_coding	2.34628e-11	5.51524e-09	2.44531	5.34637e-05	0.00084518	1.7311	9.1257e-21	1.7754e-19	-3.50578	1.91403e-11	2.73877e-10	-2.48183
Dtx4	3726.78	protein_coding	2.42149e-11	5.62089e-09	-2.76764	9.25285e-25	5.80413e-22	-6.77442	1.60049e-31	5.79964e-30	-8.66614	2.28935e-16	5.58742e-15	-3.54049
Mmp9	3266.35	protein_coding	2.63609e-11	6.04348e-09	10.6564	0.000388052	0.00418243	3.66604	1.56072e-07	8.13255e-07	-6.37559	0.0327665	0.0744312	-2.19333
Igfbp7	2984.87	protein_coding	3.07181e-11	6.95653e-09	5.30054	0.0837813	0.246041	1.54604	0.000255329	0.000797661	-2.47804	0.20268	0.323509	1.38354
Pmvk	25282.8	protein_coding	3.41229e-11	7.6345e-09	2.25815	0.960931	0.990076	1.006	0.0728769	0.127186	1.24484	6.01328e-17	1.52852e-15	2.79428
Arhgap20	836.422	protein_coding	4.51342e-11	9.97789e-09	-25.3468	0.00604884	0.0351326	-4.70231	0.104178	0.172369	-2.54617	4.16175e-08	3.6551e-07	-13.7246
Zeb2	2135.59	protein_coding	5.04364e-11	1.10189e-08	6.13175	0.00173675	0.0133964	2.42083	2.67371e-05	9.85985e-05	-3.14347	0.449397	0.588737	-1.24105
Usp28	7986.78	protein_coding	6.10912e-11	1.31914e-08	-2.28087	9.41908e-10	6.87024e-08	-2.18788	0.0282061	0.0556848	-1.32663	0.00959299	0.0261562	-1.38302
Slc4a7	21650.3	protein_coding	6.31732e-11	1.34206e-08	-2.46425	0.118733	0.312971	-1.24077	0.235502	0.338268	1.17858	0.000151779	0.000666352	-1.68513
Tns1	9765.22	protein_coding	6.35979e-11	1.34206e-08	-3.09577	3.10825e-09	1.98953e-07	-2.81228	0.0413853	0.077976	-1.42983	0.00839788	0.0232447	-1.57395
Ston2	5039.17	protein_coding	7.45222e-11	1.55492e-08	-5.2373	0.0027185	0.0188302	-2.0204	1.84341e-25	4.95087e-24	13.8979	1.2921e-12	2.14273e-11	5.36141
Cxcl10	10767.3	protein_coding	7.84431e-11	1.61495e-08	3.2088	5.67049e-15	9.66572e-13	-4.58739	1.0495e-78	2.03346e-76	-37.0902	3.87776e-07	2.88635e-06	-2.51971
Gbp5	42643.3	protein_coding	7.91389e-11	1.61495e-08	1.94036	0.834439	0.944473	1.02156	0.000515909	0.00151948	-1.42422	0.00481946	0.0143099	1.33365
Trbv19	10995.3	TR_V_gene	8.76171e-11	1.75411e-08	-3.42856	8.33782e-15	1.37635e-12	-4.47093	5.40246e-06	2.23344e-05	-2.4115	0.00116601	0.00409474	-1.84927
Ecm1	9448.65	protein_coding	8.78474e-11	1.75411e-08	-4.1451	1.45143e-17	4.06453e-15	-6.33586	0.00121295	0.00332826	2.04185	1.19679e-07	9.73217e-07	3.121
Mdfic	40125.8	protein_coding	1.10146e-10	2.17597e-08	1.96196	0.390445	0.665539	1.09445	1.02059e-15	1.3255e-14	-2.31517	0.0147755	0.0378927	-1.29149
Lpar3	3323.2	protein_coding	1.27052e-10	2.48352e-08	4.28804	2.57632e-08	1.27854e-06	22.3309	1.53757e-41	8.68913e-40	-28.0292	1.12393e-19	3.54505e-18	-145.968
Dntt	204.786	protein_coding	1.30474e-10	2.52385e-08	-1.22766e+06	0.373921	0.649228	-6.17063	1.06427e-07	5.65903e-07	119968	0.802906	0.87568	-1.65838
Ctnnd1	1814.19	protein_coding	1.3558e-10	2.59559e-08	-9.4642	0.0160826	0.0740263	-2.2445	2.02436e-05	7.59506e-05	4.49608	0.847236	0.906189	1.06627
Iqgap2	18000.9	protein_coding	1.54769e-10	2.92745e-08	-2.49651	0.00311949	0.0210318	-1.52288	8.88026e-06	3.53201e-05	1.88955	0.317169	0.456035	1.15263
Fam20a	5061.29	protein_coding	1.56067e-10	2.92745e-08	2.61895	0.000603476	0.00594081	-1.74704	5.22355e-44	3.3622e-42	-9.01249	1.27278e-05	7.06858e-05	-1.96977
Havcr2	3333.41	protein_coding	1.91795e-10	3.56164e-08	4.55252	0.313168	0.588928	1.28796	2.62613e-18	4.22226e-17	-8.26224	0.000589504	0.00222801	-2.33748
Irf4	129723	protein_coding	2.41162e-10	4.43404e-08	2.34888	3.45917e-17	8.34565e-15	3.11237	3.33572e-10	2.42703e-09	2.32975	2.87726e-05	0.00014846	1.75825
Acss2	4554.24	protein_coding	2.89989e-10	5.27951e-08	-3.52601	0.055622	0.184606	-1.45719	1.89883e-06	8.37708e-06	2.60193	0.710914	0.809409	1.07529
Rab11fip4	37476.6	protein_coding	3.5375e-10	6.3778e-08	1.69533	0.984722	0.99667	-1.00164	2.2121e-45	1.49478e-43	-3.31677	3.43619e-15	7.4711e-14	-1.95321
1700019D03Rik	33189.7	protein_coding	4.21977e-10	7.53472e-08	3.09842	1.46008e-05	0.000289293	2.20827	1.97302e-18	3.20203e-17	-4.89685	7.37426e-12	1.11306e-10	-3.49004
Plcd1	5986.82	protein_coding	4.42648e-10	7.82855e-08	-5.37985	0.344569	0.620383	1.22908	5.9618e-60	6.73825e-58	73.1188	2.68767e-26	1.29856e-24	11.0581
D430019H16Rik	1174.19	protein_coding	4.60052e-10	8.05959e-08	-6.99527	2.74409e-10	2.26488e-08	-8.7266	0.00508539	0.0121323	-2.68098	0.011339	0.0301674	-2.14908
Fsd1l	1129.7	protein_coding	4.80012e-10	8.30251e-08	-19.8711	0.00173238	0.0133808	-2.9446	2.31031e-12	2.13056e-11	28.7604	2.87146e-05	0.000148201	4.26187
Rora	15476.1	protein_coding	4.8286e-10	8.30251e-08	-2.95716	1.13409e-09	8.15813e-08	-2.92398	3.7923e-06	1.59841e-05	-2.25945	2.05238e-06	1.32373e-05	-2.28509
Ccr5	26716	protein_coding	5.74089e-10	9.78058e-08	3.23219	0.159254	0.383276	-1.30399	0.918129	0.951703	-1.01958	6.4386e-14	1.22994e-12	4.13381
Vav2	7095.78	protein_coding	5.91464e-10	9.98499e-08	-2.40668	0.000337699	0.00375057	-1.6601	0.0225917	0.0460024	1.38589	0.747901	0.836444	-1.04606
1700025G04Rik	3199.92	protein_coding	6.10541e-10	1.02142e-07	-5.96598	9.30825e-06	0.000200366	-3.44956	8.05755e-06	3.23666e-05	3.65373	0.00706362	0.0200394	2.1126
Ugt1a6a	770.4	protein_coding	7.36201e-10	1.21357e-07	-309.673	1.09655e-05	0.000229587	-7.56193	1.47536e-07	7.71526e-07	137.015	0.00731639	0.0206885	3.34577
Itgav	40434.5	protein_coding	7.38465e-10	1.21357e-07	2.23061	0.155318	0.376635	-1.2044	8.41505e-18	1.30012e-16	-3.07006	0.307057	0.445647	-1.14276
Trbv3	18564.1	TR_V_gene	7.58485e-10	1.23274e-07	2.22471	0.841677	0.946371	-1.02692	2.27098e-37	1.08618e-35	-5.34991	1.02455e-10	1.33156e-09	-2.34174
Spp1	13101.5	protein_coding	7.63406e-10	1.23274e-07	3.76071	1.20765e-11	1.31517e-09	4.4276	2.17792e-08	1.26544e-07	-3.33704	4.52728e-10	5.35935e-09	-3.9288
Plscr1	24089.8	protein_coding	8.06308e-10	1.29079e-07	2.00971	0.151532	0.370779	-1.17658	0.0464724	0.0860812	-1.25301	2.34241e-08	2.13938e-07	1.88711
Trav16d-dv11	9930.01	TR_V_gene	8.96687e-10	1.4232e-07	2.60356	0.0919562	0.262909	1.31631	5.0623e-34	2.09875e-32	-6.88776	8.0421e-15	1.6967e-13	-3.4823
Dlg2	1962.27	processed_transcript | protein_coding	9.99836e-10	1.57347e-07	5.22239	0.00484355	0.0296358	2.13321	0.111388	0.182441	-1.52202	0.0845087	0.161972	1.60847
St8sia6	7804.93	protein_coding	1.02959e-09	1.60668e-07	-4.03943	1.39917e-09	9.53989e-08	-4.10021	4.04667e-05	0.000144786	-2.60817	3.52884e-05	0.000178112	-2.56951
Zc3h12c	555.697	protein_coding	1.18842e-09	1.83909e-07	-296.076	0.0180508	0.0808088	-3.09241	1.23628e-05	4.79952e-05	61.6683	0.341954	0.481785	-1.55255
Bcorl1	5115.79	protein_coding	1.26672e-09	1.94405e-07	-2.38047	0.133627	0.340405	-1.22424	2.02017e-24	5.06056e-23	4.23713	1.07536e-08	1.04072e-07	2.17909
Mboat1	26966.3	protein_coding	1.28656e-09	1.94511e-07	1.81862	2.94706e-20	1.10037e-17	2.47451	6.48585e-07	3.07115e-06	1.62678	0.0712065	0.141017	1.19559
Trbv5	8987.85	TR_V_gene	1.28836e-09	1.94511e-07	-2.68869	3.89524e-18	1.17472e-15	-4.27625	7.38091e-10	5.1811e-09	-2.81087	0.000457273	0.00178034	-1.76733
Il2rb	415387	protein_coding	1.48351e-09	2.21249e-07	1.7593	0.0200124	0.087486	-1.24271	0.125723	0.201488	-1.15377	7.87302e-12	1.17897e-10	1.89492
Thy1	246571	protein_coding	1.48929e-09	2.21249e-07	-2.05795	2.72099e-06	7.25689e-05	-1.75077	0.544715	0.653341	1.07502	0.454211	0.593364	-1.09343
H2-Ob	1035.66	protein_coding	1.5863e-09	2.33007e-07	-13.0539	1.05338e-07	4.2685e-06	-78.0358	4.0256e-05	0.000144087	-29.5649	0.000118175	0.000532616	-4.94566
Ccl5	13039.4	protein_coding	1.59353e-09	2.33007e-07	-5.01924	1.65098e-09	1.09706e-07	-5.3596	2.14324e-17	3.21707e-16	-10.5317	1.49454e-17	3.94145e-16	-9.86293
Matn2	9182.4	protein_coding	2.02089e-09	2.93186e-07	2.05132	0.197573	0.440543	1.20224	7.61926e-102	3.28806e-99	-16.3529	1.97401e-64	4.4622e-62	-9.58416
Slc17a9	4766.83	protein_coding	2.17307e-09	3.12821e-07	-3.32428	0.0440188	0.156496	-1.49895	0.128948	0.205805	1.36037	0.0140518	0.0362817	-1.63024
Emb	92982.3	protein_coding	2.35683e-09	3.36664e-07	-2.50144	0.158224	0.381498	1.24175	2.54818e-09	1.68061e-08	2.49675	0.154611	0.263249	-1.24409
Zap70	147516	protein_coding	2.55155e-09	3.61697e-07	1.5375	0.383423	0.658869	1.06532	7.16961e-45	4.74343e-43	-2.76488	2.82231e-19	8.51988e-18	-1.91577
Nfatc1	214526	protein_coding	2.75886e-09	3.88121e-07	1.85071	0.602931	0.825994	1.05556	2.19303e-63	2.91198e-61	-5.71525	4.82695e-30	2.82883e-28	-3.25971
S100a4	41624.3	protein_coding	2.79655e-09	3.90465e-07	-6.01452	1.52215e-15	2.94696e-13	-11.3483	1.1611e-11	9.93552e-11	-7.90149	2.08403e-06	1.34095e-05	-4.18775
Twsg1	82740.7	protein_coding	2.97563e-09	4.12369e-07	2.10513	6.42017e-07	2.15131e-05	1.86995	8.46438e-06	3.38433e-05	-1.7483	0.000464366	0.00180536	-1.55298
Ptpn11	262362	protein_coding	3.54584e-09	4.8775e-07	2.09556	0.000301967	0.00341663	1.57462	8.50176e-44	5.39905e-42	-5.70082	4.68401e-31	2.89707e-29	-4.28366
Laptm4b	5825.39	protein_coding	3.70226e-09	5.05522e-07	2.19682	0.0738054	0.225047	1.29524	3.06924e-35	1.33667e-33	-5.50164	6.16773e-17	1.56568e-15	-3.24376
Pttg1	17978.8	protein_coding	3.97706e-09	5.39081e-07	-2.20731	0.239447	0.496958	-1.15666	1.28517e-103	6.10071e-101	17.1602	4.43624e-67	1.15391e-64	8.99213
Nynrin	6119.51	protein_coding	4.18471e-09	5.63116e-07	6.08423	0.0531238	0.179005	1.80916	0.0538367	0.0979919	-1.80131	0.0430612	0.093563	1.86698
Trav6-6	2524.28	TR_V_gene	4.80581e-09	6.42043e-07	2.99725	0.386356	0.662024	1.19358	1.71496e-20	3.28594e-19	-6.02316	1.05733e-05	5.98587e-05	-2.39857
Sulf2	259.527	protein_coding	5.15125e-09	6.83276e-07	436.531	0.233912	0.489559	-2.42505	1.96926e-05	7.40294e-05	-21.4928	0.000231038	0.000966927	49.2542
Racgap1	40811.5	protein_coding	6.55746e-09	8.63631e-07	-1.6225	0.0173105	0.0782022	-1.21058	5.70528e-115	4.16661e-112	6.53605	1.81199e-84	9.05422e-82	4.87666
Cers6	10222.2	protein_coding	6.99075e-09	9.14213e-07	-2.29424	0.50992	0.763469	-1.09826	6.17333e-08	3.39176e-07	2.17576	0.774399	0.855249	1.04155
Cyp2s1	4177.33	protein_coding	7.14611e-09	9.2195e-07	-6.25652	0.000154142	0.00201774	-3.24275	7.28686e-05	0.000250159	3.53137	0.050882	0.107207	1.83031
Cflar	49851.1	protein_coding	7.14921e-09	9.2195e-07	1.76459	0.118746	0.312971	1.16638	2.29103e-13	2.33882e-12	-2.05506	0.00187903	0.00624194	-1.35838
Cxcr6	42380.5	protein_coding	7.22153e-09	9.24854e-07	2.88708	0.396687	0.671652	-1.16833	1.21793e-09	8.37594e-09	-3.04712	0.579685	0.703956	1.10697
Ptms	66985.5	protein_coding	7.83707e-09	9.9681e-07	1.84072	0.00917139	0.0485406	-1.31749	1.7571e-07	9.08353e-07	-1.73721	0.0016151	0.0054734	1.39599
Il21	124064	protein_coding	8.01368e-09	1.01234e-06	2.37246	7.06181e-32	8.51872e-29	5.90286	1.01834e-23	2.42612e-22	-4.50352	1.20473e-57	2.17862e-55	-11.2051
Sema4c	2529.88	protein_coding	8.24278e-09	1.03425e-06	3.6565	0.777027	0.921107	-1.06561	0.00174461	0.00463052	-2.00562	0.00344259	0.0106845	1.94276
Ptpn1	133562	protein_coding	1.04358e-08	1.30062e-06	1.51379	4.39764e-05	0.000716554	1.34505	0.00168041	0.00447639	-1.2555	0.131864	0.231814	-1.11555
Mex3a	695.189	protein_coding	1.13923e-08	1.41036e-06	-15.1399	0.501778	0.75757	1.32319	8.73156e-09	5.36727e-08	15.5042	0.538329	0.668906	-1.2921
Ankrd55	2317.67	protein_coding	1.21287e-08	1.49159e-06	-3.27163	4.12649e-31	4.62226e-28	-10.326	0.236492	0.339418	1.29456	1.40592e-13	2.62494e-12	4.08591
Tle1	472.407	protein_coding	1.37647e-08	1.68164e-06	-14.6914	0.41403	0.686956	-1.36007	1.05901e-07	5.63419e-07	12.5252	0.692215	0.794378	1.15953
Arfgef3	1494.28	protein_coding	1.42198e-08	1.7259e-06	-7.70942	0.955592	0.987231	1.01872	7.70904e-12	6.70235e-11	11.6893	0.233862	0.360935	1.48837
AU020206	76545.4	lincRNA	1.6183e-08	1.95141e-06	2.15682	0.329062	0.605395	-1.14236	6.22976e-15	7.51529e-14	-2.89255	0.2391	0.366901	-1.17399
Ifit2	11349.7	protein_coding	1.65059e-08	1.97659e-06	-1.81304	1.2321e-05	0.000252572	-1.60927	2.48856e-11	2.05984e-10	-2.05838	2.20355e-15	4.89369e-14	-2.31901
Patl2	354.149	protein_coding	1.66046e-08	1.97659e-06	-222.898	2.35621e-06	6.45886e-05	-14.0856	0.000549297	0.00160982	30.3784	0.197154	0.316751	1.91971
Myadm	4857.39	protein_coding	1.83183e-08	2.16669e-06	-4.82123	6.47319e-13	8.60276e-11	-7.44408	0.717005	0.800979	1.10831	0.0507101	0.106951	1.71126
Rragd	3787.45	protein_coding	1.87389e-08	2.20242e-06	-4.2929	2.12133e-06	5.89907e-05	-3.10265	3.58312e-16	4.87715e-15	8.14893	1.73884e-13	3.23063e-12	5.88956
Stom	5785.88	protein_coding	1.89723e-08	2.21582e-06	-4.07677	0.000172675	0.00220872	-2.48251	3.9346e-12	3.5324e-11	5.65396	3.41578e-07	2.56359e-06	3.44293
Ifngr1	67417	protein_coding	2.07644e-08	2.40997e-06	-2.61353	1.17668e-21	5.27219e-19	-5.1303	0.00182185	0.00481131	1.70718	1.47558e-12	2.42373e-11	3.35115
Rras2	13367.5	protein_coding	2.20991e-08	2.54895e-06	-3.05378	0.320073	0.596056	-1.21506	9.56604e-23	2.12444e-21	7.05075	1.52343e-07	1.219e-06	2.80541
Gbp6	52348	protein_coding	2.25153e-08	2.58092e-06	1.93727	8.61754e-07	2.74118e-05	-1.79973	1.52641e-52	1.32952e-50	-6.14331	1.8181e-06	1.18633e-05	-1.76199
Ctla4	168314	protein_coding	2.29786e-08	2.61786e-06	2.0411	0.21966	0.470502	-1.16976	9.51058e-08	5.09413e-07	-1.97656	0.139113	0.242249	1.20796
Kif22	20783.3	protein_coding	2.31602e-08	2.62247e-06	-2.50116	0.922267	0.975713	-1.01445	7.57368e-121	6.53677e-118	41.6988	2.20114e-77	8.19515e-75	16.9127
Cry1	9764.96	protein_coding	2.45869e-08	2.76715e-06	-2.3811	0.973737	0.993568	1.00513	0.00191371	0.00502942	1.62343	0.0122444	0.032233	-1.47424
Themis2	3001.69	protein_coding	2.52868e-08	2.82877e-06	4.13626	6.13274e-07	2.06825e-05	3.60136	0.3084	0.418877	-1.29155	0.65235	0.764194	-1.12453
Stk38	31197.7	protein_coding	2.87414e-08	3.19598e-06	-1.84352	1.30483e-08	7.20507e-07	-1.88705	4.58413e-16	6.16019e-15	-2.47228	1.44859e-15	3.28231e-14	-2.41525
Iigp1	44976.1	protein_coding	2.91334e-08	3.22029e-06	2.03627	0.000121413	0.00166289	-1.6407	2.93878e-23	6.78026e-22	-3.58694	0.580194	0.704259	-1.07364
Stap1	7885.37	protein_coding	3.10111e-08	3.40756e-06	-1.76113	9.6189e-15	1.57129e-12	-2.26675	4.50736e-08	2.51723e-07	-1.78558	0.0013169	0.00456633	-1.38729
Chn2	9382.11	protein_coding	3.1352e-08	3.42474e-06	2.31425	2.60462e-06	6.99411e-05	2.11154	3.1303e-24	7.77987e-23	-4.74615	1.24285e-20	4.20663e-19	-4.33043
Rap1gap2	2060.21	protein_coding	3.2276e-08	3.48117e-06	-8.79545	2.47119e-06	6.7047e-05	-6.62788	0.222674	0.323425	-1.64348	0.0439938	0.0952817	-2.18097
Atp6v0d2	676.038	protein_coding	3.2383e-08	3.48117e-06	-187.367	0.0017037	0.0131938	-4.53452	2.11881e-08	1.23373e-07	201.232	0.00100545	0.00358527	4.87008
Ptger4	38979.4	protein_coding	3.24309e-08	3.48117e-06	1.80907	0.0378838	0.140381	-1.2523	4.79939e-34	1.99848e-32	-3.71164	4.65956e-06	2.80875e-05	-1.63833
Eef2k	2915.26	protein_coding	3.39289e-08	3.62104e-06	-4.14201	0.0195255	0.0860109	-1.79117	2.12792e-07	1.08237e-06	3.81301	0.0446302	0.0963545	1.64889
Ryr1	650.642	protein_coding	3.48928e-08	3.70263e-06	-5.68101	0.114105	0.304302	-1.74704	0.0640751	0.113781	-1.91006	1.03346e-08	1.00272e-07	-6.21112
Kcnk5	10885.6	protein_coding	3.76927e-08	3.977e-06	2.18562	1.51887e-06	4.44383e-05	1.96375	1.15992e-05	4.52528e-05	1.84844	4.03834e-07	2.99415e-06	2.05727
Igsf23	10109.8	protein_coding	4.12985e-08	4.33285e-06	-2.08896	5.96221e-29	5.19441e-26	-4.75087	2.09656e-19	3.66232e-18	-3.52406	0.00108335	0.00383639	-1.54953
Atp1b3	207597	protein_coding	4.40702e-08	4.59766e-06	-2.11024	0.0911108	0.261685	-1.25933	0.693584	0.782425	1.05525	0.000699218	0.0025924	-1.58795
Itga2	2004.58	protein_coding	4.80312e-08	4.9829e-06	-6.19459	0.00173297	0.0133808	-2.80498	0.0259898	0.0519413	2.12229	0.90265	0.942177	-1.04059
Lhpp	3229.37	protein_coding	4.83137e-08	4.98437e-06	3.31825	0.14818	0.365659	1.36509	0.45473	0.569628	1.17398	1.96392e-06	1.2723e-05	2.8537
Gm5541	7661.65	unprocessed_pseudogene	5.74626e-08	5.8674e-06	-3.07258	0.142778	0.356649	-1.33418	4.89383e-31	1.74015e-29	10.7459	9.06591e-15	1.90214e-13	4.66608
Wnt3	4546.1	protein_coding	5.7505e-08	5.8674e-06	2.57623	0.00394147	0.0252595	1.74455	9.18327e-31	3.2351e-29	-7.99432	2.16944e-19	6.5804e-18	-5.41354
Fbln1	1494.85	protein_coding	6.2422e-08	6.33429e-06	-7.76679	0.0384387	0.141901	-1.92186	1.50607e-15	1.92444e-14	19.8772	6.57406e-07	4.65951e-06	4.91853
Nrp2	1110.32	protein_coding	6.52024e-08	6.58048e-06	-9.38952	0.400588	0.675268	-1.42551	0.751457	0.827744	1.14443	1.97881e-05	0.000105573	-5.7555
Fam129b	2106.61	protein_coding	6.62008e-08	6.64513e-06	-5.33448	7.57874e-05	0.00112017	-3.20313	1.73041e-06	7.67947e-06	4.42875	0.000840725	0.00305117	2.65927
Ttc39c	21285.6	protein_coding	7.04386e-08	7.0325e-06	-1.98981	1.4596e-15	2.86119e-13	-2.75612	0.00701587	0.0161947	1.41239	1.15892e-07	9.44444e-07	1.95632
Ndrg2	12188.7	protein_coding	8.46572e-08	8.40687e-06	-3.02385	0.00377124	0.0244367	-1.80285	6.95272e-14	7.49252e-13	4.68674	4.57789e-07	3.35748e-06	2.79429
Nhsl2	887.454	protein_coding	9.28999e-08	9.16451e-06	-31.8264	0.00016697	0.00214978	-10.4028	0.19742	0.293502	2.36899	0.669589	0.776769	-1.29144
Kcnc1	223.544	protein_coding	9.32736e-08	9.16451e-06	-326.557	3.21061e-05	0.000554502	-93.1848	0.937351	0.964841	1.1124	0.114348	0.206568	-3.15032
Bmpr2	16199.1	protein_coding	9.88745e-08	9.66368e-06	2.49819	9.05952e-05	0.00130102	1.96225	0.0985052	0.164288	-1.32732	0.809185	0.880573	-1.04257
Crip2	1249.98	protein_coding	1.05288e-07	1.02367e-05	-5.04368	0.920899	0.974726	1.02951	4.13498e-06	1.73476e-05	4.08503	0.410511	0.551765	-1.27111
Il6st	128562	protein_coding	1.09601e-07	1.06005e-05	1.84401	7.7361e-08	3.27885e-06	-1.86621	5.31202e-92	1.60103e-89	-10.5489	3.18304e-22	1.17359e-20	-3.06537
Kif15	8282.2	protein_coding	1.11561e-07	1.07341e-05	2.70201	0.915342	0.973113	-1.01988	0.320434	0.432029	1.20213	1.57035e-10	1.98918e-09	3.31273
Napsa	5240.64	protein_coding	1.12355e-07	1.07548e-05	-2.09765	7.282e-21	3.08639e-18	-4.1049	2.00557e-20	3.81199e-19	-4.02988	2.41958e-07	1.86685e-06	-2.05932
Cd109	2838.47	protein_coding	1.15723e-07	1.09979e-05	3.36967	0.307442	0.582635	-1.27489	3.21357e-14	3.61489e-13	-5.86404	0.183919	0.300124	-1.36502
Gucy1b3	729.658	protein_coding	1.16079e-07	1.09979e-05	-7.72255	6.54476e-06	0.000149832	-5.74508	0.847104	0.899347	1.08208	0.550184	0.680136	-1.24223
Sh2d1a	56724.5	protein_coding	1.22747e-07	1.15706e-05	-1.87625	0.00548464	0.0326414	-1.39235	0.337394	0.449891	-1.12117	0.000521152	0.00199871	-1.51083
Abcb1a	7741.66	protein_coding	1.3099e-07	1.22853e-05	-1.96743	6.41112e-11	5.94907e-09	-2.68813	6.20247e-63	7.9576e-61	-11.5753	3.1015e-57	5.50386e-55	-8.4719
Trp53i11	22075.1	protein_coding	1.36521e-07	1.27095e-05	-1.90449	6.13232e-15	1.02305e-12	-2.6053	0.0257566	0.0515241	-1.31608	0.750869	0.838429	1.03943
Dnah7a	3505.49	protein_coding	1.36882e-07	1.27095e-05	-4.39434	0.0341234	0.130169	1.79149	1.66012e-11	1.39603e-10	6.6106	0.526224	0.658708	-1.19088
Lair1	2522.25	protein_coding	1.44725e-07	1.33709e-05	-8.09274	0.00948925	0.0497811	-2.73918	0.000279463	0.000866641	4.26566	0.342335	0.482168	1.44381
4930558J18Rik	1387.58	lincRNA	1.47019e-07	1.35156e-05	-4.48361	0.331912	0.607712	-1.31526	0.0153616	0.0325979	2.01677	0.0593373	0.121766	-1.69029
Cd177	973.443	protein_coding	1.49658e-07	1.36904e-05	-11.2122	0.254042	0.516114	-1.76145	0.120645	0.194797	-2.1449	1.91213e-08	1.7763e-07	-13.6529
Prkd3	6758.18	protein_coding	1.5608e-07	1.42079e-05	-2.13778	0.219768	0.470562	-1.19432	0.0116719	0.0255329	1.44433	0.135621	0.237168	-1.2393
Pip5k1b	1266.45	protein_coding	1.61013e-07	1.45854e-05	-4.14593	0.703797	0.886294	1.10386	4.12597e-07	2.01398e-06	3.96673	0.581062	0.705088	-1.15373
Ifngr2	4417.47	protein_coding	1.62121e-07	1.46145e-05	-2.83602	0.269638	0.537699	1.2436	5.73459e-06	2.35893e-05	2.47118	0.0710209	0.140744	-1.4272
Hist1h2bj	1678.19	protein_coding	1.65986e-07	1.48552e-05	-94.8649	0.586758	0.81574	1.15892	5.54595e-18	8.68866e-17	1682.75	1.72272e-19	5.31024e-18	15.306
Fosl2	23821.1	protein_coding	1.66392e-07	1.48552e-05	2.76231	6.49429e-06	0.000149112	2.30832	1.16761e-48	8.7286e-47	15.6459	1.64436e-52	2.29582e-50	18.7231
Slamf6	177376	protein_coding	1.76229e-07	1.55963e-05	1.72733	0.0243642	0.100926	1.26628	1.3777e-18	2.27081e-17	-2.51284	5.56348e-09	5.61016e-08	-1.84212
Glipr2	75598.2	protein_coding	1.76372e-07	1.55963e-05	-2.11233	0.743054	0.90696	-1.04788	2.69348e-24	6.71179e-23	4.28489	1.28526e-07	1.04026e-06	2.12565
Eomes	3621.54	protein_coding	1.84226e-07	1.62136e-05	-3.06521	8.25895e-10	6.22677e-08	-6.06306	7.22117e-32	2.69382e-30	-28.5549	2.61672e-32	1.71925e-30	-14.4361
Pik3ap1	1997.4	protein_coding	1.90524e-07	1.66888e-05	4.25821	0.913678	0.972597	-1.02974	0.839424	0.893923	-1.05622	3.21975e-07	2.42702e-06	4.15144
Emp3	42966.3	protein_coding	1.9841e-07	1.7298e-05	-2.53263	2.31842e-05	0.000420318	-2.12786	0.00270832	0.00690881	1.70964	0.0422458	0.0920756	1.4364
Neo1	422.323	protein_coding	2.06249e-07	1.78974e-05	-36.8716	0.078505	0.23553	-2.60704	0.000133223	0.000436294	14.5983	0.952813	0.973274	1.03219
Klra1	214.438	protein_coding	2.26136e-07	1.95318e-05	-384.54	0.107013	0.291959	-5.9965	0.301619	0.411491	4.02622	0.00128216	0.00445811	-15.9275
Trav6d-6	2848.78	TR_V_gene	2.38619e-07	2.05146e-05	3.19348	0.322682	0.598314	1.26549	1.04708e-15	1.35805e-14	-6.28732	9.43464e-05	0.000435772	-2.4915
Ass1	39088.9	protein_coding	2.45874e-07	2.10409e-05	-1.93654	5.75173e-13	7.70929e-11	-2.52155	0.0329469	0.0639014	-1.31547	0.936262	0.962676	-1.01028
Stard5	21409.5	protein_coding	2.54307e-07	2.16628e-05	1.63167	0.46136	0.729942	-1.07481	8.25909e-48	6.00857e-46	-4.05665	3.75393e-18	1.03906e-16	-2.31315
Gm45193	347.494	processed_transcript	2.80792e-07	2.38096e-05	-26.8971	0.296206	0.569461	1.79358	0.000122525	0.00040454	11.979	0.0117493	0.0311065	-4.02723
Trim38	905.603	protein_coding	2.91682e-07	2.46206e-05	7.75338	0.337485	0.614186	-1.50855	1.13693e-10	8.77562e-10	-14.3562	0.621738	0.739373	-1.22741
Gpsm2	7419.15	protein_coding	2.93603e-07	2.46706e-05	-2.48501	0.66236	0.861112	-1.0774	4.25374e-27	1.25031e-25	6.67487	6.80131e-10	7.85066e-09	2.89394
Pxylp1	3569.23	protein_coding	2.97759e-07	2.48815e-05	-2.81255	0.523037	0.774314	-1.13612	0.000234485	0.000737275	2.10811	0.419056	0.559949	-1.17431
Slc30a4	6671.46	protein_coding	2.98792e-07	2.48815e-05	2.48953	0.00199084	0.0148104	1.72005	0.00486419	0.0116559	1.63758	1.29245e-06	8.66258e-06	2.37017
Tlcd1	1613.34	protein_coding	3.06508e-07	2.541e-05	-5.52563	0.0131963	0.064149	1.96426	1.51705e-27	4.55067e-26	34.7446	3.57945e-05	0.000180235	3.20116
Axl	12298.3	protein_coding	3.2074e-07	2.62467e-05	-2.55384	3.35769e-12	4.0504e-10	-3.59165	0.739101	0.81872	-1.06346	0.125353	0.222615	1.32244
Trav7-4	3072.76	TR_V_gene	3.2083e-07	2.62467e-05	-3.02816	3.01203e-06	7.92508e-05	-2.84525	0.00160657	0.00429233	-2.03193	0.000354283	0.00141982	-2.16255
Slc39a4	14717.7	protein_coding	3.20841e-07	2.62467e-05	1.66808	0.2707	0.539062	1.11533	0.0161031	0.0339741	1.2694	1.50296e-10	1.90636e-09	1.89851
Podnl1	42047.5	protein_coding	3.25283e-07	2.64935e-05	1.97617	0.38984	0.665231	-1.1218	2.80613e-08	1.60811e-07	-2.09791	0.679685	0.784646	1.0567
Erbb2	200.981	protein_coding	3.28368e-07	2.66279e-05	-197.026	0.222637	0.475019	-2.25535	0.000103482	0.000346363	58.2315	0.531022	0.662792	-1.50021
Itgb3	13875.6	protein_coding	3.3721e-07	2.7226e-05	-3.67101	2.51673e-08	1.25293e-06	-4.09497	6.94285e-05	0.000239171	2.76069	8.52294e-06	4.90559e-05	3.07951
Ms4a6c	15399.2	protein_coding	3.50334e-07	2.81632e-05	2.11602	0.00388542	0.0249922	1.5373	2.18229e-10	1.62563e-09	-2.55002	3.33916e-05	0.000169439	-1.8526
Bcl2l15	2590.66	protein_coding	3.56873e-07	2.85652e-05	-4.47076	0.0339458	0.129649	-1.85293	0.00660635	0.0153483	2.23556	0.791613	0.867649	-1.07929
Gm37811	163.274	TEC	3.5855e-07	2.85763e-05	-187.814	0.0122972	0.060811	5.99954	5.7497e-06	2.36464e-05	108.332	0.000960831	0.00344426	-10.4014
Bend5	458.274	protein_coding	3.78609e-07	3.0046e-05	-34.4499	0.00894013	0.0476058	-3.65432	3.05539e-05	0.000111633	18.6982	0.160347	0.269989	1.98344
Plekha6	195.908	protein_coding	3.82295e-07	3.02095e-05	-221.7	0.000345211	0.00381305	-24.8779	0.138177	0.218114	5.99687	0.566881	0.693242	-1.48603
Gm5424	89486.5	processed_pseudogene	3.91202e-07	3.0766e-05	-1.80074	3.0203e-16	6.48827e-14	-2.58232	0.00612066	0.0143356	-1.37504	0.71689	0.813528	1.0429
Csf1	20882.1	protein_coding	3.92652e-07	3.0766e-05	2.45445	0.00402668	0.0256935	1.6736	7.76405e-16	1.02378e-14	-4.18052	4.44747e-09	4.56973e-08	-2.85056
Epb41l4a	183.262	protein_coding	4.16996e-07	3.25362e-05	-332.163	0.0145189	0.0688519	-18.2166	0.939615	0.966333	1.1124	0.00122901	0.00429057	-16.3916
Mical3	3746.75	protein_coding	4.39733e-07	3.41667e-05	-2.8185	0.013714	0.0660717	-1.64559	0.000195707	0.000622774	2.15476	0.253657	0.384699	1.25806
Gpr55	10651.6	protein_coding	4.54342e-07	3.51547e-05	1.84999	9.84104e-22	4.53904e-19	-3.43398	2.01111e-63	2.68923e-61	-8.53535	0.0165804	0.0417821	-1.34355
Ighg3	827.107	IG_C_gene	4.60099e-07	3.54524e-05	-9.60544	0.000336367	0.00373841	-4.45102	0.00249044	0.0063964	3.9701	0.135663	0.237219	1.83968
Lef1	42913.8	protein_coding	4.67102e-07	3.58433e-05	-2.1958	0.000225413	0.00270254	-1.77986	0.366586	0.480017	-1.15168	0.0243282	0.057837	-1.42081
Efhd2	100634	protein_coding	4.98489e-07	3.80944e-05	1.70811	3.00826e-08	1.46054e-06	1.80578	0.0303305	0.0593788	-1.25934	0.00731116	0.0206768	-1.33134
Gm45552	2867.73	antisense_RNA	5.01479e-07	3.81659e-05	-4.67616	5.25333e-08	2.3674e-06	-6.97403	1.47292e-13	1.53248e-12	-13.6247	1.10236e-12	1.84258e-11	-9.13552
Tnfsf8	110446	protein_coding	5.18747e-07	3.93189e-05	2.02974	0.0414271	0.149278	1.33473	1.08938e-29	3.65461e-28	-4.94438	7.49456e-17	1.8949e-15	-3.25135
Tagln2	174863	protein_coding	5.54601e-07	4.18656e-05	-1.88893	0.468198	0.734669	-1.09637	1.28443e-23	3.04859e-22	3.56827	9.5674e-09	9.32098e-08	2.0711
Gm12892	750.39	processed_pseudogene	6.20655e-07	4.66622e-05	13.4253	0.295957	0.569222	-1.51733	0.0491649	0.0905297	2.22218	1.42207e-13	2.65248e-12	45.2671
Dock9	8544.34	protein_coding	6.3014e-07	4.71843e-05	-2.36863	0.0342397	0.130517	-1.43581	1.43294e-08	8.55352e-08	2.66803	0.00489441	0.014503	1.6173
Dnmt3b	2296.58	protein_coding	6.8095e-07	5.07841e-05	3.14992	0.000998991	0.0086986	2.13313	0.725539	0.807819	-1.08274	0.186161	0.303184	1.36382
Kctd12b	1771.38	protein_coding	6.88013e-07	5.11056e-05	-7.61928	1.07288e-12	1.40208e-10	-20.7885	0.0676487	0.119235	-2.21887	0.603775	0.724454	1.22964
Gprc5a	600.295	protein_coding	6.93313e-07	5.12941e-05	-194.944	0.0625589	0.199969	-3.56076	4.78894e-07	2.31027e-06	210.492	0.048192	0.102713	3.84474
Il2	968.557	protein_coding	7.23813e-07	5.32735e-05	-7.8599	0.036956	0.137857	2.24514	5.98508e-10	4.24047e-09	13.0393	0.436745	0.576818	-1.35334
Nr4a3	6077.59	protein_coding	7.28274e-07	5.32735e-05	-2.91882	8.02797e-08	3.38426e-06	-3.26768	6.05867e-05	0.000210353	-2.42609	0.000340523	0.00137046	-2.16707
Gm36931	961.379	TEC	7.28674e-07	5.32735e-05	-5.50176	0.710003	0.889176	1.11207	3.52426e-16	4.80392e-15	15.8001	0.00117719	0.00413168	2.58241
Ly6g	735.321	protein_coding	7.4182e-07	5.40219e-05	-92.8633	0.665246	0.862712	1.18773	4.00179e-13	3.98458e-12	717.551	7.3949e-06	4.2983e-05	6.50564
CT030166.5	7694.21	processed_pseudogene	7.63354e-07	5.5373e-05	-2.59203	0.13794	0.348506	1.26053	3.79769e-92	1.18214e-89	41.9592	5.98955e-53	8.61588e-51	12.842
Cyth3	21288.7	protein_coding	7.71919e-07	5.57764e-05	-1.55236	4.52575e-30	4.17488e-27	-2.87399	5.02084e-50	4.03965e-48	-3.94097	2.99541e-17	7.79135e-16	-2.12868
Ajuba	7274.74	protein_coding	8.0015e-07	5.75922e-05	4.23556	1.78302e-12	2.25495e-10	6.86974	1.22299e-22	2.68441e-21	14.8319	2.57996e-14	5.17847e-13	9.14463
Atf3	2983.49	protein_coding	8.33348e-07	5.97501e-05	14.0201	7.67991e-08	3.26386e-06	7.29789	1.73852e-18	2.84332e-17	27.9548	5.04809e-14	9.80094e-13	53.7043
Trbv12-1	1507.62	TR_V_gene	8.58496e-07	6.13164e-05	-6.56582	9.09898e-09	5.24596e-07	-10.7046	0.0010144	0.00282634	-3.93992	0.019341	0.0476325	-2.4166
Lmna	3435.27	protein_coding	9.26222e-07	6.59002e-05	-3.21398	0.154806	0.375892	-1.39387	3.11723e-06	1.33191e-05	3.03837	0.2364	0.363787	1.31771
Upp1	337.339	protein_coding	9.31569e-07	6.60276e-05	-175.541	0.363222	0.638554	-1.84235	1.22473e-06	5.58213e-06	166.566	0.404896	0.546434	1.74815
Gm9845	3626.42	processed_pseudogene	9.78484e-07	6.90892e-05	2.76522	0.0688814	0.213816	1.46157	0.0286198	0.0563727	-1.57052	0.375476	0.516222	1.20467
Ccnb1	45390.1	protein_coding	1.00339e-06	7.05795e-05	-2.56459	0.0276679	0.111026	1.47184	1.15452e-147	1.99291e-144	129.736	1.31538e-85	7.34598e-83	34.3703
Aspm	9173.78	protein_coding	1.07244e-06	7.51519e-05	-4.3172	0.165132	0.392661	-1.33256	8.84426e-71	1.37651e-68	159.536	3.05229e-66	7.6259e-64	49.2427
Col18a1	900.131	protein_coding	1.08158e-06	7.55076e-05	-79.6508	0.00452833	0.0281799	-2.70687	6.36886e-12	5.58286e-11	445.677	4.5581e-13	8.07363e-12	15.146
Grap2	27689	protein_coding	1.11988e-06	7.78885e-05	-1.90851	0.00631311	0.0363979	-1.43888	0.127186	0.20354	-1.2254	0.000251912	0.00104599	-1.62536
Serpinf1	9313.66	protein_coding	1.1688e-06	8.08306e-05	2.33575	1.18621e-20	4.65052e-18	4.76647	1.02882e-30	3.61096e-29	6.95164	1.78311e-12	2.89877e-11	3.40657
Gm1848	25197.6	processed_pseudogene	1.1743e-06	8.08306e-05	-2.13264	0.162749	0.388527	-1.2436	0.955939	0.975979	1.00867	0.000656355	0.00245091	-1.70016
Fam46c	70304.5	protein_coding	1.17524e-06	8.08306e-05	-1.808	0.000428918	0.00455094	-1.53549	0.00452329	0.0109468	1.41372	0.132947	0.233452	1.20063
Acsf3	6442.05	protein_coding	1.22928e-06	8.42352e-05	1.65784	0.391722	0.666572	1.09544	3.55468e-06	1.50762e-05	-1.62357	0.507805	0.642941	-1.0728
Ttc13	16581.8	protein_coding	1.25008e-06	8.52619e-05	-1.67509	0.352213	0.629157	1.10475	0.322353	0.433979	1.11164	1.72703e-06	1.13157e-05	-1.6647
Ramp2	203.215	protein_coding	1.25399e-06	8.52619e-05	-278.846	0.618109	0.837157	1.54077	0.000317347	0.000971902	67.9534	0.0307423	0.0705762	-6.32255
Gm45930	207.319	processed_pseudogene	1.25804e-06	8.52619e-05	-138.28	0.890025	0.96524	1.0897	1.40559e-06	6.3395e-06	135.821	0.866922	0.919102	-1.10943
Spdl1	5987.55	protein_coding	1.26472e-06	8.54032e-05	2.13527	0.754947	0.910896	1.04281	4.68125e-42	2.71827e-40	6.82416	5.81206e-69	1.62293e-66	13.9732
Kif1b	22141.6	protein_coding	1.27381e-06	8.57056e-05	-1.80806	9.90649e-09	5.64922e-07	-2.03746	1.71403e-14	1.98089e-13	-2.58616	1.21609e-11	1.76672e-10	-2.29498
Trav13-1	2314.17	TR_V_gene	1.31867e-06	8.84033e-05	-3.63511	1.84874e-07	7.17622e-06	-4.47141	2.29945e-07	1.16556e-06	-4.41027	1.77501e-06	1.161e-05	-3.58541
Abhd4	23790.8	protein_coding	1.33659e-06	8.92826e-05	1.77148	0.637955	0.849054	1.05769	9.50629e-11	7.4282e-10	-2.15453	0.0341951	0.0772144	-1.28639
Bcar1	896.742	protein_coding	1.34346e-06	8.94199e-05	9.03297	0.752751	0.909939	-1.13614	0.194525	0.290095	1.69723	2.83997e-10	3.46119e-09	17.4183
Itpripl2	10111.6	protein_coding	1.48633e-06	9.85753e-05	2.10713	0.092277	0.26349	1.29982	0.000909276	0.00255896	-1.67049	0.847351	0.906196	-1.03047
Tmem154	62444.2	protein_coding	1.51114e-06	9.96568e-05	1.89634	0.00806957	0.0442008	-1.42608	2.58974e-41	1.45485e-39	-6.03936	1.73925e-09	1.90896e-08	-2.23322
Bri3bp	32842.1	protein_coding	1.51643e-06	9.96568e-05	-1.70584	0.358835	0.634628	1.10603	6.98224e-33	2.72796e-31	3.75129	4.4648e-10	5.29199e-09	1.98827
Mphosph6	19313.1	protein_coding	1.51873e-06	9.96568e-05	1.84842	0.00994075	0.0515468	1.39128	0.0389681	0.0739607	-1.30124	0.871315	0.921821	1.021
Kif22-ps	380.748	processed_pseudogene	1.56953e-06	0.000102627	-126.173	0.592411	0.819414	-1.37113	3.3798e-08	1.91512e-07	255.701	0.085821	0.163957	2.77874
Cdkn2d	32344.5	protein_coding	1.61484e-06	0.00010522	-1.96288	0.719551	0.893216	-1.0513	1.49629e-26	4.29827e-25	4.464	4.32075e-10	5.13728e-09	2.39088
Prickle1	5823.19	protein_coding	1.63907e-06	0.000106425	2.22611	0.404965	0.678779	-1.15417	1.53294e-17	2.32302e-16	-4.23469	0.00326152	0.0101858	-1.64819
Mgst2	7559.38	protein_coding	1.69352e-06	0.000109577	-2.68373	8.61959e-22	4.3604e-19	-7.38416	0.00645363	0.0150247	-1.77309	0.0315438	0.0720762	1.55178
Tmem163	635.316	protein_coding	1.82469e-06	0.000117654	12.4018	0.859872	0.95423	-1.07431	0.0287225	0.0565437	2.46538	2.35462e-11	3.31427e-10	32.8473
Notch1	100798	protein_coding	1.87935e-06	0.00012076	2.00827	0.503617	0.758594	-1.10283	0.000446916	0.00133282	-1.67127	0.0543821	0.113473	1.32521
Gng3	201.145	protein_coding	1.92028e-06	0.000122964	-161.421	0.0849718	0.248533	-3.4359	0.000278419	0.000863591	50.8543	0.909418	0.946349	1.08245
Hdac7	86806.3	protein_coding	1.99941e-06	0.000127591	1.89728	0.46121	0.729912	1.10428	0.540819	0.649941	1.0858	3.70005e-06	2.2678e-05	1.86553
Arl5a	85028.7	protein_coding	2.07534e-06	0.000131807	1.65613	1.36657e-10	1.21076e-08	-1.97845	5.33222e-05	0.000186874	-1.53658	1.03763e-12	1.74051e-11	2.13238
Dgcr6	9965.74	protein_coding	2.07968e-06	0.000131807	1.68613	0.694932	0.880641	-1.04362	0.295147	0.404463	1.12083	6.6544e-10	7.69981e-09	1.97231
Plcxd2	5217.13	protein_coding	2.09427e-06	0.000132281	-2.23114	7.45983e-05	0.00110676	-1.9499	0.119568	0.193436	1.30436	0.432928	0.573052	1.13994
Cenpa	55721.4	protein_coding	2.15266e-06	0.000135508	-1.77401	0.143878	0.358507	-1.19015	5.84379e-67	8.47038e-65	8.01295	7.77464e-45	8.29353e-43	5.37575
Kcna2	1325.59	protein_coding	2.19356e-06	0.000137616	-5.32418	0.00534839	0.032025	-3.74037	1.23041e-09	8.45566e-09	-15.8541	1.4134e-16	3.49905e-15	-22.5673
Fgl2	11246.2	protein_coding	2.27628e-06	0.000142325	2.80054	0.0199491	0.0873374	-1.66585	4.14954e-11	3.35712e-10	-4.23075	0.654613	0.765806	1.10271
Trav7-1	1838.82	TR_V_gene	2.35583e-06	0.000146804	-3.52428	1.75698e-08	9.08465e-07	-5.2357	9.67663e-08	5.17577e-07	-4.78924	1.16206e-05	6.52045e-05	-3.22375
Tspan13	52783.6	protein_coding	2.37022e-06	0.00014714	-1.81964	2.59567e-11	2.62615e-09	-2.34156	7.77653e-14	8.35658e-13	-2.59396	3.33227e-08	2.96084e-07	-2.01579
Gstt3	8190.19	protein_coding	2.37706e-06	0.00014714	1.9991	0.00593812	0.0346564	1.49153	0.0218428	0.0446545	1.39455	2.117e-05	0.000112277	1.86912
Cyth4	48810	protein_coding	2.38579e-06	0.00014719	-1.86828	2.53234e-15	4.61769e-13	-2.86601	3.56377e-09	2.30558e-08	-2.19436	0.00686914	0.0195608	-1.43045
Ociad2	4731.02	protein_coding	2.4228e-06	0.000148825	2.0398	0.265666	0.532152	-1.18401	0.00156812	0.00419963	-1.61082	0.00777462	0.0217799	1.49932
Ifi206	1257.35	protein_coding	2.42833e-06	0.000148825	-4.8803	7.58093e-06	0.000168869	-11.1165	5.34781e-11	4.28276e-10	-32.0122	5.35554e-14	1.03555e-12	-14.0537
Uevld	5229.87	protein_coding	2.56764e-06	0.000156846	2.17321	0.103398	0.284897	-1.30874	0.00221419	0.00573965	-1.65465	0.00107829	0.0038213	1.71889
Cacna1d	2950.29	protein_coding	2.59272e-06	0.000157858	3.16209	0.041999	0.150785	1.72246	6.11412e-19	1.03564e-17	-9.38635	3.94723e-10	4.70496e-09	-5.11294
5033430I15Rik	1701.25	lincRNA	2.61822e-06	0.00015889	2.40702	0.427972	0.701009	-1.1669	4.19961e-08	2.35367e-07	-2.82446	0.976865	0.985011	-1.00559
Plod3	12609	protein_coding	2.62859e-06	0.000159	1.8753	0.0060079	0.0349336	1.43566	2.6356e-08	1.51973e-07	2.08392	6.35919e-14	1.21599e-12	2.72207
Wfikkn2	1753.5	protein_coding	2.63738e-06	0.000159014	-6.15998	0.0398342	0.145545	-2.25651	0.237463	0.340606	-1.59886	0.000133228	0.000593696	-4.36467
Metrnl	3012.13	protein_coding	2.75005e-06	0.00016527	3.00526	0.0116128	0.0582384	-1.77813	0.838258	0.893001	1.0479	1.62656e-13	3.02795e-12	5.59972
Gm43796	472.68	protein_coding	2.77076e-06	0.000165978	-192.472	0.544611	0.790063	1.60132	4.97607e-06	2.06571e-05	168.44	0.436358	0.576568	-1.82979
S100a10	195504	protein_coding	2.8016e-06	0.000167285	-2.25203	1.49242e-07	5.89526e-06	-2.4844	0.00282912	0.00717597	1.67779	0.000378271	0.00150547	1.85091
Alcam	13914.8	protein_coding	2.88985e-06	0.000172002	1.90945	0.0092341	0.0487245	-1.43639	6.03655e-09	3.78415e-08	-2.23957	0.144042	0.248937	1.22465
Etv4	666.025	protein_coding	2.93456e-06	0.000174105	37.834	0.0266493	0.10824	3.20117	0.00859079	0.0194054	3.98182	7.04992e-07	4.96712e-06	47.0604
Tspan3	32918.6	protein_coding	2.97084e-06	0.000175696	-1.88309	0.287076	0.558445	-1.15391	4.25636e-19	7.2942e-18	3.34581	9.78609e-08	8.09786e-07	2.05024
Rnd2	533.949	protein_coding	3.01937e-06	0.000177999	-80.5704	0.355718	0.631109	-1.51689	1.88339e-10	1.41407e-09	376.397	3.03169e-05	0.000155373	7.08639
Cybb	67649.4	protein_coding	3.13093e-06	0.000183992	2.48182	0.00156441	0.0123842	1.87608	1.46908e-60	1.71135e-58	-25.0912	3.89466e-50	4.86525e-48	-18.9672
Tesc	17204.2	protein_coding	3.31338e-06	0.000194099	-2.08354	0.000211109	0.00257597	-1.79881	0.198261	0.294577	-1.22647	0.0259266	0.061003	-1.42061
Gna15	7075.25	protein_coding	3.40557e-06	0.000198873	-2.9646	1.38032e-09	9.45251e-08	-4.11822	0.59181	0.695635	1.13476	0.0496525	0.105141	1.57633
Nfil3	45750.7	protein_coding	3.4802e-06	0.000202593	1.89298	1.76109e-08	9.08465e-07	2.15412	2.89981e-29	9.55929e-28	4.63211	1.45898e-24	6.4576e-23	4.07058
Snx9	6579.15	protein_coding	3.511e-06	0.000203748	1.74479	1.33063e-05	0.000267525	-1.66965	0.872126	0.917956	-1.01926	1.25028e-18	3.56997e-17	2.85814
Serpina3g	92690.5	protein_coding	3.56242e-06	0.000206088	2.39806	0.616737	0.836199	1.09902	0.290033	0.398818	-1.22086	0.0020924	0.00687737	1.78726
Dennd2c	1508.91	protein_coding	3.71307e-06	0.000214135	-7.61564	0.14207	0.355504	-1.75319	8.05146e-13	7.76835e-12	22.4863	2.15367e-05	0.000114069	5.17655
Tlr7	1440.63	protein_coding	3.72564e-06	0.000214195	-5.05927	0.000822413	0.00746791	-3.20465	0.281929	0.389896	1.46804	0.831489	0.895283	-1.0754
Cd80	955.824	protein_coding	3.8186e-06	0.000218862	-5.4599	5.19555e-09	3.15801e-07	-9.09235	0.353696	0.466776	-1.43863	0.67776	0.782995	1.15756
Ift140	17103	protein_coding	3.91174e-06	0.000223106	1.90058	0.446262	0.71739	-1.11259	2.13638e-09	1.42385e-08	-2.30453	0.538148	0.668782	-1.08984
Id2	128029	protein_coding	3.91667e-06	0.000223106	1.66136	1.30888e-11	1.40588e-09	2.1037	6.41598e-07	3.04034e-06	1.72774	0.00473827	0.0141004	1.36445
Pdk1	26768.9	protein_coding	4.12845e-06	0.000234451	-1.66865	0.0150093	0.0705351	1.29896	7.33657e-84	1.67839e-81	8.43501	9.32295e-36	7.05276e-34	3.89159
Ptpn5	8394.33	protein_coding	4.16289e-06	0.000235686	-2.17891	8.91599e-07	2.83038e-05	-2.30544	0.400331	0.515285	-1.15453	0.604201	0.724828	-1.09116
B4galnt1	70375.2	protein_coding	4.33361e-06	0.000244605	-1.60091	3.04646e-06	7.98906e-05	-1.61701	5.34923e-13	5.24916e-12	-2.10047	9.26542e-13	1.56523e-11	-2.07956
Rom1	5147	protein_coding	4.39092e-06	0.000247089	-1.9388	0.099447	0.277595	-1.25982	1.29493e-10	9.9386e-10	2.52023	0.000450116	0.00175716	1.63764
Zdhhc20	51999.5	protein_coding	4.55382e-06	0.000255481	-1.58424	0.000316344	0.00354857	-1.43851	3.83999e-08	2.16426e-07	-1.74089	9.33919e-11	1.22298e-09	-1.91726
Rarg	11077.7	protein_coding	4.58712e-06	0.000256575	-1.82343	0.000327859	0.00365681	-1.63239	2.70442e-20	5.07929e-19	-3.47287	1.62974e-24	7.17991e-23	-3.87931
Acsbg1	6637.07	protein_coding	4.61639e-06	0.000257437	-3.15491	4.17586e-15	7.35796e-13	-7.51552	2.55232e-07	1.28448e-06	-3.77467	0.0655697	0.131815	-1.58456
Trbv13-3	6382.27	TR_V_gene	4.63122e-06	0.00025749	-2.72215	5.70257e-13	7.70928e-11	-5.19252	1.72306e-14	1.99012e-13	-5.75524	4.58839e-07	3.36387e-06	-3.01715
Trbv31	23311.6	TR_V_gene	4.72099e-06	0.000261698	2.18882	0.364635	0.639499	1.16951	4.78485e-17	6.98882e-16	-4.22534	2.2456e-06	1.43471e-05	-2.25765
Crlf3	63022	protein_coding	4.75483e-06	0.000262789	-1.44654	0.000742734	0.00691414	-1.31515	6.49507e-09	4.05952e-08	-1.6009	2.54159e-12	4.05203e-11	-1.76085
Klk1b27	2065.21	protein_coding	4.81612e-06	0.000265387	-3.57804	5.25907e-10	4.12363e-08	-6.67045	2.72817e-08	1.56787e-07	-5.47548	0.000108642	0.00049387	-2.93706
Slc35g1	21265.8	protein_coding	5.00961e-06	0.000275232	-1.64167	0.00136088	0.0111037	1.4133	9.77172e-15	1.16038e-13	2.31537	0.984716	0.989511	-1.00207
Ly6g5b	433.311	protein_coding	5.07717e-06	0.000278121	6.78529	0.352867	0.629498	-1.54133	2.60604e-08	1.50406e-07	-11.6675	0.805893	0.87814	-1.11562
Fstl3	307.6	protein_coding	5.11682e-06	0.000279469	-27.7467	0.130288	0.334424	-2.57834	0.0071614	0.0164825	7.35564	0.532945	0.664537	-1.46302
Rasgrp2	13670.6	protein_coding	5.42863e-06	0.00029563	-2.75756	2.93539e-12	3.58764e-10	-4.89323	8.24749e-14	8.82769e-13	-5.45739	4.83804e-07	3.53326e-06	-3.07549
S1pr1	86650.9	protein_coding	5.4984e-06	0.000298553	-2.22128	0.00131497	0.0108192	-1.75869	0.177366	0.268931	-1.26756	0.0073528	0.0207624	-1.60096
Mbnl3	9470.83	protein_coding	5.73314e-06	0.000310392	-1.88688	0.359997	0.635393	1.13404	2.82348e-17	4.1983e-16	3.24912	0.00247393	0.00796051	1.51843
Ier3	1741.53	protein_coding	5.77006e-06	0.000311482	-3.5119	0.127243	0.329017	1.43812	1.48715e-25	4.034e-24	16.7956	1.05317e-06	7.18562e-06	3.32552
Gm28044	225.978	protein_coding	5.87955e-06	0.000316473	-204.467	0.450205	0.720714	-1.91673	0.000217427	0.000686938	78.946	0.723813	0.818909	-1.35124
Gm43042	166.469	lincRNA	5.9023e-06	0.00031678	-131.838	0.315579	0.590985	-2.07625	0.000153047	0.000496336	61.1863	0.9586	0.976916	-1.03779
Art3	1913.76	protein_coding	5.98433e-06	0.000320257	2.69968	0.000351671	0.00387011	-4.87414	9.44182e-35	4.01976e-33	-162.603	1.43141e-20	4.82764e-19	-12.3572
Sash1	323.758	protein_coding	6.11218e-06	0.000326159	9.72788	0.0622762	0.199472	-7.28185	4.23343e-11	3.42061e-10	-501.222	0.00559047	0.0163135	-7.07571
Ptpn9	16808.2	protein_coding	6.22317e-06	0.00033113	1.54134	0.0639547	0.203065	1.19235	0.00476052	0.0114392	1.30737	4.26542e-08	3.73406e-07	1.69004
Prkcb	15592.2	protein_coding	6.32946e-06	0.000335823	-1.91117	2.53536e-10	2.10368e-08	-2.53576	5.53292e-21	1.09665e-19	-3.964	3.00694e-14	5.99057e-13	-2.98761
Fam69a	12006.9	protein_coding	6.35135e-06	0.000336025	-1.78774	0.0917083	0.262396	-1.24571	0.0170422	0.0357487	-1.36359	1.94014e-07	1.52797e-06	-1.95691
Cd274	23108	protein_coding	6.49648e-06	0.000342726	1.56868	0.00142787	0.0114771	-1.39756	1.4101e-94	4.95834e-92	-8.34518	3.26381e-39	2.82983e-37	-3.80654
Sit1	21613	protein_coding	6.70819e-06	0.000352893	-2.15127	4.98313e-11	4.70755e-09	-3.08677	5.34481e-08	2.96054e-07	-2.54273	0.000767877	0.00281452	-1.77211
S1pr2	20532.9	protein_coding	7.18809e-06	0.00037707	1.76387	0.689883	0.877496	1.05301	6.09057e-36	2.73399e-34	-4.94969	2.79099e-17	7.26958e-16	-2.95492
Tspan4	3166.92	protein_coding	7.2134e-06	0.000377332	2.57205	6.90506e-05	0.00104221	2.04041	1.6394e-28	5.20551e-27	7.92127	1.43043e-29	8.18102e-28	9.98521
Atrnl1	4703.3	protein_coding	7.30998e-06	0.00038131	-2.76123	0.0192519	0.0849966	-1.67509	4.42937e-10	3.187e-09	4.09332	3.85306e-05	0.000192379	2.48321
Sgk1	12567.2	protein_coding	7.35856e-06	0.000382769	-2.35039	3.14308e-06	8.18768e-05	-2.47655	1.17323e-12	1.11108e-11	-3.96874	4.1125e-12	6.43761e-11	-3.76657
Myo3b	3102.4	protein_coding	7.66185e-06	0.000397432	-2.42684	9.395e-22	4.46462e-19	-7.06847	0.0017505	0.0046455	-1.91733	0.0311598	0.0713829	1.5191
Trib3	11018.4	protein_coding	7.70499e-06	0.000398556	-2.03221	0.467861	0.734508	-1.12047	3.59268e-11	2.93789e-10	2.85161	0.00393132	0.0119916	1.57225
Cavin1	376.406	protein_coding	8.08079e-06	0.000416081	-26.0563	0.784843	0.925546	-1.20405	0.0148786	0.0317004	6.06994	0.057503	0.118785	-3.56521
Armcx6	8051.01	protein_coding	8.08859e-06	0.000416081	-2.06163	2.2935e-21	9.99076e-19	4.25207	4.77152e-69	7.13398e-67	16.223	8.04358e-05	0.000377301	1.85063
Lrrk2	515.317	protein_coding	8.36016e-06	0.000428862	-12.528	0.000484928	0.00501626	-6.40995	0.0810506	0.139236	2.77378	0.495211	0.631927	1.4192
C430002N11Rik	537.494	processed_transcript	8.42365e-06	0.000430929	5.76556	0.125213	0.32526	-1.7587	0.176802	0.26831	-1.64374	3.78242e-06	2.31456e-05	6.1688
Abca1	3978.81	protein_coding	8.50818e-06	0.000434057	-3.40842	3.92358e-10	3.13926e-08	-5.62464	0.769948	0.841523	-1.08519	0.123133	0.219206	1.52068
Lgals3	13012.3	protein_coding	8.73358e-06	0.000444336	-8.45722	1.34093e-07	5.34462e-06	-12.503	0.220934	0.321586	1.80275	0.0401843	0.0881952	2.66515
Adcy7	94980.3	protein_coding	9.08179e-06	0.000460789	1.619	0.0578123	0.189708	-1.22924	9.955e-14	1.05601e-12	-2.24495	0.267653	0.400836	-1.12804
Jade2	65542.7	protein_coding	9.17697e-06	0.000464349	1.53758	0.110062	0.297227	1.16883	3.25171e-22	6.91417e-21	-2.5659	6.90985e-12	1.04712e-10	-1.95054
P4ha1	31675.3	protein_coding	9.60436e-06	0.000483974	-1.56798	1.25996e-06	3.80707e-05	-1.63193	6.0469e-07	2.87622e-06	1.66078	6.05844e-08	5.18188e-07	1.72852
Cpne4	690.74	protein_coding	9.61693e-06	0.000483974	-8.02723	0.201625	0.446721	-2.01184	0.00683236	0.0158095	-4.20617	8.0491e-09	7.9272e-08	-16.7826
Jak3	87751.4	protein_coding	9.83589e-06	0.000493655	1.47802	0.78908	0.927612	1.0239	0.476972	0.591209	1.0648	1.15614e-06	7.8124e-06	1.53705
Efnb2	2504.58	protein_coding	1.01323e-05	0.000507132	3.28929	0.898474	0.968385	-1.0385	2.6043e-21	5.23839e-20	-14.5384	3.4089e-07	2.55944e-06	-4.25604
Foxo1	86055.8	protein_coding	1.01844e-05	0.000507132	-1.50099	7.24896e-05	0.00108457	-1.44133	0.420831	0.536075	-1.07702	0.212146	0.335176	-1.1216
Trav14-1	2085.96	TR_V_gene	1.01863e-05	0.000507132	-2.40122	1.50235e-06	4.40373e-05	-2.98675	4.45399e-14	4.917e-13	-5.39182	5.26326e-13	9.24503e-12	-4.3348
Anxa2	61134.1	protein_coding	1.02149e-05	0.000507194	-2.46192	7.69194e-05	0.00113263	-2.23966	0.000370489	0.00112234	2.06908	0.00192092	0.00636996	1.88229
Lmln	1156.91	protein_coding	1.02475e-05	0.000507456	3.74458	0.998614	0.99997	1.00049	0.242819	0.346639	1.39147	3.12027e-08	2.78944e-07	5.20792
Tbxa2r	7373.78	protein_coding	1.02767e-05	0.000507547	-2.75579	2.32236e-18	7.28385e-16	-7.69622	5.83052e-05	0.00020284	-2.56875	0.714506	0.811765	1.0872
Trav10d	1674.57	TR_V_gene	1.04471e-05	0.000514597	-5.84443	0.000255354	0.0029773	-4.48016	0.12113	0.195397	-1.8986	0.0223149	0.0537369	-2.47675
Treml2	8418.16	protein_coding	1.05018e-05	0.000515921	-3.53591	0.01331	0.0645417	-2.02206	3.9689e-05	0.000142111	3.24946	0.0292781	0.0676399	1.85825
S100a6	46696.8	protein_coding	1.05797e-05	0.000518377	-2.57876	1.61596e-15	3.09042e-13	-5.57756	9.08823e-07	4.21719e-06	-2.88584	0.179708	0.294926	-1.33425
Dusp18	152.085	protein_coding	1.07455e-05	0.000525114	-94.1516	0.516492	0.769195	1.52489	3.46485e-06	1.47113e-05	119.974	0.783033	0.861302	-1.19668
Ptger3	148.655	protein_coding	1.08394e-05	0.000528313	-227.115	0.0014045	0.0113623	-53.1013	0.942482	0.968285	1.11239	0.152994	0.261129	-3.84487
Dusp22	2690.74	protein_coding	1.09733e-05	0.00053344	2.40531	0.276235	0.546063	1.23234	0.00558215	0.013185	1.70571	1.45675e-09	1.6157e-08	3.32923
Kremen2	1750.62	protein_coding	1.10025e-05	0.000533462	-2.81781	0.539985	0.786409	1.14706	1.32941e-10	1.01867e-09	4.50119	0.141745	0.245705	1.39261
Pla2g4f	519.927	protein_coding	1.1078e-05	0.000535727	-13.6363	0.00874227	0.0469347	-4.77015	0.762342	0.835759	1.20687	0.128514	0.227166	-2.36866
Gfra1	181.072	protein_coding	1.12158e-05	0.000539844	-60.4178	0.497027	0.753839	-1.99387	0.91836	0.951794	1.11888	8.35577e-05	0.000390594	-27.0821
Trav13-2	1242.19	TR_V_gene	1.12213e-05	0.000539844	-4.10105	3.6793e-05	0.000620417	-4.23687	0.000169666	0.00054576	-3.72914	6.41849e-05	0.000307686	-3.6096
2510009E07Rik	3634.53	protein_coding	1.12853e-05	0.000541519	-2.28702	3.71273e-14	5.82231e-12	-5.48163	1.62721e-30	5.69015e-29	-12.6856	4.82195e-18	1.3212e-16	-5.2926
Prkca	30431.8	protein_coding	1.18674e-05	0.000567983	1.63329	0.0811131	0.240899	1.21762	4.10523e-11	3.3241e-10	-2.09783	7.17822e-05	0.000341177	-1.56394
Slc16a10	7003.96	protein_coding	1.20981e-05	0.000577538	2.00888	0.104956	0.287749	1.29945	1.25696e-05	4.86984e-05	-2.0084	0.104741	0.192249	-1.29914
Dusp2	44696.7	protein_coding	1.21517e-05	0.000578607	1.62252	0.125095	0.32506	-1.18708	3.9964e-37	1.90185e-35	-4.12104	7.95279e-12	1.1881e-10	-2.13961
Gpt2	2759.38	protein_coding	1.22116e-05	0.000579972	2.9533	0.00411495	0.0261152	1.89498	1.24509e-14	1.46117e-13	5.78781	1.45893e-19	4.53391e-18	9.02019
Ltbp3	617.069	protein_coding	1.29302e-05	0.000612534	15.7252	0.597851	0.822413	-1.25966	0.00755613	0.0172904	3.313	2.03345e-11	2.8879e-10	65.6253
Pfkfb4	3848.94	protein_coding	1.29878e-05	0.000613313	1.8443	0.848554	0.949958	1.02832	3.77798e-11	3.07485e-10	-2.56486	0.0131264	0.034218	-1.43007
Trav11	589.325	TR_V_gene	1.30127e-05	0.000613313	6.51853	0.0465541	0.162706	-2.9314	4.52768e-13	4.48002e-12	-40.9311	0.099554	0.184819	-2.14205
Gbp4	54072.7	protein_coding	1.35217e-05	0.000635692	1.67703	0.410928	0.683877	1.10287	6.39132e-06	2.60986e-05	-1.70991	0.324294	0.463333	-1.12449
Cybrd1	933.836	protein_coding	1.36777e-05	0.000641402	-6.32986	8.32628e-07	2.65932e-05	-8.36446	0.63397	0.731769	-1.23623	0.870626	0.921383	1.06892
Ahcyl2	38347.8	protein_coding	1.43201e-05	0.000669834	-1.74969	0.799399	0.931131	1.03319	6.01943e-12	5.28907e-11	2.4265	0.0220384	0.0531856	1.34227
Nucb1	106446	protein_coding	1.53851e-05	0.000717844	1.43129	0.138591	0.349476	-1.13091	1.27478e-06	5.79771e-06	-1.49474	0.337395	0.477026	1.0829
Mvp	21496.5	protein_coding	1.61273e-05	0.000750313	1.632	0.0142056	0.0677121	1.32475	1.85918e-08	1.08722e-07	-1.89681	0.000162579	0.000708037	-1.53971
Gm11557	982.544	processed_pseudogene	1.61618e-05	0.000750313	5.42198	0.968311	0.99181	1.01409	0.0191915	0.0397651	2.30224	1.02547e-10	1.33185e-09	12.3093
Fam234a	17003.9	protein_coding	1.62825e-05	0.00075403	-1.87339	1.80616e-12	2.26593e-10	-2.79763	0.218483	0.318923	-1.19763	0.128092	0.226612	1.24693
Nespas	226.333	antisense_RNA	1.6613e-05	0.00076742	-182.353	0.221607	0.473338	3.04089	1.42081e-05	5.47006e-05	190.379	0.239804	0.367862	-2.91269
Txk	9245.03	protein_coding	1.69194e-05	0.000779635	-2.12295	9.70294e-24	5.24695e-21	-6.22005	2.47074e-20	4.66347e-19	-5.37502	0.000523114	0.00200543	-1.83453
Gm14279	242.578	processed_pseudogene	1.74672e-05	0.000802888	165.848	0.953025	0.986693	1.05287	0.953004	0.97498	-1.05281	2.615e-05	0.000136336	149.618
Ptgr1	3090.62	protein_coding	1.78023e-05	0.000816268	-3.70348	0.000775593	0.00713364	-2.56952	7.98297e-15	9.55742e-14	10.4237	3.46251e-12	5.45159e-11	7.23206
F2rl1	14237.8	protein_coding	1.81015e-05	0.000826343	-3.03648	6.65339e-09	3.95222e-07	-4.58267	2.36614e-09	1.56982e-08	-4.78998	8.34976e-06	4.81315e-05	-3.17384
Kctd12	4711.08	protein_coding	1.8111e-05	0.000826343	2.73585	0.103573	0.285166	1.46796	0.0181418	0.0378255	-1.73825	0.768327	0.851365	1.07218
Mir719	166.971	miRNA	1.84383e-05	0.000839216	-82.851	0.608617	0.830303	1.40354	0.000196611	0.000625333	47.4261	0.170189	0.282627	-2.45191
Crip1	74325.2	protein_coding	1.89088e-05	0.000858524	-3.35972	0.000430656	0.00456629	-2.70958	0.00346662	0.00861349	2.28942	0.0302893	0.0696879	1.84639
Igtp	141208	protein_coding	2.06944e-05	0.000937304	1.58	0.000117607	0.0016164	-1.51233	0.0587743	0.10581	-1.22509	5.02632e-10	5.91324e-09	1.95045
Usp6nl	22587.7	protein_coding	2.12941e-05	0.00096212	1.49501	0.388959	0.664378	-1.0882	5.21737e-59	5.69353e-57	-4.76266	7.59406e-29	4.24106e-27	-2.92751
Hif1an	24884.5	protein_coding	2.16076e-05	0.000973917	1.4943	0.578161	0.810462	1.05412	0.0274702	0.054453	-1.23162	0.138197	0.240918	1.15099
Tmem38b	19369.7	protein_coding	2.29547e-05	0.00103213	1.74578	0.887996	0.965086	1.01935	9.42062e-49	7.12665e-47	-7.11327	2.2445e-26	1.09559e-24	-4.15338
Pax9	632.445	protein_coding	2.41174e-05	0.00108179	10.6871	4.22147e-05	0.00069539	12.4613	0.0667638	0.117883	-2.72041	0.0666591	0.133571	-3.17203
Ifngas1	204.863	lincRNA	2.49048e-05	0.0011131	-55.9924	0.000100264	0.00142036	-78.5924	0.208714	0.307142	-4.83732	0.1096	0.19948	-3.4463
Tktl1	684.756	protein_coding	2.49354e-05	0.0011131	-22.3237	0.0186145	0.0827887	-8.04396	0.0345063	0.0664608	-6.53388	7.97882e-05	0.000375004	-18.1329
Dpp4	24496.2	protein_coding	2.56054e-05	0.00114027	-2.07453	7.95986e-05	0.0011666	-1.98852	0.000302182	0.000929957	-1.87653	0.000106867	0.000486742	-1.9577
Ube2l6	14496.3	protein_coding	2.58395e-05	0.00114794	1.95702	8.92643e-05	0.00128662	1.86993	0.99299	0.995254	-1.0014	0.783055	0.861302	1.04511
Trbv20	5885.51	TR_V_gene	2.66072e-05	0.00117624	-2.40576	2.93528e-17	7.54606e-15	-6.33465	5.1632e-14	5.65066e-13	-5.18569	0.00117201	0.00411503	-1.96941
Socs2	38402.2	protein_coding	2.66293e-05	0.00117624	1.77837	1.12383e-08	6.33951e-07	2.14797	5.42985e-60	6.21097e-58	9.05445	1.37926e-49	1.70061e-47	7.49645
Ppic	19667.7	protein_coding	2.66664e-05	0.00117624	1.91138	7.02063e-08	3.03797e-06	2.31323	0.000151008	0.000490226	-1.7943	6.17887e-07	4.41401e-06	-2.17153
Atxn1	18020	protein_coding	2.68246e-05	0.00118041	1.81322	0.0129946	0.063503	-1.42769	5.38227e-19	9.13303e-18	-3.56048	0.025259	0.0596687	-1.37539
Dusp16	6015.48	protein_coding	2.69646e-05	0.00118175	2.2824	0.011574	0.0580628	1.62205	3.25696e-07	1.61164e-06	2.67091	1.37836e-11	1.99484e-10	3.75825
Cc2d2b	104.42	protein_coding	2.69824e-05	0.00118175	-186.575	0.0488577	?	-12.8771	0.942863	0.96852	1.1124	0.0112689	0.0300229	-13.0249
Fgd6	5314.35	protein_coding	2.7301e-05	0.00119289	2.78901	0.0264778	0.107749	1.75292	4.13985e-13	4.11558e-12	-5.9862	1.25463e-07	1.01808e-06	-3.76239
Gm45422	2813.65	processed_pseudogene	2.76114e-05	0.00120363	1.97867	0.265525	0.532068	1.19818	0.363968	0.477413	-1.15701	0.0305506	0.0701699	1.4273
Lax1	57888.3	protein_coding	2.77817e-05	0.00120821	1.57106	0.0213712	0.09202	-1.29142	2.51654e-127	2.3892e-124	-13.9085	1.85822e-69	5.34605e-67	-6.85518
Gm39323	3133.51	lincRNA	2.83738e-05	0.00123108	-3.31555	0.262521	0.527751	-1.37027	7.88876e-06	3.17692e-05	3.59565	0.158745	0.267957	1.48603
Plek2	377.239	protein_coding	2.90675e-05	0.00125824	-51.2546	0.0147081	0.0695157	3.13834	4.13479e-09	2.64973e-08	242.98	0.393292	0.533836	1.51056
Gm12978	174.999	transcribed_processed_pseudogene	3.0686e-05	0.00132521	-33.6819	0.622439	0.840318	1.37659	0.00110565	0.00305592	16.0892	0.0974904	0.181802	-2.88183
Adam15	7389.93	protein_coding	3.18716e-05	0.00137322	1.60389	0.155541	0.377117	1.16966	1.07563e-06	4.94171e-06	1.71851	3.17137e-14	6.2858e-13	2.3565
Me2	46546.7	protein_coding	3.24485e-05	0.00139483	-1.50213	0.504946	0.75956	1.06682	4.63863e-35	1.99724e-33	3.33974	4.49009e-14	8.79853e-13	2.08408
Zfpm1	36613	protein_coding	3.25794e-05	0.00139723	1.46997	0.0490597	0.168977	-1.20258	4.69432e-25	1.21108e-23	-2.62208	2.34551e-05	0.000123473	-1.48328
Gm10130	189.896	protein_coding	3.28138e-05	0.00140404	26.8436	0.602309	0.825287	1.39748	0.30305	0.413088	-1.90817	0.00407887	0.0123721	10.0665
Cdkn2b	2189.77	protein_coding	3.30174e-05	0.0014095	2.94257	0.269518	0.53765	1.36047	1.50432e-13	1.56344e-12	-7.16085	1.12023e-05	6.30435e-05	-3.31077
Trav8d-1	2203.61	TR_V_gene	3.31701e-05	0.00141277	-2.75873	4.54486e-05	0.000737717	-2.84375	0.000124241	0.000409776	-2.67188	9.93198e-05	0.000456189	-2.592
Tjp2	18491	protein_coding	3.37936e-05	0.00143603	1.97887	0.209906	0.457759	1.23042	1.81111e-05	6.86005e-05	-2.0262	0.162204	0.272247	-1.25986
Rtn3	116049	protein_coding	3.46474e-05	0.00146616	1.66326	0.363185	0.638554	-1.11821	0.0974164	0.162615	-1.22583	0.000693716	0.00257533	1.51724
Anxa1	2481.05	protein_coding	3.46603e-05	0.00146616	-4.67137	6.86868e-05	0.00103821	-4.66754	0.000371752	0.00112581	-3.96776	0.000210472	0.000889878	-3.97101
Hist1h4k	235.557	protein_coding	3.51369e-05	0.00148293	-83.6776	0.882938	0.96375	-1.10725	1.24109e-06	5.65128e-06	175.206	0.229017	0.355363	2.3184
Ncapg	21657.6	protein_coding	3.64386e-05	0.00153439	-2.38142	0.467604	0.734324	1.15291	1.45555e-80	3.00413e-78	50.3319	7.0886e-48	8.05978e-46	18.332
Mmp25	336.804	protein_coding	3.66761e-05	0.00154089	-18.0349	0.163142	0.389228	-2.74078	0.975541	0.984249	-1.0232	0.00464983	0.0138713	-6.7329
Spata48	143.699	protein_coding	3.74631e-05	0.0015704	-71.6467	0.743118	0.906964	-1.24726	0.00103852	0.00288633	30.91	0.346795	0.486729	-1.8584
Ston1	5301.11	protein_coding	3.78135e-05	0.0015804	-1.91913	9.04986e-09	5.2369e-07	-2.49748	0.316442	0.427627	-1.17479	0.51357	0.647908	1.10773
Gmfg-ps	53858.4	processed_pseudogene	3.78718e-05	0.0015804	-1.97355	0.0744025	0.226559	-1.34207	0.00514447	0.0122502	1.58702	0.643725	0.757546	1.07922
Nos1	1014.68	protein_coding	3.8954e-05	0.00162192	12.8706	0.77947	0.92254	-1.16551	0.0595877	0.107013	2.82352	1.30953e-09	1.46009e-08	42.355
Zscan25	6684.06	protein_coding	4.06902e-05	0.0016868	1.6782	0.213884	0.462872	1.17277	5.5445e-05	0.000193848	-1.66496	0.236459	0.363849	-1.16352
Slc22a2	435.286	protein_coding	4.0694e-05	0.0016868	-14.8909	5.79237e-05	0.000904015	-66.1861	0.000323549	0.000989778	-43.2329	0.000468346	0.0018186	-9.72676
Cdca8	22571.5	protein_coding	4.11087e-05	0.0017002	-1.5997	0.372372	0.648189	1.09652	1.43266e-157	2.72034e-154	19.1967	1.83867e-109	2.05369e-106	10.9438
Tmem2	19083.6	protein_coding	4.22137e-05	0.00174202	1.88451	0.12455	0.324157	-1.2718	3.49294e-20	6.49597e-19	-4.1892	0.000332851	0.00134243	-1.74789
Impdh1	22611.8	protein_coding	4.30518e-05	0.00177184	-1.62295	0.150982	0.370011	1.18404	1.02477e-13	1.08524e-12	2.40883	0.0551275	0.114789	1.25353
Traj48	2095.31	TR_J_gene	4.31272e-05	0.00177184	3.44638	0.000103447	0.00145364	3.5171	4.20168e-07	2.04883e-06	-4.66982	1.23851e-06	8.32157e-06	-4.76565
Prr5l	1443.58	protein_coding	4.43266e-05	0.0018171	-4.51469	0.0104576	0.053734	-2.50219	0.00182809	0.00482578	3.17865	0.111911	0.202861	1.76171
Tapbpl	33442.7	protein_coding	4.4939e-05	0.00183815	1.37225	1.49786e-05	0.000295465	-1.40664	3.52071e-35	1.52628e-33	-2.63559	6.6278e-05	0.00031676	-1.3654
Ccdc50	61880.2	protein_coding	4.56481e-05	0.00186062	1.59819	0.429175	0.702461	-1.09546	2.79849e-10	2.05323e-09	-2.06772	0.148628	0.255006	-1.18104
Gm9544	229.279	processed_pseudogene	4.56888e-05	0.00186062	-29.6652	0.714771	0.891348	-1.25047	0.000182839	0.000584372	22.7187	0.943197	0.967264	-1.04422
Cdkn2c	12849.1	protein_coding	4.65797e-05	0.00188965	1.56437	6.09444e-06	0.0001418	-1.64515	0.000181187	0.000579577	-1.5098	1.22011e-06	8.21246e-06	1.70461
Gm4989	490.997	processed_pseudogene	4.66053e-05	0.00188965	-6.34826	0.0613074	0.197255	2.23375	1.79637e-05	6.80829e-05	7.00806	0.100693	0.186404	-2.02344
Prc1	18103.9	protein_coding	4.68136e-05	0.00189396	-1.96612	0.219277	0.47009	-1.20839	1.46781e-81	3.20355e-79	22.3085	1.19201e-61	2.48724e-59	13.711
Gzmb	24230.1	protein_coding	4.91321e-05	0.00198344	4.09328	0.000203108	0.00250097	-3.62062	0.399658	0.514628	-1.33886	4.25419e-12	6.63751e-11	11.0693
2510046G10Rik	582.68	antisense_RNA	4.94828e-05	0.00199327	-3.55985	0.962033	0.990154	1.01451	0.00291945	0.00738044	2.56686	0.252829	0.383904	-1.40697
Plcd4	1636.27	protein_coding	4.95914e-05	0.00199332	36.9744	2.12437e-05	0.000393321	3.303	4.57755e-32	1.72116e-30	65.4483	2.11114e-14	4.2645e-13	732.64
Kirrel3os	108.158	antisense_RNA	4.97908e-05	0.00199701	206.869	0.999882	?	-1.00023	0.000543244	0.00159331	-94.2439	0.610629	0.730048	2.19553
Fry	2138.72	protein_coding	5.19207e-05	0.00207795	-3.70155	2.63397e-07	9.78815e-06	-5.57633	0.00433694	0.0105509	-2.60846	0.0872623	0.166076	-1.73149
Cib2	1147.01	protein_coding	5.41617e-05	0.00216297	-10.1007	1.60481e-08	8.50224e-07	-19.5298	0.0335661	0.0649101	3.47322	0.000196734	0.000839646	6.71552
Pard3	156.004	protein_coding	5.53174e-05	0.00220439	-80.6434	0.347132	0.62296	1.99281	4.31927e-06	1.80967e-05	146.31	0.898956	0.94017	-1.0984
Rtkn	426.471	protein_coding	5.54925e-05	0.00220663	-14.5264	0.00303904	0.0205689	-5.2106	0.00190824	0.00501644	8.03828	0.0532061	0.111452	2.88333
Ece1	23766.3	protein_coding	5.68072e-05	0.00225408	2.03918	0.790343	0.92803	1.04839	3.72884e-08	2.10223e-07	-2.65211	0.0807005	0.155979	-1.36352
Flicr	1417.98	antisense_RNA	5.73967e-05	0.00227261	-5.58375	3.03599e-08	1.46946e-06	-10.3471	0.423513	0.538672	1.41989	0.0185404	0.0459588	2.63117
Rflna	99.3401	protein_coding	5.77621e-05	0.00228222	-171.162	0.0277193	?	-18.0169	0.9439	0.969008	1.1124	0.038047	0.0841705	-8.54021
Cacna1s	1851.78	protein_coding	5.83522e-05	0.00230064	2.71722	0.121828	0.319003	-1.46045	0.235512	0.338268	-1.33687	1.22099e-05	6.81388e-05	2.9684
Snph	1166.73	protein_coding	5.85302e-05	0.00230277	4.48435	0.615635	0.835436	1.2071	0.013191	0.0285123	-2.5014	0.295858	0.432468	1.48516
Itga6	29354.7	protein_coding	5.88207e-05	0.00230538	-1.70873	0.000934987	0.0082562	-1.55597	0.597689	0.700248	-1.07312	0.217644	0.34202	-1.17848
Gpr155	17154.6	protein_coding	5.88448e-05	0.00230538	1.5739	0.0168126	0.076555	-1.33469	1.04479e-89	2.91742e-87	-10.5695	7.9176e-44	8.08276e-42	-5.03147
Ggt7	1909.92	protein_coding	5.99353e-05	0.00234063	-3.23031	0.0412851	0.149075	-1.79021	0.000585258	0.00170862	2.74038	0.141681	0.245616	1.51869
Arnt2	6458.98	protein_coding	5.99968e-05	0.00234063	1.6855	3.15445e-06	8.20366e-05	-1.9087	2.49302e-40	1.36419e-38	-6.09022	1.60612e-06	1.05635e-05	-1.89307
Pcsk1	141.111	protein_coding	6.13185e-05	0.00238718	-165.122	0.000355912	0.00390581	-95.7132	0.943757	0.968914	1.11239	0.656907	0.767529	-1.55087
Gm13237	63400.1	processed_pseudogene	6.34876e-05	0.00246646	-1.47521	0.281053	0.55121	-1.10882	4.21805e-69	6.35654e-67	5.46954	9.35399e-49	1.12414e-46	4.11112
Ephb6	22017.4	protein_coding	6.40488e-05	0.00247884	1.95478	0.546129	0.790492	-1.10798	2.66182e-25	7.01009e-24	-5.77698	6.20695e-09	6.19976e-08	-2.66728
Nlgn2	4481.15	protein_coding	6.40733e-05	0.00247884	-2.21737	0.228654	0.482409	-1.25737	1.09469e-17	1.67629e-16	5.41495	5.39646e-09	5.45042e-08	3.07058
Klra4	111.264	protein_coding	6.42958e-05	0.00248227	-211.978	0.670357	?	-1.94817	0.945794	0.970449	1.1124	0.0006276	0.00235651	-97.8143
Slc14a1	10928.1	protein_coding	6.60704e-05	0.00254549	-1.97138	9.48333e-11	8.69694e-09	-3.11758	4.65648e-20	8.57587e-19	-4.97278	2.00719e-11	2.85274e-10	-3.14451
Magee2	999.254	protein_coding	6.82299e-05	0.00262325	3.95628	0.493699	0.751669	1.29926	2.21568e-10	1.64856e-09	-9.73551	0.00168511	0.00567928	-3.19718
Cep55	14596.9	protein_coding	6.99829e-05	0.00268509	-1.72182	0.40994	0.68325	-1.10405	1.16631e-115	8.85835e-113	20.0054	6.89713e-91	4.22461e-88	12.8277
Hist2h3b	548.526	protein_coding	7.05272e-05	0.00270039	56.0279	0.893372	0.966714	1.08063	0.000202067	0.000641827	9.39161	5.78823e-10	6.73862e-09	486.933
Tacc2	3583.11	protein_coding	7.07794e-05	0.00270447	2.13835	0.572798	0.807571	1.11694	1.99391e-07	1.01939e-06	-2.72274	0.0705812	0.140129	-1.42219
Tbc1d4	296132	protein_coding	7.19475e-05	0.00274346	1.84941	3.30361e-05	0.0005662	-1.90686	4.85132e-88	1.26187e-85	-21.9465	4.47454e-32	2.90968e-30	-6.2232
Gimap3	208681	protein_coding	7.26257e-05	0.0027605	1.43697	0.0111951	0.056706	-1.26129	5.03312e-19	8.56352e-18	-2.25907	0.0159977	0.0405506	-1.24643
Tcf7l1	567.253	protein_coding	7.28212e-05	0.0027605	-5.18403	0.104556	0.287104	-1.86918	0.000615961	0.00179	4.17857	0.283759	0.419138	1.50665
Gm14679	273.38	processed_pseudogene	7.28404e-05	0.0027605	9.95781	0.47659	0.73955	1.47308	0.244882	0.348955	-1.85445	0.0287478	0.0665525	3.64522
Myh11	357.206	protein_coding	7.34247e-05	0.00277698	-76.9673	0.000872902	0.00780881	11.9806	5.5438e-09	3.4914e-08	563.336	0.51624	0.650153	-1.63688
Asb2	23820.7	protein_coding	7.48138e-05	0.00282376	1.43397	1.93723e-17	5.32976e-15	2.19265	0.00198884	0.00521317	-1.32512	2.07422e-14	4.19439e-13	-2.02621
Ptprj	19923.4	protein_coding	7.54218e-05	0.00284094	1.75363	3.28385e-06	8.4963e-05	-1.94001	3.65192e-09	2.35619e-08	-2.315	0.0067264	0.0191975	1.46956
Bhlhe40	59039.6	protein_coding	7.65633e-05	0.0028781	1.79092	0.0653341	0.205944	1.31162	0.10501	0.173476	1.26941	0.000189897	0.000813899	1.73328
Tmem159	2611.28	protein_coding	7.78679e-05	0.00292123	1.98768	0.748097	0.908956	1.05704	0.432352	0.547665	-1.14421	0.00453424	0.0135841	1.64343
Flrt2	885.268	protein_coding	7.83088e-05	0.00293184	4.8251	0.224962	0.477964	3.00102	4.25523e-17	6.25374e-16	-116.001	1.364e-07	1.09863e-06	-72.1477
Casp7	15530.3	protein_coding	8.00061e-05	0.00298936	1.44318	0.193324	0.434558	-1.13323	1.60588e-33	6.46025e-32	-3.13053	6.71285e-12	1.01971e-10	-1.91417
Ptrh1	4391.46	protein_coding	8.05152e-05	0.00300235	-1.75897	0.307616	0.582824	-1.15886	0.54414	0.652734	1.09192	0.0210554	0.0512105	-1.39008
Ddx28	11565.6	protein_coding	8.17751e-05	0.00304321	1.5531	0.0631862	0.201331	1.2325	0.0208703	0.0428602	-1.2943	0.812206	0.882351	-1.02712
Lrrn3	1207.7	protein_coding	8.22819e-05	0.00305595	-5.12087	1.52712e-05	0.000298981	-22.325	9.51696e-09	5.81055e-08	-59.2381	9.57317e-10	1.08393e-08	-13.5879
Gm43965	208.339	TEC	8.25079e-05	0.00305823	-96.8342	0.86807	0.956525	-1.14803	1.94906e-05	7.33137e-05	141.561	0.534525	0.665931	1.67831
Trbv23	102.827	TR_V_gene	8.35616e-05	0.00309111	-150.114	0.00345906	?	-42.9106	0.943732	0.968914	1.1124	0.251516	0.382308	-3.14483
Nxpe4	2319.08	protein_coding	8.41631e-05	0.00310718	-3.1872	4.61873e-18	1.36662e-15	-13.4028	0.165224	0.253579	-1.53235	0.000425565	0.00167352	2.74429
Gmfg	22605	protein_coding	8.47673e-05	0.00311862	-1.86821	0.140795	0.353384	-1.26344	0.00312641	0.00784825	1.60046	0.617813	0.736042	1.08236
Lat	163406	protein_coding	8.49142e-05	0.00311862	-1.51128	6.05404e-06	0.000141701	-1.60962	4.38903e-05	0.000156124	-1.53701	0.000482083	0.00186394	-1.4431
Dlk1	408.704	protein_coding	8.49771e-05	0.00311862	-59.1844	0.0687963	0.213594	-3.14485	5.1491e-07	2.46772e-06	175.511	0.000529851	0.0020288	9.32603
Stk32c	4308.71	protein_coding	8.78138e-05	0.00321637	2.09234	0.330115	0.606342	-1.19798	0.607534	0.708743	1.10015	6.7107e-08	5.69615e-07	2.75761
Fzd7	1553.45	protein_coding	8.82561e-05	0.00322621	-4.29875	0.0047161	0.0290817	2.32086	1.9229e-26	5.47406e-25	46.0113	9.97945e-07	6.84079e-06	4.61184
Sh3bgrl2	1290.67	protein_coding	9.06906e-05	0.00330869	-2.76913	5.05293e-14	7.69321e-12	-10.5366	1.44271e-10	1.10194e-09	-7.48692	0.008876	0.0243798	-1.96764
Usp3	24687.3	protein_coding	9.1474e-05	0.00333073	-1.65289	5.30553e-06	0.000126254	-1.79941	0.0061365	0.0143692	-1.42456	0.0361788	0.0808192	-1.30856
Ppp1r3d	137.459	protein_coding	9.2823e-05	0.00337323	110.296	0.112215	0.301138	5.1529	0.0768772	0.133078	-5.00568	0.262929	0.395759	4.27607
Gm12138	852.244	processed_pseudogene	9.52803e-05	0.00345577	-8.16368	0.49724	0.753839	1.43574	0.0215439	0.0440956	3.46847	0.0215093	0.0521408	-3.37927
Slc25a42	4771.59	protein_coding	9.57223e-05	0.00346504	2.22428	0.913152	0.9725	1.02324	3.78972e-12	3.41201e-11	-4.21664	0.00147625	0.0050552	-1.93979
Tmem131l	44127.7	protein_coding	9.68144e-05	0.00349415	1.61943	0.216002	0.465728	1.1666	1.13368e-18	1.88662e-17	-2.9854	7.05908e-10	8.13336e-09	-2.1506
Scamp5	97.6241	protein_coding	9.6903e-05	0.00349415	87.612	0.490337	?	-1.79231	0.300768	0.410655	-2.38495	0.0002776	0.0011429	65.8412
Rela	45801.8	protein_coding	9.75941e-05	0.00351225	1.30597	0.3647	0.639499	1.0648	8.89057e-17	1.26737e-15	-1.77241	9.42358e-08	7.81375e-07	-1.44511
Smim10l2a	4667.58	protein_coding	9.78765e-05	0.0035156	2.01255	0.0248794	0.102565	1.50405	0.00305183	0.00768442	-1.7014	0.187088	0.304015	-1.27152
Fabp5	33728	protein_coding	9.83143e-05	0.00352451	-1.83336	0.0195761	0.0861853	1.4207	9.54568e-90	2.70527e-87	21.9898	1.30595e-44	1.37763e-42	8.44253
Fdxr	17300.9	protein_coding	9.92567e-05	0.00355144	1.69239	0.592126	0.819414	1.07517	0.114845	0.187118	-1.23719	0.0754731	0.147954	1.27229
Acvr2a	3342.08	protein_coding	9.97594e-05	0.00355697	2.53902	0.0862221	0.25128	1.50775	0.384207	0.498212	-1.22969	0.192363	0.310594	1.36943
Gm20683	221.011	protein_coding	9.97943e-05	0.00355697	-56.3603	0.189883	0.42991	-2.77934	0.00798032	0.0181648	16.1474	0.76528	0.849336	-1.25582
Hlf	319.187	protein_coding	0.000100342	0.00356962	-6.96903	0.742612	0.9067	-1.18526	0.756222	0.831065	1.1765	0.00109453	0.00387308	-4.99767
Tnip3	2324.89	protein_coding	0.00010146	0.0036025	3.39976	0.506658	0.761127	1.2307	0.470243	0.584586	-1.25208	0.0122939	0.0323364	2.2063
Gm29676	305.638	lincRNA	0.000102519	0.00363317	63.1506	0.0170079	0.0771387	5.14682	0.00463511	0.0111874	7.06433	2.77212e-05	0.000143699	86.6781
Cd82	236867	protein_coding	0.000103072	0.00364581	1.44081	3.81776e-05	0.000639378	1.47412	3.48854e-16	4.75865e-15	-2.15412	4.83156e-17	1.23808e-15	-2.20392
Ocln	760.115	protein_coding	0.000107015	0.00377807	6.9245	0.393863	0.668476	-1.54084	0.000193516	0.000616524	-6.45034	0.320339	0.45941	1.65411
Il12rb1	34770.4	protein_coding	0.000109118	0.003845	1.547	0.000155265	0.00202906	1.52712	4.24148e-13	4.21219e-12	2.25331	2.30867e-13	4.21509e-12	2.28265
Trav21-dv12	2098.11	TR_V_gene	0.00011342	0.00398782	-4.69912	3.73566e-09	2.34331e-07	-12.4159	2.32681e-05	8.65964e-05	-6.14494	0.0343519	0.0775263	-2.32571
Hrh4	217.531	protein_coding	0.0001136	0.00398782	-29.1061	8.40057e-05	0.00122547	-85.0721	0.0572042	0.103391	-9.67174	0.12725	0.225372	-3.30903
Gpr160	328.332	protein_coding	0.000114116	0.00399835	-24.1334	6.69256e-05	0.00101995	-21.1545	0.419949	0.535311	2.041	0.403178	0.544646	1.78907
Gm8869	192.77	processed_pseudogene	0.000114846	0.00401637	-45.9716	0.592231	0.819414	-1.35897	3.37437e-05	0.000122346	60.9053	0.306716	0.445322	1.80043
A430046D13Rik	1497.78	lincRNA	0.000115493	0.00402469	-3.23992	0.026137	0.106823	-1.95263	0.0441417	0.0824475	1.85817	0.703868	0.803526	1.11988
Stx6	79193.4	protein_coding	0.000115517	0.00402469	1.3558	0.190179	0.430215	1.10979	3.31015e-24	8.19181e-23	-2.23364	2.74651e-14	5.48377e-13	-1.82834
Rgs1	31581.8	protein_coding	0.000116158	0.00403943	1.70283	0.518546	0.770899	-1.0934	0.00159005	0.00425238	-1.54674	0.179979	0.295218	1.20373
Slc36a3	136.335	protein_coding	0.000118517	0.00411376	-48.5948	0.00473998	0.0291697	-6.47128	0.019747	0.0408137	11.3992	0.489819	0.627365	1.51801
Gm973	77.8929	protein_coding	0.000120456	0.00417328	-131.691	0.844396	?	1.25939	0.084149	0.143792	10.1238	0.0105369	0.0283393	-16.3822
Rtl10	1302.51	protein_coding	0.00012533	0.00433405	3.54068	0.305408	0.580253	1.37337	0.00699922	0.0161623	2.31751	4.88347e-08	4.22448e-07	5.97477
Spire1	1568.8	protein_coding	0.000126274	0.00435856	6.54739	0.69184	0.878831	1.15914	1.98898e-10	1.48864e-09	11.8769	1.225e-18	3.50833e-17	67.0862
Ptger2	19086.4	protein_coding	0.000128063	0.00441213	1.433	0.311435	0.587151	-1.10083	4.20213e-09	2.69106e-08	-1.74067	0.29761	0.434753	-1.10345
Irf6	6785.1	protein_coding	0.000129266	0.00444533	-2.03853	7.52172e-07	2.43207e-05	-2.51781	0.559224	0.66645	-1.11592	0.583099	0.706493	1.10681
Reck	2060.29	protein_coding	0.000129895	0.00444736	-2.26861	5.44322e-07	1.86785e-05	-3.06615	0.000511888	0.00150883	-2.1832	0.0243156	0.0578142	-1.61533
Reep6	133.763	protein_coding	0.000129902	0.00444736	-74.2521	0.592783	0.819414	1.5249	2.79596e-05	0.000102728	110.494	0.975407	0.984115	-1.02474
Bahd1	22015.6	protein_coding	0.000130044	0.00444736	1.3486	0.40828	0.682149	-1.06849	1.17663e-27	3.54071e-26	-2.36761	3.61983e-10	4.34746e-09	-1.64307
Gm13573	683.871	processed_pseudogene	0.000130846	0.00446655	3.85161	0.809891	0.935251	1.08267	0.460405	0.574988	1.27641	1.73328e-05	9.36848e-05	4.54083
Olfml2a	101.84	protein_coding	0.000131155	0.0044689	105.495	0.874812	?	-1.16007	0.335727	0.448328	-2.44771	0.00144137	0.00494915	49.9985
Serinc5	32798.9	protein_coding	0.000131677	0.00447847	1.61155	0.0250489	0.103074	-1.32797	3.41552e-39	1.74808e-37	-5.19501	1.66029e-12	2.71071e-11	-2.42746
Arl5c	19808.9	protein_coding	0.000132423	0.00448805	-1.43493	3.24414e-56	1.69582e-52	-4.93123	5.29234e-89	1.41537e-86	-7.4621	3.39892e-16	8.10787e-15	-2.17139
Tgtp2	60450.3	protein_coding	0.000132442	0.00448805	1.57942	3.21523e-17	8.13246e-15	-2.75949	9.68297e-37	4.51745e-35	-4.57818	0.681125	0.785592	-1.05043
Slc43a3	11679.1	protein_coding	0.000134652	0.00455463	1.78634	0.994555	0.99997	-1.001	3.97224e-22	8.40858e-21	4.18318	5.04812e-41	4.79269e-39	7.48002
Arhgap21	3035.49	protein_coding	0.0001372	0.00463238	-2.88071	0.359847	0.635393	-1.27994	1.12175e-08	6.78339e-08	4.85135	0.00452503	0.0135615	2.15553
Tmtc4	7830.09	protein_coding	0.000139914	0.00471542	-1.63154	0.167526	0.396311	1.19352	8.11298e-05	0.000276669	1.66072	0.213678	0.337042	-1.17255
Cd226	28590	protein_coding	0.000143347	0.00482237	1.59886	4.98444e-12	5.83328e-10	2.38192	7.78275e-17	1.11615e-15	-2.80757	3.12461e-30	1.85406e-28	-4.1826
Gm7833	430.254	processed_pseudogene	0.000145458	0.00488453	6.01838	0.828434	0.941913	1.0968	0.527075	0.637906	1.31005	2.91682e-05	0.000150135	7.18854
Ankrd35	160.361	protein_coding	0.000145778	0.00488646	-45.7824	0.74454	0.907705	-1.34167	0.147409	0.230351	4.53511	0.018831	0.046582	-7.52425
BC023105	446.449	pseudogene	0.000146523	0.00490259	5.10136	0.242678	0.500946	-1.68495	4.75396e-05	0.000168003	-5.87139	0.387111	0.528064	1.46397
Zc3h12a	7810.84	protein_coding	0.000150133	0.00501432	1.80551	0.552589	0.795164	1.10007	3.87314e-17	5.69661e-16	-3.77314	1.56469e-07	1.24939e-06	-2.29892
Gas2	4054.13	protein_coding	0.000150813	0.00502802	2.45999	0.460994	0.729716	1.18375	4.08417e-06	1.71571e-05	2.89433	2.70714e-14	5.41418e-13	6.01479
Batf3	1160.71	protein_coding	0.000151686	0.00504424	-33.3466	0.170212	0.400316	1.67241	7.83734e-16	1.03058e-14	1377.1	2.81355e-13	5.09767e-12	24.6929
Twf2	43059.5	protein_coding	0.000151843	0.00504424	-1.48487	0.000967049	0.00846902	-1.412	0.486584	0.600576	-1.07551	0.237792	0.365485	-1.13101
Cnrip1	3378.05	protein_coding	0.000152203	0.00504715	2.24469	0.0471587	0.164453	1.55423	1.95067e-09	1.30696e-08	-3.65077	2.48836e-05	0.000130342	-2.5278
Il9r	9269.12	protein_coding	0.000157027	0.00519786	-2.44567	0.00108905	0.00929255	-2.20367	2.68351e-10	1.97498e-09	-4.57482	8.30692e-12	1.23614e-10	-5.07722
Gm27042	175.514	lincRNA	0.000159068	0.00525602	-21.4746	0.461352	0.729942	-1.63366	0.00668215	0.0155016	9.33063	0.599277	0.720605	-1.40881
Cmtm7	25694.9	protein_coding	0.000159409	0.00525795	-1.57178	1.19758e-37	2.08671e-34	-4.62959	0.720905	0.803932	-1.04395	2.59746e-18	7.26371e-17	2.82143
Pvrig	2245.09	protein_coding	0.000160991	0.00530073	2.12116	0.0348684	0.132454	-1.55617	6.55035e-13	6.36531e-12	-4.37067	0.16843	0.280367	-1.32409
Muc20	1201.02	protein_coding	0.000161795	0.00531775	-9.39137	0.861419	0.954701	-1.10052	4.07555e-08	2.28819e-07	25.6324	0.0461273	0.0990461	3.00371
Slc2a6	2225.98	protein_coding	0.000162383	0.00532765	-2.85092	0.711482	0.88985	-1.10464	9.3355e-08	5.00459e-07	4.38521	0.0496119	0.105079	1.69912
Mbd2	57572.8	protein_coding	0.000162903	0.0053333	-1.36717	0.00817608	0.0447158	-1.2458	0.678475	0.769266	-1.03506	0.124316	0.221064	-1.1359
Myo1f	24304.8	protein_coding	0.000163129	0.0053333	-2.08677	8.9507e-10	6.5899e-08	-3.3218	0.000107215	0.000357787	-2.13729	0.130726	0.230283	-1.34265
Noxa1	307.167	protein_coding	0.000163545	0.00533749	-11.5918	0.0131742	0.0641372	-5.18431	0.933489	0.96264	-1.0598	0.161054	0.270777	-2.36963
Ret	554.27	protein_coding	0.000164367	0.00535489	-5.25355	0.0422873	0.151681	-2.43617	0.441345	0.556495	1.41718	0.323745	0.462932	-1.52166
G430095P16Rik	1150.75	protein_coding	0.000165265	0.00537474	-6.72429	0.119219	0.314059	-2.1749	0.0515945	0.0944995	2.69539	0.7817	0.860459	-1.14706
Btbd3	93.4344	protein_coding	0.00016707	0.00542392	-78.4326	0.0623955	?	-5.30933	0.0209144	0.0429367	16.068	0.919972	0.952437	1.08769
Gstt2	23146	protein_coding	0.000169762	0.0055017	-1.47751	0.428419	0.701521	-1.08293	7.07259e-56	6.92239e-54	5.0371	1.05297e-37	8.65534e-36	3.69189
Rorc	1120.51	protein_coding	0.000170255	0.00550807	-8.02459	0.0443619	0.157288	-2.99518	0.0835212	0.142861	2.62822	0.971692	0.982458	-1.01939
Syne3	17374.2	protein_coding	0.000174031	0.00562045	1.67441	0.803041	0.932559	-1.03456	0.00428056	0.0104338	1.47684	7.20991e-12	1.08998e-10	2.55831
Klk8	20425	protein_coding	0.000175305	0.00565176	-1.63574	0.678936	0.871666	-1.05567	0.000301616	0.000928364	1.60688	0.780933	0.859964	1.03704
Nr4a1	14797.2	protein_coding	0.000177651	0.00571748	-1.86334	3.19347e-06	8.29139e-05	-2.18149	4.2893e-05	0.000152949	-1.98392	0.00148897	0.00509325	-1.69459
Morc1	100.514	protein_coding	0.000180193	0.00578923	-172.479	0.125078	?	-8.69264	0.628072	0.727052	2.16664	0.0549523	0.114449	-9.15792
Nxn	7756.13	protein_coding	0.000183647	0.00589001	-1.96842	0.630532	0.844646	-1.08934	2.53205e-12	2.32601e-11	3.53632	0.00016987	0.00073591	1.95702
Sorbs3	3090.32	protein_coding	0.000185284	0.00593227	2.87287	0.000904715	0.00805207	2.4923	0.000166644	0.000536766	2.81844	2.98546e-05	0.000153294	3.2488
Rnf128	8804.53	protein_coding	0.000185924	0.00594252	1.82127	4.92491e-08	2.24513e-06	2.51899	1.59904e-20	3.07003e-19	-4.5181	7.36963e-28	3.90879e-26	-6.24895
Gm7357	1119.53	processed_pseudogene	0.000189428	0.00604414	2.82835	0.000229596	0.00273596	-2.83617	2.24929e-05	8.38893e-05	-3.30251	0.00150666	0.00514817	2.42897
Hunk	1168.21	protein_coding	0.00019103	0.00607928	3.98031	0.0390887	0.14349	2.2025	0.00121285	0.00332826	-3.30906	0.114383	0.206592	-1.83107
Mif4gd	36863.4	protein_coding	0.000191185	0.00607928	-1.42949	0.0329112	0.126674	-1.22453	1.60036e-18	2.62189e-17	2.31487	6.32022e-13	1.09597e-11	1.98296
Cebpd	604.715	protein_coding	0.000194482	0.00617354	5.14375	0.867147	0.956419	-1.07704	0.00457833	0.0110658	-3.43782	0.28641	0.422104	1.61149
Ramp3	10183.4	protein_coding	0.00019549	0.00618555	-1.97669	0.000585689	0.00581314	1.86443	4.75449e-15	5.82816e-14	4.17327	0.493952	0.630871	1.13238
Prrg4	453.358	protein_coding	0.000195526	0.00618555	5.09663	0.717766	0.892336	1.16839	0.110637	0.18138	-1.96205	0.0726257	0.143498	2.22324
Nckap5	323.628	protein_coding	0.000196881	0.00621782	14.1079	0.214852	0.464221	-2.78345	1.58275e-06	7.06638e-06	-44.4547	0.868556	0.920079	-1.13206
Smc6	26132	protein_coding	0.000205493	0.00646903	-1.55502	0.638299	0.849152	-1.05786	0.0354536	0.0681363	-1.28554	9.2309e-08	7.67074e-07	-1.88971
Abca3	34538.2	protein_coding	0.000205532	0.00646903	1.56473	0.822172	0.939422	-1.02751	0.0173585	0.036352	-1.33226	0.119587	0.214038	1.2068
Zfp862-ps	18770	transcribed_unitary_pseudogene	0.000209172	0.00657245	1.54753	0.00419636	0.0264712	1.40401	0.00364382	0.00900898	-1.40844	0.0385612	0.0851593	-1.27783
Ano7	100.645	protein_coding	0.000212665	0.00667092	-92.3238	0.187172	?	-3.55047	0.0130311	0.0282129	22.3126	0.868279	0.920079	-1.16541
Gm19091	113.292	processed_pseudogene	0.000213364	0.00668157	-69.5779	0.790122	?	-1.2445	0.000260042	0.000811415	66.1647	0.837048	0.899714	1.18345
Ihh	93.6804	protein_coding	0.000214451	0.00670429	-139.947	0.743358	?	1.45462	0.0197815	0.0408717	23.8802	0.0541472	0.11307	-8.52464
Trim59	44567.1	protein_coding	0.00021659	0.0067598	-1.41246	0.550082	0.792847	-1.05734	0.000894928	0.00252457	1.3639	0.823716	0.889486	1.02099
Nphs2	170.645	protein_coding	0.000217565	0.00677883	-50.2261	0.125491	0.325689	-2.901	0.00142253	0.00384115	30.0555	0.419641	0.560449	1.73598
Atp11b	56025	protein_coding	0.00021905	0.0068066	-1.47327	1.18302e-05	0.000245074	-1.58447	0.0270455	0.0537345	-1.26159	0.127768	0.226142	-1.17305
Rbbp8	7657.57	protein_coding	0.000219189	0.0068066	-1.69793	0.749121	0.909336	-1.0452	6.04385e-23	1.37109e-21	4.04886	6.32887e-11	8.47479e-10	2.49237
Tnfsf15	90.6203	protein_coding	0.000223853	0.00693981	-116.191	0.152146	?	4.87263	0.00281652	0.00715069	48.3873	0.0245524	0.0582825	-11.7005
Inpp1	27224.3	protein_coding	0.00022615	0.00699934	1.55664	1.20033e-05	0.000248005	-1.70398	8.60685e-36	3.83631e-34	-4.53887	8.46052e-06	4.87404e-05	-1.71118
Trav6-1	1939.08	TR_V_gene	0.000227085	0.00700887	2.79594	0.492259	0.750374	-1.22364	7.35273e-12	6.41312e-11	-7.1071	0.010777	0.0288664	-2.07735
Pros1	8697.5	protein_coding	0.000227213	0.00700887	-1.84973	0.366178	0.640893	-1.15745	2.66815e-22	5.7117e-21	4.98739	3.11073e-12	4.91402e-11	3.12082
Cd79b	1945.57	protein_coding	0.000229536	0.00706057	-2.82097	2.80276e-07	1.02693e-05	-4.40187	0.0276402	0.0547669	-1.89998	0.479594	0.617751	-1.21762
Rps7-ps2	433.805	processed_pseudogene	0.00022976	0.00706057	-50.1555	0.326576	0.602585	1.91495	2.50859e-09	1.65623e-08	515.637	0.014268	0.0367494	5.36869
Gadd45g	1762.28	protein_coding	0.000230029	0.00706057	-2.53315	0.00728759	0.0408335	1.94376	3.29463e-07	1.62701e-06	3.61226	0.212537	0.335634	-1.36309
Rbpj	141920	protein_coding	0.000234585	0.00718852	1.53556	4.84132e-10	3.83442e-08	2.05728	1.60536e-62	2.01871e-60	6.94466	2.13264e-45	2.28783e-43	5.18349
Atf6	13497.5	protein_coding	0.000235925	0.00721768	1.57173	0.00341759	0.0226424	1.4308	0.0157616	0.0333239	1.34306	0.0015932	0.00540884	1.47534
Gm4742	1802.23	processed_pseudogene	0.00023783	0.00726399	2.51184	0.262554	0.527751	1.29914	2.37869e-05	8.8458e-05	2.72046	2.00252e-11	2.84823e-10	5.2599
Mlxipl	160.742	protein_coding	0.000239648	0.00730749	108.207	0.723494	0.896078	-1.42033	0.805678	0.869069	-1.27633	0.000172034	0.000743926	120.416
Iglon5	170.449	protein_coding	0.000241935	0.00736512	-152.692	0.000220301	0.0026616	-157.725	0.946629	0.971022	1.11239	0.899959	0.940734	1.14905
Cnr2	3170.99	protein_coding	0.000243277	0.00739387	-2.8091	0.00123136	0.0102605	-2.50626	0.219355	0.319876	-1.42006	0.0972512	0.181413	-1.59165
Cd55	8457.07	protein_coding	0.000245275	0.00744241	-2.67677	5.42456e-10	4.23224e-08	5.26803	1.72968e-12	1.62028e-11	6.62435	0.00485082	0.014388	-2.12871
Gpd2	9653.79	protein_coding	0.00024612	0.00745586	-1.72069	1.33779e-05	0.000268621	1.89157	1.31241e-16	1.84866e-15	3.3848	0.789985	0.866534	1.03994
Rln3	2036.83	protein_coding	0.000247425	0.00748319	-3.58327	9.16278e-16	1.86611e-13	-22.0924	1.31626e-07	6.93096e-07	-7.74115	0.509653	0.644293	-1.25557
Tnfrsf4	187722	protein_coding	0.00024837	0.00749955	1.64791	0.0048473	0.0296454	1.46759	2.88063e-10	2.11187e-09	2.3604	8.59798e-13	1.46027e-11	2.65042
Bhlhe41	197.621	protein_coding	0.000249924	0.00753424	-46.752	0.053679	0.180178	-3.55693	3.97027e-05	0.000142133	73.1798	0.00991169	0.0269054	5.56759
Prnp	15678.2	protein_coding	0.000255298	0.00768376	1.6145	0.0409823	0.148314	-1.3147	1.62234e-28	5.15997e-27	-4.34313	6.25723e-08	5.33737e-07	-2.04614
Itga7	13795	protein_coding	0.000256018	0.00769298	-2.51169	0.693564	0.880178	-1.10324	6.03643e-14	6.55344e-13	6.59977	2.05097e-05	0.000108995	2.8989
Pard6g	1796.12	protein_coding	0.000256675	0.00770026	-2.74938	0.00557668	0.032964	-2.11046	0.00177531	0.00470541	2.38279	0.0244224	0.0580318	1.82906
Tsc22d3	23640.9	protein_coding	0.000260134	0.00779142	-2.15804	7.27217e-05	0.00108612	-2.31189	0.0088372	0.0198949	-1.73901	0.0213942	0.0519149	-1.62328
Ncald	782.56	protein_coding	0.000262231	0.00783765	-3.76297	0.0190289	0.0842492	-2.38314	0.685095	0.774735	-1.1647	0.0880952	0.167309	-1.83907
Bdh2	88.9981	protein_coding	0.000262521	0.00783765	-103.935	0.00766124	?	-30.1806	0.607695	0.708865	2.16664	0.640252	0.754585	-1.58944
Aqp9	762.268	protein_coding	0.000264391	0.0078808	9.60413	0.773127	0.919864	-1.19212	0.127301	0.203673	-2.52276	0.015154	0.038696	4.53838
Gucy2e	637.788	protein_coding	0.000266178	0.00792135	-8.47005	7.4735e-08	3.19723e-06	-23.5135	0.978144	0.985983	1.01732	0.0559063	0.116042	2.82416
Ggta1	18258.1	protein_coding	0.000267616	0.00794541	-1.48225	0.461826	0.730223	-1.08236	2.81054e-05	0.000103244	1.57221	0.19902	0.319198	1.14806
Lima1	1171.27	protein_coding	0.000267842	0.00794541	-2.98086	0.00539534	0.0322569	-2.34948	0.295345	0.404692	-1.38302	0.0580781	0.119699	-1.75469
Cbx6	24553.2	protein_coding	0.000272404	0.00806785	1.45349	0.190935	0.431124	1.14356	0.454787	0.569662	1.07959	0.00209725	0.00688973	1.37218
Ubtd1	3515.19	protein_coding	0.00027317	0.00807765	-2.32627	0.0223248	0.0946467	-1.69353	0.0448227	0.0835388	1.59649	0.512115	0.646456	1.16225
Rab34	342.441	protein_coding	0.000274019	0.00808989	43.2215	0.364811	0.6395	-1.74362	0.00981293	0.0218515	5.26436	4.0068e-09	4.13935e-08	396.734
Il18rap	6501.45	protein_coding	0.000275238	0.00811298	-2.39007	2.93853e-11	2.91659e-09	-5.21226	2.86972e-13	2.89842e-12	-6.10878	1.76374e-05	9.51961e-05	-2.80117
Nf2	42046.4	protein_coding	0.000277345	0.0081621	1.62131	0.00178643	0.0136553	1.51402	0.061233	0.109497	1.28193	0.0172258	0.0432221	1.37277
Lactb	7648.76	protein_coding	0.000285945	0.00840189	-1.66777	0.0374651	0.139269	-1.34583	0.0782343	0.135157	-1.28553	0.00096798	0.00346596	-1.59304
Ccr10	655.943	protein_coding	0.000287273	0.00842758	-12.4261	0.000637268	0.00617654	-39.0156	0.000555339	0.00162628	-40.4025	0.000247518	0.00102887	-12.8678
Gm8856	2607.39	processed_pseudogene	0.000288104	0.00842839	-2.26939	0.454297	0.72438	-1.18747	0.605984	0.707305	-1.12561	0.000710072	0.00262414	-2.15118
Syt9	280.604	protein_coding	0.00028825	0.00842839	10.2539	0.000298501	0.00338229	17.2849	0.122534	0.197193	-2.57585	0.0701972	0.139556	-4.34209
Gm7901	42673	processed_pseudogene	0.000288662	0.00842839	-1.70539	0.167015	0.395521	1.22383	5.59042e-31	1.98413e-29	5.4741	4.6837e-11	6.38435e-10	2.62282
App	3155.47	protein_coding	0.000293211	0.00854778	-2.47958	0.125318	0.325479	-1.50538	9.4968e-09	5.8001e-08	-4.48743	5.93414e-15	1.26462e-13	-7.39145
Dock7	894.744	protein_coding	0.000300067	0.00873392	3.82557	0.101588	0.281736	1.82459	0.63446	0.732028	-1.18786	0.130977	0.230661	1.76509
Elovl2	208.408	protein_coding	0.000302948	0.00880397	73.0888	0.0258117	0.105631	7.1267	0.109969	0.180474	3.99709	0.00194227	0.0064284	40.9926
Pmaip1	9027.52	protein_coding	0.000306786	0.00890158	-2.06889	0.0619443	0.198734	-1.45751	0.72816	0.809834	1.07282	0.163605	0.274254	-1.32311
C1qtnf6	17871.7	protein_coding	0.000307612	0.00891164	1.71016	0.00989526	0.0513323	-1.46612	0.344197	0.457228	-1.15072	1.59809e-07	1.27391e-06	2.1789
Zfp703	10693.7	protein_coding	0.000309344	0.00894784	1.48654	0.159894	0.384402	1.17043	4.81489e-08	2.68187e-07	-1.82787	0.00108001	0.00382597	-1.43918
Tanc1	2906.15	protein_coding	0.000314887	0.00908439	-1.94378	0.195718	0.438115	-1.27138	0.462873	0.577276	1.14691	0.116872	0.210148	-1.33303
Chil5	654.786	protein_coding	0.000315043	0.00908439	-12.2806	0.00114811	0.0096799	-33.0574	0.000523392	0.00154008	-41.2242	0.000100954	0.0004628	-15.3146
Capn3	2125.18	protein_coding	0.00031743	0.00913903	-4.30006	1.44016e-06	4.25322e-05	-7.25769	0.121082	0.195336	-1.90265	0.765292	0.849336	-1.12729
Slc7a10	2032.29	protein_coding	0.000318393	0.00915255	-2.62129	6.78711e-07	2.22668e-05	-17.5962	9.76443e-18	1.50127e-16	-128.756	2.32512e-24	1.00798e-22	-19.1807
BC018473	11291.9	antisense_RNA	0.000319711	0.00916533	-2.0586	0.0393482	0.144206	1.5144	0.242426	0.346182	1.26494	7.19129e-06	4.18731e-05	-2.46457
Usf2-ps1	3733.2	unprocessed_pseudogene	0.000319824	0.00916533	3.10974	0.447091	0.717608	-1.27234	0.000538066	0.00157935	-2.97977	0.370464	0.511479	1.32783
Plxdc1	941.152	protein_coding	0.000323185	0.00923353	-4.50433	7.97786e-08	3.3722e-06	-10.3184	0.112523	0.183966	-2.02524	0.762696	0.847054	1.13112
Ctsz	35292.8	protein_coding	0.00032327	0.00923353	1.41187	0.843225	0.946623	1.01912	0.567368	0.673924	1.05628	7.25811e-05	0.000344315	1.46336
Itpka	254.278	protein_coding	0.000323696	0.00923353	32.8331	0.699592	0.883618	1.2072	0.000127404	0.000418894	7.71365	1.64671e-08	1.55021e-07	209.794
Lgals1	258360	protein_coding	0.000327392	0.00932465	-1.54575	1.14845e-05	0.000238859	-1.70036	5.34576e-28	1.64514e-26	3.77751	5.87691e-32	3.7956e-30	4.15535
Gm7676	356.484	processed_pseudogene	0.00032843	0.00933788	-42.6526	0.0994834	0.277647	2.83265	1.93105e-09	1.29432e-08	475.229	0.0383435	0.0847378	3.93336
Mmp10	538.123	protein_coding	0.000328862	0.00933788	-36.6462	0.353236	0.62968	1.6608	5.08273e-11	4.07735e-10	623.563	7.31104e-05	0.000346362	10.2455
Gucd1	10733.1	protein_coding	0.00033634	0.00953563	-1.6873	0.00654465	0.0375533	-1.49151	0.0815149	0.139908	-1.29201	0.00926032	0.0253292	-1.46161
Plcb4	3613.03	protein_coding	0.000337912	0.00955174	-2.16611	0.0645388	0.204258	-1.50664	0.00115238	0.00317765	-2.04717	6.5325e-07	4.63698e-06	-2.94322
Atp8a2	873.768	protein_coding	0.000337937	0.00955174	4.86179	9.55094e-05	0.00136286	-8.77981	9.9976e-15	1.18424e-13	-68.7538	0.29346	0.429591	-1.6107
Tubb4b-ps1	12595.2	processed_pseudogene	0.000339169	0.00957199	1.79305	0.451768	0.722037	1.12685	2.63938e-16	3.62901e-15	3.70802	4.73197e-28	2.55257e-26	5.90023
Snta1	210.156	protein_coding	0.000340841	0.00960459	68.0928	0.880992	0.962633	1.13534	0.25205	0.35676	2.66618	1.49935e-05	8.20452e-05	159.906
Apobec1	2479.63	protein_coding	0.000344632	0.0096967	-1.96872	1.6235e-08	8.51495e-07	-4.21505	3.06528e-32	1.1664e-30	-18.1722	2.27654e-26	1.10838e-24	-8.48767
Nfkbia	94532.6	protein_coding	0.000345155	0.00969671	1.70331	0.0418901	0.150485	1.35497	4.65318e-19	7.93841e-18	-3.77721	1.61683e-13	3.01279e-12	-3.00475
Gsap	9937.21	protein_coding	0.000347693	0.00975325	1.6563	1.64707e-05	0.000315762	-1.87879	6.78424e-36	3.03104e-34	-6.10308	2.42528e-06	1.54104e-05	-1.96125
1700066M21Rik	6238.19	protein_coding	0.000351533	0.00983513	-1.88258	0.753622	0.9105	1.05702	0.00516376	0.0122854	1.64237	0.276176	0.410955	-1.21161
Sh3d19	2223.46	protein_coding	0.000351671	0.00983513	-2.1497	0.0645203	0.204258	-1.52144	2.86768e-05	0.000105139	-2.54903	3.92597e-09	4.06026e-08	-3.60161
Rilpl2	80404.5	protein_coding	0.000359247	0.0100319	1.40564	0.685015	0.875216	1.03947	0.367238	0.480565	-1.08981	0.023821	0.0568232	1.24083
Chst14	2830.81	protein_coding	0.000359865	0.0100341	1.98935	0.48201	0.743107	1.1447	0.44957	0.564652	-1.15531	0.035368	0.0794173	1.50425
Cd4	604137	protein_coding	0.000361747	0.0100714	1.37558	0.965504	0.991035	-1.00388	1.53285e-46	1.07006e-44	-3.60207	8.54224e-27	4.29101e-25	-2.60846
Gm35037	567.279	lincRNA	0.000363358	0.0101011	-16.189	0.0081615	0.0446576	-7.83345	0.748353	0.82538	1.29461	0.534702	0.665931	-1.59634
St6galnac6	7351.98	protein_coding	0.000365435	0.0101437	1.66661	0.895737	0.96759	-1.01876	0.194786	0.290336	1.20218	6.22697e-07	4.44502e-06	2.04116
Zfp41	10839.1	protein_coding	0.000367492	0.0101855	1.60044	0.290478	0.562726	1.15008	0.199034	0.295508	-1.18434	0.223762	0.349149	1.175
Cd96	48911.6	protein_coding	0.000368336	0.0101901	-1.91989	5.31551e-16	1.11144e-13	-4.46579	1.54148e-25	4.16354e-24	-6.87095	3.42003e-09	3.57596e-08	-2.95389
Hc	148.75	protein_coding	0.000369248	0.0101901	-146.622	0.112567	0.301755	-6.57659	0.042304	0.0794607	18.4235	0.867754	0.919778	-1.21011
Ascl2	9920.77	protein_coding	0.000369303	0.0101901	1.98304	5.26578e-06	0.000125617	2.56684	1.40106e-32	5.3962e-31	-10.2803	4.32597e-37	3.46589e-35	-13.3069
Rin2	2889.98	protein_coding	0.000374432	0.0103045	-2.44068	3.0066e-30	3.11319e-27	-36.0639	1.08805e-20	2.10815e-19	-18.858	0.327949	0.466833	-1.27625
Myl6b	1359.04	protein_coding	0.000374695	0.0103045	-3.96224	0.856363	0.953295	-1.06361	1.65722e-14	1.91991e-13	18.4318	4.57429e-06	2.75911e-05	4.94774
Ldha-ps	306.974	processed_pseudogene	0.00037538	0.0103045	-28.4246	0.719191	0.89291	1.25195	4.44546e-06	1.86008e-05	73.3532	0.252931	0.383997	2.06128
Gm7653	294.964	processed_pseudogene	0.000375668	0.0103045	-36.8884	0.631859	0.844956	1.32992	7.54e-07	3.53942e-06	144.711	0.076103	0.148888	2.94975
Srsf12	357.313	protein_coding	0.000378168	0.0103578	-7.37608	0.0463143	0.162157	-3.17148	0.755641	0.830623	-1.20329	0.0593762	0.121832	-2.79855
Lbh	303340	protein_coding	0.000382023	0.0104383	1.51772	0.128418	0.331233	-1.19587	7.23252e-40	3.83606e-38	-4.7278	3.80472e-16	9.05314e-15	-2.60485
Gm20388	39832.9	protein_coding	0.000382232	0.0104383	1.45786	0.117274	0.310291	-1.18255	1.20994e-22	2.66214e-21	-2.8402	2.81551e-06	1.7673e-05	-1.64744
P4ha2	707.425	protein_coding	0.000386724	0.0105455	-28.0756	0.544372	0.789981	1.27321	2.93205e-13	2.95822e-12	747.031	8.93963e-11	1.17471e-09	20.8982
Gpr15	1953.44	protein_coding	0.000393031	0.0106886	-3.27147	2.1999e-07	8.35322e-06	-5.62398	0.749568	0.826239	1.1147	0.0469663	0.100586	1.91627
Retreg1	46410.7	protein_coding	0.000393125	0.0106886	-1.52519	4.49786e-08	2.07457e-06	-1.92666	3.53781e-14	3.96552e-13	-2.47774	1.59916e-08	1.50768e-07	-1.96144
Lypd1	1294.22	protein_coding	0.000397554	0.0107913	-4.96168	1.29175e-06	3.87242e-05	-13.859	2.84301e-07	1.41872e-06	-16.1318	0.00011176	0.000506468	-5.77539
Nudt4	51255.8	protein_coding	0.000398065	0.0107913	1.40881	7.39383e-36	1.05409e-32	3.343	1.88352e-22	4.0549e-21	2.55734	0.440344	0.580118	1.07772
Rasgrp1	52136	protein_coding	0.000401178	0.0108599	-1.56521	1.27357e-07	5.10794e-06	-1.9592	3.70669e-14	4.14259e-13	-2.61927	5.63719e-09	5.67581e-08	-2.09253
Sntb1	15572.5	protein_coding	0.000403285	0.010901	-1.51737	1.0185e-19	3.54935e-17	-3.26669	4.12542e-92	1.26344e-89	-13.5059	1.76124e-52	2.44105e-50	-6.27345
Jam2	69.8306	protein_coding	0.000405404	0.0109424	71.5936	0.600164	?	-1.64448	0.250766	0.355392	-2.92867	0.00242471	0.00782742	40.2006
Phf11c	2446.96	protein_coding	0.000414734	0.0111779	-2.53146	4.66263e-05	0.000754586	-3.06781	8.71984e-06	3.47549e-05	-3.38974	9.6964e-05	0.000446713	-2.7971
Serpina3f	12976.6	protein_coding	0.000418302	0.0112578	2.21802	0.961445	0.990154	-1.01096	0.496048	0.609483	-1.16577	0.00378755	0.011609	1.92347
Gimap4	269592	protein_coding	0.000420478	0.0113	1.3995	0.13682	0.346266	-1.1523	0.695226	0.783625	-1.03804	3.78846e-06	2.3175e-05	1.55355
Itgb5	1474.49	protein_coding	0.000421779	0.0113185	2.73211	0.00110719	0.00941595	2.46072	0.00787316	0.0179466	2.07382	0.00361111	0.0111275	2.30254
Arrdc4	7127.05	protein_coding	0.000426937	0.0114404	-1.5855	9.79194e-11	8.82512e-09	-2.41378	1.09552e-14	1.29364e-13	-2.85189	1.79023e-06	1.16972e-05	-1.87328
Tlcd2	9224.89	protein_coding	0.000429043	0.0114803	1.75133	0.139413	0.350804	1.26399	0.391017	0.505248	1.14538	0.0037617	0.0115335	1.58699
Gm13223	280.335	processed_pseudogene	0.000432841	0.0115653	52.8	0.644899	0.852569	1.42303	0.0292589	0.0575064	5.494	1.89441e-06	1.23062e-05	203.849
Gm1866	4647.83	processed_pseudogene	0.000436192	0.011638	-2.15441	0.321241	0.596956	1.23532	6.78113e-13	6.57274e-12	4.7532	0.00680412	0.0193989	1.78599
Mpzl1	649.305	protein_coding	0.00043798	0.0116618	-28.7756	0.056708	0.187378	-2.30441	1.66818e-10	1.26197e-09	369.446	1.0985e-11	1.60819e-10	29.586
Carhsp1	19920.5	protein_coding	0.000438865	0.0116618	-1.49481	9.57075e-05	0.00136444	-1.56025	0.0188613	0.0391536	1.30873	0.0061278	0.0176831	1.36602
Il4ra	99154.7	protein_coding	0.000438967	0.0116618	-1.58488	0.0544774	0.182085	1.28469	4.08176e-52	3.47553e-50	7.28527	1.58002e-22	5.95266e-21	3.57808
Hk1	103694	protein_coding	0.000441063	0.0117008	1.35601	0.584173	0.813949	1.04856	0.895162	0.934485	1.01148	0.00195061	0.00645152	1.30806
Irf1	77890.9	protein_coding	0.000444739	0.0117815	1.45512	2.99973e-05	0.000524435	-1.56433	3.18793e-23	7.33727e-22	-2.89432	0.0247126	0.0585895	-1.27151
Diaph1	78449.5	protein_coding	0.000446457	0.0118101	-1.34283	0.00021778	0.00264131	-1.36414	0.432537	0.54779	1.0682	0.329891	0.469	1.08516
Fam240a	84.1598	protein_coding	0.000449416	0.0118715	-89.1531	0.379622	?	2.49878	0.00214492	0.00558219	51.9336	0.158767	0.26797	-4.2896
Abcb9	8073.51	protein_coding	0.000452108	0.0119256	-1.81014	4.34655e-11	4.19821e-09	-3.10312	8.41966e-06	3.36857e-05	-2.15291	0.177142	0.291598	-1.25586
Zcchc14	199.884	protein_coding	0.000453594	0.0119479	59.1134	0.889916	0.96524	-1.12094	0.246376	0.350714	2.63708	7.80201e-06	4.52211e-05	174.74
Gas2l1	3286.05	protein_coding	0.000456907	0.0120181	2.19268	0.0199228	0.0872782	1.66765	0.00659742	0.0153332	1.81601	0.000102657	0.000469813	2.38775
Card10	189.543	protein_coding	0.000460141	0.012086	11.4002	0.417163	0.689934	-1.68871	0.0756892	0.131382	-3.10506	0.0093487	0.0255268	6.20012
Gm6823	223.129	processed_pseudogene	0.000463827	0.012163	-62.8141	0.796342	0.930266	1.24935	0.000156151	0.000505195	87.1139	0.903831	0.942861	1.11006
Ier5	75248.1	protein_coding	0.000464382	0.012163	1.54723	0.136454	0.345809	1.20654	1.68255e-54	1.5738e-52	-7.01285	9.17817e-42	8.84646e-40	-5.46867
Kdelc2	6057.16	protein_coding	0.00046756	0.012229	1.83776	0.44566	0.717024	1.14501	1.22958e-08	7.39538e-08	-2.71143	0.00294992	0.0093076	-1.68934
Trav5-4	3460.37	TR_V_gene	0.00047021	0.012281	-1.98713	8.60671e-10	6.40029e-08	-3.70657	4.38712e-17	6.4376e-16	-5.92328	5.73296e-09	5.7627e-08	-3.17553
Skida1	307.085	protein_coding	0.00047751	0.0124542	-12.3214	0.287719	0.55911	-1.82036	4.41866e-05	0.000157089	18.6292	0.0742238	0.146063	2.75227
Ift88	2388.22	protein_coding	0.000478233	0.0124555	1.94476	0.842307	0.946623	1.03852	0.285193	0.393425	-1.22334	0.0264083	0.061975	1.53076
Kcnn3	331.91	protein_coding	0.000479944	0.0124726	15.227	0.516278	0.769023	1.94544	5.54542e-06	2.28955e-05	-48.3332	0.0591402	0.12144	-6.17517
Nfkb1	109584	protein_coding	0.00048023	0.0124726	1.37311	0.55642	0.797422	-1.05498	1.28395e-08	7.71018e-08	-1.67693	0.107428	0.196363	-1.15762
Kif13a	6469.27	protein_coding	0.000486271	0.0126118	2.27648	0.310228	0.586108	1.2723	0.00133467	0.00362712	-2.1317	0.460424	0.59942	-1.19139
Cdh24	2949.44	protein_coding	0.000490432	0.0126901	1.72786	0.883884	0.964008	-1.02496	9.33551e-17	1.32881e-15	-3.85478	1.98161e-06	1.28288e-05	-2.17664
Fgfr1	192.052	protein_coding	0.000490656	0.0126901	-60.636	0.0291161	0.115653	-6.59703	0.00178169	0.00471836	40.6814	0.081187	0.156792	4.42602
Slc35f2	4951.76	protein_coding	0.000491821	0.0127025	-1.80308	0.283045	0.553938	1.19802	0.000218889	0.000691327	1.86972	0.39051	0.531427	-1.15532
Frzb	143.365	protein_coding	0.00049364	0.0127318	-60.7406	0.202863	0.448134	-2.99719	0.000744884	0.00213492	53.8577	0.254273	0.385449	2.65756
Itgae	11189.3	protein_coding	0.000496763	0.0127946	-2.23053	2.44155e-27	1.91442e-24	-12.8677	1.98875e-13	2.04674e-12	-5.68168	0.947159	0.969837	1.01535
Itgb7	179036	protein_coding	0.00049892	0.0128323	-1.96454	2.76948e-07	1.01712e-05	-2.71014	0.0296282	0.0581599	-1.52512	0.604927	0.72544	-1.10554
Ints1	30319.9	protein_coding	0.00050926	0.0130802	1.45969	0.294857	0.568462	1.12034	0.0288113	0.0566969	1.26764	3.99933e-06	2.43551e-05	1.65161
Cacna1b	178.358	protein_coding	0.000511706	0.0131248	-67.7204	0.0473386	0.164896	-6.15537	0.00285191	0.00722993	38.5154	0.164834	0.27571	3.50082
Hspa2	2998.46	protein_coding	0.000514965	0.0131902	2.33553	0.295389	0.569007	1.29599	0.000765559	0.00218823	-2.27724	0.344369	0.484324	-1.26364
Trav2	1623.69	TR_V_gene	0.000516162	0.0132027	2.68838	0.718666	0.892683	-1.11221	3.15946e-07	1.56555e-06	-4.38292	0.188985	0.306626	-1.46585
Kcnf1	22411.7	protein_coding	0.000517694	0.0132236	1.50404	2.95119e-12	3.58764e-10	-2.4374	7.42568e-136	9.39992e-133	-22.1524	2.17009e-50	2.72885e-48	-6.04277
Sqle	20918.8	protein_coding	0.000518554	0.0132274	-1.82699	0.39141	0.666501	1.15737	1.26529e-35	5.58729e-34	8.58949	3.05068e-16	7.34174e-15	4.06219
Calhm2	31311.8	protein_coding	0.000523424	0.0133333	1.52872	0.0600862	0.194825	1.26184	4.1984e-18	6.6267e-17	-2.90223	1.34341e-12	2.222e-11	-2.39558
Sap30	8854.36	protein_coding	0.000524695	0.0133474	1.7466	0.000705342	0.00665821	1.69825	1.65763e-15	2.10959e-14	3.50453	9.96613e-16	2.30496e-14	3.60432
Ldlr	15335.5	protein_coding	0.000533722	0.0135584	-1.76604	0.784429	0.925404	-1.04506	8.67118e-26	2.38621e-24	5.55274	2.13607e-13	3.92261e-12	3.28584
Slc41a2	258.273	protein_coding	0.000538909	0.0136715	43.2817	0.365384	0.640146	-1.89155	0.0739819	0.128902	3.67893	1.01981e-07	8.39727e-07	301.192
4933439K11Rik	114.745	processed_transcript	0.000539766	0.0136746	-43.47	0.429104	?	-2.04849	0.128684	0.205505	5.56974	0.118243	0.212118	-3.80996
Tmem158	2360.76	protein_coding	0.000541094	0.0136895	-1.93306	5.25224e-05	0.000831976	-2.21164	0.0119388	0.0260837	-1.64145	0.0569771	0.117827	-1.43469
P2ry1	542.011	protein_coding	0.000541943	0.0136924	-10.7355	0.3687	0.643767	1.7621	8.27107e-06	3.31261e-05	21.095	0.863235	0.916883	1.11514
Gm42648	72.7431	TEC	0.000545333	0.013748	-103.847	0.42194	?	-2.58397	0.101434	0.168507	10.0598	0.208789	0.330953	-3.99498
Sv2c	1055.16	protein_coding	0.000545627	0.013748	9.35765	0.90943	0.971232	-1.06398	0.00108389	0.00300102	6.12029	1.25386e-10	1.60325e-09	60.9356
Nebl	1276.23	protein_coding	0.000549496	0.0138268	-6.87904	0.51616	0.76892	-1.43488	0.194923	0.290472	2.0704	0.128739	0.227451	-2.31558
Gem	5001	protein_coding	0.000550359	0.0138297	1.81659	0.0222944	0.0945432	1.47508	0.00299637	0.0075558	1.65684	3.65916e-05	0.000183907	2.04043
Apol10a	82.029	protein_coding	0.000563092	0.0141306	-151.577	0.685592	?	-1.91917	0.642516	0.739041	2.16664	0.00979056	0.0266337	-36.4529
Fnip2	1863.4	protein_coding	0.000567887	0.0142317	2.27268	0.0273974	0.110222	1.61711	3.61219e-09	2.33532e-08	3.71296	1.69356e-12	2.76266e-11	5.21819
Lrrc1	6008.93	protein_coding	0.000568738	0.0142338	1.59458	0.0147919	0.0697856	1.40884	8.17679e-11	6.43969e-10	-2.43421	3.72791e-08	3.28471e-07	-2.15066
Rad51	22191	protein_coding	0.000572783	0.0143157	1.5282	0.277161	0.547204	1.12888	4.27054e-112	2.61578e-109	13.6563	3.26456e-133	5.16563e-130	18.4869
Gpr162	1430.22	protein_coding	0.000573844	0.014323	2.97595	0.503446	0.758556	1.23917	0.00915186	0.0205336	-2.2774	0.868803	0.920226	1.05452
Pgap1	7105.48	protein_coding	0.000574636	0.0143235	-1.68886	0.00255159	0.0179516	-1.60765	1.70017e-10	1.28361e-09	-2.70823	9.89388e-12	1.45858e-10	-2.84503
Marcksl1	47626.3	protein_coding	0.000576286	0.0143454	1.73168	2.30621e-05	0.000419072	1.9652	0.885542	0.927376	1.02321	0.516762	0.65048	-1.10911
Ifitm2	16468.5	protein_coding	0.000580234	0.0144243	-2.28248	0.106775	0.291513	1.4613	1.45346e-31	5.29719e-30	16.2487	2.17118e-11	3.06516e-10	4.8716
Tcam1	163.04	protein_coding	0.000582541	0.0144458	-55.3756	0.745744	0.908204	1.31033	1.68166e-05	6.39906e-05	146.624	0.404907	0.546434	2.02073
Prss16	1054.4	protein_coding	0.000582809	0.0144458	-4.92505	0.00213098	0.0156378	-3.63551	8.52058e-06	3.40321e-05	7.79172	3.51068e-05	0.000177359	5.75159
Gm8292	177.691	processed_pseudogene	0.000583434	0.0144458	-10.0976	0.554869	0.796535	1.45476	0.0272223	0.0540517	4.52096	0.0585965	0.120545	-3.24923
Plaur	864.713	protein_coding	0.000585059	0.0144668	-7.71693	0.011049	0.0561655	-4.42318	0.207348	0.305417	2.13505	0.726655	0.820511	1.22376
Abhd18	6080.33	protein_coding	0.000589214	0.0145501	-1.51277	0.557404	0.798065	1.07021	3.36727e-20	6.28072e-19	2.98942	1.66962e-07	1.32703e-06	1.84649
Gm9496	64.0456	processed_pseudogene	0.000598774	0.0147666	98.2175	0.500512	?	-2.25817	0.0335648	0.0649101	-12.0295	0.0334699	0.0758023	18.4373
Stat1	317264	protein_coding	0.000607833	0.0149701	1.37247	2.20146e-06	6.07805e-05	-1.5492	2.64149e-26	7.44164e-25	-2.66651	0.0142648	0.0367468	-1.2541
Cacnb2	89.2093	protein_coding	0.000610759	0.0150222	-108.919	0.36897	?	2.8488	0.00538296	0.0127637	46.3858	0.0994743	0.184707	-6.68928
D16Ertd472e	25099.4	protein_coding	0.000612527	0.0150458	1.36036	0.148502	0.366188	1.13829	0.200483	0.297212	1.12146	0.0011283	0.00398219	1.34025
Pdzrn3	1128.72	protein_coding	0.000622546	0.0152717	4.56065	0.942861	0.984127	1.03331	1.93442e-05	7.28063e-05	-6.7737	0.344393	0.484324	-1.53473
Phf24	99.6749	protein_coding	0.000635819	0.0155767	69.4963	0.699713	?	-1.4466	0.74665	0.824356	-1.36211	0.000534393	0.00204248	73.8073
Ccr1	376.821	protein_coding	0.000639402	0.0156295	-38.1463	0.0643382	0.203787	-3.41407	1.54519e-06	6.90516e-06	155.68	0.000131394	0.000586484	13.9333
Tmem144	129.286	protein_coding	0.000639655	0.0156295	70.3832	0.572031	0.807288	-1.7133	0.959182	0.978139	-1.05021	0.000134956	0.000600267	114.823
Gm18194	62.0162	transcribed_processed_pseudogene	0.000641968	0.0156418	90.0766	0.394848	?	2.72665	0.198512	0.294895	-4.00077	0.132139	0.232191	8.25729
Mctp2	2575.36	protein_coding	0.0006423	0.0156418	-1.99111	0.323164	0.598754	-1.25448	4.26961e-15	5.26095e-14	-5.5576	2.07369e-24	9.031e-23	-8.821
Gm12657	172.211	processed_pseudogene	0.000642685	0.0156418	-103.264	0.297944	0.571189	3.143	0.000145481	0.000473336	173.026	0.568416	0.69467	-1.87579
Ndc80	10630.2	protein_coding	0.000652419	0.0158579	-1.80375	0.934937	0.980977	-1.01339	4.40756e-50	3.57653e-48	12.4985	1.07704e-31	6.81696e-30	7.02194
Slc22a15	25840.6	protein_coding	0.00065635	0.0159326	1.80681	0.526565	0.776191	-1.11682	2.30462e-10	1.71004e-09	-3.0133	0.0212645	0.0516264	-1.4933
Ifi214	3133.34	protein_coding	0.000659152	0.0159797	-2.55301	9.3948e-09	5.39668e-07	-7.94411	2.78321e-25	7.31961e-24	-39.4605	4.17158e-19	1.23959e-17	-12.6815
Depdc1b	5218.74	protein_coding	0.000662062	0.0160293	-10.2802	0.361128	0.636399	-1.66388	3.23689e-17	4.80548e-16	296.415	1.06031e-11	1.55709e-10	47.9759
Icos	194614	protein_coding	0.000665435	0.01609	1.34855	0.000549306	0.00553573	1.35455	0.0015542	0.00416414	1.32029	0.00186251	0.0062012	1.31445
Trav14d-1	2703.18	TR_V_gene	0.000668431	0.0161205	-1.87978	1.80187e-05	0.000341082	-2.39579	4.69193e-14	5.16466e-13	-4.52805	2.09561e-11	2.96288e-10	-3.55278
Trav14n-1	2703.18	TR_V_gene	0.000668431	0.0161205	-1.87978	1.80187e-05	0.000341082	-2.39579	4.69193e-14	5.16466e-13	-4.52805	2.09561e-11	2.96288e-10	-3.55278
Trav4-3	1310.37	TR_V_gene	0.000688525	0.0165835	-3.59783	3.31083e-06	8.53956e-05	-6.50597	0.000240114	0.0007536	-4.41043	0.0176519	0.0440845	-2.43898
Stac2	289.515	protein_coding	0.000697004	0.016766	-11.4622	0.0216764	0.0927248	-3.70765	0.00112456	0.00310455	10.5072	0.0310266	0.0711428	3.39873
Agrp	139.297	protein_coding	0.000702144	0.0168678	-113.403	0.714452	0.891348	-1.52281	0.0033411	0.00832885	61.2357	0.863953	0.917183	-1.21612
Cpm	3316.68	protein_coding	0.00070708	0.0169644	-1.89098	1.85198e-13	2.5931e-11	-4.43374	2.42049e-14	2.76204e-13	-4.66259	0.000268159	0.00110836	-1.98858
Pld2	3494.85	protein_coding	0.000708654	0.0169803	2.27142	0.214882	0.464222	-1.35187	0.00538019	0.0127587	-1.96225	0.0655549	0.131804	1.56487
Gm28901	767.617	lincRNA	0.000714512	0.0170986	-4.22839	0.192682	0.43367	1.73312	0.00739877	0.0169774	3.14523	0.0441981	0.0956259	-2.32998
Hist1h2bk	695.181	protein_coding	0.000717923	0.0171581	34.4192	0.794331	0.929259	1.17447	3.8363e-06	1.61444e-05	20.7283	3.57154e-10	4.29218e-09	607.466
Gm7589	424.673	processed_pseudogene	0.000722043	0.0172344	5.24361	0.667735	0.864307	-1.22075	0.642655	0.739156	-1.24007	0.000828742	0.00301228	5.16189
Tnfaip8	109019	protein_coding	0.000725594	0.0172969	1.40561	0.00842579	0.0456892	1.30582	3.93445e-29	1.28584e-27	-3.09829	1.33281e-25	6.24875e-24	-2.87833
Ube2z	59558.8	protein_coding	0.000738406	0.0175797	1.30538	0.601262	0.82452	1.04215	0.512167	0.62388	-1.05309	0.0281831	0.0654286	1.18944
Apol7b	13522.1	protein_coding	0.000741041	0.0176199	1.83062	0.00750677	0.0417007	-1.62839	6.63023e-24	1.60785e-22	-6.21167	4.73031e-05	0.000232271	-2.08378
Crbn	29273.1	protein_coding	0.000744621	0.0176824	1.46083	9.74141e-05	0.00138499	1.55288	0.0104491	0.0231243	-1.33349	0.00200285	0.00660818	-1.41752
Mcrip2	1693.74	protein_coding	0.000750333	0.0177952	-2.92764	0.00322328	0.0215831	2.42646	1.39105e-14	1.62743e-13	11.2588	0.131411	0.231282	1.58491
Gfra4	2131.15	protein_coding	0.00075195	0.0178108	2.56941	0.401519	0.67582	1.35682	1.52289e-28	4.85993e-27	-33.6311	4.31512e-18	1.18404e-16	-17.7594
Mtss1	9200.64	protein_coding	0.000754173	0.0178408	-1.87675	0.36707	0.642017	1.18322	0.00126863	0.00346401	1.82704	0.295237	0.431693	-1.21541
Camk2b	1870.65	protein_coding	0.000756147	0.0178647	-3.52228	0.000869379	0.00779004	-3.41064	0.0561159	0.101653	2.0515	0.0607763	0.124128	1.98647
Gchfr	171.139	protein_coding	0.00075825	0.0178916	-47.8764	0.976056	0.9938	1.02438	1.33253e-05	5.15004e-05	142.357	0.19215	0.310461	2.90265
Il7r	35912.7	protein_coding	0.000762542	0.0179701	-1.9577	0.336979	0.613692	-1.21129	0.369653	0.482935	1.19624	0.13146	0.231282	-1.35107
Myh10	1247.52	protein_coding	0.000763701	0.0179746	3.33019	0.318691	0.594754	1.4182	0.641253	0.738035	1.17668	0.00459847	0.0137419	2.76305
Chpf	17116.9	protein_coding	0.000773163	0.0181742	1.37384	0.00120995	0.0101035	1.35658	0.0325184	0.0631414	1.22249	0.0241849	0.0575827	1.23804
Gm13337	294.309	processed_pseudogene	0.000774164	0.0181748	-41.4933	0.498598	0.754731	-1.79393	0.000893211	0.0025201	39.828	0.528613	0.660567	1.72194
Ninl	395.806	protein_coding	0.000780848	0.0183085	13.8784	0.842574	0.946623	-1.10755	0.00550299	0.0130207	4.38417	4.69257e-08	4.07605e-07	67.3893
3110002H16Rik	13091.1	protein_coding	0.000782372	0.0183211	-1.48324	0.576965	0.810171	-1.06806	0.993	0.995254	1.00104	0.00530771	0.0155818	-1.38728
Tmem97	14604.7	protein_coding	0.000784634	0.0183509	-2.02534	0.010201	0.0526397	1.68645	1.09866e-44	7.21844e-43	18.4926	2.14252e-16	5.2493e-15	5.41409
Prkx	15812.6	protein_coding	0.00079386	0.0185434	-1.4401	0.535507	0.783159	-1.07167	1.5013e-14	1.7446e-13	-2.33731	2.3724e-25	1.1014e-23	-3.14086
Med23	19343.3	protein_coding	0.000796108	0.0185442	1.33196	0.0333002	0.127837	1.20317	2.00502e-09	1.34243e-08	-1.67398	1.73146e-06	1.13408e-05	-1.51211
Mycl	126.544	protein_coding	0.000796118	0.0185442	-61.6658	0.859957	0.95423	1.17765	0.000181021	0.000579244	98.2936	0.745194	0.834154	1.35351
Tmem255a	167.964	protein_coding	0.000797585	0.0185442	-17.5201	0.352281	0.629157	-2.08569	0.130973	0.20832	3.76119	0.293114	0.429348	-2.23337
A230065H16Rik	203.045	protein_coding	0.000797888	0.0185442	-43.7469	0.0795344	0.238117	-3.87833	0.000142737	0.000464888	71.0942	0.0184278	0.0457395	6.30277
Gdpd5	9593.28	protein_coding	0.000805898	0.0187069	1.74482	0.0705829	0.217854	-1.35596	7.86235e-12	6.82626e-11	-3.14171	0.0898653	0.170091	-1.3279
Ccr8	14570.8	protein_coding	0.000807707	0.0187191	-1.87629	0.61609	0.8357	1.0965	3.60191e-30	1.23231e-28	8.40744	2.78787e-14	5.56051e-13	4.08655
Ndst2	11708.9	protein_coding	0.000808441	0.0187191	1.43481	0.973074	0.993529	-1.00371	1.56746e-09	1.06296e-08	-1.92535	0.00768032	0.021538	-1.33693
Ptprv	14872.8	processed_transcript	0.000819159	0.0189437	1.75332	0.0489607	0.168748	-1.39955	7.00099e-24	1.6956e-22	-5.51586	1.66455e-06	1.09289e-05	-2.24783
Gm28686	167.298	processed_pseudogene	0.000830604	0.0191845	16.0234	0.587867	0.816196	-1.44371	0.652303	0.747091	-1.35671	0.000636785	0.00238628	17.0509
Gm38357	206.544	TEC	0.000849765	0.0196027	-52.1966	0.69185	0.878831	1.40257	6.3289e-06	2.58604e-05	201.61	0.24302	0.371804	2.75387
Ggact	9986.05	protein_coding	0.000860949	0.0198246	-1.59178	0.0552476	0.183948	1.30392	6.98884e-09	4.34953e-08	2.23949	0.583655	0.706911	1.07899
Trpm1	828.51	protein_coding	0.000861522	0.0198246	-5.28854	1.18124e-08	6.61581e-07	-31.3275	0.000120114	0.000397269	-10.4267	0.251484	0.38229	-1.76019
Trbv1	24124.5	TR_V_gene	0.000866145	0.0199063	1.61643	0.504826	0.75956	1.1016	9.06685e-09	5.55718e-08	-2.29438	0.00201855	0.00665421	-1.56362
Nxpe1-ps	1186.1	transcribed_unprocessed_pseudogene	0.000871536	0.0200055	-5.10109	3.09207e-08	1.492e-06	-18.955	0.000964921	0.00270195	-5.86681	0.345771	0.485581	-1.57885
Rassf3	22851.1	protein_coding	0.000872647	0.0200062	-1.4392	1.84732e-10	1.58304e-08	-2.03615	4.79787e-24	1.17248e-22	-3.07704	1.49183e-12	2.44618e-11	-2.17493
Tmod3	60676.9	protein_coding	0.000877181	0.0200854	-1.39652	0.222162	0.474328	-1.13071	0.110561	0.181274	-1.17408	0.000215313	0.000907116	-1.45009
Gm12107	120.559	lincRNA	0.000879391	0.0201112	-138.817	0.113405	?	-8.07179	0.131243	0.208696	10.2734	0.679673	0.784646	-1.674
Selenom	1614.2	protein_coding	0.000884142	0.020195	-2.82741	0.0449122	0.1587	-1.83194	9.35428e-05	0.000315571	3.38779	0.00926487	0.025338	2.19502
Srbd1	10866.4	protein_coding	0.000886588	0.0202253	1.41519	0.693418	0.880084	-1.04309	1.52105e-13	1.57996e-12	-2.181	0.000228268	0.000956387	-1.47747
Gm31793	92.69	lincRNA	0.000887649	0.0202253	98.9499	0.915393	?	1.13013	0.467657	0.582172	-2.28255	0.00893053	0.0245118	38.3589
Ankrd46	38942.6	protein_coding	0.000891359	0.0202422	1.42372	2.12159e-06	5.89907e-05	1.65769	0.510549	0.622764	-1.07241	0.0373724	0.082978	-1.24865
Acsl5	109243	protein_coding	0.000891601	0.0202422	1.32355	0.00866102	0.0465942	1.24731	1.21416e-08	7.30498e-08	1.61582	1.6218e-10	2.05025e-09	1.71457
Ak4	10510.9	protein_coding	0.00089166	0.0202422	-26.9192	0.37122	0.646525	1.83469	7.02333e-17	1.0126e-15	3619.9	5.45681e-10	6.37624e-09	73.2945
BC064078	1347.13	transcribed_unprocessed_pseudogene	0.000895764	0.0203105	-3.86795	0.206867	0.453781	-1.68191	0.767045	0.839364	-1.1303	0.0185431	0.0459595	-2.5994
Plpbp	19030.1	protein_coding	0.000915639	0.0207359	1.40681	0.00659369	0.0377664	1.3247	0.073912	0.128791	-1.20193	0.231882	0.358665	-1.13178
Sdc1	784.056	protein_coding	0.00091888	0.0207839	-6.35908	0.111292	0.299619	2.33081	2.14025e-06	9.37897e-06	13.943	0.908824	0.946042	-1.06303
Tob1	9698.11	protein_coding	0.000927966	0.0209639	-1.71667	0.000714541	0.00672171	-1.73526	0.175779	0.266973	1.24821	0.152024	0.25973	1.26172
Tssk6	106.351	protein_coding	0.000936091	0.0211218	-71.5381	0.949329	?	1.06677	0.00106615	0.00295578	68.6152	0.916545	0.950637	-1.11221
Lamb1	342.341	protein_coding	0.000938762	0.0211563	4.79446	0.00230957	0.0166294	18.6155	5.76062e-07	2.74624e-06	-12.6471	3.57805e-05	0.000180212	-49.1048
Polr3g	4176.21	protein_coding	0.000943639	0.02122	-1.84233	0.00694183	0.0392861	1.64128	2.44896e-06	1.06434e-05	2.38547	0.197091	0.316694	-1.26758
Gprc5b	1970.28	protein_coding	0.000943874	0.02122	-2.79265	7.90806e-06	0.000175161	-4.23672	0.000298726	0.000920366	-3.22491	0.0149702	0.0383143	-2.12571
Ccr9	2421.82	protein_coding	0.000958608	0.0215252	3.30646	1.80407e-06	5.15327e-05	-12.675	6.43192e-26	1.78031e-24	-242.95	3.07912e-06	1.92197e-05	-5.79703
Tex10	22126.3	protein_coding	0.00096092	0.0215307	-1.33957	0.00439223	0.0275087	1.28844	0.0468628	0.0867366	1.19292	3.1614e-05	0.000161411	-1.44684
Acvr2b	240.978	protein_coding	0.00096117	0.0215307	-11.8115	0.400335	0.674996	1.66207	1.74064e-05	6.60499e-05	24.2999	0.726708	0.820516	1.2378
Parvb	69.2291	protein_coding	0.00097286	0.0217663	53.5626	0.234191	?	-3.66772	0.00758043	0.0173418	-16.8919	0.047253	0.101063	11.63
Il23r	187.624	protein_coding	0.000979175	0.0218812	-40.0307	0.819054	0.938234	1.18793	2.95736e-06	1.26845e-05	174.434	0.0933364	0.175559	3.66814
BC005624	9713.68	protein_coding	0.000987811	0.0220125	1.36003	0.431952	0.705024	1.07801	6.28702e-08	3.45123e-07	-1.66396	0.00351515	0.0108724	-1.31892
Gm45380	207.1	processed_pseudogene	0.000988363	0.0220125	-16.2534	0.840841	0.946118	-1.16521	0.0105686	0.0233698	8.85015	0.546391	0.676637	-1.57613
Hlx	2261.76	protein_coding	0.000988606	0.0220125	3.97365	1.32411e-06	3.94016e-05	4.6657	8.47032e-24	2.03846e-22	30.0354	8.777e-16	2.04739e-14	25.5803
Ckap2l	12361.3	protein_coding	0.000996971	0.0221674	-2.08715	0.154533	0.375718	-1.33479	5.61668e-59	6.09426e-57	33.7561	1.09313e-48	1.30543e-46	21.588
Krt83	1266.14	protein_coding	0.000998131	0.0221674	-3.26309	3.61338e-07	1.30565e-05	-12.3248	8.19263e-12	7.10003e-11	-28.1103	4.45461e-08	3.89072e-07	-7.44242
Sall2	7603.83	protein_coding	0.000999998	0.0221674	1.5591	0.0503185	0.172254	-1.30425	0.00102083	0.00284266	-1.5593	0.0499612	0.105654	1.30408
Zcchc18	6075.07	protein_coding	0.00100034	0.0221674	-1.85685	2.40575e-08	1.2015e-06	-2.91407	1.13707e-05	4.44621e-05	-2.32157	0.0371368	0.0825514	-1.47931
Gna13	149723	protein_coding	0.00100233	0.022185	1.41796	0.253463	0.515273	1.12897	0.00368898	0.00911113	-1.36104	0.449448	0.588763	-1.08365
Gm20775	1690.41	unprocessed_pseudogene	0.00100391	0.0221936	37.7992	0.860488	0.954258	1.20975	0.762236	0.835691	-1.38766	0.00481764	0.0143067	22.5168
Slco4a1	4765.1	protein_coding	0.0010073	0.0222421	2.23107	0.00622568	0.0359467	1.91663	2.17018e-07	1.10298e-06	3.44987	1.05638e-08	1.02392e-07	4.01586
Zfyve19	4276.36	protein_coding	0.00100856	0.0222435	1.55842	0.322154	0.597594	1.14154	0.420948	0.536116	1.11322	0.00198741	0.0065641	1.51976
Clic5	137.092	protein_coding	0.00101878	0.0224421	-57.0494	0.51517	0.76799	-1.82848	0.000482911	0.0014305	73.0119	0.360268	0.500751	2.34009
Setd4	5362.4	protein_coding	0.00102412	0.0225331	-1.57185	0.99555	0.99997	1.00079	0.0443352	0.0827765	-1.3249	1.25701e-07	1.01957e-06	-2.08418
Fam184b	148.546	protein_coding	0.00102866	0.0225973	-51.8767	0.995509	0.99997	1.00498	6.74458e-05	0.000232678	117.358	0.363662	0.504583	2.25102
Hlcs	12179.7	protein_coding	0.00102947	0.0225973	1.3848	0.0972597	0.273387	1.18348	4.38798e-11	3.53346e-10	-1.93289	6.35649e-07	4.52897e-06	-1.65188
Rell1	1043.37	protein_coding	0.00104084	0.0228199	-2.75734	0.000690049	0.00654649	-2.93615	0.205391	0.303183	-1.50208	0.259758	0.391948	-1.41061
Gatsl3	9942.06	protein_coding	0.00104499	0.0228643	-1.71036	0.00182914	0.0138709	1.66042	6.78259e-10	4.78232e-09	2.74057	0.827121	0.891996	-1.03625
Stat3	113374	protein_coding	0.00104533	0.0228643	1.37977	0.35998	0.635393	-1.09414	0.001247	0.00341035	-1.3731	0.334559	0.473934	1.09946
Hpca	110.157	protein_coding	0.00105489	0.0230463	104.536	0.652746	?	-1.70633	0.425645	0.540829	-2.56538	0.00288756	0.00913512	69.5303
Stra6	7635.1	protein_coding	0.00106117	0.0231561	-4.61864	0.05498	0.18329	2.36005	1.08842e-21	2.23668e-20	84.7593	5.40664e-06	3.2152e-05	7.77591
Zdhhc8	13069.7	protein_coding	0.00106567	0.0231946	1.40683	0.257185	0.520813	-1.12514	0.656921	0.751287	-1.04728	7.54811e-05	0.000356615	1.51142
Rapgef5	4872.82	protein_coding	0.00106593	0.0231946	-2.18884	0.0571756	0.188328	-1.57555	0.181002	0.273266	1.3792	0.975644	0.984301	-1.00729
Slc25a43	99.3038	protein_coding	0.00106668	0.0231946	-33.5794	0.952166	?	-1.0535	0.0444316	0.082932	9.04418	0.134304	0.235255	-3.52426
Fam217b	1056.9	protein_coding	0.00106894	0.0232166	5.8713	0.0211078	0.0910878	3.53097	0.145663	0.228224	-2.1816	0.622679	0.740018	-1.312
Smpdl3b	2698.65	protein_coding	0.00108288	0.023441	-2.03723	0.00610982	0.0354212	-1.80731	0.0692661	0.121746	1.4893	0.193699	0.312353	1.32122
Pomt2	3184.16	protein_coding	0.00108303	0.023441	2.06244	0.202758	0.447964	1.31874	0.0238272	0.0481874	1.6349	2.19671e-05	0.00011622	2.55689
Fto	24016.7	protein_coding	0.00108306	0.023441	1.31292	0.00147173	0.0117694	1.30603	0.0129193	0.0279971	-1.23028	0.016071	0.0406876	-1.22382
Ptpn6	79996.1	protein_coding	0.00108432	0.0234411	1.36587	0.165848	0.393782	1.14173	9.83807e-06	3.88853e-05	-1.52514	0.0110703	0.0295685	-1.27486
Arhgap11a	20699.9	protein_coding	0.00109527	0.0236498	-1.46009	0.747971	0.908956	1.03513	7.58899e-114	5.14642e-111	12.8713	3.53183e-83	1.63567e-80	8.51628
Gm19777	133.631	processed_pseudogene	0.00109652	0.0236498	31.2982	0.810418	0.935381	-1.21308	0.498375	0.611561	-1.71808	0.00347552	0.0107691	22.0987
Zfp523	6075.93	protein_coding	0.00110286	0.0237589	1.77124	0.564537	0.80249	-1.108	9.32076e-08	4.99809e-07	-2.56436	0.130449	0.229856	-1.30666
Tubb2b	2824.69	protein_coding	0.00110477	0.0237723	-2.38515	5.4276e-15	9.35336e-13	-8.66532	4.34499e-05	0.000154723	-3.12344	0.56702	0.693365	1.16315
Pik3r5	8933.07	protein_coding	0.00110932	0.0238426	-1.92872	1.58142e-05	0.000306928	-2.40707	0.000397263	0.00119734	-2.05628	0.0131414	0.0342431	-1.64764
Gen1	3685.58	protein_coding	0.00111741	0.0239887	-2.34294	0.71755	0.892336	-1.09148	2.30902e-23	5.37959e-22	12.8311	4.80101e-13	8.45655e-12	5.9775
Ptprs	17556.9	protein_coding	0.00112515	0.024127	2.02101	0.183049	0.419674	-1.33358	0.00497943	0.011905	-1.83433	0.0751103	0.14741	1.46929
A530032D15Rik	2607.65	protein_coding	0.00112851	0.0241711	2.02892	0.0363254	0.136118	-1.59146	5.88099e-07	2.80221e-06	-2.99884	0.736148	0.827687	1.07673
E2f1	9707.88	protein_coding	0.00113255	0.0242299	1.84215	0.77252	0.919727	1.05365	3.40213e-18	5.41036e-17	4.91296	4.35853e-31	2.71343e-29	8.58956
Ralgps1	5248.8	protein_coding	0.00113691	0.024295	1.66664	0.000593429	0.00588253	-1.78228	1.4262e-34	6.01794e-33	-7.50324	8.75903e-09	8.57301e-08	-2.52598
Qk	25785.9	protein_coding	0.00113865	0.0243043	-1.35962	0.373122	0.648369	-1.08816	0.525436	0.636327	-1.06204	0.00275191	0.00874972	-1.32698
B3gnt5	3527.1	protein_coding	0.00114927	0.0245027	-2.64127	2.13582e-05	0.000394511	-3.69956	6.61689e-06	2.69444e-05	-3.9946	0.000460176	0.0017909	-2.85191
Sstr2	71.9241	protein_coding	0.00116965	0.024892	-134.279	0.434881	?	-3.65972	0.950396	0.973272	1.1124	0.0160233	0.0405937	-32.9839
Atp10d	24128.1	polymorphic_pseudogene	0.0011702	0.024892	-1.47204	4.36366e-11	4.19821e-09	-2.20493	1.29337e-06	5.87383e-06	-1.7879	0.137079	0.239255	-1.19362
Rbm38	46475.1	protein_coding	0.00118129	0.025099	-1.37658	0.0169986	0.0771387	-1.26574	0.45367	0.568757	-1.07681	0.108879	0.198387	-1.1711
Arfgap3	5264.11	protein_coding	0.001184	0.0251011	1.51332	0.110681	0.298282	-1.23049	5.73364e-06	2.35893e-05	-1.79343	0.770837	0.85317	1.0383
Pou2f2	29016.4	protein_coding	0.00118409	0.0251011	2.06036	0.497435	0.753924	1.16418	6.37143e-12	5.58286e-11	-4.63992	1.63068e-05	8.87708e-05	-2.62173
Map6	3375.73	protein_coding	0.00119447	0.0252923	-1.75191	2.67099e-05	0.000470635	-2.06203	0.387761	0.501998	1.1632	0.06507	0.131058	1.36911
Dhcr24	51058.3	protein_coding	0.00119863	0.0252937	-1.51098	0.95316	0.986693	1.00733	6.87351e-93	2.21211e-90	13.205	2.03894e-66	5.16204e-64	8.67579
Usp19	39115.6	protein_coding	0.00119898	0.0252937	1.30133	0.283599	0.554677	-1.09144	0.000252351	0.000789239	-1.34714	0.516238	0.650153	1.05433
Acta2	536.559	protein_coding	0.00120029	0.0252937	-5.37957	0.0687906	0.213594	-4.4082	2.70246e-05	9.95429e-05	-25.8592	2.31433e-09	2.48836e-08	-31.5574
Galc	1698.68	protein_coding	0.00120087	0.0252937	2.62875	0.0437575	0.155849	1.76069	9.95246e-06	3.93129e-05	3.49964	2.226e-08	2.04864e-07	5.22502
Vamp7-ps	5688.39	processed_pseudogene	0.00120135	0.0252937	-1.62966	0.935719	0.981431	-1.0122	0.00596245	0.0140032	1.51553	0.686687	0.789943	-1.06235
Extl3	28940.2	protein_coding	0.0012089	0.0254234	1.27527	0.775493	0.920257	1.02181	0.000124452	0.00041033	-1.33493	0.372722	0.513849	-1.06961
Tbc1d16	655.37	protein_coding	0.00121025	0.0254234	-5.30606	0.00699497	0.0395013	-3.81781	0.0509676	0.093492	2.76728	0.160338	0.269989	1.99111
Relb	19651.6	protein_coding	0.00121758	0.0255485	1.50189	0.674023	0.868317	-1.05488	6.92137e-12	6.05078e-11	-2.37808	0.00132013	0.00457672	-1.50102
Sufu	22387.2	protein_coding	0.00121939	0.0255576	1.33541	0.181589	0.417788	1.12779	0.00225144	0.00582906	-1.31459	0.244973	0.37437	-1.1102
Hist1h2ak	169.853	protein_coding	0.00122822	0.0257136	-43.2208	0.773162	0.919864	-1.26799	2.8688e-05	0.00010516	125.119	0.121141	0.216267	3.67068
Rsph9	144.73	protein_coding	0.00123318	0.0257884	-50.1339	0.0168558	0.0766627	-9.24169	0.0118917	0.0259924	22.2833	0.116688	0.209937	4.1077
Gm13082	897.837	processed_pseudogene	0.00124066	0.0259157	-3.26284	0.523374	0.774443	1.26456	0.138016	0.217932	1.73057	0.0170551	0.0428192	-2.38422
Gm13131	122.449	processed_pseudogene	0.00124406	0.0259575	59.5367	0.81326	0.936108	1.25904	0.596841	0.6996	1.67726	0.000538862	0.00205873	79.3135
Pdia5	408.639	protein_coding	0.00126287	0.0262972	-41.7849	0.914493	0.972911	-1.0898	2.64412e-07	1.32743e-06	356.132	0.0068214	0.0194394	9.28838
Clspn	11965.4	protein_coding	0.00126443	0.0262972	2.23684	0.709583	0.889006	1.08885	3.66847e-38	1.81398e-36	20.8605	9.72437e-54	1.44255e-51	42.854
B930095G15Rik	1478.05	sense_intronic	0.00126539	0.0262972	2.4853	0.93786	0.981941	-1.02252	0.00766347	0.0175128	-2.12204	0.528259	0.660211	1.19756
Znfx1	17287.7	protein_coding	0.001266	0.0262972	1.38194	4.99164e-06	0.000120244	-1.60177	3.76361e-38	1.85619e-36	-3.74118	2.26881e-07	1.76486e-06	-1.69013
Zbtb4	28933.7	protein_coding	0.00126764	0.0263018	1.53519	0.0448104	0.158412	-1.3118	2.00032e-40	1.10413e-38	-5.97247	4.9511e-16	1.16784e-14	-2.96568
Gm45736	129.51	protein_coding	0.00127296	0.0263786	77.4037	0.855081	0.952542	1.21931	0.84082	0.894877	1.2434	0.00121827	0.00426013	78.9329
Tmem42	6788.81	protein_coding	0.00127419	0.0263786	1.74117	0.832077	0.943776	-1.03773	2.33678e-07	1.18228e-06	-2.4473	0.0807	0.155979	-1.35444
Pls1	624.902	protein_coding	0.00127581	0.0263829	-5.80171	0.002575	0.0180919	-4.70943	0.0181415	0.0378255	3.67467	0.0316632	0.0722622	2.98284
AC124712.1	648.195	protein_coding	0.00127777	0.026394	4.35749	0.0547308	0.182692	2.38781	0.761163	0.835094	-1.14481	0.315902	0.45473	1.59406
Gm3571	21345.1	processed_pseudogene	0.00129822	0.0267865	-1.62648	0.975875	0.993745	1.00448	7.456e-42	4.29014e-40	7.64057	4.02517e-25	1.84613e-23	4.67667
Cldnd1	55596.4	protein_coding	0.00130635	0.0269245	-1.38874	5.18265e-11	4.86673e-09	-1.94374	2.98471e-22	6.36783e-21	2.68737	6.0094e-39	5.13993e-37	3.76138
Gm5093	164.075	protein_coding	0.00131031	0.026976	33.0838	0.751833	0.909615	-1.30374	0.707831	0.793941	-1.36856	0.00154739	0.00527029	31.5168
Gm26810	106.981	antisense_RNA	0.00132119	0.02717	-140.374	0.731332	?	1.58946	0.0173896	0.0364051	40.0737	0.198608	0.318672	-5.56771
Ryr2	594.703	protein_coding	0.0013292	0.0273044	-5.02566	5.50085e-08	2.46469e-06	-181.39	2.41093e-07	1.2172e-06	-140.71	0.00666252	0.0190438	-3.89854
Gm14440	102.163	protein_coding	0.00133299	0.0273351	-89.4337	0.830552	?	-1.28237	0.00627008	0.0146495	46.9898	0.731857	0.824106	-1.48417
Tcrg-C2	1030.94	TR_C_gene	0.00133364	0.0273351	3.97966	6.58317e-05	0.00100621	-8.95162	5.53677e-16	7.40368e-15	-78.7113	0.0736135	0.145148	-2.20948
Plk3	15450.2	protein_coding	0.00133597	0.0273527	1.86845	0.234857	0.490482	1.26493	4.74301e-17	6.94374e-16	-5.18105	1.77071e-10	2.22664e-09	-3.50753
Sytl5	93.109	protein_coding	0.00133754	0.0273548	169.532	0.150914	?	10.6819	0.065608	0.116134	-14.0796	0.94676	0.969637	1.12723
Nutf2-ps2	405.291	processed_pseudogene	0.00134976	0.0275743	-19.1506	0.615107	0.835089	1.57317	0.0643708	0.114231	5.55007	0.0588944	0.121066	-5.42823
Otub2	2018.89	protein_coding	0.00135337	0.0276176	2.12176	0.100943	0.280295	1.47427	0.164657	0.252953	-1.38283	0.866767	0.91904	1.04076
Agap1	201.514	protein_coding	0.00136881	0.0278917	32.5518	0.798204	0.930598	1.19456	0.0133793	0.0288788	6.02823	1.76621e-06	1.15564e-05	164.269
Gm7774	2368.88	processed_pseudogene	0.0013698	0.0278917	2.00464	0.150454	0.369396	1.36877	0.249008	0.353521	-1.28247	0.545727	0.675991	1.14198
AW112010	284305	lincRNA	0.0013729	0.0278993	1.56247	0.000283912	0.00323334	-1.65881	0.0343222	0.0661836	-1.34326	2.43394e-06	1.54568e-05	1.92951
Gm9824	10974.5	processed_pseudogene	0.00137318	0.0278993	1.68175	0.208508	0.455533	1.22423	0.000539046	0.00158198	1.74654	6.77964e-08	5.74952e-07	2.39926
Rassf4	1055.67	protein_coding	0.0013789	0.0279848	-3.2766	2.98587e-08	1.45871e-06	-7.84533	0.852359	0.903057	-1.07412	0.0251512	0.059429	2.22913
Mypop	2643.48	protein_coding	0.00138188	0.0279955	1.90621	0.0521744	0.176614	1.49102	0.00826702	0.0187454	-1.70361	0.162811	0.27317	-1.33255
Trav7d-2	1211.63	TR_V_gene	0.00138244	0.0279955	-4.31874	3.93246e-05	0.000655355	-7.19629	0.00511706	0.0121987	-3.85988	0.0647785	0.130603	-2.31645
E2f3	9646.33	protein_coding	0.00138402	0.027997	1.57261	0.00140865	0.011381	1.5639	3.44672e-05	0.000124778	1.78648	3.48717e-05	0.000176243	1.79642
Ifit1bl1	3615.88	protein_coding	0.00139134	0.0281145	-2.97575	2.33667e-11	2.39501e-09	-19.169	6.55499e-21	1.28581e-19	-61.235	6.98487e-11	9.30075e-10	-9.50599
Tppp3	84.3363	protein_coding	0.00139841	0.0282265	-81.374	0.676499	?	1.94729	0.946824	0.971046	1.11241	0.000316253	0.00128203	-142.446
1700042O10Rik	116.401	antisense_RNA	0.00140006	0.0282291	-79.1433	0.357264	?	-2.80449	0.00830739	0.0188237	38.1103	0.785999	0.863739	1.35046
Sat1	40762.8	protein_coding	0.00140875	0.0283617	-1.34003	1.29424e-06	3.87242e-05	-1.56045	0.049788	0.0915263	-1.19781	0.758028	0.843584	-1.02862
Shtn1	6179.81	protein_coding	0.0014097	0.0283617	2.25084	0.0216143	0.09256	1.80914	3.65396e-06	1.54421e-05	-3.25539	0.000185229	0.000795012	-2.61656
Rpgrip1	60.1367	protein_coding	0.00141121	0.0283617	-56.7597	0.946817	?	-1.07038	0.00896956	0.0201674	28.406	0.532558	0.664185	-1.86677
Gm26923	242.826	processed_pseudogene	0.00142329	0.0285735	7.48123	0.414757	0.687768	1.51315	0.0973809	0.162584	2.34145	9.27294e-05	0.00042945	11.5765
Klrd1	385.341	protein_coding	0.00142754	0.0286279	-9.61598	3.69059e-05	0.000621652	-40.1938	0.0258272	0.0516493	-7.63939	0.380532	0.521213	-1.82765
Cd200r1	7034.07	protein_coding	0.00143462	0.0287388	-1.68223	0.0368636	0.137609	1.41033	0.527687	0.638524	1.10909	3.51692e-06	2.16187e-05	-2.13913
Id3	25915.8	protein_coding	0.00143728	0.0287552	-1.49226	0.000236058	0.00278754	1.59229	0.318142	0.429467	-1.13397	3.97112e-15	8.5979e-14	-2.69444
Itm2a	46857.3	protein_coding	0.00143853	0.0287552	-1.73991	0.0199099	0.0872709	-1.49731	6.32695e-07	3.0034e-06	2.37593	3.72905e-05	0.000186974	2.04464
Dcaf15	35168.5	protein_coding	0.00144157	0.0287849	1.31215	0.17139	0.402118	-1.12443	2.27007e-07	1.15159e-06	-1.55645	0.531882	0.663691	-1.05492
Gm28068	312.691	lincRNA	0.00144565	0.0288354	-45.3916	0.960386	0.989798	-1.04374	2.19868e-06	9.61062e-06	272.28	0.0372033	0.082641	6.26087
Relt	6162.29	protein_coding	0.00145638	0.0290181	-1.51381	0.0536044	0.180082	-1.29359	0.00173222	0.00460084	-1.51531	1.22117e-05	6.81388e-05	-1.77329
Hist1h2ag	863.511	protein_coding	0.00146694	0.0291973	25.4178	0.58826	0.81638	1.34554	2.59071e-09	1.70629e-08	37.4224	2.41349e-11	3.39462e-10	706.924
Clcnkb	107.425	protein_coding	0.00149371	0.0296982	57.7671	0.576367	?	-1.74401	0.965481	0.980507	-1.04426	0.000331789	0.00133843	96.476
Wdfy2	15260.9	protein_coding	0.00150634	0.0298913	-1.60837	0.811704	0.935622	1.03641	0.36814	0.481422	1.14464	0.0120722	0.0318547	-1.45629
Slc16a3	61470.5	protein_coding	0.00150664	0.0298913	-1.61895	0.991271	0.999277	1.00154	6.49351e-178	2.05498e-174	66.7063	4.2997e-145	1.36071e-141	41.1402
Gm10182	25965.9	processed_pseudogene	0.00150973	0.0299015	1.53426	0.0295294	0.116704	-1.33656	2.54301e-10	1.87886e-09	2.33248	2.19113e-31	1.37311e-29	4.78304
Acss1	11794.9	protein_coding	0.00151037	0.0299015	-1.97955	0.000634322	0.00615559	-2.09471	0.0109674	0.0241588	-1.73447	0.0216391	0.0523886	-1.63911
Oas3	6647.24	protein_coding	0.00153277	0.0303125	-2.21949	0.016417	0.0750807	-1.83267	0.607552	0.708743	-1.13872	0.200605	0.321117	-1.37907
Gm28041	252.183	protein_coding	0.00153652	0.0303303	20.775	0.937587	0.981787	-1.06635	0.898626	0.937036	1.11024	0.00082187	0.00299016	24.5956
Lmo4	12924.3	protein_coding	0.00153693	0.0303303	-1.39715	0.0061287	0.0354781	-1.34658	3.73571e-13	3.73335e-12	-2.18557	1.53284e-14	3.15234e-13	-2.26766
Gm10169	60675.5	processed_pseudogene	0.00154878	0.0305293	-1.49003	0.180436	0.415831	1.18063	5.97174e-81	1.2599e-78	10.8677	2.99234e-48	3.50732e-46	6.1777
Ap3s1	20346.1	protein_coding	0.0015503	0.0305293	-1.43678	0.00312857	0.0210749	-1.4002	0.00010575	0.000353552	1.559	0.000240188	0.00100169	1.5193
Rgs2	8655.43	protein_coding	0.00155342	0.0305583	-1.88966	3.8153e-19	1.27301e-16	-6.33078	1.53216e-13	1.59064e-12	-4.59789	0.115029	0.207463	-1.37241
Fbxo31	10675.7	protein_coding	0.00155981	0.0306311	-1.40542	6.7809e-07	2.22668e-05	-1.70677	0.802208	0.866458	1.02752	0.038172	0.0844176	1.24784
Sc5d	15854.6	protein_coding	0.00156042	0.0306311	-1.4677	0.0764804	0.230846	-1.23726	1.58776e-08	9.40963e-08	1.98277	1.97653e-05	0.000105482	1.67146
Mb21d1	1867.3	protein_coding	0.00157383	0.0308616	-2.78074	0.433639	0.706822	-1.28813	0.215269	0.315032	1.4973	0.254664	0.385887	-1.44176
Cdh13	489.926	protein_coding	0.00158891	0.0311245	-8.47174	0.105768	0.289568	-4.4339	0.00182941	0.00482857	-15.9861	1.877e-06	1.22098e-05	-30.5443
Uhrf1bp1	4807.74	protein_coding	0.00159394	0.031166	1.62085	0.0961076	0.270974	1.27457	8.20592e-12	7.1083e-11	2.74802	1.13889e-16	2.84544e-15	3.49462
Dusp6	35770.1	protein_coding	0.00159726	0.031166	1.85152	0.0439737	0.15638	1.48627	1.39239e-18	2.29304e-17	-5.59468	1.90979e-14	3.87427e-13	-4.49102
Dnajc16	11638	protein_coding	0.00159741	0.031166	1.44285	0.717275	0.892221	1.04367	7.64534e-09	4.72866e-08	-1.96404	0.00276948	0.00879408	-1.42067
Zbtb1	41183.2	protein_coding	0.00159774	0.031166	1.43297	0.508698	0.762804	-1.07845	3.73705e-05	0.000134596	-1.60063	0.758354	0.843801	-1.03575
Trp73	197.047	protein_coding	0.00160967	0.0313657	-34.8262	0.067814	0.211592	-4.04612	0.000153708	0.000498056	68.2742	0.00789291	0.0220366	7.93212
Whrn	888.682	protein_coding	0.00164224	0.031944	-3.28311	0.764639	0.915698	1.12109	0.425058	0.540228	1.35683	0.00808981	0.022497	-2.7127
Prodh	1371.14	protein_coding	0.00164431	0.031944	2.44753	0.341357	0.617293	1.31579	0.0244283	0.04923	-1.89244	0.95253	0.973082	-1.01737
Rpusd2	2644.83	protein_coding	0.0016445	0.031944	1.95511	0.00202978	0.015043	1.89595	0.000291593	0.000899556	2.11927	0.000241597	0.00100668	2.1854
Fam89a	807.747	protein_coding	0.00165567	0.0321272	-3.09088	0.908555	0.9709	1.0437	0.548688	0.656986	-1.24725	0.000124461	0.000558429	-4.02359
Birc5	49289.9	protein_coding	0.00167017	0.0323748	-7.13558	0.899453	0.969008	-1.08133	1.69914e-16	2.36362e-15	171.778	1.43635e-07	1.1537e-06	26.0314
Gm13326	198.433	processed_pseudogene	0.00167328	0.0323779	13.0489	0.810399	0.935381	-1.17028	0.630798	0.72914	1.37323	0.000184103	0.000790891	20.9706
Zcchc3	1590.55	protein_coding	0.00167382	0.0323779	2.77232	0.0120992	0.0600253	2.18659	0.000881998	0.00249254	2.82726	8.0407e-05	0.000377259	3.58461
Kremen1	11021.4	protein_coding	0.0016816	0.0324902	1.47796	0.00108844	0.00929255	-1.51217	3.34013e-15	4.15068e-14	-2.6924	0.137021	0.239221	-1.20469
Ube2e2	655.871	protein_coding	0.00168312	0.0324902	-3.57393	0.857131	0.953295	-1.07465	0.0437747	0.0818548	2.28084	0.341393	0.481103	-1.45808
Agpat4	6278.96	protein_coding	0.00168648	0.0325211	1.93115	0.434655	0.70746	-1.17724	0.539237	0.648779	-1.13675	0.000946158	0.00339551	1.99993
Nmur1	387.325	protein_coding	0.00169167	0.0325875	3.45547	4.46619e-06	0.000109436	-7.04699	7.03737e-06	2.85281e-05	-6.75104	0.00117821	0.00413437	3.60695
Ccdc74a	108.057	protein_coding	0.00169564	0.0326013	-48.8692	0.688569	?	-1.45779	0.000747661	0.00214191	64.7031	0.48575	0.623626	1.93012
Rassf1	15232.9	protein_coding	0.0016959	0.0326013	-1.37626	0.714575	0.891348	1.03801	0.0748948	0.13017	1.19932	0.0854294	0.163406	-1.19115
Slc9a6	14737.1	protein_coding	0.00171133	0.032864	1.633	0.713102	0.890497	1.05937	0.0096271	0.0214856	-1.49918	0.859196	0.914417	1.02821
H6pd	11917.6	protein_coding	0.00172732	0.0331366	1.47398	0.267349	0.534425	-1.14744	0.0618543	0.11045	-1.25997	0.0176313	0.0440621	1.34233
Prrc1	11790.8	protein_coding	0.00173768	0.033301	1.43122	0.285858	0.55708	-1.13148	1.33637e-06	6.05463e-06	-1.74371	0.520851	0.653836	-1.07677
Klk1b9	1200.81	protein_coding	0.00174199	0.0333492	-3.60021	1.62615e-05	0.000313284	-5.55968	0.0816846	0.140149	2.05505	0.00331137	0.0103144	3.17354
Gm4971	108.301	processed_pseudogene	0.00174541	0.0333802	56.8957	0.80271	?	1.29457	0.496468	0.609921	-1.99856	0.0176915	0.0441601	21.9906
Nt5e	59467.7	protein_coding	0.00174942	0.0334225	1.5903	4.02773e-10	3.20623e-08	-2.56547	1.14327e-82	2.52423e-80	-17.9836	2.21296e-23	8.88366e-22	-4.4079
Gm45799	689.781	protein_coding	0.00175531	0.0335006	-4.08006	0.695924	0.881185	-1.18584	0.00472572	0.0113686	3.57327	0.930676	0.958749	1.03854
Hsf2	4854.96	protein_coding	0.00177769	0.0338929	-1.66417	0.178594	0.412902	-1.24454	0.0707403	0.124062	1.34441	0.973414	0.983267	1.00541
Tacstd2	77.2207	protein_coding	0.00179806	0.0342461	-72.3962	0.376807	?	2.76664	0.00342731	0.00852473	56.0603	0.26674	0.39975	-3.57284
Il20ra	171.035	protein_coding	0.00181569	0.0345308	-43.2652	0.307861	0.583217	2.4688	8.61857e-06	3.43946e-05	203.583	0.475469	0.613829	1.90597
Etfbkmt	4697.14	protein_coding	0.00181673	0.0345308	-1.81526	0.000210252	0.00256789	-2.03555	0.802756	0.866902	-1.0494	0.726909	0.820652	1.06857
Eepd1	300.735	protein_coding	0.00182899	0.0347284	-9.2852	0.379211	0.654788	-1.76931	0.00375664	0.00925896	7.99425	0.514905	0.649118	1.52332
Traj43	357.989	TR_J_gene	0.00183204	0.0347507	-4.09668	0.00980545	0.0510127	-3.8689	0.00964489	0.0215177	-3.86265	0.00194439	0.00643433	-4.09007
Vangl1	1452.91	protein_coding	0.00183645	0.0347988	2.92002	0.953054	0.986693	1.02101	4.27651e-05	0.000152521	-4.13489	0.292536	0.428819	-1.44579
Gstm4	5516.32	protein_coding	0.00184595	0.0349432	1.66832	0.136196	0.345267	-1.27768	0.0604891	0.108388	-1.36085	0.00642953	0.0184556	1.56635
Wdtc1	38412.3	protein_coding	0.00185159	0.0350144	1.40581	0.00683365	0.0387999	-1.34468	0.00828452	0.018782	-1.33506	0.00148551	0.00508233	1.41594
Junos	83.8863	antisense_RNA	0.00186493	0.0352308	47.1578	0.975444	?	-1.02962	0.837763	0.892724	1.21484	0.000979966	0.00350425	58.9857
Gsdmd	15576.9	protein_coding	0.00186885	0.0352689	1.41183	0.389733	0.665192	-1.10066	0.000474	0.00140718	-1.47443	0.637018	0.752033	1.05392
Xdh	18064.9	protein_coding	0.00187219	0.0352959	1.75369	6.74454e-05	0.00102389	-2.0838	1.33338e-35	5.87431e-34	-9.77986	6.11231e-08	5.21855e-07	-2.67623
Osbpl6	635.409	protein_coding	0.00189895	0.0357642	-4.22399	0.00438628	0.0274922	-4.30406	0.00306018	0.00770305	-4.53817	0.00133875	0.00463365	-4.45375
Tsc22d1	1787.5	protein_coding	0.00190935	0.0359236	-3.07995	0.0208107	0.0901492	-2.3563	0.040244	0.0760881	-2.13941	0.00455103	0.0136237	-2.79646
Nfkbie	19431.3	protein_coding	0.00192532	0.0361874	1.39175	0.381982	0.657421	1.10074	1.03516e-34	4.39725e-33	-3.77053	6.77928e-24	2.85421e-22	-2.98212
Atad3aos	70.7559	antisense_RNA	0.00193151	0.0362671	-41.2142	0.936516	?	-1.07843	0.0337979	0.0653118	13.3821	0.253261	0.384253	-2.85582
Hipk2	23474.8	protein_coding	0.00193736	0.0363402	-1.60109	0.718616	0.892683	1.05453	5.78128e-57	5.83909e-55	10.9061	5.83521e-36	4.44976e-34	6.4595
Dmwd	3600.75	protein_coding	0.0019578	0.0366866	1.80806	4.16567e-05	0.000689094	2.11949	5.12294e-11	4.10787e-10	3.36305	2.87269e-08	2.58042e-07	2.86888
Gm8100	392.346	processed_pseudogene	0.00196356	0.0367573	6.44953	0.871349	0.957615	1.08376	0.0225587	0.0459636	3.182	7.08019e-07	4.98659e-06	18.9363
Cldn12	2593.08	protein_coding	0.00197911	0.0369611	-2.11607	0.0942105	0.267244	1.49368	3.65473e-05	0.000131756	2.71552	0.527151	0.659607	-1.16395
Epdr1	4076.29	protein_coding	0.00197933	0.0369611	1.70907	5.80137e-05	0.000904015	2.20002	4.52868e-25	1.16994e-23	-6.41567	1.24806e-28	6.84916e-27	-8.25866
Rab11fip5	1810.37	protein_coding	0.00198041	0.0369611	1.96435	0.094497	0.267624	1.46294	8.36123e-05	0.000284267	-2.37723	0.0113883	0.0302605	-1.77043
Pkd2	763.647	protein_coding	0.00198484	0.0370065	6.0781	0.142368	0.356057	2.34701	0.39612	0.510869	-1.62819	0.431955	0.572143	1.59055
Ap3s1-ps1	7305.01	processed_pseudogene	0.00199404	0.0371407	-1.71366	0.0650599	0.205372	-1.37703	0.0103827	0.0229984	1.56423	0.186437	0.30349	1.25696
Zfp365	2300.77	protein_coding	0.00199837	0.0371507	-1.92968	0.189847	0.42991	-1.33562	0.00646761	0.0150554	-1.81415	7.23847e-06	4.21091e-05	-2.62105
Hs6st1	8070.69	protein_coding	0.00199857	0.0371507	-1.45191	0.242494	0.500828	1.15419	0.304726	0.414878	-1.13316	1.32263e-07	1.06717e-06	-1.89892
Lbp	290.812	protein_coding	0.00200271	0.0371904	-10.7628	0.664517	0.862461	1.36058	0.00162723	0.00434509	11.2967	0.714557	0.811776	-1.29628
Knstrn	19724.7	protein_coding	0.00200534	0.037202	-1.47027	0.0915218	0.262002	-1.21326	1.08481e-105	5.42061e-103	14.0128	1.31896e-94	9.27569e-92	11.5633
Gm7948	79.9994	processed_pseudogene	0.00201509	0.0373455	-45.3511	0.578944	?	1.69256	0.000603716	0.00175791	68.2377	0.90178	0.941756	-1.12488
Amigo2	1822.13	protein_coding	0.00202634	0.0375027	-2.80425	0.662462	0.861112	-1.15983	0.446784	0.561935	-1.29389	0.000665708	0.00248242	-3.12839
Gm2272	1396.33	processed_pseudogene	0.00202852	0.0375027	2.13931	0.345282	0.621309	1.25984	0.74594	0.823818	-1.08174	0.0697287	0.138721	1.56977
Ccdc102a	585.368	protein_coding	0.00202963	0.0375027	-3.26487	0.0360592	0.13538	-2.18285	0.0762081	0.132101	1.99348	0.4331	0.573108	1.33281
Smt3h2-ps4	5566.25	processed_pseudogene	0.00204304	0.037713	-1.81755	0.350669	0.627046	1.19537	3.08628e-08	1.76036e-07	2.91382	0.125932	0.223517	1.34113
Zyg11b	31154	protein_coding	0.00206489	0.0380785	-1.34004	0.000554092	0.00557005	-1.39033	0.028123	0.0555554	-1.23312	0.0690732	0.137639	-1.18852
Rab11fip2	2327.38	protein_coding	0.00207019	0.0381383	-1.81077	0.00410284	0.0260489	-1.82347	7.31604e-10	5.13936e-09	-3.53945	1.81031e-10	2.27342e-09	-3.5148
Gm6316	396.528	processed_pseudogene	0.00208627	0.0383703	4.02506	0.734759	0.902611	1.13466	0.00594948	0.0139827	2.88045	1.50493e-07	1.20543e-06	10.218
Etnk2	581.072	protein_coding	0.00208691	0.0383703	3.68011	0.0277526	0.111309	-2.61693	8.46922e-05	0.000287475	-5.47067	0.186638	0.303623	1.7604
Pik3r1	31490.4	protein_coding	0.0020972	0.0385213	-1.52595	0.000128962	0.00175401	-1.69489	0.00829165	0.0187936	-1.43893	0.0594586	0.121949	-1.2955
Gm8976	607.585	processed_pseudogene	0.00211332	0.0387511	4.39465	0.298891	0.5719	-1.61064	0.972937	0.982088	1.01576	3.90495e-05	0.000194714	7.18974
Armc7	16911.6	protein_coding	0.00211553	0.0387511	-1.43715	0.00321335	0.0215442	-1.42785	1.0502e-18	1.75076e-17	-2.88329	3.35422e-19	1.00299e-17	-2.90207
Gm16310	80.3096	sense_intronic	0.00211597	0.0387511	69.6325	0.528385	?	-2.06337	0.433105	0.548435	-2.45391	0.00326825	0.0102018	58.5506
2210008F06Rik	66.3659	lincRNA	0.00213001	0.0389698	-77.7441	0.737747	?	1.50437	0.0175789	0.0367567	30.0273	0.257739	0.389459	-3.895
Ptprn	79.3779	protein_coding	0.00213807	0.0390786	63.0765	0.315807	?	-3.06429	0.35719	0.470537	-2.79455	0.0016997	0.00571927	69.1649
Bzw2	50800.6	protein_coding	0.00214267	0.0391242	-1.4593	0.295803	0.569222	1.1379	0.0177916	0.0371483	-1.33958	9.0081e-11	1.18289e-09	-2.22441
Gm10874	54.3223	lincRNA	0.00214821	0.0391869	79.4048	0.366224	?	-3.33445	0.0491811	0.0905509	-12.9896	0.0379024	0.0838997	20.3834
Zbed3	2227.56	protein_coding	0.00216148	0.0393903	1.75593	0.799372	0.931131	-1.04631	0.117262	0.190338	1.32385	1.12864e-06	7.64013e-06	2.43223
Gm9836	96.4547	processed_pseudogene	0.00216715	0.0394548	50.526	0.160459	?	4.15106	0.429944	0.545015	2.19156	0.0112137	0.0298885	26.6753
Pstk	8587.88	protein_coding	0.00218199	0.0396861	-1.5064	0.615945	0.835624	1.06914	0.00078578	0.00224299	1.56733	0.838125	0.900386	-1.02758
Tnfrsf13c	650.952	protein_coding	0.00218441	0.0396914	-6.90313	0.0157198	0.0728267	-4.77777	0.342439	0.455274	-1.86135	0.112501	0.203774	-2.68935
Wdr31	273.66	protein_coding	0.002194	0.0398266	-26.2227	0.47338	0.738441	1.59126	3.34985e-08	1.89985e-07	307.348	0.004004	0.0121684	7.36567
Fgf11	115.801	protein_coding	0.00219887	0.039845	45.0838	0.773476	?	1.31114	0.387172	0.501407	2.27174	0.000430769	0.00169032	78.1141
Cd22	21103.3	protein_coding	0.0021993	0.039845	1.5545	6.33993e-09	3.78033e-07	2.43864	7.65606e-55	7.2325e-53	-9.84981	1.95008e-73	6.17134e-71	-15.452
9530077C05Rik	1253.47	protein_coding	0.00221372	0.040067	-3.52455	0.712873	0.890497	-1.16004	0.00153518	0.00411804	3.68763	0.630932	0.747124	1.21372
Hopx	2178.81	protein_coding	0.00221831	0.0401111	-2.74956	1.24771e-08	6.91398e-07	-6.93304	0.00230587	0.00596103	-2.83899	0.717908	0.814395	-1.12591
1110032F04Rik	7003.89	protein_coding	0.00222516	0.0401957	-1.72927	0.0262557	0.107155	-1.4826	9.20103e-05	0.000310815	2.014	0.00205869	0.00677711	1.72671
C920006O11Rik	53.2339	lincRNA	0.00223065	0.0402392	-61.0942	0.711203	?	-1.52961	0.0431445	0.0807918	16.2819	0.417173	0.558072	-2.45308
Rpl5-ps1	1109.37	processed_pseudogene	0.0022319	0.0402392	2.97261	0.851732	0.95091	-1.06646	0.351346	0.464417	1.37992	3.23776e-05	0.00016491	4.37461
Tmcc3	2204.62	protein_coding	0.00224876	0.0405038	2.02098	0.0715866	0.220165	-1.54918	5.45711e-13	5.34949e-12	-5.55657	0.0149138	0.0382084	-1.77478
1700029J03Rik	80.6128	lincRNA	0.00225174	0.0405182	-155.095	0.999901	?	-1.00023	0.953808	0.975503	1.1124	0.00278819	0.00884876	-139.392
Iqcd	73.504	protein_coding	0.00226228	0.0406401	-67.0792	0.215083	?	-4.29266	0.0627176	0.111778	14.0338	0.923832	0.955223	-1.11349
Gm42998	61.6783	TEC	0.00226289	0.0406401	74.8939	0.742508	?	-1.49433	0.238161	0.341395	-4.1267	0.0211334	0.0513607	27.12
Zc3h12d	77072.8	protein_coding	0.0022805	0.0409168	1.41037	0.24391	0.502893	1.14045	0.0939361	0.157846	-1.20775	0.833781	0.896937	1.02395
Sgk3	1676.37	protein_coding	0.00229681	0.0411697	-2.20441	3.94356e-05	0.000656507	-2.98518	0.0357795	0.0686337	-1.75545	0.312957	0.451876	-1.29632
Izumo1r	244443	protein_coding	0.00229965	0.0411808	1.37051	4.78583e-06	0.000116179	-1.60694	1.47647e-61	1.79713e-59	-5.55582	3.89038e-19	1.16149e-17	-2.52271
Wrap73	7658.25	protein_coding	0.00230518	0.0412401	1.41839	0.465694	0.732866	-1.08713	0.469786	0.584057	-1.08613	0.00228792	0.00744142	1.41969
Gm4841	2590.01	protein_coding	0.00231134	0.0413105	1.85534	0.916376	0.973384	-1.02342	3.03051e-18	4.83964e-17	-6.29943	1.63487e-08	1.54059e-07	-3.3176
S1pr3	1067.79	protein_coding	0.00232692	0.0415471	4.92782	0.0869601	0.253007	2.53056	0.00128615	0.00350682	-5.42311	0.0583517	0.120133	-2.7849
Haus5	4061.81	protein_coding	0.00233112	0.0415471	2.12549	0.437759	0.710289	-1.20657	0.00559811	0.0132194	1.96307	5.22414e-11	7.0602e-10	5.03441
Icam1	30074.9	protein_coding	0.00233129	0.0415471	1.40343	0.297617	0.57118	-1.12376	6.36389e-10	4.49879e-09	-1.99396	0.0357797	0.0801118	-1.2643
Spata6	9690.04	protein_coding	0.00234048	0.0416708	-1.6044	2.54877e-05	0.000453688	-1.9239	0.890931	0.931553	1.02165	0.189067	0.306733	1.2251
B4galt4	3177.97	protein_coding	0.00236301	0.0419977	1.91768	0.398148	0.672831	1.20558	6.75047e-08	3.68222e-07	-3.2189	0.00128155	0.00445678	-2.02362
Dusp1	78934.9	protein_coding	0.00236336	0.0419977	1.58762	0.0379197	0.140481	-1.38068	3.7961e-103	1.7162e-100	-27.6854	2.40595e-61	4.96567e-59	-12.6302
Tle4	11397.1	protein_coding	0.00237783	0.0422144	-1.45467	5.526e-13	7.53555e-11	-2.52171	3.70587e-27	1.09266e-25	-3.95736	2.99125e-11	4.17018e-10	-2.28284
Mipep-ps	60.2674	processed_pseudogene	0.0023883	0.0423598	70.7322	0.719308	?	-1.54309	0.256597	0.361873	-3.84779	0.0183704	0.0456267	28.3659
Nmd3	20596	protein_coding	0.00240589	0.0426312	-1.56032	0.00080858	0.00737647	1.63168	1.47027e-09	9.99554e-09	2.42407	0.737471	0.828733	-1.05028
Cd74	9960.26	protein_coding	0.00241183	0.0426956	-2.23939	1.5525e-05	0.000302815	-3.16203	0.182346	0.274968	-1.42762	0.966917	0.980917	-1.01106
Ust	2216.95	protein_coding	0.00241446	0.0427015	2.33201	0.077469	0.23318	-1.61897	0.539882	0.64925	1.18315	7.01943e-08	5.93433e-07	4.46692
Gm13384	626.351	processed_pseudogene	0.0024184	0.0427304	-3.60459	0.486834	0.745342	1.27632	1.45269e-11	1.23086e-10	15.9871	0.000645651	0.00241664	3.47499
Cdkn1a	12013.1	protein_coding	0.00242377	0.042774	1.6357	0.576292	0.809757	-1.09271	1.52358e-11	1.28805e-10	2.94095	6.63724e-25	3.01502e-23	5.25651
Crmp1	15624.1	protein_coding	0.00242547	0.042774	-1.83574	3.36603e-08	1.59958e-06	-3.01823	0.573584	0.679215	1.11965	0.00223033	0.0072778	1.84086
Plpp3	82.9232	protein_coding	0.00242933	0.0428013	151.274	0.44296	?	-3.75655	0.0105558	0.0233469	-68.9164	0.221351	0.34624	8.24575
Abr	41849	protein_coding	0.00244635	0.0430603	1.41355	0.0105519	0.0541473	-1.34026	1.23237e-06	5.6129e-06	-1.74167	0.461967	0.600769	1.08777
Gm12726	139.529	processed_pseudogene	0.00245354	0.0431461	-16.6174	0.645413	0.852685	-1.40776	0.00536162	0.0127226	13.402	0.863401	0.916903	1.13536
Gm43430	62.6329	TEC	0.00246286	0.0432602	80.0321	0.697245	?	1.63858	0.362469	0.475775	-3.05768	0.0617311	0.125572	15.9736
Rgcc	13244.7	protein_coding	0.00246469	0.0432602	-1.4921	0.458003	0.727333	1.10242	3.2912e-07	1.62616e-06	1.96222	0.179975	0.295218	1.1929
Gm37584	88.0573	lincRNA	0.00247327	0.0433698	50.7209	0.96461	?	-1.04646	0.88209	0.92517	1.16421	0.00146384	0.00501827	61.7935
Irgm1	56742.4	protein_coding	0.00248459	0.0435272	1.39132	3.30547e-07	1.2027e-05	-1.7496	4.30744e-16	5.80893e-15	-2.43469	0.998656	0.99913	-1.00018
Unc5cl	4807.89	protein_coding	0.00249153	0.0436077	-1.64371	4.18357e-05	0.000691324	-1.98008	0.0189702	0.0393362	-1.48032	0.208489	0.330615	-1.22885
Gm37125	99.8824	TEC	0.00252554	0.0441613	-55.5454	0.502724	?	-2.04354	0.00436856	0.0106183	44.9072	0.63587	0.751051	1.65216
Entpd5	27711.5	protein_coding	0.00253951	0.0443638	-1.37889	2.79539e-11	2.79218e-09	-2.0535	1.26242e-22	2.76481e-21	-2.87217	7.58681e-10	8.70969e-09	-1.92862
Gm17992	147.761	processed_pseudogene	0.00254299	0.0443827	18.6262	0.58731	0.816	1.62533	0.324181	0.435946	-2.36803	0.110342	0.200554	4.83945
Apobr	3969.13	protein_coding	0.00254902	0.0444142	2.15813	0.623987	0.841092	-1.13306	0.135148	0.21401	-1.46209	0.0441421	0.0955725	1.67247
Hist1h2bm	435.677	protein_coding	0.00254957	0.0444142	-29.7481	0.947365	0.985136	1.05006	4.23135e-08	2.37006e-07	414.241	0.000870329	0.00314717	13.2611
Dnal4	5187.28	protein_coding	0.00256076	0.0445673	1.47603	0.532602	0.781169	1.08453	0.0952355	0.159634	-1.23996	0.474517	0.612892	1.0976
Spata13	187531	protein_coding	0.00256502	0.0445997	1.44707	0.0560167	0.185563	-1.26449	4.98794e-30	1.69733e-28	-4.04197	1.0399e-10	1.34874e-09	-2.20897
Atp8b5	105.071	protein_coding	0.00258022	0.0448219	61.7864	0.0591456	?	8.8301	0.508054	0.620502	2.07818	0.0572991	0.118441	14.5415
Man2c1	14892.2	protein_coding	0.00261111	0.0452702	1.41664	0.574004	0.808473	1.0674	0.118133	0.191522	-1.19807	0.37796	0.518697	1.10777
Mt3	100.312	protein_coding	0.00261242	0.0452702	68.8261	0.107629	?	-6.83826	0.22688	0.328153	-4.25504	0.000795269	0.00290614	110.61
Tle6	200.483	protein_coding	0.00261334	0.0452702	-33.1715	0.997599	0.99997	-1.00244	6.27618e-06	2.5656e-05	176.209	0.0453478	0.0975999	5.32501
Gm28169	83.4007	processed_pseudogene	0.00261627	0.0452788	95.4351	0.753989	?	1.51108	0.506896	0.619486	-2.36254	0.0321267	0.0731265	26.7326
Basp1	152.544	protein_coding	0.00261907	0.0452851	10.3154	0.0630626	0.201128	-4.16545	0.00888756	0.0199933	-7.31686	0.0236435	0.0564495	5.87248
Ifitm6	1084.69	protein_coding	0.00264202	0.0455991	16.5112	1.06968e-09	7.73031e-08	6.93329	1.96653e-25	5.25182e-24	111.073	1.86973e-10	2.3434e-09	264.512
Ptpn12	12298.8	protein_coding	0.00264215	0.0455991	1.45343	0.236947	0.493009	-1.16403	5.99626e-29	1.93964e-27	-4.10546	2.27801e-12	3.6502e-11	-2.42663
Tec	4208.05	protein_coding	0.00265293	0.0457294	-1.84478	0.178854	0.413259	1.30686	2.51977e-11	2.08204e-10	3.86024	0.0188378	0.0465927	1.60118
Smc4	47436.7	protein_coding	0.00265462	0.0457294	-1.76417	0.394311	0.66882	-1.17503	0.00166306	0.00443453	-1.813	1.17887e-07	9.59879e-07	-2.72199
Ppt2	18483.6	protein_coding	0.00266866	0.0459287	1.42504	0.279062	0.548893	1.13674	0.0227322	0.0462345	-1.30826	0.718523	0.814818	-1.04359
C3	1018.04	protein_coding	0.00267419	0.0459812	-4.00467	0.633168	0.84577	-1.24946	0.881157	0.924591	1.07245	0.0175027	0.0438297	-2.9886
Flna	384495	protein_coding	0.00268626	0.0461459	-1.36287	0.000523376	0.00532701	-1.4302	0.543685	0.652354	-1.06465	0.888731	0.933138	-1.01453
Usp50	614.91	protein_coding	0.00269332	0.0462246	-206.857	0.709734	0.889123	1.79945	0.000285063	0.000880698	627.642	0.740901	0.830986	1.68618
Gm44126	2761.34	processed_pseudogene	0.00270205	0.0463316	1.95353	0.244355	0.503412	1.28904	0.0126486	0.0274513	1.72515	1.58451e-05	8.63607e-05	2.61447
Gm13285	87.3283	protein_coding	0.00270699	0.0463472	-98.6697	0.727894	?	1.59116	0.0149129	0.03177	42.538	0.323971	0.463045	-3.6908
Hook2	3055.03	protein_coding	0.00270796	0.0463472	1.94873	0.288846	0.560535	1.25029	1.11622e-08	6.75423e-08	3.39262	3.11731e-14	6.19159e-13	5.28781
Cd209d	79.2569	protein_coding	0.00271978	0.0465067	-152.515	0.999902	?	-1.00023	0.954383	0.975639	1.1124	0.00334544	0.0104085	-137.074
1810011H11Rik	375.652	protein_coding	0.00273313	0.0466633	8.23791	0.00463741	0.0286992	-9.28255	4.34336e-06	1.81936e-05	-35.9231	0.288674	0.424319	2.12868
H2-Oa	3509.97	protein_coding	0.00273477	0.0466633	-1.94712	2.27073e-06	6.24731e-05	-2.89361	0.0879772	0.149353	-1.47095	0.963026	0.97883	1.01029
Nr4a2	1025.59	protein_coding	0.00273648	0.0466633	-3.03585	0.0300519	0.118173	-2.2561	0.715927	0.800234	-1.14775	0.23622	0.363598	-1.54444
Bsn	908.718	protein_coding	0.00277405	0.0472226	-2.77172	4.87253e-08	2.23143e-06	-6.50113	0.648402	0.744049	-1.17579	0.0353714	0.0794173	1.99485
Fbxw11	51070.8	protein_coding	0.00277462	0.0472226	1.26736	0.285062	0.556289	1.08853	0.120218	0.194223	-1.13096	0.714373	0.811754	1.02947
Scarb1	13621.9	protein_coding	0.00277787	0.0472226	-1.68079	0.174391	0.406965	1.25924	2.5822e-30	8.93093e-29	7.1764	9.52326e-13	1.60593e-11	3.39067
Sfxn4	823.799	protein_coding	0.00277945	0.0472226	2.36781	0.0936064	0.26622	-1.64747	0.000129279	0.000424623	-3.06973	0.413465	0.554637	1.27076
Fas	12321.5	protein_coding	0.00279688	0.0474753	-1.61727	6.87298e-06	0.000156433	-2.08993	1.21106e-12	1.14577e-11	-3.19045	2.15685e-08	1.99001e-07	-2.4689
Fam124b	1332.7	protein_coding	0.00280537	0.0475759	-2.26439	3.54737e-09	2.25306e-07	-6.00726	5.11562e-08	2.84243e-07	-5.23379	0.0129194	0.0337619	-1.97284
Elovl6	9689.77	protein_coding	0.00282108	0.0477988	-1.55568	0.272664	0.541393	1.17219	2.04566e-19	3.57671e-18	3.7573	7.25031e-07	5.09884e-06	2.06043
Sik3	34650.6	protein_coding	0.00283002	0.0479066	1.49879	0.408823	0.682745	1.1184	0.934459	0.963327	1.0112	0.0250414	0.0592212	1.35512
Ppip5k2	24005.4	protein_coding	0.00284128	0.0480262	1.40084	0.941042	0.983465	-1.00851	3.45786e-19	5.94188e-18	-2.76657	3.52572e-09	3.67635e-08	-1.95828
Paip2b	32566.8	protein_coding	0.00284421	0.0480262	-1.44213	0.241642	0.49986	1.15475	0.185668	0.279333	1.17653	0.00464582	0.0138615	-1.41543
Scd1	33864.3	protein_coding	0.00284485	0.0480262	-1.87646	0.109461	0.296216	-1.37049	1.89311e-85	4.43781e-83	56.8656	3.6876e-76	1.29667e-73	41.5324
Gm37906	47.5586	TEC	0.00284851	0.0480444	70.4092	0.881464	?	-1.2153	0.120684	0.194842	-6.98683	0.0892903	0.169138	12.2471
Cthrc1	214.221	protein_coding	0.00285521	0.0481083	6.64147	0.609023	0.830589	1.94729	5.34871e-07	2.55886e-06	-164.561	0.000171833	0.000743296	-48.2496
S100a11	11942.2	protein_coding	0.00285837	0.0481083	-1.73817	9.87108e-06	0.000210324	-2.27271	0.359478	0.472862	-1.18608	0.597949	0.719646	1.1024
Hist1h2bp	333.448	protein_coding	0.00286007	0.0481083	32.4286	0.762279	0.914199	1.27641	0.00464121	0.0111964	10.6821	9.94683e-07	6.82089e-06	271.391
Stx3	156.81	protein_coding	0.00286565	0.0481585	-12.2897	0.856783	0.953295	-1.13234	0.00199767	0.00523269	13.481	0.752768	0.83981	1.2421
Gimap5	26523.9	protein_coding	0.00289545	0.0486154	1.42141	0.487595	0.74568	-1.08588	3.73218e-07	1.83071e-06	-1.82457	0.157751	0.266873	-1.18211
Klf8	1227.62	protein_coding	0.00291974	0.0489788	-2.62037	0.00324055	0.0216894	-2.54714	0.0747945	0.130031	1.78934	0.0785415	0.152708	1.73934
Ermn	1314.68	protein_coding	0.00295318	0.0494951	-17.669	0.0368044	0.137472	2.36114	2.61583e-16	3.59923e-15	1765.18	5.37838e-13	9.43851e-12	42.3111
Gm13546	3048.5	antisense_RNA	0.00296369	0.0495953	-2.56438	0.0833564	0.245358	-1.70662	7.9666e-07	3.72953e-06	4.75113	0.00020378	0.000865631	3.16191
Pcyt1b	1986.29	protein_coding	0.0029645	0.0495953	-2.50794	7.48236e-08	3.19723e-06	-5.40342	0.130611	0.20783	-1.6157	0.346297	0.486209	1.3335
Ctgf	60.6925	protein_coding	0.00297166	0.0496704	-62.7561	0.022812	?	-24.0576	0.630237	0.728779	2.16664	0.871335	0.921821	-1.20397
Sytl2	7133.27	protein_coding	0.00297445	0.0496723	-1.81128	7.10183e-17	1.66225e-14	-5.81954	2.71958e-24	6.76793e-23	-8.49064	1.29042e-06	8.6551e-06	-2.64263
D630045J12Rik	461.846	protein_coding	0.00297777	0.049683	27.1812	0.518345	0.770857	-1.58757	0.000900661	0.00253924	12.4188	6.521e-09	6.49978e-08	535.899
Gm43213	1148.8	processed_pseudogene	0.00299374	0.0499046	-2.42608	0.0554336	0.184147	1.75711	0.000235156	0.000739016	2.99413	0.230564	0.357188	-1.42375
Aven	16839.6	protein_coding	0.00304413	0.0506991	-1.39759	0.00232026	0.0166833	1.40954	3.38868e-07	1.67041e-06	1.77824	0.364068	0.504955	-1.10782
Gpr135	74.2904	protein_coding	0.0030535	0.0508095	-106.784	0.748507	?	1.58027	0.0526599	0.096191	22.2072	0.147777	0.253959	-7.59879
Calca	82.7626	protein_coding	0.0030573	0.0508273	48.8565	0.914166	?	-1.11926	0.937434	0.964874	1.08564	0.001851	0.0061672	59.3658
Tdgf1	804.175	protein_coding	0.00307244	0.0510332	-3.37374	0.00347378	0.0229179	-3.42909	0.230177	0.331987	-1.66749	0.22288	0.348087	-1.64057
Sike1	16693.8	protein_coding	0.00307575	0.0510426	-1.42033	0.000359173	0.00393335	-1.52953	0.128197	0.204887	-1.19886	0.364804	0.505797	-1.11327
Ltbr	1248.33	protein_coding	0.00308929	0.0512215	2.30754	0.0426738	0.152676	1.74411	0.0543813	0.0988789	1.69276	0.00444256	0.0133326	2.2396
1200007C13Rik	65.0635	lincRNA	0.00309709	0.0512887	93.7918	0.5714	?	-2.20846	0.107622	0.177267	-9.12851	0.0450902	0.0971489	22.691
Smad3	28339	protein_coding	0.00309887	0.0512887	-1.44593	0.0700369	0.216418	1.25428	0.589101	0.693051	1.06978	2.3582e-05	0.000124037	-1.6953
Emilin2	108.016	protein_coding	0.00311526	0.0515142	-95.6125	0.533339	?	-2.29554	0.0233779	0.0473999	34.0276	0.878158	0.925999	-1.22405
Zswim4	10357.3	protein_coding	0.00313099	0.0517282	1.605	0.600899	0.824176	-1.08802	6.35122e-05	0.000219907	-1.90038	0.599048	0.720421	-1.08825
Lpgat1	18222.7	protein_coding	0.00314535	0.0519109	1.40897	0.507329	0.761526	1.07981	0.313749	0.424897	1.12368	0.000986065	0.00352474	1.46621
Syp	3021.52	protein_coding	0.00314764	0.0519109	-2.23051	0.00994662	0.0515475	-2.03537	0.048115	0.0888463	-1.72496	0.0190142	0.0469618	-1.89034
Gm3695	749.638	processed_pseudogene	0.00315201	0.0519269	3.57446	0.901639	0.969445	-1.05044	0.0345235	0.066484	2.34622	3.37706e-07	2.53955e-06	8.80951
Ankrd6	2206.61	protein_coding	0.0031542	0.0519269	-1.8658	0.00918421	0.0485593	-1.83244	2.02144e-11	1.68643e-10	-4.57265	1.50056e-12	2.45838e-11	-4.65588
Rtkn2	3083.21	protein_coding	0.00316805	0.0521087	-3.05178	0.000566196	0.00566066	2.0314	5.47018e-50	4.38261e-48	166.831	3.33697e-37	2.7078e-35	26.9109
Lrp10	151835	protein_coding	0.00318421	0.0523281	1.27664	0.0450803	0.159187	-1.181	2.52368e-18	4.06789e-17	-2.0626	0.000157038	0.000685955	-1.36803
Ercc6l2	18060.6	protein_coding	0.00319391	0.0524411	1.61988	0.0136951	0.0660617	1.50081	5.24766e-05	0.000184216	-1.93969	0.000365456	0.0014609	-1.79711
Hip1	4852.88	protein_coding	0.00321126	0.0526229	1.70267	1.57867e-05	0.000306774	-2.16868	0.166184	0.254825	-1.28311	4.17876e-09	4.29596e-08	2.8778
Gm15358	110.712	processed_pseudogene	0.00321302	0.0526229	15.1936	0.409357	?	1.85691	0.972919	0.982088	1.02526	0.0230202	0.0551834	8.3889
Hid1	2219.53	protein_coding	0.00321644	0.0526229	-1.85391	1.24527e-09	8.87649e-08	-3.80537	5.50337e-06	2.27367e-05	-2.72902	0.172069	0.284901	-1.32953
Megf8	7531.55	protein_coding	0.00321774	0.0526229	1.70045	0.236175	0.492201	1.23501	0.00247351	0.0063572	1.71648	1.73898e-06	1.13861e-05	2.36337
Pycr1	1146.74	protein_coding	0.00321915	0.0526229	3.77783	0.200694	0.445286	1.68154	1.13957e-05	4.45506e-05	6.14971	3.36642e-09	3.52562e-08	13.8163
Ifi47	137419	protein_coding	0.00324433	0.0529879	1.45083	0.0382697	0.14141	-1.29955	0.00262936	0.00672498	-1.46277	0.044709	0.0965028	1.28894
Tle3	92344.8	protein_coding	0.00326317	0.0532034	1.41372	0.19103	0.431227	1.16691	1.1178e-13	1.17589e-12	-2.39889	6.89764e-09	6.8536e-08	-1.98009
Tex35	450.022	protein_coding	0.00326326	0.0532034	-4.7252	0.000179177	0.0022715	-10.1189	0.00287722	0.0072863	-6.37499	0.0371519	0.0825655	-2.97692
Ssh1	27707.8	protein_coding	0.0032746	0.0533415	1.5266	0.0692369	0.21475	-1.2998	2.18996e-06	9.57913e-06	-1.97835	0.983458	0.988822	1.00299
Lamb3	1096.13	protein_coding	0.00328081	0.0533759	-2.04007	0.00698497	0.0394733	-1.88941	0.0351811	0.0676376	1.67537	0.0596646	0.122239	1.55164
Gm10327	1540.31	processed_pseudogene	0.00328246	0.0533759	3.25195	0.647275	0.853491	-1.19282	0.0406332	0.0767476	2.21376	6.75887e-08	5.73447e-07	8.58712
Mir6516	78.7658	miRNA	0.00329794	0.0535808	-63.8272	0.470838	?	2.35835	0.00359788	0.00890932	61.7201	0.45292	0.592167	-2.43886
Alg2	12486.6	protein_coding	0.00332871	0.0539689	1.41682	0.299408	0.572459	1.13156	0.157649	0.243587	-1.18244	0.631097	0.747273	1.05891
Tctex1d1	139.076	protein_coding	0.00333037	0.0539689	64.7833	0.649372	0.854675	-1.7014	0.888774	0.92981	1.1785	0.000590761	0.00223143	129.897
Gm44521	479.824	processed_pseudogene	0.00333055	0.0539689	27.177	0.368775	0.643767	-1.93734	0.00177761	0.00471021	11.3799	5.38707e-09	5.44384e-08	599.164
Fcgr4	126.945	protein_coding	0.00335261	0.0542715	32.3795	0.773347	0.919916	1.50079	0.00284701	0.00721845	-38.0953	0.680337	0.785112	-1.76572
Gm12840	7397.89	lincRNA	0.00335507	0.0542715	1.79404	0.302681	0.57685	-1.2333	3.90382e-14	4.345e-13	-4.58881	0.000290454	0.00119066	-2.07395
Odf3b	110.221	protein_coding	0.00336775	0.0544292	-37.3581	0.84375	?	-1.20471	0.00512193	0.0122057	31.9893	0.973639	0.983376	1.03158
B3galt5	619.597	protein_coding	0.00338567	0.0546712	-4.05131	0.000322683	0.00360936	-6.47347	0.00715759	0.0164777	-4.0747	0.0483374	0.102965	-2.55008
Gm45733	84.4827	lincRNA	0.00341623	0.0550701	-125.704	0.894112	?	1.22188	0.0726896	0.126931	20.2758	0.170373	0.282744	-7.57527
Ccnd3	104110	protein_coding	0.00341673	0.0550701	1.2826	0.0141709	0.0676289	1.23043	9.75579e-32	3.58998e-30	2.69947	3.3331e-34	2.37037e-32	2.81393
Mstn	210.282	protein_coding	0.00341927	0.0550701	13.1076	0.802758	0.932325	-1.25593	0.00445403	0.0107984	-12.26	0.746083	0.834884	1.34275
Fam228b	140.117	protein_coding	0.00343142	0.055217	-12.4292	0.520046	0.772056	-1.63298	0.0348251	0.0670104	6.30475	0.80157	0.875026	-1.20724
Cd3e	287524	protein_coding	0.00343434	0.055217	1.43096	0.0087792	0.0470526	-1.37885	3.40563e-20	6.33981e-19	-3.08955	0.000252264	0.00104699	-1.56585
Traf4	9027.62	protein_coding	0.00345615	0.0555196	-1.61175	0.138201	0.348884	1.26897	9.05592e-15	1.07886e-13	3.52145	0.000768825	0.0028166	1.72177
Smim15	30688.5	protein_coding	0.0034862	0.0559203	-1.39341	0.226805	0.480059	-1.14724	0.264604	0.370688	1.13529	0.551879	0.681388	-1.06984
Slc25a33	3938.54	protein_coding	0.00348712	0.0559203	-2.10877	0.0967174	0.272253	1.52159	1.29714e-06	5.88673e-06	3.43275	0.789881	0.866534	1.06983
Lancl3	3014.98	protein_coding	0.00350484	0.0561561	1.97586	0.311034	0.586782	-1.28957	2.22173e-20	4.206e-19	-9.47747	5.3526e-08	4.60513e-07	-3.71957
Dapl1	2861.29	protein_coding	0.00351415	0.0562568	2.51489	0.000869809	0.00779004	2.93	0.00680738	0.0157575	-2.35233	0.00178483	0.00597081	-2.7406
Pkig	3067.1	protein_coding	0.00352148	0.0563255	1.93115	0.618665	0.837743	1.10597	1.98506e-17	2.98671e-16	5.95029	8.73817e-27	4.37785e-25	10.3899
Gm22596	48.8355	misc_RNA	0.00352943	0.0563636	89.0521	0.300919	?	-5.43934	0.00451507	0.0109296	-79.0191	0.268089	0.401299	6.12997
Tm6sf1	989.207	protein_coding	0.00353271	0.0563636	-2.87144	0.0047665	0.0292672	-2.82542	0.382673	0.496596	-1.38355	0.340554	0.480133	-1.40609
Gm13414	1090.81	processed_pseudogene	0.00353297	0.0563636	7.29465	0.658313	0.859327	-1.35186	0.0270016	0.0536528	-4.48757	0.24974	0.380217	2.19748
Peg13	10125.8	sense_intronic	0.00353895	0.0563866	1.44486	0.792393	0.928871	-1.03745	1.15417e-69	1.75323e-67	-10.4664	2.78119e-48	3.28008e-46	-6.98238
AC160405.2	772.416	TEC	0.00354048	0.0563866	-2.56857	0.869667	0.957262	1.05621	0.932619	0.962004	-1.0284	0.00162604	0.00550461	-2.78999
Ptgfrn	15546.5	protein_coding	0.00357075	0.0567885	1.76168	0.00083369	0.0075354	1.90839	8.00825e-05	0.000273392	2.14443	0.000441466	0.00172587	1.97958
Cacna1i	103.202	protein_coding	0.00357184	0.0567885	-87.8266	0.00273531	?	-99.4598	0.951013	0.973573	1.11238	0.85988	0.914906	1.25973
Arl6ip5	92199.1	protein_coding	0.00358066	0.0568801	-1.31731	0.185771	0.423994	-1.13351	0.743131	0.82172	-1.03152	0.0553215	0.115088	-1.19879
Gm18597	92.4167	processed_pseudogene	0.00358891	0.0569625	-87.5621	0.301242	?	4.02055	0.00539649	0.0127894	72.2193	0.238266	0.365917	-4.87471
4930452B06Rik	893.07	protein_coding	0.00360995	0.0572474	3.55769	0.889999	0.96524	1.06201	0.170403	0.26016	-1.80743	0.160129	0.269671	1.85344
Gm7733	1732.81	processed_pseudogene	0.00363308	0.0575651	-3.0108	0.122732	0.320514	1.77268	1.73092e-06	7.67947e-06	6.08434	0.724945	0.819751	1.13999
Sgms1	27190.9	protein_coding	0.00363982	0.0575913	-1.42757	0.504418	0.759144	-1.08506	0.00466323	0.011241	1.41423	0.554454	0.683813	1.07491
Cited4	94.0205	protein_coding	0.00364093	0.0575913	-18.1142	0.312903	?	-2.68335	0.631207	0.729392	1.67214	0.119194	0.213475	-4.03709
Fam107b	204572	protein_coding	0.00366515	0.057925	-1.42019	0.305684	0.580497	-1.13169	0.452749	0.56782	-1.09492	0.00849193	0.0234606	-1.37404
Rnf125	14433.7	protein_coding	0.00367774	0.0580744	-1.69149	0.00115072	0.00969454	-1.80165	0.970361	0.981618	1.00677	0.698944	0.799372	1.07233
Rps6ka1	75038.5	protein_coding	0.00369205	0.058251	-1.36723	0.00415072	0.0263063	-1.36227	0.280584	0.388404	-1.12344	0.265113	0.397947	-1.12754
Cyp11a1	6688.64	protein_coding	0.00369792	0.058294	8.27912	0.849585	0.95009	-1.12543	5.53471e-10	3.93902e-09	51.4292	7.90937e-18	2.13328e-16	479.195
Tmem181c-ps	747.445	unprocessed_pseudogene	0.00370129	0.0582977	-5.52498	0.628773	0.843708	1.31943	0.0013364	0.0036313	6.6096	0.864396	0.917413	-1.10292
Eldr	703.85	processed_transcript	0.00372209	0.0585757	16.4031	0.176369	0.409959	-1.71135	3.89674e-11	3.16743e-10	30.4873	9.04621e-14	1.70856e-12	855.82
Tnfsf14	17720.4	protein_coding	0.0037404	0.058814	1.35197	1.989e-10	1.68603e-08	2.01263	2.96258e-40	1.60724e-38	-4.07196	3.62379e-62	7.6454e-60	-6.06177
Klhl6	58987.7	protein_coding	0.00375653	0.0589736	-1.62601	0.255706	0.518488	-1.21014	0.618006	0.718289	1.08731	0.206878	0.328677	-1.23576
Micall2	170.843	protein_coding	0.00375691	0.0589736	-10.2949	0.720748	0.893994	1.31286	0.0429017	0.0804084	5.18495	0.203058	0.324005	-2.60672
S1pr4	52908.8	protein_coding	0.00378571	0.0593226	-1.65781	8.10498e-05	0.00118566	-1.99043	0.557024	0.664496	-1.10808	0.645668	0.758894	1.08353
Gm14013	766.06	processed_pseudogene	0.00378676	0.0593226	-4.86181	0.930385	0.979065	1.0478	0.00568025	0.0133983	4.538	0.828507	0.893085	-1.12256
Gsto1	14290.8	protein_coding	0.00378872	0.0593226	-1.72583	0.501038	0.756812	-1.13258	2.75542e-22	5.89188e-21	6.16831	5.83014e-14	1.12161e-12	4.04798
Trav16n	2680.36	TR_V_gene	0.00379201	0.059324	2.31285	0.00354239	0.0232629	2.42269	5.12234e-07	2.45614e-06	-4.34053	4.80139e-07	3.51325e-06	-4.54669
Rpl3-ps2	3935.18	processed_pseudogene	0.00380993	0.0595543	2.19415	0.337664	0.61437	-1.29273	0.176728	0.268242	1.4375	2.08841e-07	1.63524e-06	4.07737
Irgm2	35668.5	protein_coding	0.00381425	0.0595716	1.44933	9.90851e-07	3.08304e-05	-1.87601	1.30016e-07	6.8519e-07	-1.97074	0.0121407	0.0319955	1.37966
Zfas1	22844.2	processed_transcript	0.00382018	0.0596116	-1.73128	0.000185193	0.00231779	-2.023	1.29897e-08	7.79549e-08	2.93745	6.35878e-11	8.50885e-10	3.43241
Sik1	6552.81	protein_coding	0.00382323	0.0596116	-1.80653	0.0329164	0.126674	-1.55225	0.0970197	0.162152	-1.40783	0.0157522	0.0400404	-1.63846
Zfp993	2765.01	protein_coding	0.00383925	0.0598111	1.77049	0.814135	0.936635	1.047	0.604298	0.70577	1.10644	0.00153586	0.00523664	1.87101
3010003L21Rik	284.1	antisense_RNA	0.00384407	0.059836	-6.0509	0.466205	0.733302	1.50928	0.000214325	0.000677816	9.9077	0.88603	0.931248	1.08488
Myb	13539	protein_coding	0.00385245	0.0599162	-1.50314	0.00014839	0.00195715	-1.70332	0.0141797	0.0303991	1.41394	0.000771491	0.00282582	1.60224
Gm42937	77.7247	sense_intronic	0.00386329	0.0600195	75.6888	0.687756	?	-1.68016	0.443696	0.558902	-2.67343	0.0102209	0.0276342	47.5679
Gm45048	46.4775	processed_pseudogene	0.00386555	0.0600195	-57.5077	0.999089	?	-1.00141	0.0534348	0.0973444	16.0127	0.284913	0.420515	-3.58632
Tubb6	5014.23	protein_coding	0.00387705	0.0601179	2.63117	0.0341479	0.130204	-1.92467	1.48749e-11	1.2581e-10	8.46057	2.27093e-30	1.35599e-28	42.8454
Lif	13185.6	protein_coding	0.00387837	0.0601179	1.99787	1.46555e-20	5.60554e-18	8.97338	1.08094e-22	2.38938e-21	10.1207	0.000698173	0.00258924	2.25331
Gm8817	189.415	lincRNA	0.00390394	0.0604638	-6.42457	0.422379	0.695114	-1.62063	0.0543329	0.0988003	3.52585	0.842696	0.903005	-1.12434
Zfp580	1862.37	protein_coding	0.00391214	0.0605403	2.01223	0.562097	0.801222	-1.1489	0.819707	0.879801	-1.05607	0.00123071	0.00429492	2.18911
Cpsf1	26740.1	protein_coding	0.00394407	0.0609837	1.37495	0.0786564	0.235939	1.21472	0.554116	0.661733	-1.06747	0.596508	0.718276	1.06036
Pak1	1580.48	protein_coding	0.00395142	0.0610043	-2.08601	0.0081107	0.0444106	-1.9544	0.228499	0.330043	1.36428	0.326629	0.465548	1.2782
Trav8n-2	479.922	TR_V_gene	0.00395198	0.0610043	-5.623	0.000420716	0.00447907	-10.9591	0.00934738	0.0209393	-5.9141	0.0614469	0.125148	-3.03446
Dnaaf5	7104.39	protein_coding	0.00396362	0.0611333	-1.57002	0.0386008	0.142198	-1.38391	0.876202	0.921174	1.02485	0.51502	0.649134	-1.10698
Olfr755-ps1	62.4027	unprocessed_pseudogene	0.00396987	0.0611789	111.704	0.450202	?	-3.63379	0.0163808	0.0345214	-50.8893	0.224304	0.349793	7.97629
Atp6v0a1	3224.39	protein_coding	0.00398481	0.0613169	2.19131	0.768242	0.917657	1.08374	0.137984	0.217901	-1.49639	0.271286	0.405253	1.35125
Map2	1397.13	protein_coding	0.00398543	0.0613169	-2.02588	5.68429e-05	0.000889631	-2.82725	0.000816101	0.00232221	-2.37619	0.0296957	0.0685213	-1.70267
A430078G23Rik	3768.29	protein_coding	0.00400008	0.0614913	-2.1497	7.52834e-05	0.00111482	-2.88785	0.161801	0.249318	-1.45708	0.758891	0.844259	-1.08464
Ttc26	281.187	protein_coding	0.00401489	0.0616678	-20.9202	0.288473	0.560228	1.92733	9.99906e-09	6.08728e-08	342.724	0.00163614	0.00553286	8.50006
Trbv4	5911.58	TR_V_gene	0.00402848	0.0618255	-1.79664	1.92177e-07	7.42294e-06	-2.98462	6.613e-11	5.25608e-10	-3.92285	2.6293e-05	0.000137006	-2.36142
Gm36445	612.973	lincRNA	0.00404795	0.0620432	-2.36813	0.443158	0.715126	1.27169	0.920418	0.953354	1.03131	0.000439386	0.0017188	-2.92009
Gm4270	111.244	processed_pseudogene	0.00404935	0.0620432	-67.7715	0.890178	?	1.1852	0.00286619	0.00725933	79.2608	0.991375	0.993835	-1.0134
Gm27003	162.481	antisense_RNA	0.00407394	0.0623685	10.7377	0.431279	0.704438	-1.79869	0.405787	0.521107	-1.85682	0.00466597	0.0139129	10.4015
Khnyn	35624.4	protein_coding	0.00410707	0.062824	1.50411	0.277889	0.547658	-1.167	0.0378648	0.072049	-1.34358	0.06037	0.123418	1.30643
Teddm2	58.0421	protein_coding	0.00414671	0.0633338	-54.9467	0.619061	?	-1.80426	0.0344501	0.0663763	20.2029	0.723125	0.818375	-1.5074
Foxp1	40217.9	protein_coding	0.00414722	0.0633338	1.3988	1.23269e-12	1.58451e-10	-2.32189	1.16847e-49	9.24452e-48	-5.76283	1.05383e-06	7.18751e-06	-1.77435
Fgf2	2227.32	protein_coding	0.00415216	0.0633571	1.97796	0.00015926	0.0020709	2.36813	4.87994e-07	2.35179e-06	3.16856	4.03356e-05	0.000200495	2.64651
Lmo7	130.973	protein_coding	0.00415824	0.0633977	-60.2244	0.00491893	0.030015	-45.9461	0.373969	0.4875	4.08785	0.334475	0.473886	3.11868
Vwa7	45.6554	protein_coding	0.00416343	0.0634249	-75.7356	0.329301	?	-4.61627	0.651125	0.746186	2.16664	0.132967	0.233452	-7.5722
Gm20036	78.7475	processed_transcript	0.00418103	0.0636308	-53.4618	0.710339	?	-1.53117	0.00879149	0.0198046	38.7554	0.927013	0.95694	1.10997
Hhat	2280.97	protein_coding	0.0041838	0.0636308	1.58461	0.0937057	0.266405	1.33568	6.61078e-09	4.12641e-08	-2.59819	3.50448e-06	2.15629e-05	-2.19004
Rpl31-ps15	158.601	processed_pseudogene	0.00420711	0.0639329	-9.14681	0.697986	0.882551	1.33435	0.0803762	0.138254	3.943	0.122375	0.218101	-3.09538
Apold1	70.046	protein_coding	0.00422128	0.0640526	-75.0723	0.603396	?	1.98396	0.0152641	0.0324199	39.776	0.312967	0.451876	-3.74448
Lrrc20	9160.35	protein_coding	0.00422188	0.0640526	1.38594	0.0925587	0.264102	1.21809	1.57215e-10	1.19455e-09	-2.0896	1.68124e-07	1.33515e-06	-1.83653
Gpsm1	3647.41	protein_coding	0.00423252	0.0641134	1.62208	0.000444943	0.00467668	1.81101	0.26945	0.376145	1.20292	0.662541	0.771326	1.07743
Mt2	3404.35	protein_coding	0.00423279	0.0641134	14.6064	0.00270954	0.0187847	-2.43472	3.96577e-26	1.10901e-24	132.009	2.06833e-22	7.74626e-21	4694.57
Sspo	79.8256	protein_coding	0.00423905	0.0641558	-64.106	0.771045	?	-1.43073	0.0137644	0.0296057	36.8329	0.872383	0.922316	-1.21648
Trps1	4048.54	protein_coding	0.00424534	0.0641987	1.87525	0.000457005	0.00477465	-2.1877	3.30362e-08	1.87531e-07	-3.41696	0.407735	0.549035	1.20062
Sapcd1	71.1647	protein_coding	0.00430426	0.0650367	-64.515	0.79775	?	-1.37583	0.0203471	0.04189	30.4581	0.725637	0.819997	-1.53954
Ckb	2743.36	protein_coding	0.00432035	0.0652267	2.53379	0.0220072	0.0936545	-2.04374	0.00392589	0.00964481	2.48718	2.10548e-15	4.68692e-14	12.8797
Slc2a3	41755.9	protein_coding	0.00433342	0.0653709	-1.71011	0.00529177	0.0317466	-1.68784	5.70202e-05	0.000198916	2.1316	7.4364e-05	0.000351863	2.10384
Gzma	12722.1	protein_coding	0.00434439	0.0654833	-6.64032	0.312221	0.588151	-1.93362	8.06177e-10	5.62783e-09	58.5686	1.43601e-05	7.88746e-05	17.0548
Slc7a7	1009.12	protein_coding	0.00434799	0.0654844	-2.74545	0.00392162	0.0251529	-2.94469	0.00314694	0.00789561	-3.01351	0.00362152	0.0111524	-2.80961
Traj47	263.015	TR_J_gene	0.00435204	0.0654923	7.16382	0.901463	0.969445	1.08984	0.0445321	0.0830868	-3.91186	0.46238	0.601224	1.68035
Trbv29	7333.76	TR_V_gene	0.00437745	0.0658213	-1.98175	3.15259e-10	2.53533e-08	-4.6459	1.16557e-07	6.16659e-07	-3.64922	0.0650743	0.131058	-1.5566
Sel1l	29521.5	protein_coding	0.00438927	0.065937	1.32191	0.835936	0.944672	-1.02058	0.000426654	0.00127801	-1.41286	0.638417	0.753187	-1.04725
Ascl4	67.2141	protein_coding	0.00439225	0.065937	58.6666	0.973721	?	1.04059	0.697264	0.785398	-1.59289	0.0131746	0.0343248	35.3938
Bcl2l11	18235.4	protein_coding	0.00441011	0.0661516	-1.68209	0.000565021	0.00565815	-1.87413	0.0225013	0.0458576	1.51754	0.00391262	0.0119499	1.6908
Gm13864	94.7475	processed_pseudogene	0.00441379	0.0661534	-33.0362	0.949971	?	-1.05928	0.000434409	0.00129858	72.5532	0.365064	0.506047	2.32636
Mctp1	544.71	protein_coding	0.00442609	0.0662843	-2.545	0.00110221	0.00938378	-3.65687	8.76621e-06	3.49104e-05	-5.67211	4.48524e-05	0.000221095	-3.94751
AC061963.1	69.6806	antisense_RNA	0.00445366	0.0666434	63.0152	0.985955	?	1.02208	0.661496	0.754837	-1.71301	0.0145346	0.0373355	35.9916
Gm14258	69.873	lincRNA	0.00447298	0.0668786	-134.459	0.999905	?	-1.00023	0.955392	0.975847	1.11239	0.00542275	0.0158875	-120.846
Gns	15187.4	protein_coding	0.00453493	0.0677504	1.3036	0.0960561	0.270878	-1.17561	4.30215e-39	2.19006e-37	-3.48464	6.29939e-18	1.71611e-16	-2.27378
Churc1	18161	protein_coding	0.00454444	0.0677941	-1.37289	9.03778e-05	0.00129909	-1.54987	0.624716	0.72438	-1.05641	0.551324	0.680925	1.06863
Fam105a	38383.2	protein_coding	0.00454859	0.0677941	-1.40386	2.58733e-06	6.95961e-05	-1.76055	3.28975e-10	2.397e-09	-2.12827	9.91176e-06	5.65009e-05	-1.69708
Cacna2d2	964.197	protein_coding	0.00454881	0.0677941	-2.36725	0.735486	0.902919	-1.11	0.85409	0.904437	1.05854	0.0208855	0.050882	-2.01472
Dlg5	502.677	protein_coding	0.00455723	0.0678599	-4.73373	0.0827882	0.24436	-2.49334	0.0344215	0.0663346	3.21422	0.313629	0.452616	1.69299
Sema6d	362.525	protein_coding	0.00456054	0.0678599	-6.08834	6.06174e-05	0.000937477	-24.3869	0.00770059	0.0175807	-8.57513	0.222685	0.34784	-2.14083
Pdcd4	101642	protein_coding	0.00457268	0.0679601	-1.47321	5.06623e-06	0.000121296	-1.86987	3.13567e-24	7.78303e-23	-4.0217	3.41133e-17	8.84896e-16	-3.16856
4930430F08Rik	3372.96	protein_coding	0.00457698	0.0679601	-1.6813	0.752239	0.909799	-1.05987	0.368303	0.481551	1.18068	0.106211	0.194497	-1.34356
Acad9	16990	protein_coding	0.00457825	0.0679601	1.31249	0.817428	0.937766	-1.02232	0.458607	0.57335	1.07343	0.000142555	0.000630083	1.44032
Tmem170b	9713.36	protein_coding	0.00459004	0.0680041	1.43617	0.716778	0.891976	1.04679	0.000839068	0.00238364	1.52557	6.5175e-09	6.4997e-08	2.09305
Pitpnm2	31188.6	protein_coding	0.00459092	0.0680041	1.76304	0.366131	0.640893	1.19978	7.32533e-17	1.05294e-15	-5.33256	1.412e-10	1.79819e-09	-3.62889
Nedd4l	1251.08	protein_coding	0.0045922	0.0680041	-2.10604	0.0133842	0.0648614	-1.93756	0.456773	0.571471	-1.22228	0.275302	0.409995	-1.32857
Slc9b2	3844.68	protein_coding	0.00460133	0.068085	1.59746	0.313897	0.589738	-1.18572	1.32208e-06	5.99276e-06	-2.24334	0.312183	0.451122	-1.18436
Ttc1	19003.9	protein_coding	0.0046097	0.0681545	-1.27387	0.0719819	0.221077	1.16721	0.221116	0.321794	1.11059	0.000657616	0.00245513	-1.33882
Jup	993.773	protein_coding	0.00462208	0.0682832	-3.39273	5.77961e-06	0.00013609	-7.20904	0.541711	0.650766	-1.31183	0.252984	0.384046	1.61976
Ebi3	14605	protein_coding	0.00463938	0.0684843	1.46167	0.0365945	0.136906	1.31474	1.38231e-20	2.6647e-19	3.4135	1.16532e-23	4.83126e-22	3.79496
Rasip1	204.704	protein_coding	0.00465555	0.0686684	-16.3923	0.432946	0.706132	-2.02469	0.0339368	0.0655474	8.26057	0.982015	0.987894	1.0203
Ergic1	53420.4	protein_coding	0.00466844	0.0688039	1.3917	0.5211	0.772845	1.07787	0.46522	0.579518	-1.08903	0.14534	0.250541	1.1856
Ttc32	4393.77	protein_coding	0.00467297	0.0688082	1.69801	0.258992	0.523729	1.23249	0.0977729	0.163181	1.35878	0.000809415	0.00295107	1.872
Atl3	95118.6	protein_coding	0.00467751	0.0688082	1.45837	0.0940559	0.267014	-1.25042	0.00196755	0.00516164	-1.51131	0.159274	0.268588	1.20662
Dnmt3c	124.799	protein_coding	0.00467997	0.0688082	12.3075	0.53158	0.780254	1.64793	0.656601	0.751056	-1.41552	0.0653354	0.131488	5.2761
Snora57	158.591	snoRNA	0.00468561	0.0688082	-26.0681	0.678689	0.871666	-1.38708	2.52574e-05	9.35781e-05	117.02	0.0260504	0.0612252	6.22661
AC139323.1	315.149	TEC	0.00468726	0.0688082	-6.05833	0.47744	0.739919	-1.52961	0.0108079	0.0238434	5.1053	0.669898	0.776985	1.28899
Ahcy	5052.1	protein_coding	0.00469662	0.0688868	-2.05985	0.71722	0.892221	1.09196	3.35185e-23	7.69589e-22	12.1668	7.91447e-12	1.18424e-10	5.40923
Ctsb	346486	protein_coding	0.00470003	0.0688868	1.31846	0.0956979	0.270111	-1.17715	1.76279e-18	2.87806e-17	-2.35907	1.87464e-05	0.000100524	-1.51999
Clec12a	68.8562	protein_coding	0.00472362	0.069178	134.234	0.999905	?	-1.00023	0.00584461	0.0137502	-119.11	0.950088	0.971654	1.12723
Tyk2	29591.1	protein_coding	0.00473088	0.0692296	1.36278	0.0219285	0.093459	-1.28776	1.67199e-12	1.56779e-11	-2.17402	0.0513994	0.108153	-1.23881
Gm5530	2599.83	processed_pseudogene	0.00475159	0.0694779	2.50158	0.734235	0.902443	-1.11597	0.533717	0.644015	-1.2225	0.0110957	0.0296281	2.28359
Gm14414	295.757	processed_pseudogene	0.00479852	0.0701089	10.5522	0.85117	0.950581	-1.15971	0.709787	0.795598	-1.34084	0.00824474	0.0228742	9.12668
Rpl27	43601.1	protein_coding	0.0048426	0.0706975	-2.396	0.451979	0.722078	1.26229	2.03556e-08	1.1878e-07	5.69195	0.0412394	0.090224	1.88199
Igf1r	36451.9	protein_coding	0.00485258	0.0707874	1.65275	0.88478	0.964225	-1.02622	0.00159626	0.00426719	-1.75643	0.844804	0.90449	-1.03557
AC129219.2	87.5062	processed_pseudogene	0.00488007	0.0711326	53.4273	0.44621	?	-2.51716	0.148698	0.232003	-5.66441	0.0259994	0.0611289	23.7421
Umad1	9497.72	protein_coding	0.00488682	0.0711751	1.49672	0.95431	0.986887	-1.0082	0.267667	0.374035	1.17118	6.99867e-05	0.00033331	1.76729
Scin	778.575	protein_coding	0.00492238	0.0715852	-3.13578	2.23762e-05	0.000408502	-7.31682	8.67649e-06	3.46039e-05	-8.01499	0.00249628	0.00802427	-3.435
Elovl4	126.566	protein_coding	0.00492269	0.0715852	-31.2123	0.751699	0.909615	1.32989	7.00436e-05	0.000241158	121.332	0.245393	0.374862	2.92304
Dlg4	6591.81	protein_coding	0.0049355	0.0717153	-1.67881	5.41721e-05	0.000854655	-2.11796	0.0281017	0.0555308	-1.50538	0.3367	0.476232	-1.19325
Gm15672	78.1026	processed_transcript	0.00497281	0.0721792	-75.9658	0.0884603	?	-11.4932	0.276615	0.383945	5.95892	0.937371	0.963259	-1.1092
Xcr1	220.519	protein_coding	0.00497519	0.0721792	-26.3987	0.109181	0.295662	-6.26084	0.66187	0.755104	1.69721	0.407385	0.548818	-2.48436
Gm26885	74.5259	lincRNA	0.00498653	0.0722871	-92.3133	0.25948	?	-5.34358	0.215155	0.314912	8.0417	0.586614	0.709376	-2.14824
Pex6	11582	protein_coding	0.0049925	0.0723173	1.38208	0.080615	0.240089	-1.22589	4.34565e-07	2.11144e-06	-1.79633	0.613814	0.732795	-1.06024
Tnnt1	1124.33	protein_coding	0.0050225	0.072695	-2.37807	0.895143	0.967394	-1.03997	5.04028e-05	0.000177461	3.47702	0.160721	0.270403	1.52056
Gm28177	13936	processed_transcript	0.00505797	0.0731516	1.41734	9.60002e-08	3.96178e-06	-1.96345	6.43251e-20	1.17105e-18	-3.16001	0.309236	0.447851	-1.13552
Scaf1	27086.4	protein_coding	0.00508637	0.0734849	1.31135	0.391181	0.666359	1.08669	0.224237	0.325197	-1.12474	0.468074	0.60684	1.0729
Slc35c1	27582.7	protein_coding	0.00508894	0.0734849	-1.36795	0.447184	0.717608	1.08912	0.634401	0.732013	-1.05477	5.46076e-05	0.000265121	-1.57146
Gm14035	129.275	processed_pseudogene	0.00509561	0.0735241	-21.7507	0.484467	0.74415	1.82561	0.00206133	0.00538534	29.445	0.729005	0.822153	-1.34856
Nrm	16565.8	protein_coding	0.00510198	0.0735588	-1.59136	0.628081	0.843285	-1.08159	8.96064e-33	3.47234e-31	7.10927	5.16353e-22	1.87467e-20	4.83194
Mpc1-ps	7967.51	processed_pseudogene	0.00512456	0.073827	-1.47683	0.228966	0.482874	-1.17955	1.50172e-07	7.83801e-07	2.07416	0.000245649	0.00102222	1.65664
Gm6317	100.609	processed_pseudogene	0.0051367	0.0739287	15.6249	0.885515	?	1.12754	0.583232	0.687553	-1.56927	0.0282265	0.0655214	8.83053
Camk2d	39410.6	protein_coding	0.00513958	0.0739287	1.35643	0.560383	0.799799	-1.06591	3.83363e-12	3.44827e-11	-2.13523	0.000361376	0.00144551	-1.47682
Gm17066	874.77	processed_transcript	0.00515267	0.0740052	-2.55906	0.312228	0.588151	1.42777	0.423288	0.538483	-1.31733	5.02067e-06	3.00354e-05	-4.81319
Arhgef5	1421.15	protein_coding	0.00515287	0.0740052	-2.68576	0.000434465	0.00459551	-3.56224	0.0652141	0.115555	-1.95371	0.269808	0.403522	-1.473
Gm43059	66.4127	TEC	0.00516098	0.0740644	50.3937	0.770304	?	-1.40697	0.714466	0.799286	-1.53209	0.00632088	0.0181822	46.2782
Meis3	13088.3	protein_coding	0.0051706	0.0741452	1.32539	0.352787	0.629469	1.09858	0.190712	0.285474	-1.14083	0.580581	0.704639	1.05753
Tspan2	1124.39	protein_coding	0.00517758	0.074188	-2.21383	0.538279	0.785455	1.19954	0.389383	0.503649	-1.28452	2.19266e-05	0.000116038	-3.41115
Stc2	8506.82	protein_coding	0.0051929	0.0743501	1.52073	0.015424	0.0718626	1.4274	9.15724e-10	6.36915e-09	2.47046	8.83871e-11	1.16387e-09	2.63199
Gm12816	397.844	processed_pseudogene	0.00520506	0.0744669	3.65396	0.627739	0.842976	-1.23136	0.515796	0.627214	1.32485	0.000105264	0.000480469	5.96091
Zmat3	18823.4	protein_coding	0.00521583	0.0745154	1.42857	0.967916	0.99181	-1.00515	0.363327	0.476704	-1.12296	0.0544957	0.11365	1.2787
Smarce1-ps1	8725.48	processed_pseudogene	0.00521648	0.0745154	-1.41964	0.572755	0.807571	-1.07367	0.546964	0.655335	1.07892	0.104765	0.192274	-1.22552
A430110L20Rik	73.7528	lincRNA	0.00522848	0.0746294	-73.3613	0.441433	?	-2.83095	0.0656819	0.116218	17.8759	0.778266	0.857823	-1.44966
Gldc	329.794	protein_coding	0.00523697	0.0746931	4.96692	0.251694	0.512948	-1.9264	0.0371659	0.0709394	-3.26193	0.062923	0.127621	2.93331
Gm17045	1649.79	processed_pseudogene	0.005242	0.0747075	2.55164	0.991925	0.999277	-1.00339	0.376976	0.490544	-1.34205	0.0550862	0.114716	1.90774
Thumpd3	32245	protein_coding	0.00525549	0.0748194	1.28897	0.236413	0.492617	1.11479	2.01025e-09	1.34546e-08	-1.72848	1.10759e-05	6.24246e-05	-1.4949
Icam4	390.216	protein_coding	0.0052579	0.0748194	-4.83034	0.953521	0.986693	1.03363	0.379451	0.493325	1.65519	0.0480035	0.102379	-3.01643
Inpp4b	145726	protein_coding	0.00527027	0.0749093	1.33363	0.0106039	0.0543173	-1.30314	7.99165e-43	4.89501e-41	-4.13197	5.37884e-17	1.37276e-15	-2.37756
Gm46994	681.468	processed_pseudogene	0.0052745	0.0749093	-2.57335	0.174003	0.406252	-1.57278	0.103047	0.170767	1.74906	0.839236	0.901069	1.06899
Perp	2278.13	protein_coding	0.00527632	0.0749093	2.23623	0.0635559	0.202167	-1.66955	0.00783794	0.0178728	2.10461	4.72561e-13	8.33921e-12	7.85755
Spry1	16184.7	protein_coding	0.0052852	0.074978	1.53735	0.372803	0.648219	1.15155	3.245e-29	1.06602e-27	-5.75672	1.00866e-20	3.4262e-19	-4.31209
Npr1	159.441	protein_coding	0.00529167	0.0750125	30.6239	0.477307	0.739919	1.89655	0.0520768	0.0952634	5.9949	0.000159561	0.000696015	96.8007
Atf6b	24345.7	protein_coding	0.00532774	0.0754661	1.28701	0.0105568	0.0541551	1.26285	0.00172669	0.00458679	-1.32868	0.00360845	0.0111211	-1.30373
Chdh	1596.67	protein_coding	0.00535643	0.0758025	1.93852	0.944988	0.984565	-1.02255	1.67465e-29	5.59829e-28	-24.4531	8.92401e-19	2.59891e-17	-12.3361
Clstn1	18019.8	protein_coding	0.00535965	0.0758025	1.5648	0.657516	0.858711	-1.07404	0.015636	0.0330989	-1.47523	0.418254	0.559243	1.13925
Tmbim1	6234.47	protein_coding	0.00539128	0.0761918	1.62804	0.0905217	0.260422	1.3382	3.08892e-05	0.00011275	2.05395	1.54299e-07	1.23362e-06	2.49881
Cct6b	149.842	protein_coding	0.00540831	0.0763639	29.2624	0.50617	0.76054	1.82087	0.283436	0.391495	2.64165	0.00196088	0.00648322	42.4529
Hyal2	5129.78	protein_coding	0.00541168	0.0763639	1.73188	0.013916	0.0667779	1.62228	0.209606	0.308121	1.27882	0.116156	0.209118	1.36522
Pnpla7	11953.1	protein_coding	0.0054664	0.0770717	-1.46002	0.00078391	0.00718905	-1.58914	4.57843e-05	0.000162314	-1.75267	0.000481972	0.00186389	-1.61026
Cth	814.594	protein_coding	0.00547014	0.0770717	-16.6964	0.0890605	0.257447	2.37756	3.18392e-13	3.20383e-12	1091.46	4.07822e-08	3.5834e-07	27.495
Gm18935	433.206	processed_pseudogene	0.00548168	0.0771758	-20.6544	0.52903	0.778406	-1.52236	4.11928e-08	2.31001e-07	322.135	1.26151e-05	7.01421e-05	23.7434
Rabgap1l	76633.9	protein_coding	0.00549119	0.0772213	1.32083	0.85704	0.953295	-1.01833	4.24613e-25	1.10295e-23	-2.82909	1.4024e-13	2.62094e-12	-2.10335
Gm8532	1023.34	processed_pseudogene	0.00549323	0.0772213	-2.10298	0.649049	0.854466	-1.13211	0.885594	0.927376	1.04008	0.0299776	0.0690727	-1.78599
Tmprss11e	161.295	protein_coding	0.00549756	0.0772237	-37.8945	0.851925	0.951017	-1.20857	0.000205651	0.000652556	123.436	0.183374	0.299472	3.93677
Tpcn1	11080	protein_coding	0.00551569	0.0774198	-1.50252	1.13914e-07	4.5983e-06	-2.19326	0.000302983	0.00093227	-1.70858	0.282726	0.417934	-1.17048
Gm20069	1072.88	antisense_RNA	0.00553521	0.0775946	-3.37818	0.00369277	0.0240268	-3.89673	0.000540373	0.00158538	-5.01963	0.00085743	0.0031023	-4.35166
Gm15675	417.795	lincRNA	0.00554757	0.0775946	-6.86117	0.168395	0.397467	2.42988	3.79525e-05	0.000136459	17.1782	0.963225	0.978933	1.03038
Per3	467.661	protein_coding	0.00555035	0.0775946	-3.85818	0.290073	0.562221	-1.67701	0.592905	0.696577	1.3044	0.23549	0.362827	-1.76375
Ppm1l	2546.14	protein_coding	0.00555318	0.0775946	-2.02605	0.0131335	0.0639626	-1.8823	0.765307	0.838042	1.07975	0.990089	0.992913	1.00314
Slc38a6	4279.56	protein_coding	0.00555555	0.0775946	1.5252	0.00351412	0.0231548	-1.58909	1.50341e-15	1.92234e-14	-3.47837	0.0195305	0.048037	-1.43515
Kcnmb4os2	78.1319	antisense_RNA	0.00555686	0.0775946	-40.3757	0.0287455	?	-16.0917	0.621725	0.721376	2.09611	0.866406	0.918984	-1.19703
Limk1	9125.77	protein_coding	0.00555739	0.0775946	-1.41444	9.0752e-08	3.77499e-06	-1.9881	2.9811e-12	2.72402e-11	-2.44381	1.06361e-05	6.01605e-05	-1.73865
Selp	641.2	protein_coding	0.00562052	0.078417	-7.35823	0.0406601	0.147634	3.83181	1.94643e-07	9.97269e-07	41.1235	0.569434	0.69551	1.45852
Gm29739	307.907	processed_pseudogene	0.00564803	0.0787136	-11.3058	0.637631	0.849054	-1.48755	0.0593563	0.106719	5.27343	0.662498	0.771326	-1.44124
Trav19	505.104	TR_V_gene	0.00565026	0.0787136	-5.85345	0.00486068	0.0296943	-7.381	0.012952	0.0280584	-5.85387	0.0159642	0.0404873	-4.64237
Fah	4377.37	protein_coding	0.00568079	0.0790564	-1.97884	0.810001	0.935293	-1.06047	6.69525e-05	0.00023106	2.67155	0.142215	0.246341	1.4317
Gm8153	154.091	processed_pseudogene	0.00568338	0.0790564	24.5953	0.881204	0.962705	1.14911	0.824401	0.882967	1.22908	0.00476166	0.014154	26.3069
Nudt13	3079.16	protein_coding	0.00569511	0.0791603	-1.62806	0.0809557	0.240675	-1.35919	0.175899	0.267112	1.2717	0.731631	0.824014	1.06168
Fancd2	7700.98	protein_coding	0.00569956	0.0791629	-1.60788	0.890635	0.965519	1.01941	1.05002e-90	3.11529e-88	25.6165	1.37584e-72	4.21362e-70	15.6285
AC121801.1	1925.5	antisense_RNA	0.00572295	0.0794284	-2.1355	0.00227658	0.0164705	-2.36864	0.00672108	0.0155786	-2.15067	0.0158968	0.0403594	-1.93899
Zmiz2	62520.6	protein_coding	0.00577213	0.0800511	1.30557	0.194691	0.436601	1.13347	0.861299	0.90994	1.01701	0.10165	0.187756	1.17143
Casc1	93.2968	protein_coding	0.00580133	0.0803961	-32.981	0.430149	?	-2.15612	0.00237054	0.00611658	46.4519	0.256739	0.388289	3.03678
Cdca3	24382.9	protein_coding	0.00581399	0.0805114	-2.51697	0.795878	0.930209	-1.08609	3.4127e-42	2.01871e-40	89.8443	1.26766e-29	7.27198e-28	38.7683
Pmel	276.798	protein_coding	0.00584067	0.0807988	25.3579	0.893166	0.966574	-1.11458	0.00759203	0.0173642	9.59366	9.89414e-07	6.78721e-06	271.15
Tbc1d10a	16231.8	protein_coding	0.00584345	0.0807988	-1.38486	0.089181	0.2577	1.2226	0.00866417	0.0195595	1.36397	0.0672212	0.134556	-1.24133
Emd	59222.4	protein_coding	0.00585071	0.0808001	1.29819	0.676406	0.870387	-1.0402	0.00105715	0.00293296	1.36276	1.14435e-10	1.47515e-09	1.84025
Rab3il1	57.0007	protein_coding	0.00585224	0.0808001	109.106	0.723511	?	1.94729	0.0217796	0.0445349	-49.7057	0.94931	0.971254	1.12723
Stk38l	4567.1	protein_coding	0.00587528	0.0810579	1.47681	0.329342	0.605693	1.14782	0.978899	0.986484	1.00373	0.0721863	0.142689	1.29142
Gbp8	13269	protein_coding	0.0058869	0.0811349	1.6591	0.741683	0.906098	1.06326	9.34367e-12	8.05711e-11	-3.52365	1.08477e-05	6.1248e-05	-2.25818
Usp38	64764.6	protein_coding	0.0058896	0.0811349	1.25282	0.563348	0.802108	1.04863	1.38469e-06	6.25504e-06	-1.48534	0.00796313	0.0222065	-1.24325
Arhgap31	10034.4	protein_coding	0.00589753	0.0811839	1.52666	3.07609e-05	0.000537186	-1.94949	6.4268e-39	3.24553e-37	-7.86838	4.38097e-10	5.20237e-09	-2.64376
Pla2g16	63061.3	protein_coding	0.00590301	0.0811992	1.43609	1.15723e-11	1.26907e-09	-2.44737	2.69154e-20	5.06009e-19	-3.37627	0.7601	0.845159	1.04098
Crtam	4377.31	protein_coding	0.00592072	0.0813826	-1.66874	0.363918	0.639007	1.19109	0.000372932	0.00112884	-1.96169	6.69131e-13	1.15504e-11	-3.89909
Sectm1a	41.2303	protein_coding	0.0059383	0.0815634	47.5453	0.262447	?	4.25405	0.61989	0.719951	-1.79102	0.223133	0.348368	6.24028
D1Ertd622e	4917.72	protein_coding	0.00594266	0.0815634	-2.05016	0.0861405	0.251135	-1.56808	0.614715	0.715384	-1.14126	0.124622	0.221558	-1.49212
Catsper2	412.037	protein_coding	0.00601107	0.0824413	4.6227	0.928684	0.978475	1.05028	0.366664	0.480087	-1.63341	0.0776446	0.151243	2.69461
Crebl2	16218.7	protein_coding	0.00602677	0.0825746	-1.38392	0.0270903	0.109408	-1.31482	5.34255e-40	2.84956e-38	-5.00473	3.2104e-43	3.2425e-41	-5.26776
Vps26a	23786.5	protein_coding	0.00602968	0.0825746	-1.29337	0.884494	0.964176	-1.01378	0.546639	0.655153	-1.05833	0.00137258	0.00473521	-1.35021
Tppp	449.396	protein_coding	0.00603457	0.0825806	-5.38752	0.390346	0.665539	-1.7485	0.17938	0.271416	-2.37497	0.00132348	0.00458664	-7.31783
Cmtm3	5029.61	protein_coding	0.00604751	0.0826968	1.46495	0.359663	0.635376	-1.14221	7.78033e-15	9.33247e-14	-3.01773	3.3578e-05	0.000170157	-1.80348
Slc12a4	8700.95	protein_coding	0.00606174	0.0827833	1.36565	0.658687	0.859505	-1.05101	0.201671	0.29856	1.1549	8.30203e-06	4.78865e-05	1.65765
Gm5547	590.081	lincRNA	0.00606275	0.0827833	-5.16674	0.154807	0.375892	-2.31866	0.231621	0.333618	2.06061	0.893588	0.93635	-1.08139
Lrrc14	7463.72	protein_coding	0.00607452	0.082883	1.38287	0.0549036	0.183113	1.25545	0.862025	0.910251	-1.02067	0.521687	0.654496	1.07919
Gm20621	102.657	sense_overlapping	0.00608113	0.0829123	-20.0601	0.0513925	?	-10.6682	0.658242	0.752163	-1.77514	0.225307	0.350983	-3.33791
Hmox1	10558	protein_coding	0.00609864	0.08309	1.3788	0.898189	0.968385	1.01547	4.77209e-13	4.70714e-12	-2.3534	3.62322e-06	2.22286e-05	-1.73324
Gbp10	4627.28	protein_coding	0.00617276	0.0840382	2.16015	0.57631	0.809757	-1.1739	9.31563e-10	6.46983e-09	-5.68869	0.00446456	0.0133901	-2.24336
Gm45343	63.4052	TEC	0.00620767	0.0844516	99.0582	0.820381	?	-1.42974	0.13678	0.216197	-9.81338	0.119712	0.214221	14.4321
Rdh5	3145.96	protein_coding	0.00627425	0.0852948	-1.90303	0.0331972	0.127535	-1.65703	0.581547	0.68595	-1.1401	0.250679	0.381248	-1.30936
Arl4c	64498.1	protein_coding	0.0062804	0.0853161	-1.59561	0.393449	0.668274	-1.15727	0.190993	0.285788	-1.25078	0.0014399	0.00494587	-1.72454
Phf8	29227.3	protein_coding	0.00630575	0.0855978	1.28567	0.115776	0.307624	-1.1569	7.93375e-09	4.89747e-08	-1.70357	0.141668	0.245616	-1.14534
Trp53cor1	68.2143	lincRNA	0.00635234	0.0861672	68.5216	0.420086	?	-3.01634	0.287741	0.396173	-4.26199	0.0124947	0.0327829	48.4949
Gm8655	305.04	processed_pseudogene	0.00636457	0.0862702	-9.20752	0.940956	0.983465	1.05482	0.000285036	0.000880698	18.8555	0.360426	0.500897	1.94141
Aqp3	2610.81	protein_coding	0.00638448	0.0864768	-2.85464	7.91811e-07	2.53412e-05	-6.71472	0.590444	0.694373	-1.23317	0.0899298	0.170163	1.90745
Gm16148	173.649	processed_pseudogene	0.00639103	0.0865025	10.9735	0.995173	0.99997	1.00405	0.240417	0.343961	2.22087	0.000246079	0.00102378	24.2723
Ppm1m	20503.6	protein_coding	0.00647417	0.0875574	-1.34781	0.00257962	0.0181081	-1.39224	0.986388	0.991434	1.00188	0.753845	0.840715	1.03491
Cd72	315.195	protein_coding	0.00648477	0.0875574	-7.57217	0.0246428	0.101777	-5.56514	0.630385	0.728854	-1.45675	0.345228	0.484959	-1.98212
Ophn1	278.03	protein_coding	0.00648568	0.0875574	23.5303	1.28717e-06	3.87242e-05	235.258	0.000186648	0.000595939	21.9511	0.571809	0.697515	2.19553
Timp2	73219.2	protein_coding	0.00649202	0.0875574	1.36464	0.00443683	0.0277315	-1.3903	3.81998e-78	7.32665e-76	-8.62706	1.10769e-39	9.73738e-38	-4.54712
Gm42752	55.9631	TEC	0.00649254	0.0875574	-52.1113	0.472668	?	-2.46985	0.0612975	0.109576	16.0581	0.823253	0.889087	-1.31391
Plk-ps1	1602.33	processed_pseudogene	0.00651372	0.0877792	46.744	0.975077	0.993714	1.03617	0.00234093	0.00604426	33.5007	1.69061e-07	1.34035e-06	1511.29
Lrrc42	12606.9	protein_coding	0.00652315	0.0878426	-1.47176	0.353246	0.62968	-1.14148	0.943528	0.968914	1.01015	0.0857568	0.163851	-1.27638
Abhd14a	4849.29	protein_coding	0.0065324	0.0879034	-2.57691	0.20709	0.45394	1.53445	4.47559e-14	4.93511e-13	13.5969	0.000300021	0.00122512	3.43864
Gm16198	126.525	processed_pseudogene	0.00655668	0.0881662	-25.4305	0.94963	0.985666	-1.05494	6.58203e-05	0.000227401	106.01	0.0910747	0.171918	4.39764
Gm43587	1121.45	processed_pseudogene	0.00656878	0.0882651	2.29625	0.904364	0.969526	-1.03775	0.0477851	0.0882887	-1.82893	0.39213	0.532829	1.3029
Kit	352.747	protein_coding	0.00660023	0.0886235	-5.40603	0.000952038	0.00837345	-8.62262	0.297175	0.406744	-2.00809	0.702581	0.802443	-1.25899
Mib2	3232.47	protein_coding	0.00661439	0.0886989	1.70417	0.230739	0.485438	-1.26817	0.00254383	0.0065247	-1.81222	0.372675	0.513845	1.19256
Slc13a3	815.794	protein_coding	0.0066154	0.0886989	3.93588	0.00168275	0.0130735	4.50163	0.00270922	0.00690969	4.18615	0.0103379	0.0279052	3.66005
Herc4	31881.8	protein_coding	0.00662892	0.088775	-1.2571	0.00661214	0.0378087	-1.25805	0.491299	0.605379	-1.05994	0.495194	0.631927	-1.05913
Gbp7	27603.1	protein_coding	0.00663063	0.088775	1.51809	4.67784e-08	2.15126e-06	-2.33428	2.29435e-25	6.07603e-24	-5.00879	0.0247551	0.0586578	-1.41346
AC157571.1	122.421	processed_pseudogene	0.00667924	0.0893378	10.2667	0.365239	0.639965	2.21687	0.0908798	0.153539	-4.0048	0.873787	0.923236	1.1564
Gm1673	198.687	protein_coding	0.0066823	0.0893378	-32.3154	0.753934	0.91065	-1.35593	7.72562e-05	0.000264361	148.442	0.0653826	0.131513	6.22849
Art2a-ps	18462.4	polymorphic_pseudogene	0.00671863	0.089759	1.71346	0.0141505	0.0675726	-1.794	1.11948e-101	4.7237e-99	-123.23	7.30733e-67	1.87502e-64	-40.0884
Gm18942	375.329	processed_pseudogene	0.00675422	0.0901696	19.8773	0.682965	0.873742	1.32344	5.28906e-05	0.000185498	20.4018	7.4551e-08	6.28307e-07	306.423
Gm572	60.3658	protein_coding	0.00680167	0.0907378	-89.9771	0.446653	?	-3.34051	0.305719	0.415949	6.03202	0.31279	0.451723	-4.46535
Cd160	2143.39	protein_coding	0.0068314	0.091013	-1.92261	9.30532e-10	6.81897e-08	-8.77826	1.40414e-26	4.04581e-25	-40.4285	7.19896e-18	1.94721e-16	-8.85462
Apbb1ip	46121.8	protein_coding	0.0068321	0.091013	-1.29851	0.00717187	0.040326	-1.3007	2.20309e-25	5.85066e-24	-2.75482	1.85989e-25	8.67703e-24	-2.75019
Lpcat1	38603.4	protein_coding	0.00684155	0.0910735	1.25166	0.758016	0.912086	1.02598	0.025877	0.0517376	-1.20327	0.868417	0.920079	1.01388
Frmd4a	1804.93	protein_coding	0.00688099	0.0914202	1.85586	0.490326	0.748714	1.18103	1.83461e-07	9.45333e-07	-3.37669	0.0012388	0.0043192	-2.14886
Slc41a3	3969.55	protein_coding	0.00688183	0.0914202	-1.71934	5.37729e-06	0.000127768	-2.6015	2.81118e-11	2.31477e-10	-4.01098	1.40167e-06	9.32544e-06	-2.65087
Gm20186	1008.47	lincRNA	0.00688236	0.0914202	2.08316	0.358025	0.633912	1.28929	0.0675936	0.119171	-1.63959	0.957893	0.976562	-1.01476
Impg2	211.801	protein_coding	0.00689587	0.0915342	-10.5607	0.528353	0.777701	-1.60811	0.0032234	0.00806934	13.0268	0.36401	0.504918	1.98363
Gm8737	1159.92	processed_pseudogene	0.00690379	0.0915738	1.8829	0.835993	0.944672	-1.04836	0.628003	0.727052	1.11706	0.000723891	0.00266794	2.20502
Sesn3	156598	protein_coding	0.0069121	0.0916186	1.53295	0.124326	0.323653	-1.27518	0.0367718	0.0703074	-1.39136	0.0315895	0.0721286	1.40495
Hk1os	542.805	antisense_RNA	0.00691854	0.0916385	-3.83677	0.452016	0.722078	-1.44037	0.0342406	0.0660396	2.88554	0.868337	0.920079	1.08327
Zcwpw1	1410.48	protein_coding	0.00692392	0.0916444	2.01893	0.443293	0.715126	-1.22519	0.00227534	0.00588853	-2.22243	0.684419	0.787955	1.113
Abcc1	22140.9	protein_coding	0.00693693	0.0917512	1.34717	0.00119218	0.00998172	1.42967	0.0723957	0.126498	1.21867	0.211077	0.333827	1.14835
Xrn2	77729.4	protein_coding	0.00697459	0.0921614	-1.27306	0.363335	0.638554	-1.08487	0.657029	0.75132	-1.04058	0.0256292	0.060438	-1.22109
Gm11448	977.518	processed_pseudogene	0.00697786	0.0921614	3.01268	0.373683	0.648959	1.43301	0.966677	0.98104	-1.01694	0.0771989	0.15056	2.06732
Akt3	7596.69	protein_coding	0.00698592	0.0922022	1.45496	0.0705852	0.217854	-1.28981	2.82484e-06	1.21546e-05	-1.92555	0.853948	0.910942	-1.02608
Ppdpf	26327.3	protein_coding	0.00700351	0.0923688	-1.49952	0.00604442	0.0351199	-1.51193	0.160774	0.247951	-1.23522	0.176479	0.290757	-1.22508
Ffar2	188.667	protein_coding	0.00702035	0.0924976	14.9826	0.423759	0.696655	2.03551	0.666924	0.75916	1.46263	0.018457	0.045794	10.7658
Gm11025	179.793	processed_pseudogene	0.00702325	0.0924976	-5.29374	0.697769	0.882453	-1.28502	0.98808	0.992418	1.00977	0.0218075	0.0527291	-4.07973
Cbfa2t2-ps1	642.516	processed_pseudogene	0.00705629	0.0928669	5.77577	0.488724	0.746777	1.56012	0.698644	0.786637	-1.28067	0.104714	0.192249	2.89078
Gm4739	124455	processed_pseudogene	0.0070849	0.0931775	-1.41393	0.470951	0.736237	-1.09662	4.63493e-51	3.82644e-49	6.88493	5.11038e-39	4.39076e-37	5.33985
Htatip2	19512	protein_coding	0.00716441	0.0941211	1.3546	0.0150991	0.0708084	-1.31781	9.27897e-07	4.29834e-06	-1.74314	0.833523	0.896761	1.02407
Lst1	602.823	protein_coding	0.00716679	0.0941211	-4.21866	0.203892	0.449791	-1.95832	0.202784	0.300043	1.99074	0.880193	0.92737	-1.08212
Gm867	72.1021	protein_coding	0.00718934	0.094262	63.0149	0.455517	?	-2.73267	0.409026	0.524203	-3.03458	0.00889227	0.0244209	56.7457
Tcea3	55.3385	protein_coding	0.00719049	0.094262	-73.6637	0.0358925	?	-29.3892	0.952529	0.974703	1.11239	0.561112	0.688268	-2.25325
Mindy4	330.848	protein_coding	0.00719465	0.094262	5.12873	0.477652	0.739919	-1.47492	0.415083	0.530318	1.57078	3.94129e-05	0.00019632	11.8821
Gm12534	497.475	antisense_RNA	0.00719782	0.094262	6.85633	0.00823654	0.0449115	6.34236	0.309984	0.420727	2.00912	0.286539	0.422173	2.17193
AC154627.2	1084.33	processed_transcript	0.00721712	0.0944482	3.74695	0.945376	0.984565	-1.03487	0.00152286	0.00408709	-4.78944	0.671393	0.778339	-1.23516
Them6	7768.27	protein_coding	0.00722738	0.0945159	-1.59192	0.0004323	0.00458063	1.83189	7.64241e-09	4.72838e-08	2.70985	0.670467	0.777407	-1.07616
Irf8	23173.9	protein_coding	0.00725794	0.0948084	1.49587	1.55574e-08	8.38387e-07	-2.33616	0.00148573	0.00399647	-1.61142	2.4061e-07	1.85795e-06	2.16865
Chst10	16210.2	protein_coding	0.00726327	0.0948084	-1.358	0.643529	0.851497	-1.05592	8.52065e-21	1.65939e-19	-2.9584	6.844e-31	4.17858e-29	-3.80475
Snap91	125.864	protein_coding	0.00726507	0.0948084	87.72	0.0240644	0.100127	38.3839	0.700555	0.788415	1.75162	0.442873	0.582562	4.00304
Mettl8	7360.36	protein_coding	0.00729316	0.0951081	-1.34597	0.398775	0.67322	-1.09725	0.00136997	0.00371455	1.42605	0.17037	0.282744	1.16252
Dagla	1166.67	protein_coding	0.00733624	0.0956028	-3.30679	0.368786	0.643767	-1.46206	3.02843e-06	1.29688e-05	7.89883	0.00334373	0.0104066	3.49237
Gm13408	20121.3	processed_pseudogene	0.00735978	0.0958424	1.68408	0.759963	0.912865	-1.06114	0.891547	0.931992	1.02683	0.0018008	0.00601954	1.835
Arhgef39	2429.08	protein_coding	0.00738944	0.0961611	-2.36735	0.792575	0.928871	-1.08212	5.47082e-15	6.65897e-14	11.8377	3.39948e-08	3.01571e-07	5.41103
Rundc3b	1218.61	protein_coding	0.00741855	0.0964723	-2.66292	0.354256	0.63037	-1.41025	0.645641	0.741872	-1.18627	0.0273169	0.0637451	-2.23999
Tspan17	2470.53	protein_coding	0.00744487	0.0967468	-1.71155	6.09765e-08	2.70888e-06	-3.01945	0.0512201	0.0938954	-1.49511	0.404458	0.545987	1.17995
Fhl3	10658.7	protein_coding	0.00745447	0.0967821	-1.34726	0.40137	0.675642	-1.09748	0.00105365	0.0029241	1.44077	0.148278	0.254636	1.17366
Gm20234	367.884	antisense_RNA	0.007458	0.0967821	-3.41949	0.231209	0.486136	-1.78732	0.31484	0.425997	-1.62792	0.0134691	0.034972	-3.11453
Snrnp200	95609.7	protein_coding	0.00746996	0.0968695	1.28917	0.0143196	0.0681722	1.26189	0.671832	0.763374	1.04103	0.516793	0.65048	1.06353
Ttc39b	63578.7	protein_coding	0.00749769	0.0969879	1.29378	0.000956301	0.00839681	-1.37606	3.65101e-11	2.98045e-10	-1.89409	0.520748	0.65375	-1.0639
Cuedc2	11352.3	protein_coding	0.00750363	0.0969879	1.40333	0.10303	0.284297	-1.22122	2.34785e-15	2.95043e-14	2.67641	4.05575e-34	2.86285e-32	4.58677
Gm6478	351.228	processed_pseudogene	0.0075116	0.0969879	8.79906	0.965287	0.991034	1.03482	0.652347	0.747091	-1.42342	0.0285163	0.066081	5.97365
Pik3ip1	4950.49	protein_coding	0.007513	0.0969879	-3.47707	0.000829236	0.00752066	-4.7884	0.103051	0.170767	-2.14897	0.339053	0.478693	-1.56046
Sbk1	14574.3	protein_coding	0.00751638	0.0969879	-1.43738	4.88422e-10	3.84896e-08	-2.36079	2.02309e-13	2.0787e-12	-2.75205	0.000147282	0.000647961	-1.6756
Cxxc5	11857	protein_coding	0.00752225	0.0969879	1.61766	0.509716	0.763455	-1.14741	8.11601e-81	1.69348e-78	-41.5004	8.34269e-58	1.53797e-55	-22.3588
Wdr90	7216.91	protein_coding	0.00752282	0.0969879	1.7557	0.93651	0.981642	1.0165	1.01427e-08	6.17271e-08	3.27468	1.10932e-16	2.77521e-15	5.65606
Tbc1d10b	33583.4	protein_coding	0.00752319	0.0969879	1.28576	0.302501	0.576687	-1.10154	0.186625	0.280417	1.13197	5.09159e-07	3.70135e-06	1.60323
4931415C17Rik	68.0799	processed_transcript	0.00753005	0.0969879	48.2356	0.515111	?	-2.2263	0.620104	0.720067	-1.84066	0.00502209	0.014835	58.3417
Cd81	22512.7	protein_coding	0.00753132	0.0969879	-1.35995	0.0658182	0.20668	-1.23374	3.66027e-09	2.36078e-08	1.9689	3.94679e-07	2.92969e-06	1.78617
Snx11	11963.4	protein_coding	0.00760307	0.0978441	1.31632	0.986598	0.997668	1.00178	3.78929e-18	6.01597e-17	-2.47581	1.43214e-09	1.59119e-08	-1.88421
Gm39363	66.0663	lincRNA	0.00761431	0.0979208	-67.2633	0.696155	?	1.72247	0.02191	0.0447823	37.8534	0.418533	0.559458	-3.06074
Stx1a	1054.03	protein_coding	0.00762836	0.0980336	-2.32714	0.0357858	0.134812	-1.93046	0.206275	0.304143	1.49849	0.482486	0.620328	1.24306
Dclk2	3654.61	protein_coding	0.00764464	0.0981242	1.46965	7.32104e-07	2.38192e-05	-2.01188	0.918172	0.951703	-1.0148	6.19678e-14	1.18733e-12	2.91363
Fntb	6738.78	protein_coding	0.00764629	0.0981242	-1.39837	0.0470642	0.164228	-1.28403	0.393099	0.507525	1.11409	0.855754	0.912244	1.023
Smarcd1	19324	protein_coding	0.00765126	0.0981242	1.2283	0.385675	0.661217	1.0692	0.717036	0.800979	1.02828	0.0311113	0.0713196	1.18129
Hist1h2bc	272.14	protein_coding	0.00767294	0.0982719	-12.2042	0.599491	0.823424	-1.46839	0.000147231	0.000478786	34.0786	0.0574088	0.118629	4.10027
Plagl1	3200.7	protein_coding	0.00767336	0.0982719	2.02994	0.00660011	0.0377748	-2.05738	0.0231095	0.0469159	-1.82824	0.00186466	0.00620726	2.28435
AC129975.2	166.701	processed_pseudogene	0.0076862	0.0983686	-31.0346	0.95859	0.9886	-1.05231	9.91045e-05	0.000333061	141.262	0.118638	0.212679	4.78986
Ncoa3	71867.9	protein_coding	0.0077111	0.0986192	1.35621	0.0238351	0.0994367	1.29498	0.889093	0.930041	1.01607	0.587142	0.709698	1.06411
AC149222.1	2523.94	protein_coding	0.00773686	0.0988075	-6.91388	0.646719	0.85317	-1.39139	0.00873029	0.0196854	6.71406	0.676158	0.781865	1.35118
Csf2rb	121.957	protein_coding	0.00774111	0.0988075	25.2899	0.00770232	0.0426059	-11.9584	0.653074	0.74781	-1.54235	8.72348e-06	5.01185e-05	196.082
Gm44524	81.3333	processed_pseudogene	0.00774178	0.0988075	-65.3733	0.651808	?	1.85254	0.00940897	0.0210507	59.2363	0.600045	0.721346	-2.04447
G6pc3	10411.2	protein_coding	0.00778915	0.0993171	1.38035	0.0139564	0.0669512	1.34299	0.000175361	0.000563031	1.56892	7.90478e-05	0.000371801	1.61257
Pptc7	47426.8	protein_coding	0.00779319	0.0993171	1.28124	0.0132969	0.0645181	1.26277	7.58929e-24	1.8334e-22	-2.56507	4.81938e-23	1.88293e-21	-2.5281
Tet1	1340.68	protein_coding	0.00780243	0.0993171	-2.31595	0.15482	0.375892	-1.56847	0.578812	0.6837	1.19388	0.496854	0.633401	-1.23678
Serpinb1a	427.629	protein_coding	0.00780822	0.0993171	-4.38444	0.00012244	0.00167402	-10.3264	0.0350541	0.0674238	-3.67115	0.415709	0.556859	-1.55872
Angel1	5549.3	protein_coding	0.00780845	0.0993171	1.52306	0.44217	0.71437	1.1318	2.93887e-05	0.000107562	-1.9438	0.0216933	0.0524929	-1.44445
Ormdl3	35601.2	protein_coding	0.00782572	0.0994284	1.2948	0.0220171	0.0936711	1.25005	0.0768839	0.133078	-1.18755	0.160594	0.270261	-1.1465
Ect2l	153.682	protein_coding	0.00782791	0.0994284	-34.907	0.535994	0.783361	-1.91435	0.000694323	0.00199997	89.5175	0.134401	0.235382	4.90928
Pdxk-ps	57.1681	transcribed_unprocessed_pseudogene	0.00784988	0.0995871	58.5331	0.55022	?	-2.2421	0.341115	0.453896	-3.58905	0.0193402	0.0476325	36.566
Nfkb2	35280.5	protein_coding	0.00785113	0.0995871	1.44608	0.0299493	0.117888	1.35183	0.603014	0.70466	-1.07479	0.972867	0.983032	-1.00474
Arntl	6451.3	protein_coding	0.00787551	0.0997505	-1.40274	4.72553e-05	0.000762405	-1.73842	1.92463e-23	4.51171e-22	-3.78801	7.81233e-18	2.11011e-16	-3.05655
Creb3l2	9927.33	protein_coding	0.00787793	0.0997505	1.57557	0.857213	0.953295	-1.03124	0.55313	0.661013	-1.10659	0.0249221	0.0589903	1.46828
Cdc20	40805.6	protein_coding	0.00788013	0.0997505	-1.3766	0.751803	0.909615	1.03598	3.39299e-169	9.20373e-166	25.5199	5.84743e-138	1.23368e-134	17.8945
Fam3c	24945.5	protein_coding	0.00789027	0.0997634	-1.25521	0.0110194	0.0560511	-1.24688	2.12475e-09	1.4176e-08	-1.67768	1.07894e-09	1.21296e-08	-1.68887
Gm16045	65.2414	antisense_RNA	0.00789189	0.0997634	62.9964	0.309748	?	4.11367	0.882049	0.92517	-1.22059	0.114314	0.206526	12.5463
Slc25a17	33291.6	protein_coding	0.00790006	0.0997987	1.29252	0.245665	0.505293	-1.11801	0.000854649	0.00242246	1.37854	8.77332e-13	1.48872e-11	1.99205
Ltbp4	291.887	protein_coding	0.00792272	0.100017	-5.0894	0.314297	0.589971	-1.84632	0.45434	0.569327	1.59821	0.359684	0.50016	-1.72474
Hist1h4b	248.743	protein_coding	0.00793149	0.10006	25.2299	0.454856	0.724904	-1.91727	0.0436591	0.0816748	6.24561	1.54353e-06	1.01872e-05	302.116
Igf2bp2	190.98	protein_coding	0.00797005	0.100478	-6.58393	0.149332	0.367517	-2.91021	0.697757	0.785826	-1.34211	0.108657	0.198077	-3.03633
AC134596.2	8665.59	unprocessed_pseudogene	0.00799895	0.100715	-1.67733	0.920508	0.974488	1.01945	1.79204e-08	1.05087e-07	2.98977	0.0038874	0.0118825	1.74845
Hist1h2ab	236.601	protein_coding	0.00799971	0.100715	18.5453	0.904573	0.969552	1.08521	0.000718193	0.00206434	12.4176	4.29227e-07	3.16511e-06	212.205
Gm12799	6956.61	processed_pseudogene	0.00803027	0.101031	1.38919	0.0215318	0.0924339	1.32819	0.103963	0.172076	1.22146	0.0490429	0.104129	1.27756
Trip13	13499.5	protein_coding	0.00803656	0.101042	-1.65982	0.00525658	0.0315838	1.6298	1.06323e-79	2.17083e-77	33.2212	1.44895e-43	1.47126e-41	12.2806
Acy3	262.804	protein_coding	0.00805393	0.101192	6.95364	0.354821	0.630444	-1.88876	0.62878	0.727605	-1.39512	0.00214336	0.00703025	9.41409
1700084E18Rik	89.6933	antisense_RNA	0.00806762	0.101258	-33.1478	0.671464	?	1.55598	0.000699699	0.00201454	84.8221	0.637818	0.752743	1.64456
Gm18432	2161.99	processed_pseudogene	0.0080701	0.101258	2.01232	0.197349	0.440294	1.40136	0.493313	0.607145	1.19566	0.0412624	0.0902639	1.71694
Rpp40	2343.87	protein_coding	0.00808702	0.101336	-2.08195	0.0605973	0.195613	1.67236	6.21886e-05	0.000215638	3.02311	0.607067	0.72698	-1.15172
Gm45513	62.633	processed_pseudogene	0.00808727	0.101336	67.3107	0.856318	?	1.29049	0.574342	0.679774	-2.18019	0.0482734	0.102852	23.9241
Gas7	192.614	protein_coding	0.00810504	0.101491	-12.5376	0.330737	0.606534	-2.57516	0.964146	0.980404	1.04587	0.0977351	0.182172	-4.65514
Lrp8os3	127.827	bidirectional_promoter_lncRNA	0.0081365	0.101741	28.2851	0.720997	0.894162	1.4037	0.118499	0.192034	4.55871	0.000285802	0.00117326	91.8594
Dzip1	2078.05	protein_coding	0.00813956	0.101741	-2.29527	3.91867e-05	0.000653751	-4.2015	3.8573e-12	3.46792e-11	-10.9237	2.16523e-08	1.9958e-07	-5.96758
Ppp3ca	5905.09	protein_coding	0.00814148	0.101741	-1.60233	0.0122454	0.0605973	-1.57689	6.10819e-05	0.000211995	-2.06624	3.40164e-05	0.000172149	-2.09957
Sh3rf1	16590.2	protein_coding	0.00821351	0.102572	1.40821	0.0596753	0.193954	1.27833	0.00199706	0.00523181	-1.49302	0.0195555	0.0480859	-1.35533
Crybg3	5243.11	processed_transcript | protein_coding	0.00824558	0.102873	2.11559	0.446264	0.71739	-1.24182	0.0172503	0.0361533	-1.96527	0.307186	0.445732	1.3368
Ints3	31176.7	protein_coding	0.00824868	0.102873	1.2301	0.0252548	0.103867	1.19162	0.119354	0.193156	1.12956	0.0504368	0.10648	1.16604
Zmynd8	36955.4	protein_coding	0.00826323	0.102985	1.52901	0.887905	0.965086	1.02293	0.183676	0.276665	-1.23826	0.241962	0.370455	1.20713
Lrrc8d	20504.8	protein_coding	0.0082901	0.103251	1.33535	0.197071	0.440048	-1.15258	0.000190354	0.000606859	-1.50628	0.844448	0.904263	1.02179
Cask	953.939	protein_coding	0.00831663	0.103512	2.68852	0.12194	0.319242	1.81333	0.0202024	0.0416462	-2.38793	0.215506	0.339418	-1.61059
C1ql3	174.668	protein_coding	0.00832456	0.103541	-22.555	0.00136714	0.0111374	16.54	7.46191e-07	3.50536e-06	295.949	0.800615	0.874336	-1.26055
Slc37a1	20309.1	protein_coding	0.00833102	0.103552	-1.277	0.832078	0.943776	-1.01998	0.364836	0.478188	-1.08805	0.000873194	0.00315633	-1.36222
Hist1h2ae	266.399	protein_coding	0.00835112	0.103733	21.6514	0.772725	0.9198	-1.25637	0.00559171	0.0132059	10.1895	6.76742e-07	4.7805e-06	277.176
Acbd7	388.725	protein_coding	0.00839514	0.104154	-17.5679	0.686724	0.875616	-1.30078	3.28278e-08	1.8646e-07	317.576	1.20802e-05	6.75242e-05	23.5142
Drc3	110.669	protein_coding	0.00839629	0.104154	25.2872	0.574332	?	-1.65706	0.262148	0.367844	2.83555	7.1233e-05	0.000338821	118.816
Btbd11	7929.47	protein_coding	0.00840502	0.104193	1.73296	0.0130097	0.0635372	1.71464	1.50791e-18	2.48112e-17	-6.41285	6.80271e-18	1.84792e-16	-6.34503
Gng12	5889.43	protein_coding	0.00842454	0.104365	-1.63119	6.09174e-06	0.0001418	-2.27518	8.11087e-06	3.25523e-05	2.28517	2.02155e-10	2.51376e-09	3.18736
Sipa1l2	1019.79	protein_coding	0.00843392	0.104412	-2.08514	0.000657196	0.00632667	-2.67352	0.065741	0.116304	-1.70849	0.299109	0.436581	-1.33249
Pde4d	10350.3	protein_coding	0.0084516	0.104561	-1.58322	3.14355e-05	0.000545366	-2.04414	4.24117e-08	2.37485e-07	2.59411	2.2884e-12	3.66376e-11	3.34935
Mcoln3	2458.44	protein_coding	0.00845764	0.104566	-1.78759	0.00125324	0.0104019	-2.07401	0.00883785	0.0198949	-1.80808	0.0441935	0.0956259	-1.55839
Rb1	32585.2	protein_coding	0.00846349	0.104569	-1.31646	0.134065	0.341245	-1.17038	0.0024346	0.00626312	-1.37412	3.13702e-05	0.000160295	-1.54563
Gm8343	832.77	processed_pseudogene	0.00849681	0.104842	2.53784	0.691087	0.878181	1.13571	0.00048204	0.00142814	3.14043	1.93813e-08	1.79781e-07	7.01756
Cmpk2	3072.58	protein_coding	0.00849689	0.104842	-2.24218	0.000185371	0.00231818	-3.22223	0.00103605	0.00288031	-2.79297	0.030289	0.0696879	-1.94348
Hsf2bp	278.031	protein_coding	0.00850315	0.10485	-6.58191	0.00915683	0.0484963	-6.23456	0.561803	0.668768	1.53713	0.578289	0.7028	1.45601
Rapgef3	229.111	protein_coding	0.00853425	0.105163	-8.26237	0.161473	0.386957	-2.65396	0.00721707	0.0165965	8.66712	0.141297	0.24513	2.78397
Atg16l2	10703.8	protein_coding	0.00856116	0.105311	1.3949	0.315046	0.590438	-1.13618	0.0217533	0.044486	-1.33746	0.18125	0.296867	1.18497
Fbxo21	12015	protein_coding	0.00856421	0.105311	1.3156	0.129325	0.332962	1.16929	5.76159e-05	0.000200736	1.5155	2.9496e-07	2.23403e-06	1.70512
Gnaq	10322.6	protein_coding	0.00856477	0.105311	1.66503	0.364667	0.639499	-1.19569	1.06647e-14	1.26091e-13	-4.5365	2.52497e-05	0.000132078	-2.27866
Pik3c2b	716.334	protein_coding	0.00857334	0.105311	-4.68506	0.732107	0.901169	1.21828	0.00923957	0.0207181	4.6209	0.713964	0.811441	-1.23519
Gm5224	775.91	processed_pseudogene	0.00857457	0.105311	-2.63151	0.444419	0.715831	-1.32246	0.164027	0.252109	1.67734	0.636803	0.751847	-1.18632
Ccl4	6960.04	protein_coding	0.00858977	0.105428	1.77138	0.650154	0.85523	-1.1021	0.000679374	0.00196107	2.07837	1.00865e-10	1.31179e-09	4.05748
Gm12369	1633.27	processed_pseudogene	0.00860564	0.105553	-1.78568	0.91738	0.973474	-1.02273	0.0019399	0.0050926	1.98212	0.558188	0.686278	1.13525
Zfp264	59.0571	transcribed_unprocessed_pseudogene	0.00861372	0.105582	-81.0271	0.366307	?	4.18059	0.0528922	0.0964854	26.307	0.102737	0.189396	-12.8764
Lrrc8c	55780.2	protein_coding	0.0086251	0.105652	-1.39709	4.09641e-08	1.91761e-06	-2.00935	0.148292	0.231503	1.20222	1.64429e-05	8.93836e-05	1.72907
Nbr1	28746.6	protein_coding	0.00863926	0.105659	1.35606	0.174862	0.40776	-1.17203	8.71265e-15	1.04129e-13	-2.46875	0.000156398	0.000683628	-1.55331
Coa4	4811.27	protein_coding	0.00864058	0.105659	1.58889	0.440644	0.712913	-1.14564	0.239279	0.342746	-1.23006	0.0265446	0.062237	1.47984
B3gnt4	76.3744	protein_coding	0.00864423	0.105659	-53.3666	0.283969	?	-4.09373	0.0586171	0.10557	18.3827	0.789311	0.866176	1.41013
AC151971.3	66.5237	unprocessed_pseudogene	0.00864846	0.105659	-127.969	0.99991	?	-1.00023	0.95788	0.977336	1.11239	0.010233	0.027663	-115.013
Paqr4	11386.2	protein_coding	0.00865927	0.105722	-1.49348	0.000602034	0.0059378	-1.66383	5.60797e-20	1.02983e-18	3.99784	2.02548e-23	8.16555e-22	4.45384
Erlin2	9209.72	protein_coding	0.00870446	0.106204	1.28551	0.000473043	0.0049113	1.4085	0.000945922	0.00265305	-1.37422	2.7394e-05	0.000142197	-1.5057
Phc2	47502.9	protein_coding	0.00872005	0.106324	1.22287	0.255567	0.518407	1.09178	7.88754e-08	4.26691e-07	-1.51123	0.000101157	0.000463618	-1.34922
Gm9844	35287.2	protein_coding	0.0087307	0.106384	-1.33041	0.00048818	0.00503992	-1.4615	0.283008	0.391014	1.12417	0.052146	0.109469	1.23493
Chad	91.6028	protein_coding	0.00874707	0.106514	-127.724	0.779615	?	-1.61276	0.119375	0.193173	18.5509	0.387653	0.528562	-4.26913
H2-T23	53768.8	protein_coding	0.0087599	0.1066	1.28192	0.00139601	0.0113196	-1.35591	2.71527e-17	4.04691e-16	-2.23463	0.00815177	0.0226494	-1.28563
Pml	51782.2	protein_coding	0.00877052	0.106659	1.29966	6.34665e-05	0.000973996	1.48968	3.96846e-10	2.86296e-09	1.86574	1.09311e-06	7.43677e-06	1.62776
Gcnt1	12160	protein_coding	0.0088249	0.107085	1.58289	0.00522253	0.0314636	1.63149	0.28115	0.389017	1.20738	0.368066	0.509234	1.17141
AC154556.1	84.899	processed_pseudogene	0.0088255	0.107085	21.0611	0.994479	?	1.00585	0.634551	0.732028	1.49714	0.00294968	0.0093076	31.3481
Tap2	99512.1	protein_coding	0.00882778	0.107085	1.25362	0.000354292	0.00389248	-1.36277	2.2168e-21	4.4827e-20	-2.27377	0.000943588	0.00338757	-1.33094
Akap1	5924.26	protein_coding	0.00883205	0.107085	-1.60875	0.000184768	0.00231432	1.92139	6.02322e-28	1.84764e-26	7.10103	2.76226e-06	1.73732e-05	2.29731
Irak3	971.839	protein_coding	0.00883437	0.107085	2.1725	0.840122	0.946058	-1.06461	4.35875e-05	0.000155134	-3.43526	0.194507	0.313336	-1.48528
Chsy1	8967.2	protein_coding	0.00884632	0.10716	-1.53705	0.47648	0.739526	-1.12334	0.000890309	0.00251266	1.72575	0.155358	0.26419	1.26125
Gyg	46266.6	protein_coding	0.00885309	0.107162	-1.37167	0.0990345	0.276788	1.21904	6.0842e-22	1.27232e-20	3.18964	8.00546e-08	6.69932e-07	1.90754
Soga1	108.758	protein_coding	0.00885807	0.107162	39.6566	0.649579	?	-1.68362	0.677155	0.768228	1.61984	0.000795488	0.00290614	108.151
Fnip1	10809.1	protein_coding	0.00895697	0.108288	1.4757	0.295507	0.569025	-1.16884	0.0643987	0.114259	-1.317	0.0704359	0.139899	1.30969
Ostf1	38671.2	protein_coding	0.00897162	0.108395	-1.31315	5.60432e-10	4.35084e-08	-1.90663	0.169066	0.258555	1.15438	6.71041e-07	4.74552e-06	1.6761
Rnf26	26595.5	protein_coding	0.00900442	0.10872	1.31166	0.903218	0.969458	1.01244	9.04975e-29	2.90756e-27	3.13185	4.0864e-42	3.95881e-40	4.05744
Gm12430	3472.81	processed_pseudogene	0.00901493	0.108777	-1.54666	0.870941	0.957615	1.0285	0.00560029	0.0132229	-1.60359	3.3212e-08	2.95238e-07	-2.55088
Gm12279	54.6079	antisense_RNA	0.00902574	0.108836	-50.0077	0.883615	?	1.20963	0.0239454	0.0483955	30.1588	0.588958	0.711486	-2.00575
Ints13	21741.7	protein_coding	0.00904005	0.108938	-1.27963	0.0014268	0.0114771	1.35068	2.52773e-07	1.27244e-06	1.62648	0.519686	0.652981	-1.06264
Setd7	29938.9	protein_coding	0.0090522	0.109014	-1.30733	0.0315782	0.122759	-1.2487	0.000755362	0.00216169	-1.41554	0.00013038	0.000582506	-1.48201
Gm26737	382.73	antisense_RNA	0.00907695	0.109226	16.3536	0.98054	0.995276	1.01514	7.99923e-06	3.21527e-05	22.4839	7.62642e-09	7.52653e-08	362.209
Sapcd2	4617.63	protein_coding	0.00908155	0.109226	-4.09444	0.650755	0.855582	1.24506	8.07643e-20	1.45636e-18	125.229	1.02651e-10	1.33228e-09	24.5651
Gm21182	1011.75	processed_pseudogene	0.00910926	0.109473	3.16348	0.280086	0.550247	1.59709	0.408169	0.523316	1.43008	0.0186306	0.0461402	2.83267
Abcd4	4243.83	protein_coding	0.0091139	0.109473	1.60383	0.00286163	0.019648	-1.72078	0.00295283	0.00745391	-1.71667	0.0088492	0.0243132	1.60767
Spats2l	136.98	protein_coding	0.00916774	0.109853	-33.3275	0.000563843	0.00564996	-126.556	0.456419	0.571178	-3.21772	0.885325	0.930775	1.18013
Lrig1	36136.3	protein_coding	0.0091691	0.109853	1.46321	0.962608	0.990175	-1.00694	2.17651e-25	5.78819e-24	-4.61008	7.98597e-15	1.68674e-13	-3.12895
Trav4n-3	467.346	TR_V_gene	0.00917028	0.109853	-2.70511	0.000360401	0.0039358	-4.54446	0.00473784	0.0113891	-3.33709	0.0703941	0.139846	-1.98642
Trav4d-3	467.346	TR_V_gene	0.00917028	0.109853	-2.70511	0.000360401	0.0039358	-4.54446	0.00473784	0.0113891	-3.33709	0.0703941	0.139846	-1.98642
Gm14032	832.506	processed_pseudogene	0.00917797	0.109853	2.88169	0.691331	0.87842	1.17989	0.00430363	0.0104846	-3.20685	0.511418	0.64588	-1.31303
Gm11295	140.821	processed_pseudogene	0.00918215	0.109853	-28.1815	0.74447	0.907705	-1.42244	0.0216768	0.0443486	19.1596	0.975164	0.984079	-1.03406
Aars2	3215.05	protein_coding	0.00918696	0.109853	1.65317	0.106946	0.291827	1.35695	0.00748397	0.0171563	1.66072	0.000254479	0.00105503	2.02325
Gm21411	184.763	protein_coding	0.00923833	0.110396	50.3249	0.684056	0.874561	-1.67077	0.511198	0.623339	2.30573	0.000432775	0.00169678	193.869
Fbxl17	14856.3	protein_coding	0.00925098	0.110413	1.32091	0.385251	0.66078	-1.09879	2.70872e-10	1.99122e-09	-1.97378	0.00433673	0.0130583	-1.35991
Il17f	258.916	protein_coding	0.0092516	0.110413	-31.1806	0.0105165	0.0539837	-14.5323	0.0102129	0.022673	30.0861	0.0112338	0.0299336	14.0221
Mmachc	5418.7	protein_coding	0.00929426	0.110819	1.57532	0.00192077	0.014433	1.71398	0.0227457	0.0462514	1.48335	0.0770261	0.150354	1.36335
Cd48	97647.1	protein_coding	0.00929761	0.110819	-1.36934	0.0832202	0.245174	-1.23284	0.0844117	0.144202	1.23197	0.391061	0.53191	1.10917
Ppbp	61.8197	protein_coding	0.00932137	0.111031	-118.934	0.999909	?	-1.00023	0.957683	0.977293	1.11239	0.0110242	0.0294661	-106.893
Pofut2	8740.4	protein_coding	0.0093746	0.111558	1.38855	0.0300513	0.118173	1.32007	0.00459864	0.0111079	-1.43167	0.0158014	0.0401387	-1.36106
Trav12d-3	615.736	TR_V_gene	0.00937759	0.111558	-3.67459	2.09697e-05	0.000388707	-12.8022	6.32554e-05	0.000219138	-11.0089	0.0215335	0.0521862	-3.15986
Gm31274	784.688	processed_pseudogene	0.0093925	0.111664	-4.24585	0.949181	0.985582	-1.02825	9.82079e-12	8.44553e-11	38.9464	1.0712e-06	7.29813e-06	9.43191
Gm8077	45.9846	processed_pseudogene	0.00941437	0.111845	-72.5445	0.999659	?	-1.00068	0.225553	0.326732	8.01385	0.147074	0.253072	-9.04624
Kctd14	91.4371	protein_coding	0.00941976	0.111845	42.7319	0.243261	?	-4.13125	0.694504	0.783137	-1.61828	0.00110068	0.00389413	109.088
Tpmt	1761.72	protein_coding	0.00944713	0.112098	-2.09382	0.923915	0.976334	-1.02618	2.72664e-09	1.79147e-08	5.32726	0.000464236	0.00180522	2.61088
Gm11191	63.5099	processed_pseudogene	0.00946702	0.112253	76.0689	0.862408	?	1.29843	0.483145	0.597146	-2.82703	0.0731381	0.144375	20.7233
Cpd	30792.6	protein_coding	0.00947228	0.112253	1.59104	0.000203178	0.00250097	-1.93682	0.000282974	0.000875669	1.91089	3.08884e-23	1.22701e-21	5.88851
Cpeb2	3087.94	protein_coding	0.00958321	0.113452	-1.55094	0.0645946	0.204365	-1.38442	0.000310935	0.00095488	-1.87502	1.44712e-05	7.9439e-05	-2.10055
Rpl10-ps6	1185.04	processed_pseudogene	0.00958569	0.113452	3.0618	0.571476	0.806941	-1.27376	0.581968	0.686318	-1.26521	0.00920889	0.025203	3.08251
Rps6kc1	5548.96	protein_coding	0.00961668	0.113625	1.40672	0.479221	0.740992	1.10075	1.92634e-07	9.88842e-07	-2.00089	0.000840306	0.00305023	-1.56568
Ss18l2	4909.52	protein_coding	0.00962079	0.113625	-1.46219	0.00971948	0.0507393	1.45574	3.15618e-07	1.56433e-06	2.11151	0.956021	0.975387	-1.00807
Gm13487	1713.86	processed_pseudogene	0.00962958	0.113625	-1.90728	0.33885	0.615241	-1.26147	0.000354146	0.00107523	2.43244	0.0507846	0.107025	1.6088
Fance	7150.1	protein_coding	0.00963012	0.113625	1.39387	0.0428265	0.153057	1.29244	0.000827401	0.00235225	1.52795	9.70582e-05	0.000446882	1.64787
Slc4a2	18970.6	protein_coding	0.00963145	0.113625	1.35227	0.591009	0.818601	-1.06476	0.115639	0.188185	-1.20131	0.120859	0.215866	1.19856
Lilrb4a	2376.07	protein_coding	0.00963705	0.113625	2.39015	1.29145e-05	0.000261262	4.28162	0.00325502	0.00813991	2.65014	0.247714	0.377829	1.4794
Vwa1	446.43	protein_coding	0.00965277	0.113738	16.9494	0.532843	0.781412	-1.50593	4.11948e-05	0.000147253	20.0883	2.33991e-09	2.51302e-08	512.743
Sgsh	25059.2	protein_coding	0.00968722	0.113922	1.34274	0.897566	0.968072	-1.01507	3.40779e-31	1.2163e-29	-3.80389	4.82921e-19	1.4283e-17	-2.79088
Kdelr3	723.783	protein_coding	0.00968962	0.113922	-33.1621	0.50409	0.758723	2.02687	3.27972e-07	1.62091e-06	910.522	0.0159862	0.0405267	13.5463
Gm9430	1403.94	processed_pseudogene	0.0096908	0.113922	-16.3067	0.728324	0.898762	1.3903	6.35002e-07	3.01209e-06	209.025	0.0201451	0.0493249	9.21982
Gm7776	16292.9	processed_pseudogene	0.00969285	0.113922	1.38383	0.593525	0.819914	-1.0694	0.206636	0.304627	-1.1718	0.0634672	0.128463	1.26291
Gm43062	71.2408	lincRNA	0.00973153	0.114247	-47.8114	0.538942	?	-2.1958	0.0272166	0.0540462	27.9141	0.8445	0.904267	1.28199
Etv6	41487.1	protein_coding	0.00974456	0.114247	1.35658	1.96437e-10	1.67419e-08	2.11485	1.05866e-09	7.30978e-09	2.04935	0.0205161	0.0501041	1.31456
Gpr31b	69.6569	protein_coding	0.00974824	0.114247	86.5042	0.581789	?	-2.38447	0.255002	0.360159	-5.94332	0.0411015	0.0899741	34.7057
Rnls	1031.41	protein_coding	0.00975002	0.114247	1.95536	0.39752	0.672264	-1.24637	0.0930511	0.156539	-1.54322	0.0804787	0.155636	1.57923
Jcad	582.712	protein_coding	0.00975128	0.114247	43.7998	0.626031	0.841902	1.79395	0.0223966	0.045654	16.0112	3.84265e-05	0.00019191	390.916
Chic1	2860.44	protein_coding	0.00976113	0.11429	1.63517	0.838063	0.945137	-1.04114	9.13504e-08	4.90266e-07	-2.8093	0.00994211	0.0269687	-1.65016
5830468F06Rik	598.308	antisense_RNA	0.00976961	0.114302	-2.7959	0.376848	0.652397	-1.43119	0.885887	0.927607	-1.06026	0.0658007	0.132214	-2.07128
Reep5	64776.9	protein_coding	0.00977448	0.114302	-1.36404	1.14063e-07	4.5983e-06	-1.8893	0.0104127	0.0230539	1.36058	1.26974e-07	1.02814e-06	1.88451
Tubg2	1034.4	protein_coding	0.00980108	0.114541	2.1314	0.944016	0.984414	-1.02126	0.00680042	0.0157433	-2.21807	0.949669	0.971481	-1.019
Fdps	33717.8	protein_coding	0.00986617	0.115229	-1.44856	0.787873	0.926842	-1.03877	2.64488e-42	1.57433e-40	6.99885	8.03252e-30	4.65004e-28	5.01891
Cysltr1	3390.22	protein_coding	0.00990627	0.115625	-5.31208	0.015564	0.0722638	4.4763	3.38314e-12	3.07217e-11	88.0223	0.0359571	0.0804374	3.70177
Prrt1	2140.73	protein_coding	0.00991594	0.115665	1.67156	0.453521	0.723658	1.1748	8.87378e-12	7.67283e-11	-4.06831	4.86259e-07	3.54573e-06	-2.85927
E2f8	7343.2	protein_coding	0.0099847	0.116394	-4.48679	0.95951	0.989155	1.02845	4.1877e-16	5.65549e-15	109.607	1.37096e-08	1.30224e-07	23.753
Hist1h2ao	508.841	protein_coding	0.00999848	0.116482	-14.1137	0.550357	0.792979	-1.36486	4.98512e-10	3.56794e-09	408.21	4.55076e-09	4.6532e-08	39.4758
Taf11	16220.8	protein_coding	0.010047	0.116942	1.4061	0.518037	0.770545	1.08937	0.76177	0.835469	-1.0409	0.104703	0.192249	1.24004
D630039A03Rik	3070.79	protein_coding	0.0100506	0.116942	-1.66515	1.30575e-06	3.89293e-05	-2.52404	0.000176633	0.000566442	2.09818	1.62983e-09	1.7969e-08	3.18043
Gm12075	165.038	processed_pseudogene	0.0100652	0.116971	-17.7424	0.524775	0.775211	1.73593	0.000648654	0.00187754	44.1506	0.681013	0.785511	1.43349
Igkc	13233.9	IG_C_gene	0.0100657	0.116971	-2.96173	2.16408e-08	1.09829e-06	-11.811	2.59992e-18	4.18366e-17	-46.481	6.46519e-09	6.45092e-08	-11.6556
Itm2c	133079	protein_coding	0.0100846	0.117058	1.30209	0.0294906	0.116639	-1.25141	5.6778e-38	2.77861e-36	-3.76107	4.02743e-16	9.53526e-15	-2.30818
Btbd19	14278.4	protein_coding	0.0100868	0.117058	1.37726	0.746234	0.908363	-1.04174	2.16407e-12	2.00268e-11	-2.4112	3.51832e-05	0.000177675	-1.68057
Gm9341	234.414	processed_pseudogene	0.010092	0.117058	5.76319	0.987645	0.997913	1.00983	0.846525	0.898983	1.13002	0.00618033	0.0178292	6.44915
Rflnb	69739.6	protein_coding	0.0101361	0.117389	-1.38428	5.42584e-05	0.000855155	-1.67594	1.16082e-48	8.71209e-47	-6.47706	7.79453e-40	6.98125e-38	-5.34987
Pcdhga5	303.04	protein_coding	0.0101387	0.117389	7.72398	0.743395	0.907161	1.2986	0.0917259	0.154748	-3.75287	0.569118	0.695259	1.5849
AC132863.1	3259.24	processed_pseudogene	0.0101396	0.117389	-1.57381	0.731361	0.900628	1.06152	0.000100345	0.000336753	1.98325	0.324892	0.4639	1.18713
2610042L04Rik	43.0165	protein_coding	0.0101724	0.117696	-78.6483	0.999903	?	-1.00023	0.680638	0.771165	2.16664	0.0344687	0.0777306	-36.2914
Gm8574	167.708	processed_pseudogene	0.0101924	0.117853	6.90904	0.773921	0.919963	1.21598	0.845511	0.898208	1.1413	0.0132262	0.0344403	6.4847
Gm30211	679.478	lincRNA	0.0102098	0.117981	-2.92551	5.9514e-06	0.000139715	-66.7566	7.26523e-10	5.10556e-09	-282.532	1.32446e-08	1.26122e-07	-12.3815
Tgfbr3	29239.3	protein_coding	0.010256	0.118442	1.44349	0.0426775	0.152676	-1.33621	0.104033	0.172161	-1.26166	0.00299589	0.00944009	1.52878
Antxr1	84.8133	protein_coding	0.0103282	0.119202	-34.5327	0.749771	?	1.42916	0.00160741	0.00429398	75.769	0.704608	0.804129	1.53526
Fus	113834	protein_coding	0.0103355	0.119211	1.25407	0.0137039	0.0660635	1.24372	1.40367e-05	5.40955e-05	-1.46768	2.18425e-05	0.000115624	-1.45557
Vwa8	12279.2	protein_coding	0.0103587	0.119405	1.43592	0.952662	0.986693	1.00845	0.0283037	0.0558428	-1.36301	0.757559	0.843388	1.04467
Rsl1	3461.46	protein_coding	0.0103723	0.119487	1.61081	0.993121	0.999781	-1.00164	0.000156421	0.000505983	-2.02987	0.222899	0.348089	-1.2581
Gm7701	7358.49	processed_pseudogene	0.0103928	0.119642	1.33935	6.47575e-08	2.83667e-06	1.82821	1.56674e-11	1.32337e-10	2.12407	0.000103605	0.000473919	1.5561
Pacsin1	18643.8	protein_coding	0.0103986	0.119642	1.44306	6.57912e-07	2.18264e-05	-2.10107	2.01196e-66	2.87241e-64	-12.6504	7.11541e-23	2.75168e-21	-4.17232
Gm16638	2011.7	antisense_RNA	0.0104153	0.11976	2.15196	0.0622432	0.199407	-1.78391	2.42456e-09	1.60465e-08	-6.21651	0.11217	0.203214	-1.61935
Fsbp	268.532	protein_coding	0.0105405	0.121091	19.854	0.982793	0.996258	1.01716	0.00242644	0.00624384	12.7956	1.07385e-06	7.31361e-06	249.757
Fam84a	1879.58	protein_coding	0.0105441	0.121091	2.31867	3.70579e-06	9.31318e-05	4.79775	0.284311	0.392445	-1.42014	0.00152719	0.00521085	-2.93853
Phgdh	22816.3	protein_coding	0.0105607	0.121174	-1.50975	0.270236	0.538344	1.19204	6.59753e-24	1.60197e-22	5.04201	1.20377e-10	1.54413e-09	2.80159
Ddi2	28104.1	protein_coding	0.0105689	0.121174	1.29976	0.811332	0.935477	1.02483	0.147096	0.230009	-1.16031	0.386475	0.52741	1.09305
Atp1a3	8425.07	protein_coding	0.010571	0.121174	-1.69807	2.64088e-14	4.22594e-12	-5.58077	4.51057e-40	2.4194e-38	-19.3568	2.5319e-17	6.62201e-16	-5.88972
Tap1	129110	protein_coding	0.0105949	0.121301	1.27332	0.000250117	0.00292818	-1.41429	9.53402e-08	5.10525e-07	-1.65666	0.377583	0.51833	1.08703
Gm16794	81.4151	antisense_RNA	0.0105985	0.121301	-18.2954	0.304666	?	-2.61466	0.100556	0.167194	6.73796	0.966753	0.980907	-1.03848
Miat	208.336	lincRNA	0.0106016	0.121301	12.3536	0.10674	0.291467	-7.06529	0.000178895	0.000573018	-84.7224	0.976644	0.984891	1.03021
Gm4735	254721	processed_pseudogene	0.0106164	0.121396	-1.3957	0.100332	0.279519	1.23845	5.52496e-58	5.79602e-56	8.10364	1.9252e-32	1.27372e-30	4.68826
Tnfsf4	1684.95	protein_coding	0.0106396	0.121521	2.01904	0.381206	0.656642	1.28007	0.00162672	0.00434433	-2.39056	0.138219	0.24092	-1.51561
Csrp2	1711.89	protein_coding	0.0106563	0.121521	-3.54223	0.630661	0.844646	-1.25759	9.41251e-07	4.35702e-06	11.1773	0.0040679	0.0123433	3.96827
Akt1s1	7572.58	protein_coding	0.0106574	0.121521	1.2724	0.0126346	0.0620533	1.26709	0.944867	0.969738	1.00652	0.910772	0.947136	1.01073
Uap1	11663.5	protein_coding	0.0106588	0.121521	-1.36035	0.638162	0.849114	1.05783	4.39285e-07	2.13329e-06	1.83582	0.0420632	0.0917304	1.27574
Il2ra	262451	protein_coding	0.0106601	0.121521	-1.47736	0.0317683	0.123193	1.38636	1.17722e-87	3.02069e-85	20.6474	6.43222e-52	8.36541e-50	10.081
Kdelr2	27173.9	protein_coding	0.0106852	0.121687	1.25472	0.052763	0.177959	1.18579	1.6025e-11	1.35116e-10	1.81251	1.99955e-13	3.67901e-12	1.91787
Irf2bp2	44146	protein_coding	0.0106877	0.121687	1.39445	0.894517	0.967235	-1.01747	2.04677e-06	8.99423e-06	-1.8576	0.0389213	0.0858745	-1.30926
Tgfbrap1	12716.4	protein_coding	0.0107035	0.121792	1.38207	0.951517	0.986493	1.00786	7.9235e-10	5.54353e-09	-2.19091	0.000248773	0.00103374	-1.5977
Colq	1125.79	protein_coding	0.0107143	0.12184	-2.51248	0.0341494	0.130204	-2.22307	0.00711377	0.0163983	-2.74505	0.00181723	0.00606213	-3.10242
Ccdc30	470.481	protein_coding	0.0107333	0.121981	-3.37602	0.0155538	0.0722638	-3.31957	0.221591	0.322304	-1.84505	0.181925	0.297664	-1.87642
Cd1d2	59.8905	polymorphic_pseudogene	0.0107492	0.122088	-84.904	0.059698	?	-27.2053	0.95571	0.975943	1.11238	0.508295	0.643416	-2.80557
Bcl6b	54.1501	protein_coding	0.0107724	0.122276	57.3385	0.896906	?	1.20073	0.575841	0.681165	-2.17638	0.0546233	0.113876	21.9415
Pdcd1lg2	7910.94	protein_coding	0.0107813	0.122302	1.51715	0.0236496	0.0989521	1.45782	1.3387e-06	6.06229e-06	-2.21301	5.31852e-06	3.16974e-05	-2.12647
Klhl4	1857.47	protein_coding	0.0107896	0.122322	-1.98547	1.71871e-06	4.94546e-05	-65.5344	5.44277e-16	7.28334e-15	-1054.42	2.50655e-28	1.36374e-26	-31.9452
Inpp5b	49047.6	protein_coding	0.0107987	0.12235	1.27861	0.595756	0.821331	1.05295	8.91145e-20	1.60086e-18	-2.41293	1.36671e-12	2.25858e-11	-1.98706
Calr-ps	17729.8	processed_pseudogene	0.0108176	0.122489	1.40378	0.00670323	0.0381977	1.43408	0.154063	0.238999	1.20827	0.208097	0.330102	1.18274
Nrg4	396.861	protein_coding	0.0108381	0.122647	-3.04125	0.0310278	0.12107	-2.74816	0.0760071	0.131813	-2.30119	0.0318386	0.0725752	-2.54662
Tbkbp1	3015.62	protein_coding	0.0108524	0.122734	1.88708	0.530998	0.779776	1.15834	4.83568e-10	3.46752e-09	4.43185	6.90509e-16	1.6147e-14	7.22007
Uxt	3748.13	protein_coding	0.0108736	0.122899	-1.73986	0.277638	0.547536	1.25912	3.34212e-10	2.42956e-09	3.88114	0.00748573	0.0210795	1.77165
Msi2	77187.2	protein_coding	0.0108944	0.123058	1.38562	0.315154	0.590471	-1.13741	0.010199	0.0226528	-1.38979	0.326493	0.465459	1.13399
Abcc3	3506.8	protein_coding	0.010918	0.12325	1.92815	0.0836254	0.24582	-1.57868	3.53681e-09	2.28892e-08	-4.68301	0.0980805	0.18261	-1.53847
Mindy1	8015.36	protein_coding	0.0109373	0.123393	-1.34849	0.40976	0.68325	1.10231	0.232836	0.334991	1.15121	0.0298143	0.0687686	-1.29122
Slco2b1	80.7042	protein_coding	0.0109812	0.123813	153.298	0.544892	?	-3.5667	0.0130322	0.0282129	-136.027	0.507753	0.642941	4.01956
Rmnd5b	16917.9	protein_coding	0.0110417	0.124376	-1.28304	0.314269	0.589971	-1.10471	0.063867	0.113443	-1.20073	0.000716911	0.00264581	-1.39457
Gm5459	307.572	processed_pseudogene	0.0110445	0.124376	-5.72367	0.816437	0.937344	-1.16612	0.0374945	0.0714662	4.19933	0.812777	0.882572	-1.16883
Gm42855	1787.51	processed_pseudogene	0.0110946	0.124728	-1.6443	0.274991	0.544572	-1.23567	0.045147	0.0840596	1.48388	0.571663	0.69744	1.11511
Map3k15	112.696	protein_coding	0.0111042	0.124728	-24.3466	0.434932	?	2.08716	7.96765e-05	0.000272153	130.059	0.33396	0.473274	2.55944
Pycard	63076.5	protein_coding	0.0111086	0.124728	-1.58376	0.00108502	0.00929255	-1.80614	0.0152937	0.0324683	1.55152	0.00160875	0.00545483	1.76938
Gm8675	962.79	processed_pseudogene	0.0111161	0.124728	2.87029	0.0352038	0.133414	2.36018	0.179293	0.271354	1.72353	0.0763865	0.149359	2.09603
Syce2	11009.6	protein_coding	0.0111167	0.124728	1.48477	0.153406	0.37379	1.22447	4.8971e-59	5.37492e-57	10.8947	5.45438e-66	1.32779e-63	13.2106
Hdac4	23781	protein_coding	0.0111193	0.124728	1.61087	0.135506	0.343908	1.32326	0.418497	0.533806	1.16384	0.0636981	0.128807	1.4168
Tpp2	43197.1	protein_coding	0.0111228	0.124728	-1.25957	0.966431	0.991406	1.00385	0.465139	0.579455	-1.0688	0.000934427	0.00335722	-1.35141
Slc35d2	9278.06	protein_coding	0.0111305	0.12474	-1.42006	0.00720948	0.0404939	-1.45573	0.00530111	0.0125916	-1.47567	0.00845416	0.0233767	-1.4395
Sdf4	483252	protein_coding	0.0111499	0.124881	1.25341	0.734658	0.90261	-1.03059	8.52271e-20	1.53538e-18	2.24781	4.3912e-33	3.04307e-31	2.90363
Spock2	60817.1	protein_coding	0.0111709	0.124967	1.66105	0.000218293	0.0026427	-2.10481	4.17653e-37	1.9826e-35	-12.8957	7.3804e-11	9.79993e-10	-3.68849
Nfyb	26540.5	protein_coding	0.0111856	0.124967	-1.26417	0.0294689	0.116582	1.22276	0.000165051	0.000532177	1.41641	0.344048	0.484017	-1.09133
4632418H02Rik	143.463	TEC	0.0111892	0.124967	-5.88273	0.0932176	0.265382	-3.97448	0.1492	0.232596	-3.28548	0.0229363	0.05501	-4.86292
Hist2h3c2	316.887	protein_coding	0.0111898	0.124967	-20.4877	0.904765	0.969692	1.10685	1.83393e-05	6.93815e-05	153.1	0.0282708	0.0656081	6.75139
Tbc1d8	83.8943	protein_coding	0.0111912	0.124967	-28.5403	0.83069	?	-1.25458	0.0169521	0.0355793	23.687	0.969453	0.981392	1.04124
Pip4k2a	81277	protein_coding	0.0112054	0.124987	1.32256	0.98753	0.997913	-1.00174	1.00711e-33	4.09488e-32	-3.81314	1.21309e-21	4.3135e-20	-2.87817
Pigx	30113.9	protein_coding	0.0112153	0.124987	-1.30216	0.0435092	0.155177	-1.23353	0.0155686	0.0329781	1.28664	0.0567801	0.117534	1.21883
Sesn1	15495.7	protein_coding	0.0112184	0.124987	-1.34608	8.43125e-12	9.44421e-10	-2.26033	5.24088e-15	6.3996e-14	-2.53929	0.000428784	0.00168392	-1.51221
Tmem221	876.014	protein_coding	0.0112214	0.124987	-3.0754	0.0376368	0.139598	-2.49105	0.300889	0.410732	1.58867	0.561736	0.688812	1.28681
Gm32255	343.029	lincRNA	0.0112266	0.124987	-16.9566	0.984102	0.996615	1.01473	3.3832e-06	1.43811e-05	161.796	0.0034206	0.0106232	9.40329
Zyx	62545.6	protein_coding	0.0112454	0.125122	-1.31775	0.257418	0.52115	-1.13134	0.90973	0.945223	-1.01243	0.129825	0.229014	-1.17925
Filip1	211.864	protein_coding	0.0112609	0.125219	-7.29846	0.369482	0.644447	-1.96678	0.15045	0.234255	3.13717	0.820986	0.887623	-1.18288
Ky	374.91	protein_coding	0.011275	0.125301	5.00468	0.311137	0.586782	-1.92861	0.00595313	0.0139866	-5.82395	0.432332	0.572384	1.65731
Sec22c	10958.1	protein_coding	0.0113059	0.125499	-1.42862	0.319676	0.595528	-1.15174	0.111781	0.18299	-1.25275	0.00178302	0.00596793	-1.55391
Gm5654	245.289	processed_pseudogene	0.0113064	0.125499	-5.31723	0.563175	0.802008	-1.44088	0.0634677	0.112839	3.43883	0.910187	0.946786	-1.07312
Zdhhc5	41499.4	protein_coding	0.0113277	0.12566	1.30292	0.0655877	0.206298	1.21272	0.0491526	0.0905246	-1.22828	0.20113	0.321659	-1.14324
Nusap1	32135.1	protein_coding	0.0113484	0.125815	-1.72371	0.181967	0.418111	-1.28619	1.47185e-111	8.73357e-109	101.537	2.57142e-105	2.5698e-102	75.7643
Rrm2	79899.4	protein_coding	0.0113787	0.125955	-1.41553	0.0240284	0.100057	1.35119	1.14389e-140	1.55144e-137	30.7704	4.32229e-94	2.93113e-91	16.0879
Kctd9	9762.84	protein_coding	0.0113813	0.125955	1.41042	0.406459	0.680338	-1.11974	0.0726366	0.126872	-1.27632	0.117854	0.211591	1.23739
Gm11738	103.44	antisense_RNA	0.0113814	0.125955	-22.5745	0.162851	?	-3.58723	0.00278386	0.00707723	38.4891	0.0514844	0.108296	6.11616
Nedd4	7465.42	protein_coding	0.0113956	0.126037	1.69261	0.321475	0.597177	1.2176	3.68749e-20	6.83771e-19	6.40192	1.34435e-26	6.66487e-25	8.89943
Sema4g	110.505	protein_coding	0.0114026	0.126039	-34.2862	0.331528	?	-3.01735	0.00654758	0.0152304	44.3482	0.232406	0.359213	3.90285
Ampd1	234.367	protein_coding	0.0114264	0.126227	-10.0305	2.32287e-05	0.000420332	-157.434	0.010788	0.0238106	-22.477	0.682341	0.786516	-1.43207
Gm4951	258.693	protein_coding	0.0114469	0.126379	8.21232	0.221027	0.472419	-2.71108	0.118947	0.192628	-3.55099	0.0278838	0.0648685	6.26986
Gm10617	69.6614	pseudogene	0.0114699	0.126557	17.5596	0.270613	?	-3.42068	0.0260284	0.052002	-11.3769	0.150262	0.257227	5.27962
BC003331	8308.21	protein_coding	0.0115294	0.127085	1.31989	0.831848	0.943651	1.0241	1.2162e-06	5.5486e-06	-1.71179	0.0107646	0.0288438	-1.32818
Chadl	204.11	protein_coding	0.0115314	0.127085	-8.9667	0.510564	0.764144	-1.80857	0.822099	0.881274	-1.22656	0.035876	0.0802939	-6.08116
Srgap2	15700.9	protein_coding	0.0115403	0.127108	1.38489	0.941636	0.983547	1.00951	0.0332092	0.0643249	-1.31611	0.748356	0.836707	1.04234
Ncf1	5804.88	protein_coding	0.0116064	0.12776	-5.32386	0.0459664	0.161263	-3.64481	3.83319e-06	1.61349e-05	21.1837	3.8599e-05	0.00019267	14.5027
Sidt1	22803.9	protein_coding	0.0116248	0.127887	-1.63308	0.0220557	0.0937515	-1.56645	2.78098e-10	2.04117e-09	-3.43445	5.95679e-11	8.00478e-10	-3.58054
Arpin	68.8827	protein_coding	0.0116499	0.128087	-53.4895	0.966897	?	-1.05873	0.021305	0.0436584	38.3321	0.840047	0.901462	-1.31802
Gm45110	84.8598	TEC	0.011669	0.128221	25.2943	0.798632	?	-1.28411	0.376922	0.490507	2.42753	0.000541954	0.00206847	78.8477
Gm11470	1709.64	processed_pseudogene	0.011692	0.128397	1.74939	0.284761	0.55591	1.26286	0.264242	0.370317	1.2751	0.0104937	0.0282551	1.76633
Grk5	4600.68	protein_coding	0.0117162	0.128534	1.52427	0.557733	0.798318	1.1057	1.6089e-06	7.17637e-06	-2.2468	0.00404255	0.0122737	-1.62982
Med31	4081.31	protein_coding	0.0117183	0.128534	-1.50907	0.269298	0.537363	1.19874	0.122345	0.196921	1.28832	0.0377533	0.0836573	-1.40414
Trbj2-3	2877.05	TR_J_gene	0.0118017	0.129212	-1.71896	4.37508e-05	0.00071618	-2.50618	1.93846e-07	9.93453e-07	-3.20296	0.000275156	0.00113358	-2.19687
Pcolce2	151.087	protein_coding	0.0118042	0.129212	-6.85149	0.941614	0.983547	-1.0577	0.438795	0.553906	1.83756	0.0902653	0.17073	-3.52519
1500035N22Rik	62.1249	lincRNA	0.0118077	0.129212	-34.5501	0.620227	?	-1.78376	0.0154397	0.032738	30.5568	0.694759	0.796496	1.5776
Prkcg	74.0126	protein_coding	0.0118079	0.129212	-106.124	0.780223	?	1.61937	0.0967067	0.161743	22.4177	0.232593	0.359443	-7.66594
Nanos1	12593.7	protein_coding	0.0118158	0.129223	1.43169	0.277526	0.547536	1.17341	4.45906e-26	1.2433e-24	-4.60407	6.16751e-20	1.98489e-18	-3.7735
4833407H14Rik	534.128	lincRNA	0.0118235	0.12923	-2.83644	1.05756e-05	0.000223212	-6.60958	0.223991	0.324916	-1.70894	0.439767	0.57968	1.36356
Gm3170	255.761	processed_pseudogene	0.0118499	0.12935	-6.64867	0.470631	0.736146	-1.69667	0.170144	0.259813	2.8434	0.657475	0.767789	-1.37816
Gm3348	255.761	processed_pseudogene	0.0118499	0.12935	-6.64867	0.470631	0.736146	-1.69667	0.170144	0.259813	2.8434	0.657475	0.767789	-1.37816
Tmem60	8115.62	protein_coding	0.0118561	0.12935	-1.47903	0.244791	0.504113	1.19968	0.62674	0.726213	1.07889	0.00141959	0.00488319	-1.64462
Gm9231	88.4575	processed_pseudogene	0.0118623	0.12935	-21.7661	0.724924	?	1.4377	0.0295098	0.0579574	14.5632	0.45512	0.594225	-2.14878
Zer1	28815.5	protein_coding	0.0118823	0.129492	1.32896	0.00606558	0.0351923	-1.36669	3.71856e-12	3.3559e-11	-2.20041	0.090607	0.171155	-1.21149
Tnf	14165.4	protein_coding	0.0119225	0.129718	1.63943	0.768326	0.917657	1.06045	2.27666e-14	2.60103e-13	-4.52599	5.87686e-08	5.03536e-07	-2.9276
CT030653.1	1024.78	processed_pseudogene	0.011927	0.129718	-24.1743	0.773729	0.919916	1.30725	1.51974e-08	9.04033e-08	1103.73	0.0002488	0.00103374	34.9259
Gm11809	106.081	processed_pseudogene	0.0119288	0.129718	24.6761	0.855324	?	1.21797	0.756384	0.831147	-1.39491	0.0369163	0.0822345	14.5242
Grasp	847.083	protein_coding	0.011931	0.129718	-2.59672	0.389191	0.664558	-1.39602	0.580065	0.684729	-1.23915	0.0277583	0.0646639	-2.30493
Ptger1	65.0612	protein_coding	0.0119552	0.129906	45.0914	0.455888	?	-2.65467	0.59334	0.697002	-2.01476	0.00695075	0.0197576	59.4129
Npas2	597.258	protein_coding	0.011972	0.129935	5.69598	0.0111135	0.0564201	-6.02813	0.000741591	0.00212613	-10.8058	0.095922	0.179339	3.17755
Klhl25	19812.6	protein_coding	0.0119768	0.129935	1.28511	0.0365966	0.136906	-1.23446	8.85422e-09	5.43562e-08	-1.78081	0.248939	0.379302	-1.12254
Lamc2	492.413	protein_coding	0.0119789	0.129935	-6.33794	0.139522	0.350906	-2.61171	0.00026605	0.000828702	14.2637	0.00697147	0.0198047	5.87775
Stard10	9306.24	protein_coding	0.0120047	0.130138	1.35005	0.109899	0.297042	-1.21575	1.79832e-12	1.67796e-11	-2.34533	0.00312523	0.00980049	-1.42892
K230015D01Rik	108.577	antisense_RNA	0.0120199	0.130201	25.2236	0.558921	?	-1.77278	0.330342	0.442569	2.66679	0.000153955	0.00067466	119.248
Enpp1	10751.9	protein_coding	0.0120245	0.130201	1.36361	0.23403	0.489601	-1.16275	8.47447e-18	1.30824e-16	-2.93133	8.93142e-07	6.18715e-06	-1.8488
Zfp874a	4978.41	protein_coding	0.0120792	0.130717	1.62405	0.924778	0.976696	-1.01881	6.54297e-08	3.57622e-07	-2.86813	0.00492196	0.0145732	-1.73343
2810047C21Rik1	68.4746	transcribed_unprocessed_pseudogene	0.0120877	0.130733	111.597	0.117891	?	-19.4828	0.014447	0.030878	-99.0239	0.103816	0.190977	21.9565
Wwp1	8855.22	protein_coding	0.0121233	0.131042	-1.39675	0.711324	0.889836	-1.05055	0.0876327	0.148848	1.25623	0.669534	0.776753	-1.05836
Gm14200	2787.5	processed_pseudogene	0.0121337	0.131077	3.04734	0.938491	0.982339	1.03483	0.329648	0.441764	-1.54003	0.145214	0.250416	1.91214
Ndufaf2	5396.94	protein_coding	0.0121643	0.131332	1.48784	0.106874	0.291731	1.28343	2.95075e-06	1.2659e-05	2.07039	2.74108e-08	2.47257e-07	2.40015
Mafg	20501.3	protein_coding	0.012189	0.131522	1.42317	0.165359	0.393082	1.21625	0.123108	0.197949	-1.2424	0.671091	0.778036	-1.06177
Gm42559	73.0064	TEC	0.0122481	0.132083	-30.0964	0.986425	?	1.01921	0.0263206	0.0524848	20.7972	0.726173	0.820166	-1.47493
Foxb1	486.704	protein_coding	0.0122566	0.132098	-11.8276	0.972382	0.993413	-1.01701	9.28959e-09	5.68086e-08	232.16	7.78414e-08	6.5285e-07	19.9625
A630001O12Rik	119.155	lincRNA	0.0123166	0.132668	-7.74393	0.018387	?	7.92005	0.0542843	0.0987309	4.88951	0.00369736	0.0113619	-12.5436
Rps8-ps4	406.231	processed_pseudogene	0.0123729	0.133197	3.5469	0.79802	0.93054	1.12691	0.150817	0.234808	1.96833	0.000280065	0.00115255	6.19523
Rhoh	82200.3	protein_coding	0.0123817	0.133208	-1.34819	4.57995e-14	7.04145e-12	-2.47612	1.49301e-33	6.01896e-32	-4.26013	1.98765e-12	3.22027e-11	-2.31954
Gm13359	2403.09	processed_pseudogene	0.0123882	0.133208	-2.01043	0.035884	0.135045	1.77968	9.2699e-07	4.29624e-06	3.91022	0.747682	0.836248	1.09287
Anapc16	27214.2	protein_coding	0.0124217	0.13349	-1.2845	0.573044	0.807684	-1.0581	0.099757	0.166055	1.17949	0.773383	0.854524	-1.02923
Gm11944	53.4126	processed_transcript	0.0124809	0.134049	-74.5496	0.301663	?	5.72598	0.0684908	0.120562	23.9412	0.0848056	0.162409	-17.8299
Nfe2l1	38148.4	protein_coding	0.0124902	0.134071	1.27984	0.878068	0.961199	-1.01536	4.78781e-09	3.03745e-08	-1.78567	0.00134459	0.00465046	-1.37412
Klk1b8	112.317	protein_coding	0.0125541	0.134666	-31.258	0.00347661	?	-44.269	0.357402	0.470751	4.08455	0.115881	0.208703	5.78473
Zfp651	660.652	protein_coding	0.0125601	0.134666	2.55131	0.234833	0.490482	1.70734	4.45812e-09	2.84254e-08	-10.5258	4.90279e-06	2.94322e-05	-7.04383
Sav1	25177.5	protein_coding	0.0125683	0.134675	-1.34122	0.882162	0.963174	-1.01758	0.0244576	0.0492699	1.30325	0.923471	0.954954	-1.01135
Gm8401	773.306	processed_pseudogene	0.0126267	0.135223	3.74551	0.717885	0.892336	1.20667	0.844571	0.897561	1.10714	0.019912	0.0488488	3.43658
Gm16459	316.007	processed_pseudogene	0.0127366	0.136321	-7.3747	0.982851	0.996258	1.01482	5.91741e-05	0.000205712	24.1467	0.0920545	0.173526	3.22642
Fam43a	9430.16	protein_coding	0.0127559	0.13645	1.47699	0.00659998	0.0377748	1.5648	4.72405e-27	1.38213e-25	-5.5761	5.57435e-28	2.98999e-26	-5.90761
Acp5	76093.3	protein_coding	0.0127849	0.136681	-1.41232	0.00410159	0.0260489	-1.4899	0.000195398	0.000622103	-1.67744	0.000826885	0.00300611	-1.59009
Gm43961	61.3676	TEC	0.0128473	0.13727	68.7829	0.471527	?	-3.06159	0.270153	0.376849	-5.49704	0.032844	0.0745893	38.3089
Otx1	439.84	protein_coding	0.0128599	0.137325	6.15336	0.307281	0.5824	2.1989	0.00456908	0.0110463	-8.06461	0.167255	0.278901	-2.88188
Dock4	786.435	protein_coding	0.0129359	0.138057	2.84492	0.00144041	0.0115542	-6.33052	1.73702e-14	2.00502e-13	-73.8013	0.00151471	0.00517197	-4.09783
Rtn4rl1	2512.97	protein_coding	0.0129495	0.138123	-2.33801	0.541699	0.7881	-1.23626	0.068717	0.120904	-1.87679	0.000225774	0.000946775	-3.54938
Sostdc1	17009.1	protein_coding	0.0129662	0.138222	2.33407	0.613683	0.834095	1.21784	1.33011e-46	9.3196e-45	-184.733	3.46998e-35	2.5538e-33	-96.3878
Mkks	9062.14	protein_coding	0.0130141	0.138653	-1.50956	0.607221	0.829337	1.08901	0.0547837	0.0995152	1.37571	0.282203	0.41737	-1.19497
Zfp52	8745.14	protein_coding	0.0130272	0.138713	1.34844	0.204175	0.450207	-1.16863	4.96478e-09	3.14133e-08	-2.03591	0.0351095	0.0789652	-1.29196
Pagr1b	246.602	protein_coding	0.0130694	0.139082	-15.0229	0.482774	0.743403	-2.19972	0.835195	0.890955	-1.26621	0.0457776	0.0984065	-8.6475
Psme1	141328	protein_coding	0.0130935	0.139259	1.22977	0.770336	0.918386	-1.02464	0.514534	0.626119	-1.05583	0.03393	0.0766796	1.19344
Zmiz1os1	55.6727	antisense_RNA	0.0131138	0.139388	-77.3435	0.27633	?	-6.52348	0.464434	0.578766	3.97361	0.487907	0.62538	-2.98373
Dynlt3	28870.3	protein_coding	0.0131206	0.139388	1.35114	0.0801431	0.239255	-1.23885	2.27156e-16	3.14376e-15	-2.71958	6.77744e-05	0.000323423	-1.62473
Parp10	20465.6	protein_coding	0.0131476	0.139595	1.27242	0.00722857	0.0405866	-1.30427	1.44033e-21	2.93444e-20	-2.55059	1.13496e-05	6.38161e-05	-1.53689
Dym	15655.8	protein_coding	0.0131858	0.13992	-1.31737	0.0120773	0.0599517	-1.3204	0.00554763	0.0131132	1.36163	0.00494173	0.0146227	1.36476
Gm29785	135.015	processed_pseudogene	0.0132049	0.140019	9.7961	0.840435	0.946118	-1.19064	0.396274	0.510998	-2.07142	0.062685	0.127219	5.63072
4930503L19Rik	7509.87	protein_coding	0.0132102	0.140019	1.3911	0.475728	0.739026	-1.101	7.30702e-05	0.000250715	-1.7009	0.434687	0.574859	-1.11053
Gm14718	3894.33	antisense_RNA	0.0132447	0.140205	-1.71395	0.0305639	0.119646	1.62795	0.00321526	0.00805002	-1.91527	4.77843e-14	9.33465e-13	-5.34401
Slc7a11	52.1231	protein_coding	0.0132507	0.140205	50.9081	0.249495	?	5.34403	0.898734	0.937079	-1.19166	0.208943	0.331142	7.994
AC238940.3	2475.12	processed_pseudogene	0.013258	0.140205	-2.18163	0.791623	0.928445	1.08626	0.0123764	0.0269499	2.1998	0.811961	0.882333	-1.07729
AC238811.4	2475.12	processed_pseudogene	0.013258	0.140205	-2.18163	0.791623	0.928445	1.08626	0.0123764	0.0269499	2.1998	0.811961	0.882333	-1.07729
Trbj1-4	1831.23	TR_J_gene	0.0132679	0.140231	-1.8223	1.66408e-05	0.000317858	-3.05622	7.63346e-08	4.13535e-07	-3.99648	0.000376067	0.00149858	-2.38294
Xntrpc	176.91	protein_coding	0.0132894	0.140378	12.7446	0.204972	0.451062	-3.47748	0.15252	0.236858	-4.07222	0.0204238	0.0499237	10.8833
Gm17258	62.9916	pseudogene	0.0133125	0.140488	-79.0156	0.881998	?	-1.27166	0.102698	0.170293	18.5471	0.447665	0.586954	-3.35016
Efhc2	48.6228	protein_coding	0.013315	0.140488	-53.5696	0.458297	?	-2.96951	0.163443	0.251435	10.097	0.680584	0.785302	-1.78666
Slc39a14	15199.3	protein_coding	0.0133534	0.140814	1.4237	5.73396e-06	0.000135218	1.91037	0.018489	0.0384776	1.39813	0.774093	0.85501	1.04196
Kif5c	2506.29	protein_coding	0.013408	0.141307	-1.64854	0.000333123	0.00371025	-2.11351	0.000958284	0.00268495	-1.9901	0.0297714	0.068684	-1.55228
Nckap5l	3080.09	protein_coding	0.0134198	0.141307	-1.95156	0.276468	0.546273	-1.34612	0.34712	0.460305	-1.29254	0.0203064	0.0496688	-1.87387
Gpr107	30162.3	protein_coding	0.013423	0.141307	1.22727	0.0515624	0.175326	-1.17665	4.92732e-10	3.52923e-09	-1.67821	0.0708399	0.140525	-1.16214
Lrba	47878	protein_coding	0.0134661	0.141652	1.42623	0.0221829	0.0941724	-1.39052	1.65798e-11	1.39516e-10	-2.63586	0.0479888	0.10236	-1.32909
Carmil3	103.129	protein_coding	0.0134711	0.141652	20.4708	0.537826	?	1.72613	0.0612359	0.109497	5.58153	0.000462947	0.00180058	66.1934
Sema7a	3807.3	protein_coding	0.0135066	0.141946	1.63965	0.485943	0.744776	-1.1498	0.196158	0.291946	-1.29471	0.0611501	0.124744	1.45613
Hist1h2an	167.181	protein_coding	0.0135316	0.142128	26.5952	0.438057	0.710477	-2.22297	0.237553	0.340685	3.49089	4.48952e-05	0.000221248	206.383
Gm11313	53.3529	processed_pseudogene	0.0135471	0.142211	-49.4927	0.995715	?	-1.00752	0.0398866	0.0755027	26.4009	0.652928	0.764413	-1.86066
Gm17017	78.076	antisense_RNA	0.0135603	0.142268	-67.1565	0.110142	?	-15.9426	0.766466	0.838827	-1.75093	0.192534	0.310818	-7.37561
Fgf7	42.3954	protein_coding	0.0136697	0.143273	-47.5809	0.0872714	?	14.7656	0.0277218	0.0548961	31.999	0.0486025	0.103414	-21.9558
Ankrd10	34558.1	protein_coding	0.0136715	0.143273	-1.23254	0.223249	0.475744	1.10926	0.882942	0.925697	1.01259	0.000407822	0.0016116	-1.3502
Lingo4	50.8805	protein_coding	0.0136995	0.143486	-79.6719	0.905087	?	-1.22569	0.25284	0.357584	8.17994	0.20621	0.327805	-7.9465
Gm8614	147.618	processed_pseudogene	0.013745	0.14388	28.3543	0.962828	0.990175	-1.05189	0.515181	0.626747	2.03652	0.00237965	0.00770021	60.7406
Zfp428	697	protein_coding	0.0137665	0.143953	-2.18525	0.380695	0.656139	1.29768	3.60384e-06	1.52635e-05	4.26283	0.176912	0.291319	1.50325
Myo1g	82760.1	protein_coding	0.0137674	0.143953	-1.36622	0.0338429	0.129287	-1.30815	0.00452941	0.0109588	1.43282	0.0124816	0.0327575	1.37193
Ssh3	4966.05	protein_coding	0.0138846	0.145097	1.43214	0.900087	0.969038	-1.01881	0.000337489	0.00102861	-1.69295	0.313758	0.452673	-1.16028
Nim1k	339.376	protein_coding	0.0139052	0.145231	-3.05138	0.106584	0.2911	-2.23849	0.0462272	0.0857274	-2.67944	0.00475657	0.0141437	-3.65247
Tpgs2	7624.41	protein_coding	0.0139263	0.145369	-1.37939	0.819384	0.938234	-1.03067	0.358054	0.471414	-1.12883	0.00166438	0.00562035	-1.51077
Eya2	2860.59	protein_coding	0.0139461	0.145494	-2.63525	0.00369395	0.0240268	-3.27717	2.66299e-06	1.15025e-05	-6.74781	1.98692e-05	0.000105947	-5.42606
Inf2	12098.9	protein_coding	0.0140309	0.14628	-1.41281	0.010859	0.0553613	-1.42255	1.68931e-11	1.41869e-10	2.56662	8.48564e-12	1.25879e-10	2.58432
Cep78	3663.05	protein_coding	0.0140372	0.14628	-1.53717	0.0801817	0.239324	1.35309	4.49999e-06	1.88124e-05	2.22504	0.697489	0.798645	1.06977
Arhgap5	12369.5	protein_coding	0.0140631	0.146435	1.65888	0.489085	0.74711	1.15651	8.66204e-18	1.33502e-16	-5.96387	8.15849e-12	1.21692e-10	-4.15782
Prkcz	7674.01	protein_coding	0.0140685	0.146435	1.46977	0.646759	0.85317	1.07606	9.20433e-09	5.63054e-08	-2.47975	0.00017171	0.000743203	-1.81549
Psme2b	199563	protein_coding	0.0140757	0.146435	1.36632	0.895084	0.967394	1.0169	0.00181401	0.0047926	1.48637	5.26156e-08	4.52886e-07	1.99713
Zfp395	24807.1	protein_coding	0.014095	0.146553	1.49246	0.207619	0.454731	-1.22833	0.078582	0.135677	-1.33232	0.0505067	0.106593	1.37597
Gm13181	2964.32	processed_pseudogene	0.014155	0.147056	-1.63042	0.0576061	0.189229	1.4531	1.30337e-05	5.04452e-05	2.37614	0.988118	0.99159	1.00295
AC207128.1	63.8927	processed_pseudogene	0.0141694	0.147056	-30.0506	0.683955	?	1.60858	0.0322962	0.0627676	19.8145	0.441386	0.581007	-2.43957
Rnf43	9046.96	protein_coding	0.0141711	0.147056	-1.50048	0.000146139	0.00193233	-1.91001	9.44616e-16	1.23189e-14	-3.8917	2.04299e-11	2.89928e-10	-3.05725
Mink1	33366.8	protein_coding	0.0141844	0.147056	1.41098	0.668604	0.864851	1.06232	2.32261e-11	1.92584e-10	-2.56181	3.11986e-06	1.94245e-05	-1.92879
Hdac6	7042.62	protein_coding	0.0141845	0.147056	1.45861	0.634843	0.846988	1.07482	0.00320181	0.00801877	1.56714	8.73609e-07	6.06511e-06	2.12673
Gm44226	46.2365	lincRNA	0.0141951	0.147056	-71.2501	0.116697	?	-15.941	0.955652	0.975943	1.11239	0.376542	0.517343	-4.01804
Rasgef1b	1042.07	protein_coding	0.0141988	0.147056	1.92998	0.590742	0.818303	1.16916	2.98898e-07	1.48573e-06	-4.13264	0.00114962	0.00404691	-2.50351
Arid5a	42971.4	protein_coding	0.0142605	0.147541	-1.35977	1.08347e-05	0.000227152	1.73084	9.12109e-28	2.76222e-26	3.91936	4.51598e-05	0.000222495	1.6653
Lrrc66	190.9	protein_coding	0.0142615	0.147541	-13.3275	0.02792	0.111755	-8.92714	0.360527	0.473947	2.70601	0.535908	0.666911	1.81256
Tcf19	25927	protein_coding	0.0142776	0.147606	1.32867	0.410189	0.68325	1.09701	7.36706e-49	5.64055e-47	5.32969	1.30896e-59	2.51056e-57	6.45521
Gm32569	270.653	antisense_RNA	0.014289	0.147606	-6.8562	0.00459649	0.0285023	-19.7045	0.0127915	0.0277392	-13.8309	0.044313	0.0958332	-4.81246
Rpl7a-ps5	204.481	protein_coding	0.0142938	0.147606	9.79675	0.228117	0.481763	-2.95802	0.170442	0.260199	-3.42537	0.0221166	0.0533676	8.46012
Fam129a	52071.4	protein_coding	0.0143041	0.147606	-1.36578	6.76439e-14	1.00075e-11	-2.60314	7.40791e-09	4.59378e-08	-2.09262	0.462771	0.601485	-1.09792
Ell2	6674.28	protein_coding	0.0143075	0.147606	1.46328	0.0361074	0.135463	1.38428	0.349001	0.462025	1.1558	0.199075	0.319233	1.22176
Lrp12	932.237	protein_coding	0.0143528	0.147924	-2.27069	0.0405657	0.147438	-1.97835	0.412983	0.528347	1.32024	0.670142	0.777126	1.15027
Cabin1	23270.8	protein_coding	0.0143542	0.147924	1.28084	0.67721	0.87085	1.04326	0.000244504	0.00076624	-1.45008	0.101097	0.187025	-1.18111
1500015A07Rik	865.856	antisense_RNA	0.0143896	0.148206	-2.29319	0.9161	0.973325	-1.03695	0.839957	0.894309	1.07203	0.0327421	0.0743935	-2.06289
Auh	20668.8	protein_coding	0.0144467	0.148711	1.35073	5.18982e-05	0.000823752	1.63656	2.81731e-13	2.85369e-12	2.43724	1.20858e-08	1.16136e-07	2.01157
N4bp3	3732.58	protein_coding	0.0145062	0.149241	-1.76799	0.180001	0.415115	1.36182	4.45634e-06	1.86422e-05	2.90467	0.416758	0.557702	1.20642
Trbj1-5	354.798	TR_J_gene	0.0145176	0.149276	5.53016	0.171717	0.402568	-2.65261	0.00556711	0.0131543	-7.10937	0.30493	0.443238	2.06339
Grb7	820.705	protein_coding	0.0145649	0.149679	-3.76802	0.000818865	0.00744863	-6.01335	0.436158	0.551273	1.53526	0.0898735	0.170091	2.45011
Pgpep1	4231.75	protein_coding	0.0145782	0.149733	1.5741	0.0452485	0.159561	-1.43495	0.00175744	0.0046626	1.76938	4.66044e-14	9.11354e-13	3.99659
4932438H23Rik	388.661	protein_coding	0.0147077	0.15098	-7.38329	0.276212	0.546063	2.08611	1.08832e-06	4.99637e-06	50.7671	0.0847092	0.162257	3.29606
Kpna4	78191	protein_coding	0.0147178	0.151	-1.32584	0.022713	0.0958989	1.30176	0.367208	0.480565	1.10995	0.000135886	0.000603556	-1.55496
Pter	2021.11	protein_coding	0.0147413	0.151157	-2.08007	1.06206e-05	0.000223861	3.58335	1.07733e-13	1.13646e-12	9.04165	0.511083	0.645586	1.21306
Hnrnph3	9796.04	protein_coding	0.0147642	0.151308	1.40167	0.131923	0.337545	1.23404	0.0203959	0.0419813	-1.37923	0.163763	0.274403	-1.21429
Nrf1	24900.5	protein_coding	0.0147961	0.151552	-1.26067	0.131772	0.337269	1.15378	9.21812e-05	0.000311337	1.45001	0.973802	0.983435	-1.00312
Rdh10	4331.95	protein_coding	0.0148256	0.15177	-1.67799	0.217893	0.468316	1.30383	0.522239	0.633425	-1.14669	1.70043e-05	9.20402e-05	-2.50875
Appl2	3945.95	protein_coding	0.0148697	0.152138	1.5791	0.523227	0.774314	-1.1291	0.000422291	0.00126534	-1.94457	0.64648	0.759589	-1.09064
Gm9256	1325.69	processed_pseudogene	0.0148879	0.15224	2.06939	0.320496	0.596277	-1.33674	0.688808	0.7781	1.1247	0.000135266	0.000601224	3.11121
Ehd1	28840.9	protein_coding	0.0148973	0.152252	1.2924	0.532382	0.7811	-1.06781	0.191364	0.286158	1.14726	1.27554e-05	7.08186e-05	1.58327
Anp32a	123099	protein_coding	0.0149212	0.152341	-1.19364	0.978935	0.995276	1.00193	0.0442774	0.0826767	-1.15772	7.78054e-06	4.51109e-05	-1.38455
Samd11	963.545	protein_coding	0.0149224	0.152341	2.45804	0.861645	0.954709	1.06554	0.971056	0.981618	1.01328	0.0218239	0.0527486	2.33747
Galns	12212.6	protein_coding	0.0149519	0.152496	1.38577	0.213904	0.462872	-1.18004	0.130789	0.208097	1.22348	2.17188e-07	1.69803e-06	2.00071
Ispd	3900.85	protein_coding	0.0149607	0.152496	1.7932	0.632041	0.844956	1.13629	3.78968e-27	1.11563e-25	-15.2567	5.723e-19	1.68217e-17	-9.66761
Ifi213	507.049	protein_coding	0.0149622	0.152496	-2.76434	0.0833777	0.245361	-5.63306	1.91158e-07	9.81799e-07	-117.848	1.99658e-12	3.22923e-11	-57.8323
Gm11827	53.5728	lincRNA	0.0149935	0.152731	-44.3155	0.329162	?	-3.88303	0.119657	0.193564	12.0387	0.968298	0.981127	1.05486
Gm5904	4996.9	processed_pseudogene	0.0150075	0.15279	1.4478	0.837882	0.945137	1.0323	1.61237e-05	6.15513e-05	-1.93746	0.0361091	0.080711	-1.38144
Trio	4187.96	protein_coding	0.0150434	0.153072	1.75632	0.69655	0.881552	1.09583	0.000375662	0.00113638	-2.28701	0.128222	0.226756	-1.42695
Slc38a10	43535.3	protein_coding	0.0151137	0.153703	1.28268	0.342752	0.617956	-1.1023	0.00568013	0.0133983	-1.32789	0.540694	0.67107	1.06477
Gata1	696.213	protein_coding	0.0151312	0.153796	-2.83295	0.0321881	0.124482	-2.42841	0.0323604	0.0628668	2.51244	0.0627713	0.127381	2.15367
Aoc1	75.1117	protein_coding	0.01517	0.154107	-91.5303	0.0381984	?	-47.7317	0.958089	0.977444	1.11237	0.746198	0.834884	-1.72388
Selenot-ps	1113.85	processed_pseudogene	0.0151985	0.154312	-1.92787	0.938894	0.982435	1.02064	0.0131915	0.0285123	1.95749	0.984445	0.989294	-1.0052
Kdm8	2318.35	protein_coding	0.0152199	0.154445	-1.74192	0.058099	0.190489	1.52833	4.32104e-07	2.1011e-06	3.15199	0.453688	0.592927	1.18397
Rfesd	2785.25	protein_coding	0.0152355	0.154468	-1.49319	0.188589	0.428272	-1.25107	0.024013	0.0485063	-1.46487	0.00078965	0.00288844	-1.74837
Pde8b	53.292	protein_coding	0.0152403	0.154468	-52.0905	0.435522	?	-3.155	0.134478	0.213091	12.1553	0.830218	0.894454	-1.3583
Gm2574	141.653	processed_pseudogene	0.0152472	0.154468	12.6067	0.299297	0.572388	2.49989	0.393621	0.50806	2.11476	0.0239766	0.057173	10.6645
Cdcp1	611.199	protein_coding	0.0152692	0.154492	-3.1317	0.000222324	0.00267403	-7.90165	2.14029e-05	8.00353e-05	-10.6405	0.00242684	0.0078329	-4.21721
Gm6426	593.751	processed_pseudogene	0.0152733	0.154492	2.37641	0.450539	0.720955	-1.28718	0.245692	0.349872	1.48275	1.77687e-05	9.57953e-05	4.53556
Psme2	58790.2	protein_coding	0.0152745	0.154492	1.35745	0.572505	0.807449	1.07355	0.00158378	0.0042374	1.48797	5.18631e-07	3.76732e-06	1.88147
Gnat2	152.388	protein_coding	0.0152846	0.15451	25.3314	0.601434	0.82452	1.71599	0.0706744	0.123958	6.77749	0.000451087	0.00176058	100.049
Ttk	4964	protein_coding	0.0153186	0.154689	-3.78763	0.937218	0.981787	1.04175	8.727e-15	1.04219e-13	67.6846	6.30668e-08	5.37483e-07	17.1537
Ssbp3	30612.5	protein_coding	0.015319	0.154689	-1.38872	5.60089e-05	0.000878623	-1.72998	3.7664e-05	0.000135628	-1.75144	0.0119126	0.0314861	-1.40595
Rgs19	31194.5	protein_coding	0.0153563	0.154924	-1.24235	0.720055	0.893627	1.0328	0.155206	0.240596	-1.13621	2.65664e-05	0.000138241	-1.45787
Gm43352	1152.13	antisense_RNA	0.0153667	0.154924	-1.9759	0.000341875	0.00378458	-2.90166	0.000576436	0.00168468	-2.78043	0.0233097	0.0558209	-1.89334
Camk2n2	452.322	protein_coding	0.0153672	0.154924	5.17219	0.900029	0.969038	-1.0831	0.282196	0.39018	1.98955	0.000347744	0.00139538	11.1455
Gm14387	76.6514	unprocessed_pseudogene	0.0153923	0.155092	73.648	0.644833	?	-2.09679	0.491668	0.605691	-3.00824	0.0268049	0.06275	51.3337
Wls	32498.7	protein_coding	0.0154291	0.155354	1.40925	1.70729e-15	3.14985e-13	-3.16421	4.96736e-65	6.88469e-63	-11.6249	1.64746e-11	2.36805e-10	-2.60696
AC159624.1	45.7739	TEC	0.015435	0.155354	87.2228	0.74034	?	-1.94817	0.0184123	0.038339	-77.3959	0.695943	0.79741	2.19553
Cyp39a1	373.01	protein_coding	0.0154687	0.155609	-2.95836	0.0513257	0.174748	-2.57776	0.0521114	0.0953084	-2.56222	0.0164332	0.0414635	-2.94052
Gm12161	1482.82	processed_pseudogene	0.0154785	0.155614	2.08356	0.980806	0.995276	1.00723	0.828653	0.886498	1.06693	0.00907424	0.0248668	2.20706
Gm10231	675.145	processed_pseudogene	0.0154929	0.155614	5.38985	0.640421	0.849873	-1.37833	0.507488	0.620088	-1.57581	0.0260223	0.0611751	4.71439
Gm38248	151.062	TEC	0.0154986	0.155614	24.6862	0.583055	0.812941	-1.75329	0.190507	0.285258	3.96874	7.6176e-05	0.000359361	171.775
Trp53rkb	2101.96	protein_coding	0.015508	0.155614	-1.94715	0.245996	0.505598	1.37431	0.00795627	0.0181165	2.07733	0.35523	0.495421	-1.28819
Zfp422	15025.5	protein_coding	0.0155111	0.155614	-1.32306	0.0902612	0.260102	1.21433	2.31534e-11	1.92149e-10	2.161	0.00996821	0.0270163	1.34505
Prmt2	7002.43	protein_coding	0.0155456	0.155616	1.39812	0.239728	0.497211	-1.18073	1.60052e-08	9.4675e-08	-2.20467	0.0386694	0.0853684	-1.33552
Bcl2	29238.9	protein_coding	0.0155503	0.155616	1.47622	0.165044	0.392572	1.25088	0.0936487	0.157391	-1.30982	0.517886	0.651449	-1.10989
Dbil5	54.737	protein_coding	0.0155511	0.155616	-31.0677	0.402646	?	2.72142	0.00468102	0.011281	54.4035	0.714411	0.811754	-1.55409
Tmsb10	136435	protein_coding	0.0155523	0.155616	-1.39763	0.000315358	0.00354004	-1.6464	0.629628	0.728321	-1.06904	0.483019	0.620904	1.10191
C2cd4b	229.232	protein_coding	0.0155532	0.155616	-7.65952	0.0113185	0.0572121	-11.4316	0.106427	0.175588	-4.82332	0.156017	0.264931	-3.23178
Gm42031	1877.63	lincRNA	0.0156306	0.156306	-1.76433	0.0269618	0.109057	-1.68103	0.569754	0.675691	1.14448	0.70925	0.807969	1.09045
Frmd5	441.415	protein_coding	0.0156837	0.15671	-6.65751	0.0422715	0.151659	-4.74509	0.259346	0.364867	2.44762	0.462523	0.601245	1.74452
Gm31135	688.567	lincRNA	0.0156879	0.15671	3.61254	0.485624	0.74458	1.47981	0.000186428	0.00059534	-7.54522	0.0413677	0.0904839	-3.09076
Il13ra1	3592.04	protein_coding	0.0157288	0.157009	1.98571	0.46881	0.735088	1.24837	1.01995e-18	1.70183e-17	-13.3787	7.53465e-13	1.29006e-11	-8.41085
Cetn4	2820.75	protein_coding	0.015739	0.157009	1.92475	0.000240011	0.00282997	2.49406	8.54142e-18	1.3175e-16	8.96544	2.95306e-13	5.34026e-12	6.91893
Gm43143	127.004	TEC	0.0157432	0.157009	-24.4607	0.703269	0.885989	1.47774	0.000179733	0.000575509	131.22	0.220819	0.345718	3.63022
Trim25	32300.7	protein_coding	0.0157717	0.157209	-1.3168	0.843111	0.946623	-1.02277	7.80945e-05	0.000267037	1.56861	0.082602	0.159169	1.21835
1700123M08Rik	268.153	processed_transcript	0.0157881	0.157288	3.75985	0.572479	0.807449	-1.35511	0.271572	0.3783	-1.79955	0.0596548	0.122232	2.83128
Trappc11	15014.5	protein_coding	0.015833	0.157651	-1.23519	0.288969	0.560704	-1.09861	0.0195908	0.0405174	-1.229	0.000233796	0.000977391	-1.3818
Prkcz2	3985.21	processed_pseudogene	0.0158877	0.158111	1.36831	0.557808	0.798353	-1.0824	3.9655e-08	2.23102e-07	-2.06897	0.0118311	0.0313012	-1.39696
Peli3	215.161	protein_coding	0.0159099	0.158246	3.8343	0.363892	0.639007	-1.67191	0.0322294	0.0626442	-3.29244	0.239969	0.368056	1.94707
Gm11605	19102.6	processed_pseudogene	0.0159519	0.158551	-1.36276	0.496378	0.753472	-1.08983	4.14913e-21	8.26692e-20	3.33435	1.23893e-14	2.57101e-13	2.66657
Gm26707	148.916	lincRNA	0.0159598	0.158551	-8.46904	0.928061	0.978219	-1.07682	0.0359552	0.0689405	6.48099	0.812272	0.882351	-1.21353
AC160980.1	233.911	processed_pseudogene	0.0159661	0.158551	6.93412	0.608419	0.830105	1.48885	0.745651	0.823569	-1.2836	0.111807	0.202719	3.62837
Plagl2	55764	protein_coding	0.0159751	0.158556	1.25557	9.45796e-07	2.9843e-05	1.58656	1.98013e-11	1.65415e-10	1.88076	2.53637e-05	0.000132601	1.4884
Gm11539	21506.2	processed_pseudogene	0.0159902	0.158595	-1.5094	0.786271	0.926128	-1.04716	6.22356e-10	4.40779e-09	2.87244	5.10382e-05	0.000248937	1.99277
Gbp9	39971.7	protein_coding	0.0159962	0.158595	1.39526	0.464416	0.73159	-1.10819	5.53677e-45	3.68885e-43	-7.11035	6.51466e-28	3.48452e-26	-4.59854
Ccs	17597.9	protein_coding	0.0160088	0.158635	-1.38278	1.62318e-09	1.08318e-07	-2.24735	0.476662	0.590942	1.10077	1.39893e-05	7.69717e-05	1.789
9530027J09Rik	43.6675	lincRNA	0.016019	0.158652	37.8794	0.729048	?	-1.58005	0.579914	0.684619	-2.06747	0.0264499	0.0620362	28.949
Mgat1	47794.8	protein_coding	0.0160423	0.158798	1.2211	0.535103	0.782933	1.05281	0.827919	0.885963	1.01818	0.0451576	0.0972538	1.18094
Otud7b	29491	protein_coding	0.0160815	0.159042	1.24791	0.57144	0.806941	1.05397	2.13781e-09	1.42431e-08	-1.73843	3.31579e-05	0.000168523	-1.46826
L3mbtl3	10468.2	protein_coding	0.0160925	0.159042	1.36518	4.44675e-05	0.000723382	-1.72426	1.83727e-27	5.48522e-26	-4.19449	9.93481e-06	5.66153e-05	-1.78192
Fbxl19	5164.05	protein_coding	0.0160997	0.159042	1.44484	0.927392	0.978054	1.01389	0.179554	0.271592	1.22569	0.00026028	0.0010779	1.74665
Glipr1	29147.8	protein_coding	0.0161011	0.159042	-1.35733	2.46576e-11	2.51091e-09	-2.34189	3.781e-05	0.000135999	-1.69166	0.876386	0.924953	1.01993
Cd93	165.579	protein_coding	0.0161232	0.159174	8.8637	0.365812	0.640466	2.3579	0.0640926	0.113791	-5.23457	0.730344	0.823039	-1.39248
Tmem136	2978.23	protein_coding	0.0161404	0.15926	-1.53379	0.00049701	0.00510755	-1.87616	0.0761887	0.13208	-1.37948	0.497129	0.633692	-1.12775
Lamp1	109384	protein_coding	0.0161508	0.159278	-1.19394	0.79661	0.930328	1.01921	0.36322	0.476629	-1.06938	0.000354859	0.00142153	-1.3013
Ulk1	15698.2	protein_coding	0.0161974	0.159581	1.3632	0.100848	0.28017	-1.23516	0.518267	0.629452	-1.08672	0.0006776	0.00252131	1.54939
Gm9762	17654.8	processed_pseudogene	0.0161987	0.159581	-1.28859	0.244432	0.503506	-1.13076	0.287033	0.395405	1.11913	0.86351	0.916918	-1.01827
Uck2	45716.6	protein_coding	0.0162106	0.159614	-1.32337	0.0033567	0.0223144	1.40261	2.30289e-44	1.49751e-42	5.05914	4.9924e-18	1.36593e-16	2.72557
Cisd2	28548.5	protein_coding	0.0162423	0.159841	-1.27825	0.858003	0.953562	1.01842	0.00143826	0.00388143	1.38484	0.544266	0.674461	1.0638
2010107E04Rik	36004.1	protein_coding	0.0163083	0.160405	-1.35436	0.0375049	0.139326	-1.29899	4.4093e-08	2.46392e-07	1.99482	2.54302e-07	1.95414e-06	1.91327
Igkv1-110	245.393	IG_V_gene	0.0163252	0.160487	-12.7806	0.229027	0.482937	-5.61447	0.0106804	0.0235977	-30.3825	0.00033447	0.00134839	-69.1616
Gm43064	688.833	protein_coding	0.0163856	0.160995	-4.42864	0.342594	0.617819	1.78371	0.00604672	0.0141765	5.48026	0.548954	0.679059	-1.44143
Ccdc63	63.6436	protein_coding	0.0163994	0.161044	51.4582	0.577557	?	-2.25269	0.566278	0.672914	-2.30556	0.0171457	0.0430354	50.278
Itgam	777.473	protein_coding	0.0164079	0.161044	-13.4661	0.00372281	0.0241644	-25.4906	0.302681	0.412704	-3.19486	0.625539	0.74259	-1.68778
Fbxl12os	227.091	antisense_RNA	0.0164252	0.161128	-5.69343	0.711107	0.88971	-1.29175	0.0487037	0.0898199	4.20921	0.946552	0.969477	-1.04711
Gm5187	315.159	processed_pseudogene	0.0164824	0.161604	4.81667	0.625169	0.841537	1.35255	0.47446	0.588826	1.55637	0.00896662	0.0246038	5.54248
2700038G22Rik	2235.03	lincRNA	0.0165088	0.161777	-1.85749	0.00108796	0.00929255	2.27681	5.5881e-10	3.97404e-09	4.88654	0.570034	0.695885	1.15544
Tmem164	37840.2	protein_coding	0.0165295	0.161895	1.29826	0.237933	0.494404	-1.13723	0.147183	0.230093	-1.17101	0.0334133	0.0757012	1.26082
Gm15365	95.6464	processed_pseudogene	0.0165952	0.162453	-25.4188	0.933262	?	-1.10378	0.0695462	0.122182	11.8206	0.567779	0.69407	-1.94819
Lactb2	9455.82	protein_coding	0.0166467	0.162871	-1.3952	0.197024	0.440008	1.19302	8.30927e-14	8.88381e-13	2.80679	0.000147199	0.000647895	1.68626
Adat3	3745.95	protein_coding	0.0166762	0.163074	-1.52589	0.495265	0.752953	1.12806	0.0576085	0.104	1.39963	0.240236	0.368376	-1.22983
Sytl3	7327.5	protein_coding	0.0167069	0.163209	-1.5873	0.0954264	0.269441	1.37646	5.98012e-07	2.84802e-06	2.61548	0.34899	0.489013	1.1971
Abcb4	73.7256	protein_coding	0.0167123	0.163209	-33.6407	0.684986	?	-1.66517	0.0727389	0.126992	14.3484	0.782427	0.860924	-1.408
Mir142hg	860.565	lincRNA	0.0167164	0.163209	3.66891	0.344223	0.619902	-1.66004	0.584539	0.688802	-1.34067	0.00530482	0.0155781	4.54289
Dna2	5470.88	protein_coding	0.0167398	0.163317	1.59116	3.65177e-05	0.000617102	1.98422	2.47835e-54	2.30681e-52	15.5396	1.32039e-42	1.29904e-40	12.4613
Rgl1	434.419	protein_coding	0.0167528	0.163317	3.63162	0.970148	0.99223	1.0206	0.0663366	0.117205	-2.67893	0.604025	0.724707	1.32826
Six5	1716.13	protein_coding	0.0167538	0.163317	1.67802	8.54171e-05	0.00124029	2.45883	0.00625438	0.0146173	-1.81226	1.83716e-05	9.8654e-05	-2.65554
Selplg	141279	protein_coding	0.0167845	0.16353	-1.57011	6.14041e-08	2.7125e-06	-2.77757	0.402458	0.517391	-1.17117	0.0287591	0.0665625	1.51047
Gm32102	61.5856	processed_pseudogene	0.0168509	0.164091	-27.5947	0.59669	?	1.82507	0.00310705	0.00780586	58.6783	0.894301	0.93683	1.16513
Sdcbp2	5356.3	protein_coding	0.0168703	0.164193	1.83378	0.0107966	0.0551508	-1.90781	0.122831	0.19757	-1.47882	0.000685065	0.00254659	2.36573
Gpr45	3520.52	protein_coding	0.0168927	0.164325	1.6691	0.251688	0.512948	1.28456	0.000620823	0.00180275	-2.09047	0.0287557	0.0665625	-1.60886
Marcks	1675.6	protein_coding	0.0169139	0.164445	1.8955	0.968607	0.991856	1.01069	0.0591528	0.106413	-1.65708	0.646816	0.759837	1.13179
Anp32e	164827	protein_coding	0.0169979	0.165176	1.31107	0.000124481	0.00169601	1.54505	1.9154e-08	1.11975e-07	1.89119	3.06586e-05	0.000156955	1.60479
Gm11231	54.2652	processed_pseudogene	0.0170215	0.165309	30.6828	0.746302	?	-1.47533	0.993387	0.995484	-1.01006	0.0078253	0.0218799	44.8163
Trbv15	64830.3	TR_V_gene	0.0170294	0.165309	1.50416	0.924209	0.976384	-1.01647	8.87175e-17	1.26564e-15	-4.1607	5.21058e-09	5.2739e-08	-2.72131
Lrmp	49499.1	protein_coding	0.017092	0.16574	1.29756	3.21539e-05	0.000554716	1.57624	0.601317	0.703197	-1.05872	0.0215417	0.0521926	-1.28611
AC156560.1	873.408	processed_pseudogene	0.0170939	0.16574	-1.98554	0.655485	0.857673	1.13419	0.00709367	0.0163583	2.17046	0.895984	0.937892	-1.03756
Gm10167	23284.6	processed_pseudogene	0.0171006	0.16574	1.24501	0.00755146	0.0419045	1.28096	0.00210571	0.0054907	-1.32725	0.000757671	0.00278003	-1.36558
Casc4	3254.32	protein_coding	0.017127	0.165773	-1.44817	0.935562	0.981431	-1.01307	0.0210065	0.0431026	-1.44198	4.32149e-06	2.6157e-05	-2.0613
AC099934.1	1010.91	miRNA	0.0171277	0.165773	-2.30765	0.838682	0.945454	-1.07253	0.00714564	0.0164582	2.56953	0.605704	0.726126	1.19424
Cd1d1	9571.71	protein_coding	0.0171308	0.165773	-1.5508	1.82843e-16	4.0962e-14	-4.84889	3.2987e-27	9.74117e-26	-7.88047	5.64157e-07	4.06382e-06	-2.52038
Gm10709	147.953	processed_pseudogene	0.0171471	0.165845	15.7242	0.566677	0.804133	-1.84253	0.484336	0.598385	-2.10556	0.0235403	0.0562597	13.7599
Gm20400	5891.96	antisense_RNA	0.0171692	0.165942	1.61841	0.354323	0.630417	-1.21112	7.55611e-12	6.57541e-11	-4.056	0.000372795	0.00148773	-2.06929
Pyurf	5098.15	protein_coding	0.017175	0.165942	-1.43863	0.294554	0.568097	1.17287	0.00288508	0.00730231	1.57611	0.653847	0.765239	-1.07057
Icam2	16177.2	protein_coding	0.0172234	0.166283	-1.41561	0.0226799	0.0958265	-1.39651	0.0897596	0.151944	-1.28227	0.0723699	0.143037	-1.29981
Cd24a	3574.15	protein_coding	0.0172334	0.166283	-6.19655	0.353995	0.63012	2.01158	2.1002e-06	9.21197e-06	37.5645	0.144251	0.249231	3.01363
Fut7	5136.57	protein_coding	0.0172372	0.166283	-2.02619	0.000632914	0.00614573	-2.71859	0.000681638	0.00196671	2.7348	9.13384e-06	5.23968e-05	3.66936
Gm14418	292.014	protein_coding	0.0173135	0.166904	5.15965	0.186482	0.424937	2.44791	0.918575	0.951914	-1.07047	0.333511	0.472731	1.96902
Csgalnact1	3221.72	protein_coding	0.0173196	0.166904	1.65456	7.2949e-09	4.31693e-07	3.50446	0.746732	0.824356	-1.07042	0.000169319	0.00073369	-2.26722
Exoc3l	202.539	protein_coding	0.0173704	0.167307	-11.2827	0.657531	0.858711	-1.4479	0.00155042	0.00415575	24.583	0.173108	0.286247	3.15471
Gm6960	684.472	pseudogene	0.0173876	0.167387	-5.18622	0.161597	0.387012	2.50479	1.01538e-05	4.00334e-05	20.7682	0.477818	0.615939	1.59873
Fam177a	3032.8	protein_coding	0.0174022	0.16744	-1.51143	0.154971	0.376142	-1.28429	0.537827	0.647534	-1.11458	0.117965	0.211712	-1.31171
Bspry	1227.55	protein_coding	0.0175213	0.168461	-2.1672	0.00429802	0.0270363	-2.4787	0.0430835	0.0807013	1.9375	0.0119304	0.0315157	2.21598
Abca5	666.113	protein_coding	0.0175265	0.168461	-2.54374	0.102215	0.282778	-1.90155	0.637895	0.735061	1.20699	0.790164	0.866543	-1.10831
Mogs	56981	protein_coding	0.0175552	0.16865	1.34445	1.01118e-07	4.1455e-06	1.9412	0.000416835	0.00125077	1.55156	0.564145	0.690834	1.07459
Cmtm4	10404.9	protein_coding	0.0175762	0.168764	-1.33442	0.90452	0.969552	1.01423	1.66078e-24	4.16576e-23	3.41089	8.91187e-15	1.87189e-13	2.52022
Mtmr7	622.789	protein_coding	0.0175938	0.168793	-2.53528	0.100171	0.279267	-1.92541	0.710184	0.795855	-1.16123	0.273768	0.408234	-1.52904
Gm42430	1015.27	processed_pseudogene	0.0175974	0.168793	-4.49172	0.740429	0.905836	1.21608	3.49307e-07	1.7183e-06	24.3201	0.0124101	0.0325924	4.45235
Ephx4	190.433	protein_coding	0.017618	0.168904	-8.57878	0.177586	0.411712	-3.20473	0.211496	0.310442	3.15741	0.845675	0.905194	1.1795
Grn	40213.2	protein_coding	0.0176426	0.168949	1.49219	0.00968972	0.0506176	-1.54745	0.00271069	0.00691214	-1.6587	0.0498873	0.105556	1.39211
Cir1	12562.8	protein_coding	0.0176455	0.168949	1.3965	0.195893	0.438322	-1.20308	3.29194e-13	3.30727e-12	-2.81025	0.000285838	0.00117326	-1.67267
Gm12117	154.404	protein_coding	0.01765	0.168949	-15.1046	0.626336	0.842167	1.46411	9.08913e-05	0.000307363	81.0431	0.110227	0.200382	3.66466
Hba-a1	4855.33	protein_coding	0.017692	0.169263	-4.49312	0.0126946	0.0622928	-5.27736	2.10864e-07	1.07458e-06	-31.1769	2.79441e-07	2.12752e-06	-26.5439
Il17ra	52569.2	protein_coding	0.017704	0.169291	-1.43411	0.00498516	0.0303837	-1.5332	0.0955012	0.160042	-1.28884	0.218764	0.34333	-1.20555
Platr17	442.198	protein_coding	0.017728	0.169396	-3.2194	0.379336	0.654932	-1.56632	0.451633	0.566795	-1.46784	0.0252836	0.0597047	-3.01699
Rasl11b	467.889	protein_coding	0.0177372	0.169396	-2.40295	0.161499	0.386957	-1.73784	0.0940729	0.15802	-1.92718	0.00856434	0.0236297	-2.66475
Gm21989	65.9594	processed_transcript	0.0177423	0.169396	59.798	0.641716	?	2.06076	0.86776	0.914882	-1.2911	0.0741268	0.145938	22.4749
Barx2	66.3658	protein_coding	0.0177606	0.16943	-96.1639	0.0843601	?	-28.3515	0.959315	0.978169	1.11237	0.527091	0.659576	-3.0492
Vipr1	3771.28	protein_coding	0.0177653	0.16943	-2.54663	0.000511788	0.00523172	-4.1417	4.047e-08	2.27351e-07	-9.3424	1.0269e-05	5.83444e-05	-5.74443
Rufy1	7716.2	protein_coding	0.0177733	0.16943	1.35139	0.953652	0.986693	-1.0077	8.92653e-18	1.37467e-16	-3.03731	6.27541e-10	7.27457e-09	-2.23037
2210011C24Rik	1255.08	protein_coding	0.0178306	0.169781	1.94411	0.0563745	0.186472	-1.6789	0.535187	0.645338	1.18548	1.11516e-06	7.55696e-06	3.86938
Gm7476	246.631	processed_pseudogene	0.0178394	0.169781	4.62478	0.827206	0.941505	-1.14126	0.843412	0.89678	1.12736	0.00569293	0.01656	5.95031
Gtf2i	71612.6	protein_coding	0.0178438	0.169781	-1.26289	0.128583	0.331434	-1.16196	0.00469876	0.0113123	-1.32187	0.000237993	0.000993624	-1.43668
Gm36634	44.6942	processed_transcript	0.0178466	0.169781	37.8489	0.808593	?	1.38504	0.833164	0.88947	-1.32216	0.0507517	0.106987	20.6683
Lrfn3	101.182	protein_coding	0.017869	0.169906	18.0829	0.413194	?	2.05783	0.0388743	0.0738218	6.67312	0.000655244	0.0024482	58.6389
Ifng	9959.12	protein_coding	0.0178853	0.169975	1.81711	5.64867e-09	3.42017e-07	-4.54798	8.89996e-30	3.00164e-28	-18.7757	0.00120485	0.00421943	-2.27193
AL731706.1	1316.3	protein_coding	0.0179147	0.170147	7.67249	0.625797	0.84168	-1.5074	0.434031	0.54943	1.934	0.000298086	0.00121853	22.3677
Padi4	3426.87	protein_coding	0.0179218	0.170147	1.86046	0.00337117	0.0223822	-2.19845	3.17811e-10	2.32189e-09	-5.3564	0.307249	0.445789	-1.30959
Gm44641	94.6667	processed_transcript	0.017943	0.170262	-31.4056	0.7804	?	-1.39934	0.00423362	0.0103353	62.8676	0.396751	0.537646	2.80119
Scn5a	208.481	protein_coding	0.0179549	0.170287	-5.64076	0.123092	0.321346	-3.07585	0.709225	0.795062	1.32534	0.64431	0.757955	-1.38371
Gm10540	36.3077	processed_pseudogene	0.0180169	0.170788	50.3475	0.807304	?	1.46573	0.342321	0.455153	-4.15132	0.219021	0.343547	8.2744
Slc25a13	14421.3	protein_coding	0.0180618	0.171126	1.43554	0.000572131	0.00570748	1.67836	1.36519e-17	2.07711e-16	3.63382	9.05211e-14	1.70856e-12	3.10807
Cyfip1	40668.5	protein_coding	0.0181108	0.171503	1.28832	0.0585004	0.191485	-1.22797	1.43972e-34	6.0615e-33	-3.75677	1.03833e-15	2.39852e-14	-2.37468
Tle2	135.58	protein_coding	0.0181712	0.171909	-36.2403	0.2744	0.543945	-4.07272	0.0125708	0.0273164	44.2586	0.212362	0.335413	4.97382
Pom121	46465.2	protein_coding	0.0181722	0.171909	1.2576	0.0213787	0.09202	1.24878	6.64738e-11	5.27898e-10	1.87985	4.49286e-11	6.14628e-10	1.89313
Tsacc	276.062	protein_coding	0.018214	0.17217	6.46482	0.600864	0.824176	1.49066	0.95979	0.978516	-1.03899	0.0721782	0.142688	4.17416
St3gal4	16244.7	protein_coding	0.0182183	0.17217	-1.37773	0.56923	0.805834	1.07993	3.62162e-06	1.53259e-05	1.87366	0.0882641	0.167546	1.2593
Ly75	37144.1	protein_coding	0.0183523	0.173348	1.28987	1.64511e-06	4.75112e-05	-1.68078	2.48443e-09	1.64142e-08	-1.90676	0.234618	0.361719	1.137
Kcnk1	72.7344	protein_coding	0.0183874	0.173591	-134.083	0.436791	?	5.34148	0.408143	0.523316	5.94308	0.0210925	0.0512745	-120.51
Cnih2	1066.12	protein_coding	0.0184023	0.173594	2.06154	4.82954e-05	0.000777586	-3.27441	0.821643	0.880985	1.0695	5.02778e-11	6.8191e-10	7.2195
Trav14-2	751.6	TR_V_gene	0.0184064	0.173594	-25.253	0.654583	0.857529	-1.84791	0.813259	0.874702	1.38548	0.0928399	0.174729	-9.86349
Gm9127	189.506	processed_pseudogene	0.0184381	0.173805	-7.18259	0.045269	0.159561	4.22486	8.14554e-05	0.00027763	25.8335	0.826105	0.891223	-1.17465
Fdx1l	8740.31	protein_coding	0.0184475	0.173805	1.40349	0.0148856	0.070135	1.41227	6.15389e-07	2.92491e-06	2.03208	9.52646e-07	6.56106e-06	2.01945
Traj32	1062.74	TR_J_gene	0.0186278	0.175415	2.20675	0.979815	0.995276	-1.00911	4.59949e-07	2.2251e-06	-5.73041	0.00673394	0.0192132	-2.57334
Lbr	139178	protein_coding	0.0186646	0.175673	-1.28021	0.0084702	0.0458666	-1.3182	0.000132064	0.000432871	1.49396	4.06133e-05	0.000201612	1.53829
Gm12955	228.575	processed_pseudogene	0.018711	0.17602	4.35529	0.897143	0.968072	-1.07887	0.913245	0.947942	1.06612	0.00998432	0.0270561	5.00948
Gm5387	854.008	processed_pseudogene	0.0187245	0.176057	-2.13243	0.622442	0.840318	1.16799	0.00434382	0.0105649	2.50413	0.986381	0.990422	1.0054
Cep97	13940.8	protein_coding	0.018754	0.176246	-1.38963	0.00215847	0.0158024	-1.54394	4.53505e-06	1.89548e-05	-1.91113	0.000111046	0.000503656	-1.72012
Stx12	12478.2	protein_coding	0.0188733	0.17727	1.3179	0.40049	0.675176	1.10329	0.0325062	0.0631242	1.28416	0.00027142	0.00112037	1.53396
E230029C05Rik	144.032	processed_transcript	0.018882	0.17727	-7.49506	0.27651	0.546273	-2.48443	0.424673	0.539847	2.02264	0.621808	0.73941	-1.49152
Gm7420	35.9039	transcribed_processed_pseudogene	0.0188964	0.177315	28.9708	0.611208	?	-1.88143	0.566405	0.673022	-2.03374	0.0222467	0.0536271	26.8011
Nrde2	12580.4	protein_coding	0.0189156	0.177405	1.32044	0.834546	0.944525	-1.02522	0.00251017	0.00644532	-1.43156	0.638554	0.753285	-1.05748
Trim14	9782.22	protein_coding	0.0189686	0.177764	1.37132	0.040049	0.14616	-1.324	6.84183e-10	4.82229e-09	-2.31107	0.0749986	0.147249	-1.27287
Add3	71618	protein_coding	0.0189756	0.177764	-1.42006	6.62455e-14	9.89393e-12	-3.08176	4.7649e-22	1.00417e-20	-4.25801	6.5953e-06	3.8604e-05	-1.96206
Gm3355	424.635	processed_pseudogene	0.0189892	0.177764	-3.47367	0.200559	0.445049	1.97462	0.0865496	0.147234	2.49563	0.0558722	0.116003	-2.74847
Pcdhga4	477.474	protein_coding	0.0189921	0.177764	3.13725	0.482634	0.743403	-1.42282	0.00339199	0.00844463	-4.24664	0.919968	0.952437	1.05112
Zbtb43	9590.21	protein_coding	0.0190098	0.177839	1.28772	0.730692	0.900195	1.03812	0.0378563	0.07204	-1.25139	0.935427	0.962182	-1.00883
Gm40773	324.8	lincRNA	0.0190306	0.177933	-5.65938	0.109839	0.296982	-3.02008	0.0295285	0.0579761	5.02324	0.152171	0.259934	2.68061
Rpl36a-ps3	34758.3	processed_pseudogene	0.0190434	0.177933	-1.50574	0.990623	0.99925	1.00205	1.55112e-07	8.08474e-07	2.49717	0.00383244	0.0117277	1.65504
Prlr	46.3937	protein_coding	0.0190558	0.177933	-33.1797	0.32064	?	3.68528	0.0110969	0.0244043	44.1012	0.438555	0.578628	-2.77263
Slc16a1	32577.8	protein_coding	0.019058	0.177933	-1.39621	6.3776e-06	0.000146647	1.88807	2.24686e-40	1.23305e-38	6.58425	9.86573e-11	1.28749e-09	2.49769
Txnrd3	1072.29	protein_coding	0.0190805	0.177992	-2.1772	0.0942038	0.267244	1.75403	0.185543	0.279167	1.55582	0.00714722	0.0202615	-2.45457
Gm7198	167.87	processed_pseudogene	0.0190836	0.177992	5.58423	0.937389	0.981787	1.0547	0.938782	0.965807	1.05333	0.0194073	0.0477896	5.57695
Tfb1m	5428.95	protein_coding	0.0191212	0.178182	1.43172	0.0733472	0.224106	1.31319	0.0803684	0.138253	1.30418	0.0217851	0.0526815	1.42189
Emid1	148.655	protein_coding	0.0191232	0.178182	6.73232	0.503138	0.758413	-1.72194	0.0740317	0.128961	-4.17234	0.215835	0.339711	2.77845
Ap1g2	23687.7	protein_coding	0.0191445	0.178238	-1.26626	0.956511	0.987664	-1.00556	0.00178343	0.0047215	-1.37235	6.36237e-08	5.41743e-07	-1.72814
Ccdc87	97.4444	protein_coding	0.0191484	0.178238	-14.2529	0.0110554	?	-12.1096	0.390165	0.504388	2.81489	0.329404	0.468551	2.39159
Svop	168.819	protein_coding	0.0191811	0.178453	10.5483	0.93016	0.979065	1.0942	0.0456426	0.0848267	-7.34208	0.792538	0.868262	1.31301
Osbpl2	13156.5	protein_coding	0.0192092	0.178583	1.24269	0.913647	0.972597	-1.01032	1.65231e-09	1.1185e-08	-1.75844	0.000331621	0.00133804	-1.40057
Gm4540	13434.3	processed_pseudogene	0.0192142	0.178583	-1.34147	0.0775241	0.233301	1.24591	4.69005e-09	2.98341e-08	2.08122	0.0790884	0.153614	1.24523
[truncated: 19,501 more rows]
