# Supplementary material for: A T follicular helper cell origin for T regulatory type 1 cells
Source: Cell Mol Immunol. 2023 Mar 27;20(5):489–511. doi: 10.1038/s41423-023-00989-z (PMC10202951; doi:10.1038/s41423-023-00989-z)
Supplement: Supplementary file 9 — Database 8 [file 41423_2023_989_MOESM9_ESM.xlsx]

## Sheet: Hoja1
Feature	P3218_001	P3218_002	P3218_003	P3218_004	P3218_005	P3218_006	P3218_007	P3218_008	P3218_009	P3218_010	P3218_011	P3218_012	P3218_013	P3218_014	P3218_015	P3218_016	P3218_017	P3218_018	P3218_019	P3218_020	P3218_021	P3218_022	P3218_023	P3218_024	P3218_025	P3218_026	P3218_027	P3218_028	P3218_029	P3218_030	P3218_031	P3218_032	P3218_033	P3218_034	P3218_035	P3218_036	P3218_037	P3218_038	P3218_039	P3218_040	P3218_041	P3218_042	P3218_043	P3218_044	P3218_045	P3218_046	P3218_047	P3218_048	P3218_049
0610009E02Rik	0	0	0	0	0	0	0	0	0	0	0	0	0	0	0	0	0	0	0	0	0	0	0	0	0	0	0	2.48491	0	0	0	0	0	0	0	4.76217	0	0	0	0	0.693147	0	0	0	0	0	0	0	0
1500004A13Rik	0	0	0	0	0	0	2.19722	0	0	0	0	0	0	0	0	0	0	0	0	5.44242	5.7589	0	0.693147	0	0	0	0	0	0	0	0	0	0	0	6.95368	0	0	0	0	0.693147	0	0	0	0.693147	0	0	0	0	6.82979
1700094D03Rik	0	0	0	0	0	0	0	0	0	0	0	0	0	0	0	0	0	0	0	0	0	0	0	0	0	0	0	0	0	0	0	0	0	0	0	0	0	0	0	0	0	0	0	0	0	0	0	0	0
2810002D19Rik	0	0	0	0	0	0	0	0	0	0	0	0	0	0	0	0	0	0	1.94591	0	0	0	0	0	0	0	0	0	0	0	0	0	0	0	0	0	0.693147	0	0	0	0	0	0	0	0	0	0	0	0
4933427J07Rik	0	0	0	0	0	0	0	0	0	0	0	0	0	0	0	0	0	0	0	0	0	0	0	0	0	0	0	0	0	0	0	0	0	0	0	0	0	0	0	0	0	0	0	0	0	0	0	0	0
4933440N22Rik	0	0	0	0	0	0	0	0	0	0	0	0	0	0	0	0	0	0	0	0	0	0	0	0	0	0	0	0	0	0	0	0	0	0	0	0	0	0	0	0	0	0	0	0	0	0	0	0	0
5330406M23Rik	0	0	0	0	0	0	0	0	0	0	0	0	0	0	0	0.693147	0	0	0	0	0	0	0	0	0	0	0	0	0	0	0	0	0	0	0.693147	0	0	0	0	0.693147	0	0	0	0.693147	0	0	0	0	0.693147
5830405F06Rik	0	2.48491	0	0	0	0	1.09861	0	0	0	0	0	0	0	0	0.693147	0	0	0	0	0	0	0	0	0	0	0	0.693147	0	0	0	0	1.38629	0	0.693147	0	0	0.693147	0	0.693147	0	0.693147	0	0.693147	0.693147	0	0.693147	0	0.693147
5830408C22Rik	0	0	0	0	0	0	0	0	0	0	0	0	0	0	0	0	0	0	0	0	0	0	0	0	0	0	0	0	0	0	0	0	0	0	0	0	0	0	0	0	0	0	0	0	0	0	0	0	0
5830417I10Rik	0	0	0	0	0	0	4.70953	0	0	0	0	0.693147	0	0	2.07944	0.693147	0	0	0.693147	0	0	0	0	0.693147	0	0	0	0.693147	0	0.693147	0	0	1.38629	5.11799	0.693147	0	0	0.693147	0.693147	1.09861	0.693147	0.693147	0	0.693147	0.693147	0	0.693147	0	0.693147
6430590A07Rik	0	0	0	0	0	0	0	0	0	0	0	0	0	0	0	0	0	0	0	0	0	0	0	0	0	0	0	0	0	0	0	0	0	0	0	0	0	0	0	0	0	0	0	0	0	0	0	0	0
6720464F23Rik	0	0	0	0	0	0	0	0	0	0	0	0	0	0	0	0	0	0	0	0	0	0	0	0	0	0	0	0	0	0	0	0	0	0	0	0	0	0	0	0	0	0	0	0	0	0	0	0	0
9130208D14Rik	0	0	0	0	0	0	0	0	0	0	0.693147	0.693147	0	0	0.693147	1.09861	0.693147	0	0.693147	0	0.693147	0	0	0.693147	0.693147	0	3.73767	0.693147	0.693147	0.693147	0	0	0	0	1.09861	0	0	0.693147	0.693147	1.38629	1.09861	0.693147	0	1.09861	0.693147	0	1.38629	0	4.56435
9130230N09Rik	0	0	0	0	0	0	0	0	0	0	0	0	0	0	0	0	0	0	0	0	0	0	0	0	0	0	0	0	0	0	0	0	0	0	0	0	0	0	0	0	0	0	0	0	0	0	0	0	0
9330162G02Rik	0	0	0	0	0	0	0	0	0	0	0.693147	0.693147	0	0	0.693147	0.693147	0.693147	0	0.693147	0	0	0	0	0.693147	0.693147	0	0	0.693147	0.693147	0.693147	0	0	0	0	1.09861	0	0	0.693147	0.693147	1.38629	0.693147	0.693147	0	1.09861	0.693147	0	0.693147	0	0.693147
9330175E14Rik	0	0	0	3.7612	0	0	0	0	0	0	0	0	0	0	0	0	0	0	5.73979	0	0	0	0.693147	0	0	0	0	0	0	0	0	0	0	0	0	0	0	0	0	0	0	0	0	0	1.79176	0	0	0	0
9930022D16Rik	0	0	0	0	0	0	0	0	0	0	0	0	0	0	0	0	0	0	0	0	0	0	0	0	0	0	2.63906	0	4.40672	0	0	0	0	0	0	0	0	0	0	3.43399	0	0	0	0	0	0	0	0	0
A130071D04Rik	0.693147	0	0	0	0	0	0	0	0	0	0.693147	0.693147	0	0	0.693147	1.09861	4.5326	0	0.693147	0	0.693147	0	0	0.693147	0.693147	0	0	0.693147	0.693147	0.693147	4.06044	0	0	0	1.38629	0	0	1.09861	0.693147	1.60944	0.693147	0.693147	0	1.38629	0.693147	1.79176	0.693147	0	1.09861
A230050P20Rik	0.693147	0	0	0	0	0	0	0	0	5.96358	0.693147	0.693147	0	0	0.693147	1.09861	0.693147	0	0.693147	0	0.693147	0	0	0.693147	0.693147	0	0	1.09861	0.693147	0.693147	0	0	0	0	1.38629	0	0	1.09861	6.57088	6.7178	0.693147	0.693147	0	1.38629	0.693147	5.65948	1.09861	0	1.09861
A430005L14Rik	0.693147	0	0	0	0	0	0	0	0	0	0.693147	1.09861	0	0	0.693147	1.38629	0.693147	0	1.09861	0	1.09861	0	0	0.693147	5.97381	0.693147	0	1.09861	0.693147	0.693147	0	0	3.04452	0	1.60944	0	0	1.09861	0.693147	1.79176	0.693147	1.09861	0	1.38629	1.09861	0	1.09861	0	5.80513
A430088P11Rik	0	0	0	0	0	0	0	0	0	0	0	0	0	0	0	0	0	0	0	0	0	0	0	0	0	0	0	0	0	0	0	0	0	0	0	0	0	0	0	0	0	0	0	0	0	0	0	0	0
A430093F15Rik	0.693147	3.91202	0	0	0	0	0	0	0	0	0.693147	1.09861	0	0	0.693147	4.98361	0.693147	0	1.09861	0	0.693147	5.39363	0	1.09861	5.75257	0.693147	0	1.09861	0.693147	1.09861	0	0	0	0	1.60944	0	0	1.09861	1.09861	1.79176	1.09861	1.09861	0	1.60944	1.09861	0	1.09861	0	1.38629
A530032D15Rik	0	0	0	0	0	0	0	0	1.09861	0	3.71357	0	0	0	1.38629	0.693147	0	0	0	0	4.68213	0	0	0	0	0	0	0	0	0	1.94591	0	0	0	0.693147	0	0	0	0	0.693147	0	3.55535	0	0.693147	0	0	0	0	0
A530088E08Rik	0	0	5.85793	0	0	0	0	0	0	0	0	0	0	0	0	0.693147	0	0	0	0	0	0	0	0	0	0	0	0	0	0	0	0	0	0	0.693147	0	5.66988	1.60944	0	0.693147	4.89035	0	6.15698	0.693147	0	0	0	0	0
A630001G21Rik	0	0	0	0	0	0	0	0	0	0	0	0	0	0	0	0	0	0	0	0	0	0	0	0	0	0	0	0	0	0	0	0	0	0	0	0	0	0	0	0	0	0	0	0	0	0	0	0	0
A630023P12Rik	1.60944	0	0	0	1.09861	0	4.41884	0	0	0.693147	1.79176	2.07944	0	0	1.94591	2.63906	1.94591	1.94591	5.1358	0	1.60944	4.57471	0	4.52179	1.94591	4.96981	0	2.19722	1.94591	5.82305	0	0	1.09861	6.03548	6.32077	5.273	0	2.3979	2.07944	3.43399	5.37064	2.19722	0	5.31321	2.19722	5.8693	2.30259	0	2.48491
A730017L22Rik	0	0	0	0	0	0.693147	0	0.693147	0	0	0	0	0	0	0	0	0	0	0	0.693147	0	1.79176	0	0	0	0	0	0	0	0	0	0	0	0	0	0	0	0	0	0	0	0	0	0	0	0.693147	0	0	0
A930005H10Rik	0	0	0	0	0	0	0	0	0	0	0.693147	0.693147	0	0	0.693147	1.09861	0.693147	0	0.693147	0	0.693147	0	0	0.693147	0.693147	0	0	0.693147	0.693147	0.693147	0	0	0	0	1.09861	0	0	0.693147	0.693147	1.38629	0.693147	0.693147	0	1.09861	0.693147	0	0.693147	0	0.693147
A930015D03Rik	0	0	3.8712	3.04452	0	0	0.693147	0	0	0	0.693147	0.693147	0	0	0.693147	0.693147	0.693147	0	0.693147	0	0	2.56495	0	0.693147	0.693147	0	0	0.693147	0.693147	0.693147	0	0	0	0	1.09861	3.82864	0	0.693147	0.693147	1.38629	0.693147	0.693147	0	1.09861	0.693147	0	0.693147	0	0.693147
A930024E05Rik	0	0	0	0	0	0	0	0	3.89182	0	0	0	0	0	0	0.693147	0	0	0	0	0	0	0	0	0	4.18965	0	0	0	0	0	0	0	0	0.693147	0	0	0	0	0.693147	0	0	0	0.693147	0	0	0	0	4.99043
Aaas	0	0	6.31355	1.38629	0	0	0	0	0	0	0.693147	0.693147	0	0	0.693147	1.09861	0.693147	0	0.693147	0	6.16961	0	0	0.693147	0.693147	0	0	0.693147	0.693147	0.693147	0	0	0	0	1.09861	0	0	0.693147	0.693147	1.38629	0.693147	0.693147	0	1.09861	0.693147	0	0.693147	0	0.693147
Aacs	0	0	0	0	5.7301	0	0	0	0	0	0	0	6.12687	6.69208	0	0	0	0	0	0	0	0	0	0	0	0	0	0	0	0	0	0	0	0	0	0	0	0	0	0	0	0	0	0	0	0	0	0	0
Aagab	0	0	0	0	0	0	0	0	0	0	0	0	0	0	0	0.693147	0	0	0	0	0	0	0	0	0	0	0	0	0	0	0	0	0	0	0.693147	0	0	0	0	0.693147	0	0	0	0.693147	0	0	0	0	0.693147
Aak1	0	0	0	0	0	0	0	0	0	0	0.693147	0.693147	0	0	0.693147	1.09861	0.693147	0	0.693147	0	0.693147	0	0	0.693147	0.693147	0	3.2581	0.693147	0.693147	0.693147	0	0	0	0	1.09861	0	2.3979	0.693147	0.693147	1.38629	0.693147	0.693147	0	1.09861	0.693147	0	0.693147	0	1.09861
Aamdc	0	0	0	0	0	0	0	0	0	0	0	0	0	0	0	0.693147	0	0	0	0	0	0	0	0	0	0	0	0.693147	0	0	0	0	0	0	0.693147	0	0.693147	0.693147	0	0.693147	0	0.693147	0	0.693147	0.693147	0	0.693147	0	0.693147
Aamp	1.38629	0	0	0	0.693147	0	0	0	6.32077	0.693147	1.60944	1.79176	0	6.28227	1.60944	2.30259	1.60944	0	1.79176	0	6.41182	5.96615	0	1.79176	1.60944	1.09861	0	1.94591	2.07944	1.79176	0	3.4012	0.693147	1.09861	2.56495	0	0	2.07944	1.94591	4.78749	5.48064	1.94591	0	2.48491	1.94591	0	1.94591	6.73815	2.19722
Aar2	0	0	0	0	0	0	0	0	3.68888	0	0	5.57215	0	0	0.693147	0.693147	0	0	0.693147	0	0	0	0	0.693147	0	0	0	0.693147	0	0.693147	0	0	0	0	0.693147	0	0	0.693147	0.693147	1.09861	0.693147	0.693147	0	0.693147	0.693147	0	0.693147	0	0.693147
Aars	0	0	0	0	0	0	0	0	0	0	0	0	0	0	0	0	0	0	0	0	0	0	0	0	0	0	0	0	0	0	0	0	0	0	0	0	0	0	0	0	0	0	0	0	0	0	0	0	0
Aarsd1	0	0	0	5.50126	0	0	0	0	0	0	0	0	0	0	0	0.693147	0	0	0	0	0	0	0	0	0	5.99146	0	0	0	0	0	0	0	0	0.693147	0	0	0	0	0.693147	0	0	0	0.693147	0	6.18415	0	0	0.693147
Aasdhppt	6.34212	0	0	0	0	0	0	0	0	0	0.693147	0.693147	0	0	0.693147	1.09861	0.693147	0	0.693147	0	0.693147	0	0	0.693147	0.693147	0	0	0.693147	5.05625	0.693147	0	0	0	0	1.09861	0	0	0.693147	0.693147	1.38629	0.693147	0.693147	0	1.09861	0.693147	0	6.1506	6.2691	1.09861
Aatf	0	0	0	0	0	0	0	0	0	0	0	0.693147	0	0	0.693147	0.693147	0	0	0.693147	0	0	0	0	0.693147	0	0	0	0.693147	0	0.693147	0	0	0	0	0.693147	0	0	0.693147	0.693147	1.09861	0.693147	0.693147	0	0.693147	0.693147	0	0.693147	0	0.693147
AB124611	0	0	0	0	0	0	0	0	0	0	0.693147	0.693147	0	0	0.693147	0.693147	0.693147	0	0.693147	0	0	0	0	0.693147	0.693147	0	0	0.693147	0.693147	0.693147	0	0	0	0	1.09861	0	0	0.693147	0.693147	1.09861	0.693147	0.693147	0	1.09861	0.693147	0	0.693147	0	0.693147
Abca2	4.55388	0	0	0	0	0	0	0	0	0	0.693147	0.693147	0	0	0.693147	1.09861	0.693147	0	0.693147	0	0.693147	0	0	0.693147	0.693147	0	0	0.693147	0.693147	0.693147	0	0	0	0	1.09861	6.48616	0	0.693147	0.693147	1.38629	0.693147	0.693147	5.98645	1.09861	0.693147	0	0.693147	0	0.693147
Abca3	0	0	0	0	1.09861	0	0	0	0	0	0.693147	0.693147	0	0	0.693147	2.3979	0.693147	0	0.693147	0	0.693147	0	0	0.693147	0.693147	7.43838	0	0.693147	0.693147	0.693147	0	0	0	0	1.09861	0	0	0.693147	0.693147	1.38629	0.693147	0.693147	0	1.09861	0.693147	0	0.693147	0	0.693147
Abca7	0	0	0	0	0	0	0	0	0	0	0	0.693147	0	0	0.693147	0.693147	0	0	0.693147	0	0	0	0	0.693147	0	0	0	0.693147	0	0.693147	0	0	0	0	0.693147	0	0	0.693147	0.693147	1.09861	4.41884	1.60944	0	0.693147	0.693147	0	0.693147	0	0.693147
Abcb1a	0	1.79176	0	0	0	0	0	0	0	6.70564	0.693147	0.693147	0	0	0.693147	1.09861	0.693147	0	0.693147	0	0.693147	0	0	0.693147	0.693147	3.17805	0	0.693147	0.693147	0.693147	0	0	0	0	1.09861	0	0	0.693147	0.693147	1.38629	0.693147	0.693147	0	1.09861	0.693147	0	0.693147	0	1.09861
Abcc4	0	0	0	0	0	0	0	0	0	6.23832	0.693147	0.693147	0	0	0.693147	0.693147	0.693147	0	0.693147	0	0	0	0	0.693147	0.693147	6.06843	5.34233	0.693147	0.693147	0.693147	0	0	0	6.11589	1.09861	0	4.79579	0.693147	0.693147	1.09861	0.693147	0.693147	6.6896	1.09861	0.693147	0	6.34212	0	0.693147
Abcc5	0	0	0	0	0	0	0	0	0	0	0	0	0	0	0	0.693147	0	0	0	0	0	0	0	0	0	0	0	0	0	0	0	0	0	0	0.693147	0	0	0.693147	0	0.693147	0	0	0	0.693147	0	0	0	0	0.693147
Abce1	0	0	0	0	0	0	0	0	0	0	0	0.693147	0	0	0	0.693147	0	0	0.693147	0	0	0	0	0.693147	0	0	0	0.693147	0	0.693147	0	0	0	0	0.693147	0	0	0.693147	0.693147	1.09861	0.693147	0.693147	0	0.693147	0.693147	0	0.693147	0	0.693147
Abcf1	0.693147	0	0	0	0.693147	0	0.693147	0	0	0	1.09861	1.09861	0	0	1.09861	1.60944	1.09861	0	5.86647	0	0.693147	0	0	1.09861	1.09861	0.693147	0	1.38629	1.09861	1.09861	0	0	1.94591	0.693147	1.79176	0	0	1.38629	1.09861	4.90527	1.09861	1.09861	0	1.79176	1.09861	0	1.38629	0	1.60944
Abcf2	0	0	0	0	0	0	0	0	6.88244	0	6.75926	0.693147	0	0	0	0.693147	0	0	0.693147	0	0	0	0	0	0	0	0	0.693147	0	0	0	0	0	0	0.693147	0	0	0.693147	0	1.09861	0.693147	0.693147	0	0.693147	0.693147	0	0.693147	0	0.693147
Abcf3	0	0	0	0	0	0	0	0	0	0	0	0	0	0	0	0.693147	0	0	0	0	0	0	0.693147	0	0	0	0	6.80793	0	0	0	0	0	0	0.693147	0	0	0.693147	0	0.693147	0	0	0	0.693147	0	0	0.693147	0	0.693147
Abcg1	0.693147	0	0	0	0.693147	0	0	0	0	0	1.09861	1.09861	0	0	1.09861	1.60944	1.09861	0	1.09861	0.693147	0.693147	0	0	1.09861	1.09861	0.693147	0	1.09861	1.09861	1.09861	0	0	0	0.693147	1.79176	0	0	1.38629	1.09861	1.94591	4.99043	1.09861	0	1.60944	1.09861	0	1.09861	0	6.05912
Abhd1	0	0	0	0	0	0	0	0	0	0	0	0	0	0	0	0	0	0	0	0	0	0	0	0	0	0	0	0	0	0	0	0	0	0	0	0	0	0	0	0	0	0	0	0	0	0	0	0	0
Abhd10	0	0	0	0	0	0	0	0	0	0	0.693147	0.693147	0	0	0.693147	0.693147	0.693147	0	0.693147	0	0	0	0	0.693147	0.693147	0	0	0.693147	0.693147	0.693147	0	0	0	0	1.09861	0	0	0.693147	0.693147	1.09861	5.77455	0.693147	0	1.09861	0.693147	0	0.693147	0	0.693147
Abhd11	0	0	0	0	0	0	0	0	0	0	0.693147	0.693147	0	0	0.693147	0.693147	0.693147	0	0.693147	0	0	0	0	0.693147	0.693147	0	0	0.693147	0.693147	0.693147	0	0	0	0	1.09861	0	0	0.693147	0.693147	1.09861	0.693147	0.693147	0	1.09861	0.693147	0	0.693147	0	0.693147
Abhd12	0	0	2.07944	0	0	0	0	0	0	0	0	0.693147	0	0	0	0.693147	0	0	6.22851	0	0	0	0	0.693147	0	0	0	0.693147	0	0.693147	0	0	0	0	0.693147	0	0	0.693147	0.693147	1.09861	0.693147	0.693147	0	0.693147	0.693147	0	0.693147	0	0.693147
Abhd16a	6.16542	0	0	5.92426	0	0	0	0	0	0	0.693147	0.693147	0	0	0.693147	1.09861	0.693147	0	0.693147	0	0.693147	0	0	0.693147	0.693147	0	6.04501	0.693147	1.79176	0.693147	0	0	0	0	1.09861	0	0	0.693147	4.94876	1.38629	0.693147	0.693147	0	2.70805	0.693147	0	0.693147	0	0.693147
Abhd17a	0	0	0	0	0	0	0	6.17379	0	0	0	0	0	0	0	0.693147	0	0	0	0	5.68698	0	0	0	0	0	0	0	0	0	0	0	0	0	0.693147	1.60944	0	0	0	0.693147	0	0	5.91889	0.693147	4.66344	0	0	0	0
Abhd17c	0	0	0	0	0	0	0	0	0	0	0	0	0	0	0	0	0	0	0	0	0	0	0	0	0	0	0	0	0	0	0	0	0	0	0	0	0	0	0	0	0	0	0	0	0	0	0	0	0
Abhd2	2.99573	1.38629	0	0	2.19722	0	2.56495	0	1.60944	2.3979	1.79176	3.13549	1.09861	0	1.79176	3.13549	1.79176	2.63906	2.19722	2.83321	2.77259	0.693147	0	1.79176	1.79176	1.09861	0	2.07944	2.07944	1.94591	0	0	0.693147	2.56495	3.95124	0	0	2.19722	3.3322	2.89037	1.94591	2.07944	1.38629	2.56495	1.94591	1.60944	2.07944	0	2.30259
Abhd4	0	0	0	0	0	0	0	0	0	0	0	0	0	0	0	0.693147	0	0	0	0	0	0	0	0	0	0	0	0	0	0	0	0	0	0	0.693147	0	0	0.693147	0	0.693147	0	0	0	0.693147	0	0	0	0	0.693147
Abhd8	1.09861	0	0	0	0.693147	0	0	0	0	0.693147	1.38629	2.07944	0	5.47646	1.38629	1.94591	1.38629	0	1.60944	0	5.68698	0.693147	0	6.16752	4.44265	0.693147	0	1.60944	1.38629	1.38629	0	0	0.693147	0.693147	2.19722	6.06611	0	1.79176	1.38629	2.3979	1.60944	1.60944	0	4.60517	1.60944	0	1.60944	0	5.55296
Abi1	0.693147	0	0	0	0.693147	0	6.19644	0	0	0	1.09861	1.09861	0	0	1.09861	1.60944	1.09861	0	1.09861	6.80572	0.693147	0	0	1.09861	1.09861	0.693147	0	1.09861	1.09861	1.09861	5.72031	0	0	0.693147	1.79176	0	0	1.38629	1.09861	1.94591	1.09861	1.09861	0	1.60944	1.09861	0	3.46574	0	1.38629
Abi2	0	0	0	0	0	0	0	0	0	0	0	0	0	0	0	0	0	0	0	0	0	0	0	0	0	0	0	0	0	0	0	0	0	0	0	0	0	0	0	0.693147	0	0	0	0	0	0	0	0	0
Abi3	5.57215	5.18739	0	0	0	0	0	0	0	0	0	5.23111	4.27667	0	0.693147	0.693147	0	0	0.693147	0	0	0	0	0.693147	0	0	0	0.693147	0	0.693147	0	0	0	0	1.09861	0	0	0.693147	0.693147	1.09861	0.693147	0.693147	0	0.693147	0.693147	0	0.693147	0	0.693147
Ablim1	1.60944	4.02535	6.24028	0	1.09861	0	0	5.39816	0	0.693147	1.94591	2.19722	0	0	2.07944	2.94444	1.94591	0	2.19722	0	1.79176	0.693147	0	2.07944	1.94591	2.3979	3.89182	5.84932	1.94591	2.07944	0	0	1.09861	1.09861	2.89037	0	0	5.39816	2.07944	6.63726	4.23411	2.19722	0	2.83321	2.19722	5.36129	2.30259	0	4.18965
Abr	0	0	0	0	0	0	0	0	0	0	0	0	0	0	0	0	0	0	0	0	0	0	0	0	0	0	0	0	0	0	0	0	0	0	0.693147	0	0	0	0	0.693147	0	0	0	0	0	0	0	0	0
Abracl	2.3979	0	0	3.68888	4.85981	4.59512	0	4.80402	0	1.09861	5.56068	2.3979	0	4.81218	5.07517	2.89037	2.19722	4.72739	2.3979	0	1.94591	4.7185	0	2.30259	5.21494	1.60944	3.82864	2.48491	2.07944	2.30259	3.68888	3.82864	1.38629	4.62497	4.20469	0	3.61092	2.63906	4.79579	3.3673	4.77912	2.48491	0	3.04452	4.77912	0	4.99721	0	2.77259
Abraxas1	0	0	0	0	0	0	0	0	0	0	0	0	0	0	0	0	0	0	0	0	0	0	0	0	0	0	0	0	0	0	0	0	0	0	0	0	0	0	0	0	0	0	0	0	0	0	0	0	0
Abraxas2	0	0	0	0	0	0	0	0	0	0	0	0	0	0	0	0	0	0	0	0	0	0	0	0	0	0	0	0	0	0	0	0	0	0	0	0	0	0	0	0.693147	0	0	0	0	0	0	0	0	0
Abt1	0.693147	0	0	0	0	0	0	0	0	0	0.693147	0.693147	0	0	0.693147	1.09861	0.693147	0	0.693147	0	0.693147	0	0	0.693147	0.693147	5.03695	5.20949	1.09861	0.693147	0.693147	0	0	0	0	1.38629	4.39445	0	1.09861	0.693147	1.60944	0.693147	1.09861	5.8944	1.38629	1.09861	0	1.09861	0	1.09861
Abtb1	0	0	0	0	0	0	0	0	0	0	0	0	0	0	0	0.693147	0	0	0	0	0	0	0	0	0	0	0	0	0	0	0	0	0	0	0.693147	0	0	0.693147	0	0.693147	0	0	0	0.693147	0	0	0	0	0.693147
Abtb2	0.693147	0	0	0	0	0	0	0	0	0	0.693147	1.09861	0	0	5.1985	1.38629	0.693147	0	1.09861	0	0.693147	0	0	1.09861	0.693147	0.693147	0	1.09861	0.693147	1.09861	0	0	0	0	1.60944	0	0	1.09861	4.21951	1.79176	1.09861	1.09861	0	1.60944	1.09861	0	1.09861	0	1.38629
AC124742.1	0	0	0	0	0	0	0	0	0	0	0.693147	0.693147	0	0	0.693147	0.693147	0.693147	0	0.693147	0	0	0	0.693147	0.693147	0.693147	1.09861	0	1.60944	0.693147	0.693147	0	0	0	0	1.60944	0	1.09861	0.693147	0.693147	1.38629	0.693147	1.79176	1.38629	1.60944	1.09861	0	0.693147	0	0.693147
AC149090.1	1.38629	0	6.55393	0	6.14633	0	6.1203	0	0	1.38629	1.79176	2.07944	0	0	6.1717	2.56495	5.94803	5.52545	2.07944	0	1.60944	6.19032	6.30079	2.48491	5.01728	1.38629	0	2.19722	1.79176	2.07944	6.00389	0	0.693147	1.09861	2.83321	0	0	2.30259	4.97673	3.04452	2.07944	2.19722	0	2.70805	2.19722	1.94591	2.19722	0	6.48464
AC160336.1	0	0	0	0	0	0	0.693147	0	0	0	0.693147	0.693147	0	0	0.693147	1.09861	0.693147	0	1.79176	0	0.693147	0	0.693147	0.693147	0.693147	0	0	0.693147	0.693147	3.46574	1.38629	0	0.693147	0	1.09861	1.09861	0	0.693147	0.693147	1.38629	0.693147	0.693147	0	1.09861	0.693147	0	0.693147	0	0.693147
Acaa1a	0.693147	0	0	0	0	0	0	0	0	0	0.693147	0.693147	0	0	0.693147	1.09861	0.693147	0	0.693147	0	0.693147	0	0	0.693147	0.693147	0	0	0.693147	0.693147	0.693147	0	0	0	0	1.38629	0	0	1.09861	0.693147	1.60944	0.693147	0.693147	0	1.38629	0.693147	0	0.693147	0	1.09861
Acaa1b	0	0	0	0	0	0	0	0	0	0	0	0	0	0	0	0	0	0	0	0	0	0	0	0	0	0	0	0	0	0	0	0	0	0	0	0	0	0	0	0	0	0	0	0	0	0	0	0	0
Acaa2	0.693147	0	0	0	0	0	0	0	0	0	0.693147	0.693147	0	0	0.693147	1.09861	0.693147	0	0.693147	0	0.693147	0	0	0.693147	0.693147	0	0	0.693147	0.693147	0.693147	0	0	0	0	1.38629	0	0	1.09861	0.693147	1.60944	0.693147	0.693147	0	1.38629	0.693147	0	0.693147	0	1.09861
Acad8	0	0	0	0	0	0	0	0	0	0	0	0	0	0	0	0	0	0	0	0	0	0	0	0	0	0	0	0	0	0	0	0	0	0	0	0	0	0	0	0	0	0	0	0	0	0	0	0	0
Acad9	0	0	0	0	0	0	0	0	0	0	0	0	0	0	0	0.693147	0	0	0	0	0	0	0	0	0	0	0	0	0	0	0	0	0	0	0.693147	0	0	0	0	0.693147	0	0	0	0.693147	0	0	0	0	0
Acadm	0	0	0	0	0	0	0	0	0	0	0	0	0	0	0	0.693147	0	0	0	0	0	0	0	0	0	0	0	0	0	0	0	0	0	0	0.693147	0	0	0.693147	0	0.693147	0	0	0	0.693147	0	0	0	0	0.693147
Acadvl	0.693147	0	0	0	0	0	0	0	0	0	0.693147	6.56103	0	0	0.693147	1.09861	0.693147	0	0.693147	0	0.693147	0	0	0.693147	0.693147	0	0	0.693147	5.77455	0.693147	5.85507	0	0	0	1.38629	6.28786	0	1.09861	0.693147	1.60944	0.693147	0.693147	0	1.38629	0.693147	0	1.09861	0	1.09861
Acap1	1.60944	0	0	0	4.52179	6.58203	6.38351	0	0	1.09861	1.94591	6.75577	5.82008	0	6.59304	6.00881	2.07944	0	2.30259	0	1.79176	0.693147	0	2.19722	2.07944	1.38629	0	2.3979	2.07944	2.19722	0	5.45532	6.47697	1.38629	2.99573	0	0	2.56495	2.19722	3.21888	2.30259	6.92461	0	2.94444	2.30259	6.41836	2.3979	0	5.63835
Acap2	0.693147	6.40357	0	0	0	0	0	0	0	0	0.693147	0.693147	0	0	4.41884	1.09861	0.693147	0	0.693147	0	0.693147	0	0	0.693147	0.693147	5.35659	0	1.09861	0.693147	2.07944	0	0	0	0	5.78996	3.09104	0	1.09861	0.693147	1.60944	0.693147	1.09861	0	1.38629	1.09861	0	5.96615	0	1.09861
Acat1	0.693147	0	0	0	0.693147	0	0	0	0	0	0.693147	1.09861	0	0	1.09861	1.38629	0.693147	0	1.09861	0	4.61512	6.37843	0	1.09861	0.693147	0.693147	0	1.09861	0.693147	1.09861	0	0	0	0.693147	1.60944	0	0	1.09861	1.09861	1.79176	1.09861	1.09861	0	1.60944	1.09861	0	1.09861	0	1.38629
Acat2	0	0	0	0	0	0	0	0	0	0	0.693147	0.693147	0	0	0.693147	0.693147	0.693147	0	0.693147	0	0	0	0	0.693147	0.693147	0	0	0.693147	0.693147	0.693147	0	0	0	0	1.09861	0	0	6.65929	0.693147	1.09861	0.693147	0.693147	0	1.09861	0.693147	0	0.693147	0	0.693147
Acbd3	0	0	0	0	0	0	0	0	0	0	0	0	0	0	0	0	0	0	0	0	0	0	0	0	0	0	0	0	0	0	0	0	0	0	0	0	0	0	0	0	0	0	0	0	0	0	0	0	0
Acbd5	0	0	0	0	0	0	0	0	0	0	0	0	0	0	0	0.693147	0	0	0	0	0	0	0	0	0	0	0	0	0	0	0	0	0	0	0.693147	0	0	0.693147	0	0.693147	0	0	0	0.693147	0	0	0	0	0.693147
Acbd6	0	0	0	0	0	0	0	0	0	0	0.693147	0.693147	0	0	0.693147	1.09861	0.693147	0	0.693147	0	0.693147	0	0	0.693147	0.693147	0	0	0.693147	0.693147	0.693147	0	0	0	0	1.09861	0	0	0.693147	0.693147	1.38629	0.693147	0.693147	0	1.09861	0.693147	0	0.693147	0	0.693147
Acd	0.693147	0	0	0	0	0	0	0	0	5.7301	0.693147	1.09861	0	0	0.693147	1.38629	0.693147	0	1.09861	0	5.64545	0	0	1.09861	0.693147	0.693147	0	5.89164	0.693147	1.09861	0	0	6.30628	4.98361	1.60944	0	0	1.09861	1.09861	1.79176	1.09861	1.09861	0	1.60944	1.09861	0	1.09861	0	1.38629
Acin1	0.693147	0	0	0	0.693147	0	0	0	0	0	1.09861	1.38629	2.07944	0	1.09861	1.60944	1.09861	0	1.38629	0	5.0689	0	0	1.09861	4.8752	0.693147	0	1.38629	5.3845	1.09861	0	3.73767	0.693147	0.693147	1.94591	0	0	1.38629	1.09861	2.07944	1.38629	1.38629	0	1.79176	1.38629	0	1.38629	0	1.60944
Acly	0.693147	0	0	0	0.693147	0	0	0	0	0	0.693147	1.09861	0	0	1.09861	1.60944	1.09861	0	1.38629	0	0.693147	0	0	1.09861	1.09861	0.693147	0	1.09861	1.09861	1.09861	0	0	0	0.693147	1.79176	0	0	1.38629	1.09861	1.94591	1.09861	1.09861	0	1.60944	1.09861	0	1.09861	6.76157	1.38629
Aco2	0.693147	0	0	0	0.693147	0	0	0	0	0	1.09861	1.09861	0	0	1.09861	1.60944	1.09861	0	1.09861	0	0.693147	0	0	1.09861	1.09861	0.693147	0	1.09861	1.09861	1.09861	5.42053	6.29157	0	0.693147	1.79176	0	0	1.38629	1.09861	1.94591	1.09861	1.09861	0	2.07944	1.09861	0	1.38629	0	1.38629
Acot13	0	0	0	0	0	0	0	0	0	0	0	0.693147	0	0	0	0.693147	0	0	0.693147	0	0	0	0	0	0	0	0	0.693147	0	0	0	0	0	0	0.693147	0	0	0.693147	0	1.09861	0	0.693147	0	0.693147	0.693147	0	0.693147	0	0.693147
Acot2	0.693147	0	0	0	0.693147	0	0	0	0	0	1.09861	1.09861	0	0	1.09861	1.60944	1.09861	0	1.09861	0	0.693147	0	0	1.09861	1.09861	0.693147	0	1.09861	1.09861	1.09861	0	0	0	0.693147	1.79176	0	0	1.38629	1.09861	1.94591	1.09861	1.09861	0	1.79176	1.09861	0	1.38629	0	1.38629
Acot7	0.693147	5.73334	0	0	5.64897	0	0	0	0	0.693147	6.34739	1.38629	5.5835	0	1.09861	1.79176	1.09861	0	1.38629	0	1.09861	3.66356	0	1.38629	1.09861	0.693147	0	1.38629	1.09861	1.38629	0.693147	0	0.693147	0.693147	1.94591	0	4.66344	1.60944	1.38629	2.19722	1.38629	1.38629	6.77878	1.94591	1.38629	0	1.38629	0	1.60944
Acot8	0	0	0	0	0	0	0	0	0	0	0	0	0	0	0	0	0	0	0	0	0	0	0	0	0	0	0	0	0	0	0	0	0	0	0.693147	0	0	0	0	0.693147	0	0	0	0	0	0	0	0	0
Acot9	0	0	0	0	0	0	0	0	0	0	0	0	0	0	0	0.693147	0	0	0	0	0	0	0	0	0	0	0	0.693147	0	0	0	0	0	0	0.693147	0	0	0.693147	0	0.693147	0	0	0	0.693147	0	0	0.693147	0	0.693147
Acp1	0.693147	0	0	0	0	0	0	0	0	0	0.693147	0.693147	0	0	0.693147	5.51745	0.693147	0	0.693147	0	0.693147	0	0	0.693147	0.693147	0.693147	0	1.09861	0.693147	0.693147	5.26786	0	0	0	1.38629	0	0	1.09861	0.693147	5.59099	0.693147	1.09861	0	1.38629	1.09861	0	1.09861	0	1.09861
Acp2	0	0	0	0	0	0	0	0	0	4.64439	0	4.56435	0	0	0	3.43399	0	0	0	0	0	0	0	0	0	0	0	0	0	0	0	0	0	0	0.693147	0	0	0.693147	0	0.693147	0	6.90073	0	0.693147	0	0	0.693147	0	0.693147
Acp5	1.38629	5.86647	0	6.44889	1.09861	6.29157	0	0	0	4.15888	1.79176	2.07944	6.16752	0	1.94591	2.56495	1.79176	3.13549	2.07944	4.74493	1.60944	0.693147	0	1.94591	1.79176	1.38629	0	2.19722	1.79176	1.94591	0	0	0.693147	1.09861	2.77259	6.3613	0	2.30259	1.94591	2.99573	2.07944	2.19722	0	2.70805	2.07944	0	2.19722	6.61473	6.02828
Acp6	0	0	4.52179	0	0	6.28786	0	0	0	0	6.39024	0.693147	0	0	0.693147	1.09861	0.693147	0	0.693147	0	0.693147	0	0	0.693147	0.693147	0	0	0.693147	0.693147	0.693147	0	0	0	0	1.09861	0	0	0.693147	6.56244	1.38629	0.693147	0.693147	0	1.09861	0.693147	4.06044	5.42495	0	0.693147
Acpp	0	0	0	0	0	0	0	0	0	0	0	0	0	0	0	0	0	0	0	0	0	0	0	0	0	0	0	0	0	0	0	0	0	0	0	0	0	0	0	0.693147	0	0	0	0	0	0	0	0	0
Acsl4	0.693147	0	0	4.41884	0	0	0	0	0	0	0.693147	1.09861	0	0	0.693147	1.38629	0.693147	0	1.09861	0	0.693147	0	0	1.09861	0.693147	0.693147	0	1.09861	0.693147	1.09861	0	5.23644	0	0	1.60944	0	0	1.09861	1.09861	1.79176	1.09861	1.09861	0	1.60944	1.09861	0	1.09861	0	1.38629
Acsl5	0.693147	0	6.87109	0	3.73767	0	0	0	0	0	1.60944	1.09861	0	0	1.09861	1.60944	1.09861	0	1.09861	0	0.693147	0	0	1.09861	1.09861	0.693147	0	1.09861	1.09861	1.09861	4.04305	0	6.22851	0.693147	1.79176	0	0	1.38629	1.09861	3.8712	1.09861	1.09861	6.82871	1.60944	1.09861	4.11087	1.09861	0	1.38629
Actb	8.10137	8.28929	7.71646	8.957	8.49923	7.04316	8.10289	7.30047	8.4701	7.64396	7.81197	8.80657	9.24368	8.77215	8.85766	7.55433	8.50249	8.03463	7.76599	8.1277	8.3905	8.30869	8.71948	7.43662	7.07496	8.56503	8.2204	8.2467	8.53503	7.16858	8.65626	8.36753	7.7643	7.932	9.10964	7.84031	8.36358	4.57471	8.09316	7.98922	8.74942	7.6044	8.13476	7.88946	8.19671	7.62413	8.50573	7.80954	8.10077
Actb-ps1	0	0.693147	0	0	0	0	0	0	0	0	0	0	0	0	0	0	0	0	0	0	0	0	0	0	0	0	0	0	0.693147	0	0	0	0	0	0	0	0	0	0	0	0	0	0	0	0	0	0	0	0.693147
Actg-ps1	0	0	0	0	0	0	0	0	0	0	0	0	0	0	0	0	0	0	0	0	0	0	0	0	0	0	0	0	0	0	0	0	0	0	0	0	0	0	0	0	0	0	0	0	0	0	0	0	0
Actg1	6.70073	0.693147	5.98645	7.3601	6.4892	0	6.70196	5.7462	0	1.09861	2.19722	2.48491	6.73697	7.89506	2.48491	2.99573	7.23201	0	2.48491	3.82864	1.94591	5.73979	0	2.3979	3.55535	1.60944	6.34914	2.56495	6.68835	7.61579	5.53733	0	1.09861	1.38629	3.3322	0	6.31536	2.77259	2.3979	3.58352	5.32788	4.49981	4.99043	5.24702	7.12206	0	6.45047	0	3.13549
Actl6a	0.693147	0	0	0	0.693147	0	0	6.34564	0	0	1.09861	1.09861	6.74876	0	1.09861	1.60944	1.09861	0	1.09861	0	0.693147	0	0	1.09861	1.09861	0.693147	6.22851	1.09861	1.09861	1.09861	0	0	0	0.693147	1.79176	0	0	1.38629	1.09861	1.94591	1.09861	1.09861	0	1.60944	1.09861	0	1.09861	0	1.38629
Actn1	0	0	0	0	0	0	0	0	0	0	0	0	0	0	0	0	0	0	0	0	0	0	0	0	0	0	0	0	0	0	0	0	0	0	0	0	0	0	0	0	0	0	0	0	0	0	0	0	0
Actn4	0.693147	0	0	0	0.693147	0	0	0	6.53524	0	1.09861	1.38629	0	0	1.09861	1.79176	1.09861	0	1.38629	0	1.09861	0	0	1.09861	1.09861	0.693147	0	1.38629	1.09861	1.38629	0	0	0.693147	0.693147	1.94591	0	0	1.60944	1.09861	2.19722	1.38629	1.38629	6.7901	1.94591	1.38629	0	1.38629	0	1.60944
Actr10	0.693147	0	0	0	0	0	0	0	0	0	0.693147	1.09861	0	0	1.09861	1.38629	0.693147	0	1.09861	0	0.693147	0	0	1.09861	0.693147	0.693147	0	1.09861	0.693147	1.09861	0	0	0	0.693147	1.60944	0	0	1.09861	1.09861	1.79176	1.09861	1.09861	0	1.60944	1.09861	0	1.09861	0	1.38629
Actr1a	0.693147	0	0	5.5835	0	4.23411	0	0	0	0	0.693147	0.693147	0	0	0.693147	1.09861	0.693147	5.71703	0.693147	0	0.693147	0	0	0.693147	0.693147	0	0	1.09861	0.693147	0.693147	0	0	0	0	1.38629	6.1334	0	1.09861	0.693147	1.60944	0.693147	0.693147	0	1.38629	0.693147	0	1.09861	0	1.09861
Actr1b	0	0	0	0	0	0	0	0	0	0	0.693147	0.693147	0	0	0.693147	0.693147	0.693147	0	0.693147	0	0	0	0	0.693147	0.693147	0	0	0.693147	0.693147	0.693147	0	0	0	0	1.09861	0	0	0.693147	0.693147	1.09861	0.693147	0.693147	0	1.09861	0.693147	0	0.693147	0	0.693147
Actr2	1.79176	0	0	4.45435	1.38629	0	5.0814	5.17048	6.65801	4.48864	2.07944	2.30259	5.2832	0	2.19722	2.83321	2.07944	0	2.30259	6.24417	1.94591	2.89037	5.4161	2.19722	2.07944	1.60944	0	2.48491	2.07944	2.30259	4.85981	0	1.09861	1.38629	3.09104	5.10595	0	2.56495	2.30259	3.29584	4.60517	2.3979	6.17587	4.00733	2.3979	0	2.48491	0	2.70805
Actr3	1.79176	0	6.07304	7.33824	1.38629	0	0	6.80793	0	1.09861	2.19722	6.75693	6.02587	0	2.30259	2.99573	2.19722	7.09174	2.48491	7.2717	6.68586	1.09861	0	2.3979	2.19722	3.49651	0	2.56495	2.19722	7.24779	0	6.08904	1.09861	1.38629	3.2581	0	0	2.77259	2.3979	3.49651	6.29527	2.56495	4.09434	3.17805	4.38203	0	2.63906	0	2.89037
Actr3-ps	0.693147	0	0	1.60944	0.693147	0	0	2.07944	0	0	1.09861	2.70805	1.09861	0	1.09861	1.60944	1.09861	2.3979	1.09861	2.70805	1.94591	0	0	1.09861	1.09861	0.693147	0	1.09861	1.09861	2.94444	0	1.38629	0	0.693147	1.79176	0	0	1.38629	1.09861	1.94591	1.79176	1.09861	0	1.60944	1.09861	0	1.09861	0	1.38629
Actr6	0	0	0	0	0	0	0	0	0	0	0	0	0	0	0	0	0	0	0	0	0	0	0	0	0	0	0	0	0	0	0	0	0	0	0	0	0	0	0	0	0	0	0	0	0	0	0	0	0
Actr8	0	0	0	0	0	0	0	0	0	0	6.84162	0.693147	0	0	0.693147	6.9187	0.693147	0	0.693147	0	0	0	0	0.693147	0.693147	0	0	0.693147	0.693147	0.693147	0	0	0	0	1.09861	0	0	0.693147	0.693147	1.09861	0.693147	0.693147	0	1.09861	0.693147	0	6.88959	0	0.693147
Acvr2a	0	0	0	0	0	0	0	0	0	0	0	0	0	0	0	0	0	0	0	0	0	0	0	0	0	0	0	0	0	0	0	0	0	0	0	0	0	0	0	0	0	0	0	0	0	0	0	0	0
Acyp1	0	0	0	0	3.63759	0	0	0	0	0	0	0.693147	0	4.7185	0.693147	0.693147	0	0	0.693147	0	0	4.36945	0	0.693147	0	0	0	0.693147	0	0.693147	3.58352	0	0	0	0.693147	0	0	0.693147	0.693147	1.09861	0.693147	0.693147	0	0.693147	0.693147	0	0.693147	0	0.693147
Adam10	1.09861	0	0	0	0.693147	7.20117	0	0	0	0.693147	1.38629	1.60944	0	0	1.38629	2.07944	1.38629	0	1.60944	0	1.09861	0.693147	0	1.38629	1.38629	0.693147	0	1.60944	1.38629	1.60944	0	4.15888	0.693147	0.693147	2.19722	0	0	1.79176	1.60944	2.48491	1.60944	1.60944	0	2.19722	1.60944	0	1.60944	0	1.94591
Adam17	0	0	5.26786	0	5.36598	0	0	0	0	0	0	0	0	0	0	0.693147	0	0	0	0	5.97381	0	0	0	0	0	3.09104	0.693147	6.60665	0	0	0	0	0	0.693147	0	0	4.78749	0	0.693147	0	0.693147	0	0.693147	0.693147	0	0.693147	0	3.13549
Adam19	0	0	0	1.94591	0	0	0	0	0	0	0.693147	0.693147	0	0	0.693147	1.09861	0.693147	0	0.693147	0	0.693147	0	0	0.693147	0.693147	0	0	0.693147	0.693147	0.693147	0	5.68698	0	0	1.09861	0	0	0.693147	0.693147	1.38629	0.693147	0.693147	0	1.09861	0.693147	0	0.693147	0	1.09861
Adamts10	0	0	0	0	0	0	0	0	0	0	0.693147	0.693147	0	0	0.693147	1.09861	0.693147	0.693147	0.693147	0	6.24804	2.83321	0	0.693147	0.693147	0	6.1203	0.693147	5.53733	0.693147	0	0	0	6.57925	1.09861	0	0	0.693147	0.693147	1.38629	2.48491	0.693147	0	1.09861	0.693147	0	0.693147	0	0.693147
Adamts6	0	0	0	0	0	0	0	0	0	0	0	0	0	0	0	0.693147	0	0	0	0	0	0	0	0	0	0	0	0	0	0	0	0	0	0	0.693147	0	0	0	0	0.693147	0	0	0	0.693147	0	0	0	0	0
Adar	0	0	0	0	0	0	0	0	0	0	0.693147	0.693147	0	0	0.693147	0.693147	0.693147	0	0.693147	0	0	0	0	0.693147	0.693147	0	0	0.693147	0.693147	0.693147	0	0	0	0	1.09861	0	0	0.693147	0.693147	1.09861	0.693147	0.693147	0	1.09861	0.693147	0	0.693147	0	0.693147
Adck5	0	0	0	0	0	0	0	0	0	0	0	0	0	0	0	0	0	0	0	0	0	0	0	0	0	0	0	0	0	0	0	0	0	0	0.693147	0	0	0	0	0.693147	0	0	0	0.693147	0	0	0	0	0
Adcy7	1.09861	0	0	0	0.693147	0	0	0	0	0.693147	1.38629	1.60944	0	0	1.38629	2.07944	1.38629	0	1.60944	0	1.09861	0.693147	0	1.38629	5.25227	5.66643	0	1.60944	1.38629	1.60944	0	0	0.693147	0.693147	6.41346	0	0	1.79176	1.60944	2.48491	1.60944	1.60944	0	2.19722	1.60944	0	1.60944	0	1.94591
Add1	0.693147	0	0	6.2634	0.693147	0	0	0	0	0	1.09861	1.09861	0	0	1.09861	1.60944	1.09861	0	1.09861	0	0.693147	0	0	1.09861	1.09861	0.693147	0	1.38629	1.09861	3.91202	0	0	0	0.693147	1.79176	0	5.17615	1.38629	1.09861	2.07944	1.09861	1.38629	0	1.79176	1.09861	0	1.38629	0	1.60944
Add3	0.693147	0	0	0	0.693147	0	0	0	0	0	1.09861	1.09861	0	0	1.09861	1.60944	1.09861	0	1.09861	0	0.693147	0	0	1.09861	1.09861	0.693147	0	1.09861	1.09861	1.09861	0	0	0	0.693147	1.79176	0	0	1.38629	1.09861	1.94591	1.09861	1.09861	0	1.60944	1.09861	0	1.09861	0	1.38629
Adgre5	1.09861	5.95584	6.06379	0	0.693147	0	0	0	0	0.693147	1.38629	1.60944	5.28827	0	1.38629	1.94591	1.38629	0	1.60944	0	1.09861	0.693147	6.72623	1.38629	1.38629	0.693147	0	1.60944	1.38629	1.38629	5.2933	0	0.693147	0.693147	2.19722	0	2.70805	1.79176	1.38629	2.3979	3.2581	1.60944	0	2.07944	1.60944	0	1.60944	0	1.94591
Adh1	0	0	0	0	0	0	0	0	0	0	0	0	0	0	0	0.693147	0	0	0	0	0	0	0	0	0	0	0	0	0	0	0	0	0	0	0.693147	0	0	0.693147	0	0.693147	0	0	0	0.693147	0	0	0	0	0.693147
Adh5	0.693147	0	0	0	0	0	0	0	6.38688	0	0.693147	1.09861	0	6.52356	0.693147	1.38629	0.693147	0	1.09861	0	0.693147	0	0	0.693147	0.693147	0.693147	0	1.09861	0.693147	0.693147	0	0	0	0	1.60944	0	0	1.09861	6.6053	1.79176	1.09861	1.09861	0	1.38629	1.09861	0	1.09861	0	6.36819
Adi1	1.09861	0	0	0	6.15698	0	0	0	0	0.693147	1.38629	1.60944	0	0	1.38629	6.80904	1.38629	0	1.60944	5.98896	5.95584	0.693147	0	1.38629	1.38629	0.693147	0	1.60944	1.38629	1.38629	0	0	0.693147	5.78074	2.19722	0	0	1.79176	1.38629	2.3979	1.60944	1.60944	0	2.07944	1.60944	0	1.60944	0	1.94591
Adipor1	0.693147	0	0	0	0.693147	0	0	0	0	0	1.09861	1.09861	0	0	1.09861	1.60944	1.09861	0	1.09861	0	0.693147	0	0	1.09861	1.09861	0.693147	0	1.09861	1.09861	1.09861	0	0	0	0.693147	1.79176	0	0	1.38629	1.09861	1.94591	1.09861	1.09861	6.52209	1.60944	1.09861	0	1.09861	0	1.38629
Adipor2	0	0	0	0	0	0	0	0	0	0	0.693147	0.693147	0	0	0.693147	0.693147	0.693147	0	0.693147	0	0	0	0	0.693147	0.693147	0	0	0.693147	0.693147	0.693147	0	0	0	0	1.09861	0	0	0.693147	0.693147	1.09861	0.693147	0.693147	0	1.09861	0.693147	0	0.693147	0	0.693147
Adk	1.09861	0	6.62274	3.09104	0.693147	0	0	0	0	0.693147	1.38629	1.79176	0	0	1.60944	2.19722	1.60944	0	1.79176	0	5.36129	0.693147	0	1.60944	1.60944	1.09861	0	1.79176	1.60944	1.60944	0	0	0.693147	6.56386	2.48491	0	6.24998	1.94591	1.60944	2.63906	5.83188	1.79176	0	2.3979	1.79176	0	1.79176	0	2.07944
Adnp	0	0	0	0	0	0	0	0	0	0	0	0	0	0	0	0.693147	0	0	0	0	0	0	0	0	0	0	0	0.693147	0	0	0	0	0	0	0.693147	0	0	0.693147	0	0.693147	0	0	0	0.693147	0	0	0.693147	0	0.693147
Ado	0	0	6.20254	4.89784	0	0	0	0	0	0	0	0	0	0	0	0	0	6.70686	0	6.72263	0	0	0	0	0	0	0	5.42495	0	0	0	0	0	0	0	0	0	0	0	0	0	0	0	0	0	0	0	0	0
Adprh	0	0	0	0.693147	0	0	0	0	0	0	0.693147	0.693147	0	6.07993	0.693147	1.09861	0.693147	0	0.693147	0	0.693147	0	0	0.693147	0.693147	0	0	0.693147	0.693147	0.693147	0	0	0	6.4599	1.09861	0	0	0.693147	0.693147	1.38629	0.693147	0.693147	0	1.09861	0.693147	0	0.693147	0	1.09861
Adprhl2	0	0	0	0	0	0	0	0	0	0	0	0	0	0	0	0	0	0	0	0	6.15273	0	0	0	0	0	0	0	0	0	0	0	0	0	0	0	0	0	0	0	0	0	0	0	0	6.01127	0	6.49677	0
Adprm	0	0	0	0	0	0	0	0	0	0	0	0.693147	0	0	0	0.693147	0	0	0.693147	0	0	0	0	0.693147	0	0	0	0.693147	0	0.693147	0	0	0	0	0.693147	0	0	0.693147	0.693147	1.09861	0.693147	0.693147	0	0.693147	0.693147	0	0.693147	0	0.693147
Adrb2	0.693147	0	0	0	0	0	0	0	0	0	0.693147	0.693147	0	0	0.693147	1.38629	0.693147	0	0.693147	0	0.693147	0	0	0.693147	0.693147	0.693147	6.19032	1.09861	0.693147	6.63595	6.46614	0	0	0	1.38629	0	6.24222	1.09861	0.693147	1.60944	0.693147	1.09861	0	1.38629	1.09861	6.50279	1.09861	0	1.09861
Adrm1	1.09861	0	0	0	0.693147	0	0	0	0	0.693147	1.60944	1.79176	0	0	1.60944	2.19722	1.60944	0	1.79176	0	1.38629	0.693147	0	1.60944	1.60944	1.09861	0	1.79176	1.60944	1.60944	0	0	0.693147	0.693147	2.48491	5.63835	0	1.94591	1.60944	2.63906	1.79176	1.79176	0	2.3979	5.1985	0	1.94591	0	2.07944
Adsl	0.693147	0	0	0	0	0	0	0	0	0	0.693147	0.693147	0	0	0.693147	1.09861	6.46925	0	0.693147	0	0.693147	0	0	0.693147	0.693147	0	6.30445	0.693147	0.693147	0.693147	0	0	0	0	1.38629	0	0	1.09861	0.693147	1.60944	0.693147	0.693147	0	1.38629	0.693147	0	0.693147	0	1.09861
Adss	0.693147	0	2.99573	0	0	0	0	0	0	0	0.693147	1.09861	0	0	0.693147	1.38629	0.693147	0	1.09861	0	0.693147	0	0	0.693147	0.693147	0.693147	0	1.09861	0.693147	0.693147	0	0	0	0	1.60944	0	0	1.09861	0.693147	1.79176	1.09861	1.09861	0	1.38629	1.09861	4.20469	1.09861	0	1.09861
Aebp2	0.693147	0	0	3.4012	4.56435	0	0	0	0	0	1.09861	1.09861	0	0	1.09861	1.60944	1.09861	0	1.09861	0	0.693147	0	0	1.09861	5.64545	0.693147	0	1.38629	1.09861	1.09861	5.86647	0	0	0.693147	1.79176	0	0	1.38629	3.4012	1.94591	1.09861	1.09861	0	1.79176	3.29584	0	1.38629	0	3.97029
Aen	0	0	0	0	0	0	0	0	0	0	0	0	0	0	0	0	0	0	0	0	0	0	0	0	0	0	0	0	0	0	0	0	0	0	0	0	0	0	0	0	0	0	0	0	0	0	0	0	0
Aff1	0	0	0	0	0	0	0	0	0	0	0	0	0	0	0	0	0	0	0	0	0	0	0	0	0	0	0	0	0	0	0	0	0	0	0.693147	0	0	0	0	0.693147	0	0	0	0.693147	0	0	0	0	0
Afg3l1	0	0	0	0	0	0	0	0	0	0	0	0	0	0	0	0	0	0	0	0	0	0	0	0	0	0	0	0	0	0	0	0	0	0	0	0	0	0	0	0	0	0	0	0	0	0	0	0	0
Afg3l2	0	0	0	0	0	0	0	0	0	0	0	0	0	0	0	0	0	0	0	0	0	0	0	0	0	0	0	0	0	0	0	0	0	0	0.693147	0	0	0	0	0.693147	0	0	0	0	0	0	0	0	0
Aftph	0	0	0	0	0	0	0	0	0	0	0	0	0	0	0	0.693147	0	0	0	0	0	0	0	0	0	0	0	0	0	0	0	0	0	0	0.693147	0	0	0.693147	0	0.693147	0	0	0	0.693147	0	0	0	0	0.693147
Aga	0	0	0	0	0	0	0	0	0	0	0	0.693147	0	0	0.693147	0.693147	0	0	0.693147	0	0	0	0	0.693147	0	0	0	0.693147	0	0.693147	0	0	0	0	0.693147	0	0	0.693147	0.693147	1.09861	0.693147	0.693147	0	0.693147	0.693147	0	0.693147	0	0.693147
Agap2	0	0	0	0	0	0	0	0	0	0	0	0	0	0	0	0	0	0	0	0	0	0	0	0	0	0	0	0	0	0	0	0	0	0	0	0	0	0	0	0	0	0	0	0	0	0	0	0	0
Agbl5	0	0	0	0	0	0	0	0	0	0	0	0	0	0	0	0	0	0	0	0	0	0	0	0	0	0	0	0	0	0	0	0	0	0	0	0	0	0	0	0	0	0	0	0	0	0	0	0	0
Agfg1	0.693147	0	0	0	0	0	0	0	0	0	0.693147	0.693147	0	0	0.693147	1.09861	0.693147	0	0.693147	0	0.693147	0	0	0.693147	0.693147	0	0	0.693147	0.693147	0.693147	0	0	0	0	1.38629	0	0	1.09861	6.70808	1.38629	0.693147	0.693147	0	1.09861	0.693147	0	0.693147	0	1.09861
Aggf1	0	0	0	0	0	0	0	0	0	0	0.693147	0.693147	0	0	0.693147	1.09861	0.693147	0	0.693147	0	0.693147	6.62007	0	0.693147	0.693147	0	5.00395	0.693147	0.693147	0.693147	0	0	0	0	1.09861	0	0	0.693147	0.693147	1.38629	0.693147	0.693147	0	1.09861	0.693147	0	0.693147	0	0.693147
Agk	0	0	0	0	0	0	0	0	0	0	0	0.693147	0	0	0	0.693147	0	0	0.693147	0	0	0	0	0.693147	0	0	0	0.693147	0	0.693147	0	0	0	0	0.693147	0	0	0.693147	0.693147	1.09861	0.693147	0.693147	0	0.693147	0.693147	0	0.693147	0	0.693147
Ago2	0	0	0	0	0	0	0	3.73767	0	0	0	0.693147	0	0	0.693147	0.693147	0	0	0.693147	0	0	0	3.52636	0.693147	0	0	0	0.693147	0	0.693147	0	0	0	0	0.693147	0	0	0.693147	6.4552	1.09861	0.693147	0.693147	0	0.693147	0.693147	0	0.693147	0	0.693147
Ago3	0	0	0	0	0	0	0	0	0	0	0	0	0	0	0	0	0	0	0	0	0	0	0	0	0	0	0	0	0	0	0	0	0	0	0	0	0	0	0	0.693147	0	0	0	0	0	0	0	0	0
Agpat1	0	0	0	0	1.60944	0	0	0	0	0	0.693147	1.38629	0	0	0	0.693147	0	0	0	0	0	0	0	0	0	0	0	0	0	0	0	0	0	0	0.693147	0	0	0	0	0.693147	0	0	0	0.693147	0	0	0	0	0.693147
Agpat3	0.693147	0	0	5.77455	0.693147	0	6.08677	0	0	0	0.693147	1.09861	0	0	1.09861	1.38629	6.38012	0	1.09861	0	0.693147	0	0	3.2581	4.23411	6.04263	6.05209	1.09861	0.693147	1.09861	0	0	0	0.693147	1.60944	0	0	1.38629	1.09861	2.07944	1.09861	6.17379	0	1.60944	1.09861	0	1.09861	0	1.38629
Agpat4	0	0	0	0	0	0	0	0	0	0	0	0	0	0	0	0	0	0	0	0	0	0	0	0	0	0	0	0	0	0	0	0	0	0	0	0	0	0	0	0	0	0	0	0	0	0	0	0	0
Agtpbp1	0	0	0	0	0	0	0	0	0	0	0	0	0	0	0	0	0	0	0	0	0	0	0	0	0	0	0	0	0	0	0	0	0	0	0	0	0	0	0	0	0	0	0	0	0	0	0	0	0
Ahctf1	0	0	0	0	0	0	0	0	0	0	0.693147	0.693147	0	0	0.693147	0.693147	0.693147	0	0.693147	6.14204	0	0	0	0.693147	0.693147	0	5.6204	0.693147	0.693147	0.693147	0	0	0	0	1.09861	0	5.49717	0.693147	0.693147	1.09861	0.693147	0.693147	0	1.09861	0.693147	0	0.693147	0	0.693147
Ahcy	0	0	0	0	0	0	0	0	0	0	0	0	0	0	0	0	0	0	0	0	0	0	0	0	0	0	0	0	0	0	0	0	0	0	0	0	0	0	0	0	0	0	0	0	0	0	0	0	0
Ahcyl1	0	0	0	0	0	0	0	0	0	0	0	0	0	0	0	0	0	0	0	0	0	0	0	0	0	0	0	0	0	0	0	0	0	0	0	0	0	0	0	0	0	0	0	0	0	0	0	0	0
Ahi1	0	0	0	0	0	0	0	0	0	0	0.693147	0.693147	0	0	0.693147	0.693147	0.693147	0	0.693147	0	0	0	0	0.693147	0.693147	0	0	0.693147	0.693147	0.693147	0	0	0	0	1.09861	0	0	0.693147	0.693147	1.09861	0.693147	0.693147	4.00733	4.7185	0.693147	0	0.693147	0	4.57471
Ahnak	1.09861	0	3.8712	0	0.693147	6.6107	0	0	0	0.693147	1.79176	1.79176	0	4.76217	1.60944	2.30259	1.60944	5.45959	1.79176	3.78419	4.11087	0.693147	0	1.79176	1.60944	5.69373	3.3322	2.48491	1.60944	5.7462	6.19236	4.06044	0.693147	3.89182	2.70805	5.04343	3.78419	2.07944	1.79176	2.70805	1.79176	1.94591	4.74493	2.3979	1.79176	0	1.94591	0	2.19722
Ahr	0	0	0	0	0	0	0	0	0	0	0	0	0	0	0	0	0	0	0	0	0	0	0	0	0	0	0	0	0	0	0	0	0	0	0	0	0	0	0	0	0	0	0	0	0	0	0	0	0
Ahsa1	1.09861	0	0	0	0.693147	0	0	0	0	0.693147	1.38629	4.06044	0	0	1.38629	1.94591	1.38629	0	1.60944	0	1.09861	0.693147	0	1.38629	1.38629	0.693147	5.9162	1.60944	1.38629	1.38629	5.24702	0	0.693147	0.693147	2.19722	0	0	1.79176	1.38629	2.3979	1.60944	1.60944	0	2.07944	1.60944	5.26786	1.60944	0	1.94591
Ahsa2	0.693147	5.92693	0	0	0	0	0	0	7.22911	0	0.693147	0.693147	0	0	0.693147	1.09861	0.693147	0	0.693147	0	0.693147	0	0	0.693147	0.693147	0	0	0.693147	5.1985	0.693147	0	0	0	0	1.38629	0	0	1.09861	0.693147	6.08222	0.693147	0.693147	0	1.38629	0.693147	0	0.693147	4.06044	6.28972
AI413582	1.09861	0	0	4.66344	4.49981	0	0	5.17615	0	0.693147	1.60944	5.22036	0	0	1.60944	2.30259	1.60944	0	1.79176	0	1.38629	0.693147	0	1.94591	1.60944	1.09861	0	5.04343	4.59512	1.79176	3.55535	0	0.693147	1.09861	2.48491	4.78749	4.57471	2.07944	1.79176	2.70805	1.79176	1.94591	0	2.48491	1.79176	0	1.94591	0	5.03044
AI467606	1.38629	0	0	0	0.693147	0	0	0	0	0.693147	1.60944	1.79176	0	0	1.60944	6.88959	6.70564	0	1.79176	0	6.14204	0.693147	0	1.79176	1.60944	1.09861	0	1.94591	1.60944	1.79176	5.60947	0	0.693147	1.09861	2.56495	0	0	2.07944	1.94591	2.77259	1.79176	6.57925	0	2.63906	1.94591	0	1.94591	0	6.31536
AI480526	0	0	0	0	0	0	0	0	0	0	0	0	0	0	0	0	0	0	0	0	0	0	0	0	0	0	0	0	0	0	0	0	0	0	0	0	0	0	0	0	0	0	0	0	0	0	0	0	0
AI506816	0	0	0	0	0	0	0	0	0	0	0	0	0	0	0	0	0	0	0	0	0	0	0	0	0	0	0	0	0	0	0	0	0	0	0	0	0	0	0	0	0	0	0	0	0	0	0	0	0
AI662270	1.09861	0	0	0	2.89037	0	0	0	0	0.693147	1.38629	1.60944	0	0	1.60944	2.07944	1.38629	0	1.60944	0	1.09861	0.693147	0	1.60944	1.38629	1.09861	0	1.79176	1.38629	1.60944	0	0	0.693147	6.02587	2.30259	0	0	1.79176	1.60944	4.60517	1.60944	1.79176	0	2.19722	1.60944	0	1.79176	0	1.94591
AI987944	0	0	0	0	0	0	0	0	0	0	0	0	0	0	0	0.693147	0	0	0	0	0	0	0	0	0	0	0	0	0	0	0	0	0	0	0.693147	0	0	0.693147	0	0.693147	0	0	0	0.693147	0	0	0	0	0.693147
Aifm1	0	0	0	0	0	0	0	0	0	0	0	0	0	0	0	0	0	0	0	0	0	0	0	0	0	0	0	0	0	0	0	0	6.54535	0	0	0	0	0	0	0.693147	0	0	0	0	0	0	0	0	0
Aig1	0	0	0	0	0	0	0	0	0	0	0	0	0	0	0	0.693147	0	0	0	0	0	0	0	0	0	0	0	0	0	0	0	0	0	0	0.693147	0	0	0	0	0.693147	0	0	0	0.693147	0	0	0	0	0
Aimp1	0	0	0	0	0	0	0	0	0	0	0	0.693147	0	0	0.693147	0.693147	0	0	0.693147	0	0	0	0	0.693147	0	0	0	0.693147	0	0.693147	0	0	0	0	0.693147	0	0	0.693147	0.693147	1.09861	0.693147	0.693147	0	0.693147	0.693147	0	0.693147	0	0.693147
Aimp2	0	0	0	0	0	0	0	0	0	0	0	0	0	0	0	0.693147	0	0	0	0	0	0	0	0	0	0	0	0	0	0	0	0	0	0	0.693147	0	0	0.693147	0	0.693147	0	0	0	0.693147	0	0	0	0	0.693147
Aip	1.38629	5.88053	0	0	1.09861	0	0	0	0	0.693147	1.60944	1.79176	6.00635	0	1.79176	2.30259	1.60944	0	1.79176	5.2575	1.38629	0.693147	0	1.79176	1.60944	1.09861	3.82864	2.63906	4.47734	2.30259	0	0	0.693147	1.09861	2.56495	5.70711	0	2.07944	1.79176	5.81711	5.17615	1.94591	0	2.48491	1.94591	0	6.05678	0	2.19722
AK157302	0	0	0	0	0	0	0	0	0	0	0	0	0	0	0	0	0	0	0	0	0	0	0	0	0	0	0	0	0	0	0	0	0	0	0.693147	0	0	0	0	0.693147	0	0	0	0	0	0	0	0	0
Ak2	0.693147	0	0	0	0.693147	0	5.57595	0	0	0.693147	1.09861	1.38629	0	0	1.38629	1.79176	1.09861	0	1.38629	0	1.09861	5.79909	0	1.38629	1.09861	0.693147	0	1.38629	1.09861	1.38629	0	0	0.693147	0.693147	4.02535	0	0	1.60944	1.38629	2.30259	1.38629	1.38629	0	1.94591	1.38629	0	1.38629	0	1.79176
Ak3	0	0	0	0	0	0	0	0	0	0	0	0	0	0	0	0	0	0	0	0	0	0	0	0	0	0	0	0	0	0	0	0	0	0	0.693147	0	0	0	0	0.693147	0	0	0	0.693147	0	0	0	0	0
Akap10	0	0	0	0	0	0	0	0	0	0	0	0.693147	0	0	0.693147	0.693147	0.693147	0	0.693147	0	0	0	0	0.693147	0	0	0	0.693147	0	0.693147	0	0	0	0	1.09861	0	0	0.693147	0.693147	1.09861	0.693147	0.693147	0	0.693147	0.693147	0	0.693147	0	0.693147
Akap11	0	0	0	0	0	0	0	0	0	0	0	0	0	0	0	0	0	0	0	0	0	0	0	0	2.3979	0	0	0	0	0	0	0	0	0	0	0	0	0	0	0	0	0	0	0	0	0	5.11199	0	0
Akap13	1.79176	0	0	5.20949	6.49979	0	0	0	0	5.72031	4.00733	3.93183	0	0	2.30259	2.94444	2.19722	6.96885	2.3979	0	6.72743	6.71417	6.27852	2.30259	2.19722	6.55251	0	2.56495	2.19722	2.3979	0	5.04986	1.09861	1.38629	3.21888	0	6.18002	2.70805	2.3979	4.49981	2.3979	2.48491	0	3.13549	2.63906	6.28413	2.56495	0	2.83321
Akap8	0.693147	0	0	0	0.693147	0	0	0	0	0.693147	1.09861	6.59167	0	0	1.38629	1.79176	1.09861	0	1.38629	3.63759	1.09861	0.693147	0	1.38629	1.09861	0.693147	0	1.38629	1.09861	1.38629	0	0	6.48311	0.693147	2.07944	0	0	1.60944	1.38629	2.30259	1.38629	1.38629	0	1.94591	1.38629	0	1.60944	0	1.79176
Akap8l	1.09861	0	4.09434	0	0.693147	0	0	0	0	0.693147	1.38629	6.43133	0	0	1.60944	2.07944	1.38629	0	1.60944	0	6.75809	0.693147	0	1.60944	6.84375	1.09861	0	1.79176	1.38629	1.60944	5.84064	0	0.693147	0.693147	2.3979	0	0	1.94591	1.60944	2.56495	1.60944	1.79176	0	2.30259	1.79176	5.65948	1.79176	0	6.52356
Akap9	1.09861	0	0	0	0.693147	0	0	0	0	0.693147	1.38629	5.64545	0	0	1.60944	2.07944	1.38629	0	1.60944	0	1.38629	0.693147	0	1.60944	1.38629	1.09861	0	1.79176	1.38629	1.60944	0	0	0.693147	0.693147	2.3979	0	0	7.1452	1.60944	2.56495	6.00881	1.79176	0	2.30259	1.79176	0	1.79176	0	2.07944
Akip1	0	0	0	0	0	0	0	0	2.30259	0	0	0	0	0	0	0	0	0	0	0	0	0	0	0	5.63479	0	0	0	0	0	0	0	0	0	0.693147	0	0	0	0	0.693147	0	0	0	0.693147	0	0	0	0	0
Akirin1	0.693147	5.04343	0	0	0	0	0	0	0	0	0.693147	1.09861	0	0	3.7612	1.38629	0.693147	0	1.09861	0	0.693147	6.37161	0	0.693147	0.693147	0.693147	0	1.09861	0.693147	1.09861	0	0	0	0	1.60944	5.56452	0	1.09861	1.09861	4.20469	1.09861	6.50877	0	1.38629	1.09861	0	1.09861	0	1.38629
Akirin2	0	0	0	0	0	0	0	0	0	0	0	0	0	0	0	0	0	0	0	0	0	0	0	0	0	0	0	0	3.89182	0	0	0	0	0	0	0	0	0	0	5.73979	0	0	0	0	0	0	0	0	0
Akna	1.38629	0	0	4.59512	1.09861	0	0	0	0	0.693147	1.79176	1.94591	0	0	5.7462	2.48491	4.78749	6.27288	6.07764	0	1.60944	0.693147	0	1.94591	1.79176	6.34036	0	2.07944	1.79176	1.94591	0	0	0.693147	1.09861	2.70805	1.38629	1.79176	2.19722	4.94164	2.94444	1.94591	2.07944	0	2.63906	2.07944	0	2.07944	0	3.3673
Akr1a1	5.57973	0	5.68698	5.92693	1.09861	6.52062	0	0	0	6.59578	1.94591	2.19722	0	0	4.89035	2.63906	1.94591	0	2.07944	0	1.60944	0.693147	0	2.07944	1.94591	1.38629	0	2.30259	1.94591	6.60259	5.61677	0	1.09861	1.38629	2.89037	0	0	2.3979	2.07944	3.09104	5.8999	2.19722	0	2.77259	5.86363	0	2.30259	0	6.33505
Akr1b10	0	0	0	0	5.47646	0	0	0	0	0	0.693147	0.693147	0	0	0.693147	0.693147	0.693147	0	0.693147	0	0	6.09131	0	0.693147	0.693147	0	5.79301	0.693147	0.693147	0.693147	0	0	0	0	1.09861	0	0	0.693147	0.693147	1.09861	6.00389	0.693147	0	1.09861	0.693147	0	0.693147	0	0.693147
Akr1b3	1.09861	0	6.40026	5.83481	4.17439	0	0	0	0	0.693147	1.60944	1.79176	0	0	2.77259	2.19722	1.60944	0	1.79176	0	1.38629	0.693147	0	1.60944	1.60944	1.09861	0	1.79176	1.60944	1.60944	1.38629	0	0.693147	0.693147	2.48491	0	0	1.94591	6.50429	2.63906	1.79176	1.79176	5.88332	2.3979	1.79176	0	1.94591	0	3.58352
Akt1	0	0	0	0	0	0	0	0	0	0	0	0	0	0	0	0	0	0	0	0	0	0	0	0	0	0	0	0	0	0	0	0	0	0	0	0	0	0	0	0	0	0	0	0	0	0	0	0	0
Akt2	0	0	0	0	0	0	0	0	0	0	0.693147	0.693147	0	0	0.693147	0.693147	0.693147	0	0.693147	0	0	0	0	0.693147	0.693147	0	0	0.693147	0.693147	0.693147	0	0	0	0	1.09861	0	0	0.693147	0.693147	1.09861	0.693147	0.693147	0	1.09861	0.693147	0	0.693147	0	0.693147
Aktip	0	0	0	0	0	0	0	0	0	0	0	0	1.79176	0	0	0.693147	0	0	0	0	0	0	0	0	0	0	0	0	0	0	0	0	0	0	0.693147	0	0	0	0	0.693147	0	0	0	0.693147	0	0	0	0	0.693147
Alad	0	0	0	5.58725	0	0	0	6.15486	0	0	0.693147	0.693147	0	0	0.693147	0.693147	0.693147	0	0.693147	0	0	0	0	0.693147	0.693147	0	4.79579	6.01372	5.67332	0.693147	0	5.46383	0	0	1.09861	0	0	0.693147	0.693147	1.38629	0.693147	4.98361	0	1.09861	0.693147	0	0.693147	0	6.12905
Aldh18a1	0	0	0	0	0	0	0	0	0	0	0	0	0	0	0	0.693147	0	0	0	0	0	0	0	0	0	0	0	0	0	0	0	0	0	0	0.693147	0	0	0	0	0.693147	0	0	0	0.693147	0	0	0	0	0.693147
Aldh3a2	0	0	0	0	0	0	0	0	0	0	0	0	0	0	0	0	0	0	0	0	0	0	0	0	0	0	0	0	0	0	0	0	0	0	0	0	0	0	0	0	0	0	0	0	0	0	0	0	0
Aldh9a1	0	0	0	0	0	0	0	0	0	0	0	0	0	0	0	0.693147	0	0	0	0	0	0	0	0	0	0	0	0	0	0	0	0	0	0	0.693147	0	0	0.693147	0	0.693147	0	0	0	0.693147	0	0	0.693147	0	0.693147
Aldoa	1.79176	3.93183	5.2832	0	6.42972	0	5.97381	5.47646	0	1.09861	2.19722	2.48491	0	6.14633	2.30259	2.99573	2.19722	6.60259	2.48491	5.95064	6.68085	5.81114	0	3.97029	6.76504	1.60944	4.79579	5.84932	5.72031	2.3979	6.11147	0	1.09861	1.38629	6.79794	6.22654	6.13988	6.52796	2.3979	4.27667	2.48491	5.55296	6.06146	3.17805	5.65948	0	4.23411	0	6.98564
Aldoart1	0	0	0	0	0	0	0	0	0	0	0	0	0	0	0	0	0	0	0	0	0	0	0	0	0	0	0	0	0	0	0	0	0	0	0	0	0	0	0	0	0	0	0	0	0	0	0	0	0
Alg3	0	0	0	0	0	0	0	0	0	0	0	0	0	0	0	0	0	6.2653	0	0	0	0	0	0	0	0	0	0	0	0	0	0	0	0	0	0	0	0	0	0	0	0	5.51745	0	0	0	0	0	5.75574
Alg5	0.693147	0	0	0	0	0	0	0	0	0	0.693147	0.693147	0	0	0.693147	1.09861	0.693147	0	0.693147	0	0.693147	0	0	0.693147	0.693147	0	0	0.693147	0.693147	0.693147	0	0	0	0	1.38629	0	0	0.693147	0.693147	1.38629	0.693147	0.693147	0	1.09861	0.693147	0	0.693147	0	1.09861
Alkbh1	6.37332	0	0	0	0	0	1.60944	0	0	0	0.693147	0.693147	0	0	0.693147	1.09861	0.693147	0	0.693147	0	0.693147	0	0	0.693147	0.693147	0	0	0.693147	6.64898	0.693147	0	0	0	0	1.09861	0	0	0.693147	0.693147	1.38629	0.693147	0.693147	0	6.41836	0.693147	0	0.693147	0	1.09861
Alkbh3	0	0	0	0	5.01728	0	0	0	0	0	0	0	0	0	0	0.693147	0	0	0	0	0	0	5.75257	0	0	0	0	0	0	0	5.1985	0	0	0	0.693147	0	5.85793	0.693147	0	0.693147	0	0	0	0.693147	0	0	0	0	0.693147
Alkbh4	0	0	0	0	0	0	0	0	0	0	0	0	0	0	0	0	0	0	0	0	0	0	0	0	0	0	0	0	0	0	0	0	0	0	0.693147	0	0	0	0	0.693147	0	0	0	0	0	0	0	0	0
Alkbh5	1.38629	0	0	0	1.09861	0	0	0	4.8828	0.693147	1.79176	2.07944	4.31749	0	1.94591	2.56495	1.94591	0	5.54518	0	1.60944	0.693147	5.20949	1.94591	4.51086	1.38629	0	2.19722	1.79176	2.07944	3.4012	4.57471	0.693147	1.09861	2.83321	5.02388	4.66344	2.30259	5.26269	5.22036	2.07944	4.99043	0	2.70805	4.35671	4.95583	2.19722	0	2.48491
Alkbh6	0.693147	0	0	0	0	3.49651	5.53733	0	0	0	0.693147	1.09861	0	0	0.693147	1.38629	0.693147	0	1.09861	5.59471	0.693147	0	0	0.693147	0.693147	0.693147	0	1.09861	0.693147	1.09861	5.01728	0	5.82895	0	1.60944	0	0	1.09861	0.693147	1.79176	1.09861	1.09861	0	1.38629	1.09861	0	1.09861	0	1.38629
Alkbh7	0	0	0	0	0	0	0	0	0	0	0	0	0	0	0	0.693147	0	0	0	0	0	0	0	0	0	0	0	4.96981	0	0	0	0	0	0	0.693147	0	0	0.693147	0	0.693147	0	0	0	0.693147	0	0	0.693147	0	0.693147
Alkbh8	0	0	0	0	0	0	0	0	0	0	0	0	0	0	0	0	0	0	0	0	0	0	0	0	0	0	0	0	0	0	0	0	0	0	0	0	0	0	0	0	0	0	0	0	0	0	0	0	0
Als2cl	0	0	0	0	0	0	0	0	0	0	0	0.693147	0	0	0	0.693147	0	0	0.693147	0	0	0	0	0	0	0	0	0.693147	0	0.693147	0	0	0	0	0.693147	0	0	0.693147	0	1.09861	0.693147	0.693147	0	0.693147	0.693147	0	0.693147	0	0.693147
Ambra1	0	0	0	0	0	0	0	0	0	0	0	0	0	0	0	0	0	0	0	0	0	0	0	0	0	0	0	0	0	0	0	0	0	0	0	0	0	0	0	0	0	0	0	0	0	0	0	0	0
Amd-ps3	0	0	0	0	0	0	0	0	0	0	0	0	0	0	0	0	0	0	0	0	0	0	0	0	0	0	0	0	0	0	0	0	0	0	0	0	0	0	0	0	0	0	0	0	0	0	0	0	0
Amd1	1.09861	0	0	0	0.693147	0	0	0	0	0	1.09861	1.09861	0	0	1.09861	1.60944	1.09861	0.693147	1.09861	0	0.693147	0	0	1.09861	1.09861	0.693147	0	1.09861	1.09861	1.09861	0	0	0	0.693147	1.79176	0	0.693147	1.38629	1.09861	1.94591	1.09861	1.09861	0	1.60944	1.09861	0	1.09861	0	1.38629
Amd2	0	0	0	0	0	0	0	0	0	0	0	0	0	0	0	0	0	0	0	0	0	0	0	0	0	0	0	0	0	0	0	0	0	0	0.693147	0	0	0	0	0.693147	0	0	0	0.693147	0	0	0	0	0
Amer1	0	0	0	0	0	0	0	0	0	0	0	0	0	0	0	0	0	0	0	0	0	0	0	0	0	0	0	0	0	0	0	0	0	0	0	0	0	0	0	0	0	0	0	0	0	0	0	0	0
Amfr	0	0	0	0	0	0	6.32794	6.68586	0	0	0	0	0	0	0	0	0	0	0	0	1.79176	0	0	0	0	0	0	0	0	0	0	0	0	0	0.693147	0	0	0	0	3.29584	0	0	0	4.86753	0	0	0	0	0
Ammecr1l	0	0	0	0	0	0	0	0	0	0	0	0	0	0	0	0	0	0	0	0	0	0	0	0	0	0	0	0	0	0	0	0	0	0	0	0	0	0	0	0	0	0	0	0	0	0	0	0	0
Amn1	0	0	0	0	0	0	0	0	0	0	0	0	0	0	0	0	0	0	0	0	0	0	0	0	0	0	0	0	0	0	0	0	0	0	0	0	0	0	0	0	0	0	0	0	0	0	0	0	0
Ampd2	0	0	0	0	0	0	0	0	0	0	0	0	0	0	0	0	0	0	0	0	0	0	0	0	0	0	0	0	0	0	0	0	0	0	0	0	0	0	0	0	0	0	0	0	0	0	0	0	0
Amz2	0.693147	0	0	0	6.16961	0	0	0	0	0	0.693147	0.693147	6.74993	0	0.693147	1.09861	0.693147	0	0.693147	0	0.693147	0	0	0.693147	0.693147	0	0	3.13549	0.693147	0.693147	0	0	0	0	1.38629	0	0	1.09861	0.693147	1.60944	0.693147	0.693147	0	1.38629	0.693147	0	0.693147	0	1.09861
Anapc1	0	0	0	5.70044	0	0	0	0	0	0	0.693147	0.693147	0	6.37332	0.693147	1.09861	0.693147	0	0.693147	0	0.693147	0	0	0.693147	0.693147	6.46925	0	0.693147	0.693147	0.693147	0	0	0	0	1.09861	0	0	0.693147	0.693147	1.38629	0.693147	0.693147	0	6.632	0.693147	0	0.693147	0	0.693147
Anapc10	0	0	0	0	0	0	0	0	0	0	0	0	0	0	0	0.693147	0	0	0	0	0	0	0	0	0	0	0	0	0	0	0	0	0	0	0.693147	0	0	0.693147	0	0.693147	0	0	0	0.693147	0	0	0	0	0.693147
Anapc11	1.09861	0	4.09434	0	0.693147	3.49651	3.21888	4.09434	0	0.693147	1.38629	1.60944	0	0	1.38629	1.94591	1.38629	0	1.60944	0	1.09861	0.693147	0	1.38629	1.38629	0.693147	0	1.60944	1.38629	1.38629	0	0	0.693147	0.693147	5.39363	0	0	1.79176	1.38629	2.3979	1.38629	1.60944	0	2.07944	1.60944	0	1.60944	0	1.94591
Anapc13	0.693147	0	3.49651	0	0.693147	0	0	0	0	0	1.09861	1.09861	0	0	1.09861	1.60944	1.09861	0	1.09861	0	0.693147	0	4.18965	1.09861	1.09861	0.693147	0	1.09861	1.60944	1.09861	1.94591	0	0	0.693147	1.79176	0	0	1.38629	1.09861	1.94591	3.17805	5.0626	0	1.79176	1.09861	0	1.38629	0	1.38629
Anapc15	0	0	0	4.79579	5.43372	0	0	0	0	0	0	0	0	0	0	0	0	0	0	0	0	0	0	0	0	0	0	0	0	0	0	0	0	0	0.693147	0	5.23644	0	0	0.693147	0	0	0	0.693147	0	0	0	0	0
Anapc16	0.693147	0	0	0	0.693147	0	0	0	0	0	0.693147	5.84932	0	0	1.09861	1.38629	0.693147	0	1.09861	4.79579	0.693147	0	0	6.55962	0.693147	0.693147	0	1.09861	0.693147	1.09861	0	0	0	0.693147	1.60944	0	0	1.09861	1.09861	1.79176	1.09861	1.09861	0	1.60944	1.09861	0	1.09861	0	1.38629
Anapc2	0	6.50429	0	0	4.85203	0	0	0	0	5.11799	0.693147	0.693147	0	0	0.693147	0.693147	0.693147	0	0.693147	2.48491	0	0	0	0.693147	0.693147	0	0	0.693147	0.693147	7.11151	0	0	0	0	1.09861	0	0	0.693147	0.693147	1.09861	0.693147	0.693147	0	1.09861	0.693147	0	0.693147	0	0.693147
Anapc4	6.60259	0	0	1.09861	0	0	0	0	0	0	0	0.693147	0	0	0.693147	0.693147	0.693147	0	0.693147	0	0	0	0	0.693147	0.693147	0	0	0.693147	0	0.693147	0	0	0	6.15486	1.09861	0	0	0.693147	0.693147	1.09861	0.693147	0.693147	0	6.92461	0.693147	0	0.693147	0	0.693147
Anapc5	1.09861	0	0	6.41836	3.98898	0	0	0	0	0.693147	1.38629	1.60944	0	0	1.60944	2.07944	1.38629	0	1.60944	0	1.09861	0.693147	0	1.60944	1.38629	1.09861	6.42972	1.79176	4.14313	1.60944	6.09807	0	0.693147	0.693147	2.30259	0	0	1.94591	1.60944	2.56495	1.60944	1.79176	0	2.19722	1.60944	0	1.79176	0	1.94591
Anapc7	0	0	0	0	0	0	0	0	0	0	0	0	0	0	0	0	0	0	0	0	0	0	0	0	0	0	0	0	0	0	0	0	0	0	0	0	0	0	0	0	0	0	0	0	0	0	0	0	0
Angel2	6.31355	0	0	0	0	0	0	0	0	0	0.693147	5.86647	0	0	0.693147	1.38629	0.693147	0	1.09861	0	0.693147	0	0	1.09861	0.693147	0.693147	0	1.09861	0.693147	1.09861	4.77912	0	0	0	1.60944	0	0	1.09861	1.09861	1.79176	1.09861	1.09861	0	1.60944	1.09861	0	1.09861	0	1.38629
Angptl2	0.693147	0	0	0	0.693147	0	7.23056	0	6.56244	0	1.09861	1.38629	0	0	1.09861	1.60944	1.09861	0	1.38629	5.90808	1.09861	0	0	1.09861	6.77194	0.693147	0	1.38629	1.09861	1.09861	7.67183	0	0.693147	0.693147	1.94591	0	0	1.38629	1.09861	2.07944	5.09987	6.14204	6.18208	1.79176	1.38629	5.7589	1.38629	0	1.60944
Ankfy1	0	0	0	0	0	0	0	0	0	0	0	0	0	0	0	0	0	0	0	0	0	0	0	0	0	0	0	0	0	0	0	0	0	0	0	0	0	0	0	0	0	0	0	0	0	0	0	0	0
Ankhd1	0	0	0	0	0	0	0	0	0	0	0	0	0	0	0	0.693147	0	0	0	0	0	0	0	0	0	0	0	0.693147	0	0	0	0	0	0	0.693147	0	0	0.693147	0	0.693147	0	0.693147	0	0.693147	0.693147	0	0.693147	0	0.693147
Ankle2	0	0	0	0	0	0	0	0	0	0	0	0	0	0	0	0	0	0	0	0	0	0	0	0	0	0	0	0	0	0	0	0	0	0	0	0	0	0	0	0.693147	0	0	0	0	0	0	0	0	0
Ankmy2	0	0	0	0	0	0	0	0	0	0	0	0	0	0	0	0	0	0	0	0	0	0	0	0	0	0	0	0	0	0	0	0	0	0	0	0	0	0	0	0	0	0	0	0	0	0	0	0	0
Ankra2	2.94444	0	0	0	0	0	0	0	0	0	0.693147	0.693147	0	0	0.693147	0.693147	0.693147	0	0.693147	0	0	0	0	0.693147	0.693147	0	0	0.693147	0.693147	0.693147	0	0	0	0	1.09861	0	0	0.693147	0.693147	1.38629	0.693147	0.693147	0	1.09861	0.693147	0	0.693147	4.09434	0.693147
Ankrd10	0.693147	0	0	0	0.693147	0	0	0	0	0	1.09861	6.12905	0	0	1.09861	1.60944	6.2804	3.85015	1.38629	0	4.81218	0	0	1.09861	5.91889	0.693147	0	1.79176	1.09861	1.09861	0	0	0.693147	0.693147	1.94591	0	0	1.38629	1.09861	2.07944	1.09861	1.38629	0	1.79176	1.38629	0	1.38629	0	1.60944
Ankrd11	1.09861	0	0	0	0.693147	0	0	0	0	0.693147	4.20469	1.60944	3.97029	0	1.38629	1.94591	1.38629	0	1.60944	0	1.09861	0.693147	0	1.38629	1.38629	3.21888	6.13556	1.60944	1.38629	1.38629	1.79176	0	6.40192	0.693147	2.19722	5.59842	0	1.79176	1.38629	2.3979	1.38629	1.60944	0	5.68358	1.60944	0	1.60944	0	1.79176
Ankrd12	1.60944	6.03787	0	1.79176	5.23644	6.6107	5.26269	6.85118	0	1.09861	1.94591	5.59099	0	0	5.5835	2.77259	2.07944	0	6.57228	0	6.45677	0.693147	0	2.19722	2.07944	1.38629	5.97381	2.3979	2.07944	2.19722	0	3.17805	1.79176	1.38629	2.99573	6.24998	6.0845	2.56495	2.19722	3.61092	2.19722	2.3979	0	2.94444	5.70378	0	2.3979	0	2.63906
Ankrd13c	0	0	0	0	0	0	0	0	0	0	0.693147	0.693147	0	0	0.693147	1.09861	0.693147	0	0.693147	0	0.693147	0	0	0.693147	0.693147	0	0	0.693147	0.693147	0.693147	0	0	0	0	1.09861	0	0	0.693147	0.693147	1.38629	0.693147	0.693147	0	1.09861	0.693147	0	0.693147	0	1.09861
Ankrd16	0	0	0	0	0	0	0	0	0	0	0.693147	0.693147	0	0	0.693147	0.693147	0.693147	0	0.693147	0	0	0	0	0.693147	0.693147	0	0	0.693147	0.693147	0.693147	0	0	0	0	1.09861	0	0	0.693147	0.693147	1.09861	0.693147	0.693147	0	1.09861	0.693147	0	0.693147	0	0.693147
Ankrd17	5.20401	0	0	0	0	0	0	0	0	0	0.693147	1.09861	0	0	1.09861	1.38629	0.693147	0	1.09861	0	0.693147	0	1.94591	1.09861	0.693147	0.693147	0	1.09861	0.693147	1.09861	0	0	0	0.693147	1.60944	0	0	1.09861	1.09861	1.79176	1.09861	1.09861	0	1.60944	1.09861	0	1.09861	0	1.38629
Ankrd26	0	0	0	0	0	0	0	0	0	0	0	0	0	0	0	0	0	0	0	0	0	0	0	0	0	0	0	0	0	0	0	0	0	0	0	0	0	0	0	0	0	0	0	0	0	0	0	0	0
Ankrd27	0	0	0	0	0	0	0	0	0	0	0	0	0	0	0	0	0	0	0	0	0	0	0	0	0	0	0	0	0	0	0	0	0	0	0	0	0	0	0	0	0	0	0	0	0	0	0	0	0
Ankrd39	0	0	0	0	0	0	0	0	0	0	0	0	0	0	0	0	0	0	0	0	0	0	0	0	0	0	0	0	0	0	0	0	0	0	0	0	0	0	0	0	0	0	0	0	0	0	0	0	0
Ankrd40	0	0	0	0	0	0	0	0	0	0	0	0	0	0	0	0	0	0	0	0	0	0	0	0	0	0	0	0	0	0	0	0	0	0	0	0	0	0	0	0	0	0	0	0	0	0	0	0	0
Ankrd44	5.81114	0	0	0	0.693147	0	0	0	0	0.693147	1.60944	1.79176	4.96981	0	1.60944	2.19722	1.60944	0	1.79176	6.4892	4.12713	0.693147	0	1.60944	5.65948	1.09861	0	4.66344	7.2563	1.79176	0	0	0.693147	0.693147	2.48491	0	0	2.07944	1.79176	2.70805	1.79176	1.79176	0	2.3979	1.79176	0	1.94591	0	2.19722
Ankrd46	0	0	0	0	0	0	0	0	0	0	0	0.693147	0	0	0	0.693147	0	0	0.693147	0	0	0	0	0	0	0	0	0.693147	0	0.693147	0	0	0	0	0.693147	0	0	0.693147	0.693147	1.09861	0.693147	0.693147	0	0.693147	0.693147	0	0.693147	0	0.693147
Ankrd49	0	0	0	0	0	0	0	0	0	0	0	0	0	0	0	0.693147	0	0	0	0	0	0	0	0	0	0	0	0	0	0	0	0	0	0	0.693147	0	0	0	0	0.693147	0	0	0	0.693147	0	0	0	0	0.693147
Ankrd54	0	0	0	0	0	0	0	0	0	0	0	0.693147	0	0	0	0.693147	0	0	0.693147	0	0	0	0	0	0	0	5.63835	0.693147	0	0.693147	4.31749	0	0	0	0.693147	0	0	0.693147	0	1.09861	0.693147	0.693147	0	0.693147	0.693147	0	0.693147	0	0.693147
Ankrd55	0	4.14313	0	0	1.60944	0	0	0	0	0	0	0	0	0	0	0	3.4012	0	0	0	0	0	0	0	0	0	0	0	0	0	0	0	0	0	2.63906	0	0	0	0	0	0	0	0	0	0	0	0	0	0
Ano10	0	0	0	0	0	0	0	0	0	0	0	6.68336	0	0	0	0	0	0	0	0	1.09861	0	0	0	1.94591	0	0	0	0	0	0	0	0	0	0	0	0	0	0	0	0	0	0	0	0	0	0	0	0
Ano6	0	0	0	0	0	0	0	0	0	0	0	0	0	0	0	0.693147	0	0	0	0	0	0	0	0	0	0	0	0.693147	0	0	0	0	0	0	0.693147	0	0	0.693147	0	0.693147	0	0.693147	0	0.693147	0.693147	0	0.693147	0	0.693147
Anp32a	0.693147	0	0	0	4.70953	0	0	0	0	0	0.693147	0.693147	0	0	0.693147	1.38629	0.693147	0	0.693147	0	0.693147	0	0	0.693147	0.693147	0.693147	0	1.09861	0.693147	0.693147	0	0	0	0	1.38629	0	0	1.09861	0.693147	1.60944	0.693147	1.09861	0	1.38629	1.09861	0	1.09861	0	1.09861
Anp32b	1.09861	0	4.77068	0	0.693147	0	0	0	0	0.693147	1.60944	1.79176	0	0	1.60944	2.30259	1.60944	0	1.79176	0	1.38629	0.693147	0	1.79176	1.60944	1.09861	0	1.94591	1.60944	3.82864	5.0814	5.66643	0.693147	0.693147	2.48491	6.24804	0	2.07944	1.79176	2.70805	1.79176	1.94591	0	2.3979	1.79176	0	5.77765	0	2.19722
Anp32b-ps1	0	0	0	0	0	0	0	0	0	0	0	0	0	0	0	0	0	0	0	0	0	0	0	0	0	0	0	0	0	0	0	0	0	0	0	0.693147	0	0	0	0	0	0	0	0	0	0	1.38629	0	0
Anp32e	0.693147	0	0	0	0.693147	0	0	0	0	0	0.693147	1.09861	0	0	1.09861	1.38629	0.693147	0	1.09861	5.74939	4.23411	0	1.79176	1.09861	0.693147	0.693147	0	1.09861	0.693147	1.09861	0	0	0	0.693147	1.60944	0	0	1.09861	1.09861	1.79176	1.09861	1.09861	0	1.60944	6.33505	0	1.09861	0	1.38629
Antxr2	0	0	0	0	0	0	0	0	0	0	0	0	0	0	0	0	0	0	0	0	0	0	0	0	0	0	0	0	0	0	0	0	0	0	0	0	0	0	0	0.693147	0	0	0	0	0	0	0	0	0
Anxa11	0	0	0	4.07754	0	0	0	0	0	0	0	0.693147	0	0	0.693147	4.54329	0	0	0.693147	0	0	0	0	0.693147	0	0	0	0.693147	0	0.693147	0	0	0	0	4.85203	0	3.4012	4.51086	0.693147	1.09861	0.693147	0.693147	0	0.693147	0.693147	0	0.693147	0	0.693147
Anxa2	0.693147	0	6.42487	0	0.693147	0	0	0	0	0	1.09861	1.09861	0	0	1.09861	1.60944	1.09861	0	1.09861	0	0.693147	0	0	1.09861	1.09861	0.693147	0	1.09861	1.09861	6.59851	0	0	0	6.16331	1.79176	0	6.76157	1.38629	1.09861	1.94591	1.09861	1.09861	0	1.79176	1.09861	6.4708	1.38629	0	1.38629
Anxa4	6.28413	0	0	5.70378	0	0	0	0	0	0	0	0	5.826	0	0	0	0	0	0	0	0	0	0	0	0	0	0	0	0	0	0	5.9162	0	0	0.693147	0	0	0	0	0.693147	0	0	0	0.693147	0	0	0	0	0
Anxa5	1.38629	0	0	0	1.09861	0	0	0	0	0.693147	1.60944	1.94591	0	0	1.79176	2.30259	1.60944	0	6.61473	0	1.38629	0.693147	3.89182	1.79176	1.60944	1.09861	0	6.24998	1.60944	1.79176	0	0	0.693147	6.38688	2.56495	0	0	2.07944	1.79176	2.83321	5.68358	1.94591	0	2.48491	1.94591	0	1.94591	0	5.23111
Anxa6	7.55066	0	0	0	1.38629	0	0	0	0	6.6695	2.07944	2.30259	6.07074	4.54329	2.19722	6.58617	6.38688	6.24028	2.30259	6.04263	1.94591	1.09861	0	2.30259	2.07944	6.87109	0	2.48491	2.07944	2.30259	6.68211	0	5.4848	1.38629	6.36819	0	6.10925	2.63906	2.30259	3.3322	3.78419	2.3979	0	2.99573	6.84907	0	6.84375	0	2.77259
Anxa7	0	0	0	0	0	0	0	0	0	0	0	0.693147	0	0	0	0.693147	0	0	0.693147	0	0	0	0	0	0	0	0	0.693147	0	0.693147	0	0	0	0	0.693147	0	0	0.693147	0.693147	1.09861	0.693147	0.693147	0	0.693147	0.693147	0	0.693147	0	0.693147
Aopep	0.693147	0	0	0	0	0	0	0	0	6.20456	0.693147	0.693147	0	2.07944	0.693147	1.38629	0.693147	0	0.693147	0	0.693147	0	0	0.693147	0.693147	0.693147	0	1.09861	0.693147	6.23832	0	0	0	0	1.38629	0	0	1.09861	0.693147	1.60944	0.693147	1.09861	0	1.38629	1.09861	0	1.09861	0	1.09861
Ap1b1	0.693147	0	0	0	0	0	0	0	0	0	0.693147	1.09861	0	0	0.693147	1.38629	0.693147	0	1.09861	5.47227	0.693147	0	0	0.693147	0.693147	0.693147	0	1.09861	5.60212	1.09861	4.36945	0	0	0	1.60944	0	0	1.09861	1.09861	1.79176	1.09861	1.09861	0	1.38629	1.09861	0	1.09861	0	1.38629
Ap1g2	0.693147	0	0	0	0	0	0	0	0	0	0.693147	0.693147	0	0	0.693147	1.09861	6.22851	0	0.693147	0	0.693147	0	0	0.693147	0.693147	0	6.2186	0.693147	0.693147	0.693147	0	0	0	0	1.38629	0	0	1.09861	0.693147	1.38629	5.9428	0.693147	0	1.09861	0.693147	0	0.693147	0	1.09861
Ap1m1	0.693147	0	0	0	0.693147	6.56808	0	0	0	0	0.693147	1.09861	0	0	1.09861	1.38629	0.693147	0	1.09861	0	0.693147	0	0	1.09861	0.693147	0.693147	0	1.09861	0.693147	1.09861	5.92959	0	0	0.693147	1.60944	0	0	1.38629	1.09861	1.94591	1.09861	1.09861	0	1.60944	1.09861	0	1.09861	0	1.38629
Ap1s1	0	0	0	0	0	0	0	0	0	0	0.693147	0.693147	0	0	0.693147	1.09861	0.693147	0	0.693147	0	0.693147	0	0	0.693147	0.693147	0	0	3.09104	0.693147	0.693147	0	0	0	0	1.09861	0	0	0.693147	0.693147	1.38629	0.693147	0.693147	5.6204	1.09861	0.693147	0	0.693147	0	0.693147
Ap1s2	0	0	0	0	0	0	0	0	0	0	0	0.693147	0	0	0	0.693147	0	0	0.693147	0	0	0	0	0	0	0	0	0.693147	0	0	0	0	0	0	0.693147	0	0	0.693147	0	1.09861	0.693147	0.693147	0	0.693147	0.693147	0	0.693147	0	0.693147
Ap2a1	0	0	0	0	0	0	0	0	0	0	0	0	4.12713	0	0	0	0	0	4.91998	0	0	0	0	0	0	0	0	0	0	0	0	0	0	0	0	0	0	0	0	0	5.38907	0	0	3.98898	0	0	0	0	0
Ap2a2	0.693147	0	0	0	0	0	0	0	0	0	0.693147	0.693147	0	0	0.693147	1.09861	0.693147	0	0.693147	0	0.693147	0	0	0.693147	0.693147	0	0	0.693147	0.693147	0.693147	0	0	0	0	1.38629	0	0	1.09861	0.693147	1.60944	0.693147	0.693147	0	1.38629	0.693147	0	1.38629	0	1.09861
Ap2b1	0	0	0	0	0	0	0	0	0	0	0	0.693147	0	0	0	0.693147	0	0	0	0	0	0	0	0	0	0	0	0.693147	0	0	0	0	0	0	0.693147	0	0	0.693147	0	1.09861	0	0.693147	0	0.693147	0.693147	0	0.693147	0	0.693147
Ap2m1	1.60944	5.52545	5.77144	0	1.09861	6.54103	0	5.8693	0	0.693147	1.94591	2.19722	0	0	2.07944	6.83626	1.94591	0	2.19722	0	6.45362	0.693147	0	6.07535	1.94591	1.38629	0	2.30259	5.65249	2.07944	5.273	0	1.09861	1.09861	6.40853	0	5.69373	2.3979	2.07944	3.09104	2.07944	2.19722	0	2.83321	2.19722	0	2.30259	0	2.56495
Ap2m1-ps	0.693147	1.60944	2.94444	0	0.693147	2.89037	0	2.56495	0	0	1.09861	1.09861	0	0	1.09861	3.55535	1.09861	0	1.09861	0	3.95124	0	0	2.48491	1.09861	0.693147	0	1.38629	2.19722	1.09861	2.07944	0	0	0.693147	2.19722	0	2.83321	1.38629	1.09861	2.07944	1.09861	1.38629	0	1.79176	1.09861	0	1.38629	0	1.60944
Ap2s1	1.09861	0	0	4.57471	0.693147	0	0	0	0	0.693147	1.38629	4.92725	4.93447	0	1.60944	2.19722	5.36129	5.04986	1.79176	0	1.38629	4.48864	0	1.60944	1.60944	1.09861	0	1.79176	1.38629	1.60944	5.54126	4.35671	0.693147	0.693147	2.3979	0	0.693147	1.94591	1.60944	2.63906	1.60944	1.79176	4.8752	2.30259	1.79176	0	1.79176	5.50126	2.07944
Ap3b1	0.693147	0	0	6.34564	0	0	0	0	0	0	7.06902	1.09861	0	0	0.693147	1.38629	0.693147	0	1.09861	0	0.693147	0	0	0.693147	0.693147	0.693147	0	1.09861	0.693147	1.09861	0	0	0	0	1.60944	0	0	1.09861	0.693147	1.79176	1.09861	1.09861	0	5.00395	1.09861	0	1.09861	0	1.38629
Ap3d1	0	0	0	0	0	0	0	0	0	0	0.693147	0.693147	0	0	0.693147	0.693147	0.693147	0	0.693147	0	0	0	0	0.693147	0.693147	0	0	0.693147	0.693147	0.693147	0	0	0	0	1.09861	0	0	0.693147	0.693147	1.09861	0.693147	0.693147	0	0.693147	0.693147	0	0.693147	0	0.693147
Ap3m1	0.693147	0	0	0	1.38629	7.08171	0	0	0	0	0.693147	0.693147	0	0	0.693147	1.09861	0.693147	0	0.693147	0	0.693147	0	0	7.00488	0.693147	0	0	0.693147	0.693147	0.693147	6.18002	0	0	0	1.38629	0	0	1.09861	0.693147	1.60944	0.693147	0.693147	0	1.09861	0.693147	0	0.693147	0	1.09861
Ap3m1-ps	0	0	0	0	0	0	0	0	0	0	0	0	0	0	0	0	0	0	0	0	0	0	0	0	0	0	0	0	0	0	0	0	0	0	0	0	0	0	0	0	0	0	0	0	0	0	0	0	0
Ap3s1	0	0	0	0	0	0	0	4.29046	0	0	0	0.693147	0	0	0.693147	0.693147	0.693147	0	0.693147	0	0	0	0	0.693147	0.693147	0	0	0.693147	0	0.693147	0	0	0	0	1.09861	0	5.85793	0.693147	0.693147	1.09861	5.66296	0.693147	0	0.693147	0.693147	6.20456	0.693147	0	0.693147
Ap4s1	0	0	0	0	0	0	0	0	0	0	0	0.693147	0	0	0	0.693147	0	0	0.693147	0	0	0	0	0.693147	0	0	0	0.693147	0	0.693147	0	0	0	0	0.693147	0	0	0.693147	0.693147	1.09861	0.693147	0.693147	0	0.693147	0.693147	0	0.693147	0	0.693147
Ap5m1	0	0	0	0	0	0	0	0	0	0	0.693147	0.693147	0	0	0.693147	1.09861	0.693147	0	0.693147	0	0.693147	0	0	0.693147	0.693147	0	0	0.693147	0.693147	0.693147	0	0	0	0	1.09861	0	0	0.693147	0.693147	1.38629	0.693147	0.693147	0	1.09861	0.693147	0	0.693147	0	0.693147
Ap5z1	0	0	0	0	0	0	0	0	0	0	0	0	0	0	0	0	0	0	0	0	0	0	0	0	0	0	0	0	0	0	0	0	0	0	0	0	0	0	0	0	0	0	0	0	0	0	0	0	0
Apbb1ip	0.693147	0	0	0	0	0	0	0	4.20469	0	0.693147	1.09861	0	0	0.693147	1.38629	5.15329	0	1.09861	0	0.693147	0	0	1.09861	0.693147	0.693147	0	1.09861	0.693147	1.09861	0	0	0	0.693147	1.60944	0	0	1.09861	1.09861	1.79176	1.09861	1.09861	0	1.60944	1.09861	5.29832	1.38629	0	1.38629
Apbb3	0	0	0	0	0	0	0	0	0	0	0	0	0	0	0	0.693147	0	0	0	0	0	0	0	0	0	0	0	0	0	0	0	0	0	0	0.693147	0	0	0	0	0.693147	0	0	0	0.693147	0	0	0	0	0
Apc	0	0	0	0	0	0	0	0	0	0	0	0	0	0	0	0	0	0	0	0	0	0	0	0	0	0	0	0	0	0	0	0	0	0	0	0	0	0	0	0	0	0	0	0	0	0	0	0	0
Apeh	0.693147	0	0	0	0	0	0	0	0	0	0.693147	0.693147	0	0	0.693147	1.38629	0.693147	0	0.693147	0	0.693147	0	0	0.693147	0.693147	0.693147	0	1.09861	0.693147	0.693147	0	0	0	0	1.38629	0	0	1.09861	0.693147	1.60944	0.693147	1.09861	0	1.38629	1.09861	0	6.62539	0	1.09861
Apex1	0	0	0	0	0	0	0	0	0	0	0	0	0	0	0	0	0	0	0	0	0	0	0	0	0	0	0	0	0	0	0	0	0	0	0	0	0	0	0	0	0	0	0	0	0	0	0	0	0
Api5	0.693147	0	0	0	0	0	0	0	0	0	0.693147	1.09861	0	0	0.693147	1.38629	0.693147	0	1.09861	0	0.693147	0	0	1.09861	0.693147	0.693147	0	6.22258	0.693147	1.09861	0	0	0	0	1.60944	0	0	1.09861	1.09861	1.79176	1.09861	1.09861	0	1.60944	1.09861	0	1.09861	0	1.38629
Aplp2	0	0	0	0	0	0	0	0	0	0	0.693147	0.693147	0	0	0.693147	1.09861	0.693147	0	0.693147	0	0.693147	0	0	0.693147	0.693147	0	0	0.693147	0.693147	0.693147	0	0	0	0	1.09861	0	0	0.693147	0.693147	1.38629	0.693147	0.693147	0	1.09861	0.693147	0	0.693147	0	0.693147
Apmap	0	0	0	0	0	0	0	0	0	0	0	0	0	0	0	0	0	0	0	0	0	0	0	0	0	0	0	0	0	0	0	0	0	0	0	0	0	0	0	0	0	0	0	0	0	0	0	0	0
Apobec3	0.693147	0	0	0	0	0	0	0	0	0	0.693147	0.693147	0	0	0.693147	1.09861	0.693147	0	0.693147	0	0.693147	0	0	5.27811	0.693147	0	0	1.09861	0.693147	0.693147	0	0	0	0	1.38629	0	0	1.09861	0.693147	1.60944	0.693147	0.693147	0	1.38629	0.693147	0	1.09861	0	1.09861
Apopt1	0	0	0	0	0	4.99043	0	0	0	0	0.693147	0.693147	0	0	0.693147	0.693147	0.693147	0	0.693147	0	0	0	0	0.693147	0.693147	0	0	0.693147	0.693147	0.693147	5.22575	0	0	0	1.09861	0	0	0.693147	0.693147	1.09861	0.693147	0.693147	0	1.09861	0.693147	0	0.693147	0	0.693147
Appbp2	0.693147	0	0	0	0	0	0	0	0	0	0.693147	0.693147	0	0	0.693147	1.09861	0.693147	0	0.693147	0	0.693147	0	0	0.693147	0.693147	0	0	0.693147	0.693147	0.693147	0	0	0	0	1.38629	0	0	1.09861	0.693147	1.60944	0.693147	0.693147	0	1.38629	0.693147	0	0.693147	0	1.09861
Appl1	0.693147	0	0	0	0	0	0	0	0	0	0.693147	0.693147	0	0	0.693147	1.38629	0.693147	0	0.693147	0	1.09861	0	0	0.693147	0.693147	0.693147	0	1.09861	0.693147	0.693147	0	0	0	0	1.38629	0	6.56526	6.33505	0.693147	1.60944	0.693147	1.09861	6.73697	1.38629	3.2581	0	1.09861	0	1.09861
Aprt	1.09861	0	0	0	0.693147	0	5.00395	0	0	0.693147	1.38629	1.60944	0	0	1.38629	5.36598	1.38629	0	1.60944	0	1.09861	0.693147	0	1.38629	1.38629	0.693147	0	1.60944	1.38629	1.38629	0	4.98361	0.693147	0.693147	2.19722	0	5.14749	5.67332	1.38629	2.3979	4.89035	1.60944	0	2.19722	1.60944	0	1.60944	0	1.94591
Aptx	0	0	0	0	0	0	0	0	0	0	0	0	0	0	0	0.693147	0	0	0	0	0	0	0	0	0	0	0	0	0	0	0	0	0	0	0.693147	0	0	0	0	0.693147	0	0	0	0.693147	0	0	0	0	0
Aqr	0.693147	0	0	0	0	0	0	0	0	0	0.693147	0.693147	0	0	0.693147	1.09861	0.693147	0	0.693147	0	0.693147	0	0	0.693147	0.693147	0.693147	0	1.09861	0.693147	0.693147	0	0	0	0	1.38629	0	0	1.09861	0.693147	1.60944	0.693147	1.09861	0	1.38629	0.693147	0	1.09861	0	1.09861
Ar	0	0	0	0	0	0	0	0	0	0	0	0	0	0	0	0	0	0	0	0	0	0	0	0	0	0	0	0	0	0	0	0	0	0	0	0	0	0	0	0	0	0	0	0	0	0	0	0	0
Araf	0.693147	6.19441	0	0	0.693147	0	0	0	0	0.693147	1.09861	1.38629	0	0	1.38629	1.79176	1.09861	0	1.38629	0	1.09861	0.693147	0	1.38629	1.09861	0.693147	0	1.38629	1.09861	5.43808	0	0	0.693147	0.693147	2.07944	0	0	1.60944	1.38629	2.30259	1.38629	1.38629	0	1.94591	1.38629	0	1.60944	0	1.79176
Arap1	0	0	0	0	0	0	0	0	0	0	0	0	0	0	0	0	0	0	0	0	0	0	0	0	0	0	0	0	0	0	0	0	0	0	0.693147	0	0	0	0	0.693147	0	0	0	0	0	0	0	0	0
Arap2	0.693147	0	0	0	0.693147	0	4.15888	0	0	0	0.693147	1.09861	0	0	1.09861	1.38629	1.94591	0	4.79579	6.65415	0.693147	0	0	1.09861	1.09861	0.693147	0	1.09861	0.693147	1.09861	0	0	0	0.693147	1.79176	0	0	1.38629	1.09861	1.94591	1.09861	6.82979	0	1.60944	1.09861	0	1.09861	0	1.38629
Arc	0	0	0	0	0	0	0	0	0	0	0	0	0	0	0	0	0	0	0	0	0	0	0	0	0	0	0	0	0	0	0	0	0	0	0	0	0	0	0	0	0	0	0	0	0	0	0	0	0
Arcn1	0.693147	0	0	0	0	0	0	0	0	0	0.693147	1.09861	0	0	0.693147	1.38629	0.693147	0	1.09861	0	0.693147	0	0	1.09861	0.693147	0.693147	0	1.09861	0.693147	1.09861	0	0	0	0	1.60944	0	0	1.09861	1.09861	1.79176	1.09861	1.09861	0	1.60944	1.09861	0	1.09861	0	1.38629
Arf1	1.60944	0	0	6.46303	6.8222	0	6.34036	0	0	1.09861	2.07944	6.37502	0	0	2.19722	2.77259	2.07944	6.45047	2.30259	0	1.79176	5.03695	0	2.19722	6.34914	1.38629	0	6.32972	2.07944	2.19722	5.48894	6.47697	5.34233	6.84694	3.04452	0	5.85507	2.56495	2.19722	3.2581	6.61204	2.3979	6.32077	3.21888	2.30259	0	6.56667	6.89972	2.70805
Arf3	0.693147	0	0	0	5.53339	0	0	0	0	3.93183	0.693147	0.693147	0	0	0.693147	1.09861	0.693147	0	3.09104	0	0.693147	0	0	0.693147	0.693147	0	0	0.693147	0.693147	0.693147	0	0	0	0	1.38629	5.79606	0	1.09861	0.693147	5.43372	0.693147	0.693147	0	1.38629	0.693147	0	0.693147	0	1.09861
Arf4	1.60944	0	0	0	1.09861	0	6.53959	0	0	0.693147	6.63595	2.07944	0	0	1.94591	2.63906	1.94591	0	2.07944	0	1.60944	0.693147	0	6.78333	1.94591	1.38629	0	2.19722	1.79176	2.07944	0	0	0.693147	1.09861	2.83321	0	5.58725	5.1299	2.07944	3.04452	2.07944	2.19722	4.38203	2.77259	2.19722	0	2.30259	0	2.48491
Arf5	1.38629	0	4.2485	0	1.09861	3.43399	0	0	0	0.693147	1.60944	3.58352	0	4.77912	1.79176	2.3979	1.60944	0	1.94591	0	1.38629	0.693147	5.11799	1.79176	1.60944	1.09861	1.38629	2.07944	4.56435	3.95124	3.58352	0	0.693147	1.09861	2.63906	0	4.12713	2.19722	1.79176	4.26268	4.04305	1.94591	0	4.8752	2.07944	2.30259	3.13549	0	2.30259
Arf6	0.693147	0	0	0	0.693147	0	0	0	0	1.38629	1.09861	1.38629	0	0	3.17805	1.94591	1.09861	0	3.46574	0	1.09861	0	2.3979	1.09861	1.09861	0.693147	0	1.38629	1.09861	1.09861	0	0	0.693147	0.693147	1.94591	1.09861	0	1.60944	1.09861	2.19722	1.38629	4.20469	1.38629	1.79176	1.38629	5.27811	1.38629	0	1.60944
Arfgap1	0	0	0	0	0	0	0	0	0	0	0	0	0	0	0	0.693147	0	0	0	0	0	0	0	0	0	0	0	0	0	0	0	0	0	0	0.693147	0	0	0.693147	0	0.693147	0	0	0	0.693147	0	0	0.693147	0	0.693147
Arfgap2	0.693147	0	0	0	6.06379	0	0	0	0	0	0.693147	1.09861	0	0	0.693147	1.38629	0.693147	0	1.09861	0	0.693147	0	0	0.693147	0.693147	0.693147	0	1.09861	0.693147	0.693147	0	1.09861	0	0	1.60944	0	0	1.09861	0.693147	1.79176	1.09861	3.46574	0	1.38629	1.09861	0	6.94601	0	1.09861
Arfgef1	0	0	0	0	0	0	0	0	0	0	0.693147	0.693147	0	0	0.693147	0.693147	0.693147	0	0.693147	0	0	0	0	0.693147	0.693147	0	0	0.693147	0.693147	0.693147	0	0	0	0	1.09861	0	0	0.693147	0.693147	1.38629	0.693147	0.693147	0	1.09861	0.693147	0	0.693147	0	0.693147
Arfgef2	0	0	0	0	0	0	0	0	0	0	0	0	0	0	0	0	0	0	0	0	0	0	0	0	0	0	0	0	0	0	0	0	0	0	0	0	0	0	0	0	0	0	0	0	0	0	0	0	0
Arfrp1	0.693147	0	0	0	0	0	0	0	0	0	0.693147	0.693147	0	0	6.64898	5.14749	0.693147	0	0.693147	0	0.693147	5.96615	0	0.693147	0.693147	0	0	0.693147	0.693147	0.693147	0	0	0	0	1.38629	0	0	1.09861	0.693147	1.60944	0.693147	0.693147	0	1.38629	0.693147	0	0.693147	0	1.09861
Arglu1	1.60944	4.66344	0	0	1.79176	0	0	2.89037	1.79176	0.693147	1.94591	2.19722	0	0	2.07944	2.70805	1.94591	5.36129	4.64439	0	1.94591	4.23411	0	2.07944	1.94591	1.38629	3.3673	2.30259	1.94591	2.07944	0	0	1.09861	5.20949	2.94444	0	0	4.60517	2.07944	3.13549	2.19722	2.30259	0	2.83321	2.19722	0	4.75359	0	2.56495
Arhgap1	0	0	0	0	0	0	0	0	4.15888	0	0.693147	0.693147	0	6.72743	0.693147	1.09861	0.693147	0	0.693147	0	0.693147	0	0	0.693147	0.693147	0	0	0.693147	0.693147	0.693147	0	6.41346	0	0	1.09861	0	0	0.693147	0.693147	1.38629	0.693147	0.693147	0	1.09861	0.693147	0	0.693147	0	1.09861
Arhgap12	0	0	0	0	0	0	0	0	0	0	0	0	0	0	0	0	0	0	0	0	0	0	0	0	0	0	0	0	0	0	0	0	0	0	0	0	0	0	0	0	0	0	0	0	0	0	0	0	0
Arhgap15	1.79176	0	0	0	1.38629	0	0	0	6.51026	1.09861	2.19722	4.61512	5.80814	0	2.30259	4.96284	2.19722	4.49981	2.48491	0	1.94591	1.09861	6.22456	2.3979	2.19722	6.0845	0	2.56495	2.19722	2.3979	3.09104	0	1.09861	1.38629	3.21888	0	0	5.07517	2.3979	3.43399	3.04452	2.56495	5.95324	3.13549	2.48491	0	2.56495	0	2.89037
Arhgap18	0	0	0	0	0	0	0	0	0	0	0	0.693147	0	0	0	0.693147	0	0	0.693147	0	0	0	0	0	0	0	0	0.693147	0	0.693147	0	0	0	0	0.693147	0	0	0.693147	0	1.09861	0.693147	0.693147	0	0.693147	0.693147	0	0.693147	0	0.693147
Arhgap25	0.693147	0	0	0	0.693147	0	0	0	0	0	1.09861	1.38629	0	0	1.09861	1.79176	1.09861	0	1.38629	7.0579	5.98896	0	5.43372	1.09861	1.09861	0.693147	0	1.38629	3.49651	1.09861	0	0	0.693147	6.90776	1.94591	0	0	1.60944	1.09861	2.19722	1.38629	1.38629	0	1.79176	1.38629	0	1.38629	0	1.60944
Arhgap26	0	0	0	0	0	0	0	0	0	0	0.693147	0.693147	0	0	0.693147	0.693147	0.693147	0	0.693147	0	0	0	0	0.693147	0.693147	0	3.61092	0.693147	0.693147	0.693147	0	1.60944	0	0	1.09861	0	0	0.693147	0.693147	1.09861	0.693147	0.693147	0	4.96284	5.0626	0	0.693147	0	0.693147
Arhgap30	2.94444	0	0	6.54535	0.693147	6.03548	0	0	0	0.693147	1.38629	1.60944	0	0	1.60944	2.07944	1.38629	0	1.60944	0	1.38629	0.693147	0	1.60944	1.38629	1.09861	0	1.79176	1.38629	1.60944	0	0	0.693147	0.693147	2.30259	5.3033	0	1.94591	1.60944	4.12713	4.96981	2.56495	0	2.30259	1.94591	0	1.79176	0	2.07944
Arhgap31	0	0	0	0	0	0	0	0	0	0	0	0	0	0	0	0	0	0	0	0	0	0	0	0	0	0	0	0	0	0	0	0	0	0	0.693147	0	0	0	0	0.693147	0	0	0	0	0	0	0	0	0
Arhgap4	1.60944	0	0	0	1.09861	0	0	0	4.00733	0.693147	1.79176	2.07944	0	0	1.94591	6.34914	1.94591	0	2.07944	7.11396	1.79176	0.693147	0	4.48864	1.94591	1.38629	5.73657	2.19722	1.79176	6.47851	0	0	0.693147	1.09861	2.83321	0	0	2.3979	6.81124	3.04452	2.07944	2.19722	0	2.77259	2.19722	0	2.19722	0	4.51086
Arhgap45	1.79176	6.48768	6.22059	5.3799	3.97029	0	0	4.38203	4.79579	6.32794	3.09104	2.48491	4.04305	4.21951	4.26268	4.27667	2.19722	0.693147	5.30827	0	6.87213	6.58203	0	2.3979	3.93183	4.30407	4.75359	3.98898	5.82895	6.03787	0	0	1.09861	4.65396	3.29584	6.36819	5.44674	2.77259	2.3979	3.52636	5.39816	4.46591	0	6.17587	2.56495	0	6.16752	0	3.8712
Arhgap5	0	0	0	0	0	0	0	0	0	0	0	0.693147	0	0	0.693147	0.693147	0.693147	0	0.693147	0	0	0	0	0.693147	0	0	0	0.693147	0	0.693147	0	0	0	0	1.09861	0	0	0.693147	0.693147	1.09861	0.693147	0.693147	0	0.693147	0.693147	0	0.693147	0	0.693147
Arhgap9	5.57973	0	0	0	5.94542	0	0	0	0	0.693147	1.60944	4.14313	0	5.3033	1.79176	2.30259	1.60944	0	1.79176	0	1.38629	4.29046	0	1.79176	1.60944	1.09861	0	6.46303	2.56495	4.76217	0	0	0.693147	1.09861	2.56495	0	0	2.07944	1.79176	2.77259	1.79176	1.94591	0	2.48491	5.41165	0	1.94591	0	2.19722
Arhgdia	1.38629	0	0	0	1.09861	0	0	0	0	0.693147	1.79176	5.53339	0	6.01372	1.94591	2.56495	1.94591	0	2.07944	0	5.59471	0.693147	3.4012	1.94591	1.94591	1.38629	0	2.19722	1.79176	5.50939	0	0	0.693147	1.09861	2.83321	0	0	2.3979	2.07944	3.04452	5.51745	2.19722	0	2.77259	2.19722	0	2.19722	0	2.48491
Arhgdib	6.02102	7.11964	7.44659	7.11477	6.97354	7.24065	0	0	6.72623	6.28786	6.17587	7.19444	6.83948	4.52179	6.78106	2.89037	7.32647	6.69827	6.3315	6.22258	1.94591	0.693147	6.82655	6.55393	6.29711	1.94591	5.32301	6.2672	6.87523	6.32972	7.29845	6.8222	6.37502	6.21261	3.2581	6.00389	7.11802	6.69703	2.48491	6.30992	6.85435	7.52779	6.608	3.13549	6.55536	6.64379	2.3979	6.30445	3.17805
Arhgef1	1.79176	0	0	0	1.38629	0	0	1.94591	0	1.79176	2.07944	2.30259	6.20658	0	2.19722	2.83321	2.07944	0	6.18826	5.56452	3.93183	1.09861	5.9108	2.19722	2.07944	1.60944	0	2.48491	2.56495	2.30259	3.80666	0	5.40717	2.70805	3.09104	0	0	2.63906	2.30259	3.3322	2.30259	4.78749	0	5.98394	4.99721	4.96981	3.68888	0	5.72685
Arhgef10	0	0	0	0	0	0	0	0	0	0	0	0	0	0	0	0	0	0	0	0	0	0	0	0	0	0	0	0	0	0	0	0	0	0	0	0	0	0	0	0	0	0	0	0	0	0	0	0	0
Arhgef12	0	0	0	0	0	0	0	0	0	0	0	0.693147	0	0	0.693147	0.693147	0.693147	0	0.693147	0	0	0	0	0.693147	0.693147	0	0	0.693147	0	0.693147	0	0	0	0	1.09861	0	0	0.693147	0.693147	1.09861	0.693147	0.693147	0	0.693147	0.693147	0	0.693147	0	0.693147
Arhgef18	0	0	0	0	0	0	0	0	0	0	0.693147	0.693147	0	0	0.693147	1.09861	0.693147	0	0.693147	0	0.693147	0	0	0.693147	0.693147	0	0	0.693147	0.693147	0.693147	0	0	0	0	1.09861	0	0	0.693147	0.693147	1.38629	0.693147	0.693147	0	1.09861	0.693147	0	0.693147	0	1.09861
Arhgef2	0	0	0	0	0	0	0	0	0	0	0	0	0	0	0	0.693147	0	0	0	0	0	0	0	0	0	0	0	0	0	0	0	0	0	0	0.693147	0	0	0	0	0.693147	0	0	0	0.693147	0	0	0	0	0
Arhgef3	1.09861	0	0	0	6.18002	0	0	0	0	7.22037	1.38629	1.60944	0	0	1.38629	2.07944	1.38629	0	1.60944	3.8712	1.09861	0.693147	5.33272	1.60944	1.38629	1.09861	0	1.79176	1.38629	1.60944	0	6.10479	0.693147	3.04452	2.30259	0	0	1.79176	1.60944	2.48491	1.60944	1.60944	0	2.19722	5.1299	0	1.79176	0	1.94591
Arhgef6	1.09861	0	0	0	0.693147	5.65249	0	0	0	5.75257	1.09861	1.38629	0	0	2.83321	1.79176	1.09861	0	1.38629	0	6.85541	0	0	7.1285	1.09861	0.693147	0	5.07517	1.09861	1.38629	0	5.8944	0.693147	0.693147	1.94591	0	4.57471	1.60944	1.38629	2.19722	1.38629	1.38629	0	1.94591	1.38629	0	1.38629	0	5.27811
Arhgef7	0	0	0	0	0	0	0	0	0	0	0	0	0	0	0	0	0	0	0	0	0	0	0	0	0	0	0	0	0	0	0	0	0	6.47543	0.693147	0	0	0	0	0.693147	0	0	0	0.693147	0	0	0	0	0
Arid1a	1.09861	0	0	0	1.09861	5.72359	0	0	0	0.693147	1.38629	4.00733	0	0	1.38629	1.94591	1.38629	0	1.60944	0	2.3979	0.693147	0	5.03044	1.38629	0.693147	0	1.60944	5.41165	1.38629	0	0	5.05625	0.693147	2.19722	0	0	1.79176	2.07944	2.3979	3.21888	1.60944	0	2.07944	1.60944	0	1.60944	0	1.79176
Arid1b	0	0	0	0	0	0	0	0	0	0	0	0	0	0	0	0.693147	0	0	0	0	0	0	0	0	0	0	0	0	0	0	0	0	0	0	0.693147	0	0	0.693147	0	0.693147	0	0	0	0.693147	0	0	0	0	0.693147
Arid4a	6.24417	0	0	0	5.74939	0	6.13556	0	0	0.693147	1.60944	1.94591	0	0	2.56495	6.06379	1.79176	0	6.7334	0	1.38629	6.13773	0	1.79176	1.79176	1.09861	0	6.81783	1.60944	1.79176	0	5.95584	5.85793	5.93754	2.63906	0	2.30259	2.19722	1.79176	2.83321	1.94591	1.94591	0	2.56495	1.94591	0	2.07944	0	2.30259
Arid4b	1.38629	0	0	0	1.09861	0	6.41673	5.69373	0	6.74759	1.79176	1.94591	0	0	1.79176	2.48491	1.79176	0	1.94591	6.08677	1.60944	3.13549	0	1.94591	1.79176	1.09861	0	2.07944	1.79176	1.94591	0	0	0.693147	1.09861	2.70805	0	0	2.19722	1.94591	2.89037	1.94591	2.07944	5.51745	7.36201	2.07944	0	2.07944	0	2.3979
Arid5a	0.693147	0	0	0	0.693147	0	0	0	0	0	1.09861	1.38629	0	0	1.09861	1.60944	1.09861	0	1.09861	0	2.89037	0	0	1.09861	1.09861	0.693147	0	1.38629	1.09861	1.09861	0	0	0.693147	0.693147	1.94591	0	0	1.38629	1.09861	2.07944	1.09861	1.38629	0	1.79176	1.38629	0	1.38629	0	1.60944
Arid5b	1.09861	0	0	0	0.693147	0	5.93489	5.26786	0	0.693147	4.47734	1.60944	0	0	1.60944	2.19722	1.38629	0	1.60944	0	1.38629	0.693147	0	1.60944	1.38629	1.09861	0	1.79176	1.38629	1.60944	0	0	0.693147	0.693147	2.3979	0	0	1.94591	1.60944	2.63906	1.60944	3.61092	0	2.30259	1.79176	0	1.79176	0	2.07944
Arih1	0	0	0	0	0	0	0	0	0	0	0	0.693147	0	0	0	0.693147	0	0	0.693147	0	0	0	0	0.693147	0	0	0	0.693147	0	0.693147	0	0	0	0	0.693147	0	0	0.693147	0.693147	1.09861	0.693147	0.693147	0	0.693147	0.693147	0	0.693147	0	0.693147
Arih2	0.693147	0	0	0	6.32257	0	0	0	0	0	0.693147	1.09861	0	0	0.693147	1.38629	0.693147	0	1.09861	0	0.693147	0	0	0.693147	6.88449	0.693147	0	1.09861	0.693147	1.09861	0	0	0	0	1.60944	0	0	1.09861	1.09861	1.79176	1.09861	1.09861	0	1.38629	6.03309	0	1.09861	0	1.38629
Arl1	0.693147	0	0	0	0	0	0	0	0	0	0.693147	0.693147	0	0	0.693147	1.09861	0.693147	0	0.693147	0	0.693147	0	0	0.693147	0.693147	0	0	0.693147	0.693147	0.693147	0	0	0	0	1.38629	0	0	1.09861	0.693147	1.60944	0.693147	0.693147	0	1.38629	0.693147	0	0.693147	0	1.09861
Arl15	0	0	0	0	3.73767	0	0	0	3.8712	0	0	0.693147	0	0	0	0.693147	0	0	0.693147	3.91202	0	0	0	0.693147	0	0	0	0.693147	0	4.70048	0	0	0	0	0.693147	2.19722	0	0.693147	0.693147	1.09861	0.693147	0.693147	0	0.693147	0.693147	0	0.693147	0	0.693147
Arl16	0	0	0	0	0	0	0	0	0	0	0	0	0	0	0	0	0	0	0	0	0	0	0	0	0	0	0	0	5.2933	0	0	0	0	0	0	0	5.98394	0	0	0	0	0	0	0	0	0	0	5.2575	0
Arl2	0	0	0	0	0	0	0	0	0	0	0	0	0	0	0	0	0	0	0	0	0	0	0	0	0	0	0	0	0	0	0	0	0	0	0.693147	0	0	0	0	0.693147	0	0	0	0.693147	0	0	0	0	0
Arl2bp	0	0	0	0	0	0	0	0	0	0	0	0	0	0	0	0	0	0	0	0	0	0	0	0	0	0	0	0	0	0	0	0	0	0	0	0	0	0	0	0.693147	0	0	0	0	0	0	0	0	0
Arl4a	0.693147	0	0	5.38907	0.693147	0	0	0	5.93489	0	1.09861	1.09861	0	0	1.09861	1.60944	1.09861	0	1.09861	5.77144	0.693147	0	0	1.09861	6.01859	0.693147	0	1.09861	1.09861	1.09861	0	0	0	0.693147	7.19893	0	5.52545	1.38629	1.09861	1.94591	5.49306	1.09861	0	1.60944	5.64191	0	1.09861	0	1.38629
Arl4c	0	0	0	0	0	0	0	0	0	0	0.693147	0.693147	0	0	0.693147	0.693147	0.693147	0	0.693147	0	0	0	0	0.693147	0.693147	0	0	0.693147	0.693147	0.693147	0	0	0	0	1.09861	0	0	0.693147	0.693147	1.09861	0.693147	0.693147	0	1.09861	0.693147	0	0.693147	0	0.693147
Arl5a	4.15888	0	0	0	0	0	0	0	0	0	0.693147	0.693147	0	0	0.693147	1.09861	0.693147	0	0.693147	0	0.693147	0	0	0.693147	0.693147	0	0	0.693147	0.693147	0.693147	0	0	0	0	5.24175	0	0	1.09861	0.693147	1.60944	0.693147	0.693147	0	1.38629	0.693147	0	0.693147	0	1.09861
Arl5b	0.693147	0	0	0	0	0	0	0	0	0	0.693147	0.693147	5.31321	0	0.693147	1.09861	0.693147	0	0.693147	0	0.693147	0	0	0.693147	0.693147	0	0	0.693147	0.693147	0.693147	0	0	0	0	1.38629	0	0	0.693147	0.693147	1.38629	0.693147	0.693147	0	1.09861	0.693147	0	0.693147	0	1.09861
Arl5c	0	0	0	2.3979	1.38629	0	0	0	0	0	0.693147	0.693147	0	0	0.693147	1.09861	0.693147	0	3.29584	0	0.693147	0	0	0.693147	0.693147	0	0	0.693147	0.693147	0.693147	0	0	0	0	1.09861	2.77259	0	0.693147	0.693147	1.38629	0.693147	0.693147	0	1.09861	0.693147	0	0.693147	0	1.09861
Arl6ip1	6.7093	0	6.61473	0.693147	6.05912	6.84375	0	0	6.11368	5.19296	2.07944	2.3979	6.18002	0	2.19722	2.83321	2.07944	0	2.3979	6.37332	1.94591	1.09861	4.77068	2.30259	2.07944	1.60944	0	2.48491	4.02535	5.18739	0	5.51745	1.09861	1.38629	3.09104	0	6.54535	2.63906	2.30259	3.3322	6.79682	2.48491	0	3.04452	2.3979	0	2.48491	0	2.77259
Arl6ip4	0.693147	0	0	0	0	0	0	0	0	0	0.693147	1.09861	5.20401	0	0.693147	1.38629	0.693147	0	1.09861	0	0.693147	0	0	1.09861	0.693147	0.693147	0	5.21494	0.693147	1.09861	0	0	0	0	1.60944	0	0	1.09861	1.09861	3.29584	1.09861	1.09861	0	1.60944	1.09861	0	1.09861	0	5.12396
Arl6ip5	0	0	0	0	2.30259	0	0	0	0	0	1.60944	0.693147	3.63759	0	0.693147	0.693147	0.693147	0	0.693147	0	0	0	0	0.693147	0	0	3.21888	0.693147	0	0.693147	0	0	0	0	1.09861	0	0	0.693147	0.693147	1.09861	0.693147	0.693147	0	0.693147	0.693147	0	0.693147	0	0.693147
Arl6ip6	0	0	0	0	0	0	0	0	0	0	0	0	0	0	0	0	0	0	0	0	0	0	0	0	0	0	0	0	0	0	0	0	0	0	0	0	0	0	0	0	0	0	0	0	0	0	0	0	0
Arl8b	0	0	0	0	0	0	0	0	0	0	0.693147	0.693147	0	0	0.693147	0.693147	0.693147	0	0.693147	0	0	0	0	0.693147	0.693147	0	0	0.693147	0.693147	0.693147	0	0	0	0	1.09861	0	0	0.693147	0.693147	1.09861	0.693147	0.693147	0	1.09861	0.693147	0	0.693147	0	0.693147
Armc1	0	0	0	0	0	0	0	0	0	0	0	0	0	0	0	0.693147	0	0	0	0	0	0	0	0	0	0	0	0	0	0	0	0	0	0	0.693147	0	0	0	0	0.693147	0	0	0	0.693147	0	0	0	0	0
Armc10	0	0	0	0	0	0	0	0	0	0	0	0.693147	0	0	0.693147	0.693147	0.693147	0	0.693147	0	0	0	0	0.693147	0.693147	0	6.38856	0.693147	0.693147	0.693147	0	0	6.97635	0	1.09861	0	0	6.9594	0.693147	1.09861	0.693147	0.693147	0	0.693147	0.693147	0	0.693147	0	0.693147
Armc7	0.693147	0	0	0	6.02102	0	0	0	0	0	0.693147	1.09861	0	0	1.09861	1.38629	0.693147	0	1.09861	0	0.693147	6.99302	0	1.09861	0.693147	0.693147	5.07517	1.09861	0.693147	1.09861	0	5.18739	0	0.693147	1.60944	0	0	1.09861	1.09861	1.79176	1.09861	1.09861	0	1.60944	1.09861	0	1.09861	0	1.38629
Armc8	0	0	0	0	0	0	0	0	0	0	0.693147	0.693147	0	0	0.693147	0.693147	0.693147	0	0.693147	0	0	0	0	0.693147	0.693147	0	0	0.693147	0.693147	0.693147	0	0	0	0	1.09861	0	0	0.693147	0.693147	1.09861	0.693147	0.693147	0	1.09861	0.693147	0	0.693147	0	0.693147
Armt1	0	0	0	0	0	0	0	0	0	0	0	0	0	0	0	0	0	0	0	0	0	0	0	0	0	0	0	0	0	0	0	0	0	0	0	0	0	0	0	0	0	0	0	0	0	0	0	0	0
Arnt	0	0	0	0	0	0	0	0	0	0	0	0	0	0	0	0.693147	0	0	0	0	0	0	0	0	0	0	0	0	0	0	0	0	0	0	0.693147	0	0	0	0	0.693147	0	0	0	0.693147	0	0	0	0	0
Arntl	0	0	0	0	0	0	0	0	0	0	0	0	0	0	0	0	0	0	0	0	0	0	0	0	0	0	0	0	0	0	0	0	0	0	0	0	0	0	0	0	0	0	0	0	0	0	0	0	0
Arpc1a	0.693147	0	0	0	0	0	0	0	5.80513	0	0.693147	1.09861	0	0	0.693147	6.33328	0.693147	0	1.09861	0	0.693147	0	0	2.30259	0.693147	5.97889	0	1.09861	0.693147	1.09861	0	0	4.82831	0	1.60944	0	0	1.09861	1.09861	1.79176	1.09861	1.09861	0	1.60944	4.58497	0	1.09861	0	1.38629
Arpc1b	5.95842	0	0	5.42935	1.09861	0	0	0	0	1.60944	2.07944	2.30259	5.36129	0	2.19722	2.77259	2.07944	0	2.30259	5.48894	5.54518	1.09861	0	2.19722	2.07944	1.38629	5.52146	5.65249	2.07944	2.19722	6.54822	5.52545	1.09861	1.38629	3.04452	0	1.38629	2.56495	2.19722	3.2581	3.21888	5.71703	6.64898	2.94444	2.30259	0	2.3979	0	2.70805
Arpc2	1.79176	0	5.63479	5.28827	6.65673	6.78446	0	0	5.11199	1.09861	2.19722	5.77144	7.22766	0	4.02535	3.04452	6.52062	6.77992	2.48491	0	5.5835	2.30259	5.98394	3.29584	5.65599	6.99942	4.89784	5.84644	7.18159	2.3979	5.84354	6.01127	6.14633	6.23637	3.3673	0	6.36819	2.77259	2.3979	5.65599	2.48491	2.56495	5.28827	6.62007	5.63479	6.32436	2.63906	0	2.94444
Arpc3	1.09861	0	0	0	4.51086	5.57215	0	0	0	0.693147	1.38629	1.79176	0	0	1.60944	2.19722	1.60944	0	1.79176	4.85981	1.38629	0.693147	0	1.60944	1.60944	1.09861	0	1.79176	1.38629	1.60944	0	0	0.693147	0.693147	2.3979	0	0	1.94591	1.60944	2.63906	1.60944	1.79176	0	2.30259	2.19722	0	1.79176	0	2.07944
Arpc4	1.38629	0	0	0	1.09861	0	4.70048	0	0	0.693147	1.60944	1.79176	0	0	1.79176	2.30259	1.60944	3.09104	1.79176	5.00395	1.38629	0.693147	4.41884	1.79176	1.60944	1.38629	0	1.94591	1.60944	1.79176	5.68698	0	0.693147	5.87493	2.56495	0	0	2.07944	2.07944	2.77259	1.79176	1.94591	0	3.61092	5.36129	5.71043	1.94591	0	2.19722
Arpc5	1.79176	0	0	0	1.38629	6.50728	6.29895	7.72179	0	1.09861	2.19722	2.48491	0	6.29342	2.30259	6.49828	2.30259	6.26149	2.48491	4.94876	6.18826	1.09861	0	2.3979	6.53088	1.60944	0	6.49828	2.19722	6.64379	6.22059	0	6.70196	6.66823	3.2581	0	6.44572	2.77259	2.3979	3.49651	6.51323	2.56495	6.31536	3.17805	6.06146	0	6.31716	7.74066	2.89037
Arpc5l	1.38629	0	0	3.29584	5.47646	0	0	4.56435	0	2.48491	1.79176	3.95124	5.79606	0	6.06843	2.48491	6.70196	0	6.22456	0	1.60944	0.693147	0	1.94591	1.79176	1.09861	0	2.07944	1.79176	1.94591	6.06146	0	6.30445	1.09861	2.77259	0	0	2.30259	1.94591	2.94444	1.94591	2.07944	5.37064	2.63906	4.96284	0	4.63473	0	2.3979
Arpp19	1.60944	0	3.09104	0	1.09861	3.68888	0	3.49651	0	0.693147	1.94591	2.77259	0	3.61092	2.07944	2.63906	1.94591	3.3673	4.15888	0	1.79176	3.4012	0	4.00733	1.94591	1.38629	0	3.66356	1.94591	2.07944	2.48491	2.94444	3.46574	1.09861	2.89037	0	0	2.3979	2.07944	3.09104	2.07944	3.80666	0	2.83321	3.55535	0	2.30259	0	2.56495
Arrb2	0.693147	0	1.94591	0	0	0	0	0	0	0	0.693147	1.09861	0	0	2.77259	1.38629	0.693147	4.97673	1.09861	0	3.46574	2.94444	4.36945	1.09861	0.693147	4.59512	0	1.09861	0.693147	1.09861	0	4.67283	0	0.693147	1.60944	0	0	1.09861	1.09861	1.79176	1.09861	1.09861	0	1.60944	1.09861	0	1.09861	0	1.38629
Arrdc1	1.38629	6.41017	0	0	1.09861	6.56526	5.74939	0	6.32257	0.693147	1.60944	1.94591	0	6.35089	1.79176	2.3979	1.79176	0	1.94591	2.99573	1.38629	0.693147	0	1.79176	6.32257	1.09861	5.83188	2.07944	1.60944	1.79176	5.54908	0	0.693147	1.09861	2.63906	0	0	2.19722	1.79176	6.46925	1.94591	1.94591	0	2.56495	1.94591	0	2.07944	7.52941	2.30259
Art2a	0.693147	0	0	0	0	0	0	0	0	0	0.693147	0.693147	0	0	0.693147	1.09861	0.693147	0	3.91202	0	0.693147	0	0	0.693147	0.693147	0	0	0.693147	0.693147	0.693147	0	0	0	0	1.38629	0	0	0.693147	3.3673	4.47734	0.693147	0.693147	0	1.09861	0.693147	0	0.693147	0	4.8752
Art2b	0.693147	0	0	5.27811	0.693147	0	5.98896	0	6.77422	0.693147	1.09861	1.38629	0	0	6.286	1.79176	1.09861	0	6.22456	0	1.09861	0	0	5.73334	1.09861	0.693147	0	1.38629	1.09861	1.38629	0	0	0.693147	0.693147	2.07944	0	0	1.60944	1.38629	2.48491	1.38629	1.38629	0	1.94591	1.38629	0	1.38629	0	2.07944
Asap1	1.38629	0	5.59099	0	1.09861	0	0	0	1.09861	0.693147	1.60944	1.94591	0	0	1.79176	2.3979	5.04343	0	1.94591	0	1.60944	6.6695	0	5.38907	1.79176	1.09861	0	2.07944	1.60944	1.94591	0	0	0.693147	1.09861	2.63906	0	0	2.19722	6.28786	2.89037	1.94591	2.07944	5.7589	2.56495	5.42053	0	2.07944	0	2.99573
Asb13	0	0	0	0	0	0	0	0	0	0	0	0	0	0	0	0	0	0	0	0	0	0	0	0	0	0	0	0	0	0	0	0	0	0	0	0	0	0	0	0.693147	0	0	0	0	0	0	0	0	0
Asb2	0.693147	6.14633	0	0	0	0	0	0	0	0	0.693147	0.693147	0	0	3.29584	1.38629	0.693147	0	0.693147	0	0.693147	0	4.17439	0.693147	0.693147	0.693147	0	1.09861	0.693147	0.693147	0	0	4.89784	0	1.38629	0	0	1.09861	2.48491	1.60944	0.693147	1.09861	0	3.80666	1.09861	5.2933	1.09861	0	5.56452
Asb3	0	0	0	0	0	0	0	0	0	0	0	0	0	0	0	0	0	0	0	0	0	0	0	0	0	0	0	0	0	0	0	0	0	0	0	0	0	0	0	0	0	0	0	0	0	0	0	0	0
Asb6	0	0	0	0	0	0	0	0	0	0	0	0	0	0	0	0.693147	0	0	0	0	0	0	0	0	0	0	0	0	0	0	0	0	0	0	0.693147	0	0	0.693147	0	0.693147	0	0	0	0.693147	0	0	0	0	0.693147
Ascc1	0	0	0	0	0	0	0	0	0	0	0	0	0	0	0	0	0	0	0	0	0	0	0	0	0	0	0	0	0	0	0	0	0	0	0	0	0	0	0	0	0	0	0	0	0	0	0	0	0
Ascc3	0	0	0	0	0	0	0	0	0	0	0.693147	0.693147	0	0	0.693147	1.09861	0.693147	0	0.693147	0	0.693147	0	0	0.693147	0.693147	0	0	0.693147	0.693147	0.693147	0	0	0	0	1.09861	0	0	0.693147	0.693147	1.38629	0.693147	0.693147	0	1.09861	0.693147	0	0.693147	0	1.09861
Ascl2	0.693147	0	0	0	0	0	0	0	0	1.09861	0.693147	0.693147	0	0	0.693147	1.09861	0.693147	0	0.693147	0	0.693147	0	5.11799	0.693147	5.47646	0	4.72739	0.693147	0.693147	0.693147	0	0	0	0	1.38629	0	0	0.693147	0.693147	1.38629	0.693147	0.693147	0	1.09861	0.693147	0	0.693147	0	5.2933
Asf1a	6.3613	0	0	0	0	0	0	0	0	0	0.693147	0.693147	0	0	0.693147	1.09861	0.693147	0	0.693147	0	0.693147	5.3033	0	0.693147	6.05444	0	0	0.693147	5.743	0.693147	0	0	0	6.11147	1.38629	0	0	0.693147	0.693147	1.38629	5.56452	0.693147	0	1.09861	5.3799	0	0.693147	0	1.09861
Ash1l	0.693147	0	0	0	0.693147	0	0	0	0	7.06219	1.09861	1.38629	0	0	1.09861	1.79176	1.09861	7.662	1.38629	0	1.09861	0	0	1.09861	6.70319	0.693147	0	1.38629	1.09861	1.09861	0	0	0.693147	0.693147	1.94591	0	6.57368	1.60944	1.09861	2.19722	1.38629	1.38629	0	1.79176	1.38629	0	1.38629	0	1.60944
Ash2l	0	0	0	0	0	0	0	0	0	0	0	0	0	0	0	0	0	0	0	0	0	0	0	0	0	0	0	0	0	0	0	0	0	0	0	0	0	0	0	0	0	0	0	0	0	0	0	0	0
Asl	0	0	0	3.4012	5.18178	0	0	0	0	0	0.693147	0.693147	0	0	0.693147	1.09861	0.693147	0	0.693147	0	0.693147	0	0	0.693147	0.693147	0	0	0.693147	3.43399	0.693147	1.94591	0	0	0	1.09861	0	5.95584	0.693147	0.693147	1.38629	0.693147	0.693147	0	1.09861	0.693147	0	6.41673	0	0.693147
Asna1	0	0	0	0	0	0	0	0	0	0	0.693147	0.693147	0	0	0.693147	1.09861	0.693147	0	5.58725	0	0.693147	0	0	0.693147	0.693147	0	0	0.693147	0.693147	0.693147	0	0	0	0	1.09861	0	0	0.693147	0.693147	1.38629	0.693147	0.693147	0	1.09861	0.693147	0	0.693147	0	1.09861
Asnsd1	6.608	0	0	0	0	0	0	0	0	0	0.693147	0.693147	0	0	0.693147	0.693147	0.693147	0	0.693147	0	0	0	0	0.693147	0.693147	0	0	0.693147	0.693147	0.693147	0	0	0	0	1.09861	0	0	0.693147	0.693147	1.09861	0.693147	0.693147	0	1.09861	0.693147	0	0.693147	0	0.693147
Aspscr1	0.693147	0	0	0	0.693147	0	0	0	5.98645	0	1.09861	1.09861	6.37161	0	1.09861	1.60944	1.09861	0	1.09861	0	0.693147	0	0	1.09861	1.09861	0.693147	0	1.38629	1.09861	1.09861	0	0	0	6.61204	1.79176	0	0	1.38629	1.09861	1.94591	5.32788	1.09861	0	1.79176	1.09861	0	1.38629	0	1.60944
Asrgl1	0	0	0	0	0	0	0	0	0	0	0	0	0	0	0	0.693147	0	0	0	0	0	0	0	0	0	0	0	0	0	0	0	0	0	0	0.693147	0	0	0	0	0.693147	0	0	0	0.693147	0	0	0	0	0
Ass1	1.09861	0	0	0	0.693147	0	0	0	0	0.693147	1.38629	1.60944	0	0	1.60944	2.07944	1.38629	0	1.60944	0	1.38629	0.693147	0	1.60944	1.38629	6.17794	5.76832	1.79176	1.38629	6.03069	0	0	0.693147	0.693147	2.3979	4.21951	0	1.94591	2.56495	5.97889	1.60944	1.79176	0	2.30259	1.79176	0	1.79176	0	2.07944
Asxl2	0.693147	0	0	0	0.693147	0	0	0	0	0	1.09861	1.09861	1.38629	0	5.04343	1.60944	1.09861	0	2.3979	1.09861	0.693147	0	0	1.09861	1.09861	0.693147	2.07944	1.38629	1.09861	1.09861	0	0	0	0.693147	1.94591	0	3.85015	1.38629	1.09861	2.30259	1.09861	1.38629	0	1.79176	1.38629	0	1.38629	0	1.60944
Atad1	0.693147	0	0	0	0	0	0	0	0	0	5.55683	1.09861	0	0	0.693147	1.38629	7.41758	0	1.09861	0	0.693147	0	0	0.693147	0.693147	0.693147	0	1.09861	0.693147	0.693147	0	0	0	0	1.60944	0	0	1.09861	0.693147	1.79176	1.09861	1.09861	0	1.38629	1.09861	4.96981	1.09861	0	1.09861
Atad2	0	0	0	0	0	0	0	0	0	0	0	0.693147	0	0	0.693147	0.693147	0.693147	0	0.693147	0	0	0	0	0.693147	0.693147	0	0	0.693147	0.693147	0.693147	0	0	0	0	1.09861	0	0	0.693147	0.693147	1.09861	0.693147	0.693147	0	0.693147	0.693147	0	0.693147	0	0.693147
Ate1	0.693147	0	0	0	0	0	0	0	0	0	0.693147	0.693147	0	0	0.693147	1.09861	0.693147	0	0.693147	0	0.693147	0	0	0.693147	0.693147	0	0	0.693147	0.693147	0.693147	0	0	0	0	1.38629	0	0	1.09861	0.693147	1.60944	0.693147	0.693147	0	1.38629	0.693147	0	0.693147	0	1.09861
Atf1	0	0	0	0	0	0	0	0	0	0	0	0.693147	0	0	0	0.693147	0	0	0.693147	0	0	0	0	0	0	0	0	0.693147	0	0	0	0	0	0	0.693147	0	0	0.693147	0	1.09861	0	0.693147	0	0.693147	0.693147	0	0.693147	0	0.693147
Atf2	0	6.30079	0	0	0	0	0	0	0	0	0.693147	0.693147	0	0	0.693147	1.09861	0.693147	0	0.693147	0	0.693147	0	0	0.693147	0.693147	0	3.89182	0.693147	0.693147	0.693147	0	0	0	0	1.09861	0	0	0.693147	0.693147	1.38629	0.693147	0.693147	0	1.09861	0.693147	0	0.693147	0	1.09861
Atf4	1.09861	0	0	5.83188	0.693147	0	0	0	0	5.12396	1.38629	6.27288	0	0	7.08087	2.19722	1.38629	0	6.61204	0	1.38629	0.693147	0	1.60944	1.38629	1.09861	0	1.79176	1.38629	1.60944	3.52636	0	0.693147	0.693147	2.3979	0	0	1.94591	1.60944	2.56495	1.60944	1.79176	0	2.30259	1.79176	0	1.79176	6.72743	4.99043
Atf6b	0	0	0	0	0	0	4.86753	0	0	0	0	0	0	0	0	0.693147	0	0	0	0	5.09987	0	0	0	0	0	0	0.693147	0	0	0	0	0	0	0.693147	0	1.94591	0.693147	0	3.3673	0	0.693147	0	0.693147	0.693147	0	0.693147	0	0.693147
Atf7ip	1.60944	6.87316	0	0	6.32615	6.43294	0	7.1452	0	1.09861	1.94591	2.30259	0	0	6.49375	2.77259	2.07944	3.09104	5.58725	0	2.3979	5.85507	2.70805	2.19722	2.07944	4.27667	0	2.3979	1.94591	6.97728	0	0	1.09861	1.38629	2.99573	0	0	2.48491	2.19722	3.21888	2.19722	2.30259	0	2.94444	2.30259	0	6.09582	7.76896	6.00635
Atg10	0	0	0	0	0	0	0	0	0	0	0	0	0	0	0	0	0	0	0	0	0	0	0	0	0	0	0	0	0	0	0	0	0	0	0	0	0	0	0	0	0	0	0	0	0	0	0	0	0
Atg101	0.693147	0	0	0	5.45959	0	0	0	0	0	1.09861	1.09861	0	0	1.09861	1.60944	1.09861	0	1.09861	0	0.693147	0	0	1.09861	1.09861	0.693147	0	5.92693	1.09861	1.09861	0	0	0	0.693147	1.94591	0	0	1.38629	1.09861	2.07944	1.09861	1.38629	0	1.79176	1.38629	0	1.38629	0	1.60944
Atg12	0	0	0	0	0	4.59512	0	0	0	0	0.693147	0.693147	0	0	0.693147	1.09861	0.693147	0	0.693147	0	0.693147	0	0	0.693147	0.693147	0	0	0.693147	0.693147	0.693147	0	0	0	0	1.09861	0	0	0.693147	0.693147	1.38629	0.693147	0.693147	0	1.09861	0.693147	0	0.693147	0	0.693147
Atg13	0	0	0	0	0	0	0	0	0	0	0	0	0	0	0	0.693147	0	0	0	0	0	0	0	0	0	0	0	0.693147	0	0	0	0	0	0	0.693147	0	0	0.693147	0	0.693147	0	0.693147	0	0.693147	0	0	0.693147	0	0.693147
Atg14	0	0	0	0	0	0	0	0	0	0	0	0	0	0	0	0	0	0	0	0	0	0	0	0	0	0	0	0	0	0	0	0	0	0	0	0	0	0	0	0	0	0	0	0	0	0	0	0	0
Atg16l1	0	0	0	0	0	0	6.83411	0	0	0	0	0	0	0	0	0.693147	0	0	0	0	0	0	0	0	0	0	5.84064	0.693147	0	0	0	0	0	0	0.693147	6.22456	0	0.693147	0	0.693147	0	0.693147	6.93245	0.693147	0.693147	0	0.693147	0	0.693147
Atg16l2	0	0	0	0	0	0	0	0	0	0	0	0	0	0	0	0.693147	0	0	0	0	0	5.85507	0	0	0	0	0	0	0	0	0	0	0	0	0.693147	0	0	0.693147	0	0.693147	0	0	6.11589	0.693147	0	5.42495	0	0	0.693147
Atg3	1.09861	0	5.93225	6.16121	0.693147	0	0	6.70073	0	0.693147	1.38629	1.60944	0	0	1.38629	1.94591	1.38629	0	1.60944	0	6.07304	0.693147	0	1.38629	1.38629	6.52356	0	1.60944	1.38629	1.38629	0	0	0.693147	0.693147	2.19722	0	0	1.79176	1.38629	2.3979	1.60944	1.60944	0	2.19722	1.60944	0	1.60944	0	1.94591
Atg4b	0	0	0	0	0	0	0	0	0	0	0	0.693147	0	0	0.693147	0.693147	2.56495	0	0.693147	0	0	0	0	0.693147	0	0	0	0.693147	0	5.34233	0	0	0	0	0.693147	0	0	0.693147	0.693147	1.09861	0.693147	0.693147	0	0.693147	0.693147	0	0.693147	0	0.693147
Atg4d	0	0	0	0	0	0	0	0	0	0	0	0.693147	6.24417	0	0	0.693147	0	0	0.693147	0	0	0	0	0	0	0	0	0.693147	0	0	0	0	1.60944	0	0.693147	0	0	0.693147	0	1.09861	0.693147	0.693147	0	0.693147	0.693147	0	0.693147	0	0.693147
Atg5	0	0	0	5.92158	0	0	0	0	0	0	0	0.693147	0	0	0.693147	0.693147	0	0	0.693147	5.87493	0	0	0	0.693147	0	0	0	0.693147	0	7.02554	0	0	0	0	0.693147	0	0	0.693147	0.693147	1.09861	5.71703	0.693147	0	0.693147	0.693147	0	0.693147	0	0.693147
Atg7	0	0	0	0	0	0	0	0	0	0	0	0	0	0	0	0	0	0	0	0	0	0	0	0	0	0	0	0	0	0	0	0	0	0	0	0	0	0	0	0	0	0	0	0	0	0	0	0	0
Atic	0	0	0	0	0	0	0	0	0	0	0	0	0	0	0	0	0	0	0	0	0	0	0	0	0	0	0	0	0	0	0	0	0	0	0	0	0	0	0	0	0	0	0	0	0	0	0	0	0
Atl2	0	0	0	0	0	0	0	0	0	0	0.693147	0.693147	0	0	0.693147	0.693147	0.693147	0	0.693147	0	0	0	0	0.693147	0.693147	0	0	0.693147	0.693147	0.693147	0	0	0	0	1.09861	0	0	0.693147	0.693147	1.09861	0.693147	0.693147	0	1.09861	0.693147	0	0.693147	0	0.693147
Atl3	0.693147	0	0	0	0	0	0	0	1.79176	0	0.693147	1.60944	0	0	0.693147	1.09861	3.97029	0	0.693147	0	0.693147	0	0	0.693147	0.693147	0	0	0.693147	0.693147	0.693147	6.11589	0	0	0	1.38629	0	4.29046	1.09861	0.693147	1.38629	0.693147	0.693147	0	1.09861	0.693147	0	0.693147	0	1.09861
Atm	0	0	0	0	0	0	0	0	0	0	0	0.693147	0	0	0.693147	0.693147	0.693147	0	0.693147	0	0	0	0	0.693147	0.693147	0	0	0.693147	0	0.693147	0	0	0	0	1.09861	0	0	0.693147	0.693147	1.09861	0.693147	0.693147	0	0.693147	0.693147	0	0.693147	0	0.693147
Atn1	0	0	0	0	0	0	0	0	0	0	0	0	0	0	0	0	0	0	0	0	0	0	0	0	0	0	0	0	0	0	0	0	0	0	0	0	0	0	0	0	0	0	0	0	0	0	0	0	0
Atox1	4.06044	0	4.41884	0	0.693147	0	3.09104	0	2.83321	0.693147	1.60944	1.79176	3.55535	0	1.60944	2.30259	1.60944	3.66356	3.98898	2.94444	4.29046	0.693147	0	1.79176	3.4012	1.09861	0	1.94591	2.77259	1.79176	0	0	0.693147	1.09861	2.48491	3.49651	3.13549	2.07944	1.79176	4.06044	1.79176	1.94591	3.78419	2.3979	3.66356	0	1.94591	4.29046	2.19722
Atp10d	0.693147	0	0	6.23832	0	0	0	0	0	0	0.693147	1.09861	0	0	0.693147	1.38629	0.693147	0	1.09861	4.47734	4.86753	4.79579	0	1.09861	0.693147	0.693147	0	5.22575	0.693147	1.09861	0	0	0	0.693147	1.60944	0	5.75574	1.09861	1.09861	1.79176	1.09861	1.09861	0	1.60944	1.09861	0	1.09861	0	1.38629
Atp11b	0.693147	0	0	0	0	0	0	0	0	0	0.693147	0.693147	0	0	0.693147	1.38629	0.693147	0	0.693147	0	0.693147	0	0	0.693147	0.693147	0.693147	0	1.09861	0.693147	0.693147	0	0	0	0	1.38629	0	0	1.09861	0.693147	1.60944	0.693147	1.09861	0	1.38629	1.09861	0	1.09861	0	1.09861
Atp13a1	0.693147	0	0	0	0	7.05272	0	0	0	0	0.693147	0.693147	0	6.59987	0.693147	6.03309	0.693147	0	0.693147	0	0.693147	0	0	0.693147	6.90875	0.693147	0	1.09861	0.693147	0.693147	0	0	0	0	1.38629	0	0	1.09861	0.693147	1.60944	0.693147	7.0579	0	1.38629	1.09861	0	1.09861	7.30653	1.09861
Atp13a3	0	0	0	0	0	0	0	0	0	0	0	0	0	0	0	0	0	0	0	0	0	0	0	0	0	0	0	0	0	0	0	0	0	0	0	0	0	0	0	0	0	0	0	0	0	0	0	0	0
Atp1b1	0	0	0	0	0	0	0	0	0	0	0	0.693147	0	0	0	0.693147	0	0	0.693147	0	0	0	0	0.693147	0	0	0	0.693147	0	0.693147	0	0	0	0	0.693147	0	0	0.693147	0.693147	1.09861	0.693147	0.693147	0	0.693147	0.693147	0	0.693147	0	0.693147
Atp1b3	1.79176	6.36303	0	0	1.38629	6.93049	0	7.09589	0	1.09861	6.63857	2.48491	6.18208	6.4552	2.30259	2.99573	2.30259	0.693147	7.16162	0	7.09091	1.09861	0	2.3979	2.19722	6.45047	6.58341	2.70805	2.30259	2.3979	0	0	1.09861	6.64379	3.2581	6.48768	6.24417	2.77259	2.3979	3.49651	2.48491	2.56495	0	3.17805	2.56495	0	2.63906	6.86066	2.89037
Atp2a3	0	0	0	3.95124	0	0	0	0	0	0	0.693147	0.693147	0	0	0.693147	0.693147	0.693147	0	0.693147	0	0	0	0	0.693147	0.693147	0	0	0.693147	0.693147	0.693147	0	0	0	0	1.09861	0	0	0.693147	0.693147	1.09861	0.693147	0.693147	0	1.09861	5.38907	0	0.693147	0	0.693147
Atp2b1	1.38629	0	0	0	1.09861	0	0	0	0	0.693147	1.79176	2.07944	0	4.90527	1.94591	2.48491	1.79176	0	6.61473	0	6.07074	5.85507	0	1.94591	1.79176	1.38629	0	2.19722	1.79176	1.94591	0	0	6.30992	1.09861	2.77259	6.20254	3.3322	2.30259	1.94591	2.99573	2.07944	3.21888	0	2.70805	6.06843	0	2.19722	0	2.3979
Atp2b4	0.693147	0	0	0	0	0	0	0	0	0	0.693147	0.693147	0	0	0.693147	1.09861	0.693147	0	0.693147	0	0.693147	0	0	0.693147	0.693147	0	0	0.693147	0.693147	0.693147	0	0	0	0	1.38629	0	0	0.693147	0.693147	1.38629	0.693147	0.693147	0	1.09861	0.693147	0	0.693147	0	1.09861
Atp2c1	0	0	0	0	0	0	0	0	0	5.3033	0	0.693147	0	0	0.693147	0.693147	0.693147	0	0.693147	0	0	0	0	0.693147	0.693147	0	0	0.693147	0.693147	4.8752	0	0	0	0	6.65929	0	0	0.693147	2.30259	1.09861	0.693147	0.693147	0	0.693147	5.23644	0	0.693147	0	0.693147
Atp5a1	1.79176	0	6.48768	6.50129	5.92158	0	0	0	0	1.09861	2.07944	5.20949	0	0	2.19722	2.83321	2.07944	0	2.30259	6.15273	6.18415	1.09861	3.29584	2.30259	2.07944	1.60944	5.48894	2.48491	2.07944	2.30259	5.82305	0	7.46107	1.38629	3.09104	0	0	2.63906	2.30259	3.3322	2.30259	2.3979	0	2.99573	2.3979	0	2.48491	6.63463	5.25227
Atp5b	1.79176	0	0	7.71334	1.38629	0	6.2653	6.32077	0	7.11964	2.19722	6.39192	5.94803	0	2.3979	6.50728	2.19722	0.693147	3.95124	0	1.94591	7.00488	0	6.82002	6.1506	6.07993	5.68358	6.58064	4.15888	2.3979	0	3.29584	1.09861	1.38629	3.2581	0	6.02102	2.77259	2.3979	3.52636	2.48491	2.56495	0	3.17805	6.10702	6.59167	2.63906	0	2.89037
Atp5c1	1.60944	4.62497	0	0	1.38629	6.23832	5.93754	0	0	1.09861	2.07944	6.11147	0	0	2.19722	2.83321	2.07944	0	2.30259	5.39816	4.91265	1.09861	0	6.30628	2.07944	6.84588	5.69036	2.3979	2.07944	6.24028	5.83188	5.93489	6.35957	1.38629	3.09104	0	5.90536	2.56495	6.32436	3.29584	2.30259	2.3979	0	2.99573	5.73979	6.11589	2.48491	0	2.89037
Atp5d	1.60944	0	0	0	1.09861	0	0	0	5.22036	0.693147	1.79176	2.07944	5.40268	0	1.94591	5.24702	1.94591	0	5.67332	0	1.60944	0.693147	0	2.07944	1.94591	1.38629	0	2.19722	1.94591	2.07944	4.11087	0	5.0689	1.09861	2.83321	0	4.07754	2.3979	2.07944	3.09104	2.63906	5.3799	0	2.77259	2.19722	0	2.30259	0	2.48491
Atp5e	3.04452	0	0	2.89037	2.3979	0	1.09861	0	0	2.89037	1.94591	3.52636	2.3979	2.94444	4.43082	2.70805	2.99573	3.17805	2.19722	0	3.49651	3.80666	3.7612	2.19722	1.94591	1.38629	0	3.21888	3.17805	3.17805	2.48491	3.09104	1.09861	1.09861	2.99573	3.63759	4.14313	2.48491	3.68888	3.78419	4.04305	2.83321	1.79176	2.89037	3.3673	0	2.3979	0	3.93183
Atp5f1	1.60944	0	0	0	5.68358	0	5.7589	0	0	2.77259	1.94591	2.30259	0	6.43775	4.65396	2.77259	2.07944	0	2.19722	0	5.96101	0.693147	0	2.19722	2.07944	6.35263	0	2.3979	1.94591	2.19722	0	0	1.09861	1.38629	2.99573	0	0	2.48491	2.19722	3.21888	4.93447	2.30259	0	2.89037	5.67675	0	2.3979	0	2.63906
Atp5g1	1.38629	0	4.74493	3.68888	3.66356	4.11087	0	0	0	0.693147	1.79176	4.63473	0	0	1.94591	2.56495	1.94591	4.36945	2.07944	0	1.60944	3.95124	4.09434	4.68213	1.94591	1.38629	0	2.19722	1.79176	2.07944	0	0	0.693147	1.09861	2.83321	0	0	2.3979	4.36945	3.04452	2.07944	2.19722	0	2.77259	2.19722	0	2.19722	0	2.48491
Atp5g2	1.09861	0	4.35671	0	0.693147	4.62497	0	4.23411	0	0.693147	1.60944	1.79176	0	0	3.89182	2.30259	1.60944	0	1.79176	0	1.38629	0.693147	0	3.63759	1.60944	1.09861	0	1.94591	1.60944	2.77259	0	0	0.693147	1.09861	2.48491	0	4.14313	2.07944	1.79176	2.70805	4.14313	1.94591	0	2.3979	1.79176	4.17439	1.94591	0	2.19722
Atp5g3	5.43808	0	0	0	1.09861	0	0	0	0	0.693147	1.79176	2.07944	5.0876	0	2.07944	2.56495	5.6204	4.26268	2.07944	0	1.60944	0.693147	4.99043	5.09987	1.79176	1.38629	0	2.19722	4.76217	2.07944	0	0	1.38629	1.09861	2.77259	0	0	2.30259	1.94591	2.99573	2.07944	5.3799	0	2.70805	2.07944	0	5.5835	0	2.83321
Atp5h	1.79176	0	5.36598	0	2.30259	5.03695	0	0	0	5.48064	4.98361	2.63906	0	4.2485	4.89035	2.94444	2.19722	0	2.3979	0	4.52179	1.09861	5.70378	2.30259	4.93447	1.60944	4.68213	2.56495	2.19722	2.3979	4.41884	4.30407	4.70048	5.66296	3.17805	4.59512	0	5.14166	5.76832	3.4012	4.21951	5.58725	0	3.09104	3.13549	5.36129	2.56495	0	2.83321
Atp5j	1.79176	4.82028	4.00733	0	4.74493	4.98361	3.49651	4.34381	5.19296	4.27667	2.19722	2.48491	4.57471	3.82864	2.30259	2.99573	2.19722	4.04305	2.48491	3.21888	4.00733	3.93183	0	4.17439	4.7362	1.60944	0	5.50939	4.12713	2.3979	4.56435	0	1.09861	1.38629	3.2581	0	0	2.77259	2.3979	5.12396	5.10595	4.83628	0	3.17805	4.34381	4.74493	2.63906	0	4.72739
Atp5j2	3.78419	3.4012	3.21888	0	3.3673	0	0	3.61092	0	5.0626	1.94591	2.19722	0	3.78419	3.3322	2.70805	3.49651	0	2.19722	0	3.52636	0.693147	0	3.73767	2.07944	3.7612	3.4012	2.3979	3.63759	2.19722	0	0	1.09861	1.09861	5.52146	0	4.45435	4.11087	4.29046	3.21888	2.19722	2.30259	3.73767	5.26269	2.30259	4.11087	4.09434	0	4.49981
Atp5k	1.38629	0	1.38629	0	1.94591	0	1.79176	0	0	0.693147	1.60944	1.79176	0	0	3.98898	2.30259	1.60944	0	1.79176	0	1.38629	2.30259	3.68888	3.82864	3.3322	1.09861	0	1.94591	2.83321	2.70805	1.60944	2.83321	0.693147	2.63906	2.56495	0	2.63906	2.07944	1.79176	3.17805	1.79176	3.89182	0	2.48491	2.07944	0	3.09104	0	3.09104
Atp5l	1.79176	0	3.93183	3.98898	4.17439	0	0	0	3.29584	4.41884	2.19722	4.26268	0	0	4.94164	2.94444	2.19722	1.60944	2.3979	5.71043	1.94591	3.78419	0	2.30259	2.19722	4.86753	0	3.52636	4.09434	2.3979	3.09104	3.55535	1.09861	4.29046	3.17805	0	3.7612	2.70805	2.3979	4.17439	2.3979	2.48491	0	3.09104	4.02535	4.89784	2.56495	4.46591	4.33073
Atp5md	1.60944	0	0	0	1.09861	0	3.21888	3.09104	2.70805	0.693147	1.79176	2.07944	0	0	1.94591	2.56495	1.94591	0	2.07944	0	2.63906	0.693147	2.56495	3.4012	1.94591	3.46574	0	2.19722	1.79176	2.07944	2.99573	0	0.693147	1.09861	2.83321	0	3.49651	7.22111	2.07944	3.04452	3.52636	3.82864	3.52636	2.77259	3.3673	3.3673	2.19722	0	2.48491
Atp5mpl	1.38629	0	0	0	3.85015	0	0	0	0	0.693147	1.79176	1.94591	0	0	1.79176	2.3979	1.79176	0	1.94591	0	1.60944	0.693147	0	1.94591	3.85015	1.09861	2.83321	2.07944	1.79176	1.94591	2.99573	0	0.693147	1.09861	2.70805	3.97029	3.52636	2.19722	1.94591	2.89037	1.94591	4.31749	3.46574	2.63906	2.07944	3.63759	2.07944	0	2.30259
Atp5o	1.60944	0	0	4.81218	5.65948	0	0	0	0	1.09861	5.52943	2.30259	5.26269	0	6.22851	2.77259	5.50939	0	2.30259	0	1.79176	4.89035	5.23644	3.21888	2.07944	1.38629	0	2.3979	5.01064	5.48064	0	0	5.37528	1.38629	2.99573	5.22036	0	2.56495	5.43372	3.21888	5.30827	2.3979	0	2.94444	2.30259	5.16479	2.3979	0	2.63906
Atp5pb-ps	0	0	0	0	0	0	0.693147	0	0	0	0.693147	0.693147	0	0	0.693147	0.693147	0.693147	0	0.693147	0	1.09861	0	0	0.693147	0.693147	1.38629	0	0.693147	0.693147	0.693147	0	0	0	0	1.09861	0	0	0.693147	0.693147	1.09861	0.693147	0.693147	0	1.09861	0.693147	0	0.693147	0	0.693147
ATP6	6.45362	6.04263	6.1506	7.02731	7.77402	6.62274	6.37673	7.59388	4.82028	3.82864	5.7301	6.71901	6.14847	6.85541	7.24351	6.20254	4.85981	5.66643	5.22036	7.29912	6.16961	7.06987	7.95226	5.8693	7.6153	5.99146	5.66296	0	7.87588	6.87316	7.04403	8.06715	7.47136	6.88653	7.45645	5.82008	6.05912	7.21303	6.99577	6.79122	5.9428	7.6153	6.9613	7.69439	6.99577	6.64249	6.36475	6.34036	7.03262
Atp6ap1	0.693147	0	0	0	0.693147	0	0	0	0	0	1.09861	1.09861	0	0	1.09861	1.60944	1.09861	0	1.09861	0	0.693147	6.58755	0	1.09861	1.09861	0.693147	0	1.09861	1.09861	1.09861	6.16961	0	0	0.693147	1.79176	0	0	1.38629	1.09861	1.94591	1.09861	1.09861	6.81892	1.79176	1.09861	0	7.04578	0	1.38629
Atp6ap2	0.693147	0	0	0	0.693147	0	0	0	0	0	1.09861	1.38629	0	0	1.09861	1.60944	1.09861	0	1.38629	0	1.09861	0	0	1.09861	1.09861	0.693147	0	1.38629	1.09861	1.09861	0	0	0.693147	0.693147	1.94591	0	0	1.38629	1.09861	2.07944	1.38629	1.38629	0	1.79176	1.38629	0	1.38629	0	1.60944
Atp6v0a2	0.693147	0	0	0	0	0	0	0	1.09861	0	0.693147	0.693147	0	5.36598	0.693147	1.09861	0.693147	0	0.693147	0	0.693147	0	0	0.693147	0.693147	0	0	0.693147	0.693147	0.693147	0	0	0	0	1.38629	0	0	1.09861	0.693147	6.10925	6.57088	0.693147	0	1.38629	0.693147	0	0.693147	0	4.60517
Atp6v0b	0.693147	0	0	5.30827	0.693147	0	0	0	5.7301	0.693147	1.09861	1.38629	0	0	1.38629	1.79176	1.09861	0	1.38629	0	1.09861	0.693147	0	1.38629	1.09861	0.693147	5.33272	1.38629	4.48864	1.38629	0	0	0.693147	0.693147	2.07944	0	5.31321	5.40268	1.38629	2.30259	1.38629	1.38629	0	1.94591	1.38629	0	1.60944	0	1.79176
Atp6v0c	1.60944	0	0	5.35186	1.38629	0	0	0	5.42935	0.693147	1.94591	2.19722	0	0	2.07944	2.63906	1.94591	0	2.19722	5.04343	1.79176	0.693147	0	2.07944	1.94591	5.30827	0	2.30259	5.90263	2.07944	0	4.8752	6.20456	1.09861	2.94444	0	4.91265	2.48491	2.07944	3.13549	2.19722	3.80666	0	2.83321	2.19722	0	2.30259	0	2.56495
Atp6v0c-ps2	1.09861	0	0	3.04452	0.693147	0	0	0	2.94444	0.693147	1.38629	1.60944	0	0	1.60944	2.07944	1.38629	0	1.60944	2.56495	1.38629	0.693147	0	1.60944	1.38629	3.66356	0	1.79176	4.02535	1.60944	0	2.94444	3.91202	0.693147	2.3979	0	3.3322	1.94591	1.60944	2.56495	1.60944	1.79176	0	2.30259	1.79176	0	1.79176	0	2.07944
Atp6v0d1	1.09861	0	4.67283	0	0.693147	0	0	0	0	0.693147	1.38629	1.60944	5.03695	0	1.38629	2.07944	1.38629	0	1.60944	0	1.09861	0.693147	0	4.81218	1.38629	1.09861	0	1.79176	1.38629	1.60944	0	0	0.693147	0.693147	2.30259	4.76217	4.51086	1.79176	1.60944	2.48491	1.60944	1.60944	0	2.19722	1.60944	4.7362	1.79176	0	1.94591
Atp6v0e	5.59842	0	0	5.47227	4.95583	0	0	4.70953	5.40268	1.09861	2.19722	2.3979	6.22851	6.06146	2.30259	2.94444	2.19722	0.693147	2.3979	0	1.94591	1.09861	4.8752	2.30259	2.19722	1.60944	4.70953	2.56495	2.30259	2.3979	4.60517	0	5.86647	5.67332	3.17805	0	0	2.70805	5.94017	3.43399	2.3979	5.57973	0	3.09104	2.48491	0	2.56495	5.78074	6.53814
Atp6v1b2	0	0	0	0	0	0	0	0	0	0	0.693147	0.693147	4.65396	0	0.693147	0.693147	0.693147	0	6.14204	0	0	0	0	0.693147	0.693147	0	6.72503	0.693147	0.693147	0.693147	4.63473	0	0	0	1.09861	0	0	0.693147	0.693147	1.09861	0.693147	0.693147	0	1.09861	0.693147	0	7.29438	6.49375	0.693147
Atp6v1c1	0.693147	0	6.74759	5.83188	0.693147	0	0	0	0	0	1.09861	1.38629	0	0	1.09861	1.60944	1.09861	0	1.38629	0	0.693147	0	0	1.09861	1.09861	0.693147	0	1.38629	1.09861	1.09861	0	0	0.693147	6.92264	1.94591	0	0	1.38629	5.01728	2.07944	1.09861	1.38629	0	1.79176	1.38629	0	1.38629	0	1.60944
Atp6v1d	6.16752	0	0	0	5.63835	0	0	0	0	0.693147	1.09861	1.38629	6.11368	0	1.38629	1.94591	1.38629	0	1.38629	0	1.09861	0.693147	2.83321	5.1985	1.38629	0.693147	0	1.60944	5.0814	1.38629	0	0	0.693147	0.693147	2.07944	0	0	1.60944	5.22575	2.30259	5.62402	1.60944	0	2.07944	1.60944	0	1.60944	5.59842	1.79176
Atp6v1e1	0.693147	0	0	0	0.693147	0	0	0	0	3.13549	1.09861	1.38629	0	0	1.38629	1.79176	1.09861	0	6.59304	0	1.09861	0	6.33505	1.38629	1.09861	0.693147	5.75257	1.38629	1.09861	1.38629	0	0	0.693147	0.693147	2.07944	0	0	1.60944	2.48491	2.19722	1.38629	1.38629	0	1.94591	1.38629	0	1.38629	0	1.79176
Atp6v1f	1.79176	0	0	4.56435	1.38629	0	0	0	0	1.09861	2.19722	5.1985	5.22036	4.77068	5.39363	2.99573	5.22575	6.19032	2.48491	4.54329	4.68213	5.17048	5.1299	2.3979	5.17048	1.60944	0	5.1985	2.19722	5.33754	5.33754	4.70048	1.09861	5.35659	3.2581	5.64897	0	5.65249	2.3979	4.96284	4.75359	2.56495	4.82831	3.17805	4.64439	0	5.60947	5.54126	2.89037
Atp6v1g1	1.60944	5.36598	0	4.85981	1.09861	0	0	0	0	5.84354	1.94591	2.19722	0	0	2.07944	2.63906	5.61677	5.33754	2.19722	0	1.79176	0.693147	0	2.07944	1.94591	1.38629	0	2.30259	1.94591	2.07944	4.40672	0	5.70044	1.09861	2.89037	0	4.96981	2.3979	5.09375	3.09104	3.91202	5.54518	0	2.83321	2.19722	0	2.30259	4.7362	2.56495
Atp6v1h	0.693147	0	0	0	0.693147	0	0	6.03309	0	0	1.09861	6.03309	0	0	6.88959	1.60944	1.09861	0	1.09861	0	0.693147	0	5.36598	1.09861	1.09861	0.693147	0	1.38629	1.09861	1.09861	0	0	0	0.693147	1.79176	0	0	1.38629	1.09861	2.07944	1.09861	1.09861	0	1.79176	1.09861	0	1.38629	0	1.60944
ATP8	1.79176	0	0	2.07944	3.09104	0	0	3.04452	0	1.09861	2.48491	3.3322	2.07944	2.89037	3.3322	3.97029	2.77259	1.79176	2.63906	2.70805	2.56495	2.70805	3.29584	3.17805	3.68888	2.3979	0	2.77259	3.46574	3.09104	1.60944	3.49651	2.89037	3.17805	4.33073	1.79176	2.07944	3.66356	3.43399	3.82864	2.56495	3.78419	2.56495	4.02535	3.09104	2.3979	3.09104	0	3.97029
Atp8a1	0	0	0	0	0	0	0	0	0	0	0	0	0	0	0	0.693147	0	0	0	0	0	0	0	0	0	0	0	0	0	0	0	0	0	0	0.693147	0	0	0.693147	0	0.693147	0	0	0	0.693147	0	0	0	0	0.693147
Atp8b2	0	0	0	0	0	0	0	0	0	0	0	0	0	0	0	0	0	0	0	0	0	0	0	0	0	0	0	0	0	0	0	0	0	0	0	0	0	0	0	0	0	0	0	0	0	0	0	0	0
Atp9a	0	0	0	0	0	0	0	0	0	0	0	0	0	0	0	0	0	0	2.19722	0	0	0	2.70805	0	0	0	0	0	0	0	5.0876	0	0	0	0	0	0	0	0	0	0	0	0	0	0	0	0	0	0
Atp9b	0.693147	0	0	0	0	7.19369	0	6.25958	0	0	7.18159	1.09861	0	0	5.31321	1.38629	0.693147	0	1.09861	0	0.693147	0	0	0.693147	0.693147	0.693147	0	1.09861	6.53233	1.09861	0	0	0	0	1.60944	7.06902	0	4.30407	0.693147	1.79176	1.09861	1.09861	0	1.38629	1.09861	0	1.09861	4.78749	1.38629
Atpaf1	0	0	0	0	0	0	0	0	0	0	0	0	0	0	0	0	0	0	0	0	0	0	0	0	0	0	0	0	0	0	0	0	0	0	0.693147	0	0	0	0	0.693147	0	0	0	0.693147	0	0	0	0	0
Atpif1	1.09861	0	3.13549	3.04452	0.693147	0	0	0	0	4.52179	1.60944	1.79176	0	0	1.60944	2.19722	1.60944	4.46591	1.79176	0	1.38629	0.693147	0	1.60944	1.60944	1.09861	0	1.94591	1.60944	1.79176	0	0	0.693147	4.49981	2.48491	0	0	1.94591	4.62497	2.70805	1.79176	1.79176	5.05625	2.3979	1.79176	0	1.94591	0	2.07944
Atraid	1.09861	0	0	0	5.52146	6.1181	0	0	0	0.693147	1.09861	1.38629	0	0	1.38629	1.94591	1.38629	0	1.38629	0	6.56808	0.693147	0	1.38629	1.09861	0.693147	0	1.60944	1.09861	1.38629	0	0	0.693147	0.693147	2.07944	0	0	1.60944	1.38629	2.30259	1.38629	1.60944	0	2.07944	1.38629	0	1.60944	0	1.79176
Atrip	0	0	0	0	0	0	0	0	0	0	0.693147	0.693147	0	1.09861	0.693147	1.09861	0.693147	0	0.693147	1.38629	4.5326	0.693147	0	0.693147	0.693147	0	0	0.693147	3.3673	0.693147	0	0	0	0	1.09861	0	0	0.693147	0.693147	1.38629	0.693147	0.693147	0	1.09861	0.693147	0	0.693147	0	1.09861
Atrx	7.08171	0	0	0	6.02345	0	0	0	0	0.693147	1.94591	2.19722	0	0	2.07944	2.63906	7.48605	0	2.19722	6.71174	1.79176	0.693147	0	2.07944	1.94591	1.60944	5.41165	2.30259	1.94591	2.07944	0	0	7.20341	7.33694	2.94444	6.09807	0	2.48491	2.07944	3.13549	2.19722	2.30259	0	5.56452	2.19722	6.62672	2.30259	0	2.56495
Atxn1	0	0	0	0	0	0	0	0	0	0	0.693147	0.693147	0	0	0.693147	1.09861	0.693147	0	0.693147	0	0.693147	0	0	0.693147	0.693147	0	0	0.693147	4.30407	0.693147	0	0	0	4.18965	1.09861	0	0	0.693147	0.693147	1.38629	0.693147	0.693147	0	1.09861	0.693147	0	0.693147	0	1.09861
Atxn10	0.693147	0	0	0	0.693147	0	6.33859	0	0	0	1.09861	1.38629	0	0	1.09861	1.60944	1.09861	0	1.38629	0	1.09861	0	0	1.09861	1.09861	0.693147	0	1.38629	1.09861	1.09861	0	0	0.693147	0.693147	1.94591	0	0	1.38629	1.09861	2.07944	1.09861	1.38629	0	1.79176	3.63759	0	1.38629	0	1.60944
Atxn2l	0.693147	0	0	0	1.09861	0	0	0	0	0	1.09861	1.60944	0	0	1.09861	1.60944	1.09861	0	1.09861	0	6.00635	0	0	1.09861	1.09861	0.693147	0	1.38629	1.09861	1.09861	0	0	0.693147	3.55535	1.94591	0	5.45104	1.38629	1.09861	2.07944	1.09861	1.38629	0	1.79176	1.38629	0	1.38629	0	1.60944
Atxn7	0	0	0	0	0	0	0	0	0	0	0	0	0	0	0	0	0	0	0	0	0	0	0	0	0	0	0	0	0	0	0	0	0	0	0	0	0	0	0	0	0	0	0	0	0	0	0	0	0
Atxn7l1	1.09861	0	0	0	6.33683	5.56452	0	0	0	0.693147	1.38629	1.38629	0	0	1.38629	1.94591	1.38629	0	1.38629	0	1.09861	0.693147	0	1.38629	1.38629	0.693147	0	1.60944	1.38629	1.38629	5.3799	0	0.693147	0.693147	2.19722	0	0	1.79176	3.17805	2.3979	3.80666	1.60944	0	2.07944	1.60944	0	1.60944	0	1.79176
Atxn7l3b	1.09861	0	0	0	0.693147	0	0	4.78749	0	0.693147	4.96284	1.38629	0	0	1.38629	1.94591	1.38629	0	1.38629	0	4.67283	0.693147	0	1.38629	1.38629	4.61512	0	1.60944	1.38629	1.38629	0	0	3.73767	0.693147	2.19722	0	0	1.79176	1.38629	2.3979	1.38629	1.60944	0	5.1299	1.60944	0	1.60944	0	4.98361
AU020206	1.09861	0	0	6.89163	0.693147	0	0	0	0	0.693147	6.37161	1.79176	6.11147	0	1.60944	2.19722	1.60944	0	1.79176	0	1.38629	0.693147	0	4.77912	1.79176	1.09861	0	1.79176	2.56495	1.60944	0	0	0.693147	0.693147	7.27517	0	0	1.94591	1.60944	2.63906	1.60944	1.79176	0	3.13549	1.79176	0	1.79176	5.30827	2.07944
AU040320	0	6.16121	0	0	0	0	0	0	0	0	0	0	0	0	0	0	0	0	0	0	0	0	5.66988	0	0	0	0	0	0	0	3.21888	0	0	0	0.693147	0	0	3.3322	0	0.693147	0	0	0	0.693147	0	0	0	0	0
AU041133	0	0	0	0	0	0	0	0	0	0	0	0	0	0	0	0	0	0	0	0	0	0	0	0	0	0	0	0	0	0	0	0	0	0	0	0	0	0	0	0	0	0	0	0	0	0	0	0	0
Auh	0.693147	0	0	0	0	0	0	0	0	0	0.693147	0.693147	0	0	0.693147	1.09861	0.693147	0	0.693147	0	0.693147	0	0	0.693147	0.693147	0	0	0.693147	0.693147	0.693147	0	0	0	0	1.38629	0	0	1.09861	0.693147	1.60944	0.693147	0.693147	0	1.38629	0.693147	0	1.09861	0	1.09861
Aup1	1.38629	0	6.2634	0	5.32301	0	5.99894	0	0	6.42972	1.79176	2.07944	0	6.35611	1.94591	2.56495	1.94591	0	2.07944	0	5.80513	5.43808	5.58725	1.94591	1.94591	1.38629	5.75257	2.19722	1.79176	3.71357	5.42495	0	0.693147	5.58725	2.83321	0	1.09861	2.30259	2.07944	3.04452	5.2575	2.19722	0	2.77259	2.19722	6.0845	2.19722	6.49375	2.48491
Aurkaip1	4.8752	0	0	4.60517	0.693147	0	0	5.15329	0	0.693147	1.38629	1.60944	0	0	1.79176	4.51086	1.38629	0	1.60944	0	1.38629	0.693147	0	1.60944	1.38629	1.09861	4.65396	1.79176	1.38629	1.60944	4.84419	4.91265	0.693147	0.693147	2.3979	0	0	1.94591	1.60944	2.56495	1.60944	1.79176	4.84419	2.30259	1.79176	0	1.79176	5.25227	2.07944
Aven	0	0	0	0	0	0	0	0	0	0	0	0	0	0	0	0	0	0	0	0	0	0	0	0	0	0	0	0	0	0	0	0	0	0	0	0	0	0	0	0	0	0	0	0	0	0	0	0	0
Avl9	0	0	0	0	0	0	0	0	0	0	0	0.693147	0	0	0.693147	0.693147	0	0	0.693147	0	0	0	0	0.693147	0	0	0	0.693147	0	0.693147	0	0	0	0	0.693147	0	0	0.693147	0.693147	1.09861	0.693147	0.693147	0	0.693147	0.693147	0	0.693147	0	0.693147
Avpr2	0	0	0	0	0	0	0	0	0	0	0	0	0	0	0	0	0	0	0	0	0	0	0	0	0	0	0	0	0	0	0	0	0	0	0	0	0	0	0	0	0	0	0	0	0	0	0	0	0
AW112010	7.11396	7.40792	6.29342	7.18083	6.00141	6.65801	0	6.89264	6.40026	6.79682	7.58274	5.71373	8.34427	6.72982	6.65157	6.05209	5.7869	5.48064	5.45104	6.49224	5.22575	6.53814	5.5835	5.69036	2.30259	6.57508	0	2.70805	2.30259	7.60738	5.05625	7.2485	7.75319	5.63479	7.56528	5.32788	7.10824	6.71174	2.48491	3.73767	7.67089	5.76832	0	3.3322	5.44242	0	7.71244	5.6204	2.99573
AW146154	0	0	0	5.42053	0	0	0	0	0	0	0	0	0	0	0	0	0	0	0.693147	0	0	0	4.04305	0	0	0	0	0	0	0	0	4.60517	0	0	0	0	0	4.21951	0	0.693147	0	0	0	0	0	0	0	7.25134	0
AW549877	0	0	0	0	0	0	0	0	0	0	0	0	0	0	0	0	0	0	0	0	0	0	0	0	0	0	0	0	0	0	0	0	0	0	0	0	0	0	0	0	0	0	0	0	0	0	0	0	0
AW554918	0	0	0	0	0	0	0	0	0	0	0	0	0	0	0	0	0	0	0	0	0	0	0	0	0	0	0	0	0	0	0	0	0	0	0.693147	0	0	0	0	0.693147	0	0	0	0.693147	0	0	0	0	0
Axin2	0	0	0	0	0	0	0	0	0	0	0	0	0	0	0	0	0	0	0	0	0	0	0	0	0	0	0	0	0	0	0	0	0	0	0	0	0	0	0	0.693147	0	0	0	0	0	0	0	0	0
Azi2	0.693147	0	0	0	4.26268	0	0	6.41673	0	0	1.09861	1.09861	0	0	1.09861	1.60944	1.09861	7.14677	1.09861	0	0.693147	0	0	1.09861	1.09861	0.693147	0	1.38629	1.09861	1.09861	0	0	0	1.09861	1.79176	0	0	4.86753	1.09861	1.94591	1.09861	1.09861	4.20469	1.79176	1.09861	0	1.38629	4.45435	1.38629
Azin1	0.693147	0	0	0	0	0	0	0	0	0	0.693147	0.693147	0	0	0.693147	1.09861	0.693147	0	0.693147	0	0.693147	0	0	0.693147	0.693147	0	0	0.693147	0.693147	0.693147	0	0	0	0	1.38629	0	0	1.09861	0.693147	1.60944	0.693147	0.693147	0	1.38629	0.693147	0	1.09861	0	1.09861
B020010K11Rik	0	0	0	0	0	0	0	0	0	0	0	0	0	0	0	0	0	0	0	0	0	0	0	0	0	0	0	0	0	0	0	0	0	0	0	0	0	0	0	0	0	0	0	0	0	0	0	0	0
B130055M24Rik	0	0	0	0	0	0	0	0	0	0	0	0	0	0	0	0	0	0	0	0	0	0	0	0	0	0	0	0	0	0	0	0	0	0	0	0	0	0	0	0	0	0	0	0	0	0	0	0	0
B230307C23Rik	0	0	0	0	0	0	0	0	0	0	0	0	0	0	0	0	0	0	0	0	0	0	0	0	0	0	0	0	0	0	0	0	0	0	0	0	0	0	0	0	0	0	0	0	0	0	0	0	0
B2m	7.97039	8.12859	7.82325	7.92769	7.3815	7.19369	6.9256	7.15618	6.66185	7.68294	7.78156	6.64379	7.50274	7.80466	6.94409	7.43662	7.0282	7.5606	7.86978	6.77537	7.4378	6.8638	7.39018	6.53959	7.53849	6.30992	7.2998	7.73849	7.48156	8.28627	7.56786	7.11883	7.51534	7.01481	7.8336	7.37713	6.83948	7.93057	5.78383	6.10032	7.43721	6.2672	7.23129	5.52146	7.53796	7.36074	8.17019	7.34472	6.9256
B3galnt2	0	0	0	0	0	0	0	0	0	0	0	0	0	0	0	0.693147	0	0	0	0	0	0	0	0	0	0	0	0.693147	0	0	0	0	0	0	0.693147	0	0	0.693147	0	0.693147	0	0	0	0.693147	0	0	0.693147	0	0.693147
B3galt4	0	0	0	0	0	0	0	0	0	0	0	0	0	0	0	0	0	0	0	0	0	0	0	0	0	0	0	0	0	0	0	0	0	0	0	0	0	0	0	0	0	0	0	0	0	0	0	0	0
B3gat3	0	0	0	0	0	0	0	0	0	0	0	0	0	0	0	0	0	0	0	0	0	0	0	0	0	0	0	0	0	0	0	0	0	0	0	0	0	0	0	0	0	0	0	0	0	0	0	0	0
B3gnt2	1.09861	0	0	0	6.50129	6.1591	6.86797	0	6.28227	0.693147	1.38629	1.60944	0	0	1.38629	2.07944	6.69703	0	1.60944	5.6204	5.56452	0.693147	0	1.60944	1.38629	0.693147	0	6.76504	1.38629	1.60944	0	0	0.693147	6.28227	2.30259	0	0	1.79176	1.60944	2.48491	1.60944	2.56495	1.38629	2.19722	1.60944	0	5.2832	0	1.94591
B4galnt1	6.44731	0	0	5.8522	0.693147	6.42972	0	5.0626	0	0.693147	1.38629	1.60944	0	0	4.96981	1.94591	1.38629	0	1.60944	5.31812	1.09861	0.693147	0	1.38629	1.38629	0.693147	5.87774	1.60944	1.38629	1.38629	0	0	0.693147	0.693147	2.19722	0	5.75257	1.79176	1.38629	2.3979	1.60944	1.60944	5.64191	2.19722	5.7869	0	1.60944	0	4.57471
B4galt1	1.38629	0	0	0	1.09861	0	0	4.92725	0	5.6058	4.7362	1.94591	0	0	1.79176	2.48491	1.79176	4.60517	1.94591	0	1.60944	4.65396	0	1.94591	1.79176	1.09861	0	2.07944	1.79176	2.07944	0	0	0.693147	1.09861	2.70805	0	0	2.19722	1.94591	2.89037	1.94591	2.07944	0	2.63906	2.07944	4.85203	2.07944	0	2.3979
B4galt3	0	0	0	0	0	0	0	0	0	0	0	0	0	0	0	0	0	0	0	0	0	0	0	0	0	0	0	0	0	0	0	0	0	0	0	0	0	0	0	0	0	0	0	0	0	0	0	0	0
B4galt7	0	0	0	0	0	0	0	0	0	0	0	0	0	0	0	0	0	0	0	0	0	0	0	0	0	0	0	0	0	0	0	0	0	0	0	0	0	0	0	0	0	0	0	0	0	0	0	0	0
B630019A10Rik	0	0	0	0	0	0	0	0	0	0	0.693147	0.693147	0	0	0.693147	1.09861	0.693147	0	0.693147	0	0.693147	0	0	0.693147	0.693147	0	0	0.693147	0.693147	0.693147	0	0	0	0	1.09861	0	0	0.693147	0.693147	1.38629	0.693147	0.693147	0	1.09861	0.693147	0	0.693147	0	0.693147
B9d2	0	0	0	0	0	0	0	0	0	0	0.693147	0.693147	0	0	0.693147	0.693147	0.693147	0	0.693147	0	0	0	0	0.693147	0.693147	0	0	0.693147	0.693147	0.693147	0	0	0	0	1.09861	0	0	0.693147	0.693147	1.09861	0.693147	0.693147	0	1.09861	0.693147	0	0.693147	0	0.693147
Babam1	0.693147	0	0	0	0	0	0	0	0	0	0.693147	0.693147	0	0	0.693147	1.09861	0.693147	0	0.693147	0	0.693147	0	0	0.693147	0.693147	0.693147	0	1.09861	0.693147	0.693147	0	0	0	0	1.38629	0	2.30259	1.09861	0.693147	1.60944	0.693147	1.09861	0	1.38629	1.09861	2.48491	1.09861	0	1.09861
Babam2	0.693147	0	0	0	0.693147	0	0	0	0	0	6.62141	1.09861	0	0	1.09861	1.38629	1.09861	0	1.09861	0	0.693147	6.20051	0	1.09861	5.826	0.693147	0	1.09861	0.693147	1.09861	2.56495	0	0	0.693147	1.60944	0	0	1.38629	1.09861	1.94591	1.09861	1.09861	0	1.60944	1.09861	0	1.09861	0	1.38629
Bach2	0	0	0	0	0	0	0	0	0	0	0	0	0	0	0	0	0	0	0	0	0	0	0	0	0	0	0	0	0	0	0	0	0	0	0	0	0	0	0	0	0	0	0	0	0	0	0	0	0
Bad	0	0	0	0	0	0	0	0	0	0	0	0	0	0	0	0	0	0	0	0	0	0	0	0	0	0	0	0	0	0	0	0	0	0	0	0	0	0	0	0.693147	0	0	0	0	0	0	0	0	0
Bag1	0	0	0	0	0	0	0	0	0	0	0	0	0	0	0	0.693147	0	0	0	0	0	0	0	0	0	0	0	0.693147	0	0	0	0	0	0	0.693147	0	0	0.693147	0	0.693147	0	0.693147	0	0.693147	0.693147	0	0.693147	0	0.693147
Bag3	0	0	0	0	0	0	0	0	0	0	0	0	0	0	0	0.693147	0	0	0	0	0	0	0	0	0	0	0	0	0	0	0	0	0	0	0.693147	0	0	0	0	0.693147	0	0	0	0.693147	0	0	0	0	0.693147
Bag4	0	0	0	0	0	0	0	0	0	0	0	0	0	0	0	0	0	0	0	0	0	0	0	0	0	0	0	0	0	0	0	0	0	0	0	0	0	0	0	0	0	0	0	0	0	0	0	0	0
Bag5	0	0	0	0	0	0	0	0	0	0	0.693147	0.693147	0	0	0.693147	0.693147	0.693147	0	0.693147	0	0	0	0	0.693147	0.693147	0	0	0.693147	0.693147	0.693147	0	0	0	0	1.09861	0	0	0.693147	0.693147	1.09861	0.693147	0.693147	0	1.09861	0.693147	0	0.693147	0	0.693147
Bag6	0	0	0	0.693147	0	0	0	0	0	0	0.693147	0.693147	0	0	0.693147	0.693147	0.693147	0	0.693147	0	0	0	1.09861	0.693147	0.693147	0	0	0.693147	4.48864	0.693147	0	0	0	0	1.09861	0	5.15906	0.693147	4.46591	1.09861	0.693147	0.693147	0	1.09861	4.68213	0	0.693147	0	0.693147
Baiap2	0	0	0	0	0	0	0	0	0	0	0	0	0	0	0	0	0	0	0	0	0	0	0	0	0	0	0	0	0	0	0	0	0	0	0	0	0	0	0	0.693147	0	0	0	0	0	0	0	0	0
Banf1	4.15888	4.8752	0	0	1.09861	0	4.7362	0	0	0.693147	1.79176	1.94591	0	0	1.79176	2.3979	1.79176	0	4.82831	0	4.55388	5.01064	5.03044	1.94591	1.79176	1.09861	0	4.97673	2.30259	1.94591	4.15888	0	0.693147	1.09861	2.70805	4.86753	0	2.19722	5.83481	2.89037	1.94591	2.07944	0	2.56495	4.60517	0	4.15888	0	2.63906
Banp	0	0	0	0	0	0	0	0	0	0	0	0	0	0	0	0.693147	0	0	0	0	0	0	0	0	0	0	0	0	0	0	0	0	0	0	0.693147	0	0	0.693147	0	0.693147	0	0	0	0.693147	0	0	0	0	0.693147
Batf	1.09861	0	0	0	0.693147	0	0	4.62497	0	0.693147	1.60944	1.79176	0	0	1.60944	2.30259	1.60944	0	1.79176	1.09861	1.38629	0.693147	5.53733	1.79176	5.71373	6.32077	3.91202	1.94591	1.60944	1.79176	5.53733	0	0.693147	1.09861	2.48491	0	5.76519	5.34233	1.79176	2.70805	1.79176	1.94591	0	4.94164	1.79176	5.54126	1.94591	0	2.19722
Bax	1.60944	5.09375	0	5.5835	1.09861	0	0	0	4.60517	0.693147	1.79176	2.07944	0	0	1.94591	2.63906	1.94591	0	2.07944	0	4.59512	0.693147	5.17048	2.07944	5.01728	1.38629	0	2.19722	1.94591	2.07944	3.09104	0	1.09861	1.09861	2.83321	5.3845	5.1358	2.3979	2.07944	5.19296	4.85203	2.19722	4.70048	2.77259	2.19722	4.65396	2.30259	5.34233	2.48491
Baz1a	0.693147	0	0	0	0	0	0	0	0	5.17048	0.693147	5.93225	0	0	0.693147	1.38629	0.693147	0	0.693147	0	0.693147	0	0	0.693147	0.693147	0.693147	0	1.09861	3.8712	0.693147	5.73657	0	0	0	1.38629	0	0	1.09861	0.693147	1.60944	0.693147	1.09861	0	1.38629	1.09861	0	6.2186	0	1.09861
Baz1b	0.693147	0	4.00733	0	0	0	0	0	0	0	0.693147	0.693147	0	0	6.20859	1.09861	0.693147	0	0.693147	0	0.693147	0	6.68336	0.693147	0.693147	0	0	0.693147	0.693147	0.693147	0	0	0	0	1.38629	0	0	6.73815	0.693147	1.60944	0.693147	0.693147	0	2.77259	0.693147	0	1.09861	0	1.09861
Baz2a	0.693147	0	0	0	0	0	0	0	0	0	0.693147	0.693147	0	0	3.55535	6.64118	0.693147	0	0.693147	0	0.693147	0	0	0.693147	0.693147	0	0	0.693147	0.693147	0.693147	0	0	0	0	1.38629	0	0	0.693147	0.693147	1.38629	0.693147	0.693147	0	5.62762	0.693147	0.693147	0.693147	2.63906	1.09861
Baz2b	0	0	0	0	0	0	0	0	0	0	0	0.693147	0	0	0	0.693147	0	0	0.693147	0	0	0	0	0	0	0	0	0.693147	0	0	0	0	0	0	0.693147	0	0	0.693147	0	1.09861	0.693147	0.693147	0	0.693147	0.693147	0	0.693147	0	0.693147
Bbip1	0.693147	0	0	0	0	0	0	0	0	0	0.693147	1.09861	0	0	0.693147	1.38629	0.693147	0	1.09861	0	0.693147	0	0	0.693147	0.693147	0.693147	0	1.09861	0.693147	0.693147	0	0	0	0	1.60944	0	0	1.09861	0.693147	1.60944	0.693147	1.09861	0	1.38629	1.09861	0	1.09861	0	1.09861
Bbx	0.693147	0	0	0	0	0	0	0	0	0	0.693147	1.09861	0	0	0.693147	1.38629	0.693147	0	1.09861	0	0.693147	0	0	0.693147	0.693147	0.693147	0	1.09861	0.693147	0.693147	0	0	0	0	1.60944	0	0	1.09861	0.693147	1.79176	1.09861	1.09861	0	1.38629	1.09861	0	1.09861	0	1.09861
BC002059	0	0	0	0	0	0	0	0	0	0	0	0	0	0	0	0	0	0	0	0	0	0	0	0	0	0	0	0	0	0	0	0	0	0	0	0	0	0	0	0	0	0	0	0	0	0	0	0	0
BC003965	0.693147	0	0	0	0	0	0	0	0	0	0.693147	0.693147	0	0	0.693147	1.09861	0.693147	0	0.693147	0	0.693147	5.0626	0	0.693147	0.693147	0	0	0.693147	0.693147	0.693147	4.59512	0	0	0	1.38629	0	0	1.09861	0.693147	1.38629	2.77259	0.693147	0	5.47646	0.693147	0	0.693147	0	1.09861
BC004004	1.09861	0	0	4.57471	1.09861	0	0	0	0	0.693147	1.60944	2.3979	0	0	1.60944	6.81783	1.79176	0	1.79176	0	1.94591	0.693147	1.60944	2.07944	1.60944	1.09861	0	2.30259	1.60944	6.25575	0	0	0.693147	0.693147	2.48491	0	1.09861	1.94591	5.70044	2.89037	1.94591	1.79176	0.693147	2.3979	1.79176	0	1.94591	6.49677	2.19722
BC005537	0.693147	0	0	0	0	0	0	0	0	0	0.693147	0.693147	0	0	0.693147	1.38629	0.693147	0	0.693147	0	0.693147	0	0	0.693147	0.693147	0.693147	0	1.09861	0.693147	0.693147	0	0	0	0	1.38629	0	0	1.09861	0.693147	1.60944	0.693147	1.09861	0	1.38629	1.09861	0	1.09861	0	1.09861
BC005624	0.693147	0	0	0	5.49717	0	0	0	0	0.693147	1.09861	5.20949	0	0	1.38629	1.79176	1.09861	6.31173	1.38629	0	1.09861	0.693147	0	1.38629	1.09861	0.693147	5.65948	1.38629	1.09861	1.38629	0	0	0.693147	0.693147	2.07944	0	0	1.60944	1.38629	2.30259	1.38629	1.38629	0	1.94591	1.38629	5.88053	6.20254	0	1.79176
BC017158	0	0	0	0	0	0	0	0	0	0	0	0	0	0	0	0	0	0	0	0	0	0	0	0	0	0	0	0	0	0	0	0	0	0	0	0	0	0	0	0.693147	0	0	0	0	0	0	0	0	0
BC018473	0.693147	0	0	5.65948	0.693147	0	0	0	0	0	0.693147	1.09861	0	0	1.09861	1.38629	0.693147	0	1.09861	0	0.693147	0	0	1.09861	0.693147	0.693147	0	1.09861	0.693147	1.09861	0	6.81235	0	0.693147	1.60944	0	0	1.38629	1.09861	1.94591	1.09861	1.09861	0	1.60944	1.09861	0	1.09861	0	1.38629
BC023719	0.693147	0	5.40717	4.06044	0	0	1.38629	0	0	0	0.693147	0.693147	0	0	0.693147	1.09861	0.693147	0	0.693147	0	0.693147	4.09434	0	0.693147	0.693147	0	0	0.693147	0.693147	0.693147	0	0	0	0	1.38629	5.15329	0	1.09861	0.693147	1.60944	0.693147	0.693147	0	1.38629	0.693147	0	1.09861	0	1.09861
BC029722	0	0	0	0	0	0	0	0	0	0	0	0	0	0	0	0.693147	0	0	0	5.21494	0	0	0	0	0	0	0	0	0	0	3.66356	0	0	0	0.693147	0	3.80666	0.693147	0	0.693147	0	0	0	0.693147	3.49651	0	0.693147	0	0.693147
BC031181	1.60944	0	0	0	1.09861	0	0	0	0	0.693147	1.94591	2.19722	5.38907	6.0845	1.94591	2.63906	1.94591	0	2.19722	0	1.79176	0.693147	0	2.07944	1.94591	1.38629	0	5.01064	2.19722	2.07944	3.98898	5.33754	1.09861	1.09861	2.89037	0	0	2.3979	2.07944	3.09104	2.07944	5.73657	0	2.77259	2.19722	0	2.30259	0	2.56495
BC106179	0	0	0	0	0	0	0	0	0	0	0	0	0	0	0	0	0	0	0	0	0	0	0	0	0	0	0	0	0	0	0	0	0	0	0	0	0	0	0	0	0	0	0	0	0	0	0	0	0
BC147527	6.78106	0	0	6.02345	0	0	0	0	0	0	6.91572	0.693147	0	0	0.693147	1.09861	0.693147	0	0.693147	0	0.693147	0	0	0.693147	0.693147	6.37161	0	0.693147	0.693147	0.693147	0	0	0	0	1.09861	0	5.7869	7.10332	0.693147	1.38629	0.693147	0.693147	0	3.61092	0.693147	0	0.693147	6.93731	1.09861
Bcap29	0	0	0	0	0	0	0	0	0	0	0	0	0	0	0	0	0	0	0	0	0	0	0	0	0	0	0	0	0	0	0	0	0	0	0	0	0	0	0	0	0	0	0	0	0	0	0	0	0
Bcap31	1.60944	0	0	5.76519	1.09861	0	5.46383	0	0	4.38203	1.94591	2.19722	0	0	2.07944	2.63906	1.94591	0	2.19722	7.04665	1.79176	0.693147	0	2.07944	4.27667	1.38629	0	6.08222	1.94591	2.07944	0	0	1.09861	6.49072	2.89037	0	0	2.3979	6.31716	3.09104	5.48064	2.19722	5.50126	2.83321	2.19722	5.61677	2.30259	0	6.24028
Bcas2	1.38629	0	0	0	1.09861	0	0	0	0	0.693147	1.60944	5.04343	5.44242	0	1.79176	2.3979	1.60944	0	1.94591	6.47697	1.38629	0.693147	0	1.79176	5.61313	1.09861	0	1.94591	1.60944	1.79176	0	0	0.693147	1.09861	2.56495	0	0	2.07944	1.79176	2.83321	1.79176	1.94591	0	2.48491	1.94591	5.73334	2.07944	0	2.30259
Bccip	1.09861	0	0	0	0.693147	0	0	0	0	0.693147	1.60944	1.79176	0	0	1.60944	2.19722	6.52062	0	6.50429	0	1.38629	5.71373	0	5.83773	1.60944	1.09861	0	1.79176	1.60944	1.79176	5.65599	0	0.693147	0.693147	2.48491	5.8861	0	1.94591	1.60944	2.63906	1.79176	1.79176	0	2.3979	1.79176	0	5.72685	6.4708	2.07944
Bcdin3d	0	0	0	0	0	0	0	0	0	0	0	0	0	0	0	0.693147	0	0	0	0	0	0	0	0	0	0	0	0	0	0	0	0	0	0	0.693147	0	0	0	0	0.693147	0	0	0	0.693147	0	0	0	0	0
Bckdhb	0	0	0	0	0	0	0	0	0	0	0	0	0	0	0	0	0	0	0	0	0	0	0	0	0	0	0	0	0	0	0	0	0	0	0	0	0	0	0	0	0	0	0	0	0	0	0	0	0
Bckdk	0	0	0	0	5.48894	0	0	0	0	0	0.693147	0.693147	0	0	0.693147	0.693147	0.693147	6.46303	0.693147	0	0	5.90263	0	0.693147	0.693147	0	0	0.693147	0.693147	0.693147	0	0	0	0	1.09861	0	0	0.693147	0.693147	1.09861	0.693147	0.693147	0	1.09861	0.693147	0	0.693147	0	0.693147
Bcl10	0.693147	0	0	0	0.693147	0	0	0	0	0	1.09861	1.09861	6.02828	0	1.09861	1.60944	1.09861	0	1.09861	0	0.693147	6.03069	0	5.31812	1.09861	0.693147	0	1.79176	1.09861	1.09861	0	0	0	0.693147	1.94591	6.18415	0	1.38629	1.09861	2.07944	5.82305	1.38629	0	1.79176	1.38629	0	1.38629	0	1.60944
Bcl11b	1.09861	0	0	0	0.693147	0	0	0	5.3799	0.693147	1.60944	4.93447	0	5.34711	1.60944	2.19722	1.60944	0	1.79176	0	1.38629	0.693147	0	1.60944	1.60944	1.09861	3.52636	1.79176	2.94444	1.60944	4.33073	0	0.693147	0.693147	2.48491	0	0	1.94591	1.60944	2.63906	1.79176	1.79176	5.17615	2.3979	1.79176	4.91998	1.94591	0	2.07944
Bcl2	0.693147	0	0	0	5.41165	0	0	0	5.0689	0	0.693147	1.09861	0	0	0.693147	1.38629	0.693147	0	1.09861	0	0.693147	0	5.40717	0.693147	5.26786	0.693147	0	1.09861	0.693147	0.693147	0	0	0	0	1.60944	0	0	1.09861	0.693147	1.79176	1.09861	1.09861	0	1.38629	2.70805	0	1.09861	0	1.09861
Bcl2a1a	0	1.09861	0	0	0	0	0	0	0	0	0	0	0	0	0	0	0	0	0	0	0	0	0	0	0	0	0	0	0	0	0	0.693147	0.693147	0	0	0	0	0	0	0	0	0	0	0	0	0	0	0	0
Bcl2a1b	1.79176	5.33272	0	0	1.38629	0	0	5.75257	5.82895	1.09861	2.07944	2.3979	6.1181	0	3.13549	2.89037	2.19722	0	2.3979	0	1.94591	1.09861	0	2.30259	6.09357	1.60944	0	5.68017	2.07944	2.30259	5.88888	0	5.42495	6.29711	3.13549	0	0	2.63906	2.30259	4.27667	5.0876	2.48491	5.2832	3.04452	2.3979	0	2.48491	0	3.04452
Bcl2a1d	1.38629	0	5.52943	0	0.693147	0	0	0	5.17615	0.693147	1.60944	1.79176	0	0	1.60944	2.30259	1.60944	0	1.79176	0	1.38629	5.77144	0	1.79176	1.79176	1.09861	0	1.94591	1.60944	3.3322	0	6.15486	0.693147	5.61677	2.56495	0	0	2.07944	1.79176	2.77259	5.69373	1.94591	0	2.48491	1.94591	0	1.94591	0	2.19722
Bcl2l12	0	0	0	0	0	0	0	0	0	0	0	0	0	0	0	0	0	0	0	0	0	0	0	0	0	0	0	0	0	0	0	0	0	0	0	0	0	0	0	0	0	0	0	0	0	0	0	0	0
Bcl2l13	0	0	0	0	0	0	0	0	0	0	0	0	0	0	0	0	0	0	0	0	0	0	0	0	0	0	0	0	0	0	0	0	0	0	0	0	0	0	0	0	0	0	0	0	0	0	0	0	0
Bcl2l15	0	0	0	0	0	0	0	0	0	0	0	0	0	0	0	0	0	0	0	0	0	0	0	0	0	0	0	0	0	0	0	0	0	0	0	0	0	0	0	0	0	0	0	0	0	0	0	0	0
Bcl6	1.38629	0	0	0	4.76217	5.21494	0	0	4.85203	0.693147	1.60944	6.10925	0	0	1.79176	2.3979	1.79176	0	2.83321	4.79579	1.38629	0.693147	0	4.81218	1.60944	1.09861	0	2.07944	4.18965	1.79176	0	0	0.693147	1.09861	2.63906	0	0	2.19722	1.79176	2.83321	1.94591	5.92959	5.20401	5.28827	1.94591	0	2.07944	0	4.11087
Bcl7b	0.693147	0	0	0	0.693147	0	0	0	0	0	1.09861	1.09861	0	0	1.09861	1.60944	1.09861	0	1.09861	0	0.693147	0	0	1.09861	1.09861	0.693147	0	1.09861	1.09861	1.09861	0	0	0	0.693147	1.79176	0	0	5.77455	1.09861	1.94591	1.09861	1.09861	0	1.60944	1.09861	0	1.09861	0	1.38629
Bcl9l	0	0	0	0	0	0	0	0	0	0	0	0	0	0	0	0	0	0	0	0	0	0	0	0	0	0	0	0	0	0	0	0	0	0	0	0	0	0	0	0	0	0	0	0	0	0	0	0	0
Bclaf1	1.38629	6.81235	0	0	1.09861	3.17805	0	0	0	0.693147	1.79176	6.91374	1.09861	0	1.79176	2.48491	1.79176	0	1.94591	0	1.60944	0.693147	0	1.94591	1.79176	1.09861	6.48158	2.07944	1.79176	1.94591	0	0	0.693147	1.09861	2.70805	0	0	2.19722	1.94591	2.94444	1.94591	2.07944	5.57215	2.63906	2.07944	0	2.07944	0	2.3979
Bclaf3	0	0	0	0	0	0	0	0	0	0	0	0.693147	0	0	0	0.693147	0	0	0.693147	0	0	0	0	0	0	0	0	0.693147	0	0	0	0	0	0	0.693147	0	0	0.693147	0	1.09861	0.693147	0.693147	0	0.693147	0.693147	0	0.693147	0	0.693147
Bcor	0	0	0	0	0	0	0	0	0.693147	0	0	0.693147	0	0	0	0.693147	0	0	0.693147	0	0	0	0	0.693147	0	0	0	0.693147	0	0.693147	0	0	0	0	6.19236	0	0	0.693147	0.693147	5.42053	0.693147	6.02345	0	0.693147	2.07944	0	0.693147	0	4.09434
Bdp1	0	0	0	5.47646	0	0	0	0	0	0	0.693147	0.693147	0	0	0.693147	0.693147	0.693147	0	0.693147	0	0	0	0	0.693147	0.693147	0	0	0.693147	0.693147	0.693147	0	0	0	0	1.09861	0	0	0.693147	0.693147	1.09861	0.693147	0.693147	0	1.09861	0.693147	0	0.693147	0	0.693147
BE692007	1.09861	0	3.43399	4.92725	3.8712	0	0	2.94444	0	2.70805	1.38629	1.60944	0	0	1.60944	2.07944	1.38629	0	1.60944	0	1.38629	0.693147	0	1.60944	1.38629	1.09861	0	3.09104	4.46591	1.60944	0	0	0.693147	0.693147	2.3979	0	0	7.13728	2.48491	2.56495	1.60944	1.79176	0	2.30259	1.79176	0	1.79176	0	4.35671
Becn1	1.09861	0	6.50429	0	6.08222	0	0	0	0	0.693147	1.38629	1.79176	0	0	1.60944	2.19722	1.60944	0	1.79176	0	1.38629	0.693147	0	1.60944	1.60944	6.72022	0	1.79176	5.2575	1.60944	6.00635	0	5.25227	0.693147	2.3979	0	0	1.94591	1.60944	2.63906	1.79176	1.79176	0	2.30259	1.79176	0	1.79176	0	2.07944
Bet1	0	0	0	0	0	0	0	0	0	0	0	0	0	0	0	0.693147	0	0	0	0	0	0	0	0	0	0	0	0.693147	0	0	0	0	0	0	0.693147	0	0	0.693147	0	0.693147	0	0.693147	0	0.693147	0	0	0.693147	0	0.693147
Bet1l	0.693147	0	0	0	3.63759	0	0	0	0	0	4.68213	0.693147	0	0	0.693147	1.09861	0.693147	0	0.693147	0	0.693147	0	0	0.693147	0.693147	0	0	6.2672	0.693147	0.693147	0	0	0	0	1.38629	0	0	4.95583	0.693147	1.60944	0.693147	0.693147	0	1.38629	0.693147	0	1.09861	0	1.09861
Bex3	1.09861	0	0	0	4.79579	0	0	0	0	0.693147	1.38629	1.60944	0	0	1.38629	2.07944	1.38629	0	1.60944	0	1.09861	0.693147	0	1.60944	1.38629	1.38629	0	1.79176	5.54908	1.60944	0	0	0.693147	0.693147	2.30259	0	4.77068	1.79176	1.60944	2.48491	1.60944	1.60944	5.25227	2.19722	1.60944	0	1.79176	0	1.94591
Bfar	0	6.57647	0	0	0	0	0	0	0	0	0	0.693147	5.65599	0	0.693147	0.693147	0.693147	0	0.693147	0	0	0.693147	0	0.693147	0.693147	0	0	1.38629	0.693147	0.693147	0	0	0	0	1.09861	0	0	0.693147	0.693147	1.09861	0.693147	0.693147	0	0.693147	0.693147	0	0.693147	0	0.693147
Bfar.1	0	0	0	0	0	0	0	0	0	0	0	0	0	0	0	0	0	0	0	0	0	0	0	0	0	0	0	0	0	0	0	0	0	0	0	0	0	0	0	0	0	0	0	0	0	0	0	0	0
Bhlhe40	0.693147	0	0	0	0.693147	0	0	0	0	0.693147	1.09861	1.38629	0	0	1.09861	1.79176	1.09861	0	1.38629	0	1.09861	0	0	1.38629	1.09861	0.693147	0	1.38629	1.09861	1.38629	0	0	0.693147	0.693147	1.94591	0	0	1.60944	1.38629	2.19722	1.38629	1.38629	0	1.94591	1.38629	0	1.38629	0	1.60944
Bicra	0	0	0	0	0	0	0	0	0	0	0	0	0	0	0	0	0	0	0	0	0	0	0	0	0	0	0	0	0	0	0	0	0	0	0	0	0	0	0	0	0	0	0	0	0	0	0	0	0
Bin1	1.09861	0	0	0	0.693147	0	0	0	6.03069	0.693147	1.09861	1.38629	0	0	1.38629	1.94591	1.38629	0	1.38629	5.27811	1.09861	0.693147	1.38629	1.38629	1.09861	0.693147	6.02587	1.60944	1.09861	1.38629	0	0	0.693147	0.693147	2.07944	0	0	6.44889	1.38629	2.30259	1.38629	1.60944	0	2.07944	1.38629	6.49072	1.60944	6.57925	1.79176
Bin2	1.79176	6.33859	6.75926	0	6.67456	0	5.3799	0	0	1.09861	2.19722	6.31716	0	0	6.2106	2.99573	2.19722	0.693147	6.29711	5.44242	7.11233	6.81783	0	6.28227	2.19722	1.60944	6.76273	2.56495	5.04343	2.3979	6.22059	0	6.51915	6.91075	3.2581	0	4.79579	2.70805	2.3979	3.46574	5.92158	2.56495	6.81674	3.13549	2.48491	0	2.63906	0	2.89037
Bin3	0.693147	0	0	0	0	0	0	0	0	0	0.693147	0.693147	0	0	0.693147	6.39192	0.693147	0	0.693147	6.17587	0.693147	0	0	4.48864	6.63068	0.693147	0	1.09861	0.693147	0.693147	0	0	6.77537	0	1.38629	0	0	1.09861	0.693147	1.60944	0.693147	1.09861	0	1.38629	1.09861	0	1.09861	0	1.09861
Birc2	1.09861	0	5.83188	0	0.693147	6.78219	6.06146	0	0	0.693147	1.09861	1.38629	0	0	1.38629	1.94591	1.38629	0	1.38629	0	1.09861	0.693147	0	1.38629	1.38629	0.693147	0	1.60944	1.38629	7.02554	0	0	0.693147	0.693147	2.07944	0	0	1.60944	1.38629	2.30259	1.38629	1.60944	0	2.56495	4.99721	7.27586	1.60944	0	1.79176
Birc3	0.693147	0	0	6.45205	0	0	0	0	5.273	0	0.693147	0.693147	0	0	0.693147	1.09861	0.693147	0	0.693147	0	0.693147	0	0	0.693147	0.693147	0	0	0.693147	0.693147	0.693147	0	5.50939	7.18463	0	4.55388	0	0	1.09861	0.693147	1.60944	0.693147	0.693147	0	1.09861	0.693147	0	0.693147	0	1.09861
Birc6	1.60944	0	0	0	2.83321	1.79176	0	0	3.29584	0.693147	1.94591	2.19722	0	0	2.19722	2.63906	1.94591	0	2.19722	3.09104	1.79176	3.80666	0	2.07944	1.94591	1.38629	0	2.30259	1.94591	2.07944	0	0	1.09861	1.09861	2.89037	0	4.89035	2.3979	2.07944	3.97029	2.07944	2.19722	0	2.77259	2.19722	2.3979	2.30259	0	2.56495
Blmh	0	0	5.36129	0	0	0	0	6.13988	0	0	0.693147	0.693147	0	0	0.693147	1.09861	0.693147	0	0.693147	0	6.29711	0	0	0.693147	0.693147	0	0	0.693147	0.693147	0.693147	0	5.07517	0	0	1.09861	0	0	0.693147	0.693147	1.38629	0.693147	0.693147	0	1.09861	0.693147	0	0.693147	0	0.693147
Bloc1s1	1.09861	0	0	4.51086	0.693147	0	0	0	0	0.693147	1.60944	1.79176	0	0	1.60944	2.19722	1.60944	0	1.79176	0	1.38629	0.693147	0	1.60944	1.60944	1.09861	0	1.79176	1.60944	1.60944	3.85015	0	0.693147	2.56495	2.48491	0	0	1.94591	1.60944	2.63906	3.97029	1.79176	0	2.3979	1.79176	0	1.94591	0	4.54329
Bloc1s2	5.80513	5.36598	0	0	0.693147	0	0	0	0	0.693147	1.09861	1.38629	0	0	1.38629	1.79176	2.83321	0	5.88332	0	1.09861	0.693147	0	1.38629	5.72685	0.693147	0	1.38629	1.09861	1.38629	2.07944	0	0.693147	0.693147	2.07944	0	0	1.60944	1.38629	2.30259	1.38629	1.38629	0	1.94591	1.38629	0	1.60944	5.54908	1.79176
Bloc1s2-ps	0	0	0	0	0	0	0	0	0	0	0	0	0	0	0	0	0	0	0	0	0	0	0	0	0	0	0	0	0	0	0	0	0	0	0	0	0	0	0	0	0	0	0	0	0	0	0	0	0
Bloc1s4	0	0	0	0	0	0	0	0	0	0	0	0	0	0	0	0	0	0	0	0	0	0	0	0	0	0	0	0	0	0	0	0	0	0	0	0	0	0	0	0	0	0	0	0	0	0	0	0	0
Bloc1s6	0	0	0	0	0	0	0	0	0	0	0	0	0	0	0	0.693147	0	0	0	0	0	0	0	0	0	0	0	0	0	0	0	0	0	0	0.693147	0	0	0	0	0.693147	0	0	0	0.693147	0	0	0	0	0.693147
Blvra	0.693147	0	0	0	0	0	0	0	0	0	0.693147	1.09861	0	6.27852	0.693147	1.38629	0.693147	0	3.13549	0	0.693147	0	0	1.09861	0.693147	0.693147	0	1.09861	0.693147	1.09861	0	0	0	0.693147	1.60944	0	5.62402	1.09861	1.09861	1.79176	1.09861	1.09861	0	1.60944	1.09861	0	1.09861	0	1.38629
Bmi1	0	0	0	0	0	0	0	0	0	0	0	0	0	0	0	0	0	0	0	0	0	0	0	0	0	0	0	0	0	0	0	0	0	0	0	0	0	0	0	0	0	0	0	0	0	0	0	0	0
Bmp2k	0	0	0	0	0	0	0	0	0	0	0	0	0	0	0	0.693147	0	0	0	0	0	0	0	0	0	0	0	0.693147	0	0	0	0	0	0	0.693147	0	0	0.693147	0	0.693147	0	0.693147	0	0.693147	0.693147	0	0.693147	0	0.693147
Bmpr2	0	0	0	0	0	0	0	0	0	0	0	0	0	0	0	0.693147	0	0	0	0	0	0	0	0	0	0	0	0.693147	0	0	0	0	0	0	0.693147	0	0	0.693147	0	0.693147	0	0.693147	0	0.693147	0.693147	0	0.693147	0	0.693147
Bms1	0	0	0	0	0	0	0	0	0	0	0	0	0	0	0	0.693147	0	0	0	0	0	0	0	0	0	0	0	0	0	0	0	0	0	0	0.693147	0	0	0.693147	0	0.693147	0	0	0	0.693147	0	0	0	0	0.693147
Bmyc	0	0	0	0	0	0	0	0	0	0	0.693147	0.693147	0	0	0.693147	1.09861	0.693147	0	0.693147	0	0.693147	0	0	0.693147	0.693147	0	0	0.693147	0.693147	0.693147	0	0	0	0	1.09861	0	0	0.693147	0.693147	1.38629	0.693147	0.693147	0	1.09861	0.693147	0	0.693147	0	1.09861
Bnip1	0	0	0	0	0	0	0	0	0	0	0	0	0	0	0	0	0	0	0	0	0	0	0	0	0	0	0	0	0	0	0	0	0	0	0.693147	0	0	0	0	0.693147	0	0	0	0.693147	0	0	0	0	0
Bnip2	0.693147	0	0	0	0.693147	0	0	0	0	0	0.693147	1.09861	0	6.13988	1.09861	1.60944	1.09861	0	1.09861	0	0.693147	0	0	1.09861	1.09861	0.693147	0	1.09861	1.09861	1.09861	0	0	0	0.693147	1.79176	0	0	1.38629	1.09861	1.94591	1.09861	1.09861	0	1.60944	1.09861	0	1.09861	0	1.38629
Bnip3l	1.60944	5.73334	0	6.17587	1.09861	0	0	0	1.79176	0.693147	1.94591	2.19722	6.20254	0	2.07944	2.70805	2.07944	0	2.19722	3.93183	1.79176	4.57471	0	6.13988	2.07944	1.38629	0	2.3979	1.94591	2.19722	0	0	1.09861	6.43455	2.99573	0	0	2.48491	2.19722	3.21888	2.19722	2.30259	0	2.89037	2.30259	0	2.3979	0	2.63906
Bnip3l.ps	1.09861	3.46574	0	3.66356	0.693147	0	0	0	0	0.693147	1.09861	1.38629	3.21888	0	1.38629	1.94591	1.38629	0	1.38629	1.38629	1.09861	0.693147	0	3.80666	1.38629	0.693147	0	1.60944	1.38629	1.38629	0	0	0.693147	3.55535	2.07944	0	0	1.60944	1.38629	2.30259	1.38629	1.60944	0	2.07944	1.60944	0	1.60944	0	1.79176
Bod1l	7.37526	0	0	0	0	0	0	0	0	0	0.693147	0.693147	0	0	0.693147	1.09861	0.693147	0	6.27476	0	0.693147	0	0	0.693147	0.693147	0	6.34388	0.693147	0.693147	0.693147	0	0	0	0	1.09861	0	0	0.693147	0.693147	1.38629	0.693147	0.693147	0	1.09861	0.693147	0	0.693147	0	1.09861
Bola1	0	0	0	0	0	0	0	0	0	0	0	0	0	0	0	0	0	0	0	0	0	0	0	0	0	0	0	0	0	0	0	0	0	0	0	0	0	0	0	0	0	0	0	0	0	0	0	0	0
Bola2	1.09861	0	0	1.79176	2.48491	0	0	0	0	0.693147	1.09861	1.38629	0	0	1.38629	3.04452	1.09861	0	1.38629	0	1.09861	0.693147	3.17805	1.38629	1.09861	0.693147	0	1.60944	1.09861	1.38629	0	0	3.52636	0.693147	2.07944	3.3673	4.47734	1.60944	1.38629	2.30259	1.38629	1.38629	0	3.80666	4.49981	0	1.60944	0	1.79176
Bola3	0.693147	0	0	4.58497	3.89182	0	3.49651	0	4.02535	0	1.09861	1.38629	0	0	1.09861	4.34381	1.09861	0	1.38629	0	1.09861	0	0	1.09861	1.09861	0.693147	0	4.39445	3.80666	1.09861	3.4012	0	0.693147	0.693147	1.94591	0	0	1.60944	1.09861	2.19722	1.38629	1.38629	0	4.91998	1.38629	0	1.38629	0	4.5326
Bop1	0	0	0	0	0	0	5.07517	0	0	0	0	0.693147	0	0	0	0.693147	0	0	0.693147	0	0	6.19032	0	0	0	6.62407	0	0.693147	0	0	0	0	0	0	0.693147	0	0	0.693147	0	1.09861	0	0.693147	0	0.693147	0.693147	0	0.693147	0	0.693147
Bora	0	0	0	0	0	0	0	0	0	0	0.693147	0.693147	0	0	0.693147	0.693147	0.693147	0	0.693147	0	0	0	0	0.693147	0.693147	0	0	0.693147	5.76205	0.693147	0	0	0	0	1.09861	0	4.54329	0.693147	0.693147	1.09861	0.693147	0.693147	0	0.693147	0.693147	0	0.693147	0	0.693147
Borcs8	0.693147	0	0	0	4.46591	0	0	0	0	0	0.693147	1.09861	0	3.68888	0.693147	1.38629	0.693147	0	1.09861	0	0.693147	0	0	0.693147	0.693147	0.693147	0	1.09861	0.693147	0.693147	0	0	0	0	1.60944	0	0	1.09861	0.693147	1.79176	1.09861	1.09861	0	1.38629	4.07754	0	1.09861	0	3.80666
Bpgm	0	0	0	0	0	0	0	0	0	0	0	0	0	0	0	0	0	0	0	0	0	0	0	0	0	0	0	0	0	0	0	0	0	0	0.693147	0	0	0	0	0.693147	6.15273	0	0	0.693147	0	0	0	0	0
Bphl	0	0	0	0	0	6.20658	0	0	6.16752	0	0	0.693147	0	0	6.56526	0.693147	0	0	0.693147	0	0	0	0	0.693147	0	0	0	0.693147	0	0.693147	0	0	0	0	0.693147	0	0	0.693147	0.693147	1.09861	0.693147	0.693147	0	0.693147	0.693147	0	0.693147	0	0.693147
Bptf	0.693147	0	0	0	1.09861	0	0	0	0	0	1.09861	1.09861	0	0	1.09861	1.60944	2.56495	0	1.09861	0	0.693147	0	0	1.09861	1.09861	0.693147	0	1.38629	1.09861	1.09861	0	0	0	0.693147	1.79176	0	0	1.38629	1.09861	2.07944	1.09861	1.38629	0	1.79176	1.38629	0	1.60944	0	1.60944
Brap	0	0	0	0	0	0	0	0	0	0	0.693147	0.693147	0	0	0.693147	0.693147	0.693147	0	0.693147	0	0	0	0	0.693147	0.693147	0	0	0.693147	0.693147	0.693147	0	0	0	0	1.09861	0	0	0.693147	0.693147	1.09861	0.693147	0.693147	0	1.09861	0.693147	0	0.693147	0	0.693147
Brcc3	0.693147	0	0	0	0.693147	0	5.64545	0	0	0	6.01127	1.09861	0	0	1.09861	1.60944	1.09861	0	1.09861	0	0.693147	0	0	1.09861	1.09861	0.693147	0	1.38629	1.09861	1.09861	5.8861	0	0	0.693147	1.79176	5.65599	0	1.38629	6.05678	2.07944	1.09861	1.38629	5.9162	1.79176	1.09861	0	1.38629	0	1.60944
Brd1	0	0	0	0	0	0	0	0	0	0	0	0.693147	0	0	0.693147	0.693147	0	0	0.693147	0	0	0	0	0.693147	0	0	0	0.693147	0	0.693147	0	0	0	0	0.693147	0	0	0.693147	0.693147	1.09861	0.693147	0.693147	0	0.693147	0.693147	0	0.693147	0	0.693147
Brd2	0.693147	0	0	0	0.693147	0	0	0	0	0	1.09861	4.8828	0	0	1.09861	1.60944	1.09861	0	1.09861	0	3.7612	0	0	1.09861	1.09861	0.693147	0	1.38629	2.56495	1.09861	5.80513	0	0	0.693147	1.79176	0	0	1.38629	1.09861	2.07944	1.09861	1.38629	0	1.79176	1.09861	0	1.38629	0	1.60944
Brd3	0	0	0	0	0	0	0	0	0	0	0	0.693147	0	0	0	0.693147	0	0	0.693147	0	0	0	0	0	0	0	0	0.693147	0	0	0	0	0	0	0.693147	0	0	0.693147	0	1.09861	0.693147	0.693147	0	0.693147	0.693147	0	0.693147	0	0.693147
Brd4	1.09861	0	0	0	0.693147	0	0	0	0	0.693147	1.38629	1.60944	0	0	1.79176	2.19722	1.38629	0	1.60944	0	5.56068	0.693147	0	1.60944	1.38629	1.09861	0	1.79176	1.38629	1.60944	0	0	0.693147	0.693147	2.3979	0	3.95124	1.94591	1.60944	4.82831	1.60944	1.79176	0	2.30259	1.79176	0	1.94591	0	2.07944
Brd7	0	0	0	0	0	0	0	0	5.60947	0	0.693147	0.693147	0	0	0.693147	0.693147	0.693147	0	0.693147	0	0	0	0	0.693147	5.50126	0	0	0.693147	0.693147	0.693147	0	0	0	0	1.09861	0	0	0.693147	0.693147	1.38629	0.693147	0.693147	0	1.09861	0.693147	0	0.693147	0	0.693147
Brd8	1.09861	5.71373	0	0	0.693147	0	0	0	0	0.693147	1.38629	1.60944	0	0	1.60944	2.07944	1.38629	0	1.60944	6.76619	1.38629	0.693147	0	1.60944	1.94591	1.09861	6.30079	1.79176	1.38629	4.29046	0	0	0.693147	0.693147	2.30259	0	0	1.94591	1.60944	2.56495	1.60944	1.79176	0	2.30259	1.79176	0	1.79176	4.47734	2.07944
Brd9	0.693147	0	0	0	1.09861	0	0	0	0	0	1.09861	1.09861	6.85224	0	1.09861	1.60944	1.09861	0	1.09861	0	0.693147	0.693147	0	2.19722	1.09861	6.24028	0	6.88141	4.27667	1.09861	0	0	0	0.693147	1.79176	0	0	1.38629	1.09861	2.07944	1.38629	1.38629	0	1.79176	1.09861	0	1.38629	0	2.07944
Brf1	0.693147	0	0	0	0	0	0	0	5.85793	0	0.693147	0.693147	0	0	0.693147	1.09861	0.693147	0	0.693147	0	0.693147	0	0	0.693147	0.693147	0	6.18621	0.693147	0.693147	0.693147	0	0	0	0	1.38629	0	0	0.693147	0.693147	1.38629	0.693147	0.693147	0	1.09861	0.693147	0	0.693147	0	1.09861
Bri3	0	0	0	0	0	0	0	0	0	0	0	0	0	0	0	0	0	0	0	0	0	0	0	0	0	0	0	0	0	0	0	0	0	0	0	0	0	0	0	0	0	0	0	0	0	0	0	0	0
Bri3bp	0	0	0	0	0	0	0	0	0	0	0	0	0	0	0	0	0	0	0	0	0	0	2.77259	0	0	0	5.2832	0	0	0	0	0	0	0	0	0	0	0	0	0	0	0	0	0	0	0	0	0	0
Brix1	1.09861	0	4.64439	5.7869	3.4012	6.30992	6.02587	0	0	0.693147	1.38629	1.60944	0	0	1.38629	1.94591	1.38629	0	1.60944	0	1.09861	0.693147	0	1.38629	1.38629	0.693147	0	1.60944	1.38629	1.38629	0	0	0.693147	0.693147	2.19722	0	0	1.79176	1.38629	2.3979	1.60944	1.60944	6.03548	2.19722	1.60944	0	1.60944	0	1.94591
Brk1	1.38629	0	0	0	1.09861	0	0	0	0	0.693147	2.77259	1.94591	0	0	1.79176	2.3979	1.60944	5.18739	1.94591	4.74493	1.38629	4.89035	0	4.48864	1.60944	1.09861	0	1.94591	1.60944	1.79176	0	0	0.693147	1.09861	2.63906	0	5.48894	2.19722	1.79176	2.83321	5.6058	5.52943	5.92426	2.56495	1.94591	0	2.07944	0	2.30259
Brms1	0	0	4.97673	0	0	5.17048	0	0	0	0	0.693147	0.693147	0	0	0.693147	1.09861	0.693147	0	0.693147	0	0.693147	5.69373	0	0.693147	0.693147	0	0	0.693147	0.693147	0.693147	4.51086	0	0	0	1.09861	0	5.10595	0.693147	0.693147	1.38629	0.693147	0.693147	0	1.09861	4.63473	0	0.693147	0	0.693147
Brms1l	0	0	0	0	0	0	0	0	0	0	0	0	0	0	0	0	0	0	0	0	0	0	0	0	0	0	0	0	0	0	0	0	0	0	0	0	0	0	0	0	0	0	0	0	0	0	0	0	0
Brox	0	0	0	0	0	0	0	0	0	0	0	0	0	0	0	0	0	0	0	0	0	0	0	0	0	0	0	0	0	0	0	0	0	0	0	0	0	0	0	0	0	0	0	0	0	0	0	0	0
Brwd1	0.693147	0	0	0	0	0	0	0	0	0	0.693147	0.693147	0	0	0.693147	1.09861	0.693147	0	0.693147	0	0.693147	0	0	0.693147	0.693147	0	0	0.693147	0.693147	0.693147	0	0	0	0	1.38629	0	0	0.693147	0.693147	1.38629	0.693147	0.693147	0	1.09861	0.693147	0	0.693147	0	1.09861
Bscl2	0.693147	6.2691	0	1.79176	0.693147	0	0	0	0	0	1.38629	1.09861	0	0	1.09861	1.60944	1.09861	0	1.09861	3.7612	0.693147	0	6.72143	1.09861	1.09861	6.27288	0	1.38629	1.09861	1.09861	5.48894	5.83773	0	0.693147	1.79176	0	0	1.38629	1.09861	2.07944	1.09861	1.38629	0	1.79176	1.38629	0	1.38629	0	1.60944
Bsg	1.09861	0	0	0	3.43399	0	0	0	0	0.693147	1.38629	1.79176	0	0	1.60944	2.19722	1.60944	0	1.60944	0	1.38629	0.693147	0	1.60944	1.38629	5.84064	0	1.79176	1.38629	1.60944	0	0	0.693147	0.693147	2.3979	0	0	6.24417	1.60944	5.84064	1.60944	1.79176	5.12396	2.30259	1.79176	0	5.2933	0	2.07944
Bst2	0.693147	0	0	0	0	0	0	0	0	0	0.693147	0.693147	0	0	0.693147	1.09861	0.693147	0	0.693147	0	4.63473	0	0	0.693147	0.693147	0	0	0.693147	0.693147	0.693147	0	0	0	3.13549	1.38629	0	0	1.09861	0.693147	1.60944	0.693147	0.693147	0	1.38629	0.693147	0	0.693147	0	1.09861
Btaf1	0	0	0	0	0	0	0	0	0	0	0	0	0	0	0	0.693147	0	0	0	0	0	0	0	0	0	0	0	0	0	0	0	0	0	0	0.693147	0	0	0	0	0.693147	0	0	0	0.693147	0	0	0	0	0.693147
Btbd19	0.693147	0	0	0	0	0	2.56495	0	5.61677	0	0.693147	0.693147	0	0	0.693147	6.48311	0.693147	0	0.693147	6.98101	0.693147	3.95124	0	0.693147	0.693147	0	5.68698	0.693147	0.693147	0.693147	0	0	0	5.39816	1.38629	6.83626	5.3799	1.09861	0.693147	1.60944	0.693147	0.693147	0	1.38629	0.693147	0	0.693147	0	5.99146
Btbd7	0	0	0	0	0	0	0	0	0	0	0	0	0	0	0	0	0	0	0	0	0	0	0	0	0	0	0	0	0	0	0	0	0	0	0.693147	0	0	0	0	0.693147	0	0	0	0	0	0	0	0	0
Btbd9	0.693147	0	0	0	6.30079	0	6.59578	0	0	7.11558	0.693147	0.693147	0	0	0.693147	1.38629	0.693147	0	0.693147	0	0.693147	5.6058	0	6.50129	0.693147	0.693147	0	1.09861	0.693147	0.693147	0	0	0	0	1.38629	0	0	1.09861	0.693147	1.94591	0.693147	1.09861	0	1.38629	1.09861	0	1.09861	0	1.09861
Btd	0	0	0	0	0	0	0	0	0	0	0	0	0	0	0	0	0	0	0	0	0	0	0	0	0	0	0	0	0	0	0	0	0	0	0	0	0	0	0	0	0	0	0	0	0	0	0	0	0
Btf3	1.79176	5.30827	5.48064	4.7362	1.38629	0	3.2581	0	0	5.70044	2.07944	2.3979	0	5.68358	2.30259	2.89037	5.63479	0	4.60517	0	1.94591	1.09861	5.59842	2.30259	2.19722	1.60944	0	5.39363	2.07944	2.30259	4.47734	0	1.09861	1.38629	3.13549	0	4.89784	2.63906	2.30259	5.51745	5.61313	2.48491	0	5.9108	5.01728	5.45104	2.56495	0	2.77259
Btf3l4	0.693147	0	0	5.84064	0	0	0	0	0	0	0.693147	1.09861	0	0	0.693147	1.38629	0.693147	0	1.38629	0	0.693147	0	0	0.693147	0.693147	0.693147	0	4.95583	0.693147	0.693147	0	0	0	0	1.38629	0	3.52636	1.09861	0.693147	1.60944	0.693147	1.09861	0	1.38629	1.09861	0	1.09861	0	4.96284
Btg1	1.94591	5.09375	6.80461	0	1.38629	6.03069	6.65929	0	0	1.09861	6.53669	6.04025	3.49651	6.04737	4.55388	5.44242	2.30259	0.693147	2.83321	5.55296	2.07944	5.33754	6.13556	5.43372	2.3979	6.61338	2.83321	6.92756	5.9108	6.57228	6.07074	0	4.29046	1.60944	3.49651	4.89784	6.01127	6.58893	2.48491	6.34914	5.33272	2.70805	5.50939	3.3673	2.70805	6.10032	2.94444	6.25958	6.23245
Btg2	1.60944	0	0	0	6.19032	0	0	0	0	0.693147	1.94591	2.19722	0	0	2.07944	2.70805	1.94591	0	2.19722	0	1.79176	0.693147	6.77308	2.07944	1.94591	1.38629	0	2.30259	1.94591	2.19722	3.2581	0	1.09861	1.09861	2.94444	0	0	2.48491	2.19722	3.17805	2.19722	2.30259	0	5.46806	5.55296	0	6.59578	0	2.63906
Btg3	0	0	0	0	0	0	0	0	0	0	0.693147	0.693147	0	0	0.693147	1.09861	0.693147	0	0.693147	0	0.693147	0	0	0.693147	0.693147	0	0	0.693147	0.693147	0.693147	0	0	0	0	1.09861	0	0	0.693147	0.693147	1.38629	0.693147	0.693147	0	1.09861	0.693147	0	0.693147	0	0.693147
Btla	0.693147	0	0	0	6.34564	0	0	0	0	0	0.693147	1.09861	0	0	0.693147	1.38629	0.693147	0	1.09861	0	0.693147	0	0	1.09861	0.693147	0.693147	0	1.09861	0.693147	1.09861	0	0	0	0	1.60944	0	0	1.09861	1.09861	1.79176	1.09861	1.09861	0	1.60944	1.09861	0	1.09861	0	1.38629
Bub3	1.38629	0	6.16752	0	1.09861	6.46925	0	0	0	6.01372	1.60944	5.99396	0	0	1.79176	2.3979	1.79176	0	1.94591	0	1.60944	0.693147	0	1.79176	1.79176	1.09861	0	2.07944	1.60944	5.83481	0	5.83773	6.84375	1.09861	2.63906	0	4.70953	2.19722	1.94591	2.89037	3.68888	2.07944	0	2.56495	1.94591	0	2.07944	0	2.30259
Bud23	0.693147	0	0	1.79176	0	0	0	0	5.82305	0	0.693147	0.693147	0	0	0.693147	1.38629	0.693147	0	0.693147	0	0.693147	0	0	0.693147	0.693147	0.693147	0	1.09861	0.693147	0.693147	0	0	0	0	1.38629	0	0	1.09861	0.693147	1.60944	0.693147	1.09861	0	1.38629	1.09861	0	1.09861	0	4.14313
Bud31	1.38629	0	0	0	1.09861	5.54518	6.13123	0	0	0.693147	1.60944	1.94591	0	5.76205	1.79176	2.3979	1.60944	5.56834	1.94591	0	1.38629	0.693147	6.1334	1.79176	1.60944	1.09861	0	2.07944	6.24611	1.79176	0	5.09375	0.693147	1.09861	6.62007	0	0	2.19722	1.79176	2.83321	1.94591	1.94591	0	2.56495	1.94591	0	2.07944	0	5.43808
Bysl	0	0	0	0	0	0	0	0	0	0	0	0	0	0	0	0.693147	0	0	0	0	0	0	0	0	0	0	0	0	0	0	0	0	0	0	0.693147	0	0	0	0	0.693147	0	0	0	0.693147	0	0	0	0	0
Bzw1	1.38629	0	6.19032	6.16121	1.09861	0	0	0	0	0.693147	1.79176	2.07944	0	0	1.94591	2.56495	1.79176	0	2.07944	4.15888	1.60944	0.693147	0	1.94591	1.79176	1.38629	0	2.19722	1.79176	2.07944	0	0	0.693147	1.09861	2.83321	0	0	2.30259	2.07944	3.04452	2.07944	2.19722	0	2.70805	2.07944	6.5903	2.19722	0	2.48491
Bzw2	0.693147	0	0	0	0.693147	0	4.04305	6.28786	3.4012	0	1.09861	1.09861	0	0	6.54535	1.60944	1.09861	0	5.81114	0	0.693147	0	0	1.09861	1.09861	0.693147	0	1.38629	5.90536	1.09861	5.54126	0	0	0.693147	1.94591	0	0	1.38629	1.09861	2.07944	1.09861	1.38629	0	1.79176	1.38629	0	1.38629	0	1.60944
C030005K06Rik	0	0	0	0	0	0	0	0	0	0	0	0	0	0	0	0	0	0	0	0	0	0	0	0	0	0	0	0	0	0	0	0	0	0	0	0	0	0	0	0	0	0	0	0	0	0	0	0	0
C030034L19Rik	0	0	0	0	0	0	0	0	0	0	0	0	0	0	0	0	0	0	0	0	0	0	0	0	0	0	0	0	0	0	0	0	0	0	0	0	0	0	0	0	0	0	0	0	0	0	0	0	0
C130036L24Rik	0	0	0	0	0	0	0	0	0	0	0	0	0	0	0	0	0	0	0	0	0	0	0	0	0	0	0	0	0	0	0	0	0	0	0	0	0	0	0	0	0	0	0	0	0	0	0	0	0
C1d	5.76832	0	0	5.88332	0.693147	0	0	0	2.63906	0	1.09861	1.09861	0	0	1.09861	1.60944	1.09861	0	1.09861	0	0.693147	0	0	1.09861	1.09861	0.693147	0	1.38629	1.09861	1.09861	4.89784	5.12396	0	0.693147	1.79176	5.79301	0	1.38629	1.09861	5.35659	1.09861	1.38629	0	1.79176	1.09861	0	1.38629	0	1.60944
C1galt1c1	0	0	0	0	0	0	0	0	0	0	0	0	0	0	0	0	0	0	0	0	0	0	0	0	0	0	0	0	0	0	0	0	0	0	0	0	0	0	0	0	0	0	0	0	0	0	0	0	0
C1qa	0	0	0	0	0	0	0	0	0	0	0	0	0	0	0	0	0	0	0	0	0	0	0	0	0	0	0	0	0	0	0	0	0	0	0	0	0	0	0	0	0	0	0	0	0	0	0	0	0
C1qb	0	0	0	0	0	0	0	0	0	0	0	0	0	0	0	0	0	0	0	0	0	0	0	0	0	0	0	0	0	0	0	0	0	0	0	0	0	0	0	0	0	0	0	0	0	0	0	0	0
C1qbp	0.693147	0	0	0	5.15329	0	0	0	0	0	1.09861	1.09861	0	0	1.09861	5.8693	1.09861	0	1.09861	0	0.693147	0	0	1.09861	1.09861	0.693147	0	1.38629	1.09861	1.09861	0	0	0	0.693147	1.94591	0	0	1.38629	1.09861	2.07944	1.09861	6.15273	5.82895	1.79176	1.38629	5.99894	1.38629	0	1.60944
C1qc	0	0	0	0	0	0	0	0	0	0	0	0	0	0	0	0	0	0	0	0	0	0	0	0	0	0	0	0	0	0	0	0	0	0	0	0	0	0	0	0	0	0	0	0	0	0	0	0	0
C230062I16Rik	0.693147	0	1.94591	1.09861	0.693147	1.94591	0	0	0.693147	0	0.693147	1.09861	0	2.56495	1.09861	1.38629	0.693147	0	1.09861	0	0.693147	0	0	1.09861	0.693147	2.07944	0	1.09861	0.693147	1.09861	0	0	0	0.693147	1.60944	0	0	1.38629	1.79176	2.63906	1.09861	1.09861	0	1.60944	1.38629	1.38629	1.09861	0	1.38629
C230085N15Rik	0	0	0	0	0	0	0	0	0	0	0	0	0	0	0	0	0	0	0	0	0	0	0	0	0	0	0	0	0	0	0	0	0	0	0	0	0	0	0	0.693147	0	0	0	0	0	0	0	0	0
C2cd3	0	0	0	0	0	0	0	0	0	0	0	0.693147	0	0	0.693147	0.693147	0	0	4.97673	0	0	0	0	0.693147	0	0	0	0.693147	0	0.693147	0	0	0	0	5.10595	0	0	0.693147	0.693147	1.09861	0.693147	5.63121	0	0.693147	0.693147	0	0.693147	6.37332	5.64897
C2cd5	0.693147	0	0	0	0	4.35671	0	0	0	0	0.693147	1.09861	0	0	0.693147	1.38629	0.693147	0	1.09861	0	0.693147	5.73334	0	1.09861	0.693147	0.693147	4.97673	1.09861	0.693147	1.09861	5.01728	4.90527	0	0.693147	1.60944	0	0	1.09861	1.09861	1.79176	1.09861	1.09861	0	1.60944	1.09861	0	5.89715	0	1.38629
C330013E15Rik	0	0	0	0	0	0	0	0	0	0	0	0	0	0	0	0	0	0	0	0	0	0	0	0	0	0	0	0	0	0	0	0	0	0	0	0	0	0	0	0	0	0	0	0	0	0	0	0	0
C87436	0.693147	0	0	0	0	0	0	0	0	0	0.693147	0.693147	0	1.94591	0.693147	1.09861	0.693147	0	0.693147	0	0.693147	0	0	0.693147	0.693147	0.693147	0	1.09861	0.693147	0.693147	5.95842	0	0	0	1.38629	0	0	1.09861	0.693147	1.60944	0.693147	1.09861	0	1.38629	0.693147	0	1.09861	0	6.95368
C920009B18Rik	0	0	0	0	0	0	0	0	0	0	0	0	0	0	0	0	0	0	0	0	0	0	0	0	0	0	0	0	0	0	0	0	0	0	0	0	0	0	0	0.693147	0	0	0	0	0	0	0	0	0
Cab39	1.09861	6.30079	6.54535	0	0.693147	0	0	0	0	4.80402	6.04263	1.38629	0	0	1.38629	1.94591	1.38629	0	1.38629	0	1.09861	0.693147	0	1.38629	1.09861	0.693147	0	1.60944	1.09861	1.38629	0	0	0.693147	0.693147	2.07944	0	0	1.60944	1.38629	2.30259	1.38629	1.60944	0	2.07944	1.38629	0	1.60944	0	1.79176
Cab39l	0.693147	0	0	0	0	0	5.7589	0	0	0	0.693147	0.693147	0	0	0.693147	1.09861	0.693147	0	0.693147	0	0.693147	0	0	0.693147	0.693147	0	0	0.693147	0.693147	0.693147	0	0	2.19722	0	1.38629	0	3.52636	5.54518	0.693147	6.2691	6.41836	0.693147	0	1.09861	0.693147	0	0.693147	0	1.09861
Cabin1	0	0	0	0	0	0	5.87493	0	0	0	0	0.693147	0	0	5.55296	0.693147	3.21888	0	0.693147	0	0	0	0	0.693147	0	0	0	0.693147	0	0.693147	0	0	0	0	0.693147	0	0	0.693147	0.693147	1.09861	0.693147	0.693147	0	0.693147	0.693147	0	0.693147	0	0.693147
Cabp7	0	0	0	0	0	0	0	0	0	0	0	0	0	0	0	0	0	0	0	0	0	0	0	0	0	0	0	0	0	0	0	0	0	0	0	0	0	0	0	0	0	0	0	0	0	0	0	0	0
Cactin	0	0	0	0	0	0	0	0	0	0	0	0	0	0	0	0.693147	0	0	0	0	0	0	0	0	0	0	0	0	0	0	0	0	0	0	0.693147	0	0	0	0	0.693147	0	0	0	0.693147	0	0	0	0	0.693147
Cacybp	1.60944	0	0	0	0.693147	0	0	0	0	0.693147	1.38629	1.79176	0	0	1.60944	2.19722	1.60944	0	1.79176	0	1.38629	0.693147	0	1.60944	1.60944	1.09861	4.18965	1.79176	1.60944	1.60944	4.47734	0	0.693147	0.693147	2.3979	0	0	1.94591	6.73815	2.63906	1.79176	1.79176	0	2.3979	1.79176	5.94542	1.79176	6.58893	2.07944
Cage1	0	0	0	0	0	0	0	0	0	0	0	0	0	0	0	0	0	0	0	0	0	0	0	0	0	0	0	0	0	0	0	0	0	0	0	0	0	0	0	0	0	0	0	0	0	0	0	0	0
Calcoco1	0	0	0	0	0	0	0	0	0	0	0	0	0	0	0	0.693147	0	0	0	0	0	0	0	0	0	0	0	0	0	0	0	0	0	0	0.693147	0	0	0	0	0.693147	0	0	0	0.693147	0	0	0	0	0.693147
Calcrl	0	0	0	0	0	0	0	0	0	0	0	0	0	0	0	0	0	0	0	0	0	0	0	0	0	0	0	0	0	0	0	0	0	0	0	0	0	0	0	0	0	0	0	0	0	0	0	0	0
Calm1	5.87774	5.44242	5.59842	4.86753	4.58497	4.99721	5.98896	0	5.12396	5.78996	2.3979	5.80212	0	6.37502	2.48491	4.96981	5.09987	0.693147	7.27379	4.57471	5.54126	5.7869	6.45834	6.85118	2.3979	3.3673	5.57215	2.77259	5.65948	5.49717	6.10032	6.14847	1.09861	5.96101	3.58352	6.05444	6.43935	5.64191	2.56495	5.4161	6.83303	5.83773	6.65544	5.53339	2.83321	7.0076	6.45205	5.273	3.13549
Calm2	1.94591	0	6.85541	5.37064	6.33683	0	6.44889	6.1181	6.24611	1.09861	6.37673	7.13569	6.12687	0	7.02376	3.2581	2.3979	2.48491	2.63906	0	6.02587	1.09861	6.97915	3.17805	6.86066	1.79176	4.45435	6.39859	5.7462	2.56495	5.19296	0	6.31716	7.14362	3.58352	0	5.59471	2.94444	6.9344	6.54965	4.84419	2.77259	6.88653	6.64509	4.00733	5.85507	6.52356	6.94119	3.29584
Calm3	0.693147	4.83628	0	4.36945	0.693147	0	0	0	0	5.84644	1.09861	1.38629	5.04343	0	1.09861	1.79176	1.09861	0	1.38629	0	1.09861	4.49981	0	1.38629	1.09861	0.693147	0	4.82831	1.09861	1.38629	4.8752	0	0.693147	0.693147	2.07944	0	4.31749	1.60944	1.38629	2.19722	1.38629	1.38629	0	1.94591	1.38629	0	1.38629	0	1.79176
Calr	5.50533	4.31749	0	5.97889	2.99573	0	0	0	0	0.693147	1.60944	3.55535	0	0	1.60944	2.30259	1.60944	0	1.79176	0	1.38629	0.693147	3.68888	1.79176	1.60944	1.09861	6.12468	1.94591	3.95124	1.79176	4.5326	0	5.8944	0.693147	2.48491	0	0	2.07944	1.79176	2.70805	1.79176	1.94591	0	2.3979	1.79176	0	1.94591	0	2.19722
Calu	0	0	0	0	0	0	0	0	0	0	0	7.16549	0	0	0	0.693147	0	3.63759	0	0	0	0	0	0	0	0	0	0	0	0	0	0	0	0	0.693147	0	0	0	0	0.693147	0	0	0	0.693147	0	0	0	0	0.693147
Camk1d	0	0	0	0	0	0	0	0	0	0	0	0.693147	0	0	0.693147	0.693147	0	0	5.84644	0	0	0	0	0.693147	0	6.58203	0	0.693147	0	0.693147	0	0	0	0	0.693147	0	0	0.693147	0.693147	5.81711	0.693147	0.693147	0	0.693147	0.693147	0	0.693147	0	0.693147
Camk2d	1.38629	5.03044	6.59304	0	1.09861	0	1.38629	0	0	0.693147	1.79176	1.94591	6.57508	0	1.94591	2.48491	3.68888	5.56068	1.94591	0	1.60944	0.693147	0	1.94591	1.79176	1.09861	0	6.58341	6.19644	1.94591	0	0	3.43399	1.09861	2.70805	0	4.94876	2.30259	1.94591	5.48894	1.94591	3.95124	0	2.63906	2.07944	0	6.03548	0	2.3979
Camk2g	0	0	0	0	0	0	0	0	0	0	0.693147	0.693147	0	0	0.693147	1.09861	0.693147	0	0.693147	0	0	0	0	0.693147	0.693147	0	0	0.693147	0.693147	0.693147	0	0	0	0	1.09861	0	0	0.693147	0.693147	1.38629	0.693147	0.693147	0	1.09861	0.693147	0	0.693147	0	0.693147
Camk4	0.693147	0	0	0	0	0	0	0	0	0	0.693147	0.693147	0	0	0.693147	1.38629	0.693147	0	0.693147	0	0.693147	0	0	0.693147	0.693147	0.693147	0	1.09861	0.693147	0.693147	0	0	0	0	1.38629	0	0	1.09861	0.693147	1.60944	0.693147	1.09861	0	1.38629	1.09861	0	1.09861	0	1.09861
Caml	0	0	0	0	0	0	0.693147	0	0	0	0	0	0	0	0	0	0	0	0	0	0	0	0	0	0	2.56495	0	0	0	0	0	0	0	0	0	0	0	0	0	0	0	0	0	0	0	0	0	0	0
Camta1	0	4.29046	0	0	3.3673	0	0	0	0	0	0	0	0	0	0	0.693147	0	0	0	0	2.89037	0	0	4.82028	0	0	0	0	0	0	0	0	0	0	0.693147	0	0	0.693147	0	0.693147	0	0	2.30259	0.693147	0	0	0	0	0.693147
Camta2	0	0	0	0	0	0	0	0	0	0	0	0	0	0	0	0	0	0	0	0	0	0	0	0	0	0	0	0	0	0	0	0	0	0	0	0	0	0	0	0	0	0	0	0	0	0	0	0	0
Cand1	0	0	0	0	0	0	0	0	0	0	0	0	0	0	0	0.693147	0	0	0	0	0	0	0	0	0	0	0	0.693147	0	0	0	0	0	0	0.693147	0	0	0.693147	0	0.693147	0	0.693147	0	0.693147	0.693147	0	0.693147	0	0.693147
Cant1	0	0	0	0	0	0	0	0	0	0	0	0	0	0	0	0	0	0	0	0	0	0	0	0	0	0	0	0	0	0	0	0	0	0	0	0	0	0	0	0	0	0	0	0	0	0	0	0	0
Canx	1.09861	0	0	0	1.09861	0	6.77308	0	0	0.693147	1.09861	1.38629	0	0	1.38629	4.86753	1.38629	0	1.38629	0	1.09861	0.693147	2.3979	5.90536	1.38629	0.693147	3.71357	1.60944	1.09861	1.38629	0	0	0.693147	0.693147	2.07944	0	0	1.60944	1.38629	2.30259	1.38629	1.60944	0	2.07944	1.60944	0	1.60944	0	1.79176
Cap1	1.79176	5.09375	0	0	1.38629	0	4.94164	0	0	1.09861	5.86079	2.3979	3.13549	5.82305	2.19722	2.89037	2.19722	0	2.3979	0	1.94591	4.60517	0	2.77259	2.19722	5.49717	5.01728	2.48491	2.07944	6.00881	6.51323	4.89035	1.09861	1.38629	3.13549	0	6.18415	5.10595	2.30259	3.3673	2.3979	2.48491	0	3.43399	4.61512	0	6.69084	0	2.77259
Capg	1.38629	0	0	5.92959	1.09861	0	0	6.24222	0	0.693147	1.60944	1.79176	6.48158	6.80239	1.79176	2.30259	1.60944	0	1.79176	5.67675	1.38629	0.693147	0	1.79176	1.60944	1.09861	5.63835	1.94591	1.60944	1.79176	6.57925	6.63726	0.693147	1.09861	2.56495	0	4.70953	2.07944	1.79176	2.77259	6.18002	1.94591	5.78996	2.48491	1.94591	0	1.94591	0	2.19722
Capn1	0	0	0	0	0	0	0	0	0	0	0.693147	0.693147	0	0	0.693147	1.09861	0.693147	0	0.693147	0	0.693147	0	0	0.693147	0.693147	0	0	0.693147	3.21888	0.693147	0	0	0	3.52636	1.09861	0	5.63479	4.66344	0.693147	1.38629	0.693147	0.693147	0	1.09861	0.693147	0	0.693147	0	1.09861
Capn2	0.693147	0	0	0	0	0	0	0	0	0	0.693147	0.693147	0	0	0.693147	1.38629	0.693147	0	0.693147	0	0.693147	0	0	0.693147	0.693147	0.693147	0	1.09861	0.693147	0.693147	0	0	0	0	1.38629	0	0	1.09861	0.693147	1.60944	0.693147	1.09861	0	1.38629	1.09861	0	1.09861	0	1.09861
Capn7	0	0	0	0	0	0	0	0	0	0	0	0.693147	0	0	0.693147	0.693147	0.693147	0	0.693147	0	0	0	0	0.693147	0	0	0	0.693147	0	0.693147	0	0	0	0	1.09861	0	0	0.693147	0.693147	1.09861	0.693147	0.693147	0	0.693147	0.693147	0	0.693147	0	0.693147
Capns1	0.693147	0	0	0	0	5.96101	0	0	0	0	0.693147	0.693147	0	0	0.693147	1.09861	0.693147	0	0.693147	0	0.693147	0	0	0.693147	1.38629	0	0	0.693147	0.693147	0.693147	0	0	5.2575	0	1.38629	0	0	0.693147	0.693147	1.38629	0.693147	4.84419	4.47734	1.09861	0.693147	0	0.693147	0	4.57471
Caprin1	0.693147	0	0	0	0	0	0	0	0	0	0.693147	1.09861	0	0	0.693147	1.38629	0.693147	0	1.09861	0	0.693147	0	0	1.09861	0.693147	0.693147	0	1.09861	0.693147	1.09861	0	0	0	0	1.60944	0	0	1.09861	1.09861	1.79176	1.09861	1.09861	0	1.60944	1.09861	0	1.09861	0	1.38629
Capza1	1.79176	0	0	0	1.38629	0	0	0	0	1.09861	2.07944	2.3979	2.63906	0	2.19722	2.83321	2.07944	0	2.3979	0	1.94591	6.67708	6.04501	7.29912	2.07944	1.60944	0	7.64588	2.07944	2.30259	6.91672	7.24566	1.60944	6.77878	3.09104	6.4599	0	2.63906	6.23441	3.3322	2.30259	2.3979	0	3.04452	6.50578	0	2.48491	0	2.77259
Capza1-ps1	0.693147	0	0	0	0.693147	0	0	0	0	0	1.09861	1.09861	0.693147	0	1.09861	1.60944	1.09861	0	1.09861	0	0.693147	2.48491	0	2.77259	1.09861	0.693147	0	3.82864	1.09861	1.09861	2.77259	2.48491	0	0.693147	1.79176	2.63906	0	1.38629	1.09861	2.07944	1.09861	1.38629	0	1.79176	2.30259	0	1.38629	0	1.60944
Capza2	1.60944	0	0	0	1.09861	0	5.97126	6.35611	6.81783	0.693147	1.94591	5.9108	0	0	2.07944	2.70805	2.07944	6.66185	2.19722	0	1.79176	0.693147	0	2.19722	1.94591	1.38629	0	2.3979	1.94591	2.19722	0	0	6.72022	1.09861	2.99573	0	0	2.48491	2.19722	3.17805	2.19722	2.30259	6.89061	2.89037	2.30259	0	2.3979	0	2.63906
Capzb	1.79176	5.68017	0	5.53733	1.38629	0	0	4.39445	0	4.17439	2.19722	2.3979	0	0	2.30259	6.1181	2.19722	0	2.3979	5.88053	1.94591	1.09861	6.12468	5.56452	2.19722	2.70805	5.81711	2.56495	5.7869	2.3979	5.95842	5.47227	1.09861	1.38629	3.17805	5.8522	0	2.70805	6.31173	3.4012	2.3979	6.36647	0	3.09104	2.48491	0	2.56495	0	2.83321
Card11	0	0	0	0	5.69373	0	0	3.52636	0	0	0.693147	0.693147	0	0	0.693147	0.693147	0.693147	0	0.693147	5.73334	0	0	6.55251	0.693147	0.693147	0	0	0.693147	0.693147	0.693147	0	0	0	0	1.09861	0	0	0.693147	0.693147	1.09861	0.693147	0.693147	0	1.09861	0.693147	0	0.693147	0	0.693147
Card19	0.693147	0	0	4.54329	0.693147	3.04452	0	0	0	0	1.09861	1.09861	0	0	1.09861	1.60944	1.09861	0	4.86753	0	0.693147	4.74493	5.11799	1.09861	1.09861	0.693147	0	5.23644	1.09861	4.82028	0	0	0	0.693147	1.79176	0	4.52179	1.38629	1.09861	1.94591	1.09861	1.09861	0	1.60944	1.09861	5.04343	1.09861	0	1.38629
Card6	0	0	0	0	0	0	0	0	0	0	0.693147	0.693147	0	0	0.693147	0.693147	0.693147	0	0.693147	0	0	0	0	0.693147	0.693147	0	0	0.693147	0.693147	0.693147	0	0	0	0	1.09861	0	0	0.693147	0.693147	1.09861	0.693147	0.693147	0	1.09861	0.693147	0	0.693147	0	0.693147
Carmil2	0	0	0	0	0	0	0	0	0	0	0.693147	0.693147	0	5.02388	0.693147	0.693147	0.693147	0	5.78074	0	0	0	0	0.693147	0.693147	0	0	0.693147	5.62762	0.693147	0	0	0	6.3081	1.09861	0	0	0.693147	0.693147	1.09861	0.693147	0.693147	0	1.09861	0.693147	0	0.693147	0	0.693147
Carnmt1	0	0	0	0	0	0	0	0	0	0	0	0	0	0	0	0.693147	0	0	0	0	0	0	0	0	0	0	0	0.693147	0	0	0	0	0	0	0.693147	0	0	0.693147	0	0.693147	0	0.693147	0	0.693147	0.693147	0	0.693147	0	0.693147
Cars	0	0	0	0	0	0	0	0	0	0	0	0	0	0	0	0	0	0	0	0	0	0	0	0	0	0	0	0	0	0	0	0	0	0	0	0	0	0	0	0	0	0	0	0	0	0	0	0	0
Cars2	0	0	0	0	0	0	0	0	0	0	0	0.693147	0	0	0	0.693147	0	0	0.693147	0	0	0	0	0.693147	0	0	0	0.693147	0	0.693147	0	0	0	0	0.693147	0	0	0.693147	0.693147	1.09861	0.693147	0.693147	0	0.693147	0.693147	0	0.693147	0	0.693147
Casc3	0	0	0	0	0	0	0	0	0	0	0	0	0	0	0	0	0	0	0	0	0	0	0	0	0	0	0	0	0	0	0	0	0	0	0	0	0	0	0	0.693147	0	0	0	0	0	0	0	0	0
Casd1	0	0	0	0	0	0	0	0	0	0	0	0	0	0	0	0	0	0	0	0	0	0	0	0	0	0	0	0	0	0	0	0	0	0	0.693147	0	0	0	0	0.693147	0	0	0	0.693147	0	0	0	0	0
Casp1	1.09861	0	0	0	0.693147	6.54103	0	0	0	0.693147	1.38629	1.60944	0	0	6.66185	1.94591	1.38629	0	1.60944	0	1.09861	0.693147	0	1.38629	6.78106	0.693147	6.4708	1.60944	1.38629	1.60944	5.33272	0	0.693147	0.693147	2.19722	0	0	1.79176	1.38629	2.48491	1.60944	1.60944	0	2.19722	1.60944	0	1.60944	0	1.94591
Casp2	0	0	0	0	0	0	0	0	0	0	0	0	0	0	0	0	0	0	0	0	0	0	0	0	0	0	0	0	0	0	0	0	0	0	0	0	0	0	0	0	0	0	0	0	0	0	0	0	0
Casp3	0	0	0	0	0	0	0	0	0	0	0	0	0	0	0	0	0	0	0	0	0	0	0	0	0	0	0	0	0	0	0	0	0	0	0.693147	0	0	0	0	0.693147	0	0	0	0	0	0	0	0	0
Casp4	0.693147	0	0	0	3.46574	0	0	0	0	0	1.09861	1.38629	0	0	1.09861	1.79176	1.09861	0	1.38629	0	1.09861	0	0	1.09861	1.09861	0.693147	0	1.38629	1.09861	1.09861	0	0	0.693147	0.693147	1.94591	7.08423	4.09434	1.60944	1.09861	2.19722	1.38629	1.38629	0	1.79176	1.38629	0	1.38629	0	1.60944
Casp6	0	0	0	0	0	0	0	0	0	0	0.693147	0.693147	0	0	0.693147	0.693147	0.693147	0	0.693147	0	0	0	0	0.693147	0.693147	0	0	0.693147	0.693147	0.693147	0	0	0	0	1.09861	0	0	0.693147	0.693147	1.09861	0.693147	0.693147	0	1.09861	0.693147	0	0.693147	0	0.693147
Casp7	0	0	0	0	0	0	0	0	0	0	0.693147	0.693147	0	0	0.693147	1.09861	0.693147	0	0.693147	0	4.62497	0	0	0.693147	0.693147	0	0	0.693147	0.693147	0.693147	0	0	0	0	1.09861	0	0	0.693147	0.693147	1.38629	0.693147	0.693147	0	1.09861	6.35263	0	0.693147	0	0.693147
Casp8	1.09861	0	0	0	0.693147	0	0	0	0	0.693147	1.38629	1.60944	0	0	1.38629	1.94591	1.38629	0	1.60944	0	1.09861	0.693147	0	1.38629	1.38629	0.693147	0	1.60944	1.38629	4.52179	0	0	0.693147	6.92166	2.19722	6.63988	0	1.79176	1.38629	2.3979	3.3322	1.60944	6.42811	2.07944	1.60944	0	1.60944	0	1.94591
Casp8ap2	0.693147	0	0	0	0	0	0	0	0	6.57088	0.693147	0.693147	0	0	0.693147	1.09861	0.693147	0	0.693147	0	0.693147	0	0	0.693147	0.693147	0	3.52636	0.693147	0.693147	0.693147	0	0	0	0	1.38629	0	0	1.09861	0.693147	1.38629	0.693147	0.693147	0	1.09861	0.693147	6.12905	0.693147	0	1.09861
Cast	6.84162	0	0	0	0.693147	6.53959	0	0	6.33328	0.693147	1.38629	1.38629	0	0	1.38629	1.94591	1.38629	0	1.38629	0	1.09861	0.693147	0	1.38629	5.54126	0.693147	7.0076	1.60944	1.38629	1.38629	0	0	0.693147	0.693147	2.19722	0	0	1.79176	1.38629	3.09104	6.47851	1.60944	0	4.77068	1.60944	0	1.60944	0	1.79176
Cat	0.693147	0	0	0	6.07304	0	0	0	0	0	0.693147	0.693147	0	6.21461	0.693147	7.37838	0.693147	5.85793	0.693147	0	0.693147	0	0	0.693147	0.693147	0	0	0.693147	0.693147	0.693147	3.89182	0	0	0	1.38629	0	0	1.09861	0.693147	1.60944	0.693147	0.693147	0	1.38629	0.693147	0	0.693147	0	1.09861
Cbarp	0	0	0	0	0	0	0	0	0	0	0	0	0	0	0	0.693147	0	0	0	0	0	0	0	0	0	0	0	0	0	0	0	0	0	0	0.693147	0	0	0.693147	0	0.693147	0	0	0	0.693147	0	0	0	0	0.693147
Cbfa2t3	0	0	0	0	3.4012	0	0	0	0	0	0	0	0	0	0	0	0	0	3.66356	0	0	0	2.99573	0	0	0	0	0	0	0	0	0	0	0	0.693147	0	0	0	0	0.693147	0	0	0	2.89037	0	0	0	0	0
Cbfb	0	0	0	0	5.97381	0	0	0	0	0	0	0.693147	0	0	0.693147	0.693147	0	6.41836	0.693147	0	0	0	0	0.693147	0	0	0	0.693147	4.7362	0.693147	0	0	0	0	0.693147	0	0	0.693147	0.693147	1.09861	0.693147	0.693147	0	0.693147	0.693147	0	0.693147	0	0.693147
Cbl	0	0	0	0	0	0	0	0	0	0	0	0.693147	0	0	0.693147	0.693147	0	0	0.693147	0	0	0	0	0.693147	0	0	0	0.693147	0	0.693147	0	0	0	0	0.693147	0	0	0.693147	0.693147	1.09861	0.693147	0.693147	0	0.693147	0.693147	0	0.693147	0	0.693147
Cblb	1.09861	4.61512	0	5.24175	0.693147	0	0	0	0	0.693147	1.38629	1.60944	0	0	1.38629	2.07944	1.38629	0	1.60944	0	1.09861	0.693147	0	1.60944	1.38629	0.693147	5.22575	1.79176	1.38629	1.60944	5.95324	0	0.693147	0.693147	2.30259	0	0	1.79176	1.60944	2.48491	1.60944	1.60944	0	2.19722	4.06044	0	1.79176	0	1.94591
Cbll1	0	0	0	0	0	0	0	0	0	0	0	0	0	0	0	0	0	0	0	0	0	0	0	0	0	0	0	0	0	0	0	0	0	0	0	0	0	0	0	0	0	0	0	0	0	0	0	0	0
Cbr1	0.693147	0	0	0	0	0	5.42495	0	0	0	0.693147	1.09861	0	0	0.693147	1.38629	0.693147	5.88332	1.09861	0	0.693147	0	0	0.693147	0.693147	0.693147	5.43808	1.09861	0.693147	0.693147	0	0	0	0	1.60944	0	0	1.09861	0.693147	1.79176	0.693147	1.09861	5.25227	5.41165	1.09861	0	1.09861	0	1.09861
Cbwd1	0	0	0	0	0	0	0	0	0	0	2.19722	0	0	0	0	0.693147	0	0	0	0	0	1.94591	0	0	0	0	0	0	0	0	0	0	0	0	0.693147	0	0	0	0	0.693147	0	0	0	0.693147	0	0	0	0	0.693147
Cbx1	0.693147	0	5.31321	0	0.693147	0	0	0	0	0.693147	1.09861	1.38629	4.98361	0	1.38629	1.94591	1.09861	1.60944	1.38629	5.1358	1.09861	0.693147	0	1.38629	1.09861	0.693147	0	1.38629	3.85015	1.38629	0	0	0.693147	0.693147	2.07944	0	1.09861	1.60944	1.38629	2.19722	1.38629	1.38629	0	1.94591	1.94591	0	1.38629	0	1.79176
Cbx3	5.20401	0	0	4.93447	1.38629	5.69036	6.27288	2.56495	0	1.09861	6.57228	2.3979	0	0	5.80212	2.89037	2.19722	0	2.3979	5.40268	5.45532	5.77765	6.18826	6.32972	4.70048	1.60944	0	2.48491	5.11199	4.7185	0	0	6.07764	3.95124	6.42162	5.44674	5.1299	2.63906	2.30259	3.3322	2.30259	2.48491	0	5.98394	2.3979	6.20254	2.48491	0	5.58725
Cbx3-ps6	0	0	0	0	0	0	0	0	0	0	0	0	0	0	0	0	0	0	0	0	0	0	0	0	0	0	0	0	0	0	0	0	0	0	0	0	0	0	0	0	0	0	0	0	0	0	0	0	0
Cbx4	0	0	0	0	0	0	0	0	0	0	0.693147	0.693147	0	0	0.693147	0.693147	0.693147	0	0.693147	0	0	0	0	0.693147	0.693147	0	0	0.693147	0.693147	0.693147	0	0	0	0	1.09861	0	0	0.693147	0.693147	1.09861	0.693147	0.693147	0	1.09861	0.693147	0	0.693147	0	0.693147
Cbx5	0	0	0	0	0	0	0	0	0	0	0	0	0	0	0	0.693147	0	0	0	0	0	0	0	0	0	0	0	0	0	0	0	0	0	0	0.693147	0	0	0	0	0.693147	0	0	0	0.693147	0	0	0	0	0.693147
Cbx7	0	0	0	0	0	0	0	0	0	0	0	0	0	0	0	0	0	0	0	0	0	0	0	0	0	0	0	0	0	0	0	0	0	0	0	0	0	0	0	0	0	0	0	0	0	0	0	0	0
Cbx8	0	0	0	0	0	0	0	0	0	0	0	0	0	0	0	0	0	0	0	0	0	0	0	0	0	0	0	0	0	0	0	0	0	0	0	0	0	0	0	0	0	0	0	0	0	0	0	0	0
Ccar1	1.09861	0	0	0	0.693147	0	0	0	0	0.693147	1.38629	1.60944	0	0	1.38629	1.94591	6.48616	0	1.60944	0	1.09861	0.693147	0	1.38629	1.38629	0.693147	0	1.60944	1.38629	1.38629	0	6.29711	0.693147	0.693147	2.19722	0	0	1.79176	1.38629	2.3979	1.60944	1.60944	0	6.80683	1.60944	0	1.60944	0	1.94591
Ccar2	0	0	0	0	0	0	0	0	0	0	0	0	0	0	0	0.693147	0	0	0	0	0	0	0	0	0	0	0	0	0	0	0	0	0	0	0.693147	0	0	0	0	0.693147	0	0	0	0.693147	0	0	0	0	0.693147
Ccdc107	0	0	0	0	0	0	0	0	0	0	0.693147	0.693147	0	0	0.693147	1.09861	4.18965	0	0.693147	0	0.693147	0	0	0.693147	0.693147	0	0	0.693147	0.693147	0.693147	0	0	0	0	1.09861	0	0	0.693147	5.31812	1.38629	0.693147	0.693147	0	1.09861	0.693147	0	0.693147	0	1.09861
Ccdc115	0	0	0	0	0	0	0	0	0	0	0	0	0	0	0	0	0	0	0	0	0	0	0	0	0	0	0	0	0	0	0	0	0	0	0	0	0	0	0	0	0	0	0	0	0	0	0	0	0
Ccdc117	0	0	0	0	0	0	0	0	0	0	0	0	0	0	0	0	0	0	0	0	0	0	0	0	0	0	0	0	0	0	0	0	0	0	0	0	0	0	0	0	0	0	0	0	0	0	0	0	0
Ccdc12	1.60944	0	0	5.02388	3.61092	0	0	5.0689	0	5.31321	1.94591	5.63835	5.38907	0	2.07944	2.70805	2.07944	0	2.19722	4.8752	1.79176	0.693147	0	2.19722	2.07944	1.38629	0	2.3979	1.94591	2.19722	3.85015	0	1.09861	1.09861	6.19236	4.70048	0	2.48491	2.19722	3.21888	2.19722	2.30259	0	2.89037	2.30259	0	2.3979	5.64191	2.63906
Ccdc124	1.09861	0	0	4.43082	0.693147	0	2.63906	0	0	0.693147	1.38629	1.60944	0	5.45104	1.38629	1.94591	1.38629	5.14166	1.60944	0	1.09861	0.693147	0	1.38629	1.38629	0.693147	0	1.60944	1.38629	1.38629	4.46591	0	0.693147	0.693147	2.19722	0	0	1.79176	5.273	2.3979	4.31749	1.60944	0	2.07944	4.44265	0	1.60944	0	1.94591
Ccdc125	0	0	0	0	0	0	0	0	0	0	0	0	0	3.55535	0	0	0	0	0	0	0	0	0	0	0	0	0	0	0	0	0	0	0	0	0	0	0	0	0	3.61092	0	0	0	0	0	0	0	0	0
Ccdc126	0	0	0	0	0	0	0	0	0	0	0	0	0	0	0	0	0	0	0	0	0	0	0	0	0	0	0	0	0	0	0	0	0	0	0	0	0	0	0	0	0	0	0	0	0	0	0	0	0
Ccdc127	0	0	0	0	0	0	0	0	0	0	0	0	0	0	0	0	0	0	0	0	0	0	0	0	0	0	0	0	0	0	0	0	0	0	0	0	0	0	0	0	0	0	0	0	0	0	0	0	0
Ccdc130	0	0	0	0	0	0	0	0	0	0	0	0	0	0	0	0	0	0	0	0	0	0	0	0	0	0	0	0	0	0	0	0	0	0	0	0	0	0	0	0	0	0	0	0	0	0	0	0	0
Ccdc137	0	0	0	0	0	0	0	0	0	0	0	0	0	0	0	0	0	0	0	0	0	0	0	0	0	0	0	0	0	0	0	0	0	0	0	0	0	0	0	0.693147	0	0	0	0	0	0	0	0	0
Ccdc152	0	0	0	0	0	0	0	0.693147	0	0	0.693147	0.693147	0	0	0.693147	0.693147	0.693147	0	0.693147	0.693147	0	0	0	0.693147	0.693147	0	0	0.693147	0.693147	0.693147	0	0	0	0	1.09861	0	0	0.693147	0.693147	1.09861	0.693147	0.693147	0	1.09861	0.693147	0	0.693147	0	0.693147
Ccdc174	0.693147	0	0	0	0	0	0	0	0	0	0.693147	1.09861	0	0	0.693147	1.38629	0.693147	0	1.09861	0	0.693147	0	0	0.693147	0.693147	0.693147	0	1.09861	0.693147	0.693147	0	0	0	0	1.38629	0	0	1.09861	0.693147	1.60944	0.693147	1.09861	0	1.38629	1.09861	0	1.09861	0	1.09861
Ccdc186	0	0	0	0	0	0	0	0	0	0	0	0	0	0	0	0.693147	0	0	0	0	0	0	0	0	0	0	0	0.693147	0	0	0	0	0	0	0.693147	0	0	0.693147	0	0.693147	0	0.693147	0	0.693147	0	0	0.693147	0	0.693147
Ccdc191	0	0	0	0	0	0	0	0	0	0	0	0	0	0	0	0	0	0	0	0	0	0	0	0	0	0	0	0	0	0	0	0	0	0	0	0	0	0	0	0	0	0	0	0	0	0	0	0	0
Ccdc22	0	0	0	0	0	0	0	0	0	0	0	0	0	0	0	0	0	0	0	0	0	0	0	0	0	0	0	0	0	0	0	0	0	0	0	0	0	0	0	0	0	0	0	0	0	0	0	0	0
Ccdc25	0	0	4.80402	0	0	0	0	0	0	0	0.693147	0.693147	4.81218	0	0.693147	0.693147	0.693147	0	0.693147	0	0	0	0	7.07665	0.693147	5.3033	0	0.693147	0.693147	0.693147	0	0	0	0	1.09861	2.83321	0	0.693147	0.693147	1.09861	0.693147	0.693147	0	1.09861	0.693147	0	0.693147	0	0.693147
Ccdc28a	0	6.03787	0	0	0	0	0	0	0	0	0.693147	0.693147	0	0	0.693147	1.09861	0.693147	0	0.693147	0	0.693147	0	0	0.693147	0.693147	0	0	1.09861	0.693147	0.693147	0	0	0	0	1.09861	0	0	0.693147	0.693147	1.38629	0.693147	0.693147	0	1.09861	0.693147	0	0.693147	0	1.09861
Ccdc28b	0	0	0	0	0	1.38629	0	0	0	0	0	0.693147	3.68888	0	0	0.693147	0	0	0.693147	0	0	0	5.53733	0.693147	0	0	0	0.693147	0	0.693147	0	0	0	0	0.693147	0	4.8828	0.693147	0.693147	1.09861	0.693147	0.693147	0	0.693147	0.693147	0	0.693147	0	0.693147
Ccdc34	0	0	0	0	0	0	0	0	0	0	0	0	0	0	0	0	0	0	0	0	0	0	0	0	0	0	0	0	0	0	0	0	0	0	0	0	0	0	0	0	0	0	0	0	0	0	0	0	0
Ccdc47	0.693147	6.44095	0	0	0.693147	0	0	0	0	0	1.09861	1.38629	0	0	1.09861	1.79176	1.09861	6.62672	1.38629	0	6.12468	0	0	1.09861	1.09861	0.693147	0	1.38629	1.09861	1.09861	5.8522	0	0.693147	0.693147	1.94591	0	0	1.60944	1.09861	2.07944	1.38629	1.38629	0	1.79176	1.38629	0	5.87774	0	1.60944
Ccdc50	0	0	0	0	0	0	0	0	0	0	0	0.693147	0	0	0.693147	0.693147	0.693147	6.22258	0.693147	0	0	0	0	0.693147	0	0	0	0.693147	0	0.693147	5.72031	0	0	0	1.09861	0	4.20469	0.693147	0.693147	1.09861	0.693147	0.693147	0.693147	0.693147	0.693147	0	0.693147	0	0.693147
Ccdc58	0	0	0	0	0	0	0	0	0	0	0	0	0	0	0	0	0	0	0	0	0	0	0	0	0	0	0	0	0	0	0	0	0	0	0.693147	0	0	0	0	0.693147	0	0	0	0.693147	0	0	0	0	0
Ccdc59	0.693147	0	0	0	0.693147	0	0	0	0	0	1.09861	1.09861	5.54126	5.63121	1.09861	1.60944	1.09861	0	1.09861	4.78749	0.693147	0	5.59099	1.09861	1.09861	0.693147	0	1.38629	1.09861	1.09861	0	0	0	0.693147	1.79176	0	0	1.38629	1.09861	2.07944	1.09861	1.38629	0	1.79176	4.70048	0	1.38629	0	1.60944
Ccdc6	0	0	0	0	0	0	0	0	0	0	0	0	0	0	0	0	0	0	0	0	0	0	0	0	0	0	0	0	0	0	0	0	0	0	0	0	0	0	0	0.693147	0	0	0	0	0	0	0	0	0
Ccdc66	0	0	0	0	0	0	0	0	0	0	0	0	0	0	0	0	0	0	0	0	0	0	0	0	0	0	0	0	0	0	0	0	0	0	0	0	0	0	0	0	0	0	0	0	0	0	0	0	0
Ccdc69	1.09861	0	0	0	4.68213	0	0	0	0	0.693147	1.09861	1.38629	0	6.44572	1.38629	1.94591	1.38629	5.743	1.38629	0	1.09861	0.693147	0	1.38629	1.38629	0.693147	0	1.60944	1.09861	1.38629	5.32301	0	6.2186	0.693147	2.07944	0	0	1.60944	1.38629	2.30259	1.38629	1.60944	5.49717	5.17048	1.60944	0	1.60944	0	1.79176
Ccdc71	0	0	0	0	0	0	0	0	0	0	0	0	0	0	0	0	0	0	0	0	0	0	0	0	0	0	0	0	0	0	0	0	0	0	0	0	0	0	0	0	0	0	0	0	0	0	0	0	0
Ccdc77	0	0	0	0	0	0	0	0	0	0	0	0	0	0	0	0	0	0	0	0	0	0	0	0	0	0	0	0	0	0	0	0	0	0	0	0	0	0	0	0	0	0	0	0	0	0	0	0	0
Ccdc82	0.693147	0	0	0	0	0	0	0	0	0	0.693147	1.09861	0	6.82655	0.693147	1.38629	0.693147	0	1.09861	0	0.693147	0	0	0.693147	0.693147	0.693147	0	5.14166	0.693147	0.693147	0	0	0	0	1.60944	0	0	1.09861	0.693147	1.79176	1.09861	1.09861	0	2.30259	1.09861	0	1.09861	0	1.38629
Ccdc84	0	0	0	0	0	0	0	0	0	0	0.693147	0.693147	0	0	0.693147	1.09861	0.693147	0	0.693147	0	0.693147	0	0	0.693147	6.89972	0	0	0.693147	0.693147	0.693147	0	0	0	0	1.09861	0	0	0.693147	0.693147	1.38629	0.693147	6.59167	0	1.09861	5.86363	0	0.693147	0	1.09861
Ccdc85b	0	0	0	0	4.46591	0	4.40672	0	0	0	1.79176	0	0	0	4.46591	0	0	0	0	0	0	0	0	0	0	0	0	0	0	0	0	0	0	0	0	0	0	0	5.33754	4.45435	0	0	0	0	0	0	0	5.03695	0
Ccdc86	0	0	0	0	0	0	0	0	0	0	0	0	0	0	0	0	0	0	0	0	0	0	0	0	0	0	0	0	0	0	0	0	0	0	0	0	0	0	0	0	0	0	0	0	0	0	0	0	0
Ccdc88b	0	0	0	0	4.47734	0	0	0	0	0	0	0	0	0	0	0.693147	0	0	0	0	0	0	0	0	0	0	0	4.46591	0	0	0	0	0	0	0.693147	0	0	0.693147	0	0.693147	0	0	0	0.693147	0	0	0	0	0.693147
Ccdc88c	0.693147	0	0	0	0	0	0	0	0	0	0.693147	1.09861	6.56948	0	0.693147	1.38629	0.693147	0	1.09861	4.21951	6.47697	0	0	1.09861	0.693147	0.693147	0	1.09861	0.693147	3.3673	0	0	0	0	1.60944	0	0	1.09861	1.09861	1.79176	1.09861	1.09861	0	1.60944	1.09861	0	1.09861	0	1.38629
Ccdc90b	0	0	0	0	0	0	0	0	0	0	0	0	0	0	0	0	0	0	0	0	0	0	0	0	0	0	0	0	0	0	0	0	0	0	0	0	0	0	0	0	0	0	0	0	0	0	0	0	0
Ccdc92	0.693147	0	0	0	0	0	0	0	0	0	0.693147	0.693147	0	0	0.693147	1.09861	0.693147	0	0.693147	0	0.693147	0	0	0.693147	0.693147	0	0	0.693147	0.693147	0.693147	0	5.68017	0	6.18415	1.60944	0	0	1.09861	0.693147	1.60944	0.693147	0.693147	0	1.38629	5.52545	0	0.693147	0	1.09861
Ccdc97	0	0	0	0	0	0	0	0	0	0	0	0	0	0	0	0.693147	0	0	0	0	0	0	0	0	0	0	0	0	0	0	0	0	0	0	0.693147	0	0	0	0	0.693147	0	0	0	0.693147	0	0	0	0	0
Ccl5	0	0	0	0	0	0	0	0	0	0	0	0	0	0	0	0	0	0	0	0	0	0	0	0	0	0	0	0	0	7.77107	0	0	0	0	0.693147	0	0	0	0	0.693147	4.96284	0	0	0.693147	0	0	0	0	0
Ccm2	1.38629	0	0	0	0.693147	0	0	0	0	0.693147	5.03695	1.79176	0	0	1.79176	2.30259	1.60944	0	1.79176	0	1.38629	0.693147	0	1.79176	1.60944	1.09861	0	1.94591	1.60944	1.79176	6.02102	0	0.693147	1.09861	2.56495	0	0	2.07944	2.99573	2.77259	1.79176	1.94591	0	2.48491	1.94591	0	1.94591	0	2.19722
Ccn4	0	0	0	0	0	0	0	0	0	0	0	0	0	0	0	0.693147	0	0	0	0	0	0	0	0	0	0	0	0	0	0	0	0	0	0	0.693147	0	0	0	0	0.693147	0	0	0	0.693147	0	0	0	0	0
Ccnc	0	0	0	0	0	0	0	0	0	0	0	0	0	0	0	0	0	0	0	0	0	0	0	0	0	0	0	0	0	0	0	0	0	0	0	0	0	0	0	0.693147	0	0	0	0	0	0	0	0	0
Ccnd2	1.79176	0	6.53379	5.24702	7.09838	0	6.72863	7.02287	6.04973	1.09861	6.87316	2.48491	0	0	2.30259	2.99573	6.10479	0.693147	2.63906	6.55251	5.89164	4.2485	5.35659	2.3979	2.19722	6.51767	6.06379	2.56495	7.00125	2.3979	6.03548	6.99026	4.70953	7.4061	3.29584	0	6.35437	2.83321	2.3979	3.52636	6.76388	2.56495	5.81711	6.43455	5.0814	6.00881	6.42325	0	2.89037
Ccnd3	1.60944	0	0	0	5.64545	0	5.8861	0	0	6.68586	1.94591	2.19722	0	0	1.94591	2.63906	6.59167	6.3613	2.19722	4.77912	1.79176	5.88332	0	2.07944	1.94591	2.07944	5.82008	2.30259	1.94591	2.07944	0	5.86647	1.09861	1.09861	2.89037	0	0	2.3979	6.56386	3.09104	4.81218	2.19722	4.75359	2.77259	4.92725	0	2.30259	0	2.56495
Ccndbp1	0.693147	0	0	0	0.693147	0	0	0	0	6.42649	1.09861	1.38629	0	0	1.38629	1.79176	1.09861	0	1.38629	0	3.93183	0.693147	0	1.38629	1.09861	0.693147	6.00389	5.03044	1.09861	1.38629	5.47646	6.00635	0.693147	0.693147	2.07944	0	0	1.60944	1.38629	2.30259	1.38629	1.38629	1.79176	1.94591	1.38629	0	1.60944	0	1.79176
Ccne1	0	0	0	0	0	0	0	0	0	0	0	0	0	0	0	0	0	0	0	0	0	0	0	0	0	0	0	0	0	0	0	0	0	0	0	0	0	0	0	0	0	0	0	0	0	0	0	0	0
Ccng1	1.09861	0	0	5.37528	6.38519	0	0	0	6.33505	0.693147	1.09861	1.38629	0	0	1.38629	1.94591	1.38629	6.79571	1.38629	0	1.09861	0.693147	6.66568	1.38629	6.87626	0.693147	0	1.60944	1.38629	1.38629	0	0	0.693147	1.38629	2.19722	0	0	1.79176	1.38629	2.3979	1.38629	1.60944	0	2.07944	1.60944	0	5.26786	0	7.08003
Ccnh	0.693147	0	0	0	0	0	0	0	0	0	0.693147	1.09861	0	0	0.693147	1.38629	0.693147	0	0.693147	0	0.693147	1.09861	5.81114	0.693147	2.89037	0.693147	0	1.09861	6.01616	0.693147	0	0	5.68698	0	1.38629	0	0	1.09861	5.65249	5.99146	0.693147	1.09861	4.56435	1.38629	1.09861	0	1.09861	0	1.09861
Ccni	0.693147	0	0	0	0	0	0	0	0	0	0.693147	1.09861	1.60944	0	0.693147	1.38629	0.693147	0	1.09861	0	0.693147	0	0	0.693147	0.693147	0.693147	0	1.09861	0.693147	0.693147	2.70805	0	0	0	1.60944	3.61092	0	1.09861	0.693147	1.79176	0.693147	1.09861	0	1.38629	1.09861	0	1.09861	0	1.09861
Ccnk	0	0	0	0	0	0	3.21888	0	0	0	3.2581	0.693147	0	0	0	0.693147	0	0	0.693147	0	0	0	0	0.693147	0	0	0	0.693147	0	0.693147	0.693147	0	0	0	0.693147	0	5.68698	0.693147	0.693147	1.09861	0.693147	0.693147	0	0.693147	0.693147	0	0.693147	0	0.693147
Ccnl1	1.60944	0	3.29584	6.24998	1.09861	0	0	0	0	0.693147	1.94591	2.19722	0	0	2.07944	2.63906	1.94591	0	2.19722	0	1.79176	0.693147	0	2.07944	6.08904	6.66313	0	7.0859	1.94591	2.07944	0	0	1.09861	1.09861	2.89037	0	0	2.3979	2.07944	3.13549	2.07944	6.94698	0	2.83321	6.1506	0	2.30259	0	2.56495
Ccnl2	6.75344	0	6.59167	0	1.38629	0	0	0	6.12468	3.13549	2.07944	6.77308	0	0	2.19722	2.89037	7.23778	7.07072	2.3979	0	6.50429	1.09861	6.9921	2.30259	2.19722	1.60944	6.50877	2.48491	2.07944	2.30259	0	5.18178	1.09861	7.25841	3.13549	6.59167	0	2.63906	6.74759	6.3315	5.85507	2.48491	0	3.04452	2.3979	0	7.08171	0	2.77259
Ccnq	0	0	0	0	0	0	3.91202	0	0	0	0	0.693147	0	0	0	0.693147	0	0	0.693147	0	0	0	0	0.693147	6.25575	0	0	0.693147	0	0.693147	0	0	0	6.23048	0.693147	0	0	0.693147	0.693147	1.09861	0.693147	6.40026	0	0.693147	0.693147	0	0.693147	6.43615	0.693147
Ccnt1	0.693147	0	0	0	0.693147	0	0	0	6.21261	0	1.09861	1.38629	0	0	1.09861	1.79176	3.29584	0	1.38629	0	1.09861	0	0	1.09861	1.09861	0.693147	6.55251	1.38629	1.09861	1.38629	0	0	0.693147	0.693147	1.94591	0	0	1.60944	1.38629	2.19722	1.38629	1.38629	0	1.94591	1.38629	0	1.38629	0	1.60944
Ccnt2	1.09861	0	0	0	0.693147	7.25559	0	0	0	7.23418	1.38629	1.60944	0	0	1.38629	1.94591	1.38629	0	1.60944	0	5.7462	5.72685	0	1.38629	6.19236	0.693147	0	6.04025	7.1507	1.38629	0	0	0.693147	0.693147	2.19722	0	5.73334	1.79176	5.60212	2.3979	1.38629	1.60944	0	2.07944	1.60944	0	1.60944	0	6.10256
Ccny	0	0	0	0	0	0	0	0	0	0	0	0.693147	0	0	0	0.693147	0	0	0.693147	0	0	0	0	0	0	0	0	0.693147	0	0	0	0	0	0	0.693147	0	0	0.693147	0	1.09861	0.693147	0.693147	0	0.693147	0.693147	0	0.693147	0	0.693147
Ccpg1	0	0	0	0	0	0	0	0	0	0	0.693147	0.693147	0	0	0.693147	0.693147	0.693147	0	0.693147	0	0	0	0	0.693147	0.693147	0	0	0.693147	0.693147	0.693147	0	0	0	0	1.09861	0	0	0.693147	0.693147	1.09861	0.693147	0.693147	0	1.09861	0.693147	0	0.693147	0	0.693147
Ccr2	0	0	0	0	0	0	0	0	0	0	6.54535	0	0	0	0	0	0	0	0	0	0	0	0	0	0	3.97029	0	0	0	1.38629	0	0	0	0	0	0	0	0	0	0.693147	0	0	0	0	0	0	0	0	0
Ccr7	1.79176	0	0	0	6.03309	0	0	0	0	1.09861	2.07944	2.3979	0	0	2.19722	2.83321	2.07944	0	2.3979	0	1.94591	1.09861	0	2.30259	6.60665	6.64249	0	2.48491	2.07944	2.30259	5.93225	0	1.09861	1.38629	3.09104	0	0	2.63906	2.30259	3.3322	2.30259	2.48491	0	3.04452	2.3979	0	2.48491	0	2.77259
Ccr8	0	0	0	0	0	0	0	0	0	0	0	0.693147	0	0	0	0.693147	0	0	0.693147	0	0	0	0	0	0	0	0	0.693147	0	0.693147	0	0	0	0	0.693147	0	0	0.693147	0	1.09861	0.693147	0.693147	0	0.693147	0.693147	0	0.693147	0	0.693147
Ccrl2	0	0	0	0	0	0	0	0	0	0	0	0	0	0	0	0	0	0	0	0	0	0	0	0	0	0	0	0	0	0	0	0	0	0	0.693147	0	0	0	0	0.693147	0	0	0	0.693147	0	0	0	0	0
Ccs	0.693147	0	0	0	0	0	0	0	0	0	0.693147	0.693147	0	0	0.693147	1.38629	0.693147	0	0.693147	0	0.693147	0	0	0.693147	0.693147	0.693147	0	1.09861	0.693147	0.693147	0	0	0	0	1.38629	0	0	1.09861	0.693147	1.60944	0.693147	1.09861	0	1.38629	1.09861	0	1.09861	0	1.09861
Ccser2	0	0	0	0	0	0	0	0	0	0	0.693147	0.693147	7.05962	0	0.693147	1.09861	0.693147	0	4.45435	0	0	0	0	0.693147	0.693147	0	5.90808	0.693147	0.693147	0.693147	6.49072	0	0	0	1.09861	0	0	0.693147	0.693147	1.38629	0.693147	0.693147	0	1.09861	4.80402	0	0.693147	0	0.693147
Cct2	1.09861	0	0	0	5.51343	0	5.73657	0	0	0.693147	1.38629	1.60944	0	0	1.60944	2.19722	1.38629	0	1.60944	0	1.38629	0.693147	0	1.60944	6.38012	1.09861	6.18208	1.79176	1.38629	4.66344	0	0	0.693147	0.693147	2.3979	6.72383	0	1.94591	1.60944	2.63906	1.60944	1.79176	0	2.30259	1.79176	6.77878	1.79176	0	2.07944
Cct3	1.09861	0	0	6.36647	0.693147	0	0	0	0	0.693147	1.38629	1.38629	0	0	1.38629	1.94591	1.38629	0	1.38629	0	1.09861	0.693147	3.78419	1.38629	1.38629	0.693147	0	1.60944	1.38629	1.38629	0	0	0.693147	0.693147	2.19722	6.58893	0	1.79176	1.38629	2.3979	1.38629	1.60944	0	2.07944	1.60944	0	1.60944	0	1.79176
Cct4	6.36475	0	0	0	5.04343	6.50728	0	0	0	0.693147	1.60944	1.94591	0	0	1.79176	6.72743	1.60944	0	1.94591	0	1.38629	0.693147	0	1.79176	6.78106	1.09861	0	3.04452	1.60944	1.79176	0	6.3315	0.693147	1.09861	2.63906	0	0	2.19722	1.79176	2.83321	1.94591	1.94591	0	2.56495	1.94591	0	7.11964	0	2.30259
Cct5	1.60944	0	0	0	1.09861	0	0	0	0	5.71373	1.79176	2.07944	0	0	1.94591	6.27852	1.94591	6.81454	2.07944	0	1.60944	0.693147	5.69373	2.07944	1.94591	1.38629	0	2.19722	1.94591	2.07944	0	6.14204	0.693147	1.09861	2.83321	6.27664	0	2.3979	6.42162	3.09104	3.66356	2.19722	0	5.87774	2.19722	0	2.30259	0	2.48491
Cct6a	0.693147	0	0	0	4.14313	0	0	4.17439	0	0.693147	1.09861	1.38629	0	5.23111	1.38629	1.79176	1.09861	0	1.38629	0	1.09861	0.693147	0	1.38629	1.09861	0.693147	6.15698	1.60944	1.09861	1.38629	0	0	0.693147	0.693147	2.07944	0	0	3.98898	1.38629	2.30259	1.38629	1.38629	0	1.94591	1.38629	0	1.60944	0	1.79176
Cct7	1.38629	0	0	0	1.09861	0	0	0	0	0.693147	1.60944	1.94591	0	0	1.79176	2.3979	1.60944	0	1.94591	0	1.38629	0.693147	5.83773	1.79176	1.60944	1.09861	6.37332	2.07944	1.79176	1.79176	0	0	0.693147	1.09861	2.63906	0	0	2.19722	1.79176	2.83321	1.94591	1.94591	2.30259	2.56495	1.94591	0	2.07944	0	2.30259
Cct8	1.38629	0	0	6.26149	1.09861	0	0	0	0	0.693147	1.79176	5.37064	6.71296	6.2691	1.94591	2.56495	1.79176	0	2.07944	0	1.60944	0.693147	0	1.94591	1.79176	1.38629	4.94164	4.77068	1.79176	2.07944	0	0	0.693147	1.09861	2.83321	0	0	2.30259	1.94591	2.99573	2.07944	2.19722	0	2.70805	2.07944	0	2.19722	0	6.1591
Ccz1	0	0	0	0	0	0	0	0	0	0	0	0	0	0	0	0	0	0	0	0	0	0	0	0	0	0	0	0	0	0	0	0	0	0	0	0	0	0	0	0	0	0	0	0	0	0	0	0	0
Cd164	1.60944	0	6.97635	0	5.96101	0	0	0	0	1.09861	2.07944	2.30259	7.07834	4.85203	2.19722	5.77455	2.07944	0	2.30259	4.26268	1.79176	1.09861	0	2.19722	2.07944	1.38629	0	2.3979	2.07944	2.19722	2.89037	6.41999	1.09861	1.38629	3.04452	0	0	2.56495	2.19722	3.2581	6.37332	2.3979	0	2.94444	2.30259	2.30259	2.3979	0	2.70805
Cd1d1	0.693147	0	0	0	0.693147	0	0	0	0	0	1.09861	1.09861	0	0	1.09861	1.60944	1.09861	0	1.09861	0	0.693147	0	0	6.59441	1.09861	0.693147	0	1.38629	1.09861	1.09861	0	0	0	0.693147	1.79176	0	0	1.38629	1.09861	6.59441	1.09861	1.09861	0	1.79176	1.09861	6.41346	1.38629	0	1.60944
Cd2	6.54679	6.56808	0	0	7.02019	6.73221	6.37502	6.02828	0	1.09861	6.52209	5.71043	6.04263	5.69373	2.3979	3.13549	5.78996	5.82895	6.31173	5.62762	5.67675	5.56834	0	2.48491	6.76388	5.77765	5.27811	5.94542	5.67332	2.48491	0	6.07304	1.09861	4.18965	8.07403	0	3.82864	6.45677	6.12249	3.73767	5.61313	6.49527	6.65544	3.3322	4.70953	6.97261	2.70805	0	7.13489
Cd200	1.38629	0	0	0	6.01859	0	0	0	6.2804	0.693147	7.09838	2.07944	0	0	1.94591	6.63463	1.79176	4.5326	2.07944	0	2.56495	0.693147	3.09104	1.94591	6.86693	1.38629	0	2.19722	2.63906	1.94591	0	0	0.693147	1.09861	2.77259	5.33272	7.40853	2.30259	1.94591	2.99573	2.07944	2.07944	6.73697	2.70805	6.34564	0	2.19722	0	2.3979
Cd22	0	0	0	0	0	0	0	0	0	0	0	0.693147	0	0	0.693147	0.693147	0	0	0.693147	0	0	0	5.17615	6.14847	0	0	0	0.693147	0	0.693147	0	6.55678	0	0	0.693147	0	0	0.693147	0.693147	1.09861	0.693147	0.693147	0	0.693147	0.693147	0	0.693147	0	0.693147
Cd226	0.693147	0	0	0	0.693147	0	0	0	0	0	1.09861	1.38629	0	0	1.09861	1.79176	1.09861	0	1.38629	3.52636	1.09861	0	0	1.09861	3.3322	0.693147	0	1.38629	1.09861	6.64379	4.95583	5.6204	0.693147	0.693147	1.94591	0	0	1.60944	1.09861	2.07944	1.38629	1.38629	0	4.46591	1.38629	0	1.38629	0	1.60944
Cd247	5.84644	6.29342	0	0	5.66643	6.60935	0	6.68211	0	4.67283	1.79176	2.07944	0	0	1.94591	2.56495	6.82546	0	2.99573	0	6.92067	0.693147	0	4.23411	1.94591	1.38629	0	2.19722	6.3081	6.50279	3.93183	5.98141	6.73459	1.09861	2.83321	1.79176	6.6733	2.3979	2.07944	3.04452	5.22036	2.19722	0	2.77259	2.19722	0	3.46574	0	2.48491
Cd27	2.63906	5.98394	0	0	1.38629	0	5.46806	5.51343	0	6.2106	6.07764	6.6695	0	0	2.30259	2.99573	2.19722	0.693147	5.17048	4.35671	4.76217	1.09861	6.22456	2.3979	2.19722	1.60944	5.72359	2.63906	4.30407	6.56103	0	0	1.94591	1.38629	3.2581	5.0814	0	6.3081	6.43455	5.1985	2.48491	6.13123	0	3.17805	2.56495	0	2.63906	0	6.13556
Cd274	0	0	0	0	0	0	0	0	0	0	0.693147	0.693147	0	0	0.693147	1.09861	0.693147	0	0.693147	0	0.693147	0	0	0.693147	0.693147	0	0	0.693147	0.693147	0.693147	0	0	0	0	1.09861	0	0	0.693147	0.693147	1.38629	0.693147	0.693147	0	1.09861	0.693147	0	0.693147	0	1.09861
Cd28	1.79176	6.2653	6.68336	5.69373	1.38629	0	6.07535	6.19848	7.35628	1.09861	2.19722	2.48491	0	7.43011	6.88449	2.99573	7.26543	5.81711	2.48491	0	7.0282	1.09861	0	6.38688	2.19722	4.92725	6.13556	2.63906	2.19722	2.3979	5.69373	0	6.56808	7.02731	6.83195	6.04737	0	3.43399	6.3699	3.49651	5.57973	2.56495	0	5.26786	2.56495	0	2.63906	0	2.89037
Cd2ap	0	0	0	0	0	0	0	0	0	0	0	0	0	0	0	0	0	0	0	0	0	0	0	0	0	0	0	0	0	0	0	0	0	0	0	0	0	0	0	0	0	0	0	0	0	0	0	0	0
Cd2bp2	0	0	0	0	0	0	0	0	0	0	0.693147	0.693147	0	0	3.91202	0.693147	0.693147	0	0.693147	2.48491	0	0	0	0.693147	0.693147	0	0	0.693147	0.693147	0.693147	0	0	0	0	1.09861	0	0	0.693147	0.693147	1.09861	0.693147	0.693147	0	1.09861	0.693147	0	0.693147	0	0.693147
Cd37	1.79176	5.16479	0	0	5.52146	0	0	0	5.76519	6.12468	6.18415	3.73767	2.89037	7.19519	2.30259	2.89037	2.19722	5.62762	4.44265	0	1.94591	1.09861	0	6.04501	5.07517	1.60944	4.91998	6.62407	6.50877	2.30259	5.15906	5.52146	6.16961	6.1334	3.17805	5.58725	0	2.70805	2.30259	3.4012	2.3979	3.8712	6.47543	3.09104	2.48491	0	5.9108	6.31536	2.83321
Cd3d	6.25383	5.78074	6.24804	5.59099	6.28227	6.50129	5.54908	6.46147	5.09375	6.84482	4.47734	2.63906	6.47697	0	6.04263	5.16479	5.273	6.02828	2.70805	5.4848	5.52146	5.67332	0	2.48491	2.3979	5.01728	4.60517	2.77259	6.78897	2.56495	4.69135	5.92959	6.25383	5.26269	4.8828	5.86647	0.693147	2.94444	5.96615	5.59099	6.27664	4.29046	6.00635	3.4012	5.14166	5.18739	5.80814	0	3.09104
Cd3e	1.79176	4.07754	4.04305	3.58352	5.826	4.23411	5.72359	4.8828	4.96284	4.76217	3.68888	4.72739	5.03695	4.72739	2.77259	4.61512	7.44249	5.6058	5.16479	2.89037	5.83481	4.96284	4.56435	5.19296	4.69135	4.52179	5.42935	2.77259	5.73979	2.48491	3.04452	4.7362	5.8944	5.97635	3.43399	5.52943	0	5.46806	5.54518	3.95124	5.26786	4.68213	3.49651	4.93447	5.45532	6.1591	5.54126	4.38203	5.1358
Cd3eap	0	0	0	0	0	0	0	0	0	0	0	0	0	0	0	0	0	0	0	0	0	0	0	0	0	0	0	0	0	0	0	0	0	0	0	0	0	0	0	0	0	0	0	0	0	0	0	0	0
Cd3g	5.67675	5.99894	7.1333	6.11589	6.72743	5.78383	6.89568	6.72263	5.09375	7.16549	5.44242	4.57471	6.50877	0	1.38629	6.56386	6.95177	7.60738	1.60944	6.91274	5.3033	6.30992	5.61313	2.94444	7.07665	5.66988	5.60947	6.35784	7.20341	7.04839	6.10256	6.67203	6.62274	6.84482	6.89669	5.36129	6.24998	6.99485	5.76205	7.25064	6.49677	7.21598	6.50429	2.3979	5.94017	6.06611	6.66058	6.37843	6.86171
Cd4	6.47389	0	0	0	1.09861	0	3.95124	0	3.13549	2.89037	4.20469	2.30259	1.38629	0	2.07944	2.77259	2.07944	0	5.3033	2.07944	6.19236	0.693147	0	2.19722	2.19722	1.38629	2.48491	4.31749	2.07944	2.19722	5.99396	0	1.09861	1.38629	4.20469	0	0	2.56495	6.35957	3.21888	2.30259	2.3979	0	2.94444	2.30259	0	2.3979	0	2.63906
Cd40lg	1.38629	0	0	0	5.3845	0	7.05531	2.48491	2.48491	0.693147	1.79176	3.63759	0	0	1.94591	2.56495	1.94591	6.31897	6.49828	6.51175	1.60944	0.693147	1.79176	3.13549	6.01127	1.38629	0	2.19722	1.79176	2.07944	4.59512	0	0.693147	1.09861	2.83321	0	0	2.3979	2.07944	3.04452	2.07944	3.68888	2.83321	3.98898	3.43399	3.58352	2.19722	0	3.93183
Cd44	1.09861	0	0	0	0.693147	0	0	0	0	0.693147	1.38629	1.60944	0	0	1.38629	2.07944	1.38629	0	1.60944	0	1.09861	6.49527	2.07944	1.38629	1.38629	2.70805	0	1.60944	1.38629	1.60944	0	4.15888	0.693147	0.693147	2.30259	0	0	1.79176	1.60944	2.48491	1.60944	1.60944	0	2.19722	1.60944	0	1.79176	0	1.94591
Cd47	3.80666	0	0	4.39445	5.1985	0	0	0	0	1.79176	6.53233	2.48491	0	0	6.77537	2.99573	2.19722	6.16752	2.48491	0	1.94591	1.09861	5.91889	4.29046	2.19722	1.60944	5.73334	2.56495	2.19722	2.3979	5.36129	0	6.27288	1.38629	3.21888	6.53814	6.14419	7.3601	5.81413	3.46574	2.3979	2.56495	0	3.13549	2.48491	0	6.4151	6.54535	2.89037
Cd48	1.38629	0	0	5.78074	1.09861	6.40357	0	0	6.28413	6.68461	6.48004	2.07944	0	0	6.34739	2.56495	1.94591	0	2.07944	0	1.60944	0.693147	0	1.94591	1.94591	1.38629	6.02102	2.19722	1.79176	6.4552	0	0	0.693147	1.09861	2.83321	6.70686	5.77765	2.30259	2.07944	3.04452	2.07944	2.19722	0	4.48864	2.19722	0	2.19722	0	2.48491
Cd5	7.21008	0	0	2.19722	1.38629	5.53339	0	0	5.12396	1.09861	2.07944	2.3979	0	0	2.19722	5.96101	2.19722	0	2.3979	0	5.4161	1.09861	4.52179	2.30259	2.19722	1.60944	5.88888	2.48491	2.07944	2.30259	5.3845	6.38856	1.38629	6.37673	3.13549	0	5.72359	2.70805	2.30259	3.3673	2.3979	6.22258	5.68698	3.04452	5.81413	0	2.48491	0	2.77259
Cd52	5.15329	5.43808	4.60517	5.22575	5.9135	5.68017	6.46147	0	4.75359	4.85203	2.30259	5.37528	5.84644	4.44265	5.04343	4.99043	4.12713	6.4552	5.73657	6.37843	2.07944	6.07535	5.66296	4.49981	6.43133	4.85203	2.30259	5.26269	5.01064	6.10032	5.71703	5.89715	6.39526	4.69135	6.18002	6.19644	6.22059	5.02388	4.85981	3.89182	6.38856	2.70805	6.70564	6.02828	5.22036	6.46147	6.11147	5.36129	4.67283
Cd53	1.79176	6.59304	0	0	1.38629	0	0	6.84482	5.10595	1.09861	6.87936	7.09174	0	0	2.30259	3.04452	7.01302	5.8522	6.87109	7.26263	6.33859	1.09861	0	2.3979	6.65673	6.54103	6.71052	6.23048	7.0992	6.79347	5.22575	0	6.92854	6.77878	3.3673	0	3.04452	7.67786	7.05186	5.80814	6.06379	2.56495	0	3.2581	4.77068	0	2.63906	0	6.54391
Cd55	0	0	0	0	0	0	0	0	0	0	0.693147	0.693147	0	0	0.693147	0.693147	0.693147	0	0.693147	0	0	0	0	0.693147	0.693147	0	0	0.693147	0.693147	0.693147	0	0	0	0	1.09861	0	0	0.693147	0.693147	1.09861	0.693147	0.693147	0	1.09861	0.693147	0	0.693147	0	0.693147
Cd55b	0	0	0	0	0	0	0	0	0	0	0	0	0	0	0	0	0	0	0	0	0	0	0	0	0	0	0	0	0	0	0	0	0	0	0	0	0	0	0	0	0	0	0	0	0	0	0	0	0
Cd6	1.60944	6.58203	0	0	1.09861	0	0	0	0	0.693147	2.3979	2.19722	0	7.42952	2.07944	2.70805	1.94591	0	2.19722	0	6.43294	0.693147	0	2.07944	1.94591	1.38629	0	2.30259	1.94591	2.19722	0	6.24611	6.84694	1.09861	2.94444	0	0	2.48491	2.07944	3.17805	2.19722	2.30259	6.36819	2.89037	2.30259	0	2.30259	0	2.56495
Cd69	1.60944	0	0	0	1.09861	6.84801	2.19722	0	5.83481	1.09861	1.94591	2.30259	0	0	2.07944	2.77259	2.07944	0	2.30259	0	1.79176	0.693147	6.77079	2.19722	6.09357	1.38629	6.6796	2.3979	2.07944	2.19722	5.60947	0	1.09861	1.38629	2.99573	4.18965	0	2.56495	2.19722	3.21888	2.19722	2.3979	0	2.94444	2.30259	0	2.3979	0	2.63906
Cd7	0.693147	0	0	4.86753	0	0	0	0	5.1358	0	6.06611	0.693147	0	0	0.693147	5.17615	0.693147	0	0.693147	0	0.693147	0	5.3033	0.693147	0.693147	0.693147	0	1.09861	0.693147	0.693147	0	0	0	0	1.38629	0	0	1.09861	0.693147	1.60944	0.693147	1.09861	0	1.38629	1.09861	0	1.09861	0	1.09861
Cd74	0	0	0	0	0	0	0	0	0	0	0	0	0	0	0	0	0	0	0	0	0	0	0	0	0	0	0	0	0	0	0	0	0	0	0.693147	0	0	0	0	0.693147	0	0	0	0.693147	0	0	0	0	0
Cd81	0	0	0	0	0	0	0	0	0	0	0	0	0	0	0	0	0	0	0	0	0	0	0	0	0	0	0	0	0	0	0	0	0	0	0	0	0	0	0	0	0	0	0	0	0	0	0	0	0
Cd82	1.38629	5.61677	7.03086	0	1.09861	0	5.76832	0	4.46591	0.693147	1.79176	6.18826	6.39359	0	1.94591	2.56495	1.79176	0	2.07944	5.72685	1.60944	0.693147	0	1.94591	6.79794	1.38629	0	4.20469	6.19644	1.94591	5.12396	5.34711	0.693147	1.09861	2.77259	0	0	2.30259	5.93754	2.99573	5.65249	6.50279	6.70441	2.70805	2.07944	0	2.19722	6.77079	2.3979
Cd83	0.693147	6.50129	0	0	0.693147	0	6.64898	0	6.74993	0	1.09861	1.09861	0	0	1.09861	1.60944	1.09861	0	1.09861	3.43399	0.693147	0	0.693147	1.09861	1.09861	0.693147	0	1.09861	1.09861	1.09861	0	0	0	0.693147	1.79176	0	0	1.38629	1.09861	1.94591	1.09861	1.09861	0	1.60944	1.09861	0	1.09861	0	1.38629
Cd84	1.38629	0	7.22475	0	3.97029	0	0	0	0	0.693147	4.95583	5.93225	0	0	1.94591	2.48491	1.79176	0	2.07944	6.57228	1.60944	6.5582	0	1.94591	1.79176	1.09861	6.45834	2.19722	1.79176	1.94591	0	0	0.693147	1.09861	4.89784	0	0	2.30259	1.94591	2.99573	1.94591	2.07944	0	3.3322	2.70805	0	2.19722	0	2.3979
Cd9	1.09861	0	5.32301	0	0.693147	5.84354	0	0	0	0.693147	1.38629	1.79176	0	0	1.60944	2.19722	2.94444	0	1.79176	0	1.38629	0.693147	0	1.60944	1.60944	1.09861	5.50939	1.79176	1.38629	1.60944	0	0	5.29832	6.2519	2.3979	0	7.00579	1.94591	1.60944	2.63906	5.19296	1.79176	0	2.30259	1.79176	0	1.79176	0	2.07944
Cd96	1.09861	6.87523	0	0	0.693147	0	0	0	0	0.693147	1.60944	1.79176	0	0	1.60944	2.19722	1.60944	0	1.79176	6.66185	1.38629	0.693147	0	1.60944	1.60944	1.09861	0	1.94591	1.60944	1.79176	5.90536	0	0.693147	0.693147	2.48491	0	6.18002	1.94591	1.79176	2.70805	1.79176	1.79176	6.35263	2.3979	6.35784	0	1.94591	0	2.19722
Cdadc1	0	0	4.91265	0	0	0	0	6.26149	0	0	0	0	0	0	0	0.693147	0	0	0	0	0	0	0	0	1.09861	0	0	0.693147	0	0	0	0	0	0	0.693147	0	0	0.693147	0	0.693147	0	0	0	0.693147	0	0	0.693147	0	0.693147
Cdc123	0.693147	0	6.51175	0	0.693147	0	0	0	0	0	1.09861	1.09861	0	0	1.09861	6.34914	1.09861	0	1.09861	0	0.693147	0	0	1.09861	1.09861	0.693147	0	1.38629	5.76519	1.09861	1.60944	0	6.62672	0.693147	1.79176	0	0	1.38629	1.09861	2.07944	1.09861	1.38629	0	1.79176	1.38629	0	1.38629	0	1.60944
Cdc16	0	0	0	0	0	0	0	0	0	0	0	0	0	0	0	0	0	0	0	0	0	0	0	0	0	0	0	0	0	0	0	0	0	0	0	0	0	0	0	0	0	0	0	0	0	0	0	0	0
Cdc23	0	0	0	0	0	0	0	0	0	0	0.693147	0.693147	0	0	0.693147	1.09861	6.20658	0	0.693147	0	0	0	0	0.693147	0.693147	0	0	0.693147	0.693147	6.94698	0	0	0	0	1.09861	0	0	0.693147	0.693147	1.38629	0.693147	0.693147	0	1.09861	0.693147	0	6.89467	0	0.693147
Cdc25b	0	0	0	0	0	0	0	0	0	0	0.693147	0.693147	0	0	0.693147	1.09861	0.693147	0	0.693147	5.01064	0.693147	0	0	4.34381	0.693147	0	0	2.63906	0.693147	0.693147	0	0	0	0	1.09861	0	0	0.693147	3.49651	1.79176	0.693147	0.693147	0	1.09861	0.693147	0	0.693147	0	1.09861
Cdc26	0.693147	0	0	0	0.693147	0	0	0	0	0	1.09861	1.09861	0	0	1.60944	1.60944	6.30445	0	1.09861	0	0.693147	0	0	1.09861	1.09861	0.693147	0	1.09861	1.09861	1.09861	0	0	0	0.693147	1.79176	0	0	1.38629	1.09861	1.94591	1.09861	1.09861	0	1.60944	1.09861	0	1.09861	0	5.40717
Cdc27	0	0	0	0	5.37528	0	0	0	4.17439	0	0	0	0	6.6958	0	0	0	0	0	0	3.98898	0	0	0	0	0	0	0	0	0	0	0	0	0	0	0	0	0	0	0.693147	0	0	0	0	0	0	0	0	0
Cdc34	0	0	0	0	0	0	0	0	2.83321	0	0	0	0	0	0	0	0	5.61677	0	0	0	0	0	0	0	0	0	0	0	0	0	0	0	0	0	3.17805	0	0	0	0	0	0	0	0	4.07754	0	0	0	0
Cdc37	1.38629	6.55678	6.13773	0	1.09861	6.27288	0	6.52209	0	0.693147	1.60944	5.86079	5.90808	0	1.79176	2.30259	1.60944	6.02587	6.05209	0	1.38629	5.85793	0	1.79176	1.60944	5.17615	5.8693	1.94591	1.60944	1.79176	0	0	0.693147	1.09861	2.56495	0	0	2.07944	6.11589	2.77259	1.79176	1.94591	0	2.48491	1.94591	0	1.94591	0	2.19722
Cdc37l1	2.30259	0	0	0	0.693147	0	0	0	0	0	0.693147	1.09861	0	0	1.09861	1.38629	0.693147	0	1.09861	0	0.693147	0	0	1.09861	0.693147	0.693147	6.45834	1.09861	0.693147	1.09861	0	0	0	0.693147	1.60944	0	0	1.38629	1.09861	1.94591	4.63473	1.09861	0	1.60944	1.09861	0	1.09861	0	1.38629
Cdc40	0.693147	0	0	0	0	0	0	0	0	0	0.693147	1.09861	0	0	0.693147	1.38629	0.693147	0	0.693147	0	0.693147	0	0	0.693147	0.693147	0.693147	0	1.09861	0.693147	0.693147	0	0	0	0	1.38629	0	0	1.09861	0.693147	1.60944	0.693147	5.1985	0	1.38629	5.30827	0	6.80128	0	1.09861
Cdc42	6.33505	0	0	2.83321	1.38629	0	0	5.83773	6.80351	3.85015	7.06817	2.48491	6.58479	6.44889	2.30259	2.99573	2.19722	0	2.48491	4.76217	6.55678	1.09861	0	2.63906	2.19722	6.17587	5.27811	2.56495	2.19722	2.3979	0	6.32615	1.09861	6.74052	5.94542	0	5.39816	2.77259	6.48004	3.52636	2.3979	2.56495	0	3.17805	5.49717	0	2.63906	0	2.89037
Cdc42ep3	0.693147	0	0	0	0	0	0	0	0	0	0.693147	1.09861	0	0	6.19236	5.1358	0.693147	0	1.09861	0	0.693147	4.45435	0	1.09861	4.74493	0.693147	0	1.09861	0.693147	1.09861	0	0	0	0	1.60944	0	0	1.09861	1.09861	1.79176	5.53733	1.09861	0	1.60944	1.09861	0	1.09861	0	1.38629
Cdc42se1	1.09861	0	5.86363	0	4.74493	0	0	0	0	0.693147	1.60944	4.95583	0	0	1.60944	2.19722	1.60944	5.90808	1.79176	0	6.73578	4.84419	0	1.60944	1.60944	1.09861	6.20051	1.79176	1.60944	5.10595	0	6.04737	0.693147	0.693147	2.48491	0	0	1.94591	1.60944	2.70805	1.79176	1.79176	0	2.3979	1.79176	0	1.94591	0	5.8999
Cdc42se2	1.38629	0	0	4.35671	1.09861	0	0	0	3.3322	0.693147	1.79176	2.07944	4.8828	0	1.94591	7.04578	1.79176	0	2.07944	4.89035	1.60944	0.693147	0	1.94591	1.79176	1.38629	4.58497	2.19722	4.35671	2.07944	0	6.72263	5.3033	1.09861	2.83321	7.21229	0	2.30259	1.94591	2.99573	2.07944	2.19722	3.89182	2.70805	2.07944	0	2.19722	0	2.48491
Cdc5l	4.65396	0	0	0	0.693147	0	0	0	0	0.693147	1.38629	1.60944	6.8533	0	1.38629	2.07944	2.19722	0	1.60944	3.55535	5.18178	0.693147	0	1.60944	1.38629	0.693147	0	1.60944	1.38629	1.60944	0	6.41182	0.693147	0.693147	2.30259	0	0	1.79176	1.60944	2.48491	1.60944	1.60944	0	4.12713	1.60944	0	1.79176	5.38907	1.94591
Cdc7	0	0	0	0	0	0	0	0	0	0	0	0	0	0	0	0	0	0	0	0	0	0	0	0	0	0	0	0	0	0	0	0	0	0	0	0	0	0	0	0	0	0	0	0	0	0	0	0	0
Cdca4	6.22059	6.40357	0	0	0	0	6.50578	0	0	0	0.693147	0.693147	0	0	0.693147	1.09861	0.693147	0	0.693147	0	5.95584	0	0	2.56495	0.693147	0	0	0.693147	0.693147	0.693147	0	0	0	0	1.09861	0	0	0.693147	0.693147	1.38629	0.693147	0.693147	0	1.09861	5.92693	6.39693	0.693147	0	0.693147
Cdca7l	0	0	0	0	0	0	0	0	0	0	0	0	0	0	0	0	0	0	0	0	0	0	0	0	0	0	0	0	0	0	0	0	0	0	0	0	0	0	0	0	0	0	0	0	0	0	0	0	0
Cdh23	0	0	0	0	0	0	0	0	0	0	0	0	0	0	0	0	0	0	0	0	0	0	0	0	0	0	0	0	0	0	0	0	0	0	0	0	0	0	0	0	0	0	0	0	0	0	0	0	0
Cdip1	0	0	0	0	0	0	0	0	0	0	0.693147	0.693147	0	0	0.693147	1.09861	0.693147	0	0.693147	6.52796	0.693147	0	6.7901	0.693147	0.693147	0	0	0.693147	0.693147	0.693147	0	0	0	0	1.09861	0	0	0.693147	0.693147	1.38629	0.693147	0.693147	0	1.09861	0.693147	0	0.693147	0	0.693147
Cdipt	1.09861	0	0	0	0.693147	0	5.1985	0	0	0.693147	1.38629	1.79176	0	6.05678	1.60944	2.19722	6.8638	0	1.79176	0	6.2653	0.693147	0	1.60944	1.38629	1.09861	6.52356	1.79176	1.38629	7.25064	0	0	0.693147	0.693147	7.0859	0	0	1.94591	1.60944	4.09434	1.60944	1.79176	0	2.30259	1.79176	0	1.79176	0	2.07944
Cdk11b	1.60944	0	0	0	1.09861	0	4.8752	0	0	6.88653	1.79176	3.95124	0	0	2.3979	2.56495	1.94591	0	2.07944	0	1.60944	0.693147	0	2.07944	1.94591	1.38629	0	2.19722	1.79176	2.07944	0	0	7.01121	1.09861	2.83321	0	0	2.3979	2.07944	3.04452	4.77068	2.19722	4.85203	2.77259	6.11589	0	2.19722	0	4.34381
Cdk12	0	0	0	0	0	0	0	0	0	0	0	0	0	0	0	0.693147	0	0	0	0	0	0	0	0	0	0	0	0	0	0	0	0	0	0	0.693147	0	0	0.693147	0	0.693147	0	0	0	0.693147	0	0	0	0	0.693147
Cdk13	0	0	0	0	0	0	0	0	6.47235	3.09104	0.693147	0.693147	0	0	0.693147	0.693147	0.693147	0	0.693147	0	0	0	0	0.693147	0.693147	0	0	0.693147	0.693147	0.693147	0	0	3.73767	0	1.09861	0	0	0.693147	0.693147	1.09861	0.693147	0.693147	0	0.693147	0.693147	4.14313	0.693147	0	0.693147
Cdk17	0	0	0	0	0	0	0	0	0	0	0	0.693147	0	0	0.693147	0.693147	0	0	0.693147	0	0	0	0	0.693147	0	0	0	0.693147	0	0.693147	0	0	0	0	0.693147	0	0	0.693147	0.693147	1.09861	0.693147	0.693147	0	0.693147	0.693147	0	0.693147	0	0.693147
Cdk2ap2	6.16331	7.02287	6.45677	5.59099	5.83481	6.63726	6.48616	0	5.09375	6.85541	5.03695	6.19848	6.68211	7.77149	5.81413	5.09375	5.81114	5.23111	2.63906	5.54126	6.13988	5.03044	5.33272	6.28413	5.52545	5.25227	5.89715	5.95842	6.46459	2.56495	4.18965	5.01728	5.56834	5.50126	3.52636	6.98657	0	5.97381	2.56495	6.74641	5.10595	2.70805	6.00141	5.98394	5.0689	6.38519	6.83411	0	6.34388
Cdk4	0.693147	0	0	0	5.52943	0	0	0	0	0.693147	1.09861	1.38629	0	0	6.82655	1.79176	1.09861	0	4.67283	0	1.09861	5.61677	0	1.38629	1.09861	0.693147	0	1.38629	1.09861	1.38629	0	0	0.693147	0.693147	1.94591	0	0	1.60944	1.38629	2.19722	1.38629	2.07944	0	1.94591	1.38629	0	1.38629	0	6.20658
Cdk5	0	4.26268	5.78996	0	0	0	0	0	0	0	0	0	0	0	0	0.693147	0	0	0	0	0	0	0	0	0	0	0	0.693147	0	0	4.99043	0	0	0	0.693147	0	0	0.693147	0	0.693147	0	0.693147	0	0.693147	0.693147	0	0.693147	0	0.693147
Cdk5rap2	0	0	0	0	0	0	0	0	0	0	0	0	0	0	0	0	0	0	0	0	0	0	0	0	0	0	0	0	0	0	0	0	0	0	0.693147	0	0	0	0	0.693147	0	0	0	0	0	0	0	0	0
Cdk5rap3	0	0	0	0	0	0	0	0	0	0	0.693147	0.693147	0	0	0.693147	1.09861	0.693147	0	0.693147	0	0.693147	0	0	0.693147	0.693147	0	0	0.693147	0.693147	0.693147	0	0	0	0	1.09861	0	0	0.693147	0.693147	1.38629	0.693147	0.693147	0	1.09861	0.693147	0	0.693147	0	1.09861
Cdk6	0.693147	0	0	0	2.56495	0	0	0	0	5.69036	0.693147	0.693147	0	0	0.693147	1.09861	0.693147	0	0.693147	0	0.693147	0	0	0.693147	0.693147	0	0	0.693147	0.693147	0.693147	0	0	0	0	1.38629	0	0	0.693147	0.693147	1.38629	0.693147	0.693147	0	1.09861	0.693147	0	0.693147	0	1.09861
Cdk7	0	0	0	0	0	0	0	0	0	0	0.693147	0.693147	0	0	0.693147	1.09861	0.693147	0	0.693147	0	0.693147	0	0	0.693147	0.693147	0	0	0.693147	0.693147	0.693147	0	0	0	0	1.09861	0	0	0.693147	0.693147	1.38629	0.693147	0.693147	0	1.09861	0.693147	0	0.693147	0	1.09861
Cdk8	0	0	0	0	0	0	0	0	0	0	0	0	0	0	0	0	0	0	0	0	0	0	0	0	0	0	0	0	0	0	0	0	0	0	0	0	0	0	0	0	0	0	0	0	0	0	0	0	0
Cdk9	0	0	0	0	0	0	0	0	0	0	0	0	0	0	0	0.693147	0	0	0	0	0	0	0	0	0	0	0	0	0	0	0	0	0	0	0.693147	0	0	0	0	0.693147	0	0	0	0.693147	0	0	0	0	0
Cdkal1	0	0	0	0	0	0	0	0	0	0	0	0	0	0	0	0.693147	0	0	0	0	0	0	0	0	0	0	0	0	0	0	0	0	0	0	0.693147	0	0	0	0	0.693147	0	0	0	0.693147	0	0	0	0	0.693147
Cdkn1a	0	0	0	0	0	0	0	0	0	0	0	0.693147	0	0	0	0.693147	0	0	0.693147	0	0	0	0	0.693147	0	0	0	0.693147	0	0.693147	0	0	0	0	0.693147	0	0	0.693147	0.693147	1.09861	0.693147	0.693147	0	0.693147	0.693147	0	0.693147	0	0.693147
Cdkn1b	1.09861	0	0	0	0.693147	0	0	2.77259	2.19722	0.693147	1.09861	1.38629	0	0	1.38629	2.3979	1.38629	0	1.38629	0	1.09861	1.79176	0	1.38629	1.38629	0.693147	3.82864	1.60944	2.07944	1.38629	0	0	0.693147	0.693147	2.07944	0	0	1.60944	1.38629	2.30259	3.09104	1.60944	0	2.07944	1.60944	2.63906	1.60944	0	1.79176
Cdkn2aip	6.6107	0	0	0	3.91202	0	0	0	6.38688	0	0.693147	0.693147	0	0	0.693147	1.09861	0.693147	5.24175	0.693147	0	0.693147	0	0	0.693147	0.693147	4.26268	3.8712	1.09861	0.693147	0.693147	0	0	0	6.91175	1.38629	0	0	1.09861	0.693147	1.60944	0.693147	1.09861	0	1.38629	0.693147	0	1.09861	0	1.09861
Cdkn2aipnl	0.693147	0	0	0	0.693147	0	0	0	0	0	1.09861	1.38629	6.61874	0	1.09861	1.79176	2.30259	0	1.38629	0	1.09861	0	0	1.09861	1.09861	0.693147	0	4.94876	1.09861	1.38629	6.45834	0	0.693147	0.693147	1.94591	0	0	1.60944	1.09861	2.19722	1.38629	1.38629	0	1.94591	1.38629	0	1.38629	0	1.60944
Cdkn2c	0	0	0	0	0	0	0	0	0	0	0	0.693147	0	0	0	0.693147	0	0	0.693147	0	0	0	0	0	0	0	0	0.693147	0	0.693147	0	0	0	0	0.693147	0	0	0.693147	0.693147	1.09861	0.693147	0.693147	0	0.693147	0.693147	0	0.693147	0	0.693147
Cdkn2d	0.693147	0	0	0	0	0	0	0	0	0	0.693147	0.693147	0	0	0.693147	1.09861	0.693147	5.95324	0.693147	0	0.693147	0	0	0.693147	0.693147	0	0	0.693147	0.693147	0.693147	0	0	0	0	1.38629	0	0	0.693147	0.693147	1.38629	0.693147	0.693147	0	4.07754	0.693147	0	0.693147	0	1.09861
Cdpf1	0	0	0	0	0	0	0	0	0	0	0	0.693147	0	0	0	0.693147	0	0	0.693147	0	0	0	0	0	0	0	0	0.693147	0	0	4.14313	0	0	0	0.693147	0	0	0.693147	0	1.09861	0.693147	5.83481	0	0.693147	0.693147	0	0.693147	0	0.693147
Cds2	0	0	0	0	0	0	0	0	0	0	0	0.693147	0	0	0.693147	0.693147	0	0	0.693147	0	0	0	0	0.693147	0	0	0	0.693147	0	0.693147	0	0	0	0	1.09861	0	0	0.693147	0.693147	1.09861	0.693147	0.693147	0	0.693147	0.693147	0	0.693147	0	0.693147
Cdv3	0	0	0	0	0	0	0	0	0	0	0	0	0	0	0	0.693147	0	0	0	0	0	0	0	0	0	0	0	0	0	0	0	0	0	0	0.693147	0	0	0	0	0.693147	0	0	0	0.693147	0	0	0	0	0
Cebpz	0.693147	5.3033	0	0	3.52636	2.56495	0	0	0	0	0.693147	0.693147	0	0	0.693147	1.09861	0.693147	0	0.693147	0	0.693147	0	0	6.33505	0.693147	0	0	3.3673	0.693147	0.693147	5.4848	0	0	0	1.38629	0	5.01064	1.09861	0.693147	1.60944	0.693147	0.693147	0	1.38629	0.693147	0	0.693147	0	1.09861
Cebpzos	0	2.89037	0	0	3.61092	0	0	0	4.92725	0	0.693147	0.693147	0	0	0.693147	1.09861	0.693147	5.2832	0.693147	0	0.693147	0	0	0.693147	0.693147	0	4.04305	0.693147	0.693147	4.92725	0	0	0	0	1.09861	4.45435	1.79176	0.693147	0.693147	1.38629	0.693147	0.693147	0	1.09861	0.693147	4.81218	0.693147	0	0.693147
Celf1	0.693147	0	0	0	0	0	0	0	0	0	0.693147	0.693147	0	0	5.1358	1.09861	0.693147	0	0.693147	0	0.693147	0	0	0.693147	0.693147	0	2.3979	0.693147	0.693147	0.693147	0	0	0	0	1.38629	0	0	1.09861	0.693147	1.60944	0.693147	0.693147	0	1.38629	0.693147	6.53814	0.693147	0	1.09861
Celf2	1.60944	0	0	0	1.09861	0	0	0	0	2.48491	1.94591	2.19722	0	0	5.75574	2.70805	1.94591	0	2.19722	0	1.79176	5.826	0	7.05704	1.94591	1.38629	0	3.49651	1.94591	2.07944	0	0	1.09861	1.09861	2.94444	0	0	3.17805	2.07944	3.13549	2.19722	2.30259	0	2.83321	2.19722	5.39363	2.30259	0	2.56495
Cemip2	0.693147	0	0	0	0	0	0	0	0	0	0	0.693147	0	0	0.693147	0.693147	0.693147	0	0.693147	0	0	0	0	0.693147	0.693147	0	0	0.693147	0.693147	0.693147	5.47227	0	6.01859	0	1.38629	0	0	0.693147	0.693147	1.09861	0.693147	2.07944	0	0.693147	0.693147	0	0.693147	2.48491	0.693147
Cenpa	0.693147	0	0	4.58497	0	0	0	0	0	0	0.693147	1.09861	0	3.09104	0.693147	1.38629	0.693147	0	1.09861	0	0.693147	0	0	0.693147	0.693147	0.693147	0	1.09861	0.693147	0.693147	0	0	0	0	1.60944	0	0	1.09861	0.693147	1.79176	5.25227	1.09861	0	1.38629	4.91265	0	1.09861	0	1.09861
Cenpl	0	0	0	0	0	0	0	0	0	0	0	0	0	0	0	0	0	0	0	0	0	0	0	0	0	0	0	0	0	0	0	0	0	0	0.693147	0	0	0	0	0.693147	0	0	0	0	0	0	0	0	0
Cenpo	0	0	0	0	0	0	0	0	0	0	0	0	0	0	0	0	0	0	0	0	0	0	0	0	0	0	0	0	0	0	0	0	0	0	0	0	0	0	0	0	0	0	0	0	0	0	0	0	0
Cenpq	0	0	0	0	0	0	0	0	0	0	0	0.693147	0	0	0	0.693147	0	0	0.693147	0	0	0	0	0.693147	0	0	0	0.693147	0	0.693147	0	0	0	0	0.693147	0	0	0.693147	0.693147	1.09861	0.693147	0.693147	0	0.693147	0.693147	0	0.693147	0	0.693147
Cenpx	1.09861	0	0	0	3.52636	0	0	0	3.8712	0.693147	1.38629	1.60944	0	0	3.71357	1.94591	1.38629	0	1.60944	0	1.09861	0.693147	0	5.17615	1.38629	0.693147	0	1.60944	3.80666	1.60944	0	0	0.693147	0.693147	2.19722	0	3.91202	1.79176	1.38629	2.48491	1.60944	1.60944	0	2.19722	1.60944	4.20469	1.60944	0	1.94591
Cep120	0.693147	0	0	0	0	0	0	0	0	0	0.693147	1.09861	0	0	0.693147	1.38629	0.693147	0	1.09861	0	0.693147	0	0	0.693147	0.693147	0.693147	0	1.09861	0.693147	0.693147	0	0	0	0	1.60944	0	0	1.09861	0.693147	1.79176	1.09861	1.09861	0	1.38629	1.09861	0	1.09861	0	1.09861
Cep162	0	0	0	0	0	0	0	0	0	0	0	0	0	0	0	0	0	0	0	0	0	0	0	0	0	0	0	0	0	0	0	0	0	0	0	0	0	0	0	0	0	0	0	0	0	0	0	0	0
Cep164	0	0	0	0	0	0	0	0	0	0	0.693147	0.693147	0	0	0.693147	1.09861	0.693147	0	0.693147	0	0.693147	0	0	0.693147	0.693147	0	0	0.693147	0.693147	0.693147	0	0	0	0	1.09861	0	0	0.693147	0.693147	1.38629	0.693147	0.693147	0	1.09861	0.693147	0	0.693147	0	1.09861
Cep19	0	0	0	5.8693	0	0	0	0	0	0	0	0	0	0	0	0.693147	0	0	0	0	0	0	0	0	0	0	0	0	0	0	0	0	0	0	0.693147	0	0	0.693147	3.49651	0.693147	0	0	0	0.693147	0	0	0	0	0.693147
Cep192	0.693147	0	0	0	0.693147	0	0	0	0	0	0.693147	1.09861	5.97635	0	1.09861	1.38629	1.09861	0	1.09861	0	0.693147	4.83628	0	1.09861	1.09861	0.693147	0	1.09861	0.693147	1.09861	0	0	0	0.693147	1.79176	0	0	1.38629	1.09861	1.94591	5.04343	1.09861	0	6.44413	1.09861	0	1.60944	0	1.38629
Cep250	0	0	0	0	0	0	0	0	0	0	0	0	0	0	0	0	0	0	0	0	0	0	0	0	0	0	0	0	0	0	0	0	0	0	0.693147	0	0	0	0	0.693147	0	0	0	0	0	0	0	0	0
Cep290	0	0	0	0	0	0	0	0	0	0	0	0	0	0	0	0.693147	0	0	0	0	0	0	0	0	0	0	0	0	0	0	0	0	0	0	0.693147	0	0	0	0	0.693147	0	0	0	0.693147	0	0	0	0	0.693147
Cep295	0	0	0	0	0	0	0	0	0	0	0	0	0	0	0	0	0	0	0	0	0	0	0	0	0	0	0	0	0	0	0	0	0	0	0	0	0	0	0	0.693147	0	0	0	0	0	0	0	0	0
Cep350	0	0	0	0	0	0	0	0	0	0	0	0	0	0	0	0.693147	0	0	0	0	0	0	0	0	0	0	0	0.693147	0	0	0	0	0	0	0.693147	0	0	0.693147	0	0.693147	0	0.693147	0	0.693147	0.693147	0	0.693147	0	0.693147
Cep41	0	0	0	0	0	0	0	0	0	0	0	0	0	0	0	0	0	0	0	0	0	0	0	0	0	0	0	0	0	0	0	0	0	0	0	0	0	0	0	0	0	0	0	0	0	0	0	0	0
Cep44	0	0	0	0	0	0	0	0	0	0	0	0.693147	0	0	0.693147	0.693147	0	0	0.693147	0	0	0	0	0.693147	0	0	0	0.693147	0	0.693147	0	0	0	0	0.693147	0	0	0.693147	0.693147	1.09861	0.693147	0.693147	0	0.693147	0.693147	0	0.693147	0	0.693147
Cep57	0.693147	0	0	0	0.693147	0	0	0	0	0	0.693147	1.09861	0	0	1.09861	1.38629	1.09861	0	1.09861	0	0.693147	5.50126	0	1.09861	0.693147	0.693147	0	1.09861	0.693147	1.09861	0	5.86079	0	0.693147	1.60944	0	0	1.38629	1.09861	1.94591	1.09861	1.09861	0	1.60944	1.09861	0	1.09861	0	4.93447
Cep63	0	0	0	0	0	0	0	0	0	0	0	0	0	0	0	0.693147	0	0	0	0	0	0	0	0	0	0	0	0	0	0	0	0	0	0	0.693147	0	0	0	0	0.693147	0	0	0	0.693147	0	0	0	0	0
Cep85	0	0	0	0	0	0	0	0	0	0	0	0	6.31536	0	0	0.693147	0	0	0	0	0	0	0	0	0	0	0	0.693147	0	0	0	0	0	0	0.693147	0	0	0.693147	0	0.693147	0	0.693147	0	0.693147	0	6.47543	0.693147	0	0.693147
Cep97	0	0	0	0	0	0	0	0	0	0	0	0	0	0	0	0	0	0	0	0	0	0	0	0	0	0	0	0	0	0	0	0	0	0	0	0	0	0	0	0	0	0	0	0	0	0	0	0	0
Cept1	0.693147	0	0	0	0.693147	0	0	0	6.90475	0	1.09861	1.38629	0	0	1.09861	1.79176	1.09861	0	1.38629	0	1.09861	0	0	1.38629	1.09861	0.693147	0	1.38629	1.09861	1.38629	0	0	0.693147	0.693147	1.94591	0	0	1.60944	1.38629	6.84801	6.36475	1.38629	0	1.94591	1.38629	0	1.38629	0	1.60944
Cerkl	0	0	0	0	0	0	0	0	0	0	0	0	0	0	0	0	0	0	0	0	0	0	0	0	0	0	0	0	0	0	0	0	0	0	0.693147	0	0	0	0	0.693147	0	0	0	0.693147	0	0	0	0	0
Cers2	6.91374	0	0	0	0.693147	0	0	7.21229	0	0.693147	1.09861	1.38629	0	0	1.38629	1.79176	1.09861	0	1.38629	0	6.41836	0.693147	0	1.38629	1.09861	6.6695	6.18208	6.65415	1.09861	1.38629	0	0	0.693147	0.693147	2.07944	0	0	1.60944	1.38629	2.19722	1.38629	1.38629	0	1.94591	1.38629	0	1.38629	0	1.79176
Cers4	0.693147	0	0	0	0.693147	6.44572	0	0	0	0.693147	1.09861	1.38629	0	0	5.82008	1.79176	1.09861	0	1.38629	0	1.09861	0.693147	0	1.38629	1.09861	0.693147	0	1.38629	1.09861	5.89164	0	0	0.693147	0.693147	2.07944	0	0	1.60944	1.38629	6.00635	1.38629	5.35186	0	1.94591	3.71357	6.39359	1.38629	0	6.80239
Cers5	0	0	0	0	0	0	0	6.79347	0	0	0.693147	0.693147	0	0	0.693147	1.09861	0.693147	0	0.693147	0	0.693147	0	0	0.693147	0.693147	0	0	0.693147	0.693147	0.693147	0	0	0	5.46383	1.09861	0	6.10479	0.693147	0.693147	1.38629	0.693147	0.693147	0	1.09861	0.693147	0	0.693147	0	0.693147
Cers6	0	0	0	0	0	0	0	0	0	6.83303	0	0	0	0	0	0	0	0	0	0	0	0	0	0	0	0	0	0	0	0	0	0	0	0	0	0	0	0	0	0	0	0	0	0	0	0	6.81674	0	0
Ces2c	0	0	0	0	0	0	0	0	0	0	0	0.693147	0	0	0.693147	0.693147	0	0	0.693147	0	0	0	0	0.693147	0	0	0	0.693147	0	0.693147	0	0	0	0	0.693147	0	0	0.693147	0.693147	1.09861	0.693147	0.693147	0	0.693147	0.693147	0	0.693147	0	0.693147
Ces2d-ps	0	0	0	0	0	0	0	0	0	0	0	0	0	0	0	0	0	0	0	0	0	0	0	0	0	0	0	0	1.09861	0	0	0	0	0	0	0	0	0	1.60944	0	0	0	0	1.79176	0	0	0	1.79176	0
Cetn2	1.09861	0	0.693147	5.36598	0.693147	0	0	0	0	0.693147	1.09861	6.51915	4.83628	0	1.38629	1.94591	1.38629	5.02388	1.38629	5.65599	1.09861	6.24804	0	1.38629	1.38629	0.693147	0	1.60944	1.09861	1.38629	0	0	0.693147	0.693147	2.07944	0	5.57215	1.60944	6.10256	2.30259	5.52943	1.60944	5.73979	2.07944	1.38629	0	1.60944	0	1.79176
Cetn3	1.09861	0	0	0	0.693147	0	0	0	0	0.693147	1.60944	1.79176	0	0	1.60944	2.30259	1.60944	0	1.79176	0	1.38629	1.38629	0	1.79176	1.60944	6.92952	0	1.94591	1.60944	1.79176	0	0	2.3979	6.06146	2.48491	0	5.45959	6.07764	1.79176	2.70805	5.02388	1.94591	5.63121	2.3979	1.79176	0	1.94591	0	2.19722
Cfap20	0.693147	0	0	0	5.54908	5.7869	6.43935	0	0	0	0.693147	6.05209	5.83481	0	0.693147	6.15486	0.693147	0	0.693147	0	0.693147	0	6.66441	0.693147	0.693147	0	0	0.693147	0.693147	0.693147	0	0	0	0	1.38629	0	0	1.09861	0.693147	1.38629	0.693147	6.34739	0	1.09861	0.693147	0	6.46303	0	1.09861
Cfap298	0	0	0	0	0	0	0	0	0	0	0	0	0	0	0	0	0	0	0	0	0	0	0	0	0	0	0	0	0	0	0	0	0	0	0.693147	0	0	0	0	0.693147	0	0	0	0	0	0	0	0	0
Cfap36	0	0	0	0	0	0	0	0	0	0	0.693147	0.693147	0	0	0.693147	0.693147	0.693147	0	0.693147	0	0	0	0	0.693147	0.693147	0	0	0.693147	0.693147	0.693147	0	0	0	0	1.09861	0	0	0.693147	0.693147	1.38629	0.693147	0.693147	0	1.09861	0.693147	0	0.693147	0	0.693147
Cfap97	0	0	0	0	0	0	2.07944	0	0	0	0	0	0	5.96358	0	0.693147	0	0	0	0	0	0	0	0	0	0	0	0	0	0	0	0.693147	0	0	0.693147	0	0	0	0	0.693147	0	0	0	0.693147	0	0	0	0	0
Cfdp1	0.693147	0	0	0	0.693147	0	0	0	0	0.693147	1.09861	1.09861	0	0	1.09861	1.60944	5.83188	0	1.09861	0	0.693147	0	3.3673	1.09861	1.09861	6.04263	0	1.38629	4.31749	1.09861	0	0	0	0.693147	1.79176	0	0	1.38629	1.09861	2.07944	5.66643	1.38629	0	1.79176	1.09861	0	1.38629	0	1.60944
Cfl1	6.23832	5.85793	5.36129	6.72863	5.88332	5.53733	6.1181	4.85203	6.22258	6.52356	5.99396	5.71703	5.84932	5.7462	6.66696	4.91998	5.76832	5.84932	5.35659	4.61512	5.45532	4.89035	5.99894	6.39526	4.86753	6.00635	5.32788	6.40026	5.46806	1.79176	6.51323	5.82305	6.03069	5.81711	6.64639	6.59715	6.21661	5.20949	6.40192	4.75359	5.743	5.26786	5.23111	3.29584	5.92158	4.59512	2.07944	0	6.05678
Cfl2	0	0	0	0	5.95324	0	5.96101	0	0	0	0	0	0	0	0	0	6.90073	5.99645	0	0	0	0	0	0	0	0	0	0	0	0	0	0	0	0	0	0	0	0	0	0	0	5.72359	0	0	0	0	0	0	0
Cflar	5.68358	0	0	5.15906	0.693147	6.54391	5.71043	0	6.28227	6.82329	1.38629	1.60944	0	0	1.38629	6.17379	5.01728	0	1.60944	0	1.09861	0.693147	0	1.38629	1.38629	0.693147	4.12713	5.18739	1.38629	1.60944	0	0	0.693147	0.693147	2.30259	3.13549	0	1.79176	1.60944	2.48491	1.60944	1.60944	1.79176	2.19722	1.60944	0	3.82864	0	1.94591
Cggbp1	1.09861	0	0	6.1203	0.693147	0	0	0	0	7.18159	1.09861	6.08904	0	0	1.38629	1.79176	1.09861	0	1.38629	0	1.09861	0.693147	0	1.38629	1.09861	0.693147	0	1.60944	1.09861	2.99573	0	0	3.46574	0.693147	2.07944	0	0	1.60944	1.38629	2.30259	1.60944	1.60944	0	2.07944	1.38629	0	1.60944	0	1.79176
Chaf1a	0	0	0	0	0	0	0	0	0	0	0	0	0	0	0	0	0	0	0	0	0	0	0	0	0	0	0	0	0	0	0	0	0	0	0	0	0	0	0	0	0	0	0	0	0	0	0	0	0
Chchd1	0.693147	0	0	0	0.693147	0	0	0	0	0	1.09861	1.09861	0	0	1.09861	1.60944	1.09861	0	1.09861	0	0.693147	0	0	1.09861	1.09861	0.693147	0	4.29046	1.09861	1.09861	0	0	0	0.693147	6.40192	0	0	1.38629	1.09861	2.07944	1.09861	1.09861	0	1.79176	1.09861	0	1.38629	0	1.60944
Chchd10	0	0	0	0	0	0	0	0	0	0	4.96284	0.693147	0	4.81218	0.693147	1.09861	0.693147	0	0.693147	0	0.693147	0	0	0.693147	0.693147	0	0	0.693147	0.693147	2.63906	0	0	0	0	1.09861	0	0	0.693147	0.693147	1.38629	0.693147	0.693147	0	1.09861	0.693147	0	0.693147	0	0.693147
Chchd2	1.79176	5.17615	6.7901	5.21494	1.38629	0	4.89035	5.34233	0	1.09861	2.19722	2.48491	5.15906	0	5.44674	2.99573	2.30259	5.84064	2.48491	4.94876	4.99721	1.09861	6.07993	2.3979	5.41165	5.72031	0	2.63906	4.85981	5.21494	0	0	1.09861	1.38629	3.52636	5.0814	6.14633	2.77259	2.3979	3.49651	4.60517	2.56495	4.91265	6.03309	4.85203	0	5.45959	0	5.36598
Chchd3	0.693147	0	0	0	6.00635	0	0	0	0	0	5.28827	1.38629	0	0	1.09861	1.79176	6.90776	0	1.38629	0	1.09861	0	0	1.38629	1.60944	0.693147	0	1.38629	1.09861	1.38629	0	0	0.693147	0.693147	5.76205	0	0	1.60944	1.38629	3.46574	1.38629	3.49651	0	1.94591	1.38629	0	1.38629	0	1.60944
Chchd4	0	0	0	0	0	0	0	0	0	0	0	0	0	0	0	0	0	0	0	0	0	0	0	0	0	0	0	0	0	0	0	0	0	0	0	0	0	0	0	0	0	0	0	0	0	0	0	0	0
Chchd5	0	0	0	0	0	0	0	0	0	0	0	0.693147	0	0	0.693147	0.693147	0	0	0.693147	0	0	0	0	0.693147	0	0	0	0.693147	0	0.693147	0	0	0	0	0.693147	0	0	0.693147	0.693147	1.09861	0.693147	0.693147	0	0.693147	0.693147	0	0.693147	0	0.693147
Chchd7	0	0	0	0	0	0	0	0	4.60517	0	0.693147	0.693147	0	0	1.79176	0.693147	0.693147	0	0.693147	0	0	0	3.2581	0.693147	0.693147	0	0	0.693147	0.693147	0.693147	0	0	4.48864	0	1.09861	0	0	0.693147	4.85981	1.38629	0.693147	0.693147	0	1.09861	0.693147	0	0.693147	0	0.693147
Chd1	0.693147	0	0	0	0	0	1.09861	0	0	0	0.693147	1.09861	0	0	0.693147	1.38629	0.693147	0	1.09861	0	0.693147	0	0	4.38203	0.693147	0.693147	0	1.09861	0.693147	1.09861	0	0	0	0	1.60944	1.38629	0	1.09861	1.09861	5.40717	1.09861	1.09861	0	5.58725	1.09861	0	1.09861	0	1.38629
Chd1l	0	0	0	0	0	0	0	0	0	0	0	0	0	0	0	0	0	0	0	0	0	0	0	0	0	0	0	0	0	0	0	0	0	0	0	0	0	0	0	0	0	0	0	0	0	0	0	0	0
Chd2	1.60944	0	0	5.98896	1.09861	6.56244	1.94591	5.90263	0	0.693147	1.94591	3.21888	0	0	2.07944	2.63906	1.94591	0	2.19722	0	1.79176	0.693147	0	2.07944	1.94591	1.38629	5.33754	2.30259	1.94591	2.07944	0	5.56452	6.03069	1.09861	2.89037	0	0	4.56435	5.71043	3.13549	2.19722	2.30259	6.69456	2.83321	2.19722	0	2.30259	0	2.56495
Chd3	1.79176	0.693147	0.693147	0	0.693147	0	0	0	0	1.79176	1.38629	1.79176	0.693147	0	1.60944	2.19722	2.30259	0	1.79176	0	1.38629	0.693147	4.07754	1.60944	5.68358	1.09861	0	1.79176	1.38629	1.60944	0	0	0.693147	0.693147	2.3979	1.79176	0	1.94591	1.60944	2.83321	5.12396	3.04452	0	2.30259	1.79176	0	1.79176	0	2.07944
Chd4	0.693147	0	0	0	0.693147	0	0	0	0	0	0.693147	1.09861	0	0	1.09861	1.60944	1.09861	3.2581	1.09861	0	0.693147	0	0	1.09861	1.09861	0.693147	0	1.09861	1.09861	1.09861	0	0	0	3.58352	1.79176	0	0	1.38629	3.78419	1.94591	1.09861	1.09861	0	1.60944	1.09861	0	1.09861	3.29584	2.07944
Chd6	0.693147	0	0	0	0.693147	0	5.90536	0	0	0	0.693147	1.09861	0	5.14749	1.09861	1.38629	0.693147	5.1299	1.09861	0	0.693147	0	0	1.09861	0.693147	6.53814	5.6204	1.09861	0.693147	1.09861	0	0	0	0.693147	1.60944	0	0	1.38629	1.09861	1.94591	1.09861	1.09861	0	1.60944	1.09861	0	1.09861	0	1.38629
Chd7	0	0	0	0	0	0	0	0	0	0	0.693147	0.693147	0	0	0.693147	1.09861	0.693147	0	0.693147	0	0.693147	0	0	0.693147	0.693147	0	0	0.693147	0.693147	0.693147	0	0	0	0	1.09861	0	0	0.693147	0.693147	1.38629	0.693147	0.693147	0	1.09861	0.693147	0	0.693147	0	1.09861
Chd8	0	0	0	0	0	0	0	0	0	0	0.693147	0.693147	0	0	0.693147	1.09861	0.693147	0	0.693147	0	0.693147	0	0	0.693147	0.693147	0	0	0.693147	0.693147	0.693147	0	0	0	0	1.09861	0	0	0.693147	0.693147	1.38629	0.693147	0.693147	0	1.09861	0.693147	0	0.693147	0	0.693147
Chd9	0.693147	0	0	0	0	0	0	0	0	0	0.693147	1.09861	0	0	0.693147	1.38629	0.693147	0	1.09861	0	0.693147	0	0	0.693147	1.09861	0.693147	0	1.09861	0.693147	0.693147	2.48491	0	0	1.38629	1.60944	0	0	1.09861	0.693147	4.54329	0.693147	1.09861	0	1.38629	1.09861	0	1.09861	0	1.09861
Cherp	0	0	0	0	0	0	0	0	0	0	1.60944	0	0	0	0	0.693147	0	0	0	0	0	0	6.11589	0	0	0	0	0	0	0	0	0	0	0	0.693147	0	0	0.693147	0	0.693147	0	0	0	0.693147	0	0	0.693147	0	0.693147
Chfr	0.693147	0	0	0	0	0	0	0	0	0	0.693147	6.19032	0	0	0.693147	1.09861	0.693147	0	0.693147	0	0.693147	0	0	0.693147	0.693147	0	0	0.693147	0.693147	0.693147	0	0	3.3673	0	1.38629	0	0	0.693147	0.693147	1.38629	0.693147	0.693147	0	1.09861	5.64191	0	0.693147	0	1.09861
Chic2	0	0	0	0	6.27288	0	0	0	0	0	0	0.693147	0	0	5.31812	0.693147	0	0	0.693147	5.00395	0	0	0	2.99573	0	0	0	0.693147	0	6.61338	0	0	0	0	0.693147	0	0	0.693147	0.693147	1.09861	0.693147	0.693147	0	0.693147	0.693147	0	0.693147	0	0.693147
Chka	0	0	0	0	0	0	0	0	0	0	0	0	0	0	0	0.693147	0	0	0	0	0	0	0	0	0	0	0	0.693147	0	0	0	0	0	0	0.693147	0	0	0.693147	0	0.693147	0	0.693147	0	0.693147	0.693147	0	0.693147	0	0.693147
Chkb	1.09861	0	6.19441	0	0.693147	0	0	0	0	0.693147	1.60944	1.79176	0	0	5.68358	2.30259	1.60944	0	6.35784	0	1.38629	0.693147	0	1.79176	1.60944	1.09861	5.81413	1.94591	1.60944	1.79176	0	5.70044	0.693147	0.693147	2.48491	0	0	2.07944	5.95584	2.70805	1.79176	1.94591	0	6.20859	1.79176	0	1.94591	0	2.19722
Chmp1a	0.693147	0	2.77259	0	0.693147	0	0	0	0	0	1.09861	1.09861	0	5.69036	1.09861	1.60944	1.09861	0	1.09861	5.40268	0.693147	0	0	1.09861	1.09861	0.693147	0	1.38629	6.33328	1.09861	3.4012	0	0	0.693147	1.79176	0	0	1.38629	1.09861	2.07944	1.09861	1.38629	0	1.79176	1.38629	0	1.38629	0	1.60944
Chmp1b	0.693147	0	0	0	0	0	0	0	0	0	0.693147	1.09861	0	0	3.85015	1.38629	0.693147	0	1.09861	0	0.693147	0	0	0.693147	0.693147	0.693147	0	1.09861	0.693147	1.09861	0	0	0	0	1.60944	0	0	1.09861	1.09861	4.92725	1.09861	1.09861	0	1.38629	6.10256	0	1.09861	0	1.38629
Chmp2a	1.60944	0	0	0	1.09861	5.72685	5.41165	0	4.23411	0.693147	1.94591	2.19722	0	0	5.91889	2.63906	1.94591	5.63835	2.19722	5.26269	1.79176	0.693147	5.50939	2.07944	1.94591	1.38629	0	2.30259	1.94591	2.07944	0	0	1.09861	1.09861	2.89037	0	5.93489	6.01616	5.59099	5.52146	2.56495	2.19722	0	2.83321	2.19722	0	2.30259	0	2.56495
Chmp2b	0	0	0	0	0	0	0	0	0	0	0	0	0	0	0	0	0	0	0	0	0	0	0	0	0	0	0	0	0	0	0	0	0	0	0	0	0	0	0	0	0	0	0	0	0	0	0	0	0
Chmp3	0	0	0	0	6.39192	0	0	0	0	0	0.693147	0.693147	0	0	0.693147	1.09861	0.693147	0	0.693147	5.68358	0.693147	0	0	0.693147	0.693147	0	0	0.693147	0.693147	0.693147	0	0	0	0	1.09861	0	0	0.693147	0.693147	1.38629	0.693147	0.693147	0	1.09861	0.693147	0	0.693147	0	0.693147
Chmp5	0.693147	0	0	4.40672	0.693147	0	0	0	0	6.37843	1.09861	1.38629	0	0	1.09861	1.79176	1.09861	0	1.38629	0	1.09861	0	0	1.09861	1.09861	0.693147	0	1.38629	1.09861	1.09861	0	0	0.693147	0.693147	1.94591	0	0	1.60944	1.09861	2.19722	1.38629	1.38629	0	1.79176	1.38629	6.10032	1.38629	0	1.60944
Chmp6	0	0	0	0	0	0	0	0	0	0	0	0	0	0	0	0.693147	0	0	0	0	0	0	0	0	0	0	0	0	0	0	0	0	0	0	0.693147	0	0	0	0	0.693147	0	0	0	0.693147	0	0	0	0	0
Chmp7	0	0	0	0	0	0	0	0	0	0	0	0	0	0	0	0	0	0	0	0	0	0	0	0	0	6.72623	0	0	0	0	0	0	0	0	0.693147	0	0	0	0	0.693147	0	0	0	0.693147	0	6.43615	0	0	0
Chn1	0	0	0	0	0	0	0	0	0	0	0	0	0	0	0	0	0	0	0	0	0	0	0	0	0	0	0	0	0	0	0	0	0	0	0	0	0	0	0	0	0	0	0	0	0	0	0	0	0
Chn2	0	0	0	0	0	1.09861	0	0	0	0	0.693147	0.693147	0	0	0.693147	1.09861	0.693147	0	0.693147	0	0.693147	0	0	0.693147	0.693147	0	0	0.693147	0.693147	0.693147	0	1.38629	0	0	1.09861	0	0	0.693147	0.693147	1.38629	0.693147	0.693147	0	1.09861	0.693147	0	0.693147	0	1.09861
Chordc1	1.09861	0	0	0	0.693147	0	0	0	0	5.76205	1.38629	1.60944	0	6.85751	1.60944	6.92756	1.38629	0	1.60944	0	1.09861	6.25767	0	1.60944	1.38629	1.09861	0	1.79176	1.38629	1.60944	2.19722	0	0.693147	0.693147	2.30259	0	0	1.94591	1.60944	2.56495	1.60944	1.79176	0	7.15462	1.60944	0	1.79176	6.76849	1.94591
Chp1	0.693147	0	0	0	0	0	0	0	0	0	0.693147	0.693147	0	4.17439	0.693147	1.09861	0.693147	0	0.693147	0	0.693147	0	0	0.693147	0.693147	0	0	6.19236	0.693147	0.693147	5.99645	0	0	6.88141	1.38629	0	0	1.09861	0.693147	4.38203	0.693147	0.693147	0	1.38629	0.693147	0	0.693147	0	1.09861
Chrac1	1.38629	0	0	0	1.09861	0	0	0	0	0.693147	1.60944	5.83188	5.73334	0	1.79176	5.6204	1.60944	0	1.94591	5.11199	1.38629	0.693147	0	1.79176	1.60944	5.60212	0	1.94591	1.60944	1.79176	3.7612	5.14749	0.693147	1.09861	2.56495	0	5.18178	2.07944	1.79176	2.83321	1.79176	1.94591	2.3979	2.48491	1.94591	6.40688	1.94591	5.9428	2.30259
Chrne	0	0	0	0	0	0	0	0	0	0	0	0	0	0	0	0	0	0	0	0	0	0	0	0	0	0	0	0	0	0	0	0	0	0	0	0	0	0	0	0.693147	0	0	0	0	0	0	0	0	0
Chst12	0	0	0	0	0	0	0	0	0	0	0	0	0	0	0	0	0	0	0	0	0	0	0	0	0	0	0	0	0	0	0	0	0	0	0	0	0	0	0	0.693147	0	0	0	0	0	0	0	0	0
Chst2	0	0	6.29711	0	0	0	0	6.1181	0	0	0.693147	0.693147	0	0	0.693147	1.09861	0.693147	0	0.693147	5.52545	0.693147	0	0	0.693147	0.693147	0	0	0.693147	0.693147	6.2519	5.38907	0	0	0	1.09861	0	0	0.693147	0.693147	1.38629	5.88888	0.693147	0	1.09861	0.693147	0	0.693147	0	1.09861
Chtop	0.693147	0	0	0	0.693147	0	0	0	5.92158	0.693147	1.09861	1.38629	0	0	1.09861	1.79176	1.09861	2.19722	1.38629	0	1.09861	0	0	1.38629	1.09861	0.693147	0	1.38629	1.09861	1.38629	0	0	0.693147	0.693147	2.07944	0	0	1.60944	1.38629	2.19722	1.38629	1.38629	0	1.94591	1.38629	0	1.38629	0	5.55296
Chuk	0	0	0	0	6.49677	0	0	0	0	0	0.693147	0.693147	0	0	0.693147	1.09861	0.693147	0	0.693147	0	0.693147	0	0	0.693147	0.693147	0	0	0.693147	0.693147	0.693147	0	0	0	0	1.09861	0	0	0.693147	0.693147	1.38629	2.48491	0.693147	0	1.09861	0.693147	0	0.693147	0	0.693147
Churc1	1.38629	0	5.43372	4.69135	4.67283	0	0	0	0	0.693147	1.60944	1.94591	4.80402	6.52356	5.71373	2.3979	1.94591	5.4161	1.94591	0	1.60944	0.693147	4.74493	1.79176	5.40717	1.09861	0	2.07944	1.60944	1.94591	4.63473	0	0.693147	1.09861	2.63906	0	0	5.78996	1.94591	2.89037	4.96284	2.07944	0	2.56495	4.96284	5.09375	2.07944	0	2.30259
Ciao1	0	0	0	0	0	0	0	0	0	0	0.693147	0.693147	0	0	0.693147	1.09861	0.693147	0	0.693147	0	0.693147	0	0	0.693147	0.693147	0	0	0.693147	0.693147	0.693147	0	0	0	0	1.09861	0	0	0.693147	0.693147	1.38629	0.693147	0.693147	0	1.09861	0.693147	0	0.693147	0	0.693147
Ciao2a	1.09861	0	0	4.95583	0.693147	0	0	0	0	0.693147	1.38629	1.79176	0	0	1.60944	2.19722	1.60944	0	1.79176	0	1.38629	5.4848	0	5.92959	1.60944	1.09861	0	5.84932	4.72739	1.60944	0	0	0.693147	0.693147	2.3979	5.80814	0	1.94591	1.60944	2.63906	1.60944	1.79176	0	2.30259	1.79176	0	1.79176	0	2.07944
Ciao2b	5.07517	0	0	0	0.693147	0	0	0	4.52179	0.693147	1.09861	1.38629	0	0	1.38629	1.94591	1.38629	4.93447	1.38629	0	4.46591	0.693147	5.02388	1.38629	1.38629	0.693147	0	1.60944	4.5326	1.38629	3.82864	0	5.05625	0.693147	2.07944	0	3.98898	1.60944	1.38629	2.30259	1.38629	1.60944	0	2.07944	1.60944	0	1.60944	0	1.79176
Ciapin1	0.693147	0	0	0	0	0	0	0	0	0	0.693147	0.693147	0	0	0.693147	1.09861	0.693147	0	0.693147	0	0.693147	0	0	0.693147	0.693147	0	0	0.693147	0.693147	0.693147	0	0	0	0	1.38629	0	0	0.693147	0.693147	1.38629	0.693147	0.693147	0	1.09861	0.693147	0	0.693147	0	1.09861
Ciart	0	0	0	0	0	0	0	0	0	0	0	0.693147	0	0	0	0.693147	0	0	0.693147	0	0	0	0	0	0	0	0	0.693147	0	0	0	0	0	0	0.693147	0	0	0.693147	0	1.09861	0.693147	0.693147	0	0.693147	0.693147	0	0.693147	0	0.693147
Cib1	1.09861	0	0	0	4.96284	0	0	0	0	5.67675	1.38629	1.60944	0	0	1.38629	2.07944	1.38629	0	1.60944	0	1.09861	0.693147	6.19032	1.60944	1.38629	1.09861	0	1.79176	1.38629	1.60944	0	0	0.693147	0.693147	2.30259	2.77259	0	1.79176	1.60944	2.48491	1.60944	1.60944	0	2.19722	1.60944	0	1.79176	0	1.94591
Cinp	0	0	0	0	0	0	0	0	0	0	0	0	0	0	0	0	0	0	0	0	0	0	0	0	0	0	0	0	0	0	0	0	0	0	0	0	0	0	0	0	0	0	0	0	0	0	0	0	0
Cir1	0.693147	0	0	4.99721	0	0	0	0	0	0	5.0626	1.09861	0	0	1.09861	1.38629	0.693147	0	1.09861	0	0.693147	0	0	1.09861	0.693147	0.693147	0	1.09861	0.693147	1.09861	0	0	0	0.693147	1.60944	0	0	1.09861	1.09861	1.79176	2.19722	1.09861	0	1.60944	4.69135	0	1.09861	0	1.38629
Cirbp	1.09861	0	0	0	0.693147	1.09861	5.0814	0	0	0.693147	1.38629	1.60944	0	0	1.38629	2.07944	1.38629	5.63479	5.81711	0	1.09861	3.46574	0	1.60944	1.38629	0.693147	0	1.60944	1.38629	1.79176	0	0	0.693147	0.693147	2.30259	5.16479	0	1.79176	1.60944	2.48491	1.60944	1.60944	0	2.19722	1.60944	0	1.79176	0	1.94591
Cisd1	0.693147	0	0	0	0	0	0	0	0	0	0.693147	0.693147	0	0	0.693147	1.09861	0.693147	0	0.693147	0	0.693147	0	0	0.693147	0.693147	0	0	0.693147	0.693147	0.693147	0	0	0	0	1.38629	0	0	1.09861	0.693147	1.60944	0.693147	0.693147	0	1.38629	0.693147	0	1.09861	0	1.09861
Cisd2	0.693147	0	0	0	2.19722	0	0	0	0	6.65673	1.09861	1.09861	0	0	1.09861	1.60944	1.09861	0	1.09861	0	0.693147	0	0	1.09861	1.09861	0.693147	4.65396	1.38629	1.09861	1.09861	0	0	0	0.693147	1.79176	0	0	1.38629	1.09861	2.07944	1.09861	1.09861	0	1.79176	1.09861	0	1.38629	0	1.60944
Cisd3	0	0	0	0	0	0	0	0	0	0	0	0	0	0	0	0	0	0	0	0	0	0	0	0	0	0	0	0	0	0	0	0	0	0	0.693147	0	0	0	0	0.693147	0	0	0	0	0	0	0	0	0
Cish	0	0	0	0	0	0	0	0	0	0	0	0.693147	0	0	0.693147	0.693147	0	0	0.693147	0	0	0	0	0.693147	0	6.32257	0	0.693147	0	0.693147	5.54518	0	0	0	0.693147	0	0	0.693147	0.693147	1.09861	5.95842	0.693147	0	0.693147	0.693147	0	6.62804	0	0.693147
Cited2	0	0	0	0	0	0	0	0	0	0	0	0	0	0	0	0.693147	0	0	0	0	0	0	0	0	0	0	0	0.693147	0	0	0	0	0	0	0.693147	0	0	0.693147	0	0.693147	0	0	0	0.693147	0	0	0.693147	0	0.693147
Ciz1	0	0	0	0	0	0	0	0	0	0	0	0	0	0	0	0.693147	0	0	0	0	6.23048	0	0	0	6.37161	0	4.81218	0	0	0	5.31321	5.85793	0	0	0.693147	0	0	0	0	0.693147	5.86363	0	0	0.693147	0	0	0	0	0
Ckap5	0	0	0	0	0	0	0	0	0	0	0	0	0	0	0	0.693147	0	0	0	0	0	0	0	0	0	0	0	0	0	0	0	0	0	0	0.693147	0	0	0.693147	0	0.693147	0	0	0	0.693147	0	0	0	0	0.693147
Cklf	1.09861	0	0	0	4.56435	0	0	5.6058	0	0.693147	1.38629	1.60944	0	0	1.38629	2.07944	1.38629	0	1.60944	0	1.09861	0.693147	5.53339	1.60944	1.38629	0.693147	0	1.60944	1.38629	1.60944	0	0	0.693147	5.39816	6.46303	0	0	1.79176	1.60944	2.48491	5.52146	1.60944	0	5.24702	1.60944	0	1.79176	0	1.94591
Cks2	0	0	0	0	0	0	0	0	0	0	0	0.693147	0	0	0	0.693147	0	0	0.693147	0	0	0	4.69135	0.693147	0	0	0	0.693147	4.5326	0.693147	0	0	0	0	0.693147	0	0	0.693147	0.693147	1.09861	0.693147	0.693147	4.47734	0.693147	0.693147	0	0.693147	0	0.693147
Clasp1	0	0	0	0	0	0	0	0	0	0	0	0	0	0	0	0.693147	0	0	0	0	0	0	0	0	0	0	0	0	0	0	0	0	0	0	0.693147	0	0	0	0	0.693147	0	0	0	0.693147	0	0	0	0	0
Clasp2	0.693147	0	5.97635	0	0.693147	0	0	0	0	0	1.09861	1.09861	0	0	1.09861	1.60944	1.09861	0	1.09861	0	5.69036	5.88332	0	1.09861	1.09861	0.693147	0	1.38629	5.84354	1.09861	0	0	0	0.693147	1.79176	0	0	1.38629	1.09861	2.07944	5.65948	1.38629	0	1.79176	1.09861	0	1.38629	0	1.60944
Clasrp	0	0	0	0	0	0	0	0	0	0	0	0	0	0	0	0.693147	0	0	0	0	0	0	0	0	0	0	0	0	0	0	0	0	0	0	0.693147	0	0	0.693147	0	0.693147	0	0	0	0.693147	0	0	0	0	0.693147
Clcc1	0	0	0	0	0	6.84482	0	0	0	0	0	0	0	0	0	0.693147	0	0	0	0	0	0	0	0	0	0	0	0	0	0	0	1.38629	0	0	0.693147	0	0	0.693147	0	0.693147	0	0	0	0.693147	0	0	0	0	0.693147
Clcf1	0	0	0	0	0	0	0	0	0	0	0	0	0	0	0	0	0	0	0	0	0	0	0	0	0	0	0	0	0	0	0	0	0	0	0	0	0	0	0	0.693147	0	0	0	0	0	0	0	0	0
Clcn3	0	0	0	0	0	0	0	0	0	0	0	0	0	0	0	0	0	0	0	0	0	0	0	0	0	0	0	0	0	0	0	0	0	0	0	0	0	0	0	0	0	0	0	0	0	0	0	0	0
Clcn4	0.693147	0	0	0	0.693147	0	6.65286	0	0	0	0.693147	0.693147	0	0	0.693147	1.09861	0.693147	0	0.693147	0	0.693147	0	0	0.693147	0.693147	0	0	0.693147	0.693147	0.693147	0	0	6.89163	0	1.38629	0	0	1.09861	0.693147	1.60944	6.06843	0.693147	0	1.38629	0.693147	0	0.693147	0	1.09861
Cldnd1	0	0	0	0	0	0	0	0	0	0	0	0.693147	0	0	0.693147	0.693147	0.693147	0	0.693147	0	0	0	0	0.693147	0.693147	0	0	0.693147	0	0.693147	0	0	0	0	1.09861	0	0	0.693147	0.693147	1.09861	0.693147	0.693147	0	0.693147	0.693147	0	0.693147	0	0.693147
Clec2d	0	0	0	0	0	0	0	0	0	0	0	0	0	0	0	0	0	0	0	0	0	0	0	0	0	0	0	0	0	0	0	0	0	0	0	0	0	0	0	0	0	0	0	0	0	0	0	0	0
Clec2g	0	0	0	0	0	0	0	0	0	0	0	0	0	0	0	0	0	0	0	0	0	0	0	0	0	0	0	0	0	0	0	0	0	0	0	0	0	0	0	0	0	0	0	0	0	0	0	0	0
Clec2i	0	0	0	0	0	0	0	0	0	0	0.693147	0.693147	0	0	0.693147	1.09861	0.693147	0	0.693147	0	0.693147	0	0	0.693147	0.693147	0	0	0.693147	0.693147	0.693147	0	0	0	6.08677	1.09861	0	0	0.693147	0.693147	1.38629	0.693147	0.693147	0	5.58725	0.693147	0	0.693147	0	1.09861
Clic1	1.79176	0	5.67675	6.49677	5.93489	5.75574	0	0	5.42935	6.6796	2.19722	5.74939	0	0	2.30259	2.99573	2.19722	0.693147	2.48491	0	1.94591	1.09861	5.826	2.3979	2.19722	5.53339	5.09375	6.94794	2.19722	2.3979	0	5.24702	1.09861	5.40717	3.29584	0	5.88888	2.77259	5.87493	3.52636	5.1299	5.88053	5.33272	3.17805	2.56495	6.57786	5.98645	0	2.89037
Clint1	3.13549	0	0	0	0	0	0	0	0	0	0.693147	1.09861	0	0	0.693147	1.38629	0.693147	0	1.09861	0	0.693147	0	0	1.09861	0.693147	0.693147	0	1.09861	0.693147	1.09861	0	0	0	0	1.60944	0	0	1.09861	1.09861	1.79176	1.09861	1.09861	0	1.60944	1.09861	0	1.09861	0	1.38629
Clip1	0.693147	0	0	0	0.693147	0	0	0	0	0	0.693147	1.09861	0	0	1.09861	1.38629	0.693147	0	1.09861	0	0.693147	0	0	1.09861	0.693147	0.693147	0	1.09861	0.693147	1.09861	0	0	0	0.693147	1.60944	0	0	1.09861	1.09861	1.79176	1.09861	1.09861	0	1.60944	1.09861	0	1.09861	0	1.38629
Clk1	1.79176	6.03787	6.83518	4.85981	6.3315	6.86276	0	0	5.35186	1.09861	7.51152	5.34711	0	0	2.30259	6.80239	2.19722	0	6.91473	6.42811	1.94591	1.09861	0	2.3979	6.85118	1.60944	0	2.63906	5.92693	2.3979	5.23111	6.28972	1.09861	2.70805	3.3322	0	0	6.75344	2.3979	3.61092	2.48491	2.56495	0	3.4012	2.56495	0	2.63906	4.76217	6.75693
Clk3	1.09861	6.25575	0	6.12468	0.693147	0	0	0	0	0.693147	1.09861	1.38629	0	0	1.38629	1.94591	1.38629	0	1.38629	0	1.09861	0.693147	0	1.38629	1.38629	0.693147	0	1.60944	1.38629	1.38629	0	0	0.693147	0.693147	2.07944	0	6.11589	1.60944	1.38629	2.30259	1.38629	1.60944	0	2.07944	1.60944	0	1.60944	0	1.79176
Clk4	1.60944	0	0	0	6.06611	0	0	0	6.17587	6.85013	1.79176	2.07944	0	0	1.94591	2.56495	1.94591	0	2.07944	6.32257	1.60944	0.693147	5.90808	2.07944	1.94591	1.38629	0	5.70378	1.79176	2.07944	0	6.4677	0.693147	1.09861	2.83321	0	0	2.3979	6.98749	3.04452	2.07944	2.19722	0	3.97029	2.19722	0	2.19722	0	2.48491
Cln3	0	0.693147	0	0	0	6.44254	0	0	0	0	0	0.693147	0	0	0.693147	0.693147	0	0	0.693147	0	0	1.60944	0	0.693147	0	0	0	0.693147	6.06843	0.693147	0	0	0	0	0.693147	0	5.75574	0.693147	0.693147	1.09861	0.693147	0.693147	0	0.693147	0.693147	0	1.38629	0	0.693147
Clns1a	0.693147	0	0	0	0	0	0	0	0	0	0.693147	1.09861	0	0	0.693147	1.38629	0.693147	0	1.09861	0	0.693147	6.33683	6.71659	0.693147	0.693147	0.693147	0	5.51343	0.693147	1.09861	0	0	0	0	1.60944	0	0	1.09861	1.09861	1.79176	1.09861	1.09861	0	1.38629	1.09861	0	1.09861	0	1.38629
Clock	0	0	0	0	0	0	0	0	0	0	0	0	0	0	0	0	0	0	0	0	0	0	0	0	0	0	0	0	0	0	0	0	0	0	0	0	0	0	0	0.693147	0	0	0	0	0	0	0	0	0
Clp1	0	0	0	0	0	0	0	0	0	0	0.693147	0.693147	0	0	0.693147	0.693147	0.693147	0	0.693147	0	0	0	0	0.693147	0.693147	0	0	0.693147	0.693147	0.693147	0	0	0	0	1.09861	0	0	0.693147	0.693147	1.09861	0.693147	0.693147	0	1.09861	0.693147	0	0.693147	0	0.693147
Clpp	0.693147	0	0	0	5.15329	0	0	0	0	0	1.09861	1.09861	0	0	1.09861	1.60944	1.09861	0	1.09861	0	0.693147	0	0	1.09861	1.09861	0.693147	0	1.09861	1.09861	1.09861	0	0	0	0.693147	1.79176	0	0	1.38629	1.09861	1.94591	1.09861	4.51086	5.71703	1.60944	1.09861	0	1.09861	0	1.38629
Clptm1	0	0	0	0	0	0	0	6.75693	0	0	0.693147	0.693147	0	0	0.693147	0.693147	0.693147	0	0.693147	0	0	0	0	0.693147	0.693147	6.74759	0	0.693147	0.693147	0.693147	0	0	0	0	1.09861	0	0	0.693147	0.693147	1.38629	0.693147	0.693147	0	1.09861	0.693147	0	0.693147	0	0.693147
Clptm1l	0	0	0	0	0	0	0	0	0	0	0.693147	0.693147	0	0	0.693147	0.693147	0.693147	0	0.693147	0	0	0	0	0.693147	0.693147	0	6.61338	0.693147	6.03787	0.693147	0	0	0	0	1.09861	0	0	0.693147	0.693147	1.09861	0.693147	0.693147	0	1.09861	0.693147	6.76964	0.693147	0	0.693147
Clpx	0	0	0	0	0	0	0	0	6.87005	0	0	0	0	4.59512	0	0.693147	0	0	0	0	0	0	0	0	0	0	0	0	0	0	0	0	0	0	0.693147	0	0	0	3.61092	0.693147	2.99573	0	0	0.693147	0	0	0	0	0.693147
Clspn	0	0	0	0	0	0	0	0	0	0	0	0	0	0	0	0	0	0	0	0	0	0	0	0	0	0	0	0	0	0	0	0	0	0	0	0	0	0	0	0	0	0	0	0	0	0	0	0	0
Clta	1.38629	0	0	0	5.11799	0	0	0	0	0.693147	1.60944	1.79176	0	0	1.79176	2.30259	1.60944	0	6.1717	3.85015	1.38629	0.693147	0	1.79176	1.60944	1.09861	0	1.94591	1.60944	1.79176	0	0	0.693147	1.09861	2.56495	4.41884	0	2.07944	1.79176	2.77259	1.79176	1.94591	4.74493	2.48491	1.94591	0	1.94591	6.04025	2.19722
Cltb	0	0	0	0	0	0	0	0	0	0	0.693147	0.693147	0	0	0.693147	0.693147	0.693147	0	0.693147	0	0	0	0	0.693147	0.693147	0	0	0.693147	0.693147	0.693147	0	0	0	0	1.09861	0	0	0.693147	0.693147	1.09861	0.693147	0.693147	0	1.09861	0.693147	0	0.693147	0	0.693147
Cltc	0.693147	0	0	5.94803	0.693147	0	0	0	3.55535	0	0.693147	1.09861	0	0	1.09861	1.38629	6.78559	0	7.01751	0	0.693147	6.77308	0	1.09861	0.693147	0.693147	5.57595	1.09861	0.693147	1.09861	0	0	0	0.693147	1.60944	0	3.68888	2.19722	1.09861	1.79176	1.09861	1.09861	0	1.60944	1.09861	0	1.09861	0	1.38629
Cmah	1.09861	0	0	0	0.693147	0	0	0	0	1.60944	1.38629	1.60944	0	0	1.38629	2.07944	1.38629	0	1.60944	0	4.79579	5.99146	0	1.38629	1.38629	2.89037	0	1.60944	1.38629	1.60944	0	0	0.693147	0.693147	2.30259	0	0	1.79176	1.60944	2.48491	1.60944	1.60944	0	2.48491	1.60944	0	1.60944	0	1.94591
Cmc1	0.693147	0	0	0	0	0	0	0	0	0	0.693147	0.693147	0	0	0.693147	1.09861	0.693147	0	0.693147	0	0.693147	0	0	4.63473	0.693147	0	0	0.693147	0.693147	0.693147	0	0	0	0	1.38629	3.80666	0	1.09861	0.693147	1.60944	0.693147	0.693147	0	1.38629	0.693147	0	0.693147	0	1.09861
Cmc2	0	0	0	4.2485	0	0	0	0	0	0	0	0.693147	0	0	0	0.693147	0	0	0.693147	0	2.07944	0	0	0.693147	0	0	0	0.693147	0	0.693147	3.80666	0	0	6.39859	0.693147	0	0	0.693147	0.693147	1.09861	0.693147	0.693147	0	0.693147	0.693147	0	0.693147	0	0.693147
Cmip	0	0	0	0	0	0	0	0	0	0	0	0	0	0	0	0	0	0	0	0	0	0	0	0	0	0	0	0	0	0	0	0	0	0	0.693147	0	0	0	0	0.693147	0	0	0	0.693147	0	0	0	0	0
Cmpk1	0.693147	0	0	0	0	0	0	0	6.42649	0	0.693147	1.09861	0	0	0.693147	1.38629	0.693147	0	1.09861	0	5.71373	0	6.17794	0.693147	0.693147	0.693147	0	1.09861	5.40268	0.693147	0	0	0	0	1.38629	0	5.10595	1.09861	0.693147	1.60944	0.693147	1.09861	0	1.38629	1.09861	0	1.09861	0	1.09861
Cmtm6	0	0	0	0	6.33505	0	0	0	0	0	0.693147	0.693147	0	0	0.693147	0.693147	0.693147	0	0.693147	0	0	0	0	0.693147	0.693147	0	6.38856	0.693147	0.693147	0.693147	6.48616	0	0	0	1.09861	6.96885	0	0.693147	0.693147	1.09861	0.693147	0.693147	0	1.09861	0.693147	0	0.693147	0	0.693147
Cmtm7	0	0	0	0	0	0	0	0	0	0	0.693147	0.693147	0	0	0.693147	1.09861	0.693147	0	0.693147	0	0.693147	0	0	0.693147	0.693147	0	0	0.693147	0.693147	0.693147	0	0	0	0	6.57925	0	0	0.693147	0.693147	1.38629	0.693147	0.693147	0	1.09861	5.8693	0	0.693147	0	1.09861
Cmtr1	0	0	0	0	0	0	0	0	0	0	0.693147	0.693147	0	0	0.693147	1.09861	0.693147	0	0.693147	0	0.693147	0	0	0.693147	0.693147	0	0	0.693147	0.693147	0.693147	0	0	0	0	1.09861	0	0	0.693147	0.693147	1.38629	0.693147	0.693147	0	1.09861	0.693147	0	0.693147	0	1.09861
Cnbd2	0	0	0	0	0	0	0	1.09861	0	0	0	0	0	0	0	0	0	0	0	0	0	0	0	0	0	0	0	0	0	1.38629	0	0	5.86079	0	0	0	0	0	0	0	0	0	0	0	0	0	0	0	0
Cnbp	1.94591	0	0	0	1.38629	0	6.78784	0	0	1.09861	6.66568	7.15227	0	0	2.48491	3.21888	7.04752	7.13966	5.68698	0	6.29342	7.24137	5.81114	2.56495	2.77259	2.07944	7.45819	6.27476	5.75257	6.20254	6.88038	0	1.09861	1.60944	6.98193	7.00216	6.82546	2.94444	7.12448	3.85015	6.03548	6.7901	6.91075	3.43399	2.70805	0	2.77259	6.6107	3.09104
Cnih1	0	0	0	0	0	0	0	0	0	0	0.693147	0.693147	0	0	0.693147	0.693147	0.693147	0	0.693147	0	0	0	0	0.693147	0.693147	0	0	0.693147	0.693147	0.693147	0	0	0	0	1.09861	0	0	0.693147	0.693147	1.09861	0.693147	0.693147	0	1.09861	0.693147	0	0.693147	0	0.693147
Cnih4	0.693147	5.1358	0	4.69135	0.693147	0	0	0	4.57471	0	1.09861	1.38629	0	4.64439	1.09861	1.60944	1.09861	0	1.09861	0	0.693147	0	0	1.09861	1.09861	0.693147	0	1.38629	1.09861	1.09861	0	4.77068	0.693147	0.693147	1.94591	0	0	1.38629	1.09861	2.07944	1.09861	1.38629	0	5.39816	1.38629	0	1.38629	0	1.60944
Cnksr3	0	0	0	0	0	0	0	0	0	0	0	0	0	0	0	0	0	0	0	0	0	0	0	0	0	0	0	0	0	0	0	0	0	0	0	0	0	0	0	0	0	0	0	0	0	0	0	0	0
Cnn2	1.79176	4.70953	6.90776	5.92693	5.90263	6.68835	0	0	0	1.09861	6.45047	2.48491	0	3.89182	6.57925	2.99573	6.77308	0.693147	2.48491	5.92426	4.55388	7.74414	0	2.63906	2.19722	5.52943	6.05678	2.63906	5.48894	6.31897	5.2832	0	6.54965	6.84268	3.2581	6.02102	2.07944	2.77259	2.3979	6.17587	2.48491	2.56495	0	3.17805	5.64897	2.19722	6.03787	0	2.89037
Cnot1	0.693147	0	0	6.39526	5.61677	0	0	0	0	0	0.693147	0.693147	0	0	0.693147	1.09861	0.693147	0	0.693147	0	0.693147	6.13123	0	0.693147	0.693147	4.70048	0	0.693147	0.693147	0.693147	0	0	0	0	1.38629	2.83321	0	1.09861	0.693147	1.60944	0.693147	0.693147	0	1.38629	0.693147	0	7.23346	0	1.09861
Cnot10	0	0	0	0	0	0	0	0	0	0	0	0.693147	0	0	0.693147	0.693147	0	0	0.693147	0	0	0	0	0.693147	0	0	0	0.693147	0	0.693147	0	0	0	0	1.09861	0	0	0.693147	0.693147	1.09861	0.693147	0.693147	0	0.693147	0.693147	0	0.693147	0	0.693147
Cnot2	0.693147	0	0	0	0	0	0	0	0	0	0.693147	0.693147	0	0	0.693147	1.09861	0.693147	0	0.693147	0	0.693147	0	0	0.693147	0.693147	0	0	1.09861	0.693147	0.693147	0	0	0	0	1.38629	0	0	1.09861	0.693147	1.60944	0.693147	1.09861	0	1.38629	0.693147	0	1.09861	0	1.09861
Cnot3	0	0	0	0	0	0	0	0	0	0	0	0	0	0	0	0.693147	0	0	0	0	0	0	0	0	0	0	0	0.693147	0	0	4.40672	0	0	0	1.94591	0	0	0.693147	0	0.693147	0	0.693147	0	0.693147	0.693147	0	0.693147	0	0.693147
Cnot4	0.693147	0	0	0	6.47543	0	0	0	0	0	0.693147	1.09861	0	0	1.09861	1.38629	0.693147	0	1.09861	0	0.693147	0	0	1.09861	0.693147	0.693147	0	1.09861	0.693147	1.09861	0	0	0	0.693147	1.60944	4.44265	0	1.09861	1.09861	1.79176	4.15888	1.09861	0	1.60944	1.09861	5.69373	1.09861	0	1.38629
Cnot6	0	0	3.68888	0	0	0	0	0	0	0	0	0.693147	0	0	0	0.693147	0	0	0.693147	0	0	0	0	0	0	0	0	0.693147	6.06379	0.693147	0	0	0	0	0.693147	0	0	0.693147	0.693147	1.09861	0.693147	0.693147	0	0.693147	2.63906	0	0.693147	0	0.693147
Cnot6l	0.693147	0	0	0	0.693147	0	4.98361	0	0	0	1.09861	1.38629	0	0	1.09861	1.60944	1.09861	0	1.38629	0	0.693147	0	0	1.09861	1.09861	0.693147	0	1.38629	1.09861	1.09861	5.79909	0	0.693147	0.693147	1.94591	0	0	1.38629	1.09861	2.07944	1.09861	1.38629	0	1.79176	1.38629	0	5.42935	0	1.60944
Cnot7	0.693147	0	6.9344	0	0	0	0	0	0	0	0.693147	0.693147	0	0	0.693147	1.09861	3.61092	3.4012	0.693147	0	0.693147	0	0	0.693147	0.693147	0	0	0.693147	0.693147	0.693147	4.31749	0	0	0	1.38629	0	0	1.09861	0.693147	1.60944	0.693147	0.693147	0	1.09861	4.56435	0	0.693147	0	1.09861
Cnot8	6.33683	0	0	0	0.693147	0	0	4.79579	0	0	1.09861	1.38629	0	0	1.09861	1.60944	5.92158	0	1.38629	0	1.09861	0	0	1.09861	1.09861	0.693147	5.59099	6.34564	1.09861	1.09861	0	0	0.693147	0.693147	1.94591	6.0845	0	1.38629	1.09861	2.07944	1.09861	1.38629	0	1.79176	1.38629	0	1.38629	0	1.60944
Cnot9	0	0	0	0	0	0	0	0	0	0	0	0	0	0	0	0	0	0	0	0	0	0	0	0	0	0	0	0	0	0	0	0	0	0	0	0	0	0	0	0	0	0	0	0	0	0	0	0	0
Cnp	1.09861	0	0	0	0.693147	0	5.52146	0	0	0.693147	1.38629	1.60944	0	6.15698	1.38629	1.94591	1.38629	0	1.60944	0	1.09861	6.16331	0	1.38629	1.38629	0.693147	5.79606	1.60944	1.38629	1.38629	0	0	0.693147	0.693147	2.19722	0	0	1.79176	1.38629	2.3979	5.39816	1.60944	0	2.07944	1.60944	0	1.60944	0	1.79176
Cnppd1	6.05678	0	0	0	0.693147	0	0	0	0	0.693147	1.38629	1.60944	0	0	1.38629	1.94591	1.38629	0	1.60944	0	1.38629	0.693147	0	1.38629	1.38629	0.693147	0	1.60944	1.38629	6.18208	0	0	0.693147	0.693147	2.19722	6.03069	0	1.79176	1.38629	2.3979	1.38629	1.60944	0	2.07944	1.60944	0	1.60944	0	1.94591
Cnpy2	0.693147	0	0	0	0	0	0	0	0	0	3.89182	0.693147	0	5.73657	0.693147	1.09861	0.693147	0	0.693147	0	0.693147	0	0	2.63906	0.693147	0	0	1.09861	0.693147	0.693147	0	0	0	0	1.38629	0	0	1.09861	0.693147	1.60944	5.0876	0.693147	0	1.38629	5.01064	0	1.09861	1.09861	1.09861
Cnpy3	0	0	0	0	0	0	0	0	0	0	0	0	0	0	0	0	0	0	0	0	0	0	0	0	0	0	0	0	0	0	0	0	0	0	0	0	0	0	0	0.693147	0	0	0	0	0	0	0	0	0
Cnpy4	0	0	0	0	0	0	0	0	0	0	0	0	0	0	0	0	0	0	0	0	0	0	0	0	0	0	0	0	0	0	0	0	0	0	0	0	0	0	0	0.693147	0	0	0	0	0	0	0	0	0
Cnrip1	0	0	6.62672	0	0	0	0	0	0	0	0	6.27099	0	0	0	0	0	0	0	0	0	0	5.99396	0	0	0	0	0	0	0	0	0	0	0	0	0	0	0	0	0.693147	0	0	0	0	0	0	0	0	5.83188
Cntrl	1.38629	6.42811	0	0	1.09861	0	0	0	0	0.693147	1.79176	2.07944	0	0	1.94591	6.32436	6.35611	0	2.07944	0	1.60944	0.693147	6.87626	1.94591	1.79176	6.13123	0	2.19722	6.32615	1.94591	5.26786	0	0.693147	1.09861	2.77259	5.64897	0	2.30259	1.94591	2.94444	5.22036	2.07944	0	2.63906	6.65544	0	2.19722	6.90575	2.3979
Coa3	1.09861	0	0	0	3.46574	5.27811	4.69135	0	0	0.693147	1.38629	1.60944	0	0	1.38629	1.94591	1.38629	0	1.60944	4.74493	1.09861	4.82831	0	1.38629	1.38629	0.693147	0	4.82831	1.38629	1.38629	0	0	0.693147	0.693147	2.19722	0	0	1.79176	1.38629	2.3979	4.45435	1.60944	0	2.19722	1.60944	0	1.60944	0	4.70953
Coa4	0	0	0	0	0	0	0	0	0	0	0	0	0	0	0	0	0	0	0	5.34711	0	0	0	0	0	0	0	0	0	0	0	0	0	0	0	0	0	0	0	0	5.2832	0	0	0	0	0	0	0	5.63835
Coa5	0	0	0	0	0	0	0	0	0	0	0	0	0	0	0	0	0	0	0	0	0	0	0	0	0	0	0	0	0	0	0	0	0	0	0.693147	0	0	0	0	0.693147	0	0	0	0	0	0	0	0	0
Coa6	0.693147	0	0	0	0	0	0	0	0	0	0.693147	0.693147	0	5.743	0.693147	1.09861	0.693147	0	0.693147	0	0.693147	0	0	0.693147	0.693147	0	4.43082	0.693147	0.693147	5.14749	0	0	0	0	1.38629	0	0	1.09861	0.693147	1.60944	4.75359	0.693147	0	1.38629	0.693147	0	0.693147	0	1.09861
Coa7	0	0	0	0	0	0	0	0	0	0	0	0	0	0	0	0	0	0	0	0	0	0	0	0	0	0	0	0	0	0	0	0	0	0	0	0	0	0	0	0.693147	0	0	0	0	0	0	0	0	0
Cog1	0	0	0	0	0	0	0	0	0	0	0	0	0	0	0	0.693147	0	0	0	0	0	0	0	0	0	0	0	0	0	0	0	0	6.77194	0	0.693147	0	0	0	0	0.693147	0	0	0	0.693147	0	0	0	6.88653	0.693147
Cog2	0	0	0	0	0	0	0	0	0	0	0	0.693147	0	0	0	0.693147	0	0	0.693147	0	0	0	0	0	0	0	0	0.693147	0	0	0	0	0	0	0.693147	0	0	0.693147	0	1.09861	0	0.693147	0	0.693147	0.693147	0	0.693147	0	0.693147
Cog4	0	4.69135	0	0	0	0	0	0	0	0	0.693147	0.693147	0	0	0.693147	0.693147	0.693147	0	0.693147	0	0	0	0	0.693147	0.693147	0	0	0.693147	0.693147	0.693147	0	0	0	0	1.09861	0	1.09861	0.693147	5.99645	1.09861	0.693147	0.693147	0	1.09861	0.693147	0	7.0934	0	0.693147
Cog5	2.56495	3.04452	0	0	0.693147	0	0	0	0	0	0.693147	1.09861	0	0	1.09861	1.38629	0.693147	0	1.09861	0	0.693147	0	0	1.09861	0.693147	0.693147	0	1.09861	0.693147	1.09861	0	0	0	0.693147	1.60944	0	0	1.09861	1.09861	1.79176	1.09861	1.09861	0	1.60944	1.09861	0	1.09861	0	3.71357
Cog6	0	0	0	0	0	0	0	0	0	0	0.693147	0.693147	0	0	0.693147	0.693147	0.693147	0	0.693147	0	0	0	0	0.693147	0.693147	0	0	0.693147	0.693147	0.693147	0	0	0	0	1.09861	0	0	0.693147	0.693147	1.09861	0.693147	0.693147	0	1.09861	0.693147	0	0.693147	0	0.693147
Cog8	0.693147	0	4.49981	0	0.693147	0	0	0	0	0	1.09861	1.09861	0	0	5.3799	1.60944	1.09861	0	1.09861	0	5.77455	6.07993	0	1.09861	1.09861	0.693147	3.89182	1.38629	1.09861	1.09861	0	0	0	0.693147	1.94591	0	0	1.38629	4.36945	2.07944	1.09861	1.38629	0	1.79176	1.38629	0	1.38629	0	1.60944
Col4a3bp	0.693147	4.29046	0	0	0	0	0	0	0	5.0626	0.693147	0.693147	0	0	0.693147	1.38629	0.693147	0	0.693147	0	5.64545	0	0	0.693147	0.693147	0.693147	0	1.09861	0.693147	0.693147	0	4.11087	0	0	1.38629	0	0	1.09861	0.693147	1.60944	0.693147	4.51086	0	1.38629	1.09861	0	1.09861	0	1.09861
Commd1	0.693147	0	5.6204	5.43372	0	0	0	3.52636	0	0	0.693147	1.09861	0	0	0.693147	1.38629	0.693147	5.36598	1.09861	4.99721	0.693147	4.90527	6.19644	1.09861	0.693147	0.693147	0	1.09861	0.693147	1.09861	0	0	0	0	1.60944	0	0	1.09861	1.09861	1.79176	1.09861	1.09861	0	1.60944	1.09861	0	1.09861	0	1.38629
Commd10	0.693147	0	0	0	0	0	0	0	0	6.32615	0.693147	0.693147	0	0	0.693147	1.09861	0.693147	0	0.693147	0	0.693147	0	0	0.693147	0.693147	0	0	0.693147	0.693147	0.693147	0	0	0	0	1.38629	0	0	1.09861	0.693147	1.60944	0.693147	0.693147	0	1.38629	0.693147	0	0.693147	0	1.09861
Commd1b	0.693147	0	0	0	6.04025	6.3613	6.69827	0	0	0	1.09861	1.09861	0	0	1.09861	1.60944	1.09861	0	1.09861	6.03548	6.15698	0	4.56435	1.09861	1.09861	0.693147	0	5.41165	1.09861	1.09861	0	0	0	6.48311	1.79176	0	0	1.38629	1.09861	1.94591	1.09861	7.09506	6.38519	1.79176	1.09861	0	1.38629	0	1.38629
Commd2	0	5.44242	0	0	0	0	0	0	0	0	0.693147	0.693147	5.51745	0	0.693147	1.09861	0.693147	0	0.693147	0	0.693147	0	0	0.693147	0.693147	0	0	0.693147	0.693147	0.693147	0	0	0	0	1.09861	0	0	0.693147	0.693147	1.38629	0.693147	0.693147	0	1.09861	0.693147	0	0.693147	0	1.09861
Commd3	1.09861	0	5.82895	0	0.693147	0	0	0	0	0.693147	1.38629	1.60944	0	0	6.03069	2.07944	1.38629	0	1.60944	0	1.09861	0.693147	0	1.60944	1.38629	0.693147	0	1.60944	1.38629	1.60944	0	5.33754	0.693147	0.693147	2.30259	0	0	1.79176	1.60944	2.48491	1.60944	1.60944	0	2.19722	1.60944	0	1.79176	6.01127	1.94591
Commd4	1.09861	0	0	0	0.693147	5.1299	0	0	0	0.693147	5.72359	1.60944	0	0	1.38629	2.07944	1.38629	0	1.60944	0	1.09861	0.693147	5.24175	1.38629	1.38629	4.85981	0	1.60944	1.38629	1.60944	0	0	0.693147	0.693147	2.30259	0	0	1.79176	1.60944	2.48491	1.60944	1.60944	0	2.19722	1.60944	5.26786	5.1358	0	1.94591
Commd5	0	0	0	0	0	0	0	0	0	0	0	0	0	0	0	0	0	0	6.06379	0	0	0	0	0	0	0	0	0	0	0	0	0	0	0	0	0	0	0	0	0	0	0	0	0	3.58352	0	0	0	0
Commd6	1.09861	0	0	0	0.693147	0	0	0	0	0.693147	1.38629	1.60944	0	0	1.38629	1.94591	1.38629	0	1.60944	0	1.09861	0.693147	0	5.77144	1.38629	0.693147	0	1.60944	1.38629	4.8752	0	0	0.693147	0.693147	2.19722	6.14419	0	1.79176	4.48864	2.48491	1.60944	1.60944	0	2.19722	1.60944	0	1.60944	0	1.94591
Commd7	0.693147	0	0	0	0.693147	0	0	0	0	0	0.693147	1.09861	0	0	1.09861	1.38629	1.09861	6.2106	1.09861	0	1.09861	0	0	1.09861	0.693147	0.693147	0	1.09861	0.693147	1.09861	0	0	0	0.693147	1.60944	0	0	1.38629	1.09861	1.94591	1.09861	1.09861	0	1.60944	1.09861	0	1.09861	6.22654	1.38629
Commd8	1.09861	0	0	0	0.693147	0	5.44674	0	0	0.693147	6.76964	1.60944	0	0	1.38629	1.94591	1.38629	0	1.60944	0	1.09861	0.693147	0	1.38629	1.38629	0.693147	0	1.60944	1.38629	1.38629	5.42053	0	0.693147	0.693147	2.19722	0	0	1.79176	1.38629	2.3979	1.38629	1.60944	0	2.07944	1.60944	0	1.60944	0	1.94591
Comt	0	0	0	0	0	0	0	0	0	3.91202	0	0	0	0	0	0.693147	0	0	0	0	0	0	0	0	0	0	0	0.693147	0	0	0	0	0	0	0.693147	0	0	0.693147	0	0.693147	0	0.693147	5.86363	0.693147	3.91202	1.38629	0.693147	0	0.693147
Cop1	0	0	0	0	0	0	0	0	0	0	0	0	0	0	0	0	0	0	0	0	0	0	0	0	0	0	0	0	0	0	0	0	0	0	0	0	0	0	0	0	0	0	0	0	0	0	0	0	0
Copa	0.693147	0	0	0	0.693147	0	0	0	0	0	1.09861	1.09861	0	0	1.09861	1.60944	1.09861	4.02535	1.09861	0	0.693147	0	0	1.09861	1.09861	0.693147	5.67332	1.38629	1.09861	1.09861	6.31536	0	0	0.693147	1.94591	0	0	1.38629	1.09861	2.07944	1.09861	1.38629	6.35437	1.79176	1.38629	0	1.38629	0	6.82655
Copb1	1.09861	0	0	0	0.693147	0	0	0	0	0.693147	1.09861	1.38629	0	0	1.94591	1.94591	1.38629	0	1.38629	0	1.09861	0.693147	0	1.38629	1.09861	0.693147	6.85224	1.60944	1.09861	1.38629	0	3.95124	0.693147	6.69456	2.07944	0	6.40026	1.60944	1.38629	2.48491	6.608	1.60944	0	2.07944	1.38629	0	7.07242	0	1.79176
Copb2	0.693147	0	0	6.35611	0	0	0	0	0	0	0.693147	0.693147	0	0	0.693147	1.09861	0.693147	0	0.693147	0	0.693147	0	0	0.693147	0.693147	0	0	0.693147	0.693147	0.693147	0	0	0	0	1.38629	0	0	1.09861	0.693147	1.60944	2.63906	0.693147	0	1.38629	0.693147	0	0.693147	0	1.09861
Cope	1.38629	0	0	0	1.09861	6.1181	0	0	0	0.693147	1.79176	1.94591	0	0	1.79176	2.48491	1.79176	0	1.94591	0	1.60944	5.56068	0	1.94591	1.79176	1.09861	5.62762	2.07944	1.79176	1.94591	0	0	0.693147	5.43808	2.70805	0	0	2.19722	1.94591	2.94444	5.68698	2.07944	0	2.63906	5.33272	0	2.07944	0	2.3979
Copg1	0.693147	0	0	0	0	0	0	0	0	0	0.693147	0.693147	0	0	0.693147	1.09861	0.693147	0	0.693147	0	0.693147	0	0	0.693147	0.693147	0	0	0.693147	0.693147	0.693147	0	0	0	0	1.38629	0	0	1.09861	0.693147	1.38629	0.693147	0.693147	0	1.09861	0.693147	0	0.693147	0	1.09861
Cops2	0.693147	0	0	0	0	0	0	0	4.00733	0	0.693147	0.693147	0	0	0.693147	1.09861	0.693147	0	0.693147	0	0.693147	0	0	0.693147	0.693147	0	0	1.09861	0.693147	0.693147	6.03309	0	6.40523	0	1.38629	0	0	1.09861	0.693147	1.60944	0.693147	0.693147	0	1.38629	0.693147	0	1.09861	0	1.09861
Cops3	1.09861	0	0	0	0.693147	0	0	0	0	0	0.693147	1.09861	0	6.66696	1.09861	1.38629	0.693147	0	1.09861	0	6.35611	0	0	6.04737	0.693147	0.693147	0	1.09861	0.693147	1.09861	5.7301	0	0	0.693147	1.60944	0	0	1.09861	1.09861	1.79176	1.09861	1.09861	0	1.60944	1.09861	0	1.09861	0	1.38629
Cops4	0.693147	0	6.69084	0	0.693147	0	0	0	0	0.693147	1.09861	1.38629	0	0	1.38629	1.79176	1.09861	0	1.38629	0	1.09861	0.693147	0	1.38629	1.09861	0.693147	6.1591	1.38629	1.09861	1.38629	5.60212	0	0.693147	0.693147	2.07944	0	6.17794	1.60944	1.38629	2.30259	1.38629	1.38629	0	1.94591	1.38629	0	1.60944	0	1.79176
Cops5	0	0	0	0	0	0	0	0	0	0	0	0.693147	0	0	0	0.693147	0	0	0.693147	0	0	0	0	0	0	0	0	0.693147	0	0.693147	0	0	0	0	0.693147	0	0	0.693147	0.693147	1.09861	0.693147	0.693147	0	0.693147	0.693147	0	0.693147	0	0.693147
Cops6	1.09861	0	0	5.39363	5.28827	0	0	0	0	0.693147	1.38629	1.79176	0	6.20254	1.60944	2.19722	1.60944	0	1.79176	0	1.38629	0.693147	0	1.60944	1.60944	1.09861	0	1.79176	5.78996	1.60944	0	0	6.24611	0.693147	2.3979	0	0	1.94591	1.60944	2.63906	1.60944	1.79176	0	2.30259	1.79176	0	1.79176	0	6.04737
Cops7a	0	0	0	0	0	0	0	0	0	0	0	0	0	0	0	0.693147	0	0	0	0	0	0	0	0	0	0	0	0	0	0	0	0	0	0	0.693147	0	0	0.693147	0	0.693147	0	0	0	0.693147	0	0	0	0	0.693147
Cops8	0.693147	6.10925	0	0	0.693147	0	0	0	0	0	0.693147	1.09861	0	0	1.09861	1.38629	0.693147	0	1.09861	0	0.693147	0	0	1.09861	0.693147	0.693147	5.96615	1.09861	0.693147	1.09861	0	0	0	0.693147	1.60944	0	0	1.09861	1.09861	1.79176	1.09861	1.09861	0	1.60944	1.09861	0	1.09861	0	1.38629
Cops9	1.09861	4.64439	0	3.2581	0.693147	0	0	3.82864	3.68888	0.693147	1.38629	4.09434	2.3979	0	1.60944	2.19722	1.60944	0	4.18965	0	1.38629	0.693147	0	1.60944	4.12713	1.09861	4.21951	1.79176	1.38629	1.60944	0	0	0.693147	0.693147	2.3979	3.8712	0	1.94591	1.60944	2.63906	3.21888	1.79176	0	2.30259	1.79176	0	4.56435	0	2.77259
Copz1	1.09861	0	0	0	0.693147	0	0	0	0	6.93925	1.38629	6.59304	0	0	1.38629	1.94591	1.38629	0	1.60944	0	1.09861	6.28786	0	1.38629	1.38629	0.693147	0	1.60944	6.03548	1.60944	0	0	0.693147	0.693147	2.19722	0	0	1.79176	1.38629	2.48491	1.60944	1.60944	0	2.19722	1.60944	0	1.60944	0	1.94591
Coq10b	1.38629	0	0	0	1.09861	0	0	0	0	0.693147	1.60944	1.94591	0	0	1.79176	2.3979	1.60944	0	5.17048	0	1.38629	0.693147	0	1.79176	1.60944	1.09861	0	1.94591	1.60944	1.79176	0	0	0.693147	1.09861	2.63906	0	0	2.19722	1.79176	2.83321	6.04501	1.94591	0	2.56495	1.94591	0	2.07944	0	2.30259
Coq5	0	0	0	0	0	0	0	0	0	0	0	0.693147	0	0	0.693147	0.693147	0	0	0.693147	0	0	0	0	0.693147	0	0	0	0.693147	0	0.693147	0	0	0	0	1.09861	0	0	0.693147	0.693147	1.09861	0.693147	0.693147	0	0.693147	0.693147	0	0.693147	0	0.693147
Coq8a	0	0	0	0	0	0	0	0	0	0	0	0	0	0	0	0	0	0	0	0	0	0	0	0	0	0	0	0	0	0	0	0	0	0	0	0	0	0	0	0.693147	0	0	0	0	0	0	0	0	0
Coq9	0	0	0	0	0	0	0	0	0	0	0	0	0	0	0	0	0	0	0	0	0	0	0	0	0	0	0	0	0	0	0	0	0	0	0.693147	0	0	0	0	0.693147	0	0	0	0.693147	0	0	0	0	0
Coro1a	7.04752	6.14847	5.99396	7.09506	5.78996	0	0	6.47235	4.33073	6.8773	2.3979	6.59167	0	6.90975	2.48491	6.33328	7.40001	0.693147	6.98841	6.6733	5.96358	5.95842	6.66696	2.56495	7.40489	1.94591	6.98472	5.73657	6.23048	6.4892	7.15929	0	1.09861	6.98841	3.58352	0	5.9162	2.99573	4.94876	3.89182	6.4151	2.77259	7.19519	4.81218	6.55678	6.79571	2.83321	6.64769	6.93925
Coro1b	1.60944	0	0	5.99894	1.09861	5.34233	0	6.84801	0	0.693147	1.94591	2.19722	0	6.56244	2.07944	6.53233	1.94591	0	2.19722	4.82028	1.79176	6.1591	0	2.07944	5.31321	5.82895	0	2.30259	1.94591	2.19722	5.73657	6.22851	1.09861	1.09861	2.94444	0	0	2.48491	2.07944	3.17805	3.13549	2.30259	6.56526	2.89037	2.30259	0	2.30259	0	2.56495
Coro1c	0	0	0	6.22851	0	0	0	0	5.48894	0	0	0	0	0	0	0	0	0	0	0	0	0	0	0	0	0	0	0	0	0	0	0	0	0	0	0	0	0	0	0	0	0	0	0	0	0	0	0	0
Coro2a	5.65948	0	0	0	0	0	0	0	0	0	4.85203	0.693147	0	0	0.693147	1.09861	0.693147	0	0.693147	0	0.693147	0	0	0.693147	0.693147	0	0	0.693147	0.693147	0.693147	0	5.33754	0	0	1.09861	0	0	0.693147	0.693147	1.38629	3.17805	0.693147	0	1.09861	0.693147	0	0.693147	0	0.693147
Coro7	0.693147	0	0	0	0	0	0	0	0	0	0.693147	5.79301	0	0	0.693147	1.38629	0.693147	0	1.09861	0	0.693147	0	0	0.693147	0.693147	4.93447	0	1.09861	0.693147	1.09861	0	0	0	0	1.60944	0	0	1.09861	1.09861	1.79176	1.09861	1.09861	0	1.60944	1.09861	4.20469	1.09861	0	1.38629
Cotl1	0.693147	0	0	4.80402	0	0	0	0	5.26786	0	0.693147	1.09861	0	0	1.60944	1.38629	0.693147	0	1.09861	0	0.693147	4.26268	0	0.693147	0.693147	0.693147	0	1.09861	0.693147	1.09861	4.15888	0	0	0	1.60944	0	0	1.09861	1.79176	1.79176	1.09861	1.09861	0	4.34381	1.09861	0	1.09861	0	1.38629
COX1	8.54228	6.91968	5.31321	6.76849	7.86173	7.99867	7.97281	7.6834	7.71646	8.44182	8.10953	7.29845	7.76047	6.88959	5.31321	7.8411	6.78672	5.39816	8.63391	6.72623	5.33272	7.81197	6.63595	6.81783	8.08024	6.9489	6.9613	7.22839	6.64118	7.41276	7.53155	8.21094	6.99851	6.84907	7.83043	7.62413	6.44572	7.6953	8.77802	0.693147	0	8.42222	7.40245	7.28824	6.58203	7.77905	7.44308	7.02465	7.42237
Cox11	0	0	0	0	0	0	0	0	0	0	0	0	0	0	0	0	0	0	0	0	0	0	0	0	0	0	0	0	0	0	0	0	0	0	0	0	0	0	0	0	0	0	0	0	0	0	0	0	0
Cox14	1.60944	4.7185	0	0	4.27667	0	0	0	0	4.91265	1.94591	2.19722	0	0	5.11199	2.63906	1.94591	4.44265	2.19722	0	4.55388	4.12713	0	2.07944	5.69373	1.38629	5.84644	4.2485	1.94591	2.07944	0	0	1.09861	1.09861	2.89037	0	4.40672	2.3979	2.07944	3.09104	2.07944	2.19722	0	2.77259	2.19722	4.85203	5.37528	4.91265	2.56495
Cox16	1.09861	0	0	0	0.693147	0	0	0	0	0.693147	1.09861	1.38629	0	0	5.01728	1.94591	1.38629	0	1.38629	0	1.09861	4.27667	0	1.38629	1.38629	0.693147	0	1.60944	1.09861	1.38629	0	0	0.693147	0.693147	2.07944	0	0	1.60944	1.38629	2.30259	1.38629	1.60944	0	2.07944	3.52636	0	1.60944	0	1.79176
Cox17	1.38629	2.3979	0	0	2.83321	0	3.95124	0	0	3.89182	1.79176	2.07944	0	0	1.94591	2.70805	3.73767	0	2.07944	3.21888	1.60944	0.693147	0	1.94591	1.79176	1.09861	0	2.19722	2.94444	1.94591	0	2.70805	0.693147	1.09861	2.77259	3.71357	0	2.30259	1.94591	2.99573	1.94591	4.7362	3.3673	2.70805	3.58352	3.52636	2.19722	0	2.3979
Cox18	0	0	0	0	0	0	0	0	0	0	0	0	0	0	0	0.693147	0	0	0	0	0	0	0	0	0	0	0	0	0	0	0	0	0	0	0.693147	0	0	0	0	0.693147	0	0	0	0.693147	0	0	0	0	0
Cox19	0	0	0	0	5.04986	0	0	6.19644	0	0	0	0	0	0	0	0.693147	0	0	0	0	0	0	0	0	0	0	0	0	0	0	0	0	0	0	0.693147	0	0	0	0	0.693147	0	0	0	0.693147	0	0	0	0	0
COX2	4.83628	5.87493	5.59099	6.61874	6.50279	7.0067	5.18178	0	4.98361	3.78419	2.30259	2.63906	6.11368	0	6.95559	3.21888	2.30259	0.693147	6.7334	5.47646	4.45435	7.23921	6.12468	6.28786	7.00307	6.44889	0	2.77259	5.96101	2.56495	4.18965	6.97541	6.35611	6.09357	7.03439	6.33328	5.99894	7.48493	6.77651	3.8712	5.0876	6.89264	3.3322	6.94409	6.40026	5.43372	6.68461	5.11799	3.09104
Cox20	1.38629	0	0	0	3.58352	1.38629	0	0	3.43399	3.91202	1.60944	1.79176	0	0	1.79176	2.30259	1.60944	0	1.79176	0	1.38629	0.693147	0	4.14313	3.21888	1.09861	0	1.94591	3.17805	1.79176	0	0	0.693147	1.09861	2.56495	0	0	2.07944	1.79176	2.77259	3.46574	4.64439	3.97029	2.48491	1.94591	0	4.35671	0	2.19722
COX3	1.09861	0	0	0	0.693147	0	0	0	0	0.693147	1.38629	1.79176	0	0	1.60944	2.19722	1.60944	0	1.79176	0	3.3673	0.693147	0	1.60944	1.60944	1.09861	0	1.79176	1.38629	1.60944	0	0	0.693147	5.98141	2.3979	0	0	1.94591	1.60944	2.63906	1.60944	6.10925	0	6.70073	1.79176	0	1.79176	0	2.07944
Cox4i1	1.79176	4.94876	4.8752	5.18739	1.38629	4.82028	4.67283	0	5.60947	1.09861	2.19722	2.48491	0	0	2.30259	2.99573	2.19722	0.693147	2.48491	5.0689	4.61512	5.45959	0	2.3979	2.19722	1.60944	5.2575	2.56495	2.19722	2.3979	0	0	4.95583	5.24175	6.45047	1.38629	4.96284	2.77259	5.48894	4.99043	5.09375	2.56495	0	3.17805	2.56495	0	3.17805	0	2.89037
Cox5a	5.0626	0	0	0	1.09861	0	0	0	0	4.90527	1.79176	2.07944	0	5.03044	1.94591	2.48491	1.79176	0	1.94591	0	4.36945	0.693147	5.39363	1.94591	1.79176	1.09861	0	2.07944	1.79176	1.94591	4.35671	0	0.693147	1.09861	2.70805	0	4.06044	5.34233	1.94591	2.94444	1.94591	2.07944	4.5326	2.63906	2.07944	4.5326	2.19722	0	2.3979
Cox5b	4.11087	0	0	4.17439	2.3979	4.45435	0	0	4.39445	1.09861	2.07944	2.3979	4.84419	0	5.73979	4.18965	5.34233	4.91998	2.3979	3.7612	1.94591	1.09861	0	2.30259	2.19722	4.49981	4.23411	2.56495	4.45435	2.3979	2.83321	3.29584	1.09861	1.38629	3.17805	2.56495	4.72739	2.70805	2.30259	3.4012	4.49981	2.48491	0	3.09104	4.11087	4.45435	4.63473	4.43082	4.15888
Cox5b-ps	1.38629	0	0	1.09861	0	0.693147	0	0	0	0	0.693147	0.693147	0	0	1.38629	0.693147	0.693147	0.693147	0.693147	0	0	0	0	0.693147	0.693147	1.09861	0.693147	0.693147	0.693147	0.693147	0	0	0	0	1.09861	0	0	0.693147	0.693147	1.09861	0.693147	0.693147	0	1.09861	0.693147	0	0.693147	0	0.693147
Cox6a1	4.21951	0	3.98898	3.29584	3.7612	0	3.73767	0	3.85015	1.09861	5.30827	4.48864	4.7185	0	2.30259	4.26268	2.19722	4.31749	4.86753	0	4.09434	1.09861	5.03044	4.49981	4.56435	1.60944	4.26268	2.56495	4.51086	4.70953	3.61092	3.78419	1.09861	4.38203	5.76519	4.94164	4.89784	2.77259	4.56435	4.62497	4.93447	4.41884	0	3.17805	4.15888	0	2.63906	0	5.20401
Cox6b1	1.79176	0	0	0	1.38629	0	4.92725	0	3.98898	5.26269	2.19722	2.48491	4.26268	0	2.30259	2.99573	2.30259	0.693147	5.21494	4.36945	1.94591	3.91202	0	5.02388	2.19722	4.26268	0	2.63906	2.19722	2.3979	4.51086	4.46591	2.19722	1.38629	3.2581	4.89035	4.15888	2.77259	4.76217	3.49651	2.48491	4.47734	4.69135	4.83628	3.04452	0	5.4848	4.85981	2.89037
Cox6c	5.03695	3.58352	0	2.94444	1.38629	4.33073	2.63906	0	3.97029	5.21494	2.07944	2.30259	2.94444	3.91202	5.00395	2.83321	4.09434	0	4.21951	0	3.21888	3.55535	4.83628	2.19722	2.07944	5.03044	0	2.3979	2.07944	2.30259	3.68888	4.00733	3.89182	1.38629	3.04452	0	0	2.56495	4.11087	3.29584	4.34381	4.09434	0	2.99573	2.3979	0	2.48491	0	2.70805
Cox7a2	4.52179	0	0	0.693147	3.68888	0	0	3.82864	3.2581	0.693147	1.94591	4.93447	3.85015	0	4.46591	2.70805	1.94591	0	4.70048	0	1.79176	0.693147	0	2.07944	3.93183	1.38629	3.58352	2.30259	3.7612	2.19722	2.83321	0	5.0814	1.09861	2.94444	4.5326	3.85015	2.48491	2.07944	3.17805	2.19722	4.89035	0	2.83321	4.06044	0	2.30259	0	2.56495
Cox7a2l	1.60944	0	0	0	1.09861	0	0	0	5.77455	1.09861	1.94591	2.30259	0	0	2.07944	5.76519	2.07944	0	2.30259	0	1.79176	5.0814	0	2.19722	5.64897	1.38629	0	2.3979	2.07944	2.19722	4.79579	6.00141	5.79606	1.38629	3.04452	0	0	2.56495	5.79909	3.2581	2.30259	2.3979	5.58725	2.94444	5.51343	0	2.3979	5.98394	5.66988
Cox7b	1.60944	0	4.41884	0	1.09861	0	3.8712	0	4.04305	0.693147	1.94591	2.19722	0	0	2.07944	2.70805	1.94591	0	2.19722	3.82864	1.79176	0.693147	0	2.07944	1.94591	1.38629	0	2.30259	4.06044	2.19722	3.3673	4.46591	1.09861	1.09861	5.19296	4.33073	0	2.48491	4.65396	3.13549	5.04343	2.30259	3.95124	2.83321	2.30259	0	4.78749	0	4.26268
Cox7c	3.58352	0	0	0	3.04452	3.68888	3.49651	3.95124	0	3.73767	3.85015	2.30259	0	3.73767	4.31749	2.83321	2.07944	0	2.30259	3.13549	1.94591	1.09861	0	3.46574	2.07944	2.63906	0	3.95124	2.07944	4.44265	2.30259	3.04452	3.78419	2.99573	3.09104	3.2581	3.82864	2.56495	2.30259	3.29584	3.68888	3.80666	3.43399	2.99573	4.07754	0	2.48491	0	2.70805
Cox7c-ps1	0	0	0	0	0	0	0	0	0	0	0	0	0	0	0	0	0	0	0	0	0	0	0	0	0	0	0	0	0	0	0	0	0	0	0	0	0	0	0	0	0	0	0	0	0	0	0	0	0
Cox8a	1.79176	4.12713	0	4.15888	1.38629	0	0	0	4.58497	4.55388	2.19722	2.3979	0	0	2.30259	3.63759	2.19722	0	2.3979	4.5326	1.94591	1.09861	0	4.5326	5.0626	4.40672	0	2.56495	3.68888	2.3979	4.57471	5.01064	1.09861	1.38629	6.44413	0	4.5326	4.63473	5.4848	3.4012	2.3979	2.48491	3.82864	3.85015	4.70048	0	2.56495	4.63473	4.63473
Cplane1	0	0	0	0	0	0	0	0	0	0	0	0	0	0	0	0	0	0	0	0	0	0	0	0	0	0	0	0	0	0	0	0	0	0	0.693147	0	0	0	0	0.693147	0	0	0	0.693147	0	0	0	0	0
Cpne1	0	0	0	0	0	0	0	0	0	0	0	0	0	0	0	0	0	0	0	0	0	0	0	0	0	0	0	0	0	0	0	0	0	0	0	0	0	0	0	0	0	0	0	0	0	0	0	0	0
Cpne3	0	0	0	0	0	0	0	0	0	0	0	0	0	0	0	0.693147	0	0	0	0	0	0	0	0	0	5.51745	0	0	0	0	0	4.46591	0	0	0.693147	0	5.27811	0.693147	0	0.693147	0	0	0	0.693147	0	0	0	0	0.693147
Cpsf1	0	0	0	0	0	0	0	0	0	0	0	0	0	0	0	0	0	0	0	0	0	0	0	0	0	0	0	0	0	0	0	0	0	0	0	0	0	0	0	0	0	0	0	0	0	0	0	0	0
Cpsf2	0	0	0	0	0	0	0	0.693147	6.85013	0	0	0	0	0	0	0	0	0	0	0	0	0	0	0	0	0	0	0	0	0	0	0	0	0	0	0	0	0	0	0	0	0	0	0	6.23637	0	0	0	0
Cpsf3	0.693147	0	0	0	0.693147	0	6.45205	0	0	0	0.693147	1.09861	0	7.00397	1.09861	1.38629	1.09861	0	1.09861	0	0.693147	0	0	1.09861	1.09861	0.693147	0	1.09861	0.693147	1.09861	0	0	0	0.693147	1.79176	0	0	1.38629	1.09861	1.94591	1.09861	1.09861	6.63068	1.60944	1.09861	0	1.09861	0	1.38629
Cpsf6	0.693147	0	0	0	0.693147	0.693147	0	0	6.24804	0	1.09861	1.09861	0	0	1.09861	1.60944	1.09861	0	1.09861	0	0.693147	0	0	1.09861	1.09861	7.02465	5.83188	1.38629	1.09861	1.09861	0	0	0	0.693147	1.94591	6.61473	0	1.38629	1.09861	2.07944	5.67675	1.38629	0	1.79176	1.38629	0	1.38629	0	1.60944
Cpsf7	0	0	0	0	0	0	0	0	0	0	0	0	0	0	0	0.693147	0	0	0	0	0	0	0	0	0	0	0	0	0	0	0	0	0	0	0.693147	0	0	0.693147	0	0.693147	0	0	0	0.693147	0	0	0	0	0.693147
Cpt1a	0	0	0	0	0	0	0	0	0	0	0	0	0	0	0	0	0	0	0	0	0	0	0	0	0	0	0	0	0	0	0	0	0	0	0	0	0	0	0	0	0	0	0	0	0	0	0	0	0
Cr1l	0.693147	0	0	0	0.693147	0	0	0	0	0	1.09861	1.09861	0	0	1.09861	1.60944	1.09861	0	1.09861	0	0.693147	0	0	1.09861	6.40357	0.693147	0	1.38629	1.09861	1.09861	5.92426	0	0	6.46459	1.79176	0	0	1.38629	6.54822	2.07944	1.09861	1.38629	0	1.79176	1.38629	0	1.38629	0	1.60944
Cracr2a	0	0	0	0	0	0	0	0	0	0	0	0	0	0	0	0	0	0	0	0	0	0	0	0	0	0	0	0	0	0	0	0	0	0	0	0	0	0	0	0	0	0	0	0	0	0	0	0	0
Cradd	0	0	0	0	0	0	0	0	0	0	0	0	0	0	0	0.693147	0	0	0	0	0	0	0	0	0	0	0	0	0	0	0	0	0	0	0.693147	0	0	0.693147	0	0.693147	0	0	0	0.693147	0	0	0	0	0.693147
Cramp1l	0	0	0	0	0	0	0	0	0	0	0	0	0	0	0	0	0	0	0	0	0	0	0	0	0	0	0	0	0	0	0	0	0	0	0.693147	0	0	0	0	0.693147	0	0	0	0.693147	0	0	0	0	0
Crbn	0.693147	0	0	0	0.693147	0	0	6.52649	0	0	1.09861	1.38629	0	0	1.09861	1.60944	1.09861	0	1.38629	6.11147	0.693147	0	0	1.09861	4.46591	0.693147	0	1.38629	1.09861	1.09861	0	0	0.693147	0.693147	1.94591	0	0	1.38629	1.09861	2.07944	2.63906	1.38629	0	1.79176	1.38629	0	1.38629	0	1.60944
Crcp	0	0	0	0	0	0	0	0	0	0	0	0	0	5.07517	0	0.693147	0	0	0	0	0	0	0	0	0	0	0	0	0	0	0	0	3.3322	0	0.693147	0	0	0	0	0.693147	0	6.61607	0	0.693147	0	0	0	0	0
Creb1	0.693147	0	6.93342	0	0	0	0	5.2832	0	0	0.693147	1.09861	0	0	6.23637	1.38629	0.693147	0	1.09861	0	0.693147	0	0	0.693147	0.693147	0.693147	0	1.09861	0.693147	1.09861	0	0	0	0	1.60944	0	0	1.09861	1.09861	1.79176	1.09861	1.09861	0	1.60944	1.09861	0	1.09861	0	1.38629
Creb3	0.693147	0	0	0	0	0	6.3081	0	0	0	0.693147	0.693147	0	0	0.693147	1.09861	0.693147	0	0.693147	0	0.693147	0	0	0.693147	0.693147	0	6.64509	0.693147	0.693147	0.693147	0	0	0	0	1.38629	0	0	0.693147	0.693147	1.38629	5.83481	0.693147	0	1.09861	0.693147	6.29711	0.693147	0	1.09861
Crebbp	1.09861	0	0	0	2.94444	0	0	0	0	0.693147	1.38629	1.79176	0	0	1.60944	2.19722	1.60944	0	5.76832	0	1.38629	0.693147	0	5.48064	1.60944	1.09861	3.58352	1.79176	1.38629	1.60944	1.38629	0	0.693147	0.693147	2.3979	0	0	1.94591	1.60944	2.63906	5.31812	1.79176	0	6.15698	3.82864	0	1.79176	0	2.07944
Crebl2	4.40672	0	0	0	0	0	0	0	0	0	0.693147	0.693147	0	0	0.693147	1.09861	0.693147	4.65396	0.693147	0	0.693147	0	0	0.693147	0.693147	0	0	0.693147	0.693147	4.65396	0	0	0	0	1.38629	4.54329	0	1.09861	0.693147	1.38629	0.693147	0.693147	0	1.09861	0.693147	0	0.693147	0	1.09861
Crebrf	0.693147	0	0	0	0	0	0	0	0	0	0.693147	0.693147	0	0	0.693147	1.09861	0.693147	0	0.693147	0	0.693147	5.72031	0	0.693147	0.693147	0	0	1.09861	0.693147	0.693147	0	0	0	0	1.38629	0	0	1.09861	5.56452	1.60944	0.693147	0.693147	0	1.38629	0.693147	0	1.09861	6.71296	1.09861
Crebzf	0	0	0	0	0	0	0	0	0	0	0	0	0	0	0	0	0	0	0	0	0	0	0	0	0	0	0	0	0	0	0	0	0	0	0	0	0	0	0	0	0	0	0	0	0	0	0	0	0
Creg1	0	0	0	0	0	0	0	0	0	0	0	0	0	0	0	0.693147	0	0	0	0	0	0	0	0	0	0	0	0.693147	0	0	0	0	0	0	0.693147	0	0	0.693147	0	0.693147	0	0.693147	0	0.693147	0	0	0.693147	0	0.693147
Creld2	0	0	0	0	0	0	0	0	0	0	0	0	0	0	0	0	0	0	0	0	0	0	0	0	0	0	0	0	0	0	0	0	0	0	0.693147	0	0	0	0	0.693147	0	0	0	0.693147	0	0	0	0	0
Crem	1.60944	0	0	0	1.09861	0	0	0	5.89164	0.693147	1.94591	2.19722	0	0	1.94591	2.63906	1.94591	6.68211	2.07944	0	1.60944	0.693147	0	2.07944	1.94591	1.38629	0	2.30259	1.94591	2.07944	5.05625	0	1.09861	1.09861	2.89037	0	0	2.3979	2.07944	3.09104	2.07944	2.19722	0	2.77259	2.19722	0	2.30259	4.72739	2.56495
Crip1	3.46574	2.70805	0	5.00395	1.38629	0	0	0	0	1.09861	2.19722	2.48491	0	3.58352	2.30259	2.94444	3.85015	3.63759	2.48491	2.89037	3.3673	2.07944	0	2.3979	2.19722	4.15888	4.55388	2.56495	2.19722	4.51086	3.21888	4.23411	1.09861	4.77912	5.59842	3.21888	3.4012	4.41884	2.3979	3.46574	3.55535	2.56495	3.17805	3.13549	4.56435	0	2.56495	0	2.89037
Cript	1.09861	0	0	0	0.693147	0	0	0	0	0.693147	1.38629	1.60944	0	0	1.38629	2.07944	1.38629	0	1.60944	0	1.09861	0.693147	0	1.60944	1.38629	5.22036	0	1.79176	1.38629	6.44889	0	5.41165	0.693147	0.693147	2.30259	0	0	5.95584	1.60944	2.48491	1.60944	1.60944	0	2.19722	1.60944	0	1.79176	0	1.94591
Crkl	0	0	0	0	0	0	0	0	0	0	0	0	0	0	0	0.693147	0	0	0	0	0	0	0	0	0	0	0	0	0	0	0	0	0	0	0.693147	0	0	0	0	0.693147	0	0	0	0.693147	0	0	0	0	0
Crlf2	0	0	0	2.99573	0	0	0	0	0	0	0.693147	0.693147	0	0	0.693147	0.693147	0.693147	0	0.693147	0	0	0	0	0.693147	0.693147	0	0	0.693147	0.693147	0.693147	3.3673	0	0	3.55535	1.09861	0	0	0.693147	0.693147	1.09861	3.66356	0.693147	0	1.09861	0.693147	0	0.693147	0	0.693147
Crlf3	1.60944	0	0	0	5.40717	5.78383	0	0	0	0.693147	1.79176	2.07944	0	0	1.94591	2.63906	5.47646	0	2.07944	6.1181	1.60944	3.63759	4.91998	6.95655	1.94591	1.38629	0	6.05209	1.94591	2.07944	0	0	1.60944	1.09861	2.83321	6.77651	0	2.3979	2.07944	3.04452	2.07944	2.19722	7.19744	6.17587	2.19722	6.89871	2.30259	0	2.48491
Crnkl1	0.693147	0	0	0	0	6.49072	0	0	0	0	0.693147	1.09861	0	0	0.693147	1.38629	0.693147	0	1.09861	0	0.693147	0	0	0.693147	0.693147	0.693147	0	1.09861	0.693147	0.693147	0	0	0	0	1.60944	0	0	1.09861	0.693147	1.79176	1.09861	1.09861	0	1.38629	1.09861	0	1.09861	0	1.09861
Crot	0.693147	0	0	0	0.693147	0	0	0	0	0	0.693147	1.09861	0	0	1.09861	1.38629	1.09861	0	1.09861	0	0.693147	0	0	1.09861	1.09861	0.693147	0	1.09861	0.693147	1.09861	0	0	0	0.693147	1.79176	0	0	1.38629	1.09861	1.94591	1.09861	1.09861	0	1.60944	1.09861	0	1.09861	0	1.38629
Crry-ps	0	0	0	0	0	0	0	0	0	0	0	0	0	0	0	0	0	0	0	0	0	0	0	0	0	0	0	0	0	0	1.38629	0	0	1.79176	0	0	0	0	1.94591	0.693147	0	0	0	0	0	0	0	0	0
Crtc2	0	0	0	0	0	0	0	0	0	0	0	0	0	0	0	0	0	0	0	0	0	0	0	0	0	0	0	0	0	0	0	0	0	0	0	0	0	0	0	0	0	0	0	0	0	0	0	0	0
Crtc3	0	0	0	0	0	0	0	0	0	0	0	0	0	0	0	0	0	0	0	0	0	0	0	0	0	0	0	0	0	0	0	0	0	0	0	0	0	0	0	0.693147	0	0	0	0	0	0	0	0	0
Cry1	0	0	0	0	0	0	0	0	0	0	0	0	0	0	0	0	0	0	0	0	0	0	0	0	0	0	0	0	0	0	0	0	0	0	0	0	0	0	0	0	0	0	0	0	0	0	0	0	0
Crybg1	0	0	0	0	0	0	0	0	0	0	0	0	0	0	0	0.693147	0	0	0	0	0	0	0	0	0	0	0	0	0	0	0	0	0	0	0.693147	0	0	0	0	0.693147	0	0	0	0.693147	0	0	0	0	0
Crybg3	0	0	0	0	0	0	0	0	0	0	0	0	0	0	0	0	0	0	0	0	0	0	0	0	0	0	0	0	0	0	0	0	0	0	0	0	0	0	0	0.693147	0	0	0	0	0	0	0	0	0
Cryl1	0	0	0	0	0	0	0	0	0	0	0	0	0	0	0	0	0	0	0	0	0	0	0	0	0	0	0	0	0	0	0	0	0	0	0	0	0	0	0	0	0	0	0	0	0	0	0	0	0
Cryzl1	0	0	0	0	0	0	0	0	0	0	0.693147	0.693147	0	0	0.693147	1.09861	0.693147	0	0.693147	0	0.693147	0	0	0.693147	6.39359	0	0	0.693147	0.693147	0.693147	0	0	0	0	1.09861	0	0	0.693147	0.693147	1.38629	4.41884	0.693147	0	1.09861	0.693147	0	0.693147	0	1.09861
Cs	0.693147	0	0	0	0.693147	0	0	0	0	0	1.09861	6.7178	0	0	1.09861	1.60944	1.09861	0	1.38629	6.77422	1.09861	0	0	1.09861	1.09861	0.693147	0	1.38629	1.09861	1.09861	0	0	0.693147	0.693147	1.94591	0	6.63726	1.38629	1.09861	2.07944	6.52356	1.38629	6.57925	1.79176	1.38629	1.60944	1.38629	0	1.60944
Csde1	1.38629	0	0	0	1.09861	0	0	0	0	0.693147	1.79176	1.94591	0	6.02828	1.79176	2.48491	1.79176	0	1.94591	0	4.44265	0.693147	0	1.94591	1.79176	1.09861	0	2.07944	2.70805	1.94591	4.56435	0	0.693147	1.09861	2.70805	6.75577	0	2.19722	1.94591	2.94444	6.15486	2.07944	0	2.63906	2.07944	0	2.07944	0	2.3979
Cse1l	0	0	0	0	0	0	0	0	0	0	0	0	0	0	0	0.693147	0	0	0	0	0	0	0	0	0	0	0	0	0	0	0	0	0	0	0.693147	0	0	0	0	0.693147	0	0	0	0.693147	0	0	0	0	0
Csk	0.693147	0	0	0	0.693147	0	2.70805	0	6.17379	0	1.09861	1.38629	0	0	1.09861	1.79176	1.09861	0	1.38629	0	1.09861	0	4.49981	1.09861	1.09861	0.693147	0	1.38629	1.09861	1.38629	4.70048	0	2.99573	0.693147	1.94591	0	3.13549	1.60944	1.38629	2.19722	1.38629	1.38629	0	1.94591	1.38629	0	1.38629	0	1.60944
Csnk1a1	1.38629	6.23048	0	6.02587	1.09861	0	0	0	0	0.693147	3.68888	1.94591	0	0	3.58352	2.48491	1.79176	0	1.94591	0	1.60944	3.89182	0	2.30259	1.79176	1.09861	0	2.07944	1.79176	1.94591	0	0	0.693147	1.09861	2.70805	5.11199	6.57925	2.19722	1.94591	2.89037	1.94591	2.07944	0	2.89037	2.07944	5.61313	2.07944	0	5.63479
Csnk1d	0	0	3.91202	0	0	0	0	0	0	0	0.693147	0.693147	0	0	0.693147	1.09861	0.693147	0	0.693147	0	0.693147	0	0	0.693147	0.693147	0	0	0.693147	4.65396	0.693147	0	0	0	0	1.09861	0	0	0.693147	0.693147	1.38629	0.693147	0.693147	0	1.09861	4.98361	0	0.693147	0	0.693147
Csnk1g1	0	0	0	0	0	0	0	0	0	0	0	6.74641	0	6.49677	0.693147	0.693147	0	0	0.693147	0	0	0	0	0.693147	0	0	0	0.693147	0	0.693147	0	0	0	0	0.693147	0	0	0.693147	0.693147	1.09861	0.693147	0.693147	4.12713	0.693147	0.693147	0	0.693147	0	0.693147
Csnk1g2	0	0	0	0	0	0	0	0	0	0	0.693147	0.693147	0	0	4.41884	1.09861	0.693147	0	0.693147	0	0.693147	0	4.49981	0.693147	0.693147	0	0	0.693147	0.693147	0.693147	0	0	0	0	1.09861	0	0	0.693147	0.693147	1.38629	0.693147	0.693147	0	1.09861	0.693147	0	0.693147	0	1.09861
Csnk1g3	0	0	0	0	0	0	0	0	0	0	0	0	0	0	0	0	0	0	0	0	0	0	0	0	0	0	0	0	0	0	0	0	0	0	0	0	0	0	0	0.693147	0	0	0	0	0	0	0	0	0
Csnk2a1	0.693147	0	0	0	0	0	0	0	0	0	0.693147	0.693147	0	0	0.693147	1.09861	0.693147	0	0.693147	0	0.693147	0	0	0.693147	0.693147	0	0	0.693147	0.693147	0.693147	0	0	0	0	1.38629	0	0	1.09861	0.693147	1.38629	0.693147	0.693147	0	1.09861	0.693147	0	0.693147	0	1.09861
Csnk2a2	0	0	0	0	0	0	0	0	0	0	0	0	0	0	0	0	0	0	0	0	0	0	0	0	0	0	0	0	0	0	0	0	0	0	0.693147	0	0	0	0	0.693147	0	0	0	0	0	0	0	0	0
Csnk2a3	0	0	0	0	0	0	0	0	0	0	0.693147	0.693147	0	0	0.693147	0.693147	0.693147	0	0.693147	0	0	0	0	0.693147	0.693147	0	0	0.693147	0.693147	0.693147	0	0	0	0	1.09861	0	0	0.693147	0.693147	1.09861	0.693147	0.693147	0	1.09861	0.693147	0	0.693147	0	0.693147
Csnk2b	1.09861	0	0	0	5.39363	0	0	0	0	0.693147	1.38629	1.60944	1.38629	0	1.60944	2.07944	5.66988	0	4.40672	0	1.38629	0.693147	5.273	3.95124	1.38629	1.09861	4.64439	1.79176	4.49981	1.60944	0	0	0.693147	0.693147	2.30259	0	0	1.94591	1.60944	2.56495	1.60944	1.79176	0	2.30259	1.79176	0	1.79176	0	2.07944
Cspp1	0	0	0	0	0	0	0	0	2.99573	0	0.693147	0.693147	0	0	1.38629	0.693147	0.693147	0	0.693147	3.17805	0	0	0	0.693147	6.64249	0	0	0.693147	0.693147	0.693147	0	0	0	0	1.09861	0	0	0.693147	0.693147	1.09861	0.693147	0.693147	0	1.09861	0.693147	0	1.09861	0	0.693147
Csprs	0	0	0	0	0	0	0	0	0	0	0	0	0	0	0	0	0	0	0	0	0	0	0	0	0	0	0	0	0	0	0	0	0	0	0	0	0	0	0	0	0	0	0	0	0	0	0	0	0
Csrnp1	0	0	0	0	0	0	0	0	0	0	0.693147	0.693147	0	0	0.693147	1.09861	0.693147	0	0.693147	4.99043	0.693147	0	0	0.693147	0.693147	0	0	0.693147	0.693147	0.693147	4.35671	0	0	0	1.09861	0	0	0.693147	0.693147	5.92158	0.693147	0.693147	0	1.09861	0.693147	0	0.693147	0	0.693147
Cst3	5.38907	0	0	4.82028	1.09861	0	4.46591	0	5.1358	0.693147	1.79176	4.68213	0	0	1.94591	2.63906	1.94591	0	2.07944	0	1.60944	0.693147	4.20469	2.07944	1.94591	1.38629	0	2.19722	4.46591	2.07944	0	4.79579	5.37528	1.79176	4.62497	4.67283	0	2.3979	2.07944	3.09104	4.64439	2.19722	5.69709	5.11199	2.19722	5.04343	2.30259	0	2.48491
Cst7	6.07074	0	0	0	0	0	0	0	0	0	0.693147	1.09861	6.15698	6.02102	0.693147	1.38629	6.12249	0	1.09861	0	0.693147	0	0	0.693147	0.693147	0.693147	0	1.09861	0.693147	0.693147	1.38629	0	0	0	6.96602	0	0	1.09861	0.693147	1.79176	5.19296	1.09861	0	1.38629	1.09861	0	1.09861	0	1.09861
Cstb	1.38629	0	4.65396	0	4.02535	0	0	0	0	0.693147	1.79176	1.94591	0	0	1.79176	2.3979	1.79176	4.61512	1.94591	0	3.78419	4.58497	0	1.94591	4.93447	4.64439	4.66344	2.07944	1.79176	1.94591	0	0	0.693147	4.95583	2.70805	0	0	2.19722	1.94591	2.89037	1.94591	3.52636	0	2.63906	2.07944	0	2.07944	0	2.30259
Cstf1	0	0	0	0	0	0	0	0	0	0	0	0	0	0	0	0	0	0	0	0	0	0	0	0	0	0	0	5.38907	1.94591	0	0	0	0	0	0.693147	0	0	0	0	0.693147	0	0	0	2.56495	0	0	0	0	0
Cstf3	0.693147	0	0	0	0	0	0	0	0	0	0.693147	0.693147	0	0	0.693147	1.09861	0.693147	0	0.693147	0	0.693147	0	0	0.693147	0.693147	0	0	0.693147	0.693147	0.693147	0	0	0	0	1.38629	0	0	1.09861	0.693147	1.60944	0.693147	0.693147	0	1.38629	0.693147	0	0.693147	0	1.09861
CT010467.1	8.31336	8.14323	8.06715	7.65586	7.29845	8.24012	7.65444	8.32676	7.49276	7.23993	7.73762	8.05991	7.85787	7.55852	7.62217	7.50824	7.89544	8.15766	8.10772	8.61668	8.89782	7.95683	7.92877	8.1496	8.26668	8.1197	8.01102	7.9036	8.12089	7.49499	8.40872	7.88269	8.11552	7.48661	4.15888	7.7463	8.60098	7.712	8.20056	6.66058	8.19754	7.49665	7.98344	7.76938	8.0824	7.81883	7.18917	8.07683	7.83003
Ctbp1	0.693147	0	0	0	0	0	0	0	0	0	0.693147	6.41836	0	0	0.693147	1.09861	0.693147	0	0.693147	0	0.693147	0	0	0.693147	0.693147	0	0	4.34381	0.693147	0.693147	5.53733	0	0	0	1.38629	0	0	1.09861	0.693147	1.60944	0.693147	0.693147	0	1.38629	0.693147	0	0.693147	0	1.09861
Ctcf	0	0	0	0	0	0	0	0	0	0	0.693147	0.693147	4.36945	0	0.693147	0.693147	0.693147	0	0.693147	0	0	0	0	0.693147	0.693147	0	0	0.693147	0.693147	0.693147	0	0	0	0	1.09861	0	0	0.693147	0.693147	1.09861	0.693147	0.693147	0	1.09861	0.693147	0	0.693147	0	0.693147
Ctdsp2	0	0	0	0	0	0	0	0	0	0	0.693147	0.693147	0	0	0.693147	0.693147	0.693147	0	0.693147	0	0	0	0	0.693147	0.693147	0	0	0.693147	0.693147	0.693147	0	0	0	4.96981	1.09861	0	0	0.693147	0.693147	1.38629	0.693147	0.693147	0	1.09861	4.23411	0	0.693147	0	0.693147
Ctdspl2	0.693147	0	0	0	0.693147	0	0	0	0	0	0.693147	4.56435	0	0	1.09861	1.60944	1.09861	0	1.09861	5.9108	0.693147	0	0	1.09861	1.09861	0.693147	0	1.09861	1.09861	1.09861	0	0	0	0.693147	1.79176	0	0	1.38629	1.09861	4.2485	1.09861	1.09861	0	1.60944	1.09861	0	1.09861	0	1.38629
Ctla4	1.79176	0	0	0	1.60944	0	0	0	0	6.45362	2.07944	2.3979	6.85961	6.5582	2.19722	2.89037	2.19722	0	2.3979	0	6.28786	1.09861	0	2.30259	2.07944	1.60944	0	2.48491	3.04452	2.30259	0	6.95368	1.09861	1.79176	3.13549	0	0	2.63906	2.30259	3.3322	2.30259	2.48491	6.6958	3.98898	2.3979	7.01571	3.52636	6.25958	2.77259
Ctnna1	0	0	0	0	0	0	0	0	0	0	0	0	0	0	0	0	0	0	0	0	0	0	0	0	0	0	0	0	0	0	0	0	0	0	0	0	0	0	0	0	0	0	0	0	0	0	0	0	0
Ctnnb1	0	0	0	0	0	0	0	0	0	0	0.693147	0.693147	0	0	0.693147	1.09861	0.693147	0	0.693147	0	0	0	0	0.693147	0.693147	0	0	0.693147	0.693147	0.693147	0	0	0	0	1.09861	0	0	0.693147	0.693147	1.38629	0.693147	0.693147	0	1.09861	0.693147	0	0.693147	0	0.693147
Ctnnbip1	0	0	0	0	0	0	0	0	0	0	0	0	0	0	0	0	0	0	0	0	0	0	0	0	0	0	0	0	0	0	0	3.55535	0	0	0	0	0	0	0	0	0	0	0	0	0	0	0	0	0
Ctnnbl1	0.693147	0	0	0	1.09861	0	0	0	0	0	0.693147	6.42162	0	0	0.693147	6.52209	6.77079	0	0.693147	0	0.693147	6.15273	0	0.693147	0.693147	0	0	0.693147	0.693147	0.693147	0	3.82864	0	0	1.38629	0	0	0.693147	0.693147	1.38629	0.693147	0.693147	0	1.09861	6.06843	0	0.693147	0	1.09861
Ctps2	0.693147	0	0	0	0.693147	0	0	0	0	0	1.09861	1.09861	0	0	1.09861	1.60944	5.1985	0	1.09861	0	0.693147	0	0	1.09861	1.09861	6.93634	0	6.05912	1.09861	1.09861	0	0	0	0.693147	1.79176	6.73815	0	1.38629	1.09861	1.94591	1.09861	1.09861	0	2.07944	1.09861	0	1.38629	0	1.38629
Ctr9	0	0	0	0	0	0	0	0	0	4.18965	0.693147	0.693147	0	0	0.693147	5.22575	0.693147	0	0.693147	0	0	0	0	0.693147	0.693147	0	0	0.693147	0.693147	0.693147	0	0	0	0	1.09861	0	0	0.693147	0.693147	1.09861	0.693147	0.693147	0	1.09861	0.693147	0	0.693147	6.1717	0.693147
Ctsa	1.38629	0	6.24417	0	1.09861	0	0	0	0	0.693147	1.60944	1.94591	0	6.69084	1.79176	2.3979	1.79176	0	1.94591	4.04305	6.96224	0.693147	0	1.79176	1.79176	6.30992	6.23048	5.87774	1.79176	1.94591	0	0	0.693147	1.09861	2.63906	0	0	2.19722	6.73459	2.89037	5.14166	2.07944	0	2.56495	1.94591	0	5.73979	0	2.30259
Ctsb	1.79176	6.59167	0	4.46591	6.41346	6.17794	0	0	6.49677	1.09861	2.19722	4.84419	0	0	2.30259	2.99573	2.30259	0.693147	2.48491	0	1.94591	7.66669	0	2.3979	2.19722	1.60944	6.01127	2.63906	2.19722	7.04925	5.70711	0	1.09861	6.98934	3.2581	0	0	6.18826	2.3979	3.49651	2.48491	2.56495	0	3.17805	6.24417	6.58617	6.64118	6.76388	2.89037
Ctsc	0	0	0	0	0	0	0	0	0	0	0.693147	0.693147	0	0	0.693147	0.693147	0.693147	0	0.693147	0	0	0	0	0.693147	0.693147	0	0	0.693147	0.693147	0.693147	0	0	0	0	1.09861	0	0	0.693147	0.693147	1.09861	0.693147	0.693147	0	1.09861	0.693147	0	0.693147	0	0.693147
Ctsd	1.38629	5.74939	0	0	1.09861	0	0	0	0	0.693147	6.70564	1.94591	0	0	1.79176	2.3979	1.60944	4.94876	2.07944	0	1.38629	3.29584	0	1.79176	1.60944	1.09861	0	2.07944	1.60944	1.79176	0	0	1.09861	1.09861	6.68461	7.38709	0	6.6174	1.79176	2.83321	6.14419	1.94591	6.58203	2.56495	1.94591	0	6.88141	0	2.30259
Ctse	0	0	0	0	0	0	0	0	0	0	0	0.693147	0	0	0.693147	0.693147	0	0	0.693147	0	0	0	0	0.693147	0	0	0	0.693147	0	0.693147	0	0	0	0	0.693147	0	0	0.693147	0.693147	1.09861	0.693147	0.693147	0	0.693147	0.693147	0	0.693147	0	0.693147
Ctso	0	0	6.72022	0	0	0	0	0	0	0	0.693147	0.693147	0	0	0.693147	1.09861	0.693147	0	0.693147	0	0.693147	0	0	0.693147	0.693147	0	0	0.693147	0.693147	0.693147	0	0	0	0	1.09861	0	6.56808	0.693147	0.693147	1.38629	0.693147	0.693147	0	1.09861	6.44254	0	0.693147	0	1.09861
Ctss	7.257	5.3845	0	5.17615	1.38629	6.40688	6.86901	0	0	6.88755	2.07944	2.3979	0	6.21661	2.19722	2.89037	2.19722	0	2.3979	0	1.94591	1.09861	0	2.30259	2.07944	5.6204	5.82008	2.48491	2.07944	2.30259	0	0	6.48004	1.38629	3.13549	0	5.91889	7.28551	2.30259	3.3322	2.30259	2.48491	0	3.04452	2.3979	6.52796	2.48491	6.50129	4.91998
Ctsw	0	0	0	0	0	0	0	0	0	0	0	0	0	0	0	0.693147	0	0	0	0	0	0	0	0	0	0	0	0	0	0	0	0	0	0	0.693147	0	0	0	0	0.693147	0	0	0	0.693147	0	0	0	0	0.693147
Ctsz	0.693147	0	0	0	0	0	0	0	0	0	0.693147	1.09861	0	0	0.693147	1.38629	0.693147	0	1.09861	0	0.693147	0	6.15486	0.693147	0.693147	0.693147	0	1.09861	0.693147	0.693147	5.54908	0	6.51619	0	1.60944	0	0	1.09861	0.693147	1.79176	0.693147	1.09861	0	1.38629	1.09861	0	1.09861	0	1.09861
Ctu2	0	0	0	0	0	0	0	0	0	0	0	0	0	0	0	0.693147	0	0	0	0	0	0	0	0	0	0	0	0	0	0	0	0	0	0	0.693147	0	0	0	0	0.693147	0	0	0	0.693147	0	0	0	0	0.693147
Cuedc2	0	0	5.8999	0	0	0	0	0	0	0	0	0	0	0	0	0	4.63473	0	0	0	0	0	0	0	0	0	0	0	0	0	4.79579	0	0	0	0.693147	0.693147	0	0	0	0.693147	0	0	0	0	0	0	0	0	3.85015
Cul1	0.693147	0	0	0	2.70805	0	0	0	6.84482	0	0.693147	1.09861	0	7.0992	1.09861	1.38629	0.693147	0	1.09861	0	0.693147	0	0	1.09861	0.693147	0.693147	0	1.09861	0.693147	1.09861	0	0	0	0.693147	1.60944	0	0	1.09861	1.09861	1.79176	5.90263	1.09861	0	1.60944	1.09861	0	1.09861	0	1.38629
Cul2	0.693147	0	0	0	0	0	0	0	0	0	0.693147	0.693147	0	0	0.693147	1.09861	0.693147	0	0.693147	0	0.693147	0	0	0.693147	0.693147	0	0	0.693147	0.693147	0.693147	0	0	0	0	1.38629	0	0	1.09861	0.693147	1.38629	0.693147	0.693147	0	1.09861	0.693147	0	0.693147	0	1.09861
Cul3	0.693147	5.24702	0	0	0	0	0	6.632	0	0	0.693147	0.693147	0	0	0.693147	1.09861	4.23411	0	7.05962	0	0.693147	0	0	0.693147	0.693147	0	0	0.693147	0.693147	0.693147	0	0	0	0	1.38629	0	0	1.09861	0.693147	1.38629	0.693147	0.693147	0	1.09861	5.30827	0	0.693147	0	1.09861
Cul4a	0	0	0	0	0	0	0	0	0	0	0	0	0	0	0	0	0	0	0	0	0	0	0	0	0	0	0	0	0	0	0	0	0	0	0	0	0	0	0	0	0	0	0	0	0	0	0	0	0
Cul4b	0	0	0	0	0	0	0	0	0	0	0	0	0	0	0	0	0	0	0	0	0	0	0	0	0	0	0	0	0	0	0	0	0	0	0	0	0	0	0	0	0	0	0	0	0	0	0	0	0
Cul5	0	0	0	0	0	0	0	0	0	0	0	0.693147	0	0	0.693147	0.693147	0.693147	0	0.693147	0	0	0	0	0.693147	0.693147	0	0	0.693147	0	0.693147	0	0	0	0	1.09861	0	0	0.693147	0.693147	1.09861	0.693147	0.693147	0	0.693147	0.693147	0	0.693147	0	0.693147
Cuta	0.693147	4.96981	0	3.04452	0.693147	0	0	0	0	5.1358	1.09861	1.38629	0	0	1.09861	1.79176	1.09861	0	1.38629	0	1.09861	5.0814	0	1.38629	1.09861	0.693147	0	1.38629	3.78419	1.38629	0	0	0.693147	0.693147	1.94591	0	0	1.60944	1.38629	4.17439	1.38629	1.38629	0	1.94591	1.38629	0	1.38629	6.13988	1.60944
Cux1	0.693147	0	0	0	0	0	0	0	0	0	0.693147	0.693147	0	0	0.693147	1.09861	2.70805	0	0.693147	5.98141	0.693147	0	0	0.693147	5.00395	6.56948	0	0.693147	0.693147	0.693147	0	0	0	0	1.38629	0	5.78383	1.09861	0.693147	1.60944	0.693147	0.693147	0	1.38629	0.693147	0	0.693147	0	6.50578
Cwc15	5.77455	0	0	5.20949	0.693147	5.53733	0	0	5.31321	0.693147	1.60944	1.79176	1.60944	5.8693	5.64897	2.30259	1.60944	0	1.79176	0	1.38629	0.693147	0	1.79176	1.60944	1.09861	0	1.94591	1.60944	1.79176	0	0	0.693147	1.09861	2.56495	0	0	2.07944	1.79176	5.37528	1.79176	1.94591	0	2.48491	5.17048	0	1.94591	0	2.19722
Cwc22	0	0	0	0	0	0	0	0	0	0	0	0	0	0	0	0	0	0	0	0	0	0	0	0	0	0	0	0	0	0	0	0	0	0	0.693147	0	0	0	0	0.693147	0	0	0	0	0	0	0	0	0
Cwc25	2.63906	0	0	0	0	0	0	0	0	0	0.693147	0.693147	0	0	0.693147	1.09861	0.693147	0	0.693147	0	0.693147	0	0	0.693147	0.693147	6.27664	0	0.693147	0.693147	0.693147	0	0	0	0	1.38629	0	0	0.693147	0.693147	6.40853	0.693147	0.693147	0	1.09861	0.693147	0	0.693147	0	1.09861
Cwc27	0	0	0	0	0	0	0	0	0	0	0	0.693147	0	0	0	0.693147	0	0	0.693147	0	0	0	0	0	0	0	0	0.693147	0	0	0	0	0	0	0.693147	0	0	0.693147	0	1.09861	0	0.693147	0	0.693147	0.693147	0	0.693147	0	0.693147
Cwf19l2	0.693147	0	0	0	0	0	0	0	0	0	0.693147	0.693147	0	0	0.693147	1.09861	0.693147	0	0.693147	0.693147	2.3979	0	0	0.693147	0.693147	0	0	1.09861	0.693147	0.693147	0	0	0	0	1.38629	0	1.09861	1.09861	0.693147	1.60944	0.693147	0.693147	0	1.38629	0.693147	0	1.09861	0	1.09861
Cxcl10	0	0	0	0	0	0	0	0	0	0	0	0.693147	0	0	0.693147	0.693147	0	0	0.693147	0	0	0	0	0.693147	0	0	0	0.693147	0	0.693147	0	0	0	0	0.693147	0	0	0.693147	0.693147	1.09861	0.693147	0.693147	0	0.693147	0.693147	0	0.693147	0	0.693147
Cxcr3	1.09861	6.10702	6.15698	6.66313	6.22654	0	0	0	6.46614	0.693147	1.60944	1.79176	6.53959	6.42487	1.60944	2.19722	1.60944	6.42325	1.79176	0	6.08677	0.693147	6.66441	1.60944	1.60944	1.09861	0	1.94591	1.60944	1.79176	0	0	6.72022	0.693147	2.48491	0	0	1.94591	1.60944	2.70805	1.79176	1.79176	6.31897	2.3979	1.79176	0	1.94591	0	2.07944
Cxcr4	1.38629	0	0	0	2.48491	0	0	0	0	0.693147	1.79176	4.18965	0	0	1.94591	2.56495	1.79176	0	3.98898	0	1.60944	0.693147	0	1.94591	1.79176	1.38629	0	2.19722	1.79176	2.07944	0	0	0.693147	1.09861	2.77259	0	2.63906	2.30259	1.94591	2.99573	2.07944	2.19722	0	4.06044	2.07944	0	2.19722	0	3.29584
Cxcr5	5.32788	0	0	0	0.693147	0	0	0	0	0	1.09861	6.61874	0	0	6.67834	1.60944	6.63595	0	3.29584	0	0.693147	0	0	1.09861	1.09861	0.693147	0	1.09861	1.09861	1.09861	0	0	0	0.693147	1.79176	0	0	1.38629	1.09861	1.94591	1.09861	1.09861	0	6.93245	1.09861	0	1.09861	0	4.8752
Cxcr6	0.693147	0	0	7.41156	0	0	0	0	0	0	0.693147	0.693147	0	0	0.693147	1.09861	0.693147	0	0.693147	0	0.693147	0	0	0.693147	0.693147	0	0	0.693147	0.693147	7.91899	0	6.30262	0	0	1.38629	0	0	1.09861	0.693147	1.60944	0.693147	0.693147	0	1.38629	0.693147	6.1334	0.693147	7.09174	1.09861
Cxxc1	0.693147	0	0	0	0	0	5.72359	0	0	0	0.693147	1.09861	0	0	0.693147	1.38629	0.693147	0	6.15273	0	0.693147	0	0	0.693147	0.693147	0.693147	0	1.09861	0.693147	0.693147	0	5.99894	0	0	1.60944	0	0	1.09861	0.693147	1.79176	1.09861	1.09861	0	1.38629	1.09861	0	1.09861	0	1.09861
Cxxc5	0	0	0	0	0	0	0	0	0	0	0.693147	1.09861	0	0	6.29895	0.693147	0.693147	0	0.693147	0	0	0	0	0.693147	0.693147	0	0	0.693147	5.58725	0.693147	0	0	0	0	1.09861	0	0	0.693147	0.693147	1.09861	0.693147	0.693147	0	1.09861	0.693147	0	0.693147	0	0.693147
Cyb561a3	0	0	0	0	0	0	0	0	0	0	0	0	0	0	0	0	0	0	0	0	0	0	0	0	0	0	0	0	0	0	0	0	0	0	0	0	6.16542	0	0	0	0	0	0	0	0	0	0	0	0
Cyb561d2	0	0	0	0	0	0	0	0	0	0	0	0	0	0	0	0.693147	0	0	0	0	0	0	0	0	0	0	0	0	0	0	0	0	0	0	0.693147	0	0	0	0	0.693147	0	0	0	0.693147	0	0	0	0	0
Cyb5a	1.38629	0	5.72031	4.61512	5.14749	6.07535	0	0	5.60947	5.88053	1.79176	5.48894	5.69709	6.63726	1.94591	2.56495	1.94591	0	2.07944	0	1.60944	5.2575	0	1.94591	1.94591	1.38629	0	2.19722	1.79176	5.65948	4.07754	0	0.693147	1.09861	2.83321	0	5.11199	2.30259	2.07944	3.04452	2.07944	5.86647	4.66344	2.70805	6.11589	0	2.19722	0	2.48491
Cyb5b	0	0	0	4.70953	5.24702	0	0	6.95368	0	0	0	0.693147	0	0	0	0.693147	0	0	0.693147	0	0	0	0	0.693147	0	0	0	0.693147	0	0.693147	4.89035	5.1985	0	0	0.693147	0	0	0.693147	0.693147	1.09861	0.693147	0.693147	0	0.693147	0.693147	0	0.693147	0	0.693147
Cyb5r3	0	0	0	0	0	0	0	0	0	0	0.693147	0.693147	0	0	0.693147	0.693147	0.693147	0	0.693147	0	0	0	0	0.693147	0.693147	0	0	0.693147	0.693147	0.693147	0	0	0	0	1.09861	0	0	0.693147	0.693147	1.09861	0.693147	0.693147	0	1.09861	0.693147	0	0.693147	0	0.693147
Cyb5r4	0	0	0	0	0	0	0	0	0	0	0	0.693147	0	0	0	0.693147	0	0	0.693147	0	0	0	0	0	0	0	0	0.693147	0	0	0	0	0	0	0.693147	0	0	0.693147	0	1.09861	0.693147	0.693147	0	0.693147	0.693147	0	0.693147	0	0.693147
Cyba	5.93489	5.84064	5.35659	6.2653	4.81218	0	4.95583	5.63835	0	1.09861	2.19722	5.54518	4.85981	5.01728	2.30259	2.99573	2.30259	4.81218	2.48491	4.34381	1.94591	4.27667	5.52146	4.7362	2.19722	4.49981	3.46574	4.8752	4.7185	5.03695	0	5.20949	1.09861	1.38629	3.2581	0	6.04501	2.77259	2.3979	3.49651	4.14313	2.56495	5.56834	3.17805	5.01728	0	4.82028	5.63479	2.89037
Cybb	0.693147	2.48491	0	0	0.693147	5.90536	6.02102	0	0	0	0.693147	1.09861	0	0	1.09861	1.38629	1.09861	0	1.09861	0	0.693147	0	6.36475	1.09861	0.693147	0.693147	0	1.09861	0.693147	1.09861	0	0	0	0.693147	1.60944	0	0	1.38629	1.09861	1.94591	1.09861	1.09861	0	1.60944	4.78749	0	1.09861	0	3.3322
Cybc1	0.693147	0	0	0	0	0	0	0	0	0	0.693147	1.09861	0	0	0.693147	1.38629	0.693147	0	1.09861	2.3979	0.693147	0	6.31536	0.693147	0.693147	7.60639	0	1.09861	0.693147	1.09861	0	0	0	0	1.60944	0	0	1.09861	0.693147	1.79176	1.09861	1.09861	0	1.38629	1.09861	0	1.09861	0	1.38629
Cyc1	6.27099	0	0	0	5.45104	0	0	0	0	0.693147	1.38629	1.60944	0	0	1.38629	1.94591	1.38629	0	1.60944	0	1.09861	0.693147	0	1.38629	1.38629	6.08677	0	1.60944	1.38629	1.38629	0	0	6.22654	0.693147	2.19722	0	2.56495	1.79176	1.38629	2.3979	1.60944	1.60944	0	2.19722	5.66988	0	1.60944	0	1.94591
Cycs	5.39816	0	0	0	1.09861	0	3.73767	0	0	3.52636	1.60944	1.94591	0	5.69709	4.29046	2.30259	3.46574	0	1.94591	0	1.38629	0.693147	5.80212	5.17615	1.60944	5.48894	0	1.94591	1.60944	1.79176	1.79176	5.23644	0.693147	1.09861	2.56495	0	0	2.07944	1.79176	2.77259	1.79176	1.94591	0	5.99396	4.91265	0	5.89164	0	4.00733
Cyfip1	0.693147	0	0	4.40672	5.94017	0	0	0	4.14313	0	0.693147	0.693147	0	0	0.693147	1.09861	0.693147	0	0.693147	0	0.693147	0	0	0.693147	0.693147	0	0	0.693147	0.693147	0.693147	2.56495	0	0.693147	0	1.38629	4.02535	0	1.09861	0.693147	1.38629	0.693147	0.693147	0	1.09861	0.693147	0	0.693147	0	6.05444
Cyfip2	0.693147	0	0	4.63473	0.693147	0	0	0	0	0	1.09861	1.09861	2.56495	0	1.09861	1.60944	1.09861	0	1.09861	2.3979	0.693147	0	0	1.09861	1.09861	1.09861	6.57228	1.38629	1.09861	1.09861	0	0	0	0.693147	1.79176	0	0	1.38629	1.09861	2.07944	1.09861	1.38629	0	3.29584	1.38629	0	1.38629	0	1.60944
Cyhr1	0	0	0	0	0	0	0	0	0	0	0	0.693147	0	0	0	0.693147	0	0	0.693147	0	0	0	0	0	0	0	0	0.693147	0	0.693147	0	0	0	0	0.693147	0	0	0.693147	0	1.09861	0.693147	0.693147	0	0.693147	0.693147	0	0.693147	0	0.693147
Cyld	1.09861	0	7.11802	0	0.693147	0	0	0	0	0.693147	1.38629	1.60944	0	6.30628	1.38629	1.94591	1.38629	0	1.60944	6.1717	1.09861	2.83321	0	1.38629	1.38629	0.693147	0	1.60944	1.38629	1.38629	6.24998	0	0.693147	0.693147	2.19722	0	0	1.79176	1.38629	2.3979	1.60944	1.60944	0	2.07944	3.80666	0	1.60944	0	1.94591
Cyp4f13	0.693147	6.09582	0	0	0	0	0	0	0	0	0.693147	0.693147	0	0	0.693147	1.38629	0.693147	0	0.693147	0	0.693147	0	0	0.693147	0.693147	0.693147	0	1.09861	0.693147	0.693147	0	0	0	0	1.38629	0	0	1.09861	0.693147	1.60944	0.693147	1.09861	0	1.38629	1.09861	0	1.09861	0	1.09861
Cyp4f16	0	0	0	0	0	0	0	0	0	0	0.693147	0.693147	0	0	0.693147	0.693147	0.693147	1.94591	0.693147	5.94017	4.62497	0	0	0.693147	0.693147	0	0	0.693147	0.693147	5.43372	0.693147	0	0	0	1.09861	0	0	0.693147	0.693147	1.09861	0.693147	0.693147	0	1.09861	0.693147	0	0.693147	0	0.693147
Cyp4f37	0	0	0	0	0	0	0	0	0	0	0	0	0	0	0	0	0	0	0	0	0	0	0	0	0	0	0	0	0	0	0	0	0	0	0	0	0	0	0	0	0	0	0	0	0	0	0	0	0
Cyp51	0	0	0	0	0	0	0	0	0	0	0	0	0	0	0	0.693147	0	0	0	0	0	0	0	0	0	0	0	0.693147	0	0	0	0	0	0	0.693147	0	0	0.693147	0	0.693147	0	0.693147	0	0.693147	0.693147	0	0.693147	0	0.693147
Cystm1	0	0	0	0	0	0	0	0	0	0	0	0	0	0	0	0	0	0	0	0	0	0	0	0	0	0	0	0	0	0	0	0	0	0	0	0	0	0	0	0.693147	0	0	0	0	0	0	0	0	0
CYTB	6.55393	6.79459	0	5.94803	7.52078	6.7901	7.87929	8.09224	7.30384	6.67456	6.63857	7.85593	7.00125	6.35437	7.76938	7.57147	6.75809	6.44572	7.52941	6.77765	4.72739	7.59186	7.80303	8.10712	5.84932	5.87493	6.34036	7.51371	7.5689	0	7.05618	8.72583	7.67276	6.72383	8.23084	6.32972	6.51026	7.48268	7.21229	5.7869	7.15383	7.90802	7.68754	7.78863	6.83303	6.24611	0	0	7.96693
Cyth1	1.38629	0	0	0	0.693147	6.68336	0	0	0	0	1.09861	1.09861	0	0	6.30992	1.60944	1.09861	1.09861	6.02345	0	0.693147	0	0	1.09861	1.09861	0.693147	0	1.38629	1.09861	1.09861	0	0	0	0.693147	1.79176	0	1.38629	1.38629	1.09861	2.07944	1.09861	1.38629	0	1.79176	1.09861	0	1.38629	0	6.608
Cyth2	0.693147	0	0	0	0	0	0	0	0	0	0.693147	0.693147	0	0	0.693147	1.09861	0.693147	0	0.693147	0	0.693147	0	5.99396	0.693147	0.693147	0	0	6.20051	0.693147	0.693147	3.73767	5.84354	0	0	1.38629	0	5.73657	1.09861	0.693147	1.60944	0.693147	0.693147	6.1203	1.38629	5.79301	0	0.693147	0	1.09861
Cyth3	0	0	0	0	0	0	0	0	0	0	0	0	0	0	0	0	0	0	0	0	0	0	0	0	0	0	0	0	0	0	0	0	0	0	0.693147	0	0	0	0	0.693147	0	0	0	0	0	0	0	0	0
Cyth4	0.693147	0	0	6.13123	0.693147	0	0	0	0	0	1.09861	1.38629	0	5.37528	1.09861	1.79176	1.09861	0	1.38629	0	1.09861	0	0	1.09861	1.09861	0.693147	0	1.38629	1.09861	6.16331	0	0	0.693147	0.693147	1.94591	0	0	1.60944	1.09861	2.19722	1.38629	1.38629	0	1.94591	1.38629	0	1.38629	0	1.60944
Cytip	1.60944	0	0	0	1.38629	0	6.4892	6.89972	0	1.09861	2.07944	2.30259	0	6.85961	2.19722	2.83321	2.07944	6.98286	2.30259	0	1.94591	1.09861	0	2.19722	6.71052	1.38629	3.2581	2.48491	2.07944	2.30259	0	0	1.09861	1.38629	3.09104	0	0	6.44731	2.30259	5.90808	2.30259	2.3979	0	2.99573	6.39526	0	2.48491	0	2.70805
Czib	0.693147	0	0	0	4.60517	0	0	0	0	0	0.693147	1.09861	0	0	0.693147	1.38629	0.693147	0	1.09861	0	0.693147	4.65396	0	0.693147	0.693147	0.693147	4.64439	1.09861	0.693147	0.693147	0	0	0	0	1.60944	4.94876	0	1.09861	0.693147	1.60944	4.18965	1.09861	6.21661	1.38629	1.09861	0	1.09861	0	1.09861
D10Wsu102e	0	0	0	0	0	0	0	0	0	0	0	0.693147	0	0	0	0.693147	0	0	0.693147	0	0	0	0	0	0	0	0	0.693147	0	0	0	0	0	0	0.693147	0	0	0.693147	0	1.09861	0.693147	0.693147	0	0.693147	0.693147	0	0.693147	0	0.693147
D130040H23Rik	0	0	0	0	0	0	0	4.96981	0	0	0	0.693147	0	0	0	0.693147	0	0	0.693147	0	0	0	0	0	0	0	0	0.693147	0	0	0	0	0	0	0.693147	0	0	0.693147	0	1.09861	0.693147	0.693147	0	0.693147	0.693147	0	0.693147	0	0.693147
D16Ertd472e	1.38629	0	0	2.30259	1.09861	0	0	0	0	0.693147	1.60944	1.94591	0	0	1.79176	2.3979	7.28551	0	1.94591	0	1.38629	0.693147	0	1.79176	1.60944	1.09861	0	2.07944	1.60944	1.79176	0	0	0.693147	1.09861	2.63906	0	0	2.19722	1.79176	2.83321	1.94591	1.94591	0	6.13556	1.94591	0	2.07944	0	2.30259
D17H6S53E	0	0	0	0	0	0	0	0	0	0	0	0	0	0	0	0	0	0	0	0	0	0	0	0	0	0	0	0	0	0	0	0	0	0	0	0	0	0	0	0.693147	0	0	0	0	0	0	0	0	0
D330041H03Rik	0	0	0	0	2.48491	0	0	0	0	0	0.693147	0.693147	0	0	0.693147	0.693147	0.693147	0	0.693147	0	0	0	0	0.693147	0.693147	2.56495	0	0.693147	0.693147	0.693147	0	0	0	0	1.09861	0	0	0.693147	0.693147	1.09861	0.693147	0.693147	0	1.09861	0.693147	0	0.693147	0	0.693147
D830025C05Rik	0	0	0	0	0	0	0	0	0	0	0	0	0	0	0	0.693147	0	0	0	0	0	0	0	0	0	0	0	0	0	0	0	0	0	0	0.693147	0	0	0	0	0.693147	0	0	0	0.693147	0	1.38629	0	1.09861	0.693147
D830050J10Rik	0	0	0	0	0	0	0	0	0	0	0	0	0	0	0	0	0	0	0	0	0	0	0	0	0	0	0	0	0	0	0	0	0	0	0	0	0	0	0	0	0	0	0	0	0	0	0	0	0
D8Ertd738e	1.79176	0	3.93183	0	1.38629	0	3.46574	4.63473	0	1.09861	2.07944	4.43082	4.12713	0	2.30259	4.36945	4.75359	4.15888	2.3979	0	1.94591	1.09861	0	5.11799	4.48864	1.60944	3.13549	3.04452	2.19722	2.30259	3.8712	3.8712	1.09861	4.79579	3.17805	0	4.48864	4.78749	2.30259	3.3673	2.3979	2.48491	0	4.96981	4.64439	0	2.56495	5.2933	4.60517
Dad1	4.39445	0	0	4.31749	5.31321	0	4.64439	0	0	5.04986	2.19722	4.77912	0	0	2.30259	2.94444	2.19722	0	6.00141	0	4.55388	5.36598	0	2.30259	5.7462	5.60947	4.93447	2.56495	4.45435	2.3979	4.23411	0	4.91998	1.38629	6.94119	5.50533	0	2.70805	2.63906	3.4012	5.68698	2.48491	4.68213	3.09104	4.07754	0	2.56495	4.82028	2.83321
Daglb	0	0	0	0	0	0	0	0	0	0	0	0	0	0	0	0	0	0	0	0	0	0	0	0	0	0	0	0	0	0	0	0	0	0	0	0	0	0	0	0	0	0	0	0	0	0	0	0	0
Dalrd3	0.693147	0	0	0	0	0	0	0	0	0	0.693147	0.693147	0	3.82864	0.693147	1.38629	6.8222	0	0.693147	0	0.693147	0	0	0.693147	0.693147	3.91202	0	1.09861	0.693147	0.693147	0	0	0	0	1.38629	0	0	1.09861	6.63726	1.60944	5.8861	1.09861	0	1.38629	5.44242	0	1.09861	0	1.09861
Dap	1.09861	0	0	0	0.693147	0	0	0	0	0.693147	1.60944	5.83188	0	0	1.60944	2.30259	1.60944	4.70953	1.79176	5.83773	5.86363	0.693147	0	6.03787	1.60944	1.09861	0	1.94591	5.77765	1.79176	6.20456	0	0.693147	0.693147	2.48491	0	2.30259	2.07944	1.79176	2.70805	1.79176	6.13773	0	2.3979	1.79176	0	1.94591	0	4.98361
Dap3	0.693147	0	0	0	0.693147	0	0	0	0	0	1.09861	1.09861	0	0	1.09861	1.60944	1.09861	0	1.09861	0	0.693147	0	0	1.09861	1.09861	0.693147	0	5.29832	1.09861	1.09861	0	0	0	0.693147	1.79176	0	0	1.38629	1.09861	1.94591	1.09861	6.42811	0	1.79176	1.09861	0	1.38629	0	1.38629
Dapl1	0	0	0	0	0	0	0	0	0	0	0	0	0	0	0	0.693147	0	0	0	0	0	0	0	0	0	0	0	0.693147	0	0	0	0	0	0	0.693147	0	0	0.693147	0	0.693147	0	0.693147	0	0.693147	0.693147	0	0.693147	0	0.693147
Dapp1	1.38629	0	0	0	6.19236	0	0	0	0	0.693147	1.38629	1.60944	0	0	1.38629	1.94591	1.38629	4.68213	1.60944	3.7612	1.09861	0.693147	0	1.38629	1.38629	0.693147	0	1.60944	1.38629	1.38629	0	0	0.693147	0.693147	2.19722	0	2.70805	4.64439	1.38629	4.36945	1.60944	1.60944	6.77537	2.19722	1.60944	4.85981	1.60944	0	1.94591
Dars	1.09861	0	2.3979	0	0.693147	0	0	0	7.38833	0.693147	1.09861	1.38629	0	6.92658	1.38629	1.79176	1.09861	0	1.38629	0	6.48004	0.693147	0	1.38629	1.09861	0.693147	1.38629	1.60944	1.09861	1.38629	6.06843	0	0.693147	0.693147	2.07944	0	0	1.60944	1.38629	2.30259	1.38629	1.38629	0	1.94591	1.38629	0	1.60944	0	1.79176
Dazap1	0	0	0	0	0	0	0	0	0	0	0	0	0	0	0	0	0	0	0	0	0	0	0	0	0	0	0	0	0	0	0	0	0	0	0	0	0	0	0	0	0	0	0	0	0	0	0	0	0
Dazap2	1.79176	7.10332	6.56386	5.99396	1.38629	6.74759	0	0	6.44413	1.09861	2.19722	2.48491	0	6.77194	2.30259	2.99573	2.19722	6.61338	2.48491	6.39359	1.94591	1.09861	6.85961	2.3979	2.63906	1.60944	7.0934	7.01392	6.4599	6.15273	5.63479	0	1.09861	1.38629	4.20469	1.94591	6.2186	2.77259	2.3979	3.52636	2.48491	2.56495	6.44731	3.17805	2.56495	5.50533	2.63906	6.63595	2.89037
Dbi	1.09861	0	0	0	0.693147	0	0	3.95124	0	0.693147	1.09861	1.38629	0	0	1.38629	4.46591	1.09861	0	1.38629	4.26268	1.09861	4.15888	4.7185	1.38629	1.09861	0.693147	3.46574	1.60944	1.09861	1.38629	2.89037	0	0.693147	4.49981	2.07944	3.91202	3.89182	1.60944	1.38629	2.30259	4.70953	1.38629	4.20469	2.07944	1.38629	0	4.69135	0	1.79176
Dbnl	5.16479	0	0	0	5.73657	0	0	0	0	0.693147	1.79176	4.97673	6.06379	0	1.79176	2.48491	1.79176	0	1.94591	0	1.60944	0.693147	0	1.94591	1.79176	1.09861	0	2.07944	1.79176	2.07944	0	0	6.36303	1.09861	2.70805	0	0	2.19722	6.57647	3.85015	1.94591	2.07944	0	2.63906	5.77455	0	2.07944	0	2.3979
Dcaf11	0.693147	0	0	0	0	0	0	0	0	0	0.693147	0.693147	0	0	0.693147	1.09861	0.693147	0	0.693147	0	0.693147	0	6.96791	0.693147	0.693147	0	6.10256	1.09861	4.70953	0.693147	0	0	0	0	1.38629	0	0	1.09861	6.56808	1.60944	0.693147	0.693147	0	1.38629	0.693147	0	1.09861	0	1.09861
Dcaf12	0.693147	0	0	0	6.2691	0	0	0	0	4.66344	0.693147	0.693147	0	0	0.693147	1.09861	0.693147	0	0.693147	0	0.693147	0	0	0.693147	0.693147	0	0	1.09861	0.693147	0.693147	0	0	0	0	1.38629	0	0	1.09861	0.693147	1.60944	0.693147	0.693147	0	1.38629	0.693147	0	1.09861	6.89972	1.09861
Dcaf13	0.693147	0	0	0	0	0	0	0	0	0	6.76964	1.09861	0	0	6.72383	1.38629	0.693147	0	1.09861	0	0.693147	0	0	1.09861	0.693147	0.693147	0	1.09861	0.693147	1.09861	0	6.13773	0	0.693147	1.60944	6.57088	5.8522	1.09861	1.09861	1.79176	1.09861	1.09861	6.42972	1.60944	1.09861	0	1.09861	6.84482	1.38629
Dcaf15	0	0	0	0	0	0	0	0	0	0	0	0	0	0	0	0	0	0	0	0	0	0	0	0	0	0	0	0	0	0	0	0	0	0	0.693147	0	0	0	0	0.693147	0	0	0	0	0	0	0	0	0
Dcaf17	0	0	0	6.05209	0	0	0	0	0	6.29527	0	0.693147	0	0	0.693147	0.693147	0	0	0.693147	6.40357	0	0	0	0.693147	0	0	0	0.693147	5.04343	0.693147	0	0	0	0	0.693147	0	0	0.693147	0.693147	1.09861	0.693147	0.693147	0	0.693147	0.693147	6.78672	0.693147	0	0.693147
Dcaf5	0	0	0	0	0	0	0	0	0	0	0	0	0	0	0	0.693147	0	0	0	0	0	0	0	0	0	0	0	0	0	0	0	0	0	0	0.693147	0	0	0	0	0.693147	0	0	0	0.693147	0	0	0	0	0
Dcaf6	0	0	0	0	0	0	0	0	0	0	0	0	0	0	0	0	0	0	0	0	0	0	0	0	0	0	0	0	0	0	0	0	0	0	0	0	0	0	0	0	0	0	0	0	0	0	0	0	0
Dcaf7	1.09861	0	0	0	0.693147	0	0	0	5.96871	0.693147	1.38629	1.60944	0	0	1.38629	1.94591	1.38629	0	1.60944	0	1.09861	0.693147	0	1.38629	1.38629	0.693147	0	1.60944	5.88888	6.42972	0	0	0.693147	0.693147	2.19722	5.8999	5.6058	1.79176	1.38629	2.3979	1.60944	1.60944	0	2.19722	1.60944	0	6.1506	0	1.94591
Dcaf8	0	0	0	0	0	0	0	0	0	0	0	0.693147	0	0	0.693147	0.693147	0	5.52943	0.693147	0	0	0	0	0.693147	0	0	0	0.693147	0	0.693147	0	0	0	0	6.03787	0	0	0.693147	0.693147	1.09861	0.693147	0.693147	0	2.19722	0.693147	0	0.693147	0	0.693147
Dcakd	0	0	0	0	0	0	0	0	0	0	0	0	0	0	0	0.693147	0	0	0	0	0	0	0	0	0	0	0	0	0	0	0	0	0	0	0.693147	0	0	0	0	0.693147	0	0	0	0.693147	0	0	5.94017	5.32788	0
Dck	0	0	0	0	0	0	0	0	0	0	0	0.693147	0	0	0.693147	0.693147	0.693147	0	0.693147	0	0	0	0	0.693147	0.693147	0	0	0.693147	0.693147	0.693147	0	0	0	0	1.09861	0	0	0.693147	0.693147	1.09861	0.693147	0.693147	0	0.693147	0.693147	0	0.693147	0	0.693147
Dclre1b	0	0	0	0	0	0	0	0	0	0	0	0	0	0	0	0	0	0	0	0	0	0	0	0	0	0	0	0	0	0	0	0	0	0	0	0	0	0	0	0	0	0	0	0	0	0	0	0	0
Dclre1c	0	0	0	0	0	0	0	0	6.01127	0	0.693147	0.693147	0	0	0.693147	0.693147	0.693147	0	0.693147	0	0	0	0	0.693147	4.45435	0	0	0.693147	6.59304	0.693147	0	6.33505	0	0	1.09861	0	0	0.693147	0.693147	1.09861	0.693147	0.693147	0	1.09861	0.693147	0	0.693147	0	0.693147
Dcp2	0	0	0	0	0	0	0	0	0	0	0	0	0	0	0	0.693147	0	0	0	0	0	0	0	0	0	0	0	0	0	0	0	0	0	0	0.693147	0	0	0.693147	0	0.693147	0	0	0	0.693147	0	0	0.693147	0	0.693147
Dcps	0.693147	0	0	0	0	0	0	0	0	0	0.693147	0.693147	0	0	0.693147	1.09861	0.693147	0	0.693147	0	4.91998	0	6.20051	5.56068	0.693147	0	0	6.12687	0.693147	0.693147	0	0	0	0	1.38629	0	0	1.09861	0.693147	1.38629	0.693147	0.693147	0	1.09861	0.693147	0	0.693147	0	1.09861
Dctn2	0.693147	0	0	5.80212	0	0	0	0	0	0	0.693147	0.693147	0	0	0.693147	1.09861	0.693147	0	0.693147	0	0.693147	0	0	0.693147	0.693147	0	0	6.03787	0.693147	0.693147	0	0	0	0	1.38629	0	5.82008	0.693147	0.693147	1.38629	0.693147	0.693147	5.31812	1.09861	0.693147	0	0.693147	0	1.09861
Dctn3	1.09861	5.37528	0	0	0.693147	0	0	0	0	0.693147	1.60944	1.79176	0	5.69036	1.60944	2.19722	5.55683	0	1.79176	0	3.46574	0.693147	0	1.60944	1.60944	1.09861	0	1.79176	1.60944	1.60944	0	0	4.58497	0.693147	2.48491	2.94444	0	1.94591	1.60944	2.63906	1.79176	1.79176	0	2.3979	1.79176	0	5.7589	0	2.07944
Dctn4	0.693147	3.04452	0	0	0	0	0	0	0	0	0.693147	1.09861	0	0	0.693147	1.38629	0.693147	0	1.09861	0	0.693147	0	0	0.693147	0.693147	0.693147	0	1.09861	0.693147	0.693147	0	0	0	0	1.60944	0	0	1.09861	0.693147	1.79176	1.09861	1.09861	0	1.38629	5.69036	0	1.09861	0	1.09861
Dctn5	1.38629	0	0	0	1.09861	0	0	0	0	6.86171	1.60944	6.28227	0	0	1.79176	2.30259	1.60944	0	1.94591	0	1.38629	0.693147	0	1.79176	6.56386	1.09861	5.97126	1.94591	1.60944	1.79176	5.81114	0	6.38519	1.09861	2.56495	0	5.84932	2.07944	1.79176	2.83321	5.8944	1.94591	0	2.48491	1.94591	0	1.94591	0	2.30259
Dctn6	5.78383	5.71703	0	0	0.693147	0	0	5.37064	3.7612	0.693147	5.92158	1.60944	5.78074	0	1.38629	1.94591	1.38629	0	1.38629	0	1.09861	0.693147	0	1.38629	1.38629	0.693147	0	1.60944	1.38629	2.99573	0	0	0.693147	0.693147	2.19722	0	0	1.79176	1.38629	2.3979	5.1358	1.60944	0	2.07944	1.60944	0	1.60944	0	1.79176
Dctpp1	0	0	0	0	0	0	0	0	0	0	0	0	0	0	0	0.693147	0	0	0	0	0	0	0	0	0	0	0	0	0	0	0	0	0	0	0.693147	0	0	0	0	0.693147	0	0	0	0.693147	0	0	0	0	0.693147
Dcun1d1	0.693147	5.92426	0	0	0	6.31716	0	0	5.88888	0	0.693147	1.09861	0	0	1.09861	1.38629	0.693147	0	1.09861	0	0.693147	0	0	1.09861	0.693147	0.693147	0	1.09861	0.693147	1.09861	0	0	0	0.693147	1.60944	0	0	1.09861	1.09861	1.79176	3.13549	1.09861	5.63121	1.60944	1.09861	0	1.09861	0	1.38629
Dcun1d5	0.693147	0	0	0	0	0	0	0	0	0	0.693147	0.693147	0	0	0.693147	1.09861	0.693147	0	0.693147	0	0.693147	0	0	0.693147	0.693147	0	0	0.693147	0.693147	0.693147	0	0	0	0	1.38629	0	0	1.09861	0.693147	1.60944	0.693147	0.693147	0	1.38629	0.693147	0	0.693147	0	1.09861
Dcxr	0	0	0	0	0	0	0	0	0	0	0	0	0	0	0	4.56435	0	0	0	0	0	0	0	0	0	5.59099	0	0	0	0	0	4.85203	0	0	0.693147	0	0	0	0	0.693147	0	0	0	0.693147	0	0	0	0	0
Dda1	1.09861	0	0	0	0.693147	0	6.01372	0	0	0.693147	1.38629	1.60944	5.21494	0	1.38629	1.94591	1.38629	0	1.60944	0	1.09861	0.693147	5.23644	1.38629	1.38629	6.39192	0	6.34914	4.77068	1.38629	5.66296	0	0.693147	0.693147	2.19722	0	0	1.79176	1.38629	2.3979	1.38629	1.60944	0	2.07944	1.60944	0	1.60944	0	1.79176
Ddb1	6.11368	2.63906	0	1.38629	0	0	0	0	0	0	0.693147	0.693147	0	0	2.07944	1.09861	0.693147	0	0.693147	0	0.693147	0	0	0.693147	0.693147	0	0	0.693147	0.693147	0.693147	0	0	0	0	1.38629	0	0	1.09861	0.693147	1.60944	0.693147	0.693147	0	7.04925	0.693147	0	0.693147	7.33368	1.09861
Ddb2	0.693147	0	0	0	0.693147	0	0	0	0	0	1.09861	3.98898	0	0	1.09861	6.78333	1.09861	0	1.38629	5.8522	1.09861	0	0	1.09861	6.8222	0.693147	0	1.38629	1.09861	1.09861	0	0	0.693147	0.693147	1.94591	0	0	1.38629	1.09861	2.07944	1.09861	1.38629	0	1.79176	1.38629	0	1.38629	0	1.60944
Ddhd1	0	0	0	0	0	0	0	0	0	0	0	0	0	0	0	0	0	0	0	0	0	0	0	0	0	0	0	0	0	0	0	0	0	0	0	0	0	0	0	0	0	0	0	0	0	0	0	0	0
Ddhd2	0	0	0	0	0	0	0	0	0	0	0.693147	0.693147	0	0	0.693147	0.693147	0.693147	0	0.693147	0	0	0	0	0.693147	0.693147	0	0	0.693147	0.693147	0.693147	0	0	0	0	1.09861	0	0	0.693147	0.693147	1.09861	0.693147	0.693147	0	1.09861	0.693147	0	0.693147	0	0.693147
Ddi2	0	0	0	0	0	0	0	0	0	0	0	0	0	0	0	0	0	0	0	0	0	0	0	0	0	0	0	0	0	0	0	0	0	0	0	0	0	0	0	0.693147	0	0	0	0	0	0	0	0	0
Ddit3	0.693147	0	0	0	0.693147	0	0	0	0	0	1.09861	1.09861	0	0	1.09861	1.60944	1.09861	0	1.09861	0	0.693147	0	0	1.09861	1.09861	0.693147	0	1.09861	1.09861	1.09861	0	0	0	0.693147	1.79176	0	0	1.38629	1.09861	1.94591	1.09861	1.09861	0	1.60944	1.09861	0	1.09861	0	1.38629
Ddit4	0	0	0	0	0	0	0	0	0	0	0	0	0	0	0	0	0	0	0	0	0	0	0	0	0	0	0	0	0	0	0	0	0	0	0	0	0	0	0	0	0	0	0	0	0	0	0	0	0
Ddost	6.37843	0	0	6.39859	5.57215	0	5.65249	0	0	0	1.09861	1.09861	0	0	1.38629	1.60944	1.09861	0	1.09861	0	0.693147	0	0	1.09861	1.09861	6.24611	0	1.38629	1.09861	1.09861	0	0	0	0.693147	1.79176	0	5.89164	1.38629	1.09861	2.07944	1.09861	6.30262	0	1.79176	1.38629	0	1.38629	0	1.60944
Ddrgk1	1.09861	0	0	0	0.693147	0	0	0	0	0.693147	1.38629	1.60944	0	0	1.38629	1.94591	1.38629	0	1.60944	0	1.09861	0.693147	0	1.38629	1.38629	4.09434	5.3033	1.60944	1.38629	1.38629	0	0	0.693147	0.693147	2.19722	0	0	1.79176	1.38629	2.3979	1.60944	1.60944	0	2.19722	1.94591	0	1.60944	0	1.94591
Ddt	0	0	0	0	4.43082	0	0	0	0	0	0.693147	0.693147	0	0	0.693147	1.09861	0.693147	0	0.693147	0	0.693147	0	0	0.693147	0.693147	0	0	0.693147	4.23411	5.21494	4.02535	0	0	0	1.09861	0	0	0.693147	0.693147	1.38629	0.693147	4.93447	0	1.09861	0.693147	0	0.693147	0	0.693147
Ddx1	0.693147	0	0	0	0	0	0	0	0	0	0.693147	0.693147	0	0	0.693147	1.09861	0.693147	0	0.693147	0	0.693147	0	0	0.693147	0.693147	0	0	0.693147	0.693147	0.693147	0	0	0	0	1.38629	0	0	1.09861	0.693147	1.60944	0.693147	0.693147	0	1.09861	0.693147	0	0.693147	0	1.09861
Ddx10	0	0	0	0	0	0	0	0	0	0	0	0	0	0	0	0.693147	0	0	0	0	0	0	0	0	0	0	0	0.693147	0	0	0	0	0	0	0.693147	0	0	0.693147	0	0.693147	0	0.693147	0	0.693147	0.693147	0	0.693147	0	0.693147
Ddx17	0.693147	0	0	0	0	0	0	0	0	0	0.693147	1.09861	0	0	0.693147	1.38629	3.09104	0	3.80666	0	0.693147	0	0	0.693147	0.693147	0.693147	5.24702	1.09861	0.693147	0.693147	0	0	0	5.7869	1.60944	0	0	1.09861	0.693147	1.79176	1.09861	1.09861	0	1.79176	1.09861	0	1.09861	0	6.13773
Ddx18	0.693147	0	0	0	0.693147	0	0	0	0	0	1.09861	1.09861	0	0	3.66356	1.60944	1.09861	0	1.09861	0	0.693147	0	0	1.09861	1.09861	0.693147	0	1.38629	1.09861	1.09861	0	0	3.21888	0.693147	1.94591	0	0	1.38629	1.09861	2.07944	1.09861	1.38629	0	1.79176	1.38629	2.30259	4.52179	0	1.60944
Ddx19a	0	0	0	0	0	0	0	0	0	0	0	0	0	0	0	0	0	0	0	0	0	0	0	0	0	0	0	0	0	0	0	0	0	0	0	0	0	0	0	0	0	0	0	0	0	0	0	0	0
Ddx20	0	0	0	0	0	0	0	0	0	0	0	0	0	0	0	6.58341	0	0	0	0	0	0	0	0	0	0	0	0	0	0	0	0	0	0	0.693147	0	0	0	0	0.693147	0	0	0	0.693147	0	0	0	0	0
Ddx21	0	0	0	0	0	0	0	7.00307	0	0	0.693147	0.693147	0	0	0.693147	1.09861	0.693147	0	0.693147	0	0.693147	0	0	0.693147	0.693147	0	0	0.693147	0.693147	0.693147	1.09861	0	0	0	1.09861	0	6.36303	0.693147	0.693147	4.00733	6.4151	0.693147	0	1.09861	0.693147	0	0.693147	0	1.09861
Ddx23	0	0	0	0	0	0	0	0	0	0	0	0	0	0	0	0	0	0	0	0	0	0	0	0	0	0	0	0	0	0	0	0	0	0	0.693147	0	0	0	0	0.693147	0	0	0	0.693147	0	0	0	0	0
Ddx24	1.60944	0	0	4.58497	1.09861	0	3.55535	0	0	0.693147	1.94591	4.46591	4.51086	0	2.07944	6.78897	1.94591	0	2.19722	2.83321	1.79176	0.693147	0	2.07944	1.94591	4.17439	0	2.30259	1.94591	2.07944	4.64439	6.22654	1.09861	1.09861	2.89037	0	6.00881	2.3979	4.54329	4.40672	2.07944	2.19722	0	2.83321	4.47734	6.79234	2.30259	0	2.56495
Ddx27	0	0	0	0	0	0	0	0	0	0	0	0.693147	0	0	0	0.693147	0	0	0.693147	0	0	0	0	0	0	0	0	0.693147	0	0	0	0	0	0	0.693147	0	0	0.693147	0	1.09861	0.693147	0.693147	0	0.693147	0.693147	0	0.693147	0	0.693147
Ddx39	1.09861	0	0	0	0.693147	0	0	0	0	0.693147	1.38629	1.60944	2.3979	0	1.60944	2.19722	1.38629	0	1.60944	0	1.38629	0.693147	6.52209	1.60944	1.38629	1.09861	0	1.79176	1.38629	1.60944	0	0	0.693147	0.693147	2.3979	0	0	1.94591	1.60944	2.56495	1.60944	6.31716	0	2.30259	1.79176	0	1.79176	0	2.07944
Ddx39b	1.09861	0	0	0	5.24175	0	0	0	0	0.693147	1.38629	6.0845	0	4.38203	1.60944	2.94444	1.38629	0	1.60944	0	1.38629	0.693147	0	1.60944	1.38629	1.09861	0	1.79176	1.38629	6.3613	0	0	0.693147	0.693147	2.30259	0	0	1.94591	1.60944	5.37064	1.60944	1.79176	0	2.30259	1.79176	0	1.79176	0	2.07944
Ddx3x	0.693147	0	0	0	0.693147	0	0	0	0	0	1.09861	1.09861	0	0	1.09861	1.60944	1.09861	0	1.09861	0	0.693147	0	0	1.09861	1.09861	0.693147	0	1.38629	1.09861	1.09861	0	0	0.693147	0.693147	1.94591	0	0	1.38629	1.09861	2.07944	1.09861	1.38629	0	1.79176	1.38629	0	1.38629	0	1.60944
Ddx41	0.693147	0	0	0	0.693147	0	0	0	0	0	0.693147	1.09861	0	0	1.09861	1.38629	0.693147	0	1.09861	6.29895	0.693147	0	0	1.09861	6.13123	2.48491	0	1.09861	7.02376	1.09861	0	0	0	0.693147	1.60944	0	0	1.38629	1.09861	1.79176	1.09861	1.09861	0	1.60944	1.09861	0	1.09861	0	1.38629
Ddx42	0.693147	0	0	0	0.693147	0	0	0	0	0	1.09861	1.09861	0	0	5.97635	1.60944	1.09861	0	1.09861	0	0.693147	0.693147	0	1.09861	1.09861	6.1203	0	1.38629	2.70805	1.09861	0	0	5.64545	0.693147	1.79176	0	0	7.29097	1.09861	1.94591	1.09861	1.09861	0	1.79176	1.09861	0	1.38629	0	1.38629
Ddx46	1.09861	0	2.83321	0	0.693147	0	0	0	0	0.693147	1.09861	1.38629	0	0	1.38629	1.79176	1.09861	0	1.38629	0	1.09861	0.693147	0	5.49717	1.09861	0.693147	0	1.60944	1.09861	1.38629	0	0	0.693147	0.693147	2.07944	0	0	1.60944	1.38629	2.30259	1.38629	6.33505	0	1.94591	1.38629	0	1.60944	0	1.79176
Ddx47	0.693147	0	0	0	6.01372	0	0	0	0	0	6.75227	1.38629	0	0	1.09861	1.60944	1.09861	0	1.38629	6.1591	1.09861	0	0	1.09861	1.09861	0.693147	0	1.38629	6.52942	1.09861	0	0	0.693147	0.693147	1.94591	0	0	1.38629	1.09861	5.77455	1.38629	1.38629	0	1.79176	1.38629	0	1.38629	0	6.58755
Ddx5	0	6.72982	6.18621	6.32615	6.96035	3.89182	8.1374	7.83834	8.18479	1.09861	6.58203	7.91096	7.83637	6.87005	7.18235	7.35883	7.74846	7.70796	7.32844	7.64204	0	8.1873	5.84064	4.12713	8.31017	6.97541	7.59438	6.65801	6.95177	6.64379	7.62364	7.08674	7.86519	7.50494	7.77989	7.88194	6.85961	7.61874	7.88683	8.34593	6.67582	8.57263	8.22229	6.24998	6.90575	8.20166	0	7.31389	2.89037
Ddx50	5.43808	6.75693	0	4.60517	0.693147	0	0	6.55251	0	0.693147	1.09861	6.68711	0	0	1.38629	1.79176	1.09861	0	1.38629	0	1.09861	0.693147	0	1.38629	1.09861	5.20949	0	1.38629	1.09861	1.38629	0	0	0.693147	0.693147	2.07944	0	0	1.60944	1.38629	2.30259	1.38629	1.38629	0	1.94591	1.38629	0	1.60944	0	1.79176
Ddx52	0.693147	0	0	0	0	0	0	0	0	0	0.693147	1.09861	0	0	0.693147	1.38629	0.693147	0	1.09861	0	0.693147	0	0	1.09861	0.693147	0.693147	0	1.09861	0.693147	1.09861	0	0	0	0	1.60944	0	0	1.09861	1.09861	1.79176	6.20859	1.09861	0	1.60944	1.09861	0	1.09861	0	1.38629
Ddx54	0	6.00635	0	0	0.693147	0	1.60944	0	0	0	0.693147	0.693147	0	0	0.693147	1.09861	0.693147	0	0.693147	0	0.693147	0	6.72623	0.693147	0.693147	0	0	0.693147	0.693147	0.693147	0	0	0	0	1.09861	0	0	0.693147	0.693147	1.38629	0.693147	0.693147	0	1.09861	0.693147	0	0.693147	0	1.09861
Ddx55	0	0	0	0	0	0	0	0	0	0	0	0	0	0	0	0	0	0	0	0	0	0	0	0	0	0	0	0	0	0	0	0	0	0	0	0	0	0	0	0.693147	0	0	0	0	0	0	0	0	0
Ddx56	0	0	0	0	0	0	0	0	0	0	0	0.693147	0	0	0.693147	0.693147	0	0	0.693147	0	0	0	0	0.693147	6.20051	0	0	0.693147	0	0.693147	0	5.79301	0	0	0.693147	0	0	0.693147	0.693147	1.09861	0.693147	1.94591	0	0.693147	0.693147	6.51471	0.693147	0	0.693147
Ddx58	0	0	0	0	0	0	0	0	0	0	0	0	0	0	0	0.693147	0	0	0	0	0	0	0	0	0	0	0	0.693147	0	0	0	0	0	0	0.693147	0	0	0.693147	0	0.693147	0	0.693147	0	0.693147	0.693147	0	0.693147	0	0.693147
Ddx6	0.693147	0	0	0	0.693147	0	0	0	0	0	1.09861	1.09861	0	0	1.09861	1.60944	1.09861	0	1.09861	0	2.48491	0	0	1.09861	1.09861	0.693147	0	1.38629	1.09861	4.26268	0	0	0	0.693147	1.79176	3.71357	0	1.38629	1.09861	1.94591	1.09861	1.09861	0	4.59512	3.68888	0	1.38629	6.68711	1.38629
Deaf1	0	0	0	0	0	0	0	0	0	0	0	0	0	0	0	0	0	0	0	0	0	0	0	0	0	0	0	0	0	0	0	0	0	0	0.693147	0	0	0	0	0.693147	0	0	0	0.693147	0	0	0	0	0
Decr1	0	0	0	0	0	0	0	0	0	0	0	0	0	0	0	0	0	0	0	0	0	0	0	0	0	0	0	0	0	0	0	0	0	0	0	0	0	0	0	0	0	0	0	0	0	0	0	0	0
Decr2	0	0	0	0	0	0	0	0	0	0	0	0	0	2.83321	0	0.693147	0	0	0	0	0	0	0	0	0	0	0	0.693147	0	0	0	0	0	0	0.693147	0	0	0.693147	0	0.693147	0	0	0	0.693147	0	0	0.693147	0	0.693147
Dedd	0	0	0	0	0	0	0	0	0	0	0	0	0	0	0	0	0	0	0	0	0	0	0	0	0	0	0	0	0	0	0	0	0	0	0	0	0	0	0	0	0	0	0	0	0	0	0	0	0
Dedd2	5.20401	5.33754	0	5.14166	5.47646	0	0	0	0	0	1.09861	1.38629	6.6053	0	1.09861	1.79176	1.09861	0	1.38629	0	1.09861	0	0	1.09861	1.09861	6.05678	0	1.38629	1.09861	5.81413	0	5.54126	0.693147	4.77912	1.94591	0	0	1.60944	1.38629	2.19722	1.38629	1.38629	0	1.94591	1.38629	0	1.38629	0	1.60944
Def6	1.09861	0	0	0	4.90527	5.67675	0	0	0	0.693147	1.38629	1.60944	0	4.84419	1.38629	1.94591	1.38629	0	1.60944	0	5.97889	0.693147	0	1.38629	1.38629	2.3979	0	1.60944	1.38629	1.38629	0	0	0.693147	0.693147	2.19722	0	0	1.79176	1.38629	2.3979	1.60944	1.60944	0	2.19722	1.60944	1.38629	1.60944	0	1.94591
Degs1	1.38629	0	0	0	1.09861	0	0	6.50578	0	0.693147	1.60944	1.94591	0	0	5.49306	2.3979	1.60944	0	1.94591	0	1.38629	0.693147	0	6.59578	1.60944	1.09861	0	1.94591	1.60944	1.79176	0	0	0.693147	1.09861	2.63906	6.65415	5.7869	2.19722	5.62762	2.83321	1.79176	1.94591	0	2.56495	1.94591	0	2.07944	0	2.30259
Degs2	0	0	0	0	0	0	0	0	0	0	0	0	0	0	0	0	0	0	0	0	0	0	0	0	0	0	0	0	0	0	0	0	0	0	0	0	0	0	0	0	0	0	0	0	0	0	0	0	0
Dek	1.38629	0	6.69456	0	1.09861	0	0	0	0	0.693147	1.79176	1.94591	6.79794	0	5.78996	2.3979	2.63906	0	1.94591	6.22851	1.60944	0.693147	0	2.56495	1.79176	1.09861	0	2.07944	1.79176	2.19722	0	0	0.693147	1.09861	2.70805	4.5326	0	2.19722	1.94591	2.89037	1.94591	2.07944	0	2.56495	1.94591	0	2.07944	0	2.30259
Dennd1a	0	0	0	0	0	0	0	0	0	0	0	0	0	0	0	0	0	0	0	0	0	0	0	0	0	0	0	0	0	0	0	0	0	0	0	0	0	0	0	0	0	0	0	0	0	0	0	0	0
Dennd1b	0	0	0	0	0	0	0	0	0	0	0	0.693147	0	0	0	0.693147	0	0	0.693147	0	0	0	0	0	0	0	0	0.693147	0	0.693147	0	0	0	0	0.693147	0	0	0.693147	0.693147	1.09861	0.693147	0.693147	0	0.693147	0.693147	0	0.693147	0	0.693147
Dennd1c	1.09861	0	0	4.96981	5.92426	0	0	0	0	0.693147	1.38629	1.60944	0	0	6.81564	2.07944	1.38629	0	1.60944	0	6.20456	0.693147	5.22575	1.60944	1.38629	0.693147	0	1.79176	1.38629	1.60944	0	0	6.15698	6.80793	2.30259	0	1.09861	1.79176	1.60944	6.59851	1.60944	1.60944	0	2.19722	1.60944	0	1.79176	0	1.94591
Dennd2d	4.30407	0	0	0	7.49721	5.00395	3.04452	0	7.32712	1.09861	2.19722	2.48491	0	0	5.57973	6.72743	2.30259	0.693147	7.64731	6.44731	6.40357	7.34407	0	2.3979	2.19722	1.60944	0	2.63906	2.63906	2.3979	6.18208	0	6.77878	7.81238	3.2581	0	2.83321	6.98101	7.89506	5.98645	2.48491	2.56495	0	3.17805	2.56495	7.60986	5.54908	0	2.89037
Dennd4a	0	0	0	0	0	0	0	0	0	0	0	0	0	0	0	0.693147	0	0	0	0	0	0	0	0	0	0	0	0	0	0	0	0	0	0	0.693147	0	0	0	0	0.693147	0	0	0	0.693147	0	0	0	0	0.693147
Denr	0.693147	0	0	0	0.693147	0	0	0	0	1.38629	1.09861	1.38629	0	0	1.38629	1.79176	6.14847	0	1.38629	3.58352	1.09861	0.693147	0	1.38629	1.09861	0.693147	0	1.38629	1.09861	1.38629	4.60517	0	6.16121	5.47227	6.60935	0	0	1.60944	1.38629	2.30259	1.38629	1.38629	0	1.94591	1.38629	0	1.60944	0	1.79176
Dera	0	0	0	0	0	0	0	0	0	0	0.693147	0.693147	0	0	0.693147	0.693147	0.693147	0	0.693147	0	0	0	0	0.693147	0.693147	0	0	0.693147	0.693147	0.693147	0	0	0	0	1.09861	0	0	0.693147	0.693147	1.09861	0.693147	0.693147	0	1.09861	0.693147	0	0.693147	0	0.693147
Derl1	6.53524	0	0	0	0.693147	0	0	0	0	0.693147	5.77144	1.38629	0	0	6.06611	1.94591	1.38629	6.92264	1.38629	0	1.09861	3.21888	0	1.38629	1.38629	0.693147	0	1.60944	1.09861	1.38629	0	5.19296	0.693147	0.693147	2.07944	0	5.34233	1.60944	1.38629	2.30259	1.38629	1.60944	0	2.07944	1.38629	0	1.60944	0	1.79176
Derl2	0.693147	0	0	0	0.693147	0	0	0	0	0.693147	1.09861	1.38629	0	0	1.38629	1.79176	1.09861	0	1.38629	5.6204	1.09861	0.693147	0	1.38629	1.09861	0.693147	0	1.60944	5.8522	1.38629	0	0	0.693147	0.693147	2.07944	0	0	1.60944	1.38629	2.30259	1.38629	6.87109	5.93754	1.94591	1.38629	5.55296	1.60944	0	1.79176
Desi2	0	0	0	0	0	0	0	0	4.83628	0	0	0	0	0	0	0	0	0	0	0	0	0	0	0	0	0	0	0	0.693147	0	0	0	0	0	0.693147	0	0	0	0	0.693147	0	0	5.26786	0.693147	0	5.99396	0	0	0
Det1	0	0	0	0	0	0	0	0	0	0	0	0	0	0	0	0	0	0	0	0	0	0	0	0	0	0	0	0	0	0	0	0	0	0	0	0	0	0	0	0	0	0	0	0	0	0	0	0	0
Dffa	0	0	0	0	0	0	0	0	0	0	5.33754	0.693147	0	0	0.693147	0.693147	0.693147	0	0.693147	0	0	0	0	0.693147	0.693147	0	0	0.693147	0.693147	0.693147	0	0	3.13549	0	1.09861	0	0	0.693147	0.693147	1.09861	0.693147	2.19722	0	1.09861	0.693147	0	0.693147	0	0.693147
Dgat1	0	0	0	0	0	0	0	0	0	0	0	0.693147	0	0	0.693147	0.693147	0	0	0.693147	0	0	0	0	0.693147	0	0	0	0.693147	0	0.693147	0	0	0	0	0.693147	0	0	0.693147	0.693147	1.09861	0.693147	0.693147	0	0.693147	0.693147	0	0.693147	0	0.693147
Dgcr2	0	0	0	0	0	0	0	0	0	0	0	0	0	0	0	0.693147	0	0	0	0	0	0	0	0	0	0	0	0	0	0	0	0	0	0	0.693147	0	0	0	0	0.693147	0	0	0	0.693147	0	0	0	0	0.693147
Dgcr6	0	0	0	0	0	0	0	0	0	0	0.693147	0.693147	0	0	0.693147	1.09861	0.693147	0	0.693147	0	0.693147	0	0	0.693147	0.693147	0	0	0.693147	0.693147	0.693147	0	0	0	0	1.09861	0	0	0.693147	0.693147	1.38629	0.693147	0.693147	0	1.09861	5.24175	6.14847	0.693147	0	0.693147
Dgka	1.79176	0	3.09104	5.6058	1.38629	0	6.60665	0	0	1.09861	6.22059	2.48491	0	0	2.30259	7.15383	2.19722	0.693147	2.48491	7.30787	4.76217	3.80666	6.38688	5.84644	2.19722	5.76832	6.41836	2.83321	2.19722	2.3979	0	0	1.09861	5.0814	3.21888	6.70196	6.65157	2.70805	6.77765	3.46574	6.48158	2.56495	0	3.13549	7.10414	0	2.56495	0	2.89037
Dgkd	0	0	0	0	0	0	0	0	0	0	0	0	0	0	0	0.693147	0	0	0	0	0	0	0	0	0	0	0	0	0	0	0	0	0	0	0.693147	0	0	0	0	0.693147	0	0	0	0.693147	0	0	0	0	0
Dgkz	4.04305	0	0	0	0.693147	0	5.70378	0	5.80513	0.693147	1.38629	5.73334	0	0	1.60944	2.07944	1.38629	5.81711	1.60944	0	1.38629	0.693147	6.31173	6.66568	1.38629	1.09861	5.17048	1.79176	5.89715	1.60944	0	0	0.693147	0.693147	2.3979	0	0	1.94591	1.60944	2.56495	1.60944	1.79176	0	5.90536	1.79176	0	4.7185	0	2.07944
Dguok	1.09861	0	0	0	0.693147	0	0	0	0	0.693147	1.38629	5.79301	0	0	1.38629	2.07944	1.38629	3.52636	6.09131	0	1.09861	0.693147	0	1.38629	1.38629	0.693147	0	5.8861	1.38629	1.60944	0	0	0.693147	0.693147	2.30259	0	0	1.79176	1.60944	2.48491	1.60944	1.60944	0	2.19722	1.60944	0	1.60944	0	1.94591
Dhcr7	0	0	0	0	0	0	0	0	0	0	0	0	0	0	0	0	0	0	0	0	0	0	0	0	0	0	0	0	0	0	0	0	0	0	0.693147	0	0	0	0	0.693147	0	0	0	0.693147	0	0	0	0	0
Dhdds	0	6.05444	0	0	0	6.41182	0	0	0	0	0	0.693147	0	0	0	0.693147	0	0	0.693147	0	0	0	0	0	0	0	1.60944	0.693147	0	0	0	0	0	0	0.693147	0	0	0.693147	0	1.09861	0.693147	0.693147	1.60944	0.693147	0.693147	0	0.693147	0	0.693147
Dhps	0.693147	0	0	0	3.68888	5.87212	0	0	0	0	5.17615	1.09861	0	4.34381	0.693147	1.38629	0.693147	0	1.09861	0	0.693147	0	0	1.09861	0.693147	0.693147	0	5.7869	0.693147	2.30259	0	0	0	0	1.60944	0	0	1.09861	1.09861	1.79176	1.09861	1.09861	0	1.60944	3.73767	0	1.09861	0	1.38629
Dhrs1	0	0	0	0	0	0	0	0	0	0	0	0	0	0	0	0	0	0	0	0	0	0	0	0	0	0	0	0	0	0	0	0	0	0	0.693147	0	0	0	0	0.693147	0	0	0	0	0	0	0	0	0
Dhrs3	0.693147	0	0	0	0	0	0	0	0	0	0.693147	1.09861	0	0	0.693147	1.38629	0.693147	0	4.46591	0	0.693147	0	0	6.11147	0.693147	0.693147	0	1.09861	3.21888	1.09861	0	0	0	0	1.60944	0	0	1.09861	1.09861	1.79176	1.09861	1.09861	0	1.38629	1.09861	0	1.09861	0	6.20254
Dhrs7	0.693147	0	0	0	0.693147	0	0	0	0	6.18415	0.693147	1.09861	0	0	1.09861	1.38629	6.58893	0	1.09861	0	0.693147	0	0	1.09861	1.09861	0.693147	0	1.09861	0.693147	1.09861	0	0	6.35784	0.693147	1.79176	5.82008	0	3.52636	1.09861	1.94591	5.70044	1.09861	0	1.60944	1.09861	0	1.09861	0	1.38629
Dhrs7b	0	0	0	0	0	0	0	0	0	0	0	0	0	0	0	0.693147	0	0	0	0	0	0	0	0	0	0	0	0.693147	0	0	0	0	0	0	0.693147	0	0	0.693147	0	0.693147	0	0.693147	0	0.693147	0.693147	0	0.693147	0	0.693147
Dhx15	0	0	0	0	0	0	0	0	0	0	0.693147	0.693147	0	0	0.693147	1.09861	0.693147	0	0.693147	0	0.693147	0	0	0.693147	0.693147	0	0	0.693147	0.693147	0.693147	0	0	0	0	1.09861	0	0	0.693147	0.693147	1.38629	0.693147	0.693147	0	1.09861	0.693147	0	0.693147	0	0.693147
Dhx29	0	0	0	0	0	0	0	0	0	0	0	0	0	0	0	0	0	0	0	0	0	0	0	0	0	0	0	0	0	0	0	6.27852	0	0	0	0	0	0	0	0	0	0	0	0	0	0	0	0	0
Dhx30	0.693147	0	0	0	0	0	0	0	4.82831	0	0.693147	2.56495	0	0	0.693147	1.09861	0.693147	0	0.693147	0	0.693147	1.79176	0	0.693147	0.693147	0.693147	0	1.09861	6.83948	0.693147	0	0	0	0	1.38629	0	0	1.09861	0.693147	1.60944	0.693147	1.09861	0	1.38629	1.09861	0	1.09861	0	1.09861
Dhx36	0	0	0	0	0	0	0	0	0	0	0	2.77259	0	0	0	0	0	0	0	0	0.693147	2.07944	0	0	0	0	0	0	0	0	0	0	0	0	0.693147	6.29711	0	0	0	0.693147	0	0	0	0.693147	0	0	0	0	0
Dhx38	0	0	0	0	0	0	0	0	0	0	0	0	0	0	0	0	0	0	0	0	0	0	0	0	0	0	0	0	0	0	0	0	0	0	0	0	0	0	0	0	0	0	0	0	0	0	0	0	0
Dhx40	0	6.63726	0	0	0	0	6.43455	0	0	0	0	0	0	0	0	0.693147	0	0	0	0	0	0	0	0	0	0	0	0	1.38629	0	0	0	0	0	0.693147	0	0	0.693147	0	0.693147	0	3.58352	0	0.693147	0	0	0	0	0.693147
Dhx8	0.693147	0	0	0	0	0	0	0	0	0	0.693147	0.693147	0	0	0.693147	1.09861	0.693147	0	0.693147	0	0.693147	0	0	0.693147	0.693147	0	0	0.693147	0.693147	0.693147	0	0	0	0	1.38629	0	0	1.09861	0.693147	1.60944	0.693147	0.693147	0	1.09861	0.693147	0	0.693147	0	1.09861
Dhx9	0	0	0	0	0	0	0	0	0	0	0	0	0	0	0	0.693147	0	0	0	0	0	0	0	0	0	0	0	0	0	0	0	0	0	0	0.693147	0	0	0	0	0.693147	0	0	0	0.693147	0	0	0	0	0
Diablo	0.693147	0	0	0	5.826	0	0	0	0	0	1.09861	1.09861	0	0	1.09861	1.60944	1.09861	0	1.09861	0	0.693147	0	0	1.09861	1.09861	0.693147	0	1.38629	1.09861	1.09861	0	0	0	0.693147	1.79176	0	0	1.38629	1.09861	1.94591	1.09861	1.09861	0	1.79176	1.09861	6.23245	1.38629	0	1.38629
Diaph1	0	0	0	0	0	0	0	0	0	0	0.693147	0.693147	6.38688	0	0.693147	0.693147	0.693147	0	0.693147	4.8752	0	0	0	0.693147	0.693147	0	0	0.693147	0.693147	0.693147	4.20469	0	0	0	1.09861	2.19722	0	0.693147	0.693147	1.09861	4.61512	0.693147	4.48864	1.09861	0.693147	0	0.693147	0	0.693147
Dido1	0	0	0	0	0	0	0	0	0	0	0	0	0	0	0	0.693147	0	0	0	0	0	0	0	0	0	0	0	0	0	0	0	0	0	0	0.693147	0	0	0	0	0.693147	0	0	0	0.693147	0	0	0	0	0.693147
Dimt1	0	0	0	0	0	0	0	0	0	0	0	0	0	0	0	0	0	0	0	0	0	0	0	0	0	0	0	0	0	0	0	0	0	0	0	0	0	0	0	0	0	0	0	0	0	0	0	0	0
Dip2b	0.693147	0	0	0	0.693147	0	0	0	0	0	1.09861	1.09861	0	0	1.09861	1.79176	1.09861	0	1.09861	0	2.19722	0	0	1.09861	3.55535	1.94591	0	6.93245	1.09861	1.09861	2.63906	0	0	0.693147	1.79176	0	0	1.38629	1.09861	2.07944	1.09861	1.38629	0	1.79176	1.38629	0	1.38629	0	1.60944
Dipk1a	0	0	0	0	0	0	0	0	0	0	0.693147	0.693147	0	0	0.693147	0.693147	0.693147	0	0.693147	0	0	0	0	0.693147	0.693147	0	0	0.693147	0.693147	0.693147	0	0	0	0	1.09861	0	0	0.693147	0.693147	1.09861	0.693147	0.693147	0	1.09861	0.693147	0	0.693147	0	0.693147
Dis3l	0	0	0	0	0	0	0	0	0	0	0	0	0	0	0	0	0	0	0	0	0	0	0	0	0	0	0	0	0	0	0	0	0	0	0	0	0	0	0	0	0	0	0	0	0	0	0	0	0
Dis3l2	0	0	0	0	0	0	0	0	0	0	0	0	0	0	0	0	0	0	0	0	0	0	0	0	0	0	0	0	0	0	0	0	0	0	0.693147	0	0	0	0	0.693147	0	0	0	0	0	0	0	0	0
Dkc1	0	0	6.82111	0	5.92158	7.10743	0	0	0	0	0.693147	0.693147	0	0	0.693147	1.09861	0.693147	0	0.693147	0	0.693147	0	0	0.693147	0.693147	0	0	6.80793	0.693147	0.693147	0	0	0	0	1.09861	0	0	0.693147	0.693147	1.38629	0.693147	0.693147	7.03262	1.09861	0.693147	0	0.693147	0	0.693147
Dkkl1	0	0	0	0	0	0	0	0	0	0	0	0	5.77144	0	0	0	0	0	0	0	0	0	0	0	0	0	0	0	0	0	0	0	0	0	0	5.7589	0	0	0	0	0	0	0	0	0	5.12396	0	0	0
Dlat	0	0	0	0	0	0	0	0	0	0	0	0	0	0	0	0.693147	0	0	0	0	0	0	0	0	0	0	0	0.693147	0	0	0	0	0	0	0.693147	0	0	0.693147	0	0.693147	0	0.693147	0	0.693147	0	0	0.693147	0	0.693147
Dld	0.693147	0	0	0	0	0	0	0	0	0	0.693147	0.693147	0	0	0.693147	1.09861	0.693147	0	0.693147	0	2.19722	6.19032	0	0.693147	0.693147	0	0	1.09861	0.693147	0.693147	0	0	0	0	1.38629	0	0	1.09861	0.693147	1.60944	0.693147	0.693147	0	2.07944	0.693147	0	7.03878	0	1.09861
Dleu2	1.09861	0	6.37502	0	0.693147	0	0	0	0	0.693147	1.09861	1.38629	0	0	1.38629	1.79176	1.09861	0	1.38629	0	1.09861	6.13556	0	1.38629	1.09861	6.41836	0	1.60944	1.09861	1.38629	0	0	0.693147	0.693147	2.07944	0	0	1.60944	2.3979	2.30259	1.38629	1.60944	0	2.07944	1.38629	0	1.60944	0	1.79176
Dlg1	0	0	0	0	0	0	0	0	0	0	0	0	0	0	0	0	0	0	0	5.66296	5.97635	0	0	0	0	0	0	0	0	0	0	0	0	0.693147	0	0	0	0	0	0	0	0	0	0	0	0	0	0	0
Dlgap4	0	4.39445	0	0	0	0	0	0	0	0	0.693147	0.693147	0	0	0.693147	0.693147	0.693147	0	0.693147	0	0	0	0	0.693147	0.693147	0	0	0.693147	0.693147	0.693147	0	0	0	0	1.09861	0	0	0.693147	0.693147	1.09861	0.693147	0.693147	0	1.09861	0.693147	0	5.82008	0	0.693147
Dmac1	0.693147	0	0	0	0.693147	0	0	0	0	0	1.09861	1.09861	0	0	1.09861	4.90527	1.09861	0	5.56068	0	0.693147	0	0	1.09861	1.09861	0.693147	0	1.38629	1.09861	4.75359	4.70953	0	0	0.693147	1.79176	0	0	1.38629	1.09861	5.0814	1.09861	1.38629	0	5.01064	1.38629	0	1.38629	0	4.62497
Dmac2	0	0	0	0	0	0	0	0	0	0	0	0	0	0	0	0	0	0	0	0	0	0	0	0	0	0	0	0	0	0	0	0	0	0	0	0	0	0	0	0	0	0	0	0	0	0	0	0	0
Dmac2l	0	0	0	0	0	0	0	0	0	0	0	0	0.693147	4.04305	0	6.59167	0	0	0	0	0	0	0	0	0	6.45205	0	0	0	0	0	0	0	0	0	0	0	0	0	0	0	0	0	0	0	0	0	0	0
Dmap1	0	5.10595	0	0	0	0	0	0	0	0	5.90536	5.94803	0	0	0.693147	0.693147	0.693147	0	0.693147	0	0	0	0	0.693147	0.693147	0	0	0.693147	0.693147	0.693147	0	0	0	0	1.09861	0	0	0.693147	0.693147	1.09861	0.693147	0.693147	0	1.09861	0.693147	0	0.693147	0	6.13556
Dmtf1	0.693147	0	0	0	0	0	5.12396	0	0	0	0.693147	0.693147	5.72685	5.46806	0.693147	1.09861	0.693147	0	0.693147	0	0.693147	0	0	0.693147	0.693147	0	0	0.693147	3.8712	0.693147	0	0	0	0	1.38629	0	0	1.09861	0.693147	1.60944	0.693147	0.693147	5.66643	1.09861	0.693147	0	0.693147	0	1.09861
Dnaaf2	0	0	0	0	0	0	0	0	0	5.94542	0	0	0	0	0	0.693147	0	0	0	0	0	0	0	0	0	0	0	0	5.59842	0	0	0	0	0	0.693147	0	0	0.693147	0	0.693147	0	2.48491	0	0.693147	0	0	0	0	0.693147
Dnah14	0	0	0	2.19722	0	0	0	0	1.79176	0	0	0	0	0	0	0.693147	0	0	0	0	0	0	0	0	0	0	1.09861	0.693147	0	0	0	0	0	0	0.693147	0	0	0.693147	0	0.693147	0	0	0	0.693147	1.38629	0	0.693147	0	0.693147
Dnah8	0	0	0	0	0	0	0	0	0	0	0	0.693147	0	0	0.693147	0.693147	0	0	0.693147	0	0	0	0	0.693147	0	0	0	0.693147	0	0.693147	0	0	0	0	0.693147	0	0	0.693147	0.693147	1.09861	0.693147	0.693147	0	0.693147	0.693147	0	0.693147	0	0.693147
Dnaja1	1.79176	0	0	0	1.38629	0	0	5.42935	0	5.34233	2.19722	2.48491	0	6.67834	2.30259	4.64439	2.19722	0.693147	2.48491	0	1.94591	1.09861	4.84419	6.87109	2.19722	1.60944	0	6.41999	7.07157	6.80351	4.92725	0	1.09861	1.38629	3.21888	0	0	2.70805	2.3979	6.81014	2.3979	2.56495	0	4.77068	6.66441	0	2.56495	0	2.89037
Dnaja2	1.09861	0	0	0	0.693147	0	0	0	0	0.693147	1.38629	6.42811	6.36303	0	1.38629	6.54679	1.38629	0	1.60944	0	1.09861	0.693147	6.53669	1.60944	1.38629	1.09861	0	1.79176	4.31749	1.60944	5.83481	0	0.693147	0.693147	2.30259	0	0	7.48324	7.09008	2.48491	1.60944	1.60944	0	2.19722	1.60944	0	1.79176	0	1.94591
Dnajb1	1.38629	0	0	5.82895	1.09861	0	0	0	0	5.45959	1.79176	1.94591	0	0	1.94591	2.48491	1.79176	0	1.94591	0	1.60944	0.693147	0	1.94591	5.51745	1.09861	6.12249	2.07944	1.79176	1.94591	0	0	6.36647	1.09861	2.70805	0	5.14166	2.30259	1.94591	2.94444	4.38203	2.07944	0	2.63906	2.07944	0	2.19722	6.07993	2.3979
Dnajb11	0.693147	0	2.83321	0	0.693147	6.66441	0	0	6.48768	6.72022	1.09861	1.38629	0	0	1.09861	1.79176	1.09861	0	1.38629	0	1.09861	0	0	5.65948	1.09861	0.693147	0	1.38629	1.09861	1.38629	5.65599	0	6.65929	0.693147	1.94591	6.37843	0	1.60944	1.38629	2.19722	1.38629	1.38629	0	1.94591	1.38629	0	1.38629	0	1.94591
Dnajb12	0	0	0	0	0	0	0	0	0	0	0	0	0	0	0	0.693147	6.51026	0	0	0	0	0	0	0	0	0	0	0	0	0	0	0	0	0	0.693147	0	0	0	0	0.693147	0	1.79176	0	0.693147	0	0	0	5.68017	0
Dnajb13	0	0	0	5.1358	0	0	0	0	0	4.21951	0	0	0	0	0	0	6.04501	0	0	0	0	0	0	0	0	0	0	0	0	0	0	0	0	0	0	0	0	0	0	0	0	0	0	0	0	0	0	0	0
Dnajb2	0	0	0	0	0	0	0	0	0	0	0	0	0	0	0	0	0	0	0	0	0	0	0	0	0	0	0	0	0	0	0	0	0	0	0	0	0	0	0	0	0	0	0	0	0	0	0	0	0
Dnajb6	1.38629	0	0	0	1.09861	0	1.60944	2.77259	0	0.693147	1.60944	1.79176	6.34739	0	1.79176	2.30259	1.60944	0	1.79176	0	1.38629	0.693147	0	1.79176	1.60944	1.09861	0	1.94591	1.60944	1.79176	0	0	0.693147	1.09861	2.56495	0	0	2.07944	1.79176	2.94444	1.79176	1.94591	0	2.48491	1.94591	1.38629	1.94591	0	5.84644
Dnajb6-ps	0	0	0	0	0	0	0	0	0	0	0	0.693147	2.56495	0	0.693147	0.693147	0.693147	0	0.693147	0	0	0	0	0.693147	0.693147	0	0	0.693147	0	0.693147	0	0	0	0	1.09861	0	0	0.693147	0.693147	1.09861	0.693147	0.693147	0	0.693147	0.693147	0	0.693147	0	1.79176
Dnajb9	0.693147	0	0	5.67675	0.693147	0	0	0	0	0	1.09861	1.09861	0	0	1.09861	1.60944	1.09861	0	1.09861	0	0.693147	0	0	1.09861	1.09861	0.693147	0	1.09861	1.09861	6.64769	0	0	0	0.693147	1.79176	0	0	1.38629	1.09861	1.94591	1.09861	1.09861	0	1.60944	1.09861	0	1.09861	0	1.38629
Dnajc1	0.693147	0	0	0	0.693147	6.64118	0	0	0	0	1.09861	1.09861	0	0	1.09861	1.60944	1.09861	0	1.09861	0	0.693147	0	0	1.09861	1.09861	0.693147	0	1.38629	5.31321	1.09861	0	0	0	0.693147	1.79176	0	0	1.38629	1.09861	6.76388	1.09861	1.09861	5.2575	1.79176	1.09861	0.693147	1.38629	0	1.60944
Dnajc10	0	0	0	0	0	0	0	0	0	0	0	0	0	0	0	0	0	0	0	0	0	0	0	0	0	0	0	0	0	0	0	0	0	0	0	0	0	0	0	0	0	0	0	0	0	0	0	0	0
Dnajc14	0	0	0	0	0	0	0	0	0	0	0.693147	0.693147	0	0	0.693147	0.693147	0.693147	0	0.693147	0	0	6.06843	0	0.693147	0.693147	0	0	0.693147	0.693147	0.693147	0	0	0	0	1.09861	0	0	0.693147	6.3699	1.09861	0.693147	0.693147	0	1.09861	0.693147	0	0.693147	0	0.693147
Dnajc15	5.26786	0	0	0	0	0	0	0	0	0	0.693147	0.693147	0	0	0.693147	1.09861	0.693147	0	0.693147	0	0.693147	4.81218	4.82028	0.693147	0.693147	0.693147	0	1.09861	0.693147	0.693147	0	0	0	0	1.38629	0	0	1.09861	0.693147	1.60944	0.693147	5.23111	0	1.38629	0.693147	0	1.09861	0	1.09861
Dnajc17	0	0	0	0	0	0	0	0	0	5.57973	0	0	0	0	0	0	0	0	0	0	0	0	0	5.65599	0	0	0	0	0	5.45959	0	4.77912	0	0	0	4.59512	0	0	0	0.693147	0	0	0	0	0	0	0	0	0
Dnajc19	1.09861	0	0	0	0.693147	0	0	0	4.34381	0.693147	1.38629	1.60944	0	0	1.38629	1.94591	1.38629	4.89784	4.74493	4.00733	1.09861	4.47734	0	1.38629	1.38629	0.693147	0	1.60944	1.60944	1.38629	0	0	0.693147	0.693147	2.19722	0	0	1.79176	1.38629	2.3979	1.60944	1.60944	0	2.19722	1.60944	0	1.60944	0	1.94591
Dnajc19-ps	0	0	0	0	0	0	0	0	0	0	0	0	0	0	0	0	0	0	0	0	0	0	0	0	0	0	0	0	0	0	0	0	0	0	0	0	0	0	0	0	0	0	0	0	0	0	0	0	0
Dnajc2	0	0	0	0	0	0	0	0	0	0	0.693147	5.04343	0	0	0.693147	1.09861	0.693147	0	0.693147	0	0.693147	0	5.24702	0.693147	0.693147	0	0	0.693147	0.693147	0.693147	0	0	0	0	1.09861	0	0	0.693147	0.693147	1.38629	0.693147	0.693147	0	1.09861	2.89037	0	0.693147	0	1.09861
Dnajc24	0	0	0	0	0	0	0	0	0	0	0	0.693147	0	0	0.693147	0.693147	0	0	0.693147	0	0	0	0	0.693147	0	0	0	0.693147	0	0.693147	0	0	0	0	1.09861	0	0	0.693147	0.693147	1.09861	0.693147	0.693147	0	0.693147	0.693147	0	0.693147	0	0.693147
Dnajc3	1.09861	0	0	0	0.693147	0	0	0	0	0.693147	1.38629	1.60944	0	0	1.60944	2.07944	1.38629	0	1.60944	5.36598	1.38629	0.693147	0	6.26149	6.42162	1.09861	0	1.79176	1.38629	1.60944	0	0	0.693147	0.693147	2.3979	6.14419	0	1.94591	1.60944	2.56495	1.60944	1.79176	0	2.30259	5.94017	0	1.79176	0	2.07944
Dnajc30	0	0	0	0	0	0	0	0	0	0	0	0	0	0	0	0	0	0	0	0	0	0	0	0	0	0	0	0	0	0	0	0	0	0	0	0	0	0	0	0	0	0	0	0	0	0	0	0	0
Dnajc5	0.693147	0	0	0	0	0	0	0	0	0	0.693147	0.693147	0	0	0.693147	1.09861	0.693147	5.43372	0.693147	0	6.29711	4.14313	0	1.79176	0.693147	0	0	0.693147	0.693147	0.693147	0	0	0	0	1.38629	0	0	1.09861	0.693147	1.38629	0.693147	0.693147	5.68698	1.09861	0.693147	0	0.693147	0	1.09861
Dnajc7	1.09861	0	0	0	0.693147	6.56667	0	0	0	3.29584	1.38629	1.79176	7.25205	6.72743	1.60944	2.19722	1.60944	0	1.79176	0	2.77259	0.693147	6.54247	1.60944	1.60944	1.09861	0	1.79176	1.38629	1.60944	0	0	0.693147	0.693147	2.3979	5.70711	0	1.94591	4.02535	2.63906	1.79176	1.79176	7.13807	2.30259	1.79176	0	1.79176	0	2.07944
Dnajc8	5.05625	5.96871	0	5.55683	5.56068	0	0	6.42162	5.98141	6.55108	1.94591	2.07944	0	0	1.94591	2.63906	1.94591	0	2.07944	3.46574	5.50939	0.693147	0	2.07944	1.94591	1.38629	5.24175	2.19722	5.73334	2.07944	0	0	1.09861	1.09861	2.89037	0	0	2.3979	2.07944	3.09104	2.07944	2.19722	0	2.77259	2.19722	0	2.30259	0	2.48491
Dnajc9	5.39363	0	0	0	1.09861	5.96871	4.34381	0	0	0.693147	1.60944	1.94591	6.44095	0	1.79176	2.3979	6.61204	0	6.67582	6.89871	6.09131	0.693147	0	1.79176	1.79176	1.09861	6.11147	2.07944	1.60944	1.94591	5.47646	6.16752	6.52062	1.09861	2.63906	0	0	2.19722	1.79176	2.89037	1.94591	1.94591	0	2.56495	1.94591	0	2.07944	0	2.30259
Dnase1l1	0	0	0	0	0	6.13556	0	0	0	0	0	0	0	0	0	0.693147	0	0	0	0	0	0	0	0	0	0	0	0	0	0	0	0	0	0	0.693147	0	0	0.693147	0	5.90536	5.18178	0	0	0.693147	5.36129	0	0	0	0.693147
Dnase2a	0	0	0	0	0	0	0	0	0	0	0	0	0	0	0	0	0	0	0	0	0	0	0	0	0	0	0	0	0	0	0	0	0	0	0	0	0	0	0	0	0	0	0	0	0	0	0	0	0
Dnlz	0	0	4.41884	0	0	0	0	0	0	0	0	0	0	0	0	0.693147	0	0	0	0	0	0	0	0	0	0	0	0.693147	0	0	3.66356	0	0	0	0.693147	0	0	0.693147	0	0.693147	0	0	0	4.21951	0	0	0.693147	0	0.693147
Dnm1l	0	0	0	1.38629	0	0	1.09861	0	0	0	0.693147	0.693147	0	0	0.693147	1.09861	0.693147	0	0.693147	0	0.693147	0	0	0.693147	0.693147	0	0	0.693147	0.693147	0.693147	0	0	7.1107	0	1.09861	0	0	0.693147	0.693147	1.38629	0.693147	0.693147	0	1.09861	0.693147	0	0.693147	0	0.693147
Dnm2	6.83087	0	6.56526	0	0.693147	0	0	0	0	0.693147	1.38629	1.38629	0	0	1.38629	1.94591	1.38629	0	4.66344	6.63068	2.56495	0.693147	0	1.38629	1.38629	0.693147	0	1.60944	1.38629	1.38629	0	0	0.693147	4.52179	2.19722	0	2.3979	1.79176	1.38629	2.3979	1.38629	1.60944	0	2.07944	1.60944	0	1.60944	0	1.79176
Dnmt1	0	0	0	0	0	0	0	0	0	0	0.693147	0.693147	0	0	0.693147	0.693147	0.693147	0	0.693147	0	0	0	0	0.693147	0.693147	0	0	0.693147	5.40268	0.693147	0	0	0	0	1.09861	0	0	0.693147	0.693147	1.09861	0.693147	0.693147	0	1.94591	0.693147	0	0.693147	0	0.693147
Dnmt3a	0	5.1299	0	0	0	0	4.78749	0	0	0	0.693147	0.693147	0	0	0.693147	1.09861	0.693147	0	0.693147	0	0.693147	0	4.86753	0.693147	0.693147	0	0	0.693147	0.693147	0.693147	4.5326	0	0	0	1.09861	0	0	0.693147	0.693147	1.38629	0.693147	0.693147	0	1.09861	0.693147	0	0.693147	0	0.693147
Dnpep	0	0	0	0	0	0	0	0	0	0	7.04316	0.693147	0	0	0.693147	0.693147	0	0	0.693147	0	0	0	0	0.693147	0	0	0	0.693147	0	4.00733	0	0	0	0	0.693147	0	0	0.693147	0.693147	1.09861	0.693147	0.693147	0	0.693147	0.693147	0	0.693147	0	0.693147
Dnttip2	0.693147	0	0	5.18178	0.693147	0	0	0	0	0	0.693147	1.09861	0	0	1.09861	1.38629	1.09861	0	1.09861	0	6.03787	0	0	1.09861	0.693147	0.693147	0	1.09861	0.693147	1.09861	0	0	0	0.693147	1.60944	0	0	1.38629	1.09861	1.94591	1.09861	1.09861	0	1.60944	1.09861	0	1.09861	0	1.38629
Dock10	1.09861	0	0	0	0.693147	0	0	0	4.41884	0.693147	1.09861	1.38629	0	0	1.38629	1.79176	1.09861	0	5.7869	0	1.09861	2.63906	0	1.38629	1.09861	0.693147	0	1.60944	1.09861	1.38629	0	5.35659	0.693147	0.693147	2.07944	0	0	1.60944	1.38629	2.30259	1.38629	1.38629	0	2.07944	1.38629	0	1.60944	0	1.79176
Dock11	0.693147	0	0	0	0.693147	0	0	0	0	0	1.09861	1.09861	0	0	7.08171	1.60944	1.09861	0	1.09861	0	6.37843	0	0	4.74493	1.09861	0.693147	0	1.38629	1.09861	1.09861	0	0	0	0.693147	1.79176	0	6.07993	1.38629	1.09861	1.94591	1.09861	1.09861	0	1.79176	1.09861	0	1.38629	0	1.38629
Dock2	7.19594	0	0	0	1.38629	7.41156	0	0	0	1.09861	2.07944	2.30259	0	3.91202	6.38351	2.83321	3.80666	7.04752	4.20469	0	1.79176	1.09861	0	2.19722	6.88346	1.38629	5.40717	6.22654	2.07944	7.28207	0	0	1.09861	5.50126	3.04452	0	5.8944	2.56495	2.19722	3.29584	2.30259	2.3979	6.55536	5.29832	6.69084	0	2.48491	0	2.70805
Dock8	1.09861	0	0	4.33073	0.693147	0	0	0	0	0.693147	1.38629	1.38629	0	0	1.38629	2.56495	1.38629	0	1.38629	0	1.09861	0.693147	5.55683	1.38629	1.38629	0.693147	0	1.60944	1.38629	1.38629	1.09861	5.1358	0.693147	0.693147	2.19722	0	0	1.79176	1.38629	6.16752	1.38629	1.60944	0	2.07944	1.60944	0	1.60944	0	1.79176
Dock9	0	0	0	0	0	0	0	0	0	0	0	0	0	0	0	0	0	0	0	0	0	0	0	0	0	0	0	0	0	0	0	0	0	0	0	0	0	0	0	0	0	0	0	0	0	0	0	0	0
Dohh	0	0	0	0	0	0	0	0	0	0	0	0	0	0	0	0	0	0	0	0	0	0	0	0	0	0	0	0	0	0	0	0	0	0	0.693147	0	0	0	0	0.693147	0	0	0	0	0	0	0	0	0
Dok2	1.09861	0	0	5.79301	0.693147	0	0	0	5.6204	0.693147	1.09861	1.38629	4.15888	0	1.38629	5.97635	6.35957	0	1.38629	0	1.09861	0.693147	0	1.38629	1.38629	6.17587	4.69135	1.60944	1.09861	1.38629	0	0	0.693147	0.693147	2.07944	0	0	1.60944	1.38629	2.30259	1.38629	1.60944	0	2.07944	5.02388	0	1.60944	0	1.79176
Donson	0.693147	0	0	0	0	0	0	0	0	0	0.693147	0.693147	0	0	0.693147	1.09861	0.693147	0	0.693147	0	2.48491	1.38629	0	1.38629	6.72143	0	0	0.693147	5.60212	0.693147	0	0	0	0	1.38629	0	0	0.693147	0.693147	1.38629	3.8712	0.693147	6.65673	1.09861	0.693147	0	5.97889	0	1.09861
Dop1a	0	0	0	0	0	0	0	0	0	0	0	0	0	0	0	0	0	0	0	0	0	0	0	0	0	0	0	0	0	0	0	0	0	0	0	0	0	0	0	0.693147	0	0	0	0	0	0	0	0	0
Dop1b	0	0	0	0	0	0	0	0	0	0	0	0	0	0	0	0	0	0	0	0	0	0	0	0	0	0	0	0	0	0	0	0	0	0	0	0	0	0	0	0	0	0	0	0	0	0	0	0	0
Dot1l	0	0	0	0	0	0	0	0	0	0	0	0	0	0	0	0	0	0	0	0	0	0	0	0	0	0	0	0	0	0	0	0	0	0	0	0	0	0	0	0	0	0	0	0	0	0	0	0	0
Dpagt1	0	0	0	0	3.80666	0	6.65028	0	0	0	0	0	0	0	0	0	0	0	0	0	0	0	0	0	0	0	0	0	0	0	5.81114	6.08904	0	0	0	0	0	0	0	0	0	0	0	0	0	0	0	0	0
Dpcd	0	0	0	0	0	0	0	0	0	0	0	0	0	0	0	0	0	0	0	0	0	0	0	0	0	0	0	0	0	0	0	0	0	0	0	0	0	0	0	0	0	0	0	0	0	0	0	0	0
Dpf2	0.693147	0	0	0	0.693147	0	0	0	0	0	1.09861	1.09861	0	0	1.09861	1.60944	1.09861	0	1.09861	0	0.693147	0	0	5.41165	1.09861	0.693147	0	1.09861	1.09861	1.09861	5.57973	0	0	0.693147	1.79176	0	3.17805	1.38629	1.09861	1.94591	1.09861	1.09861	0	1.60944	1.09861	0	1.09861	0	3.21888
Dph3	0.693147	0	0	0	4.15888	0	0	0	0	0	1.09861	1.09861	0	0	1.09861	1.60944	1.09861	0	1.09861	0	0.693147	0	0	1.09861	1.09861	0.693147	4.98361	1.09861	1.09861	1.09861	0	0	0	0.693147	1.79176	0	0	1.38629	5.09987	1.94591	4.38203	1.09861	0	5.42495	1.09861	4.07754	1.09861	0	1.38629
Dph5	0	0	0	0	0	0	0	0	0	0	0	0.693147	0	0	0.693147	0.693147	0.693147	0	0.693147	0	0	0	0	0.693147	0.693147	0	0	0.693147	0	0.693147	0	0	0	0	1.09861	0	0	0.693147	0.693147	1.09861	0.693147	0.693147	0	0.693147	0.693147	0	0.693147	0	0.693147
Dph7	0	0	0	0	0	0	0	0	0	0	0	0	0	0	0	0.693147	0	0	0	0	0	0	0	0	0	0	0	0	0	0	0	0	0	0	0.693147	0	0	0.693147	0	0.693147	0	0	0	0.693147	0	0	0	0	0.693147
Dpm1	0.693147	0	0	0	0.693147	0	0	0	3.93183	0	0.693147	1.09861	0	0	1.09861	1.38629	0.693147	0	1.09861	0	0.693147	0	0	1.09861	0.693147	0.693147	0	1.09861	0.693147	1.09861	0	0	0	0.693147	1.60944	0	0	1.09861	1.09861	1.79176	1.09861	1.09861	0	1.60944	1.94591	0	1.09861	0	1.38629
Dpm2	0.693147	0	0	0	0.693147	0	0	0	0	6.2519	1.09861	1.09861	0	0	1.09861	1.60944	1.09861	0	1.09861	5.91889	0.693147	5.52545	5.56834	1.09861	1.09861	0.693147	4.59512	1.09861	1.09861	1.09861	0	0	0	0.693147	1.79176	5.96358	2.3979	1.38629	1.09861	1.94591	1.09861	1.09861	5.32788	1.60944	1.09861	0	1.09861	0	5.71373
Dpm3	0.693147	0	0	0	0	0	0	0	1.79176	0	0.693147	1.09861	0	3.58352	1.09861	1.38629	0.693147	0	1.09861	0	0.693147	2.77259	0	1.09861	3.21888	0.693147	0	1.09861	0.693147	1.09861	2.07944	0	0	0.693147	1.60944	0	0	1.09861	3.17805	1.79176	1.09861	1.09861	0	1.60944	1.09861	0	2.63906	0	1.38629
Dpp3	0	0	0	0	0	0	0	0	0	0	0	0.693147	0	0	0.693147	0.693147	0	0	0.693147	0	0	0	0	0.693147	0	0	0	0.693147	0	0.693147	0	0	0	0	0.693147	0	0	0.693147	0.693147	1.09861	0.693147	0.693147	0	0.693147	0.693147	0	0.693147	0	0.693147
Dpp4	0	0	0	0	0	0	0	0	0	0	0	0	0	0	0	0.693147	0	0	0	0	0	0	0	0	0	0	0	0.693147	0	0	0	0	0	0	0.693147	0	0	0.693147	0	0.693147	0	0.693147	0	0.693147	0.693147	0	0.693147	0	0.693147
Dpp7	0	0	0	0	0	0	0	0	0	0	0	0	0	0	0	0	0	0	0	0	0	0	0	0	0	0	0	0	0	0	0	0	0	0	0	0	0	0	0	0.693147	0	0	0	0	0	0	0	0	0
Dpp8	0	0	0	0	0	0	0	0	0	0	0	0	0	0	0	0	0	0	0	0	0	0	0	0	0	0	0	0	0	0	0	0	0	0	0	0	0	0	0	0.693147	0	0	0	0	0	0	0	0	0
Dpy19l3	0	0	0	0	0	0	0	0	0	0	0	0	0	0	0	0	0	0	0	0	0	0	0	0	0	0	0	0	0	0	0	0	0	0	0	0	0	0	0	0	0	0	0	0	0	0	0	0	0
Dpy30	0.693147	0	5.23111	0	0.693147	0	0	0	0	0.693147	1.09861	1.38629	0	0	1.09861	1.79176	1.09861	0	1.38629	0	5.00395	0	0	1.38629	1.09861	0.693147	0	1.38629	1.38629	1.38629	0	0	0.693147	5.44674	2.07944	0	0	5.44674	1.38629	2.19722	1.38629	1.38629	5.11199	5.57973	1.38629	0	1.38629	0	1.60944
Dpysl2	0.693147	0	0	0	0.693147	0	0	0	0	0	1.09861	5.40717	0	0	1.09861	1.60944	1.09861	0	1.09861	0	0.693147	0	0	1.09861	1.09861	0.693147	5.25227	1.38629	1.09861	1.09861	1.94591	0	0.693147	0.693147	1.94591	5.84354	0	1.38629	1.09861	2.07944	1.09861	1.38629	0	1.79176	1.38629	0	1.38629	0	1.60944
Dr1	0	0	0	0	0	0	0	0	0	0	0	0.693147	0	0	0.693147	0.693147	0	0	0.693147	0	0	0	0	0.693147	0	0	0	0.693147	0	0.693147	0	0	0	0	0.693147	0	0	0.693147	0.693147	1.09861	0.693147	0.693147	0	0.693147	0.693147	0	0.693147	0	0.693147
Dram2	0.693147	0	0	0	0	0	0	0	0	0	0.693147	0.693147	0	0	0.693147	1.09861	0.693147	0	0.693147	0	0.693147	0	0	7.05099	0.693147	0	0	0.693147	0.693147	0.693147	0	0	0	0	1.38629	0	3.58352	7.35244	0.693147	1.38629	0.693147	0.693147	0	1.09861	0.693147	0	0.693147	0	1.09861
Drap1	0.693147	0	3.68888	0	0	0	0	0	2.94444	0	0.693147	0.693147	0	0	2.63906	1.09861	0.693147	0	0.693147	0	0.693147	0	0	0.693147	0.693147	0	0	0.693147	0.693147	0.693147	3.21888	0	0	0	1.38629	0	0	1.09861	0.693147	1.60944	3.7612	0.693147	0	1.38629	3.71357	0	0.693147	4.84419	1.09861
Drg1	1.09861	0	0	6.17379	0.693147	0	0	0	0	0.693147	1.09861	1.38629	0	0	1.38629	1.79176	1.09861	0	1.38629	0	1.09861	0.693147	0	1.38629	1.09861	4.80402	0	1.60944	1.09861	1.38629	4.17439	0	0.693147	0.693147	2.07944	6.56526	0	1.60944	1.38629	2.30259	1.38629	1.38629	0	1.94591	6.92461	0	1.60944	0	1.79176
Drg2	0	0	0	0	0	0	0	0	0	0	0.693147	0.693147	0	0	0.693147	0.693147	0.693147	0	0.693147	0	0	0	0	0.693147	0.693147	0	0	0.693147	0.693147	0.693147	0	0	0	0	1.09861	0	0	0.693147	0.693147	1.09861	0.693147	0.693147	0	1.09861	0.693147	0	0.693147	0	0.693147
Drosha	0	0	0	0	0	0	0	0	0	0	0	0	0	0	0	0.693147	0	0	0	0	0	0	0	0	0	0	0	0	0	0	0	0	0	0	0.693147	0	0	0.693147	0	0.693147	0	0	0	0.693147	0	0	0	0	0.693147
Dst	0	0	0	0	0	0	0	0	0	0	0.693147	0.693147	7.08757	0	0.693147	1.09861	0.693147	0	0.693147	0	0.693147	0	0	0.693147	0.693147	0	0	0.693147	1.60944	0.693147	0	0	0	0	1.09861	6.48768	0	0.693147	0.693147	1.38629	0.693147	0.693147	0	1.09861	0.693147	0	0.693147	0	0.693147
Dtd1	0	0	0	0	0	0	0	0	4.23411	0	0.693147	6.00141	0	0	0.693147	0.693147	0.693147	0	0.693147	0	0	0	0	0.693147	0.693147	0	0	4.81218	0.693147	0.693147	0	0	0	0	1.09861	0	0	0.693147	0.693147	1.38629	0.693147	0.693147	0	1.09861	0.693147	0	0.693147	0	0.693147
Dtl	0	0	0	0	0	0	0	0	0	0	0	0	0	0	0	0.693147	0	0	0	0	0	0	0	0	0	0	0	0	0	0	0	0	0	0	0.693147	0	0	0	0	0.693147	0	0	0	0.693147	0	0	0	0	0.693147
Dtnb	0	0	0	0	0	0	0	0	0	0	0.693147	0.693147	0	0	0.693147	0.693147	0.693147	0	0.693147	0	0	0	0	0.693147	0.693147	0	0	0.693147	0.693147	0.693147	0	0	0	0	1.09861	0	0	0.693147	0.693147	1.09861	0.693147	0.693147	0	1.09861	0.693147	0	0.693147	0	0.693147
Dtnbp1	0	0	0	0	0	0	0	0	0	0	0	0	0	0	0	0	0	0	0	0	0	0	0	0	0	0	0	0	0	0	0	0	0	0	0	0	0	0	0	0	0	0	0	0	0	0	0	0	0
Dtx1	0.693147	0	0	0	0	0	0	0	0.693147	0	0.693147	6.06379	0	0	0.693147	1.09861	0.693147	0	0.693147	4.92725	4.90527	0	0	0.693147	0.693147	0	0	0.693147	0.693147	0.693147	0	0	0	0	1.38629	0	0	1.09861	0.693147	1.38629	5.53339	0.693147	0	1.09861	0.693147	0	0.693147	0	1.09861
Dtx3	0.693147	0	0	0	0	0	0	0	2.94444	0	0.693147	0.693147	0	0	0.693147	1.09861	0.693147	0	0.693147	0	0.693147	0	0	0.693147	0.693147	0	0	0.693147	3.95124	0.693147	0	0	0	3.58352	1.38629	0	0	1.09861	3.73767	1.60944	0.693147	0.693147	0	1.38629	0.693147	3.58352	0.693147	0	1.09861
Dtx3l	0.693147	3.49651	0	0	0	5.34711	3.78419	0	0	0	0.693147	0.693147	0	0	0.693147	1.38629	0.693147	0	0.693147	0	2.70805	0	0	0.693147	0.693147	1.09861	0	1.09861	0.693147	4.51086	0	0	0	0	1.79176	3.98898	5.7589	1.09861	5.77765	1.60944	0.693147	1.09861	0	1.38629	1.09861	0	1.09861	4.54329	1.09861
Dtymk	0.693147	0	0	0	4.89035	0	0	0	0	0	0.693147	1.09861	0	0	1.09861	1.38629	0.693147	0	1.09861	0	0.693147	0	0	1.09861	0.693147	0.693147	0	1.09861	0.693147	1.09861	4.90527	0	0	0.693147	1.60944	0	0	1.09861	1.09861	1.79176	1.09861	1.09861	0	1.60944	4.07754	0	1.09861	0	1.38629
Dubr	0	0	0	0	0	0	0	0	0	0	0	0	0	0	0	0	0	0	0	0	0	0	0	0	0	0	0	0	0	0	0	0	0	0	0.693147	0	0	0	0	0.693147	0	0	0	0	0	0	0	0	0
Dus1l	0	0	0	0	0	0	0	0	0	0	0.693147	0.693147	0	0	0.693147	0.693147	0.693147	0	0.693147	0	0	0	0	0.693147	0.693147	0	0	0.693147	0.693147	0.693147	0	0	0	0	1.09861	0	0	0.693147	0.693147	1.09861	0.693147	0.693147	0	1.09861	0.693147	0	0.693147	0	0.693147
Dus2	0	0	0	0	0	0	0	0	0	0	0.693147	0.693147	0	0	0.693147	0.693147	0.693147	0	0.693147	0	0	0	0	0.693147	0.693147	0	0	0.693147	0.693147	0.693147	0	0	0	0	1.09861	0	0	0.693147	0.693147	1.38629	0.693147	0.693147	0	1.09861	0.693147	0	0.693147	0	0.693147
Dus3l	0	0	0	0	0	0	0	0	0	0	0	0	0	0	0	0	0	0	0	0	0	0	0	0	0	0	0	0	0	0	0	0	0	0	0	0	0	0	0	0	0	0	0	0	0	0	0	0	0
Dusp1	6.9489	0	0	6.49375	6.30262	3.93183	7.51152	6.97728	5.37064	7.29302	5.31321	2.48491	6.38351	7.30586	2.30259	4.00733	2.19722	0.693147	2.48491	0	1.94591	1.09861	0	7.21964	2.19722	1.60944	0	2.63906	5.39363	2.3979	0	0	1.09861	1.38629	3.29584	0	0	2.77259	2.3979	3.52636	2.48491	2.56495	0	5.60212	4.84419	0	2.63906	0	2.89037
Dusp10	1.09861	0	0	0	0.693147	0	0	0	0	0.693147	1.38629	1.60944	0	0	1.38629	2.07944	1.38629	0	1.60944	0	1.09861	0.693147	0	1.38629	1.38629	0.693147	0	5.27811	1.38629	1.60944	5.55296	0	0.693147	0.693147	2.30259	0	0	1.79176	1.60944	2.48491	1.60944	1.60944	0	2.19722	1.60944	0	1.60944	0	1.94591
Dusp11	1.09861	6.55393	0	0	0.693147	0	0	0	0	0.693147	1.38629	1.60944	0	0	1.38629	2.07944	1.38629	4.11087	1.60944	0	1.09861	0.693147	0	1.60944	1.38629	0.693147	5.35186	1.60944	1.38629	1.60944	0	0	0.693147	0.693147	2.30259	0	0	1.79176	1.60944	2.48491	1.60944	1.60944	0	2.19722	1.60944	0	1.79176	0	1.94591
Dusp14	0	0	0	0	0	0	0	0	0	0	0.693147	0.693147	0	0	0.693147	0.693147	0.693147	0	0.693147	0	0	0	0	0.693147	0.693147	0	0	0.693147	0.693147	0.693147	0	0	0	0	1.09861	0	0	0.693147	0.693147	1.09861	0.693147	0.693147	0	0.693147	0.693147	0	0.693147	0	0.693147
Dusp19	0	0	0	0	0	0	4.52179	0	0	0	0	0	0	0	0	0	0	0	0	0	0	0	0	0	0	0	0	0	0	0	0	4.77068	5.10595	4.30407	2.94444	0	0	0	0	0	0	0	0	0	0	5.84064	0	0	0
Dusp2	1.38629	0	0	0	4.7362	6.06611	0	0	0	3.73767	1.60944	1.94591	0	0	6.12905	2.3979	7.55956	0	1.94591	0	1.60944	0.693147	0	1.79176	6.15273	6.1506	0	2.07944	1.60944	1.94591	0	0	0.693147	5.52943	2.63906	0	0	2.19722	1.94591	2.89037	1.94591	2.07944	0	2.56495	1.94591	0	2.07944	0	2.30259
Dusp4	0	0	0	0	0	0	0	0	0	0	0	0	0	0	0	0.693147	0	0	0	0	0	0	0	0	0	0	0	0.693147	0	0	0	0	0	0	0.693147	0	0	0.693147	0	0.693147	0	0.693147	0	0.693147	0.693147	0	0.693147	0	0.693147
Dusp5	0.693147	0	0	0	0	0	0	0	0	0	0.693147	0.693147	0	0	0.693147	1.09861	0.693147	0	0.693147	0	0.693147	0	0	0.693147	0.693147	0	0	0.693147	0.693147	0.693147	0	0	0	0	1.38629	0	0	0.693147	0.693147	1.38629	0.693147	0.693147	0	1.09861	0.693147	0	0.693147	0	1.09861
Dusp6	0.693147	0	0	0	0	0	0	0	2.3979	0	0.693147	0.693147	0	0	0.693147	1.38629	0.693147	0	0.693147	0	0.693147	0	0	0.693147	0.693147	0.693147	0	1.09861	0.693147	0.693147	0	6.29527	0	0	1.38629	0	0	1.09861	0.693147	1.60944	0.693147	1.09861	0	1.38629	1.09861	0	1.09861	0	1.09861
Dut	0.693147	5.02388	0	0	0	0	0	0	0	0	0.693147	0.693147	0	0	0.693147	1.09861	0.693147	0	0.693147	3.52636	0.693147	0	0	0.693147	0.693147	0	0	1.09861	0.693147	0.693147	0	0	0	0	1.38629	0	0	1.09861	0.693147	1.60944	0.693147	0.693147	0	1.38629	0.693147	0	1.09861	0	1.09861
Dvl1	0	0	0	0	0	0	0	0	0	0	0	0	0	0	0	0	0	0	0	0	0	0	0	0	0	0	0	0	0	0	0	0	0	0	0	0	0	0	0	0	0	0	0	0	0	0	0	0	0
Dvl2	0	0	0	0	0	0	0	0	0	0	0	0	0	0	0	0.693147	0	0	0	0	0	0	0	0	0	0	4.00733	0	0.693147	0	0.693147	0	0	0	0.693147	2.48491	0	0	0	0.693147	0	0	0	1.09861	0	0	0	0	0
Dxo	0	0	0	0	0	0	0	0	0	0	0	0.693147	0	0	0.693147	0.693147	0	0	0.693147	0	0	0	0	0.693147	0	0	0	0.693147	0	0.693147	0	0	0	0	0.693147	0	0	0.693147	0.693147	1.09861	0.693147	0.693147	0	0.693147	0.693147	0	0.693147	0	0.693147
Dym	0	0	0	0	0	6.95368	0	0	5.30827	0	0	0.693147	0	5.4848	0	0.693147	0	0	0.693147	0	0	0	0	0.693147	0	0	0	0.693147	0	0.693147	0	0	0	5.71373	0.693147	0	0	0.693147	0.693147	1.09861	0.693147	0.693147	0	0.693147	0.693147	0	0.693147	0	0.693147
Dync1h1	0	0	0	0	0	0	0	0	0	0	0.693147	0.693147	0	0	0.693147	0.693147	0.693147	0	0.693147	0	0	0	0	0.693147	0.693147	0	0	0.693147	0.693147	0.693147	0	0	0	0	1.09861	0	0	0.693147	0.693147	1.09861	0.693147	0.693147	0	1.09861	0.693147	0	0.693147	0	0.693147
Dync1i2	0.693147	5.76832	0	0	1.09861	0	0	0	0	0	1.09861	1.09861	0	0	1.09861	1.60944	1.09861	0	3.73767	0	0.693147	0	0	1.09861	3.98898	0.693147	0	1.38629	1.09861	1.09861	0	0	0	0.693147	2.83321	0	1.94591	1.38629	1.09861	2.07944	1.09861	1.38629	0	1.79176	1.09861	0	1.38629	0	1.79176
Dync1li1	0	0	0	0	0	0	0	0	0	0	0.693147	0.693147	0	0	0.693147	1.09861	0.693147	0	0.693147	0	0.693147	0	0	0.693147	0.693147	0	0	0.693147	0.693147	0.693147	0	0	0	0	1.09861	0	0	0.693147	0.693147	1.38629	0.693147	0.693147	0	1.09861	0.693147	0	0.693147	0	1.09861
Dynll1	4.23411	4.99043	5.01064	0	5.17615	0	4.75359	0	5.31812	1.09861	2.07944	2.3979	0	5.18178	2.19722	4.91265	2.07944	5.19296	5.56068	0	1.94591	1.09861	0	2.30259	2.07944	1.60944	4.85203	2.48491	4.41884	2.30259	0	4.48864	5.3033	1.38629	3.09104	5.04343	0	2.63906	5.40717	3.3322	5.31321	5.90536	0	3.04452	2.3979	0	5.46383	0	5.37064
Dynlrb1	1.60944	0	0	4.85981	1.09861	0	0	5.17615	4.58497	0.693147	1.94591	2.19722	0	0	2.07944	2.63906	1.94591	0	2.19722	0	1.79176	4.60517	0	5.01728	1.94591	1.38629	4.31749	2.30259	1.94591	2.07944	4.83628	5.32788	1.09861	5.2832	2.89037	0	4.36945	2.3979	2.07944	3.13549	2.19722	5.1299	4.81218	2.83321	2.19722	0	2.30259	0	2.56495
Dynlt1-ps1	0	0	0	0	0	0	0	0	0	0	0	0.693147	0	0	0.693147	0.693147	0.693147	2.19722	0.693147	0	0	0	0	2.3979	0.693147	0	0	0.693147	0.693147	0.693147	2.07944	1.94591	0	0	1.09861	2.07944	0	0.693147	0.693147	1.09861	0.693147	0.693147	0	0.693147	0.693147	0	0.693147	0	0.693147
Dynlt1a	0.693147	0	0	1.94591	0	0	0	0	0	0	0.693147	0.693147	0	0	0.693147	1.09861	0.693147	0	0.693147	0	0.693147	0	0	0.693147	0.693147	0	0	0.693147	5.90536	0.693147	0	0	0	0	1.38629	1.09861	0	1.09861	0.693147	1.38629	0.693147	0.693147	0	2.77259	0.693147	0	0.693147	0	1.09861
Dynlt1b	1.09861	0	0	0	4.69135	0	0	0	0	0.693147	1.38629	1.60944	5.36598	6.03069	1.60944	2.07944	1.38629	3.97029	1.60944	0	1.09861	0.693147	0	4.93447	1.38629	1.09861	0	1.79176	3.61092	1.60944	5.3033	4.99721	0.693147	1.94591	2.30259	4.09434	4.80402	1.79176	1.60944	2.56495	1.60944	1.79176	0	2.19722	1.60944	0	1.79176	0	1.94591
Dynlt1c	0.693147	0	0	5.82305	0.693147	0	0	0	0	0	0.693147	1.09861	0	2.89037	1.09861	1.38629	0.693147	0	1.09861	0	0.693147	0	0	2.56495	0.693147	0.693147	0	1.09861	6.08904	1.09861	1.94591	0	0	1.09861	1.60944	2.70805	0	1.38629	1.09861	1.94591	1.09861	1.09861	0	1.60944	1.09861	0	1.09861	0	1.38629
Dynlt1f	1.09861	0	0	0	0.693147	0	0	0	0	0.693147	1.09861	1.38629	1.38629	4.74493	1.38629	1.79176	1.09861	0	1.38629	0	1.09861	0.693147	0	4.77912	1.09861	0.693147	0	1.60944	1.09861	1.38629	3.46574	0	0.693147	1.79176	2.07944	5.83773	0.693147	1.60944	1.38629	2.30259	1.38629	1.38629	0	1.94591	1.38629	0	1.60944	0	1.79176
Dynlt3	0.693147	0	0	0	0	0	0	0	0	0	0.693147	0.693147	0	0	0.693147	1.09861	0.693147	4.31749	0.693147	0	0.693147	0	5.50533	0.693147	0.693147	0	0	0.693147	0.693147	0.693147	0	0	0	0	1.38629	0	5.68698	1.09861	0.693147	1.38629	0.693147	0.693147	0	5.77144	0.693147	0	0.693147	0	1.09861
Dyrk1a	0	0	0	0	0	0	0	0	0	0	0.693147	0.693147	0	0	0.693147	1.09861	5.6058	0	0.693147	0	0	4.72739	0	0.693147	0.693147	0	0	0.693147	0.693147	0.693147	0	0	0	0	1.09861	0	0	0.693147	0.693147	1.38629	0.693147	0.693147	0	5.0814	0.693147	0	0.693147	0	0.693147
Dyrk2	0	0	0	0	0	0	0	0	0	0	0	0	0	0	0	0	0	0	0	0	0	0	0	0	0	0	0	0	0	0	0	0	0	0	0.693147	0	0	0	0	0.693147	0	0	0	0.693147	0	0	0	0	0
Dzip3	0	0	0	0	0	0	0	0	0	0	0	0	0	0	0	0	0	0	0	0	0	0	1.09861	0	0	0	0	0	0	0	0	0	0	0	0.693147	0	0	0	0	0.693147	0	1.38629	0	0.693147	0	0	0	0	0
E130102H24Rik	0	0	0	0	0	0	0	0	0	0	0	0	0	0	0	0	0	0	0	0	0	0	0	0	0	0	0	0	0	0	0	0	0	0	0	0	0	0	0	0	0	0	0	0	0	0	0	0	0
E230029C05Rik	0	0	0	0	0	0	0	0	0	0	0	0	0	0	0	0	0	0	0	0	0	0	0	0	0	0	0	0	0	0	0	0	0	0	0	0	0	0	0	0	0	0	0	0	0	0	0	0	0
E230032D23Rik	0	0	0	0	0	0	0	0	0	0	0	0	0	0	0	0	0	0	0	0	0	0	0	0	0	0	0	0	0	0	0	0	0	0	0	0	0	0	0	0	0	0	0	0	0	0	0	0	0
E2f4	0	0	0	0	5.19296	0	0	0	0	0	0.693147	0.693147	0	0	0.693147	0.693147	0.693147	0	0.693147	0	0	0	0	0.693147	0.693147	0	0	0.693147	0.693147	0.693147	0	0	0	0	1.09861	0	0	0.693147	0.693147	1.38629	0.693147	4.17439	0	1.09861	0.693147	0	0.693147	0	0.693147
E430014B02Rik	0	0	0	0	0	0	0	0	0	0	0	0	0	0	0	0	0	0	0	0	0	0	0	0	0	0	0	0	0	0	0	0	0	0	0.693147	0	0	0	0	0.693147	0	0	0	0.693147	0	0	0	0	0
E4f1	0	0	0	0	0	0	0	0	0	0	0	0	0	0	0	0.693147	0	0	0	0	5.6204	0	0	0	6.50877	0	0	0	0	0	0	0	0	0	0.693147	0	0	0.693147	0	0.693147	0	0	0	0.693147	0	0	0	0	1.38629
Eaf1	0	0	0	0	0	0	0	0	0	0	0	0	0	0	0	0	0	0	0	0	0	0	0	0	0	0	0	0	0	0	0	0	0	0	0	0	0	0	0	0	0	0	0	0	0	0	0	0	0
Eapp	6.32436	0	0	5.64545	3.3322	0	0	3.7612	0	0	1.09861	6.07535	0	0	1.09861	1.60944	1.09861	0	1.09861	0	0.693147	0	0	1.09861	1.09861	0.693147	5.72685	1.38629	1.09861	5.31812	0	0	0	0.693147	1.79176	0	0	1.38629	1.09861	2.07944	1.09861	1.38629	0	1.79176	1.38629	0	1.38629	0	1.60944
Ebag9	0	0	0	0	0	0	0	0	0	0	0	0	0	0	0	0	0	0	0	0	0	0	0	0	0	0	0	0	0	0	0	0	0	0	0	0	0	0	0	0	0	0	0	0	0	0	0	0	0
Ebi3	0	0	0	0	0	0	0	0	0	0	0	0	0	0	0	0	0	0	0	0	0	0	0	0	0	0	0	0	0	0	0	0	0	0	0	0	0	0	0	0	0	0	0	0	0	0	0	0	0
Ebna1bp2	5.98645	0	0	0	0.693147	0	0	0	0	0	1.09861	1.38629	5.19296	0	1.09861	1.79176	1.09861	0	1.38629	0	1.09861	0	1.09861	1.09861	1.09861	0.693147	0	1.38629	1.09861	1.38629	0	0	0.693147	0.693147	1.94591	0	1.09861	1.60944	1.09861	2.19722	1.38629	6.14419	0	1.94591	1.38629	0	1.38629	0	1.60944
Ebp	6.2634	0	0	0	0	0	0	0	0	0	6.24222	1.09861	0	0	0.693147	1.38629	0.693147	0	6.12249	0	0.693147	0	0	0.693147	0.693147	0.693147	0	6.03787	0.693147	1.09861	5.2575	0	0	0	1.60944	0	0	1.09861	1.09861	1.79176	1.09861	1.09861	0	1.60944	5.78074	0	1.09861	6.51915	1.38629
Ebpl	0	0	0	0	0	0	0	0	0	5.56452	0.693147	0.693147	0	0	0.693147	5.57215	0.693147	0	0.693147	0	0.693147	0	0	0.693147	0.693147	0	0	0.693147	5.69709	0.693147	0	0	0	0	1.09861	0	0	0.693147	0.693147	1.38629	0.693147	0.693147	5.23111	1.09861	0.693147	0	0.693147	0	1.09861
Ecd	0.693147	0	0	0	0	0	0	0	0	4.49981	0.693147	1.09861	1.09861	0	1.09861	6.28413	6.94794	0	1.09861	0	0.693147	0	0	1.09861	0.693147	0.693147	0	1.09861	0.693147	1.09861	0	5.47227	0	0.693147	1.60944	0	0	1.09861	1.09861	1.79176	1.09861	1.09861	0	7.10497	1.09861	0	1.09861	0	1.38629
Ece1	0	0	0	0	0	0	0	0	0	0	0.693147	0.693147	0	0	0.693147	0.693147	0.693147	0	0.693147	0	0	0	0	0.693147	0.693147	0	0	0.693147	0.693147	0.693147	0	0	0	0	1.09861	0	0	0.693147	0.693147	1.09861	0.693147	0.693147	0	0.693147	0.693147	0	0.693147	0	0.693147
Ech1	1.38629	0	0	0	1.09861	0	0	0	0	0.693147	1.60944	1.79176	0	0	1.79176	2.30259	1.60944	0	1.79176	0	1.38629	5.51745	0	1.79176	1.60944	1.09861	0	1.94591	1.60944	1.79176	0	0	0.693147	6.34036	2.56495	0	0	2.07944	1.79176	2.77259	4.83628	1.94591	6.03787	2.48491	1.94591	5.9428	1.94591	0	2.19722
Echs1	0	0	0	0	0	0	0	0	0	0	0	0	0	0	0	0	0	0	0	0	0	0	0	0	0	0	5.56068	5.45959	0	0	0	0	0	0	0.693147	0	0	0	0	0.693147	0	0	0	0	0	0	0	0	0
Eci1	0	0	0	0	0	0	0	0	0	0	0.693147	0.693147	0	0	0.693147	1.09861	0.693147	0	0.693147	0	0.693147	0	0	0.693147	4.38203	0	0	0.693147	0.693147	0.693147	0	0	0	5.05625	1.09861	0	0	0.693147	0.693147	1.38629	0.693147	0.693147	0	1.09861	5.57973	0	0.693147	0	1.09861
Eci2	0	0	0	0	0	0	0	0	0	0	0.693147	0.693147	0	0	0.693147	1.09861	0.693147	0	0.693147	0	0.693147	0	0	0.693147	0.693147	0	0	0.693147	0.693147	0.693147	0	0	0	0	1.09861	0	0	0.693147	0.693147	1.38629	0.693147	0.693147	0	1.09861	0.693147	0	0.693147	0	1.09861
Ecm1	0	0	0	0	0	0	0	0	0	0	0	0	0	0	0	0	0	0	0	0	0	0	0	0	0	0	0	0	0	0	0	0	0	0	0	0	0	0	0	0.693147	0	0	0	0	0	0	0	0	0
Ecpas	0	0	0	0	0	0	0	0	0	0	0	0	0	0	0	0	0	0	0	0	0	0	0	0	0	0	0	0	0	0	0	0	0	0	0	0	0	0	0	0	0	0	0	0	0	0	0	0	0
Ecsit	0	0	0	0	0	0	0	0	0	0	0.693147	0.693147	0	0	0.693147	0.693147	0.693147	0	0.693147	0	0	0	0	0.693147	0.693147	0	0	0.693147	5.61313	0.693147	0	0	0	0	1.09861	0	0	0.693147	0.693147	1.09861	0.693147	0.693147	0	1.09861	0.693147	0	0.693147	0	0.693147
Edc3	0	0	0	0	0	0	0	0	0	0	0	0	0	0	0	0.693147	0	0	0	0	0	0	0	0	0	0	5.93754	0	0	7.20786	0	0	0	0	0.693147	0	0	0	0	0.693147	0	0	0	0.693147	0	0	0	0	0.693147
Edc4	0	0	0	0	0	0	0	0	0	0	0	0	0	0	0	0	0	0	0	0	0	0	0	0	0	0	0	0	0	0	0	0	0	0	0	0	0	0	0	0	0	0	0	0	0	0	0	0	0
Edem1	0.693147	0	0	0	5.20401	0	0	0	0	0	0.693147	0.693147	3.52636	0	0.693147	1.09861	0.693147	0	0.693147	0	0.693147	0	0	0.693147	0.693147	0	0	0.693147	0.693147	0.693147	0	0	0	0	1.38629	0.693147	0	2.89037	0.693147	1.60944	0.693147	0.693147	0	1.38629	0.693147	0	0.693147	0	2.3979
Edem2	0	0	0	0	0	0	0	0	0	0	7.48212	0.693147	0	0	0.693147	1.09861	0.693147	0	0.693147	0	6.2691	0	0	0.693147	0.693147	0	0	0.693147	0.693147	0.693147	0	0	0	0	1.09861	6.48616	0	0.693147	0.693147	1.38629	5.87493	0.693147	0	1.09861	0.693147	0	6.50728	0	1.09861
Edf1	5.01064	5.4161	0	4.18965	4.23411	0	0	5.35186	4.70048	1.09861	1.94591	5.15906	0	0	3.63759	2.77259	5.25227	0	2.30259	4.43082	1.79176	0.693147	0	2.19722	2.07944	1.38629	4.47734	4.90527	2.94444	2.19722	0	0	1.38629	1.38629	2.99573	4.8828	0	2.56495	5.12396	3.21888	4.27667	2.30259	0	2.94444	2.30259	0	5.29832	0	5.71373
Edn3	0	0	0	0	0	0	0	0	0	0	0	0	0	0	0	0	0	0	0	0	0	0	0	0	0	0	0	0	0	0	0	0	0	0	0.693147	0	0	0	0	0.693147	0	0	0	0.693147	0	0	0	0	0
Edrf1	7.41276	0	0	0	0	0	0	0	0	0	0	0	0	0	0	0	0	0	0	5.21494	0	0	0	0	0	0	0	1.38629	0	0	0	0	0	0	0	0	0	0	0	0	0.693147	0	0	0	0	0	0	0	0
Eea1	4.82831	0	0	0	3.85015	0	3.55535	0	0	0.693147	1.60944	1.79176	0.693147	0	1.60944	2.19722	1.94591	0	1.79176	0	1.38629	0.693147	0	1.60944	1.60944	1.09861	0	6.1203	1.60944	1.79176	0	0	0.693147	0.693147	2.48491	0	6.2691	2.07944	5.45959	2.70805	1.79176	3.13549	0	2.3979	1.79176	0	1.94591	0	2.3979
Eed	0.693147	0	0	0	0	0	0	0	0	0	0.693147	0.693147	0	6.56808	0.693147	1.09861	0.693147	0	0.693147	0	4.46591	0	0	0.693147	0.693147	0	0	0.693147	0.693147	0.693147	0	6.23441	0	0	1.38629	0	5.88053	1.09861	0.693147	1.60944	1.94591	0.693147	0	4.38203	0.693147	0	0.693147	0	1.09861
Eef1a1	6.20051	7.52672	6.63988	7.37526	7.32449	7.11477	5.7301	1.09861	0	0	6.90274	6.09357	7.41878	4.65396	5.96101	7.65255	6.88653	7.42118	8.36916	7.46451	6.35784	7.43308	6.69208	6.72022	6.68085	7.56372	7.13966	7.74673	3.13549	4.8752	6.85224	6.94312	7.51752	7.55643	0.693147	7.10003	5.9428	6.96697	7.03527	7.07834	6.23048	0	7.55329	3.85015	7.66996	8.25635	0	6.60394	6.85541
Eef1a1-ps1	0.693147	0	0	0	1.38629	0	0	0	0	0	0.693147	1.38629	0.693147	0	1.38629	1.60944	1.38629	0	2.07944	0	0.693147	0.693147	0	1.09861	0.693147	1.60944	0	1.60944	0.693147	1.09861	0	0	1.38629	1.38629	1.60944	1.38629	0	1.09861	1.09861	2.30259	1.09861	1.09861	0.693147	1.60944	1.09861	1.60944	1.09861	0	1.38629
Eef1akmt1	0	0	0	0	0	0	0	0	0	0	0.693147	0.693147	0	0	0.693147	1.09861	0.693147	0	0.693147	0	0.693147	0	0	0.693147	0.693147	0	0	0.693147	0.693147	0.693147	0	0	0	0	1.09861	0	0	0.693147	0.693147	1.38629	0.693147	0.693147	0	1.09861	0.693147	0	0.693147	0	1.09861
Eef1akmt2	0	0	0	0	0	0	0	0	0	0	0.693147	0.693147	0	0	0.693147	1.09861	0.693147	0	0.693147	0	0.693147	5.01728	0	0.693147	4.7362	0	0	0.693147	0.693147	0.693147	5.47646	0	0	0	1.09861	0	3.4012	0.693147	0.693147	1.38629	0.693147	0.693147	0	1.09861	0.693147	0	0.693147	0	1.09861
Eef1b2	1.79176	0	0	0	1.38629	0	5.18739	0	0	1.09861	2.07944	6.17379	0	0	5.90263	5.0876	2.19722	0	2.3979	0	4.8752	5.2575	5.6058	2.30259	2.19722	1.60944	5.05625	5.73657	5.09375	2.30259	4.57471	0	1.09861	1.38629	3.21888	0	0	6.12905	2.83321	3.4012	5.48064	2.48491	3.98898	6.1717	2.3979	0	2.48491	0	2.77259
Eef1d	1.38629	0	0	0	4.96981	4.8752	5.4161	0	0	0.693147	1.79176	2.07944	0	0	1.94591	2.48491	1.79176	5.2832	2.07944	5.3033	5.34711	0.693147	0	1.94591	6.37502	1.38629	0	2.19722	1.79176	1.94591	4.57471	0	0.693147	5.75574	2.77259	5.6058	5.8944	2.30259	6.80572	2.99573	2.07944	2.07944	5.23111	2.70805	2.07944	0	2.19722	0	2.3979
Eef1e1	0	0	0	0	0	0	0	0	0	0	0	0.693147	0	0	0	0.693147	0	0	0.693147	0	0	0	0	0	0	0	0	0.693147	0	0.693147	0	0	0	0	0.693147	0	0	0.693147	0.693147	1.09861	0.693147	0.693147	0	0.693147	0.693147	0	0.693147	0	0.693147
Eef1g	1.60944	0	6.31355	0	6.2519	0	0	0	1.38629	0.693147	1.94591	2.19722	0	0	2.07944	2.70805	1.94591	0	2.19722	2.77259	1.79176	5.80513	6.41017	2.07944	1.94591	1.38629	0	2.30259	1.94591	2.19722	0	0	1.09861	5.34711	2.94444	0	0	2.48491	2.19722	3.17805	2.19722	2.30259	0	2.89037	2.30259	0	2.3979	0	3.95124
Eef2	1.79176	0	6.84694	0	5.22036	6.99485	0	0	5.79909	1.09861	2.19722	2.48491	0	0	2.30259	2.99573	2.19722	6.50279	2.48491	3.09104	6.20456	1.09861	0	3.91202	2.19722	1.60944	0	6.62539	2.19722	4.77068	0	0	1.09861	1.38629	3.21888	0	0	6.63726	2.3979	3.46574	5.3799	2.56495	0	3.13549	3.66356	0	2.56495	6.37843	2.89037
Eef2-ps2	0	0	0	0	0	0.693147	0	0	0	0	0	0	0	0	0	0	0	0.693147	0	0	0	0	0	0	0	0	0	0	0	0	0	0	0	0	0	0	0	1.09861	0	0	0.693147	0	0	0	0	0	0	0	0
Eef2kmt	0	0	0	0	0	0	0	0	0	0	0	0.693147	0	0	0.693147	0.693147	0	0	0.693147	0	0	0	0	0.693147	0	0	0	0.693147	0	0.693147	0	0	0	0	0.693147	0	0	0.693147	0.693147	1.09861	0.693147	0.693147	0	0.693147	0.693147	0	0.693147	0	0.693147
Eefsec	0	0	0	0	0	0	0	0	0	0	0.693147	0.693147	0	0	0.693147	0.693147	0.693147	0	0.693147	0	0	0	0	0.693147	0.693147	0	0	0.693147	0.693147	0.693147	0	0	0	0	1.09861	0	0	0.693147	0.693147	1.09861	0.693147	0.693147	0	0.693147	0.693147	0	0.693147	0	0.693147
Efcab14	0.693147	0	3.2581	0	0	0	0	6.92461	0	0	0.693147	0.693147	0	0	0.693147	1.38629	0.693147	0	0.693147	0	0.693147	0	0	5.63479	0.693147	0.693147	0	1.09861	0.693147	0.693147	0	0	0	0	1.38629	0	0	1.09861	0.693147	1.60944	0.693147	1.09861	0	1.38629	1.09861	0	5.28827	0	1.09861
Efhd2	0	0	0	0	0	0	0	0	0	0	0.693147	0.693147	0	0	0.693147	1.09861	0.693147	0	0.693147	5.53339	0.693147	0	0	0.693147	0.693147	0	0	0.693147	0.693147	0.693147	0	0	0	0	1.09861	4.35671	0	0.693147	0.693147	1.38629	0.693147	0.693147	0	1.09861	0.693147	0	0.693147	0	0.693147
Efl1	0	0	0	0	0	0	0	0	0	0	0	0	0	0	0	0.693147	0	0	0	0	0	0	0	0	0	0	0	0	0	0	0	0	0	0	0.693147	0	0	0	0	0.693147	0	0	0	0.693147	0	0	0	0	0.693147
Efr3a	0	0	0	0	0	0	0	0	0	0	0	0	0	0	0	0.693147	0	0	0	0	0	0	0	0	0	0	0	0.693147	0	0	0	0	0	0	0.693147	0	0	0.693147	0	0.693147	0	0.693147	0	0.693147	0	0	0.693147	0	0.693147
Eftud2	0	0	0	0	0	0	0	0	0	0	0	0	0	0	0	0.693147	0	0	0	0	0	0	0	0	0	0	0	0.693147	0	0	0	0	0	0	0.693147	0	0	0.693147	0	0.693147	0	0	0	0.693147	0	0	0.693147	0	0.693147
Egln1	0	0	0	0	0	0	0	0	0	0	0	0	0	0	0	0	0	0	0	0	0	0	0	0	0	0	0	0	0	0	0	0	0	0	0	0	0	0	0	0	0	0	0	0	0	0	0	0	0
Egln2	0.693147	0	0	0	0	0	0	0	0	0	0.693147	1.09861	0	0	0.693147	1.38629	0.693147	0	1.09861	0	0.693147	0	0	0.693147	0.693147	0.693147	6.07993	1.09861	0.693147	1.09861	0	0	2.19722	0	1.60944	6.15698	0	1.09861	0.693147	1.79176	1.09861	1.09861	0	1.38629	1.09861	0	1.09861	0	1.38629
Egr1	1.09861	0	0	0	0.693147	0	0	0	4.91998	0.693147	1.09861	1.38629	4.96284	0	1.38629	1.94591	3.61092	0	1.38629	0	1.09861	0.693147	0	1.38629	1.38629	0.693147	0	1.60944	1.09861	1.38629	0	0	0.693147	0.693147	2.07944	0	0	1.60944	1.38629	2.30259	1.38629	1.60944	0	2.07944	2.56495	0	1.60944	0	1.79176
Ehbp1l1	0	0	0	0	0	0	0	0	0	0	0	0	0	0	0	0	0	0	0	0	0	0	0	0	0	0	0	0	0	0	0	0	0	0	0.693147	0	0	0	0	0.693147	0	0	0	0.693147	0	0	0	0	0
Ehd3	1.09861	0	0	0	0.693147	0	0	0	0	0.693147	1.38629	5.32788	0	0	3.8712	2.19722	1.38629	0	1.60944	6.57088	1.38629	0.693147	0	1.60944	1.38629	1.09861	3.2581	1.79176	6.76041	1.60944	0	0	0.693147	0.693147	2.3979	0	0	1.94591	1.60944	6.32794	1.60944	1.79176	4.79579	2.30259	1.79176	0	1.79176	0	2.07944
Ehmt1	0	0	0	0	0	0	0	0	0	0	0	0	0	0	0	0	0	0	0	0	0	0	0	0	0	0	0	0	0	0	0	0	0	0	0.693147	0	0	0	0	0.693147	0	0	0	0.693147	0	0	0	0	0
Ehmt2	0	0	0	0	0	0	1.94591	0	0	0	0.693147	0.693147	0	0	0.693147	1.09861	0.693147	0	0.693147	0	0.693147	0	0	0.693147	0.693147	0	0	0.693147	0.693147	0.693147	0	0	0	0	1.09861	0	5.71373	0.693147	0.693147	1.38629	0.693147	0.693147	0	1.09861	0.693147	0	0.693147	0	0.693147
Eid1	0	0	0	0	0	0	0	0	0	0	0	0	0	0	0	0	0	0	0	0	0	0	0	0	0	0	0	0	0	0	0	0	0	0	0	0	0	0	0	0	0	0	0	0	0	0	0	0	0
Eif1	5.91889	6.2653	4.64439	3.98898	4.26268	4.99721	4.30407	4.95583	3.49651	1.09861	3.09104	4.27667	6.33505	6.39859	5.57215	4.49981	2.19722	4.20469	5.69709	5.97126	1.94591	5.70378	5.6058	2.30259	5.15906	5.77765	4.62497	5.0814	4.79579	5.6058	5.32788	5.49717	5.30827	5.57973	3.43399	0	4.11087	3.73767	5.95324	4.80402	3.97029	5.04343	5.15329	3.29584	5.2832	5.54908	6.08904	5.45959	5.1358
Eif1a	0.693147	0	0	5.72031	0	0	0	0	0	0	0.693147	0.693147	0	0	0.693147	1.09861	0.693147	0	0.693147	2.56495	0.693147	0	0	0.693147	0.693147	0	0	0.693147	0.693147	0.693147	0	0	0	0	1.38629	0	0	1.09861	0.693147	1.60944	0.693147	0.693147	0	1.38629	0.693147	0	1.09861	0	1.09861
Eif1ad	0	0	0	0	0	0	0	0	0	0	0.693147	0.693147	0	0	0.693147	0.693147	0.693147	0	0.693147	0	0	0	0	0.693147	0.693147	0	0	0.693147	0.693147	0.693147	0	0	0	0	1.09861	0	0	0.693147	0.693147	1.38629	0.693147	0.693147	0	1.09861	0.693147	0	0.693147	0	0.693147
Eif1ax	0.693147	0	0	0	0.693147	0	0	0	0	0	1.09861	1.09861	0	6.07993	1.09861	1.60944	1.09861	0	1.09861	5.41165	0.693147	0	0	1.09861	1.09861	0.693147	0	1.38629	1.09861	1.09861	0	2.30259	0	0.693147	1.94591	0	0	1.38629	1.09861	5.38907	1.09861	1.38629	0	1.79176	1.38629	0	1.38629	0	1.60944
Eif1b	0.693147	0	0	0	5.03695	0	4.40672	0	0	0	0.693147	1.09861	4.99043	0	1.09861	1.38629	0.693147	0	1.09861	0	0.693147	0	0	1.09861	0.693147	0.693147	0	1.09861	0.693147	1.09861	0	0	0	0.693147	6.67708	5.1358	0	1.38629	1.09861	1.94591	4.89784	1.09861	0	1.60944	1.09861	0	1.09861	0	1.38629
Eif2ak1	0	6.17587	0	0.693147	0	0	0	0	0	0	0	0	0	0	0	0.693147	0	0	0	0	0	0	0	0	0	0	0	0	0	0	0	0	0	0	0.693147	0	0	0	0	0.693147	0	0	0	0.693147	0	0	0	0	0.693147
Eif2ak3	0	0	0	0	0	0	0	0	0	0	0	0	0	0	0	0	0	0	0	0	0	0	0	0	0	0	0	0	0	0	0	0	0	0	0	0	0	0	0	0	0	0	0	0	0	0	0	0	0
Eif2b1	0.693147	0	0	0	0	0	0	0	0	0	0.693147	6.49224	0	0	6.43775	1.09861	0.693147	0	0.693147	0	0.693147	0	0	0.693147	0.693147	0	0	0.693147	6.23048	0.693147	0	0	0	0	1.38629	0	0	1.09861	0.693147	1.60944	0.693147	0.693147	0	1.38629	0.693147	0	0.693147	0	1.09861
Eif2b2	0.693147	0	5.56068	5.67332	0.693147	0	0	0	0	0	1.09861	1.09861	0	0	1.09861	1.60944	1.09861	0	1.09861	0	0.693147	0	0	1.09861	1.09861	0.693147	0	3.3322	1.09861	1.09861	5.41165	0	0	0.693147	1.79176	0	0	1.38629	1.09861	1.94591	1.09861	1.09861	0	2.56495	1.09861	0	1.09861	0	1.38629
Eif2b3	0	0	0	0	0	0	0	0	0	0	0	0	0	0	0	0	0	0	0	0	5.94017	0	0	0	0	0	0	0	0	0	0	0	0	0	0	0	0	0	0	0	0	0	0	0	0	0	0	0	0
Eif2b4	0	0	0	0	0	0	0	0	5.60947	0	0	0.693147	0	0	0.693147	0.693147	0	0	0.693147	0	0	0	0	0.693147	3.85015	0	0	0.693147	0	0.693147	0	0	6.52649	0	0.693147	0	0	0.693147	0.693147	1.09861	0.693147	0.693147	0	2.70805	3.55535	0	0.693147	0	0.693147
Eif2b5	0	0	0	0	0	0	0	0	0	0	0	0	0	0	0	0	0	0	0	0	0	0	0	0	0	0	0	0	0	0	0	0	0	0	0	0	0	0	0	0	0	0	0	0	0	0	0	0	0
Eif2d	0	5.95842	0	0	5.63479	0	0	0	0	0	0	0	0	0	0	0.693147	0	0	0	1.94591	3.66356	0	0	0	0	0	2.48491	0	0	0	0	0	0	0	0.693147	0	0	0	0	0.693147	0	0	0	0.693147	0	0	0	0	0
Eif2s1	1.09861	0	0	0	0.693147	0	3.52636	0	0	0.693147	1.38629	1.60944	0	0	1.38629	2.07944	1.38629	0	1.60944	0	1.09861	0.693147	0	1.60944	1.38629	0.693147	0	1.79176	1.38629	1.60944	0	0	0.693147	0.693147	2.30259	0	0	1.79176	1.60944	2.48491	1.60944	1.60944	0	2.19722	1.60944	0	1.79176	6.79347	1.94591
Eif2s2	1.38629	5.85507	0	0	1.09861	2.56495	0	0	0	0.693147	1.60944	1.94591	0	0	1.79176	2.3979	1.60944	0	1.94591	2.63906	1.38629	0.693147	0	1.79176	1.60944	1.09861	0	1.94591	3.4012	1.79176	0	3.13549	0.693147	1.09861	2.56495	0	0	4.7362	1.79176	2.83321	1.79176	1.94591	0	2.48491	1.94591	0	2.07944	0	2.30259
Eif2s3x	0	0	0	0	0	0	0	0	0	0	0.693147	0.693147	0	0	0.693147	0.693147	0.693147	0	0.693147	0	0	0	0	0.693147	0.693147	0	0	0.693147	0.693147	0.693147	0	0	0	0	1.09861	0	0	0.693147	0.693147	1.09861	0.693147	0.693147	0	1.09861	0.693147	0	0.693147	0	0.693147
Eif3a	1.09861	0	5.20949	0	0.693147	0	0	7.21303	0	0.693147	1.38629	1.60944	0	0	1.38629	1.94591	1.38629	0	1.60944	0	1.09861	0.693147	0	1.38629	1.38629	7.0193	0	1.60944	1.38629	1.38629	5.86363	0	0.693147	0.693147	2.19722	0	0	1.79176	1.38629	2.3979	1.60944	1.60944	0	7.37526	1.60944	0	1.60944	0	1.94591
Eif3c	1.09861	6.57925	0	0	6.04737	0	0	0	0	0.693147	1.38629	1.60944	0	0	1.38629	6.74288	2.63906	0	1.60944	0	1.09861	0.693147	0	1.38629	1.38629	0.693147	3.3322	1.60944	1.94591	1.38629	0	0	0.693147	0.693147	2.19722	0	6.00635	1.79176	1.38629	2.3979	1.60944	1.60944	0	2.19722	1.60944	0	1.60944	0	1.94591
Eif3d	1.09861	0	0	0	0.693147	0	0	0	0	0.693147	1.38629	1.60944	0	0	1.38629	1.94591	1.38629	0	1.60944	0	1.09861	0.693147	0	1.38629	1.38629	0.693147	0	1.60944	1.38629	1.38629	0	0	0.693147	0.693147	2.19722	0	0	1.79176	1.38629	2.3979	1.38629	1.60944	0	2.07944	1.60944	0	1.60944	0	1.94591
Eif3e	1.60944	5.87212	0	5.43372	1.09861	0	0	0	0	0.693147	1.94591	2.19722	0	0	2.07944	2.63906	1.94591	0	2.19722	5.69036	1.79176	0.693147	0	5.01728	1.94591	1.38629	0	2.30259	1.94591	2.07944	6.77194	0	1.09861	1.09861	2.89037	0	6.3315	2.3979	2.07944	6.41836	2.19722	2.30259	0	2.83321	2.19722	0	2.30259	0	2.56495
Eif3f	1.60944	0	4.47734	0	1.09861	6.01616	0	6.12249	0	0.693147	1.94591	2.19722	0	0	2.07944	2.70805	2.30259	0	2.19722	0	5.67675	0.693147	0	3.29584	1.94591	1.38629	0	5.90536	1.94591	5.92426	4.64439	0	6.11589	1.09861	2.94444	0	0	2.48491	2.19722	3.17805	2.19722	5.92158	0	2.89037	2.30259	0	2.3979	0	3.49651
Eif3g	1.38629	5.55683	0	0	1.09861	0	0	0	5.67332	0.693147	1.79176	5.59842	0	0	1.94591	5.65948	1.79176	0	1.94591	0	1.60944	0.693147	5.8944	1.94591	1.79176	1.09861	0	2.07944	2.19722	1.94591	0	5.44674	0.693147	1.09861	2.70805	0	0	2.30259	1.94591	2.94444	1.94591	2.07944	0	3.09104	5.35659	0	5.67675	0	2.3979
Eif3h	1.60944	0	0	0	2.19722	0	0	0	0	0.693147	1.94591	2.19722	0	0	2.07944	2.70805	2.07944	1.94591	2.19722	0	1.79176	0.693147	0	2.19722	2.07944	6.10479	0	2.3979	1.94591	2.19722	5.2575	6.47851	1.09861	6.28413	2.99573	5.66988	5.57973	2.48491	5.71703	3.21888	2.70805	2.30259	0	2.89037	2.30259	0	2.3979	0	2.63906
Eif3i	1.09861	0	0	0	0.693147	0	0	0	6.53233	0.693147	1.09861	1.38629	0	0	1.38629	1.94591	1.38629	0	1.38629	0	1.09861	5.47646	0	1.38629	1.38629	0.693147	0	1.60944	1.38629	1.38629	0	3.66356	0.693147	0.693147	2.07944	0	0	1.60944	1.38629	6.67708	1.38629	1.60944	5.91889	2.07944	1.60944	0	1.60944	0	1.79176
Eif3j1	0.693147	0	0	0	0	0	0	0	0	0	0.693147	0.693147	0	0	0.693147	1.09861	0.693147	0	0.693147	0	0.693147	1.94591	0	0.693147	0.693147	0	2.48491	0.693147	0.693147	0.693147	0	1.09861	2.70805	0	1.38629	0	0	1.09861	0.693147	1.60944	3.09104	0.693147	1.79176	1.38629	0.693147	0	0.693147	0	1.09861
Eif3j2	0.693147	0	0	0	0	0	0	0	4.49981	0	0.693147	1.09861	0	0	0.693147	1.38629	0.693147	0	1.09861	0	0.693147	0	0	0.693147	0.693147	0.693147	3.46574	1.09861	0.693147	0.693147	0	0	0	0	1.60944	0	0	1.09861	0.693147	1.79176	4.20469	1.09861	0	1.38629	1.09861	0	1.09861	0	1.09861
Eif3k	1.60944	0	6.34914	0	1.09861	0	0	0	0	5.15329	1.94591	2.30259	0	4.94164	5.55296	2.77259	4.77068	0	2.30259	0	1.79176	4.90527	5.52943	2.19722	2.07944	5.15329	0	2.3979	2.07944	2.19722	0	0	1.09861	1.38629	2.99573	0	3.80666	2.56495	2.19722	4.94876	2.30259	2.3979	0	2.94444	2.30259	0	5.24175	0	2.63906
Eif3l	0.693147	0	0	0	0.693147	0	0	0	0	0	1.09861	1.09861	0	0	1.09861	1.60944	1.09861	0	1.09861	0	0.693147	0	4.40672	1.09861	1.09861	6.58203	6.34212	1.09861	1.09861	1.09861	6.01616	0	0	0.693147	1.79176	0	0	1.38629	1.09861	1.94591	6.34564	1.09861	0	1.60944	1.09861	0	1.09861	0	1.38629
Eif3m	1.38629	0	0	0	1.09861	0	6.01127	0	0	0.693147	1.79176	2.07944	0	0	4.20469	2.48491	1.79176	0	2.07944	0	1.60944	5.62402	0	1.94591	1.79176	1.09861	5.95064	2.19722	1.79176	1.94591	5.53339	5.84064	0.693147	1.09861	2.77259	6.16331	0	2.30259	1.94591	2.99573	1.94591	4.93447	6.16121	2.70805	2.07944	0	6.58617	0	2.56495
Eif3s6-ps2	1.09861	3.63759	0	3.04452	0.693147	0	0	0	0	0.693147	1.38629	1.60944	0	0	1.38629	2.07944	1.38629	0	1.60944	3.43399	1.09861	0.693147	0	2.48491	1.38629	0.693147	0	1.60944	1.38629	1.60944	4.18965	0	0.693147	0.693147	2.30259	0	3.98898	1.79176	1.60944	4.02535	1.60944	1.60944	0	2.19722	1.60944	0	1.79176	0	1.94591
Eif3s6-ps3	0	0	0	0	0	0	0	0	0	0	0	0	0	0	0	0	0	0	0	0	0	0	0	0	0	0	0	0	0	0	0	0	0	0	0	0	0	0	0	0	0	0	0	0	0	0	0	0	0
Eif3s6-ps4	0	0	0	0	0	0	0	0	0	0	0	0	0	0	0	0	0	0	0	0	0	0	0	0	0	0	0	0	0	0	0	0	0	0	0	0	0	0	0	0	0	0	0	0	0	0	0	0	0
Eif4a-ps4	0	0	0	0	0	0	0	0	0	0	0.693147	0.693147	0	0	0.693147	1.09861	0.693147	0	0.693147	0	0.693147	0	0	0.693147	0.693147	0	0	0.693147	0.693147	0.693147	0	0	0	0	1.09861	0	0	0.693147	0.693147	1.38629	0.693147	0.693147	0	1.09861	0.693147	0	0.693147	0	0.693147
Eif4a1	1.09861	0	0	0	0.693147	0	2.19722	0	0	0.693147	1.38629	1.79176	0	0	1.60944	2.19722	1.60944	0	1.79176	0	1.38629	0.693147	0	1.60944	1.60944	3.09104	0	1.79176	1.38629	1.60944	0	0	0.693147	0.693147	2.3979	0	0	1.94591	1.60944	4.91265	4.93447	1.79176	0	2.30259	1.79176	0	1.79176	0	2.07944
Eif4a2	6.56103	0	0	0	4.75359	0	0	0	6.74993	5.23644	2.19722	5.82008	0	0	2.30259	6.6053	2.19722	0.693147	2.48491	0	6.61473	1.09861	0	6.90073	6.88755	1.60944	0	2.56495	2.19722	2.3979	0	0	1.09861	1.38629	3.21888	0	4.97673	2.70805	5.54908	3.46574	2.3979	2.56495	6.15698	3.13549	2.48491	0	2.56495	0	2.89037
Eif4a3	1.09861	0	0	0	0.693147	0	0	5.20949	0	0.693147	1.60944	1.79176	0	6.51619	1.60944	5.69709	1.60944	0	1.79176	0	1.38629	0.693147	0	1.79176	1.60944	1.09861	6.10032	6.34212	1.60944	1.79176	5.64191	0	0.693147	0.693147	2.48491	0	0	2.07944	1.79176	2.70805	5.72359	1.94591	5.90536	2.3979	1.79176	0	4.2485	6.72143	2.19722
Eif4a3l2	0	0	0	0	0	0	0	0	0	0	0	0	0	0.693147	0	0	0	0	0	0	0	0	0	0	0	0	0	0.693147	0	0	1.38629	0	0	0	0	0	0	0	0	0	0	0	0	0	0	0	0	0.693147	0
Eif4b	0.693147	0	0	0	0.693147	0	0	0	3.29584	0	1.09861	1.38629	0	0	1.09861	1.79176	1.09861	3.13549	1.38629	3.91202	1.09861	0	0	1.09861	1.09861	0.693147	0	1.38629	1.09861	1.38629	5.86079	0	0.693147	0.693147	1.94591	6.62141	0	1.60944	1.09861	2.19722	1.38629	1.38629	6.86485	1.94591	1.38629	0	7.11883	0	1.60944
Eif4e	1.09861	0	0	0	0.693147	0	0	0	0	0.693147	1.38629	1.60944	0	0	1.38629	2.07944	1.38629	0	1.60944	0	1.09861	0.693147	0	1.38629	1.38629	0.693147	6.56103	1.60944	1.38629	1.60944	0	0	0.693147	0.693147	2.30259	0	6.39526	1.79176	1.60944	2.48491	1.60944	1.60944	0	2.56495	6.01859	0	6.2653	0	1.94591
Eif4e2	1.09861	0	0	0	0.693147	0	5.47646	0	0	0.693147	1.38629	1.60944	0	0	1.38629	1.94591	1.38629	0	1.60944	3.4012	1.09861	0.693147	0	1.38629	1.38629	0.693147	0	1.60944	1.38629	1.38629	0	0	0.693147	0.693147	2.19722	0	0	1.79176	5.8999	2.3979	5.18739	1.60944	0	2.07944	1.60944	0	1.60944	0	1.79176
Eif4e3	6.24998	0	0	0	0	0	0	0	0	0	0	0	0	0	0	4.39445	0	0	0	0	0	0	0	0	0	0	0	0	0	0	0	4.47734	0	0	0	0	0	0	0	0	0	0	0	0	0	0	0	0	0
Eif4ebp1	0	0	0	0	0	0	0	0	0	0	0	0	0	0	0	0	0	0	0	4.76217	4.95583	0	0	0	0	0	4.61512	0	0.693147	0	0	0	2.07944	0	0	0	4.52179	0	0	0.693147	0	0	0	0	0	0	0	0	0
Eif4ebp2	0	0	0	0	0	0	0	0	0	0	0.693147	0.693147	3.85015	0	0.693147	0.693147	0.693147	3.52636	1.09861	3.04452	0	0	0	0.693147	0.693147	3.8712	0	0.693147	0.693147	0.693147	0	0	0	0	1.09861	0	0	0.693147	0.693147	1.09861	0.693147	0.693147	0	1.09861	0.693147	0	0.693147	0	0.693147
Eif4enif1	0	0	0	0	0	0	0	0	0	0	0.693147	0.693147	6.63988	0	7.14441	0.693147	0.693147	0	0.693147	4.18965	0	0	0	7.0775	0.693147	0	0	0.693147	0.693147	0.693147	0	5.17615	0	0	1.09861	6.40357	0	0.693147	0.693147	1.38629	0.693147	0.693147	0	1.09861	0.693147	0	0.693147	0	0.693147
Eif4g1	0.693147	0	0	0	0	0	0	0	0	0	0.693147	0.693147	0	0	0.693147	1.09861	0.693147	0	0.693147	0	0.693147	0	0	1.79176	0.693147	0.693147	0	1.09861	0.693147	0.693147	0	0	0	0	1.38629	0	0	1.09861	0.693147	1.60944	0.693147	1.09861	4.58497	1.38629	1.09861	0	1.09861	0	3.09104
Eif4g2	1.79176	0	0	5.40268	1.38629	0	0	0	0	1.09861	2.07944	6.2691	6.28413	0	2.19722	2.83321	2.07944	0	2.3979	0	1.94591	6.63726	6.9976	2.30259	2.07944	1.60944	6.52209	6.54679	3.21888	2.83321	3.17805	4.79579	1.09861	1.38629	3.09104	5.95584	5.17048	7.32119	5.81711	3.3322	2.30259	2.48491	0	3.04452	3.09104	0	2.48491	0	2.77259
Eif4g3	0.693147	0	0	0	0.693147	0	0	0	0	0	0.693147	1.09861	0	0	1.09861	1.38629	0.693147	0	1.09861	0	0.693147	0	0	1.09861	6.5903	0.693147	3.2581	1.09861	0.693147	1.09861	0	0	0	0.693147	1.60944	0	0	1.09861	3.97029	1.79176	5.32301	1.09861	0	1.60944	1.09861	0	1.09861	0	1.38629
Eif4h	0.693147	0	0	0	0.693147	0	0	0	0	0	1.09861	1.38629	0	0	1.09861	1.79176	1.09861	0	1.38629	0	1.09861	0	0	1.09861	1.09861	0.693147	0	1.38629	1.09861	1.09861	0	0	0.693147	0.693147	1.94591	0	0	1.60944	1.09861	2.19722	1.38629	1.38629	0	1.94591	1.38629	0	1.38629	0	1.60944
Eif5	1.79176	0	0	4.7362	5.03044	0	0	0	0	5.743	2.19722	5.17048	0	0	2.30259	5.40717	2.30259	5.54908	2.48491	0	5.3033	5.26269	0	2.3979	2.19722	1.60944	6.18208	2.63906	6.80128	2.3979	4.7362	0	6.40026	5.8522	3.2581	7.23921	0	2.77259	2.3979	3.49651	2.48491	2.56495	0	3.17805	5.50126	0	2.63906	0	2.89037
Eif5a	6.1181	5.09375	0	0	1.38629	0	0	0	0	1.09861	3.3322	2.48491	0	0	2.30259	2.99573	2.30259	5.61313	2.48491	0	5.55683	5.40717	5.3033	2.3979	6.07993	1.60944	0	4.62497	5.52146	2.3979	4.98361	0	5.30827	1.38629	3.2581	5.81114	5.26786	6.20456	5.97126	3.49651	2.48491	5.92426	0	3.17805	5.92158	5.70711	2.63906	0	5.63479
Eif5al3-ps	0	0	0	0	0	0	0	0	0	0	0	0	0	0	0	0	0	0	0	0	0	0	0	0	0	0	0	0	0	0	0	0	0	0	0	0	0	0	0	0	0	0	0	0	0	0	0	0	0
Eif5b	1.09861	0	0	0	0.693147	0	0	1.60944	0	0.693147	1.38629	2.30259	0	0	6.19644	1.94591	1.38629	0	1.38629	0	1.09861	0.693147	0	5.21494	1.38629	0.693147	0	4.11087	1.38629	1.38629	0	0	0.693147	0.693147	2.19722	0	0	1.79176	1.38629	2.3979	1.38629	1.60944	0	3.49651	1.60944	2.70805	1.60944	0	2.63906
Eif6	1.09861	0	0	5.15329	0.693147	0	0	0	0	0.693147	1.38629	1.79176	0	0	1.60944	2.19722	1.60944	0	1.79176	0	1.38629	0.693147	0	1.60944	1.38629	1.09861	0	1.79176	1.38629	1.60944	0	0	0.693147	0.693147	2.3979	0	3.7612	1.94591	1.60944	2.63906	5.87493	1.79176	0	2.30259	2.83321	0	1.79176	0	2.07944
Eipr1	0	6.30628	0	0	0	0	0	0	0	0	0	0.693147	0	0	0.693147	0.693147	0	0	0.693147	0	0	0	0	0.693147	6.07993	0	0	0.693147	0	0.693147	0	0	0	0	0.693147	0	0	0.693147	0.693147	1.09861	0.693147	0.693147	5.99894	0.693147	0.693147	0	0.693147	0	0.693147
Elavl1	0.693147	0	0	0	0.693147	0	0	0	0	0	1.09861	1.38629	0	0	1.09861	1.60944	1.09861	0	1.38629	0	5.49306	0	0	5.15329	1.09861	0.693147	0	1.38629	1.09861	1.09861	0	6.02828	0.693147	0.693147	1.94591	0	0	1.38629	1.09861	3.63759	1.09861	1.38629	0	1.79176	1.38629	0	1.38629	0	1.60944
Elf1	1.60944	5.36598	0	0	1.09861	0	0	0	0	0.693147	1.94591	2.19722	5.73334	0	2.07944	2.70805	1.94591	0	2.19722	5.14749	1.79176	0.693147	0	2.07944	5.35659	1.38629	0	2.30259	1.94591	2.19722	0	0	1.09861	1.09861	2.94444	0	0	7.07665	5.42935	3.17805	2.19722	2.30259	0	6.4677	2.30259	0	2.30259	0	2.63906
Elf2	0.693147	0	0	0	0	0	3.85015	0	0	0	0.693147	0.693147	0	0	0.693147	1.09861	0.693147	0	0.693147	0	0.693147	0	0	0.693147	0.693147	0	0	0.693147	0.693147	5.18178	2.63906	0	0	0	1.38629	0	0	0.693147	0.693147	1.38629	0.693147	0.693147	0	1.09861	0.693147	0	0.693147	0	1.09861
Elf4	0	0	0	0	0	0	0	7.14598	0	0	0	0	0	0	0	0.693147	0	0	0	6.25575	0	0	0	0	0	0	0	0	0	0	0	1.60944	2.94444	0	0.693147	0	0	0	0	0.693147	0	0	0	0.693147	0	0	0	0	0.693147
Elk3	0	0	0	0	0	0	0	0	0	0	0.693147	0.693147	0	0	0.693147	1.09861	0.693147	0	0.693147	0	0.693147	0	0	0.693147	0.693147	0	0	0.693147	0.693147	0.693147	0	0	0	0	1.09861	0	0	0.693147	0.693147	1.38629	0.693147	0.693147	0	1.09861	0.693147	0	0.693147	0	1.09861
Elk4	0.693147	0	0	0	0	0	0	0	0	0	0.693147	1.09861	0	0	6.74993	1.38629	0.693147	0	5.7589	0	0.693147	0	0	1.09861	0.693147	0.693147	0	1.09861	0.693147	1.09861	0	0	5.53339	3.68888	1.60944	0	0	1.09861	1.09861	2.99573	1.09861	1.09861	0	1.60944	1.09861	0	1.09861	0	1.38629
Ell	0	0	0	0	0	0	0	0	0	0	0	0	0	0	0	0	0	0	0	0	0	0	0	0	0	0	0	0	0	0	0	0	0	0	0.693147	0	0	0	0	0.693147	0	0	0	0	0	0	0	0	0
Ell2	0	0	0	0	0	0	0	0	0	0	0	0.693147	0	0	0	0.693147	0	0	0.693147	0	0	0	0	0.693147	0	0	0	0.693147	0	0.693147	0	0	0	0	0.693147	0	0	0.693147	0.693147	1.09861	0.693147	0.693147	0	0.693147	0.693147	0	0.693147	0	0.693147
Elmo1	1.79176	0	6.10032	0	5.76519	6.40853	5.61677	0	0	1.09861	2.19722	4.49981	6.11589	0	2.30259	6.40688	2.19722	0	2.3979	3.78419	1.94591	1.09861	6.63463	7.32119	2.19722	5.98896	1.60944	2.56495	6.14633	2.3979	0	0	1.09861	2.07944	3.17805	6.13773	0	6.94216	2.30259	6.96791	6.00881	2.48491	6.11368	6.82763	3.7612	0.693147	2.56495	0	6.29342
Elmo2	0	0	0	0	0	0	0	0	0	0	0	0	0	0	0	0	0	0	0	0	0	0	0	0	0	0	0	0	0	0	0	0	0	0	0	0	0	0	0	0.693147	0	0	0	0	0	0	0	0	0
Elmsan1	0	0	0	0	0	0	0	0	0	0	0.693147	0.693147	0	0	0.693147	1.09861	0.693147	0	0.693147	0	0.693147	0	0	0.693147	0.693147	0	0	0.693147	0.693147	0.693147	1.09861	0	0	0	1.09861	0	0	0.693147	0.693147	1.38629	0.693147	0.693147	0	1.09861	0.693147	0	0.693147	0	1.09861
Eloa	0.693147	0	0	0	0	0	0	0	0	0	0.693147	0.693147	0	0	0.693147	1.09861	0.693147	0	0.693147	0	0.693147	0	0	0.693147	0.693147	0	0	0.693147	0.693147	0.693147	0	0	0	0	1.38629	0	0	0.693147	0.693147	1.38629	0.693147	0.693147	0	1.09861	0.693147	0	0.693147	0	1.09861
Elob	4.8752	4.15888	0	4.72739	1.38629	0	3.78419	4.40672	1.94591	1.09861	4.5326	2.48491	0	3.46574	2.30259	4.38203	3.2581	3.09104	3.55535	4.23411	3.55535	3.71357	4.56435	5.37528	2.19722	4.12713	3.78419	5.05625	4.17439	3.91202	3.68888	4.29046	4.44265	3.82864	5.43372	3.63759	3.46574	2.77259	2.3979	3.46574	4.34381	5.2832	0	3.17805	2.56495	3.82864	5.0689	0	3.8712
Eloc	1.38629	0	4.55388	4.78749	0.693147	0	0	4.2485	0	0.693147	1.60944	4.49981	1.09861	0	1.60944	3.29584	1.60944	0	1.79176	0	1.38629	0.693147	0	1.79176	1.60944	1.09861	0	1.94591	1.60944	1.79176	0	0	0.693147	1.09861	2.56495	3.85015	4.99043	2.07944	4.77068	2.77259	3.7612	4.72739	3.89182	2.48491	1.94591	0	4.78749	0	2.19722
Elof1	0.693147	0	0	0	0	0	0	0	0	0	0.693147	1.09861	0	0	0.693147	1.38629	0.693147	0	1.09861	0	0.693147	0	0	1.09861	0.693147	0.693147	0	1.09861	0.693147	1.09861	0	0	0	0	1.60944	0	0	1.09861	1.09861	1.79176	1.09861	1.09861	0	1.60944	1.09861	0	1.09861	0	1.38629
Elovl1	0.693147	0	0	0	0	0	0	0	0	0	0.693147	0.693147	0	0	0.693147	1.09861	0.693147	0	0.693147	0	0.693147	0	0	0.693147	0.693147	0	0	0.693147	0.693147	0.693147	0	0	0	0	1.38629	0	0	1.09861	0.693147	1.60944	0.693147	0.693147	0	1.38629	0.693147	0	0.693147	0	1.09861
Elovl5	0.693147	0	0	0	0.693147	0	0	0	0	0	1.09861	1.38629	0	0	1.09861	1.60944	1.09861	0	1.38629	0	1.09861	0	0	1.09861	1.09861	0.693147	0	5.20401	1.09861	1.09861	0	0	0.693147	0.693147	1.94591	0	0	1.38629	7.02465	2.07944	1.09861	1.38629	0	1.79176	1.38629	0	1.38629	0	1.60944
Elp2	0	0	0	0	0	0	0	0	0	0	0	0.693147	0	0	7.41457	0.693147	0	0	0.693147	0	0	0	0	0.693147	0	0	1.09861	0.693147	0	0.693147	0	0	0	0	0.693147	0	0	0.693147	0.693147	1.09861	4.85981	0.693147	0	0.693147	0.693147	0	0.693147	0	4.94876
Elp3	0	0	0	0	0	0	0	0	0	0	0	0	0	0	0	0.693147	0	0	0	0	0	0	0	0	0	0	0	0	0	0	0	0	0	0	0.693147	0	0	0	0	0.693147	0	0	0	0.693147	0	0	0	0	0.693147
Elp5	0	0	0	0	0	0	0	0	0	0	0.693147	0.693147	0	0	0.693147	1.09861	0.693147	0	0.693147	0	0.693147	0	0	0.693147	0.693147	0	5.94803	0.693147	0.693147	6.30262	0	0	0	0	1.09861	0	0	0.693147	0.693147	1.38629	0.693147	0.693147	0	1.09861	0.693147	0	0.693147	0	0.693147
Emb	1.60944	5.96615	0	0	1.09861	0	0	0	0	0.693147	1.94591	2.19722	0	0	2.63906	2.63906	1.94591	0	2.19722	0	1.79176	0.693147	0	2.07944	1.94591	1.38629	6.16542	6.32257	1.94591	2.07944	0	0	1.09861	1.09861	2.89037	0	0	2.3979	2.07944	3.13549	2.19722	2.30259	0	2.83321	2.19722	0	2.30259	0	2.56495
Emc1	0	0	0	0	0	0	0	0	0	0	0	0	0	0	0	0	0	0	0	0	0	0	0	0	0	0	0	0	0	0	0	0	0	0	0	0	0	0	0	0	0	0	0	0	0	0	0	0	0
Emc10	0.693147	0	0	0	0.693147	0	0	0	0	6.07993	5.81711	1.38629	0	0	1.09861	5.26269	1.09861	6.54535	1.38629	0	5.82895	0	4.81218	1.09861	1.09861	0.693147	5.16479	1.38629	1.09861	1.09861	0	5.28827	0.693147	5.04343	1.94591	3.13549	0	1.38629	1.09861	2.07944	1.38629	1.38629	5.4161	1.79176	1.38629	0	1.38629	0	4.5326
Emc2	0.693147	0	0	4.94164	0	0	0	0	0	0	0.693147	0.693147	0	0	6.53524	1.09861	0.693147	0	0.693147	0	0.693147	0	0	0.693147	0.693147	0	0	0.693147	0.693147	0.693147	0	0	0	0	1.38629	0	0	1.09861	0.693147	1.60944	0.693147	0.693147	0	1.38629	0.693147	0	0.693147	0	1.09861
Emc3	0.693147	0	0	5.73657	0.693147	0	0	0	0	0.693147	1.09861	1.38629	0	0	1.38629	1.79176	1.09861	0	1.38629	0	1.09861	0.693147	0	1.38629	1.09861	0.693147	0	1.38629	6.32257	1.38629	0	0	0.693147	0.693147	2.07944	0	5.92693	1.60944	1.38629	2.19722	1.38629	1.38629	0	1.94591	1.38629	0	6.00389	0	1.79176
Emc4	0.693147	0	5.14166	5.86363	0.693147	0	0	0	0	0	1.09861	1.38629	5.826	0	1.09861	1.79176	1.09861	0	1.38629	0	1.09861	0	5.55683	1.09861	1.09861	0.693147	0	1.38629	1.09861	1.09861	0	0	0.693147	0.693147	1.94591	0	0	1.60944	1.09861	2.07944	1.38629	1.38629	0	1.79176	1.38629	0	1.38629	0	1.60944
Emc6	0.693147	0	0	0	5.64191	0	4.95583	0	4.55388	0	1.09861	1.09861	0	0	1.09861	1.60944	1.09861	0	1.09861	0	0.693147	0	5.95064	1.09861	1.09861	0.693147	0	1.38629	1.09861	1.09861	0	0	0	0.693147	1.79176	0	4.62497	1.38629	1.09861	2.07944	1.09861	1.38629	0	1.79176	1.38629	0	1.38629	0	1.60944
Emc7	0.693147	0	0	0	0.693147	0	0	0	0	0	1.09861	1.38629	0	6.39859	1.09861	1.79176	1.09861	0	6.42811	0	1.09861	0	0	1.38629	1.09861	0.693147	5.68698	1.38629	1.09861	5.98394	0	0	0.693147	0.693147	1.94591	0	2.19722	1.60944	1.38629	2.19722	1.38629	1.38629	0	1.94591	1.38629	0	1.38629	0	1.60944
Emc8	0	0	0	0	0	0	0	0	0	0	0	0.693147	0	0	0.693147	0.693147	0.693147	0	0.693147	0	0	0	0	0.693147	0.693147	0	0	0.693147	0	0.693147	0	0	0	0	1.09861	0	0	0.693147	0.693147	1.09861	0.693147	0.693147	0	0.693147	0.693147	0	0.693147	0	0.693147
Emc9	0	0	0	0	0	0	0	0	0	0	0.693147	0.693147	0	0	0.693147	1.09861	0.693147	0	5.66988	0	0.693147	5.1985	0	0.693147	0.693147	0	0	0.693147	0.693147	0.693147	0	0	0	0	1.09861	0	0	0.693147	0.693147	1.38629	0.693147	0.693147	0	1.09861	5.12396	0	0.693147	5.65249	0.693147
Emd	0	0	0	0	0	0	0	5.65249	0	0	0	0.693147	0	0	0.693147	0.693147	0.693147	0	0.693147	0.693147	0	0	0	0.693147	0.693147	0	0	0.693147	0	1.09861	0	0	0	0.693147	1.09861	0	0	1.09861	0.693147	1.09861	0.693147	0.693147	0.693147	1.38629	2.70805	0	0.693147	0	0.693147
Eme2	0	0	0	0	0	0	0	1.09861	6.40853	0	0	0.693147	0	0	0	0.693147	6.46147	4.04305	0.693147	0	0	0	0	0.693147	0	0	0	0.693147	1.94591	0.693147	0	0	0	0	0.693147	0	0	0.693147	0.693147	1.09861	0.693147	0.693147	0	0.693147	0.693147	0	0.693147	0	0.693147
Emg1	1.79176	0	6.04737	0	5.273	0	6.14419	0	0	7.26403	6.65028	5.88053	6.03069	0	2.19722	2.83321	2.07944	5.75574	2.3979	0	1.94591	1.09861	0	6.12687	2.07944	1.60944	6.31173	2.48491	2.07944	2.30259	0	0	1.09861	1.38629	6.91771	0	0	2.63906	2.30259	3.3322	2.30259	2.48491	0	3.04452	2.3979	0	6.10256	0	2.77259
Eml3	0	0	0	0	0	0	0	0	0	0	0	0.693147	0	0	0	0.693147	0	0	0.693147	0	0	0	0	0.693147	0	0	0	0.693147	0	0.693147	0	0	0	0	0.693147	0	0	0.693147	0.693147	1.09861	0.693147	0.693147	0	0.693147	0.693147	0	0.693147	0	0.693147
Eml4	0	0	0	0	0	0	0	0	0	0	0	0	0	0	0	0	0	0	0	0	0	0	0	0	0	0	0	0	0	0	0	0	0	0	0.693147	0	0	0	0	0.693147	0	0	0	0.693147	0	0	0	0	0
Emp3	1.60944	0	0	4.82831	1.09861	0	0	0	0	0.693147	1.94591	2.19722	0	0	2.07944	4.59512	1.94591	0	2.19722	0	1.79176	4.29046	0	2.07944	1.94591	5.72359	3.52636	4.74493	1.94591	2.19722	0	5.50126	1.09861	5.1358	6.1506	0	5.2575	5.29832	2.19722	3.80666	2.19722	2.30259	4.41884	2.89037	4.06044	0	2.3979	0	2.63906
Emsy	0	0	0	0	0	0	0	0	0	0	0	0	0	0	0	0	0	0	0	0	0	0	0	0	0	0	0	0	0	0	0	0	0	0	0.693147	0	0	0	0	0.693147	0	0	0	0	0	0	0	0	0
Endod1	0	0	0	0	0	0	0	0	0	0	0	0	0	0	3.29584	0.693147	0	0	0	1.60944	0	0	0	0	0	0	0	0.693147	0	0	0.693147	0	0	0	0.693147	0	0	0.693147	0	0.693147	0	0	0	1.94591	7.18235	0	0.693147	0	0.693147
Eno1	5.42935	0	6.74876	4.33073	1.38629	0	0	0	0	1.38629	2.19722	4.60517	0	5.45532	2.30259	2.99573	2.30259	5.44242	2.48491	0	1.94591	1.09861	0	5.4848	2.19722	5.51343	6.01372	2.63906	5.19296	5.48064	5.8522	0	1.09861	1.38629	3.2581	0	5.45104	2.77259	2.3979	3.49651	2.48491	2.56495	4.89035	3.17805	2.56495	0	2.63906	0	2.89037
Eno1b	5.55683	0	6.79459	4.15888	1.38629	0	0	0	0	1.09861	2.19722	5.03695	0	5.50126	2.30259	2.99573	2.30259	5.52943	2.48491	0	1.94591	1.09861	0	5.07517	2.19722	5.35186	6.1591	2.63906	5.09375	5.60212	5.92426	0	1.09861	1.38629	3.2581	0	5.60212	2.77259	2.3979	3.49651	2.48491	2.56495	5.25227	3.17805	2.56495	0	2.63906	0	2.89037
Enpp1	0	0	0	0	0	0	0	0	0	0	0	0	0	0	0	0	0	0	0	0	0	0	0	0	0	0	0	0	0	0	0	0	0	0	0	0	0	0	0	0	0	0	0	0	0	0	0	0	0
Ensa	1.09861	0	0	0	0.693147	0	0	0	0	7.12769	1.09861	1.38629	0	5.8999	1.38629	1.94591	1.38629	0	1.38629	0	1.09861	0.693147	0	1.38629	1.38629	0.693147	5.47227	1.60944	1.09861	1.38629	5.0689	0	0.693147	0.693147	2.07944	5.21494	0	1.60944	1.38629	2.89037	1.38629	1.60944	5.55296	2.07944	1.38629	0	1.60944	0	1.79176
ENSMUSG00000097971	4.58497	0	0	0	3.91202	0	0	0	0	2.63906	1.60944	1.79176	0	5.07517	4.26268	2.30259	1.60944	0	1.79176	4.14313	2.30259	0.693147	5.77144	1.79176	1.60944	1.09861	0	1.94591	1.60944	1.79176	0	0	0.693147	1.09861	2.56495	0	4.30407	2.07944	1.79176	3.2581	1.79176	1.94591	0	2.48491	1.94591	0	1.94591	0	2.19722
ENSMUSG00000098178	0.693147	0	0	0	0	0	0	0	0	0	0.693147	0.693147	0	0	0.693147	1.09861	0.693147	0	0.693147	0	0.693147	0	0	0.693147	0.693147	2.19722	0	0.693147	0.693147	0.693147	1.09861	0	0	0	1.38629	0	1.09861	1.09861	0.693147	1.60944	0.693147	0.693147	0	4.27667	0.693147	0	0.693147	0	1.09861
ENSMUSG00000105361	7.74803	7.94165	7.50604	6.8742	6.69703	8.28803	7.63675	8.27614	7.51152	7.61184	7.71602	8.09621	7.50384	7.3473	7.36391	7.2724	7.65302	8.0087	8.5984	7.84385	6.81344	7.74197	8.30449	8.62281	7.62949	8.01069	7.65634	7.43485	7.85864	7.56579	7.63916	7.36708	7.38771	7.44015	7.15696	7.41276	7.92008	7.60589	8.18674	8.62981	8.01599	7.85127	7.28001	8.59619	7.74716	7.17625	7.75191	7.77065	7.69029
ENSMUSG00000118577	0	0	0	0	0	0	0	0	0	0	0	0	0	0	0	0	0	0	0	0	0	0	0	0	0	0	0	0	0	0	0	0	0	0	0	0	0	0	0	0	0	0	0	0	0	0	0	0	0
Entpd1	0	0	0	0	0	0	0	0	0	0	0	0.693147	0	0	0.693147	0.693147	1.38629	0	0.693147	0	0	0	0	0.693147	0.693147	0	0	0.693147	0	0.693147	3.97029	0	0	0	1.09861	0	0	0.693147	0.693147	1.09861	0.693147	0.693147	0	0.693147	0.693147	0	0.693147	0	0.693147
Entpd5	0	0	0	0	0	0	0	0	0	0	0	0	0	0	0	0	0	0	0	0	0	0	0	0	0	0	0	0	0	0	0	0	0	0	0	0	0	0	0	0	0	0	0	0	0	0	0	0	0
Entpd6	0	0	0	0	0	0	0	0	0	0	0	0	0	0	0	0	0	0	0	0	0	0	0	0	0	0	0	0	0	0	0	0	0	0	0	0	0	0	0	0	0	0	0	0	0	0	0	0	0
Entr1	0.693147	0	0	0	0.693147	0	0	0	0	6.29895	1.09861	1.09861	0	0	1.09861	1.60944	1.09861	0	1.09861	0	0.693147	0	0	1.09861	1.09861	0.693147	5.77144	1.09861	1.09861	1.09861	6.34036	0	6.78672	0.693147	1.79176	0	0	1.38629	1.09861	1.94591	1.09861	1.09861	0	1.60944	1.09861	0	1.09861	0	1.38629
Eny2	1.09861	0	0	0	4.23411	4.92725	0	4.68213	0	0.693147	1.38629	1.60944	4.98361	0	1.38629	2.07944	1.38629	0	4.99721	0	4.56435	0.693147	0	1.60944	1.38629	1.09861	0	1.79176	1.38629	1.60944	0	0	4.89784	0.693147	2.30259	4.69135	5.03044	1.79176	1.60944	2.48491	1.60944	1.60944	0	2.19722	1.60944	0	1.79176	0	1.94591
Ep300	0.693147	0	0	4.77068	0	0	0	0	0	0	0.693147	1.09861	0	0	0.693147	1.38629	0.693147	0	1.09861	3.80666	0.693147	0	0	0.693147	0.693147	0.693147	0	1.09861	0.693147	0.693147	5.97889	0	0	0	1.38629	0	0	1.09861	0.693147	1.60944	0.693147	1.09861	0	1.38629	1.09861	0	1.09861	0	1.09861
Ep400	0.693147	0	0	0	0.693147	6.4151	5.11799	6.73697	0	0	1.09861	4.21951	0	0	1.09861	1.79176	1.09861	0	1.38629	0	1.09861	5.24702	0	1.38629	1.09861	1.09861	0	1.38629	1.09861	1.38629	0	0	0.693147	0.693147	1.94591	0	0	1.60944	1.38629	2.19722	1.38629	1.38629	0	1.94591	4.77068	0	1.38629	0	1.60944
Epb41	0	0	0	0	0	0	0	0	0	0	0	0	0	0	0	0	0	0	0	0	0	0	0	0	0	0	0	0	0	0	0	0	0	0	0	0	0	0	0	0.693147	0	0	0	0	0	0	0	0	0
Epc1	0	0	0	0	0	0	0	0	0	0	0.693147	0.693147	0	0	0.693147	1.09861	0.693147	0	0.693147	0	0.693147	0	2.63906	0.693147	0.693147	0	0	4.21951	4.82028	0.693147	0	0	0	0	1.09861	0	0	0.693147	0.693147	1.38629	0.693147	0.693147	0	4.39445	0.693147	0	0.693147	0	2.07944
Ephx1	1.09861	0	0	0	0.693147	0	0	0	0	4.59512	1.60944	1.79176	0	0	1.60944	2.30259	1.60944	0	1.79176	0	1.38629	0.693147	0	6.33328	1.60944	1.09861	0	1.94591	3.21888	1.79176	0	0	0.693147	0.693147	2.48491	0	0	2.07944	1.79176	2.70805	1.79176	1.94591	0	2.3979	6.02828	0	1.94591	0	2.19722
Epn1	0	0	0	0	0	0	0	0	0	0	0	0	0	0	0	0	0	0	0	0	0	0	0	0	0	0	0	0	0	0	0	0	0	0	0	0	0	0	0	0	0	0	0	0	0	0	0	0	0
Eprs	0.693147	0	0	0	0	0	0	0	0	0	0.693147	1.09861	4.31749	0	5.78074	1.38629	0.693147	0	1.09861	0	0.693147	0	0	1.09861	0.693147	0.693147	0	1.09861	0.693147	1.09861	5.98645	0	0	0	1.60944	0	0	1.09861	6.71538	1.79176	1.09861	1.09861	0	1.60944	1.09861	0	1.09861	0	1.38629
Eps15	0	0	0	0	0	0	0	0	0	0	0.693147	0.693147	0	0	0.693147	1.09861	0.693147	0	0.693147	0	0.693147	0	0	0.693147	0.693147	0	0	0.693147	0.693147	0.693147	0	0	0	0	1.09861	0	0	0.693147	0.693147	1.38629	0.693147	0.693147	0	1.09861	0.693147	0	0.693147	0	1.09861
Eps15l1	0	0	0	0	0	0	0	0	0	0	0	0	0	0	0	0.693147	0	0	0	0	0	0	0	0	0	0	0	0.693147	0	0	0	0	0	0	0.693147	0	0	0.693147	0	0.693147	0	0	0	0.693147	0	0	0.693147	0	0.693147
Epsti1	0	0	0	0	0	0	0	0	0	0	0.693147	0.693147	0	0	0.693147	0.693147	0.693147	0	0.693147	0	0	0	0	0.693147	0.693147	0	0	0.693147	0.693147	0.693147	0	0	0	0	1.09861	0	0	0.693147	0.693147	1.09861	0.693147	0.693147	0	1.09861	0.693147	0	0.693147	0	0.693147
Erap1	0	0	0	0	0	0	0	0	0	0	0	0.693147	0	0	0	0.693147	0	0	0.693147	0	0	0	0	0.693147	0	0	0	0.693147	0	0.693147	0	0	0	0	0.693147	0	0	0.693147	0.693147	1.09861	0.693147	0.693147	0	0.693147	0.693147	0	0.693147	0	0.693147
Erbin	0.693147	0	0	0	0.693147	0	0	0	0	0.693147	1.09861	1.38629	0	6.12249	1.09861	1.79176	1.09861	0	1.38629	0	1.09861	0	0	1.38629	1.09861	0.693147	0	1.38629	1.09861	1.38629	0	5.86363	0.693147	0.693147	2.07944	0	0	6.39024	1.38629	2.19722	1.38629	1.38629	0	1.94591	5.4161	0	1.38629	0	1.79176
Erc1	0	0	0	0	0	0	0	0	0	0	0	0	0	0	0	0.693147	0	0	0	0	0	0	0	0	0	0	0	0.693147	0	0	0	0	0	0	0.693147	0	0	0.693147	0	0.693147	0	0	0	0.693147	0	0	0.693147	0	0.693147
Ercc1	0	0	0	0	0	0	0	0	0	0	0	0	0	0	0	0.693147	0	0	0	0	0	0	0	0	0	0	0	0.693147	0	0	0	0	0	0	0.693147	0	0	0.693147	0	0.693147	0	0.693147	0	0.693147	0.693147	0	0.693147	0	0.693147
Ercc3	0	0	0	0	0	0	0	0	0	0	0	0	0	0	0	0.693147	0	0	0	0	0	0	0	0	0	0	0	0	0	0	0	0	0	0	0.693147	0	0	0	0	0.693147	0	0	0	0.693147	0	0	0	0	0
Ercc4	0	0	0	0	0	0	0	0	0	0	0	0	0	0	0	0.693147	0	0	0	0	0	0	0	0	0	0	0	0	0	0	0	0	0	0	0.693147	0	0	0	0	0.693147	0	0	0	0.693147	0	0	0	0	0
Ercc5	0	0	0	0	0	0	0	0	0	0	0	0	0	0	0	0	0	0	0	0	0	0	0	0	0	0	0	0	0	0	0	0	0	0	0	0	0	0	0	0.693147	0	0	0	0	0	0	0	0	0
Ercc6l2	0	0	5.48894	0	0	0	0	0	2.07944	0	0	0.693147	0	0	0.693147	0.693147	0.693147	0	0.693147	0	0	0	5.39816	0.693147	0.693147	0	0	0.693147	0.693147	0.693147	0	0	0	0	1.09861	0	0	0.693147	0.693147	1.09861	0.693147	0.693147	0	0.693147	0.693147	0	0.693147	0	0.693147
Erdr1	0	0	0	0	0	0	0	0	0	0	0	0	0	0	0	0.693147	0	0	0	0	0	0	0	0	0	2.56495	0	0.693147	0	0	0	0	0	0	0.693147	0.693147	0	0.693147	0	0.693147	0	0	0	0.693147	0	0	0.693147	0	0.693147
Erdr1	1.38629	0	1.38629	2.89037	0.693147	0	0	0	0	4.36945	1.60944	1.79176	2.70805	0	1.79176	4.09434	1.60944	0	1.79176	0	1.38629	0.693147	0	2.30259	1.60944	4.34381	0	1.94591	1.60944	1.94591	0	0	0.693147	1.09861	2.56495	1.79176	0	2.07944	1.79176	3.89182	1.79176	1.94591	0	2.48491	1.94591	0	1.94591	0	2.19722
Erg28	0	0	0	0	0	0	0	0	0	0	0.693147	0.693147	0	0	0.693147	1.09861	0.693147	0	0.693147	0	0.693147	0	0	0.693147	0.693147	0	0	0.693147	0.693147	0.693147	0	0	0	0	1.09861	0	0	0.693147	0.693147	1.38629	0.693147	0.693147	0	1.09861	0.693147	0	0.693147	0	1.09861
Ergic1	0	1.60944	0	5.49306	0	0	0	0	0	0	0	0.693147	0	6.1203	0	0.693147	0	0	0.693147	0	0	0	0	0.693147	4.04305	0	0	0.693147	0	0.693147	0	0	0	0	0.693147	0	0	0.693147	0.693147	5.43808	0.693147	0.693147	0	0.693147	0.693147	0	0.693147	0	0.693147
Ergic2	0.693147	0	0	6.63463	0.693147	0	0	0	0	0	1.09861	1.09861	0	0	1.09861	1.60944	1.09861	0	1.09861	0	0.693147	0	0	1.09861	1.09861	0.693147	0	3.91202	1.09861	1.09861	0	0	0	0.693147	1.79176	0	0	1.38629	1.09861	2.07944	1.09861	1.09861	6.28972	1.79176	1.09861	0	1.38629	0	1.60944
Ergic3	1.09861	0	0	0	0.693147	0	0	0	5.76519	0.693147	1.38629	1.38629	0	0	1.38629	1.94591	1.38629	0	1.38629	0	1.09861	0.693147	0	1.38629	1.38629	0.693147	0	3.85015	5.90263	6.04737	0	0	0.693147	0.693147	2.19722	0	0	1.79176	1.38629	2.3979	1.38629	1.60944	0	2.07944	1.60944	0	1.60944	0	1.79176
Erh	1.60944	0	4.56435	0	3.66356	0	0	0	0	4.11087	1.94591	2.19722	0	4.18965	2.07944	2.63906	1.94591	4.15888	2.19722	0	4.49981	0.693147	4.26268	2.07944	4.5326	1.38629	2.56495	2.30259	3.8712	2.07944	4.98361	0	4.06044	1.09861	2.89037	0	0	4.57471	2.07944	3.09104	3.7612	2.19722	4.67283	2.83321	2.19722	0	4.23411	4.8828	2.56495
Eri1	0	0	0	0	0	0	0	0	0	0	0.693147	0.693147	2.56495	0	0.693147	1.09861	0.693147	0	0.693147	0	0.693147	1.09861	0	0.693147	6.62539	0	0	0.693147	0.693147	0.693147	0	0	0	0	1.09861	0	0	0.693147	0.693147	1.38629	0.693147	5.73334	0	1.09861	0.693147	0	0.693147	0	4.89035
Eri3	0	0	0	5.38907	0	0	0	0	0	6.33683	0	0	0	0	0	0	0	0	0	0	0	0	0	3.98898	0	0	0	0	0	0	0	0	0	0	0.693147	0	0	0	0	0.693147	0	5.76832	0	0.693147	0	0	0	0	0
Erich1	0	0	0	0	0	0	0	0	0	0	0	0	0	0	0	0.693147	0	0	0	0	0	0	0	0	0	0	0	0	0	0	0	0	0	0	0.693147	0	0	0.693147	0	0.693147	0	0	0	0.693147	0	0	0	0	0.693147
Erlec1	0.693147	0	4.11087	0	0	0	4.02535	0	0	0	0.693147	0.693147	0	0	0.693147	1.09861	0.693147	0	0.693147	0	3.55535	0	0	0.693147	0.693147	0	0	0.693147	0.693147	0.693147	5.61313	0	0	0	1.38629	0	3.55535	1.09861	0.693147	1.38629	0.693147	0.693147	0	1.09861	0.693147	0	0.693147	0	1.09861
Ermard	0	0	0	0	0	0	0	0	0	0	0	0.693147	0	0	0.693147	0.693147	0	0	0.693147	0	0	0	0	0.693147	0	0	0	0.693147	0	0.693147	0	0	0	0	0.693147	0	0	0.693147	0.693147	1.09861	0.693147	0.693147	0	0.693147	0.693147	0	0.693147	0	0.693147
Erp29	0	0	0	0	0	0	0	0	0	0	0.693147	0.693147	0	0	6.03309	0.693147	0.693147	0	0.693147	1.60944	0	0	0	4.91998	0.693147	0	0	0.693147	0.693147	0.693147	0	0	0	0	1.09861	0	0	0.693147	0.693147	1.09861	5.73657	0.693147	0	1.09861	0.693147	0	0.693147	0	0.693147
Erp44	0.693147	0	0	0	0.693147	7.16627	0	0	0	6.75809	1.09861	1.38629	0	0	1.38629	1.79176	1.09861	0	1.38629	0	1.09861	0.693147	0	1.38629	1.09861	0.693147	0	1.60944	1.09861	1.38629	0	0	0.693147	0.693147	2.07944	0	0	1.60944	1.38629	2.30259	1.38629	1.38629	0	1.94591	1.38629	0	1.60944	0	1.79176
Errfi1	0	0	0	0	0	0	0	0	0	0	0	0.693147	0	0	0	0.693147	0	0	0	0	0	0	0	0	0	0	0	0.693147	0	0	0	0	0	0	0.693147	0	0	0.693147	0	1.09861	0	0.693147	0	0.693147	0.693147	0	0.693147	0	0.693147
Esco1	1.09861	1.09861	0	0	0.693147	0	0	0	0	0.693147	1.38629	1.60944	0	0	1.38629	2.07944	1.38629	5.90536	1.60944	0	1.09861	0.693147	0	1.38629	1.38629	0.693147	0	1.60944	6.61338	1.60944	0	0	0.693147	0.693147	2.19722	0	0	1.79176	6.50877	2.48491	1.60944	1.60944	0	2.19722	1.60944	0	1.60944	0	1.94591
Esd	0.693147	0	0	0	0.693147	5.96871	0	0	0	0	5.93754	1.38629	0	0	1.09861	1.79176	1.09861	0	1.38629	0	1.09861	0	5.84932	1.94591	1.09861	0.693147	0	1.38629	1.09861	1.38629	0	5.44674	0.693147	0.693147	1.94591	0	0	1.60944	1.38629	2.48491	5.1985	1.38629	0	1.94591	1.38629	0	1.38629	0	1.60944
Esf1	0.693147	0	0	0	0	0	0	0	0	0	0.693147	0.693147	0	0	0.693147	1.09861	0.693147	0	0.693147	0	0.693147	0	0	0.693147	0.693147	0	0	0.693147	0.693147	0.693147	0	0	0	0	1.38629	0	0	1.09861	0.693147	1.60944	0.693147	0.693147	0	1.38629	0.693147	0	1.09861	0	1.09861
Espn	0	0	0	0	0	0	0	0	0	0	0	0	0	0	0	0	0	0	0	0	0	0	0	0	0	0	0	0	0	0	0	0	0	0	0	0	0	0	0	0	0	0	0	0	0	0	0	0	0
Ess2	0	0	6.56526	0	0	0	0	0	0	0	0	0	0	0	0	0.693147	0	0	0	0	0	0	0	0	0	0	0	0	0	0	0	6.03309	0	0	0.693147	0	0	0.693147	0	0.693147	0	0	0	6.45047	0	0	0	0	0.693147
Esyt1	5.64545	0	0	0	0	0	0	0	0	0	0.693147	1.09861	0	0	0.693147	1.38629	6.71296	0	1.09861	0	0.693147	0	0	0.693147	0.693147	0.693147	0	3.71357	0.693147	0.693147	0	0	0	0	1.60944	0	5.16479	1.09861	0.693147	1.79176	6.25575	1.09861	0	1.38629	1.09861	0	1.09861	0	1.09861
Esyt2	0.693147	0	0	0	0.693147	0	0	0	0	0	1.09861	6.63857	0	0	1.09861	1.60944	7.06305	0	1.09861	0	0.693147	0	0	1.09861	1.09861	0.693147	0	1.09861	1.09861	1.09861	6.19032	0	0	0.693147	1.79176	0	0	1.38629	1.09861	1.94591	1.09861	1.09861	4.44265	1.60944	1.09861	0	1.09861	0	1.38629
[truncated: 5,687 more rows]
[truncated: 270 more columns]
