# Supplementary material for: A T follicular helper cell origin for T regulatory type 1 cells
Source: Cell Mol Immunol. 2023 Mar 27;20(5):489–511. doi: 10.1038/s41423-023-00989-z (PMC10202951; doi:10.1038/s41423-023-00989-z)
Supplement: Supplementary file 10 — Database 9 [file 41423_2023_989_MOESM10_ESM.xlsx]

## Sheet: Sheet1
gene	TFH-like vs Tconv	TR1-like vs Tconv	Classification
Aamp	-0.0698214	0.529876	Inversely expressed genes in TR1-like and TFH-like vs Tconv
Abcb1a	0	4.25986	TR1-like specific genes
Abcf1	0.413186	-0.062574	Inversely expressed genes in TR1-like and TFH-like vs Tconv
Abcg1	-0.867952	-0.303157	Tconv specific genes
Abhd2	-0.110363	0	Other
Abi1	-0.664621	-0.665245	Tconv specific genes
Ablim1	-1.26058	-1.71946	Tconv specific genes
Abracl	-0.227917	0.106081	Inversely expressed genes in TR1-like and TFH-like vs Tconv
Acap1	-0.665532	-0.338183	Tconv specific genes
Acin1	-1.15035	-1.49179	Tconv specific genes
Acot2	-0.257727	-0.344118	Tconv specific genes
Acot7	0	2.0271	TR1-like specific genes
Acp5	-0.938015	0	Other
Actb	-0.16691	0.0925625	Inversely expressed genes in TR1-like and TFH-like vs Tconv
Actg1	0.168834	0.59724	Genes shared by TR1- and TFH-like
Actr2	-0.228838	-0.504977	Tconv specific genes
Actr3	-0.280624	0.34311	Inversely expressed genes in TR1-like and TFH-like vs Tconv
Adam10	1.43732	1.40176	Genes shared by TR1- and TFH-like
Adcy7	0	-0.802895	Other
Add1	-2.48205	-0.956807	Tconv specific genes
Add3	-2.10959	-1.74981	Tconv specific genes
Adgre5	-1.02689	-0.388319	Tconv specific genes
Adk	-1.20329	-0.845003	Tconv specific genes
Adrm1	-0.603613	-0.308258	Tconv specific genes
Adss	0	-0.273982	Other
Aebp2	0.767902	0.634903	Genes shared by TR1- and TFH-like
Aff1	-0.536618	-0.600133	Tconv specific genes
Ago2	0.321415	0	TFH-like specific genes
Ahnak	1.36212	1.80802	Genes shared by TR1- and TFH-like
Ahsa1	-0.567375	-0.17819	Tconv specific genes
AI413582	-1.09809	-0.45096	Tconv specific genes
AI467606	-0.678542	-0.873202	Tconv specific genes
AI662270	0.464546	0.446151	Genes shared by TR1- and TFH-like
Aip	-0.9703	-0.590246	Tconv specific genes
Ak2	-0.758	-0.442049	Tconv specific genes
Akap13	0	-0.255009	Other
Akap8	-0.114997	0.112141	Inversely expressed genes in TR1-like and TFH-like vs Tconv
Akap8l	0.130891	0.166218	Genes shared by TR1- and TFH-like
Akna	1.40711	0.978369	Genes shared by TR1- and TFH-like
Akr1a1	-0.767128	-0.515575	Tconv specific genes
Akr1b3	0.0518915	0.389697	Genes shared by TR1- and TFH-like
Aldoa	1.10561	0.802043	Genes shared by TR1- and TFH-like
Alkbh5	-0.211779	0	Other
Als2cl	-2.72163	-3.3422	Tconv specific genes
Amd1	-0.327681	-0.786229	Tconv specific genes
Anapc11	0.461648	0	TFH-like specific genes
Anapc13	0.196964	0.435887	Genes shared by TR1- and TFH-like
Anapc5	-1.96818	-1.43943	Tconv specific genes
Ankrd10	-0.106026	-0.763924	Tconv specific genes
Ankrd11	-1.11561	-1.1687	Tconv specific genes
Ankrd12	0.681143	0.423592	Genes shared by TR1- and TFH-like
Ankrd17	-0.218073	-0.134249	Tconv specific genes
Ankrd44	-0.953284	-0.822299	Tconv specific genes
Anp32b	0.523012	0.559401	Genes shared by TR1- and TFH-like
Anxa2	0	2.67014	TR1-like specific genes
Anxa5	-0.50552	0.51654	Inversely expressed genes in TR1-like and TFH-like vs Tconv
Anxa6	-0.969042	0.581106	Inversely expressed genes in TR1-like and TFH-like vs Tconv
Aopep	0	0.495541	TR1-like specific genes
Ap2a2	-1.37818	-1.38616	Tconv specific genes
Ap2m1	-0.385599	0.22659	Inversely expressed genes in TR1-like and TFH-like vs Tconv
Ap2s1	-0.459426	0.3141	Inversely expressed genes in TR1-like and TFH-like vs Tconv
Apbb1ip	-0.971918	-1.54253	Tconv specific genes
Apobec3	-0.167692	-0.662132	Tconv specific genes
Aprt	0	-0.135144	Other
Aqr	-0.628943	-1.26491	Tconv specific genes
Araf	-0.473823	-0.895501	Tconv specific genes
Arap2	0.597769	0	TFH-like specific genes
Arf1	-0.0565979	0.405421	Inversely expressed genes in TR1-like and TFH-like vs Tconv
Arf4	0.85195	1.3502	Genes shared by TR1- and TFH-like
Arf5	0.146928	0.240685	Genes shared by TR1- and TFH-like
Arf6	0.168551	0.33084	Genes shared by TR1- and TFH-like
Arglu1	-0.342794	-0.432976	Tconv specific genes
Arhgap15	-1.14992	-1.15764	Tconv specific genes
Arhgap25	0	-0.625937	Other
Arhgap30	0.0996151	0.199344	Genes shared by TR1- and TFH-like
Arhgap31	0.530655	0	TFH-like specific genes
Arhgap4	-0.096352	0.123316	Inversely expressed genes in TR1-like and TFH-like vs Tconv
Arhgap45	-0.882607	-1.00853	Tconv specific genes
Arhgap9	-1.01257	-0.289424	Tconv specific genes
Arhgdia	-0.226543	0.349315	Inversely expressed genes in TR1-like and TFH-like vs Tconv
Arhgdib	-0.510768	0.126888	Inversely expressed genes in TR1-like and TFH-like vs Tconv
Arhgef1	-1.14589	-1.28582	Tconv specific genes
Arhgef18	-3.02945	-3.9282	Tconv specific genes
Arhgef3	0.342009	0.397891	Genes shared by TR1- and TFH-like
Arid1a	-1.03201	-1.0354	Tconv specific genes
Arid4a	-1.0121	-1.34478	Tconv specific genes
Arid4b	-0.542692	-0.943454	Tconv specific genes
Arid5a	-2.32439	-1.72111	Tconv specific genes
Arid5b	-0.122649	-0.437533	Tconv specific genes
Arl4a	-0.103872	0	Other
Arl5b	-0.434319	-1.34516	Tconv specific genes
Arl6ip1	0	0.260264	TR1-like specific genes
Arpc1b	-0.150465	0.759027	Inversely expressed genes in TR1-like and TFH-like vs Tconv
Arpc2	0.0551643	0.509761	Genes shared by TR1- and TFH-like
Arpc3	1.22367	1.19347	Genes shared by TR1- and TFH-like
Arpc4	-0.538161	0.185502	Inversely expressed genes in TR1-like and TFH-like vs Tconv
Arpc5	-0.404375	-0.19107	Tconv specific genes
Arpc5l	-0.604298	0.319296	Inversely expressed genes in TR1-like and TFH-like vs Tconv
Arpp19	-0.330647	0.0686444	Inversely expressed genes in TR1-like and TFH-like vs Tconv
Arrdc1	-0.444089	-0.167349	Tconv specific genes
Art2a	3.09088	0	TFH-like specific genes
Art2b	2.52691	0	TFH-like specific genes
Asap1	0.490427	-0.227681	Inversely expressed genes in TR1-like and TFH-like vs Tconv
Asb2	3.28679	0	TFH-like specific genes
Ash1l	0	-0.369238	Other
Ass1	-0.657477	-1.02982	Tconv specific genes
Asxl2	-0.266427	-0.274743	Tconv specific genes
Atf4	0.71202	0.177693	Genes shared by TR1- and TFH-like
Atf7ip	-0.891013	-1.01922	Tconv specific genes
Atg3	-0.2242	-0.23485	Tconv specific genes
Atox1	0.0844509	0.38617	Genes shared by TR1- and TFH-like
Atp10d	-0.284878	-1.36546	Tconv specific genes
Atp11b	-1.4922	-1.34962	Tconv specific genes
Atp1b3	-1.84919	-1.41346	Tconv specific genes
Atp2b1	0.201327	0.0508215	Genes shared by TR1- and TFH-like
Atp5a1	-0.784474	0.150801	Inversely expressed genes in TR1-like and TFH-like vs Tconv
Atp5b	0.134241	0.34453	Genes shared by TR1- and TFH-like
Atp5c1	-0.166447	0.219071	Inversely expressed genes in TR1-like and TFH-like vs Tconv
Atp5d	0.837905	0.884039	Genes shared by TR1- and TFH-like
Atp5e	-0.0855066	0.173137	Inversely expressed genes in TR1-like and TFH-like vs Tconv
Atp5f1	0.147681	1.00645	Genes shared by TR1- and TFH-like
Atp5g1	-0.773415	-0.0868219	Tconv specific genes
Atp5g2	-0.105212	-0.0569212	Tconv specific genes
Atp5g3	-0.201417	-0.12574	Tconv specific genes
Atp5h	-0.261772	-0.431797	Tconv specific genes
Atp5j	-0.170367	0.143436	Inversely expressed genes in TR1-like and TFH-like vs Tconv
Atp5j2	-0.0533973	0.0893601	Inversely expressed genes in TR1-like and TFH-like vs Tconv
Atp5k	-0.665378	-0.158654	Tconv specific genes
Atp5l	-0.419002	0.69711	Inversely expressed genes in TR1-like and TFH-like vs Tconv
Atp5l2.ps	0	-0.104699	Other
Atp5md	0.824992	0.710556	Genes shared by TR1- and TFH-like
Atp5mpl	-0.406902	0	Other
Atp5o	0.312613	0.990777	Genes shared by TR1- and TFH-like
ATP6	0.5755	1.09673	Genes shared by TR1- and TFH-like
Atp6v0b	0	1.22245	TR1-like specific genes
Atp6v0c	0.376349	0.537213	Genes shared by TR1- and TFH-like
Atp6v0d1	-0.499017	-0.479352	Tconv specific genes
Atp6v0e	0.218144	0.564723	Genes shared by TR1- and TFH-like
Atp6v1d	0	0.122089	TR1-like specific genes
Atp6v1e1	-0.718529	-0.26665	Tconv specific genes
Atp6v1f	-0.118372	0.392147	Inversely expressed genes in TR1-like and TFH-like vs Tconv
Atp6v1g1	-0.399142	-0.189007	Tconv specific genes
ATP8	0.212001	0.789773	Genes shared by TR1- and TFH-like
Atpif1	0.17483	1.36048	Genes shared by TR1- and TFH-like
Atrx	-0.137804	-0.466729	Tconv specific genes
Atxn2l	0.343003	0.359542	Genes shared by TR1- and TFH-like
Atxn7l1	-0.0563668	-0.0712365	Tconv specific genes
Atxn7l3b	-0.638283	0.499061	Inversely expressed genes in TR1-like and TFH-like vs Tconv
AU020206	1.44074	1.09516	Genes shared by TR1- and TFH-like
Aup1	-0.130698	0.353629	Inversely expressed genes in TR1-like and TFH-like vs Tconv
Aurkaip1	0	0.59116	TR1-like specific genes
AW112010	0.95806	2.16846	Genes shared by TR1- and TFH-like
Azi2	-0.675397	-1.22598	Tconv specific genes
B2m	-0.200783	0.0573734	Inversely expressed genes in TR1-like and TFH-like vs Tconv
B3gnt2	0.991169	1.56625	Genes shared by TR1- and TFH-like
B4galnt1	-1.11228	-0.316562	Tconv specific genes
B4galt1	0	0.229318	TR1-like specific genes
Banf1	-0.554625	-0.549744	Tconv specific genes
Batf	1.39155	1.42051	Genes shared by TR1- and TFH-like
Bax	0.541415	0.669263	Genes shared by TR1- and TFH-like
Baz1a	0	1.98325	TR1-like specific genes
BC004004	-0.114112	0.373647	Inversely expressed genes in TR1-like and TFH-like vs Tconv
BC005537	0.264569	-0.320976	Inversely expressed genes in TR1-like and TFH-like vs Tconv
BC031181	-0.149084	0.266874	Inversely expressed genes in TR1-like and TFH-like vs Tconv
Bcap31	-0.359126	-0.261626	Tconv specific genes
Bcas2	0.201605	0	TFH-like specific genes
Bccip	-1.10866	-0.368147	Tconv specific genes
Bcl10	0	-0.5417	Other
Bcl11b	0.302369	-0.265124	Inversely expressed genes in TR1-like and TFH-like vs Tconv
Bcl2	0.531923	-0.911688	Inversely expressed genes in TR1-like and TFH-like vs Tconv
Bcl2a1b	2.06468	2.44894	Genes shared by TR1- and TFH-like
Bcl2a1d	1.71598	1.89874	Genes shared by TR1- and TFH-like
Bcl6	1.20457	0.434277	Genes shared by TR1- and TFH-like
Bcl7b	-1.19313	-0.118626	Tconv specific genes
Bclaf1	-0.250697	-0.703024	Tconv specific genes
Becn1	-0.561061	0.181791	Inversely expressed genes in TR1-like and TFH-like vs Tconv
Bex3	0.900755	0.934705	Genes shared by TR1- and TFH-like
Bhlhe40	3.80502	3.41048	Genes shared by TR1- and TFH-like
Bin2	-0.152224	0.25997	Inversely expressed genes in TR1-like and TFH-like vs Tconv
Birc2	-0.332886	-0.159632	Tconv specific genes
Birc3	0	-1.09351	Other
Birc6	-0.642168	-0.945235	Tconv specific genes
Bloc1s1	0	1.2872	TR1-like specific genes
Bloc1s2	-0.246909	-0.0737471	Tconv specific genes
Bnip3l	-0.531992	0	Other
Bnip3l.ps	0.418229	0.871205	Genes shared by TR1- and TFH-like
Bola2	-0.621983	-0.569239	Tconv specific genes
Bola3	0.629254	1.14319	Genes shared by TR1- and TFH-like
Bptf	-0.876063	-1.77715	Tconv specific genes
Brd2	0.649609	0	TFH-like specific genes
Brd4	-0.290685	-1.05674	Tconv specific genes
Brd8	1.35893	0.653658	Genes shared by TR1- and TFH-like
Brd9	1.20145	0.804426	Genes shared by TR1- and TFH-like
Brk1	-0.317499	-0.501668	Tconv specific genes
Bsg	0.183959	0.467292	Genes shared by TR1- and TFH-like
Btf3	-0.238251	0.258157	Inversely expressed genes in TR1-like and TFH-like vs Tconv
Btf3.ps1	0	-0.115379	Other
Btg1	-0.329281	-0.262022	Tconv specific genes
Btg2	0.431957	0.15474	Genes shared by TR1- and TFH-like
Btla	1.26708	0	TFH-like specific genes
Bub3	-0.505599	-0.0986363	Tconv specific genes
Bud31	-0.683417	-0.205354	Tconv specific genes
Bzw1	0.133764	0.4295	Genes shared by TR1- and TFH-like
Bzw2	-0.270202	-0.329371	Tconv specific genes
C1qbp	-0.832691	-0.755735	Tconv specific genes
Cab39	0	0.164551	TR1-like specific genes
Cacybp	0.167459	-0.727978	Inversely expressed genes in TR1-like and TFH-like vs Tconv
Calm1	0	0.435111	TR1-like specific genes
Calm2	0.67189	0.847868	Genes shared by TR1- and TFH-like
Calm3	0.403596	0.732268	Genes shared by TR1- and TFH-like
Calr	-0.261339	-0.223473	Tconv specific genes
Camk2d	0.805133	0.448967	Genes shared by TR1- and TFH-like
Camk4	-1.18842	-1.58606	Tconv specific genes
Canx	-0.904081	-1.44393	Tconv specific genes
Cap1	-1.15435	-0.117159	Tconv specific genes
Capg	0	1.86856	TR1-like specific genes
Caprin1	-0.979534	-0.411119	Tconv specific genes
Capza1	-0.233153	0.483567	Inversely expressed genes in TR1-like and TFH-like vs Tconv
Capza2	-0.196953	-0.122732	Tconv specific genes
Capzb	-0.301005	-0.0647958	Tconv specific genes
Card6	-2.96075	-3.03618	Tconv specific genes
Casp1	4.08616	4.48299	Genes shared by TR1- and TFH-like
Casp4	1.99762	1.45659	Genes shared by TR1- and TFH-like
Casp8	0	-0.0862459	Other
Cast	0.252625	-0.605954	Inversely expressed genes in TR1-like and TFH-like vs Tconv
Cblb	-0.544825	-0.822869	Tconv specific genes
Cbx1	-1.10748	0	Other
Cbx3	0	0.541056	TR1-like specific genes
Ccar1	0.341299	0.12057	Genes shared by TR1- and TFH-like
Ccdc12	-0.435471	-0.301501	Tconv specific genes
Ccdc124	0.0508586	0.523977	Genes shared by TR1- and TFH-like
Ccm2	-0.54442	-0.809744	Tconv specific genes
Ccnd2	-0.460718	0.291627	Inversely expressed genes in TR1-like and TFH-like vs Tconv
Ccnd3	-0.360035	0	Other
Ccng1	0	0.343699	TR1-like specific genes
Ccnl1	0.368484	0.190001	Genes shared by TR1- and TFH-like
Ccnl2	-0.274501	-0.687539	Tconv specific genes
Ccnt1	-0.218973	-0.232951	Tconv specific genes
Ccnt2	0	0.333384	TR1-like specific genes
Ccr7	-1.85727	-1.43302	Tconv specific genes
Cct2	-0.967734	-0.753084	Tconv specific genes
Cct3	-1.05808	-1.31658	Tconv specific genes
Cct4	-0.399392	-0.705059	Tconv specific genes
Cct5	-1.3761	-0.73891	Tconv specific genes
Cct6a	-1.55469	-1.3842	Tconv specific genes
Cct7	-0.961906	-0.792548	Tconv specific genes
Cct8	-0.682114	-0.426742	Tconv specific genes
Cd164	0.284051	0.517181	Genes shared by TR1- and TFH-like
Cd2	0.481775	0.336174	Genes shared by TR1- and TFH-like
Cd200	1.48685	2.13279	Genes shared by TR1- and TFH-like
Cd247	-0.182921	0.917845	Inversely expressed genes in TR1-like and TFH-like vs Tconv
Cd27	0.297882	0.165781	Genes shared by TR1- and TFH-like
Cd274	4.52498	0	TFH-like specific genes
Cd28	0.335631	0.640852	Genes shared by TR1- and TFH-like
Cd37	-0.310105	0.398127	Inversely expressed genes in TR1-like and TFH-like vs Tconv
Cd3d	-0.394012	-0.202011	Tconv specific genes
Cd3e	0.515195	0.924082	Genes shared by TR1- and TFH-like
Cd3g	0.560174	1.0534	Genes shared by TR1- and TFH-like
Cd4	0.50982	0.431751	Genes shared by TR1- and TFH-like
Cd40lg	1.21842	0.0729433	Genes shared by TR1- and TFH-like
Cd44	1.48739	1.43013	Genes shared by TR1- and TFH-like
Cd47	-0.97746	-0.303798	Tconv specific genes
Cd48	-0.930143	0.238601	Inversely expressed genes in TR1-like and TFH-like vs Tconv
Cd5	0.590074	0.843136	Genes shared by TR1- and TFH-like
Cd52	0.42807	1.11776	Genes shared by TR1- and TFH-like
Cd53	-1.14809	-0.867683	Tconv specific genes
Cd6	0.379318	0	TFH-like specific genes
Cd69	-0.314241	-0.772439	Tconv specific genes
Cd82	1.30349	1.99896	Genes shared by TR1- and TFH-like
Cd83	1.93176	0.908894	Genes shared by TR1- and TFH-like
Cd84	-0.517006	-0.319442	Tconv specific genes
Cd9	0.790136	0.696606	Genes shared by TR1- and TFH-like
Cd96	-0.892738	-0.30596	Tconv specific genes
Cdc37	-0.451682	-0.353597	Tconv specific genes
Cdc42	-0.175064	0.132628	Inversely expressed genes in TR1-like and TFH-like vs Tconv
Cdc42se1	0	0.0587774	TR1-like specific genes
Cdc42se2	-0.69462	0	Other
Cdc5l	-0.316271	0.493048	Inversely expressed genes in TR1-like and TFH-like vs Tconv
Cdipt	-0.64932	0.0745982	Inversely expressed genes in TR1-like and TFH-like vs Tconv
Cdk11b	0.325334	-0.651454	Inversely expressed genes in TR1-like and TFH-like vs Tconv
Cdk2ap2	0.155787	0.502243	Genes shared by TR1- and TFH-like
Cdkn1b	0	-0.785154	Other
Cdkn2d	-2.17561	-1.27962	Tconv specific genes
Celf2	0.950604	0.841925	Genes shared by TR1- and TFH-like
Cenpx	0.347321	0.488177	Genes shared by TR1- and TFH-like
Cep57	-0.148914	-0.174416	Tconv specific genes
Cers2	-1.13704	-0.438544	Tconv specific genes
Cetn2	0	0.153431	TR1-like specific genes
Cetn3	0.401104	0.167539	Genes shared by TR1- and TFH-like
Cfdp1	-1.15764	-0.594123	Tconv specific genes
Cfl1	-0.221695	0.355616	Inversely expressed genes in TR1-like and TFH-like vs Tconv
Cflar	0	-0.114156	Other
Cggbp1	0.227306	-0.468651	Inversely expressed genes in TR1-like and TFH-like vs Tconv
Chaserr	-0.275414	-1.51144	Tconv specific genes
Chchd1	-0.763127	-0.655279	Tconv specific genes
Chchd2	-0.573435	-0.252619	Tconv specific genes
Chchd3	-0.477273	-0.668651	Tconv specific genes
Chd1	-0.427024	-0.753466	Tconv specific genes
Chd2	-1.1922	-1.63282	Tconv specific genes
Chd3	-1.79438	-0.791928	Tconv specific genes
Chd4	0.381308	0	TFH-like specific genes
Chd7	-0.446299	-1.52916	Tconv specific genes
Chd9	0.895954	0.685342	Genes shared by TR1- and TFH-like
Chmp2a	0	0.779401	TR1-like specific genes
Chmp5	0	0.261207	TR1-like specific genes
Chordc1	-0.289306	-0.30579	Tconv specific genes
Chrac1	-0.202606	-0.401939	Tconv specific genes
Chtop	0	-0.101975	Other
Churc1	-0.0992748	0.512169	Inversely expressed genes in TR1-like and TFH-like vs Tconv
Ciao2a	0	0.866571	TR1-like specific genes
Ciao2b	-0.208967	-0.666998	Tconv specific genes
Cib1	-0.143916	0.0588267	Inversely expressed genes in TR1-like and TFH-like vs Tconv
Cir1	-0.459866	0	Other
Cirbp	0	0.188272	TR1-like specific genes
Cisd2	-0.932858	-0.65422	Tconv specific genes
Cklf	-0.107726	0.286592	Inversely expressed genes in TR1-like and TFH-like vs Tconv
Clasp2	-0.302866	-1.09027	Tconv specific genes
Clic1	0.380789	0.959701	Genes shared by TR1- and TFH-like
Clint1	-2.06392	-1.21739	Tconv specific genes
Clk1	-0.0890775	-0.219062	Tconv specific genes
Clk3	-0.331957	-0.259142	Tconv specific genes
Clk4	0.0527145	0.256405	Genes shared by TR1- and TFH-like
Clta	0.0501221	-0.15706	Inversely expressed genes in TR1-like and TFH-like vs Tconv
Cltc	0.563547	0.336327	Genes shared by TR1- and TFH-like
Cmah	-2.40618	-1.83165	Tconv specific genes
Cnbp	0.14795	0.250264	Genes shared by TR1- and TFH-like
Cnn2	-0.25129	0.109009	Inversely expressed genes in TR1-like and TFH-like vs Tconv
Cnot1	-1.23432	-0.326492	Tconv specific genes
Cnot4	1.45772	0	TFH-like specific genes
Cnot6l	-1.47919	-0.741471	Tconv specific genes
Cnppd1	0	0.254633	TR1-like specific genes
Cntrl	-0.409129	-0.0942098	Tconv specific genes
Coa3	-0.976622	-0.140715	Tconv specific genes
Cog8	-2.30738	-2.03115	Tconv specific genes
Commd3	0.950617	1.24351	Genes shared by TR1- and TFH-like
Commd4	0	0.122778	TR1-like specific genes
Commd6	0	-0.208575	Other
Commd8	-1.29697	-0.957878	Tconv specific genes
Copb1	0	0.537092	TR1-like specific genes
Cope	-0.211115	0.0748402	Inversely expressed genes in TR1-like and TFH-like vs Tconv
Cops6	0.433663	0.620268	Genes shared by TR1- and TFH-like
Cops9	0	0.34007	TR1-like specific genes
Copz1	-1.2204	-0.103969	Tconv specific genes
Coq10b	0.790345	0.653307	Genes shared by TR1- and TFH-like
Coro1a	-1.03596	-0.16026	Tconv specific genes
Coro1b	0.12546	0.738925	Genes shared by TR1- and TFH-like
Cotl1	0.329248	1.32838	Genes shared by TR1- and TFH-like
COX1	0.862754	1.43504	Genes shared by TR1- and TFH-like
Cox14	-0.290492	-0.15058	Tconv specific genes
Cox16	-0.568632	0.330773	Inversely expressed genes in TR1-like and TFH-like vs Tconv
Cox17	0.511863	1.06494	Genes shared by TR1- and TFH-like
COX2	0.529788	1.22629	Genes shared by TR1- and TFH-like
Cox20	0.558237	1.14156	Genes shared by TR1- and TFH-like
COX3	1.02148	1.89523	Genes shared by TR1- and TFH-like
Cox4i1	-0.460808	0.197003	Inversely expressed genes in TR1-like and TFH-like vs Tconv
Cox5a	0.181534	0.752058	Genes shared by TR1- and TFH-like
Cox5b	-0.103979	0.0598485	Inversely expressed genes in TR1-like and TFH-like vs Tconv
Cox6a1	-0.547346	-0.591162	Tconv specific genes
Cox6b1	0	0.354203	TR1-like specific genes
Cox6c	0.0581368	0.282047	Genes shared by TR1- and TFH-like
Cox7a2	-0.331621	0	Other
Cox7a2l	-1.24441	-1.28503	Tconv specific genes
Cox7b	-0.418472	-0.0811376	Tconv specific genes
Cox7c	-0.230444	-0.059059	Tconv specific genes
Cox8a	0	-0.0911368	Other
Cpsf6	0.895987	0.642015	Genes shared by TR1- and TFH-like
Crbn	0.467874	0.646782	Genes shared by TR1- and TFH-like
Crebbp	-0.1246	-0.661126	Tconv specific genes
Crebrf	-1.47089	-1.33876	Tconv specific genes
Crem	0.779007	0.542207	Genes shared by TR1- and TFH-like
Crip1	-0.40317	0.280676	Inversely expressed genes in TR1-like and TFH-like vs Tconv
Cript	-0.831902	-0.474598	Tconv specific genes
Crlf3	-2.76985	-1.89252	Tconv specific genes
Csde1	-0.455314	-0.550265	Tconv specific genes
Csnk1a1	0.487566	0	TFH-like specific genes
Csnk2b	0.807966	0.807832	Genes shared by TR1- and TFH-like
Cst3	-0.868433	0.127745	Inversely expressed genes in TR1-like and TFH-like vs Tconv
Cst7	0	3.32495	TR1-like specific genes
Cstb	0.842349	0.702531	Genes shared by TR1- and TFH-like
Ctdspl2	-1.06703	-1.02136	Tconv specific genes
Ctla4	2.46732	2.85373	Genes shared by TR1- and TFH-like
Ctsa	-1.0644	0.434065	Inversely expressed genes in TR1-like and TFH-like vs Tconv
Ctsb	0.204168	1.00076	Genes shared by TR1- and TFH-like
Ctsd	-0.75265	0.459618	Inversely expressed genes in TR1-like and TFH-like vs Tconv
Ctss	0	0.154838	TR1-like specific genes
Cwc15	-0.116164	-0.397615	Tconv specific genes
Cwc25	1.6986	0.633422	Genes shared by TR1- and TFH-like
Cwf19l2	1.68505	0	TFH-like specific genes
Cxcr3	0	1.64677	TR1-like specific genes
Cxcr4	1.93627	1.83277	Genes shared by TR1- and TFH-like
Cxcr5	4.07016	0	TFH-like specific genes
Cyb5a	-1.15454	-0.919938	Tconv specific genes
Cyba	-1.06106	0	Other
Cycs	0.164178	0	TFH-like specific genes
Cyfip2	-0.486034	-1.00344	Tconv specific genes
Cyld	-0.992787	-0.58838	Tconv specific genes
CYTB	0.47683	1.12079	Genes shared by TR1- and TFH-like
Cyth1	-0.744949	-0.846622	Tconv specific genes
Cytip	0.149381	-0.34976	Inversely expressed genes in TR1-like and TFH-like vs Tconv
D16Ertd472e	0.999031	1.36094	Genes shared by TR1- and TFH-like
D8Ertd738e	-0.129254	-0.277071	Tconv specific genes
Dad1	0.125121	-0.0959241	Inversely expressed genes in TR1-like and TFH-like vs Tconv
Dap	1.18429	0.92968	Genes shared by TR1- and TFH-like
Dapp1	1.41671	0.813099	Genes shared by TR1- and TFH-like
Dazap2	0	0.29379	TR1-like specific genes
Dbi	-0.395599	0	Other
Dbnl	0.994029	1.16145	Genes shared by TR1- and TFH-like
Dcaf7	-1.05461	-0.858725	Tconv specific genes
Dctn3	0.280845	0.497825	Genes shared by TR1- and TFH-like
Dctn4	0	0.294734	TR1-like specific genes
Dctn6	-0.743926	-0.347698	Tconv specific genes
Dcun1d5	-1.79616	-0.410345	Tconv specific genes
Dda1	-0.635747	-0.187756	Tconv specific genes
Ddit3	0	1.42749	TR1-like specific genes
Ddrgk1	0.222513	0.203637	Genes shared by TR1- and TFH-like
Ddx18	-1.35829	-1.09486	Tconv specific genes
Ddx21	-0.508393	-0.283726	Tconv specific genes
Ddx23	-1.19443	-1.69385	Tconv specific genes
Ddx24	0.182419	-0.376204	Inversely expressed genes in TR1-like and TFH-like vs Tconv
Ddx39	0	1.30145	TR1-like specific genes
Ddx39b	-0.616828	0.559528	Inversely expressed genes in TR1-like and TFH-like vs Tconv
Ddx3x	0	0.538974	TR1-like specific genes
Ddx3y	0	-0.897913	Other
Ddx42	-0.588765	-0.79187	Tconv specific genes
Ddx46	-0.865664	-0.413389	Tconv specific genes
Ddx5	-0.171741	-0.0805005	Tconv specific genes
Ddx50	-0.695848	-0.604657	Tconv specific genes
Ddx6	-0.407718	-0.551593	Tconv specific genes
Dedd2	-0.944894	-0.79425	Tconv specific genes
Def6	-0.112768	-0.173972	Tconv specific genes
Degs1	0	0.607631	TR1-like specific genes
Dek	0.273132	0.172983	Genes shared by TR1- and TFH-like
Dennd2d	1.29207	0.522106	Genes shared by TR1- and TFH-like
Derl1	-0.229553	-0.0760463	Tconv specific genes
Dgat1	1.52725	0	TFH-like specific genes
Dgka	-1.1337	-0.916234	Tconv specific genes
Dgkz	0.821622	0.32214	Genes shared by TR1- and TFH-like
Dip2b	-0.294609	-0.713677	Tconv specific genes
Dleu2	0.578897	1.43613	Genes shared by TR1- and TFH-like
Dnaja1	-0.251912	-0.197906	Tconv specific genes
Dnaja2	-0.782594	-0.60641	Tconv specific genes
Dnajb1	-0.451188	-0.654242	Tconv specific genes
Dnajb6	-0.407424	-0.573824	Tconv specific genes
Dnajc19	-0.408981	0	Other
Dnajc3	-0.200913	0	Other
Dnajc7	-0.211383	-0.177776	Tconv specific genes
Dnajc8	0.262661	0.0638078	Genes shared by TR1- and TFH-like
Dnajc9	-0.414942	0.112764	Inversely expressed genes in TR1-like and TFH-like vs Tconv
Dnm2	-0.293306	-1.05725	Tconv specific genes
Dock10	-0.549684	-1.23406	Tconv specific genes
Dock11	0.0553109	-1.24931	Inversely expressed genes in TR1-like and TFH-like vs Tconv
Dock2	-0.86149	-0.95344	Tconv specific genes
Dock8	-0.32302	-0.479914	Tconv specific genes
Dph5	-2.91284	-1.88764	Tconv specific genes
Dpm3	0	0.273267	TR1-like specific genes
Dpy30	-0.586349	0.386121	Inversely expressed genes in TR1-like and TFH-like vs Tconv
Dpysl2	0	1.08963	TR1-like specific genes
Drg1	-0.59173	-0.474131	Tconv specific genes
Dusp1	2.90331	2.77671	Genes shared by TR1- and TFH-like
Dusp10	-1.04335	-1.69738	Tconv specific genes
Dusp11	-0.831139	-0.54023	Tconv specific genes
Dusp2	1.25894	1.33437	Genes shared by TR1- and TFH-like
Dync1i2	-0.0805274	0.406497	Inversely expressed genes in TR1-like and TFH-like vs Tconv
Dynll1	0.503103	0.620244	Genes shared by TR1- and TFH-like
Dynlrb1	0.892338	1.30343	Genes shared by TR1- and TFH-like
Dynlt1b	-0.843996	-0.296311	Tconv specific genes
Dynlt1f	0	0.777384	TR1-like specific genes
Eapp	-0.473083	-0.179957	Tconv specific genes
Ebna1bp2	-1.0711	-0.719178	Tconv specific genes
Ech1	0.247607	0.898533	Genes shared by TR1- and TFH-like
Edf1	-0.111061	-0.118188	Tconv specific genes
Eea1	3.20182	3.11906	Genes shared by TR1- and TFH-like
Eef1a1	-0.932378	-0.582031	Tconv specific genes
Eef1a1.ps1	-0.670433	-0.742649	Tconv specific genes
Eef1b2	-0.841661	-0.553809	Tconv specific genes
Eef1d	-1.13142	-0.350604	Tconv specific genes
Eef1g	-1.25514	-1.41001	Tconv specific genes
Eef2	-0.886257	-0.801043	Tconv specific genes
Egr1	0.251933	0	TFH-like specific genes
Eif1	0.13721	0.363288	Genes shared by TR1- and TFH-like
Eif1.ps1	0.219358	0	TFH-like specific genes
Eif1ax	-0.485065	-0.0957782	Tconv specific genes
Eif2s1	-0.385287	-0.60144	Tconv specific genes
Eif2s2	-0.561216	-0.721106	Tconv specific genes
Eif2s3y	-0.0565032	0	Other
Eif3a	-0.663228	-0.753547	Tconv specific genes
Eif3c	-0.22387	0.111295	Inversely expressed genes in TR1-like and TFH-like vs Tconv
Eif3e	-0.731378	-0.614188	Tconv specific genes
Eif3f	-0.757175	-0.184034	Tconv specific genes
Eif3g	-0.19373	-0.082595	Tconv specific genes
Eif3h	-0.426543	-0.256906	Tconv specific genes
Eif3i	0	-0.18673	Other
Eif3j1	0.0567046	-0.909338	Inversely expressed genes in TR1-like and TFH-like vs Tconv
Eif3k	-0.568394	-0.532488	Tconv specific genes
Eif3m	-0.503922	0.305435	Inversely expressed genes in TR1-like and TFH-like vs Tconv
Eif4a1	-0.234987	0.260493	Inversely expressed genes in TR1-like and TFH-like vs Tconv
Eif4a2	-0.121125	-0.420019	Tconv specific genes
Eif4a3	-0.342163	-0.313847	Tconv specific genes
Eif4e	-0.220817	0	Other
Eif4e2	-0.0706789	0.22586	Inversely expressed genes in TR1-like and TFH-like vs Tconv
Eif4g2	-0.70622	-0.536858	Tconv specific genes
Eif4h	0	1.06225	TR1-like specific genes
Eif5	-0.718605	-0.733711	Tconv specific genes
Eif5a	-0.456383	-0.154369	Tconv specific genes
Eif5b	-0.220221	-0.286832	Tconv specific genes
Eif6	-0.629662	0.112503	Inversely expressed genes in TR1-like and TFH-like vs Tconv
Elavl1	0.799039	0.349695	Genes shared by TR1- and TFH-like
Elf1	-0.253146	-0.797675	Tconv specific genes
Elk4	-0.273677	0	Other
Elmo1	0	-0.389803	Other
Elob	0.112184	0.121487	Genes shared by TR1- and TFH-like
Eloc	0	0.615417	TR1-like specific genes
Elovl5	-0.475499	-0.202197	Tconv specific genes
Emb	-0.761011	-1.53159	Tconv specific genes
Emc3	0	0.569813	TR1-like specific genes
Emc6	-1.59653	-1.13094	Tconv specific genes
Emg1	-0.757126	-0.792038	Tconv specific genes
Emp3	-0.681061	-0.192287	Tconv specific genes
Eno1	-0.397564	-0.262714	Tconv specific genes
Eno1b	-2.31716	-0.221173	Tconv specific genes
Ensa	0.582108	-0.368468	Inversely expressed genes in TR1-like and TFH-like vs Tconv
Eny2	-0.269818	0.115186	Inversely expressed genes in TR1-like and TFH-like vs Tconv
Ep400	-1.20018	-0.944333	Tconv specific genes
Epb41	-1.117	-2.86361	Tconv specific genes
Ephx1	0	-0.224514	Other
Eprs	2.27948	1.71259	Genes shared by TR1- and TFH-like
Erbin	-0.197931	-0.516685	Tconv specific genes
Erdr1	0	0.655321	TR1-like specific genes
Erh	-0.639602	-0.36127	Tconv specific genes
Erp44	0	0.152764	TR1-like specific genes
Esco1	0.660771	0.454462	Genes shared by TR1- and TFH-like
Esd	0	0.659502	TR1-like specific genes
Etf1	0.281681	-0.269369	Inversely expressed genes in TR1-like and TFH-like vs Tconv
Etfb	0	2.00349	TR1-like specific genes
Ets1	-0.529965	-0.773431	Tconv specific genes
Evi2a	2.04158	2.09515	Genes shared by TR1- and TFH-like
Evl	-0.200538	-0.390172	Tconv specific genes
Ewsr1	-0.247351	-0.140531	Tconv specific genes
Exosc1	-1.78553	-1.22015	Tconv specific genes
Exosc8	-0.857062	0	Other
Ezr	0	-0.651653	Other
Faah	0.057034	0.062339	Genes shared by TR1- and TFH-like
Fam104a	0.0894631	0.143302	Genes shared by TR1- and TFH-like
Fam107b	0.521026	0.370168	Genes shared by TR1- and TFH-like
Fam133b	-0.737382	0.469521	Inversely expressed genes in TR1-like and TFH-like vs Tconv
Fam162a	1.1924	0	TFH-like specific genes
Fam169b	-1.04221	-0.678019	Tconv specific genes
Fam172a	-0.88852	-1.09459	Tconv specific genes
Fam173a	0	0.941275	TR1-like specific genes
Fam189b	-0.281701	0	Other
Fam221b	0.132758	0.349205	Genes shared by TR1- and TFH-like
Fam32a	0	0.411668	TR1-like specific genes
Fam3c	-1.05612	-1.91571	Tconv specific genes
Fam49b	0.382829	0.642726	Genes shared by TR1- and TFH-like
Fam53b	0	0.792899	TR1-like specific genes
Fau	-0.563349	-0.31003	Tconv specific genes
Fcf1	-1.04047	-1.17345	Tconv specific genes
Fermt3	0.28312	0.295774	Genes shared by TR1- and TFH-like
Fgfr1op2	0.650931	0.689953	Genes shared by TR1- and TFH-like
Fip1l1	0.59487	1.05918	Genes shared by TR1- and TFH-like
Fis1	0.0566776	0.895278	Genes shared by TR1- and TFH-like
Fkbp1a	1.01115	0.854641	Genes shared by TR1- and TFH-like
Fkbp3	0.178844	0.507494	Genes shared by TR1- and TFH-like
Fkbp4	-0.474606	-0.324995	Tconv specific genes
Fkbp8	-1.33081	-0.131625	Tconv specific genes
Fli1	-1.06638	-0.404808	Tconv specific genes
Flna	-0.805372	-0.174873	Tconv specific genes
Flt3l	-1.65742	-0.503305	Tconv specific genes
Fmnl1	-0.0889759	0.429097	Inversely expressed genes in TR1-like and TFH-like vs Tconv
Fnbp1	1.28606	1.20333	Genes shared by TR1- and TFH-like
Fnbp4	-0.869583	-1.21391	Tconv specific genes
Fos	1.47385	0	TFH-like specific genes
Fosl2	1.41033	0.753261	Genes shared by TR1- and TFH-like
Foxn3	-1.00369	-0.756527	Tconv specific genes
Foxo1	0	-0.311666	Other
Foxp1	-1.60436	-1.39548	Tconv specific genes
Frg1	-0.286407	-0.470737	Tconv specific genes
Fryl	-0.31921	-0.46154	Tconv specific genes
Fth1	0.211799	0.299852	Genes shared by TR1- and TFH-like
Ftl1	0	0.728537	TR1-like specific genes
Ftl1.ps1	-0.186831	-0.556833	Tconv specific genes
Ftl1.ps2	0	-0.125632	Other
Ftl2.ps	0	-0.19942	Other
Fubp1	-0.607609	-0.468988	Tconv specific genes
Fus	0.36827	0	TFH-like specific genes
Fxr1	-1.24401	0.189703	Inversely expressed genes in TR1-like and TFH-like vs Tconv
Fxyd5	-0.288203	0	Other
Fyb	0.285645	0.100801	Genes shared by TR1- and TFH-like
Fyn	1.03131	0.595659	Genes shared by TR1- and TFH-like
G3bp1	-1.07067	-1.30219	Tconv specific genes
G3bp2	0	0.271402	TR1-like specific genes
Gabarap	0.520705	0.60693	Genes shared by TR1- and TFH-like
Gabarapl2	-0.120934	0.0670428	Inversely expressed genes in TR1-like and TFH-like vs Tconv
Gabpb1	1.05865	0.335968	Genes shared by TR1- and TFH-like
Gadd45b	2.51393	2.05941	Genes shared by TR1- and TFH-like
Gadd45gip1	-1.47517	-1.07878	Tconv specific genes
Gak	0	-0.462628	Other
Galnt6	-1.74724	-1.36511	Tconv specific genes
Galt	0	0.765926	TR1-like specific genes
Gapdh	1.26291	1.27931	Genes shared by TR1- and TFH-like
Gas5	-0.55999	-0.315831	Tconv specific genes
Gata3	1.97426	1.64176	Genes shared by TR1- and TFH-like
Gbp4	-1.06732	0.290555	Inversely expressed genes in TR1-like and TFH-like vs Tconv
Gdi1	0.350032	-0.21395	Inversely expressed genes in TR1-like and TFH-like vs Tconv
Gdi2	0.293641	0.763233	Genes shared by TR1- and TFH-like
Ggnbp2	0.529227	0.22666	Genes shared by TR1- and TFH-like
Ghitm	0.469333	0.793763	Genes shared by TR1- and TFH-like
Gimap1	-0.644644	0	Other
Gimap3	-0.665519	-0.852913	Tconv specific genes
Gimap4	-1.36752	-1.43842	Tconv specific genes
Gimap5	0.989416	1.00136	Genes shared by TR1- and TFH-like
Gimap6	-1.29572	-1.59023	Tconv specific genes
Gimap7	-0.198401	0.643792	Inversely expressed genes in TR1-like and TFH-like vs Tconv
Gimap9	-1.1472	-1.24548	Tconv specific genes
Git2	-0.328606	-0.896296	Tconv specific genes
Glrx	0	2.10642	TR1-like specific genes
Gls	-0.192509	0.290764	Inversely expressed genes in TR1-like and TFH-like vs Tconv
Gltp	-0.447744	0.578157	Inversely expressed genes in TR1-like and TFH-like vs Tconv
Glud1	0	1.0363	TR1-like specific genes
Gna13	1.77876	1.27452	Genes shared by TR1- and TFH-like
Gnai2	0	0.289484	TR1-like specific genes
Gnas	0.804773	1.16385	Genes shared by TR1- and TFH-like
Gnb1	0.0817365	-0.0677994	Inversely expressed genes in TR1-like and TFH-like vs Tconv
Gnb2	1.27503	0.533298	Genes shared by TR1- and TFH-like
Gng10	0	1.10388	TR1-like specific genes
Gng2	1.91867	1.51282	Genes shared by TR1- and TFH-like
Gng5	0.197491	0.229214	Genes shared by TR1- and TFH-like
Gnl3	-0.621726	-1.26834	Tconv specific genes
Golga7	0	0.759542	TR1-like specific genes
Got1	1.23719	0.984895	Genes shared by TR1- and TFH-like
Gpatch8	-1.55274	-1.36697	Tconv specific genes
Gpbp1	-0.171922	-0.26675	Tconv specific genes
Gpbp1l1	-0.0748208	0.194716	Inversely expressed genes in TR1-like and TFH-like vs Tconv
Gpcpd1	0.668255	0.418424	Genes shared by TR1- and TFH-like
Gpi1	0.827872	0.81766	Genes shared by TR1- and TFH-like
Gpm6b	3.19001	3.74294	Genes shared by TR1- and TFH-like
Gpr132	-1.11018	-1.40988	Tconv specific genes
Gpr18	-3.85672	-2.97427	Tconv specific genes
Gpr183	0.346685	0.173971	Genes shared by TR1- and TFH-like
Gps2	-0.649896	-0.37833	Tconv specific genes
Gpsm3	-0.0827595	0.74545	Inversely expressed genes in TR1-like and TFH-like vs Tconv
Gpx1	-0.420102	0	Other
Gpx4	0.527923	1.32521	Genes shared by TR1- and TFH-like
Gpx4.ps2	0	1.23353	TR1-like specific genes
Gramd1a	-0.465647	-1.1072	Tconv specific genes
Gramd3	-2.59896	-2.95173	Tconv specific genes
Grap	-2.07643	-0.509616	Tconv specific genes
Grap2	-2.88545	-3.20834	Tconv specific genes
Grcc10	-0.0612217	0.545808	Inversely expressed genes in TR1-like and TFH-like vs Tconv
Grk2	-0.627392	-0.621075	Tconv specific genes
Grpel1	-0.918549	-0.335264	Tconv specific genes
Gsk3b	-1.22974	-1.18027	Tconv specific genes
Gstp1	0	0.439813	TR1-like specific genes
Gtf2h5	0.525195	0.799581	Genes shared by TR1- and TFH-like
Gtf2i	-2.99447	-3.69562	Tconv specific genes
Gvin.ps7	-2.46253	-2.56163	Tconv specific genes
Gvin1	0.70089	0.643253	Genes shared by TR1- and TFH-like
H13	0.77725	1.29329	Genes shared by TR1- and TFH-like
H2.Bl	0	-0.0512805	Other
H2.D1	-0.243395	0.271013	Inversely expressed genes in TR1-like and TFH-like vs Tconv
H2.K1	-0.110646	-0.293149	Tconv specific genes
H2.K2	0.13358	-0.723299	Inversely expressed genes in TR1-like and TFH-like vs Tconv
H2.Q1	-0.411424	0.420232	Inversely expressed genes in TR1-like and TFH-like vs Tconv
H2.Q10	-1.67651	-1.98853	Tconv specific genes
H2.Q2	1.30604	-0.125512	Inversely expressed genes in TR1-like and TFH-like vs Tconv
H2.Q4	-0.681949	0.402972	Inversely expressed genes in TR1-like and TFH-like vs Tconv
H2.Q5	0.896807	-0.531011	Inversely expressed genes in TR1-like and TFH-like vs Tconv
H2.Q6	0.787453	0.566989	Genes shared by TR1- and TFH-like
H2.Q7	0.0772919	0	TFH-like specific genes
H2.T.ps	1.36319	2.00551	Genes shared by TR1- and TFH-like
H2.T10	0.486839	0.918109	Genes shared by TR1- and TFH-like
H2.T22	-0.861257	-1.21929	Tconv specific genes
H2.T23	0	0.334523	TR1-like specific genes
H2afj	-0.196229	1.07505	Inversely expressed genes in TR1-like and TFH-like vs Tconv
H2afv	0.194864	1.36839	Genes shared by TR1- and TFH-like
H2afz	0.225789	1.97342	Genes shared by TR1- and TFH-like
H2aj	-1.37133	-1.6915	Tconv specific genes
H2az1	-0.0545901	-0.728195	Tconv specific genes
H3f3a	-0.178484	0.134884	Inversely expressed genes in TR1-like and TFH-like vs Tconv
H3f3a.ps1	-0.351112	-0.373021	Tconv specific genes
H3f3b	0.565062	0.728389	Genes shared by TR1- and TFH-like
H3f3c	0.278204	0.0631747	Genes shared by TR1- and TFH-like
Hacd3	1.09682	1.22446	Genes shared by TR1- and TFH-like
Hadhb	-0.790371	-0.514263	Tconv specific genes
Hbp1	-0.639924	-0.0644194	Tconv specific genes
Hbs1l	-1.22504	-0.980243	Tconv specific genes
Hcst	0.128497	0.112763	Genes shared by TR1- and TFH-like
Hdac1	0	-0.44409	Other
Hdac4	0	0.22994	TR1-like specific genes
Hectd1	-0.441848	-1.08275	Tconv specific genes
Herc1	0.14113	-0.774038	Inversely expressed genes in TR1-like and TFH-like vs Tconv
Herpud1	-0.35159	-0.576656	Tconv specific genes
Hif1a	2.06806	1.03215	Genes shared by TR1- and TFH-like
Higd1a	0.556047	0.0817848	Genes shared by TR1- and TFH-like
Higd2a	-0.500355	-0.275616	Tconv specific genes
Hint1	-0.481433	0	Other
Hist1h2ap	-0.912112	0.54093	Inversely expressed genes in TR1-like and TFH-like vs Tconv
Hivep2	0.911426	0	TFH-like specific genes
Hmces	0.55765	0	TFH-like specific genes
Hmgb1	0.112373	0.105711	Genes shared by TR1- and TFH-like
Hmgb2	-0.198091	0	Other
Hmgn1	-0.50443	-1.18764	Tconv specific genes
Hmgn2	-0.209142	-0.148546	Tconv specific genes
Hnrnpa1	-0.699289	-0.806668	Tconv specific genes
Hnrnpa2b1	-0.195633	0.0506289	Inversely expressed genes in TR1-like and TFH-like vs Tconv
Hnrnpa3	-0.3793	-0.927471	Tconv specific genes
Hnrnpab	-0.500969	0.163317	Inversely expressed genes in TR1-like and TFH-like vs Tconv
Hnrnpc	-0.18268	-0.652265	Tconv specific genes
Hnrnpdl	-1.21592	-1.43778	Tconv specific genes
Hnrnpf	-0.689099	-0.0739899	Tconv specific genes
Hnrnph1	-0.543767	0.12313	Inversely expressed genes in TR1-like and TFH-like vs Tconv
Hnrnpk	-0.0590898	0	Other
Hnrnpl	-1.50933	-0.32415	Tconv specific genes
Hnrnpll	0	2.68391	TR1-like specific genes
Hnrnpm	-0.478542	-0.712022	Tconv specific genes
Hnrnpr	-0.425492	-0.247992	Tconv specific genes
Hnrnpu	-0.670827	-0.697649	Tconv specific genes
Hnrnpul1	0.953824	1.35792	Genes shared by TR1- and TFH-like
Hp1bp3	-0.161575	-0.678085	Tconv specific genes
Hpcal1	1.3666	0	TFH-like specific genes
Hprt	0	0.32857	TR1-like specific genes
Hsbp1	0	-0.0880194	Other
Hsd11b1	-0.415798	0.226204	Inversely expressed genes in TR1-like and TFH-like vs Tconv
Hsp90aa1	0.137818	0	TFH-like specific genes
Hsp90ab1	-0.224347	-0.780466	Tconv specific genes
Hsp90b1	0	-0.0634659	Other
Hspa1a	2.44514	0.425471	Genes shared by TR1- and TFH-like
Hspa1b	2.65099	1.68256	Genes shared by TR1- and TFH-like
Hspa4	0.202056	0.47505	Genes shared by TR1- and TFH-like
Hspa5	0.32125	0.0595459	Genes shared by TR1- and TFH-like
Hspa8	0	-0.168834	Other
Hspd1	-0.966019	-0.985132	Tconv specific genes
Hspe1	-0.699086	-0.744245	Tconv specific genes
Huwe1	-0.878073	-1.15368	Tconv specific genes
Hypk	0	0.812259	TR1-like specific genes
Icos	0.191985	0.33575	Genes shared by TR1- and TFH-like
Id2	1.58195	1.63445	Genes shared by TR1- and TFH-like
Idh3b	0	0.460229	TR1-like specific genes
Idh3g	-0.756141	0.273771	Inversely expressed genes in TR1-like and TFH-like vs Tconv
Idnk	-1.149	-0.717967	Tconv specific genes
Ier2	-0.628244	-0.61807	Tconv specific genes
Ier3ip1	-0.792761	-0.453398	Tconv specific genes
Ifi203	-0.0822056	0.111974	Inversely expressed genes in TR1-like and TFH-like vs Tconv
Ifi208	-1.0549	-0.984976	Tconv specific genes
Ifi209	-1.12671	-1.66271	Tconv specific genes
Ifi213	-1.79722	-3.78791	Tconv specific genes
Ifi214	-4.49248	-3.33709	Tconv specific genes
Ifi27	0.850948	0.742889	Genes shared by TR1- and TFH-like
Ifi27l2a	0.382987	1.28914	Genes shared by TR1- and TFH-like
Ifi35	-0.119946	0.738529	Inversely expressed genes in TR1-like and TFH-like vs Tconv
Ifi47	-1.48384	0.201049	Inversely expressed genes in TR1-like and TFH-like vs Tconv
Ifnar1	0	-0.0869056	Other
Ifng	0	3.69221	TR1-like specific genes
Ifngr1	-1.09168	-0.500487	Tconv specific genes
Ifngr2	-3.76617	-4.53501	Tconv specific genes
Ifrd1	0.733981	0.488538	Genes shared by TR1- and TFH-like
Ift20	0	0.623997	TR1-like specific genes
Igf2r	-1.28123	-0.40076	Tconv specific genes
Igfbp4	-5.90064	-5.90064	Tconv specific genes
Igflr1	0	1.83693	TR1-like specific genes
Igtp	-1.91907	-1.13617	Tconv specific genes
Ik	-0.455972	-0.32442	Tconv specific genes
Ikbkb	-1.4669	-0.927949	Tconv specific genes
Ikzf1	-0.495985	-0.906944	Tconv specific genes
Ikzf2	3.24316	3.54802	Genes shared by TR1- and TFH-like
Il10	0	7.07126	TR1-like specific genes
Il16	0.122799	0.0617737	Genes shared by TR1- and TFH-like
Il17ra	-0.59963	-2.45843	Tconv specific genes
Il21	0	4.00283	TR1-like specific genes
Il21r	-0.802043	-1.20582	Tconv specific genes
Il27ra	-0.318712	0.305798	Inversely expressed genes in TR1-like and TFH-like vs Tconv
Il2rb	2.32958	2.95716	Genes shared by TR1- and TFH-like
Il2rg	-0.433412	0.305284	Inversely expressed genes in TR1-like and TFH-like vs Tconv
Il4ra	-2.55673	-3.26101	Tconv specific genes
Il6ra	-0.408953	-0.509534	Tconv specific genes
Il6st	1.14963	0.741058	Genes shared by TR1- and TFH-like
Il7r	-1.00608	-1.51099	Tconv specific genes
Ilkap	-1.2264	-0.791992	Tconv specific genes
Imp4	-0.569081	0.201458	Inversely expressed genes in TR1-like and TFH-like vs Tconv
Impact	2.66486	2.29559	Genes shared by TR1- and TFH-like
Inpp4b	-0.0590677	0.0925539	Inversely expressed genes in TR1-like and TFH-like vs Tconv
Inpp5d	0.347371	0.0813569	Genes shared by TR1- and TFH-like
Insig1	-0.63	-0.878647	Tconv specific genes
Ipcef1	-0.104732	-0.0998021	Tconv specific genes
Iqgap1	-0.514085	-0.277435	Tconv specific genes
Irf1	-1.13625	-0.572886	Tconv specific genes
Irf2	-0.125496	-0.630782	Tconv specific genes
Irf2bp2	2.34937	0	TFH-like specific genes
Irf3	-0.218458	-0.469043	Tconv specific genes
Irf9	-0.772466	-0.633126	Tconv specific genes
Irgm1	-1.65165	-1.35102	Tconv specific genes
Irgm2	-1.1505	-1.7192	Tconv specific genes
Iscu	-1.05846	-0.445394	Tconv specific genes
Ist1	0.0940878	0	TFH-like specific genes
Isy1	1.15432	0.708048	Genes shared by TR1- and TFH-like
Itga4	0.207444	0.866518	Genes shared by TR1- and TFH-like
Itgal	1.18815	1.23261	Genes shared by TR1- and TFH-like
Itgav	3.69992	3.2437	Genes shared by TR1- and TFH-like
Itgb1	1.57298	2.15592	Genes shared by TR1- and TFH-like
Itgb2	-0.306065	-0.178205	Tconv specific genes
Itgb7	-1.15696	-0.531672	Tconv specific genes
Itk	-0.901632	-2.04461	Tconv specific genes
Itm2b	0.215697	0.604887	Genes shared by TR1- and TFH-like
Itm2c	0.9348	1.52432	Genes shared by TR1- and TFH-like
Itpkb	0.661296	0.60581	Genes shared by TR1- and TFH-like
Itpr2	0.657721	0	TFH-like specific genes
Itsn2	0.0768261	-0.201702	Inversely expressed genes in TR1-like and TFH-like vs Tconv
Ivns1abp	-0.12169	0.309976	Inversely expressed genes in TR1-like and TFH-like vs Tconv
Izumo1r	2.25086	3.02328	Genes shared by TR1- and TFH-like
Jak1	-0.603107	-1.5734	Tconv specific genes
Jak2	2.91937	2.39556	Genes shared by TR1- and TFH-like
Jmjd1c	0	0.992943	TR1-like specific genes
Jmjd6	-1.68558	-2.03293	Tconv specific genes
Jpt1	-0.588925	-0.172992	Tconv specific genes
Jtb	0.310396	0.929537	Genes shared by TR1- and TFH-like
Jun	0.821906	0	TFH-like specific genes
Junb	1.00921	1.19537	Genes shared by TR1- and TFH-like
Jund	0	2.04689	TR1-like specific genes
Kansl1	-0.809106	0	Other
Kbtbd11	-1.20312	-1.3288	Tconv specific genes
Kcnn4	0.228119	0.138755	Genes shared by TR1- and TFH-like
Kdm2b	-0.0785301	-0.419679	Tconv specific genes
Kdm5a	0	-0.728137	Other
Kdm6b	-0.349142	-0.981729	Tconv specific genes
Kdm7a	0	1.21155	TR1-like specific genes
Khdc4	0.0875397	-0.0816402	Inversely expressed genes in TR1-like and TFH-like vs Tconv
Kif1b	-4.07987	-3.50276	Tconv specific genes
Kif5b	-0.293745	-0.427185	Tconv specific genes
Klf12	0.109896	1.38041	Genes shared by TR1- and TFH-like
Klf13	-0.612918	-0.408575	Tconv specific genes
Klf2	-0.496893	-2.18152	Tconv specific genes
Klf3	-1.64297	-1.37515	Tconv specific genes
Klf6	0.142052	-0.662085	Inversely expressed genes in TR1-like and TFH-like vs Tconv
Klhl24	-0.484729	-1.07324	Tconv specific genes
Klhl6	-2.69216	-1.82951	Tconv specific genes
Kmt2a	-0.22932	-0.703114	Tconv specific genes
Kmt2c	-0.169688	-0.732029	Tconv specific genes
Kmt2d	-0.932294	-1.7513	Tconv specific genes
Kmt2e	-0.237506	-0.474095	Tconv specific genes
Kpna1	-0.586201	-0.908828	Tconv specific genes
Kras	0.1499	-0.435219	Inversely expressed genes in TR1-like and TFH-like vs Tconv
Krit1	-0.83007	-0.492487	Tconv specific genes
Krtcap2	-0.299681	0.345014	Inversely expressed genes in TR1-like and TFH-like vs Tconv
Ktn1	0.120954	0.655746	Genes shared by TR1- and TFH-like
Lag3	0	4.73577	TR1-like specific genes
Lamp1	-0.429985	-0.680774	Tconv specific genes
Lamtor2	-0.166236	0.190459	Inversely expressed genes in TR1-like and TFH-like vs Tconv
Lamtor4	0.704596	0	TFH-like specific genes
Lamtor5	-0.517049	0.260618	Inversely expressed genes in TR1-like and TFH-like vs Tconv
Laptm5	0.151743	0.355907	Genes shared by TR1- and TFH-like
Larp7	-0.245755	-0.714153	Tconv specific genes
Lars2	-0.09098	-0.560022	Tconv specific genes
Lat	-0.909984	-0.783269	Tconv specific genes
Lax1	1.70105	1.46679	Genes shared by TR1- and TFH-like
Lbh	0.959429	1.06997	Genes shared by TR1- and TFH-like
Lbr	-0.56526	-0.147453	Tconv specific genes
Lck	-0.235705	0.129018	Inversely expressed genes in TR1-like and TFH-like vs Tconv
Lcp1	-0.352345	-0.175057	Tconv specific genes
Lcp2	0.196833	0.458794	Genes shared by TR1- and TFH-like
Ldha	0.533188	0.672784	Genes shared by TR1- and TFH-like
Lef1	-3.51302	-3.226	Tconv specific genes
Leprotl1	-0.782613	-0.541533	Tconv specific genes
Lgals1	0.191362	1.03973	Genes shared by TR1- and TFH-like
Lgals9	-0.692299	-0.430364	Tconv specific genes
Limd2	-0.633465	0	Other
Lime1	0.352776	1.34746	Genes shared by TR1- and TFH-like
Lims1	0.249656	-0.382528	Inversely expressed genes in TR1-like and TFH-like vs Tconv
Llph	-0.692464	-0.679401	Tconv specific genes
Lman2	-0.534501	-0.192082	Tconv specific genes
Lncpint	0.0832836	-0.930622	Inversely expressed genes in TR1-like and TFH-like vs Tconv
Lnpep	-0.429848	-0.544588	Tconv specific genes
LOC100862446	0.191551	0.724092	Genes shared by TR1- and TFH-like
LOC102634709	-0.107554	0.112289	Inversely expressed genes in TR1-like and TFH-like vs Tconv
LOC102638047	-0.472456	0.313752	Inversely expressed genes in TR1-like and TFH-like vs Tconv
LOC102638448	-1.39726	0.210012	Inversely expressed genes in TR1-like and TFH-like vs Tconv
LOC105244208	-0.405866	0.482587	Inversely expressed genes in TR1-like and TFH-like vs Tconv
Lpar6	0	1.24119	TR1-like specific genes
Lpxn	0.148501	0.770942	Genes shared by TR1- and TFH-like
Lrmp	0	1.68102	TR1-like specific genes
Lrp10	0	0.758893	TR1-like specific genes
Lrrc58	-1.72339	-0.264908	Tconv specific genes
Lrrc8d	2.54118	2.68852	Genes shared by TR1- and TFH-like
Lrrfip1	0.494166	0.150548	Genes shared by TR1- and TFH-like
Lsm3	0.28803	0.355453	Genes shared by TR1- and TFH-like
Lsm4	-0.489099	-0.852662	Tconv specific genes
Lsm5	-1.16607	0.0927151	Inversely expressed genes in TR1-like and TFH-like vs Tconv
Lsm6	-1.28539	-0.892768	Tconv specific genes
Lsm7	-0.850044	-0.162734	Tconv specific genes
Lsm8	-0.415022	0	Other
Lsp1	-0.559888	0.238553	Inversely expressed genes in TR1-like and TFH-like vs Tconv
Ltb	-0.837533	0.334625	Inversely expressed genes in TR1-like and TFH-like vs Tconv
Luc7l	-0.795016	-0.632767	Tconv specific genes
Luc7l2	-0.192691	-0.332664	Tconv specific genes
Luc7l3	-0.327157	-1.10393	Tconv specific genes
Ly6a	0.402999	1.1076	Genes shared by TR1- and TFH-like
Ly6e	0.464241	0.456002	Genes shared by TR1- and TFH-like
Lypla2	0	1.18794	TR1-like specific genes
M6pr	-0.219654	0.674978	Inversely expressed genes in TR1-like and TFH-like vs Tconv
Macf1	-1.81338	-2.53729	Tconv specific genes
Madd	-0.996383	-0.4602	Tconv specific genes
Maf	2.94537	3.50523	Genes shared by TR1- and TFH-like
Maf1	-1.18957	-0.887994	Tconv specific genes
Magoh	0.902073	0.653168	Genes shared by TR1- and TFH-like
Malat1	0.672157	0.588748	Genes shared by TR1- and TFH-like
Malt1	0.809866	-0.357728	Inversely expressed genes in TR1-like and TFH-like vs Tconv
Maml2	-0.616389	0.284585	Inversely expressed genes in TR1-like and TFH-like vs Tconv
Man1a2	-0.516382	-0.565234	Tconv specific genes
Manf	-0.115408	0.308306	Inversely expressed genes in TR1-like and TFH-like vs Tconv
Map1lc3b	-0.638884	-0.0978692	Tconv specific genes
Map2k3	2.23807	2.40873	Genes shared by TR1- and TFH-like
Map3k1	-1.02541	-0.833952	Tconv specific genes
Mapre1	0.172732	0.547074	Genes shared by TR1- and TFH-like
Mapre2	2.0405	1.63014	Genes shared by TR1- and TFH-like
Marchf7	-1.00533	-2.041	Tconv specific genes
Mat2b	-0.142032	0	Other
Matk	3.56342	0	TFH-like specific genes
Matr3	-0.485942	-0.352676	Tconv specific genes
Mbnl1	-0.650192	-0.765134	Tconv specific genes
Mbnl2	-1.0086	-0.156567	Tconv specific genes
Mcl1	-1.63511	-0.704172	Tconv specific genes
Mcm6	0	1.44063	TR1-like specific genes
Mcmbp	-1.01085	-1.15208	Tconv specific genes
Mdh1	0.637958	0.668657	Genes shared by TR1- and TFH-like
Mdh2	-0.0785538	0	Other
Mdm4	-0.230985	0	Other
Me2	-1.05216	-2.16036	Tconv specific genes
Mea1	0.702773	1.07781	Genes shared by TR1- and TFH-like
Med10	-0.690862	-0.139837	Tconv specific genes
Med21	-0.52828	-0.408085	Tconv specific genes
Med28	0.372238	0.334233	Genes shared by TR1- and TFH-like
Med4	-1.11886	-1.54921	Tconv specific genes
Metap2	0.165525	-0.361371	Inversely expressed genes in TR1-like and TFH-like vs Tconv
Mfap1a	-0.164773	-0.205209	Tconv specific genes
Mfap1b	0.359372	0.151842	Genes shared by TR1- and TFH-like
Mfsd14a	0.970689	-0.0698534	Inversely expressed genes in TR1-like and TFH-like vs Tconv
Mia2	-1.26418	-1.58619	Tconv specific genes
Mia3	-0.740569	-1.14051	Tconv specific genes
Micos10	0.116826	0.291902	Genes shared by TR1- and TFH-like
Micos13	-0.250898	0.0864526	Inversely expressed genes in TR1-like and TFH-like vs Tconv
Mien1	0.258174	1.1193	Genes shared by TR1- and TFH-like
Mier1	-1.81026	-0.974633	Tconv specific genes
Mif	0.367996	0.18723	Genes shared by TR1- and TFH-like
Mif4gd	0	0.877579	TR1-like specific genes
Mir142hg	-0.272563	-0.635706	Tconv specific genes
Mir703	-0.513982	-0.462167	Tconv specific genes
Mkln1	-0.50572	-1.3706	Tconv specific genes
Mknk2	0.462788	0.558671	Genes shared by TR1- and TFH-like
Mkrn1	0	-0.427565	Other
Mlf2	0	0.269112	TR1-like specific genes
Mllt3	0.44341	-0.13725	Inversely expressed genes in TR1-like and TFH-like vs Tconv
Mlxip	0.309294	0	TFH-like specific genes
Mndal	0.238786	0	TFH-like specific genes
Mob1a	-0.874855	-0.769156	Tconv specific genes
Mob4	0.57265	0.527017	Genes shared by TR1- and TFH-like
Morf4l1	0.0754486	0.240845	Genes shared by TR1- and TFH-like
Morf4l2	-1.13855	-1.55619	Tconv specific genes
Mpc1	0.153503	0.72814	Genes shared by TR1- and TFH-like
Mphosph6	0	2.0821	TR1-like specific genes
Mpp7	1.80033	0.87178	Genes shared by TR1- and TFH-like
Mrfap1	-0.0665009	0.416038	Inversely expressed genes in TR1-like and TFH-like vs Tconv
Mrpl18	-1.16422	-0.311878	Tconv specific genes
Mrpl20	-1.57165	-0.994361	Tconv specific genes
Mrpl23	-1.46797	-1.85779	Tconv specific genes
Mrpl30	-1.83481	-0.880144	Tconv specific genes
Mrpl32	0.5412	0.519346	Genes shared by TR1- and TFH-like
Mrpl33	0.537611	1.48603	Genes shared by TR1- and TFH-like
Mrpl42	0.348029	0.31789	Genes shared by TR1- and TFH-like
Mrpl51	0	0.365053	TR1-like specific genes
Mrpl52	1.14225	1.29074	Genes shared by TR1- and TFH-like
Mrpl54	0.310188	0.197472	Genes shared by TR1- and TFH-like
Mrps14	-0.3637	0.230502	Inversely expressed genes in TR1-like and TFH-like vs Tconv
Mrps16	0	0.619773	TR1-like specific genes
Mrps18c	-0.392323	0.623086	Inversely expressed genes in TR1-like and TFH-like vs Tconv
Mrps21	-0.235638	0.498783	Inversely expressed genes in TR1-like and TFH-like vs Tconv
Mrps24	-0.287002	0.0771084	Inversely expressed genes in TR1-like and TFH-like vs Tconv
Mrps33	-0.311882	0.598334	Inversely expressed genes in TR1-like and TFH-like vs Tconv
Mrps36	0	0.890208	TR1-like specific genes
Mrps6	2.06743	2.48828	Genes shared by TR1- and TFH-like
Ms4a4b	-1.72677	-0.203613	Tconv specific genes
Ms4a6b	-1.1097	-0.269729	Tconv specific genes
Ms4a6d	0.427604	1.0812	Genes shared by TR1- and TFH-like
Msi2	0	0.254582	TR1-like specific genes
Msn	-0.872138	-0.949013	Tconv specific genes
mt.Atp6	-0.25295	-0.745125	Tconv specific genes
mt.Atp8	0	-0.137001	Other
mt.Co1	-0.36265	-1.20379	Tconv specific genes
mt.Co2	0.0677105	-0.513871	Inversely expressed genes in TR1-like and TFH-like vs Tconv
mt.Co3	-0.0659456	-0.579637	Tconv specific genes
mt.Cytb	-0.241532	-0.892654	Tconv specific genes
mt.Nd1	-0.555395	-0.907994	Tconv specific genes
mt.Nd2	-0.562722	-1.09659	Tconv specific genes
mt.Nd4	-0.568852	-1.00009	Tconv specific genes
mt.Nd5	-0.550009	-0.599877	Tconv specific genes
mt.Nd6	0.14183	0	TFH-like specific genes
mt.Rnr1	-0.144282	-0.910697	Tconv specific genes
mt.Rnr2	-0.292575	-1.05388	Tconv specific genes
Mtch2	-0.371216	-0.304031	Tconv specific genes
Mtdh	-0.202594	-0.469809	Tconv specific genes
Mthfs	0.568123	1.62313	Genes shared by TR1- and TFH-like
Mthfsl	0.699453	0.885474	Genes shared by TR1- and TFH-like
Mxd4	0	-0.085124	Other
Mycbp2	0.130653	0.116594	Genes shared by TR1- and TFH-like
Myh9	-0.564519	-0.921221	Tconv specific genes
Myl12a	0.481298	0.877095	Genes shared by TR1- and TFH-like
Myl12b	0.239621	1.2417	Genes shared by TR1- and TFH-like
Myl6	0	0.370044	TR1-like specific genes
Myo1g	0	1.28898	TR1-like specific genes
Mysm1	-0.722179	-0.429231	Tconv specific genes
N4bp2l2	-0.746181	-0.856003	Tconv specific genes
NA..148	-0.11077	-0.114952	Tconv specific genes
NA..228	-0.286294	-0.894658	Tconv specific genes
NA..35	-0.107894	-0.136316	Tconv specific genes
NA..37	-0.331179	-0.490863	Tconv specific genes
Naa10	0.582407	0.779763	Genes shared by TR1- and TFH-like
Naa20	0	0.206829	TR1-like specific genes
Naca	-0.707095	-0.483905	Tconv specific genes
Nans	0	0.51725	TR1-like specific genes
Nap1l1	-0.51711	-0.144768	Tconv specific genes
Nap1l4	-1.5353	-0.692197	Tconv specific genes
Napa	0.0693817	0.403005	Genes shared by TR1- and TFH-like
Nars	-0.472279	-0.111547	Tconv specific genes
Nasp	-1.79801	-1.90395	Tconv specific genes
Ncf4	0	0.373688	TR1-like specific genes
Ncl	-0.332436	-0.824595	Tconv specific genes
Ncoa3	-0.922443	-0.16056	Tconv specific genes
Ncor1	-0.285766	-0.205855	Tconv specific genes
ND1	0.613663	1.10169	Genes shared by TR1- and TFH-like
ND2	0.657517	1.3234	Genes shared by TR1- and TFH-like
ND4	0.438412	0.800478	Genes shared by TR1- and TFH-like
ND5	1.03125	1.23928	Genes shared by TR1- and TFH-like
ND6	0.75099	1.05037	Genes shared by TR1- and TFH-like
Ndfip1	0.26169	0.788308	Genes shared by TR1- and TFH-like
Ndufa1	-0.594699	-0.223013	Tconv specific genes
Ndufa11	0	0.450216	TR1-like specific genes
Ndufa12	0.0904523	0.256213	Genes shared by TR1- and TFH-like
Ndufa13	0	0.174352	TR1-like specific genes
Ndufa2	-0.363116	-0.151785	Tconv specific genes
Ndufa3	-0.264411	-0.62021	Tconv specific genes
Ndufa4	0.111716	0.292158	Genes shared by TR1- and TFH-like
Ndufa5	0.313457	0	TFH-like specific genes
Ndufa7	-0.111987	-0.165865	Tconv specific genes
Ndufa8	-0.602013	-0.194293	Tconv specific genes
Ndufab1	0.570891	1.02552	Genes shared by TR1- and TFH-like
Ndufb10	-0.183882	0.171219	Inversely expressed genes in TR1-like and TFH-like vs Tconv
Ndufb11	-0.376937	-0.459251	Tconv specific genes
Ndufb2	-1.03507	-0.611799	Tconv specific genes
Ndufb3	0.637945	0.635914	Genes shared by TR1- and TFH-like
Ndufb4	-0.782524	-0.439203	Tconv specific genes
Ndufb5	-0.550079	-0.174531	Tconv specific genes
Ndufb6	0	0.938481	TR1-like specific genes
Ndufb7	0.304899	0.618425	Genes shared by TR1- and TFH-like
Ndufb8	-0.281227	0.235529	Inversely expressed genes in TR1-like and TFH-like vs Tconv
Ndufb9	0.633601	1.05882	Genes shared by TR1- and TFH-like
Ndufc2	-0.070862	0.506226	Inversely expressed genes in TR1-like and TFH-like vs Tconv
Ndufs3	0	0.565709	TR1-like specific genes
Ndufs4	-0.448129	-0.419848	Tconv specific genes
Ndufs5	-0.57107	0.308161	Inversely expressed genes in TR1-like and TFH-like vs Tconv
Ndufs6	-0.196566	0.794764	Inversely expressed genes in TR1-like and TFH-like vs Tconv
Ndufs7	-0.414499	-0.422643	Tconv specific genes
Ndufs8	-0.673184	-0.505134	Tconv specific genes
Ndufv2	-0.39167	-0.729863	Tconv specific genes
Ndufv3	-0.736708	-0.473661	Tconv specific genes
Neat1	1.04723	0	TFH-like specific genes
Nedd8	0	0.441676	TR1-like specific genes
Nedd9	0	0.930002	TR1-like specific genes
Nek7	2.25586	2.3138	Genes shared by TR1- and TFH-like
Nemf	0.0517884	0	TFH-like specific genes
Neu1	-1.46932	-0.921194	Tconv specific genes
Neurl3	0.46389	-1.0162	Inversely expressed genes in TR1-like and TFH-like vs Tconv
Nfat5	0	1.04743	TR1-like specific genes
Nfatc1	1.6378	1.61916	Genes shared by TR1- and TFH-like
Nfatc3	0.835223	0.736565	Genes shared by TR1- and TFH-like
Nfe2l2	-1.49292	-1.68364	Tconv specific genes
Nfil3	4.94067	5.0462	Genes shared by TR1- and TFH-like
Nfkb1	0.340065	0.324191	Genes shared by TR1- and TFH-like
Nfkbia	0.193935	0.127004	Genes shared by TR1- and TFH-like
Nfkbib	-0.167706	0.104787	Inversely expressed genes in TR1-like and TFH-like vs Tconv
Nfkbid	0.134566	0	TFH-like specific genes
Nfkbiz	2.91786	2.23913	Genes shared by TR1- and TFH-like
Nfx1	-0.200855	-0.185218	Tconv specific genes
Ngdn	-0.904644	-0.0820667	Tconv specific genes
Nhp2	-1.33956	-2.07203	Tconv specific genes
Nipbl	-0.231624	-0.835217	Tconv specific genes
Nisch	0.373151	-0.668011	Inversely expressed genes in TR1-like and TFH-like vs Tconv
Nkg7	0	2.97319	TR1-like specific genes
Nktr	0.422872	0.547167	Genes shared by TR1- and TFH-like
Nlrc5	-1.23224	-0.756446	Tconv specific genes
Nme1	-0.176875	0	Other
Nme2	-0.166315	0.556107	Inversely expressed genes in TR1-like and TFH-like vs Tconv
Nmi	-0.111233	-0.249718	Tconv specific genes
Nmt1	-1.54653	-0.796924	Tconv specific genes
Nmt2	0.0869806	0.625298	Genes shared by TR1- and TFH-like
Noct	-0.0647484	-0.455728	Tconv specific genes
Nol7	0.203363	0.214038	Genes shared by TR1- and TFH-like
Nono	-0.14985	0.507999	Inversely expressed genes in TR1-like and TFH-like vs Tconv
Nop10	-0.358778	-0.540565	Tconv specific genes
Nop53	-0.0968386	-0.257267	Tconv specific genes
Nop56	-1.20874	-1.03825	Tconv specific genes
Nop58	-0.503079	-0.183799	Tconv specific genes
Nosip	0	0.16354	TR1-like specific genes
Notch1	0	0.211176	TR1-like specific genes
Notch2	-0.508354	0.241727	Inversely expressed genes in TR1-like and TFH-like vs Tconv
Npc2	-1.83796	-0.891713	Tconv specific genes
Npm1	-0.936046	-1.08905	Tconv specific genes
Nr3c1	0.371664	0.565111	Genes shared by TR1- and TFH-like
Nr4a1	1.29859	-0.184821	Inversely expressed genes in TR1-like and TFH-like vs Tconv
Nr4a2	2.84897	2.13739	Genes shared by TR1- and TFH-like
Nr4a3	1.17717	0.200866	Genes shared by TR1- and TFH-like
Nrbp1	-0.697281	-1.00642	Tconv specific genes
Nrn1	0	4.19585	TR1-like specific genes
Nrp1	3.969	4.09178	Genes shared by TR1- and TFH-like
Nsa2	-0.871673	-0.0690178	Tconv specific genes
Nsd3	-0.628549	-0.778943	Tconv specific genes
Nt5c	-0.409805	-0.346335	Tconv specific genes
Nt5e	2.62707	1.98912	Genes shared by TR1- and TFH-like
Ntan1	0	0.426173	TR1-like specific genes
Nub1	0.218815	0	TFH-like specific genes
Nudc	0.139758	-0.413212	Inversely expressed genes in TR1-like and TFH-like vs Tconv
Nudt21	-0.941578	-0.549818	Tconv specific genes
Numa1	0.099157	0	TFH-like specific genes
Nup98	-0.0941897	-0.551993	Tconv specific genes
Nutf2	-0.946036	-0.197849	Tconv specific genes
Nutf2.1	0	0.851809	TR1-like specific genes
Nxf1	0	-0.556434	Other
Nxpe3	-0.620377	-1.85182	Tconv specific genes
Oaz1	-0.456438	-0.144179	Tconv specific genes
Oaz1.ps	-0.290622	-0.573517	Tconv specific genes
Ociad1	-1.41615	-0.800985	Tconv specific genes
Odc1	1.45296	1.67225	Genes shared by TR1- and TFH-like
Oga	-0.678374	-0.466719	Tconv specific genes
Ogdh	-0.956409	-0.66261	Tconv specific genes
Ogt	-0.294424	-0.334067	Tconv specific genes
Olfr77	-0.083758	0.207807	Inversely expressed genes in TR1-like and TFH-like vs Tconv
Osbpl9	-1.56496	-1.28127	Tconv specific genes
Oser1	-0.187617	0.385973	Inversely expressed genes in TR1-like and TFH-like vs Tconv
Ost4	0.116574	0.849612	Genes shared by TR1- and TFH-like
Ostc	-0.251424	0.26687	Inversely expressed genes in TR1-like and TFH-like vs Tconv
Ostf1	0.633167	0.993651	Genes shared by TR1- and TFH-like
Otub1	-0.228241	-0.433984	Tconv specific genes
Otulinl	-2.32259	-1.04238	Tconv specific genes
P2ry10	-0.490472	-0.599769	Tconv specific genes
P4hb	0.378534	0.48237	Genes shared by TR1- and TFH-like
Pabpc1	-0.297244	-0.140043	Tconv specific genes
Paf1	-0.63461	0.241073	Inversely expressed genes in TR1-like and TFH-like vs Tconv
Pafah1b1	-0.531298	-0.684625	Tconv specific genes
Paip1	-0.0868274	0.438357	Inversely expressed genes in TR1-like and TFH-like vs Tconv
Paip2	-0.287436	-0.138549	Tconv specific genes
Pak2	0	-0.257756	Other
Pan3	-1.00377	-1.69609	Tconv specific genes
Papola	0	-0.288798	Other
Park7	0.304947	0.398285	Genes shared by TR1- and TFH-like
Pbdc1	0	0.610586	TR1-like specific genes
Pcbp1	-0.190831	-0.118315	Tconv specific genes
Pcbp2	-0.110567	-0.0677651	Tconv specific genes
Pced1b	-1.80977	-0.973246	Tconv specific genes
Pcif1	0	-0.744236	Other
Pcmt1	-0.336088	0.520593	Inversely expressed genes in TR1-like and TFH-like vs Tconv
Pcna	-0.112092	0	Other
Pcnp	-0.437977	-0.515745	Tconv specific genes
Pdcd1	5.18316	4.71545	Genes shared by TR1- and TFH-like
Pdcd10	-0.615193	-0.496192	Tconv specific genes
Pdcd4	-0.409791	-0.553224	Tconv specific genes
Pdcd5	-0.371155	-0.413823	Tconv specific genes
Pdcd6	-0.28944	0	Other
Pdcd6ip	-0.794103	-1.17055	Tconv specific genes
Pde3b	-4.94112	-6.79998	Tconv specific genes
Pde4b	-1.04025	-0.984594	Tconv specific genes
Pdhb	-0.724051	-0.156446	Tconv specific genes
Pdia3	-0.483099	-0.258783	Tconv specific genes
Pebp1	0.202638	0.0836359	Genes shared by TR1- and TFH-like
Peli1	-1.02488	-0.99149	Tconv specific genes
Per1	0.419374	-0.579934	Inversely expressed genes in TR1-like and TFH-like vs Tconv
Pet100	-0.425235	-0.170017	Tconv specific genes
Pfdn1	0	0.116834	TR1-like specific genes
Pfdn2	0	0.586285	TR1-like specific genes
Pfdn5	-0.187852	-0.187987	Tconv specific genes
Pfkp	0.185432	-0.416539	Inversely expressed genes in TR1-like and TFH-like vs Tconv
Pfn1	-0.235583	0.0918563	Inversely expressed genes in TR1-like and TFH-like vs Tconv
Pgam1	1.34698	0	TFH-like specific genes
Phb	-1.41153	-0.566899	Tconv specific genes
Phb2	0	0.0714578	TR1-like specific genes
Phc3	0	-0.0887905	Other
Phf20l1	-0.503199	-0.842535	Tconv specific genes
Phf6	0.421632	-0.120911	Inversely expressed genes in TR1-like and TFH-like vs Tconv
Phip	0.0945032	-0.549499	Inversely expressed genes in TR1-like and TFH-like vs Tconv
Phlda1	0	1.44131	TR1-like specific genes
Pias1	-0.930371	-1.01294	Tconv specific genes
Picalm	-1.19367	-0.488917	Tconv specific genes
Pik3cd	-1.67564	-1.52075	Tconv specific genes
Pim1	-1.20974	-1.48359	Tconv specific genes
Pin1	-0.5617	-0.503856	Tconv specific genes
Pitpnc1	-1.19328	-1.13105	Tconv specific genes
Pitpnm2	3.56156	0	TFH-like specific genes
Pja1	-1.90868	-2.60199	Tconv specific genes
Pkm	0.172817	0.409379	Genes shared by TR1- and TFH-like
Pkp3	0.735787	1.27372	Genes shared by TR1- and TFH-like
Plaat3	0.912008	0.981115	Genes shared by TR1- and TFH-like
Plcg1	1.52228	0	TFH-like specific genes
Plcxd2	-1.51774	-2.21949	Tconv specific genes
Plec	-2.23176	-2.52327	Tconv specific genes
Plekhj1	0.142215	0	TFH-like specific genes
Plgrkt	-0.352219	0.218381	Inversely expressed genes in TR1-like and TFH-like vs Tconv
Plk3	1.87259	1.64065	Genes shared by TR1- and TFH-like
Pnisr	-1.13759	-1.45172	Tconv specific genes
Pnn	-0.352664	-1.095	Tconv specific genes
Pnrc1	0.0756187	0.226524	Genes shared by TR1- and TFH-like
Pnrc2	-0.354809	0.163562	Inversely expressed genes in TR1-like and TFH-like vs Tconv
Pole4	-0.489005	-0.459397	Tconv specific genes
Polr1d	0.552288	0.637092	Genes shared by TR1- and TFH-like
Polr2a	0.422944	0.0930879	Genes shared by TR1- and TFH-like
Polr2e	-0.250364	-0.214126	Tconv specific genes
Polr2f	-0.466177	0.559972	Inversely expressed genes in TR1-like and TFH-like vs Tconv
Polr2g	0	0.123059	TR1-like specific genes
Polr2j	-0.196019	0.269888	Inversely expressed genes in TR1-like and TFH-like vs Tconv
Polr2k	0	0.662592	TR1-like specific genes
Polr2l	0.307636	-0.371069	Inversely expressed genes in TR1-like and TFH-like vs Tconv
Polr2m	-0.861588	-0.202153	Tconv specific genes
Pomp	-0.2492	-0.110845	Tconv specific genes
Pon2	0	0.262966	TR1-like specific genes
Pop5	-0.973148	-1.03978	Tconv specific genes
Ppdpf	-0.752021	0.092657	Inversely expressed genes in TR1-like and TFH-like vs Tconv
Ppia	-0.192211	0.0822762	Inversely expressed genes in TR1-like and TFH-like vs Tconv
Ppib	0.171692	0.890374	Genes shared by TR1- and TFH-like
Ppig	0.86419	0.920289	Genes shared by TR1- and TFH-like
Ppil2	-0.11832	0	Other
Ppil4	-0.788939	-0.750582	Tconv specific genes
Ppm1g	1.03909	0.934492	Genes shared by TR1- and TFH-like
Ppm1h	-3.58722	-1.15699	Tconv specific genes
Ppp1ca	-0.414506	0.221217	Inversely expressed genes in TR1-like and TFH-like vs Tconv
Ppp1cb	-0.064619	-1.09274	Tconv specific genes
Ppp1cc	1.00416	1.04256	Genes shared by TR1- and TFH-like
Ppp1r10	0.618768	0	TFH-like specific genes
Ppp1r11	0.122819	0.555997	Genes shared by TR1- and TFH-like
Ppp1r12a	-0.527171	-0.477356	Tconv specific genes
Ppp1r14b	1.13134	0	TFH-like specific genes
Ppp1r15a	0.377847	0.309236	Genes shared by TR1- and TFH-like
Ppp1r16b	0.315135	0.146256	Genes shared by TR1- and TFH-like
Ppp1r18	-0.0539792	0.338609	Inversely expressed genes in TR1-like and TFH-like vs Tconv
Ppp2r1a	0.301853	-0.0549324	Inversely expressed genes in TR1-like and TFH-like vs Tconv
Ppp2r2a	-0.431631	-0.171878	Tconv specific genes
Ppp2r5a	-1.02593	-1.6338	Tconv specific genes
Ppp2r5c	-0.0598253	0.328638	Inversely expressed genes in TR1-like and TFH-like vs Tconv
Ppp4c	-0.48243	-0.238705	Tconv specific genes
Ppp4r3b	-0.903011	-0.282426	Tconv specific genes
Ppp6r3	0	0.126257	TR1-like specific genes
Pqbp1	-0.883784	-0.544676	Tconv specific genes
Prdx1	-0.337902	0.206681	Inversely expressed genes in TR1-like and TFH-like vs Tconv
Prdx2	0.883667	1.00889	Genes shared by TR1- and TFH-like
Prdx5	0.123443	0.492543	Genes shared by TR1- and TFH-like
Prdx6	-0.914955	-0.855003	Tconv specific genes
Prelid1	-0.175417	-0.114135	Tconv specific genes
Prkar1a	0.205044	0	TFH-like specific genes
Prkca	1.12343	1.06852	Genes shared by TR1- and TFH-like
Prkch	0.244981	0.412881	Genes shared by TR1- and TFH-like
Prkcq	-0.611824	-0.858704	Tconv specific genes
Prkd2	-0.245269	-1.29848	Tconv specific genes
Prpf38b	-0.37771	-0.0808959	Tconv specific genes
Prpf39	-0.632669	-0.664434	Tconv specific genes
Prpf40a	-0.0608151	0	Other
Prpf4b	-0.953951	-0.487663	Tconv specific genes
Prpf8	-0.457604	0	Other
Prps1	-1.11687	-0.573458	Tconv specific genes
Prr13	1.06298	1.5161	Genes shared by TR1- and TFH-like
Prr14	-0.200175	-0.133483	Tconv specific genes
Prr14l	-1.0097	-0.738285	Tconv specific genes
Prrc2b	-0.455029	-1.11598	Tconv specific genes
Prrc2c	-0.416037	-0.553573	Tconv specific genes
Psen2	1.093	1.12313	Genes shared by TR1- and TFH-like
Psenen	-0.501655	-0.152358	Tconv specific genes
Psma1	-0.396555	0.475344	Inversely expressed genes in TR1-like and TFH-like vs Tconv
Psma2	-0.623575	-0.206798	Tconv specific genes
Psma3	0.174272	0.350302	Genes shared by TR1- and TFH-like
Psma4	-0.34461	0	Other
Psma6	-0.311114	0.412828	Inversely expressed genes in TR1-like and TFH-like vs Tconv
Psma7	0.0733042	0.101896	Genes shared by TR1- and TFH-like
Psmb1	-0.49791	0	Other
Psmb10	-0.338345	-0.450709	Tconv specific genes
Psmb2	-0.249473	0.154429	Inversely expressed genes in TR1-like and TFH-like vs Tconv
Psmb3	-0.165025	0.354382	Inversely expressed genes in TR1-like and TFH-like vs Tconv
Psmb4	0.970896	0.734167	Genes shared by TR1- and TFH-like
Psmb5	-0.326139	-0.189888	Tconv specific genes
Psmb6	-0.560971	-0.314901	Tconv specific genes
Psmb8	0	0.62922	TR1-like specific genes
Psmb9	-0.127779	0.500227	Inversely expressed genes in TR1-like and TFH-like vs Tconv
Psmc1	-0.73979	-0.29409	Tconv specific genes
Psmc2	0.194189	1.00514	Genes shared by TR1- and TFH-like
Psmc3	-0.601512	-0.065639	Tconv specific genes
Psmc4	-0.187544	-0.409478	Tconv specific genes
Psmc5	-1.3442	-0.397077	Tconv specific genes
Psmc6	-0.754352	-0.635479	Tconv specific genes
Psmd11	0.255411	0.153717	Genes shared by TR1- and TFH-like
Psmd12	0	0.139654	TR1-like specific genes
Psmd14	-1.0048	0	Other
Psmd4	0	0.390291	TR1-like specific genes
Psmd8	0.717183	0.891584	Genes shared by TR1- and TFH-like
Psme1	-0.055898	0.179156	Inversely expressed genes in TR1-like and TFH-like vs Tconv
Psme2	-0.62264	0.22949	Inversely expressed genes in TR1-like and TFH-like vs Tconv
Psme2b	-0.630964	0.666038	Inversely expressed genes in TR1-like and TFH-like vs Tconv
Ptbp3	-0.659733	-0.226771	Tconv specific genes
Ptger2	0	3.32749	TR1-like specific genes
Ptges3	-0.0547476	-0.133572	Tconv specific genes
Ptma	-0.887225	-0.520572	Tconv specific genes
Ptms	0	2.00531	TR1-like specific genes
Ptp4a1.1	1.60662	1.63979	Genes shared by TR1- and TFH-like
Ptp4a2	-0.28677	0.272402	Inversely expressed genes in TR1-like and TFH-like vs Tconv
Ptpn1	0.794261	0.757408	Genes shared by TR1- and TFH-like
Ptpn11	3.18588	2.86959	Genes shared by TR1- and TFH-like
Ptpn18	0.141346	0.923242	Genes shared by TR1- and TFH-like
Ptpn2	-0.208029	-0.476419	Tconv specific genes
Ptpn22	0.127376	-0.0946231	Inversely expressed genes in TR1-like and TFH-like vs Tconv
Ptpn6	1.19499	1.00408	Genes shared by TR1- and TFH-like
Ptpn7	0	0.479225	TR1-like specific genes
Ptprc	0.36568	-0.285484	Inversely expressed genes in TR1-like and TFH-like vs Tconv
Ptprcap	0.571285	1.32736	Genes shared by TR1- and TFH-like
Pttg1	0	0.221316	TR1-like specific genes
Puf60	-0.351498	-0.541937	Tconv specific genes
Pum2	-0.976606	-0.973565	Tconv specific genes
Pycard	-1.66714	-0.282337	Tconv specific genes
R3hdm1	-0.283573	-0.339769	Tconv specific genes
R3hdm4	-0.660303	-0.331113	Tconv specific genes
Rab10	1.60417	1.23615	Genes shared by TR1- and TFH-like
Rab11a	0	0.439527	TR1-like specific genes
Rab11b	-0.834113	0	Other
Rab14	-0.127701	-0.242018	Tconv specific genes
Rab1a	-0.0782287	0.126309	Inversely expressed genes in TR1-like and TFH-like vs Tconv
Rab1b	0	0.287684	TR1-like specific genes
Rab37	0	0.916177	TR1-like specific genes
Rab3ip	-1.1635	-1.26034	Tconv specific genes
Rab4b	1.02571	1.19438	Genes shared by TR1- and TFH-like
Rab7	0.0551638	0.351998	Genes shared by TR1- and TFH-like
Rab8a	-0.589264	0.415752	Inversely expressed genes in TR1-like and TFH-like vs Tconv
Rab8b	1.66417	1.42793	Genes shared by TR1- and TFH-like
Rabac1	-0.669545	-0.361806	Tconv specific genes
Rabgap1l	1.40098	1.25776	Genes shared by TR1- and TFH-like
Rac1	0.0835505	0.512707	Genes shared by TR1- and TFH-like
Rac2	0.126461	0.773278	Genes shared by TR1- and TFH-like
Rack1	-1.26293	-0.881952	Tconv specific genes
Raf1	0.790755	0.308137	Genes shared by TR1- and TFH-like
Ralbp1	0	0.781163	TR1-like specific genes
Ramac	-0.450418	-0.287355	Tconv specific genes
Ramp1	0.41503	-0.280023	Inversely expressed genes in TR1-like and TFH-like vs Tconv
Ramp3	0.67832	0.123523	Genes shared by TR1- and TFH-like
Ran	-0.395896	0.083602	Inversely expressed genes in TR1-like and TFH-like vs Tconv
Ranbp1	-1.04755	0.0995837	Inversely expressed genes in TR1-like and TFH-like vs Tconv
Ranbp2	0.359978	-0.777219	Inversely expressed genes in TR1-like and TFH-like vs Tconv
Rap1a	0.728246	0.167014	Genes shared by TR1- and TFH-like
Rap1b	-0.335629	0.110871	Inversely expressed genes in TR1-like and TFH-like vs Tconv
Rapgef6	-1.12123	-1.26686	Tconv specific genes
Rasa2	-0.418102	-0.312064	Tconv specific genes
Rasa3	-0.810825	-0.858879	Tconv specific genes
Rasal3	-1.1265	-1.26647	Tconv specific genes
Rasgrp1	-1.04391	-0.918863	Tconv specific genes
Rasgrp2	-2.37554	-1.94573	Tconv specific genes
Rassf5	-0.645386	-0.153694	Tconv specific genes
Rb1cc1	-1.81488	-0.462549	Tconv specific genes
Rbbp4	-0.203411	-0.350257	Tconv specific genes
Rbbp7	-0.785144	-0.473773	Tconv specific genes
Rbck1	0	0.449855	TR1-like specific genes
Rbis	0.276012	0.783021	Genes shared by TR1- and TFH-like
Rbl2	0	1.01547	TR1-like specific genes
Rbm15	0	0.460574	TR1-like specific genes
Rbm17	0	-0.557061	Other
Rbm22	-0.262434	0.484367	Inversely expressed genes in TR1-like and TFH-like vs Tconv
Rbm25	-0.258936	-0.502579	Tconv specific genes
Rbm26	-0.316824	-0.0560318	Tconv specific genes
Rbm27	0.514014	-0.503791	Inversely expressed genes in TR1-like and TFH-like vs Tconv
Rbm3	0.35998	0.566804	Genes shared by TR1- and TFH-like
Rbm38	-1.10552	-0.810545	Tconv specific genes
Rbm39	-0.246578	-0.51346	Tconv specific genes
Rbm4b	-0.418337	-0.790669	Tconv specific genes
Rbm5	-0.435558	0	Other
Rbm7	-0.402066	0	Other
Rbm8a	0.534395	0	TFH-like specific genes
Rbx1	-0.597866	-0.258627	Tconv specific genes
Rchy1	-0.277712	0.315135	Inversely expressed genes in TR1-like and TFH-like vs Tconv
Rdx	-0.248078	-0.659918	Tconv specific genes
Reep5	-0.87812	0.0679961	Inversely expressed genes in TR1-like and TFH-like vs Tconv
Rel	0.670644	-0.970522	Inversely expressed genes in TR1-like and TFH-like vs Tconv
Rela	0	-0.622909	Other
Rer1	0	0.266886	TR1-like specific genes
Resf1	-1.37025	-0.887522	Tconv specific genes
Rexo2	-0.786921	-0.528933	Tconv specific genes
Rflnb	-2.63022	-2.45902	Tconv specific genes
Rgcc	0.607781	0.289079	Genes shared by TR1- and TFH-like
Rgs1	1.94595	3.85114	Genes shared by TR1- and TFH-like
Rgs10	0.0976289	-0.571262	Inversely expressed genes in TR1-like and TFH-like vs Tconv
Rgs19	-1.78857	-0.581245	Tconv specific genes
Rgs2	0.341838	0.635476	Genes shared by TR1- and TFH-like
Rheb	0.223064	0	TFH-like specific genes
Rhoa	-0.334304	0.472651	Inversely expressed genes in TR1-like and TFH-like vs Tconv
Rhof	0.261605	1.06488	Genes shared by TR1- and TFH-like
Rhog	0.0755381	0	TFH-like specific genes
Rhoh	-0.181105	-0.304014	Tconv specific genes
Ric1	0.540787	0.251234	Genes shared by TR1- and TFH-like
Rictor	-1.09086	-1.06065	Tconv specific genes
Rilpl2	0.897846	0.845504	Genes shared by TR1- and TFH-like
Rin3	0	1.08282	TR1-like specific genes
Rinl	0.221875	0.175785	Genes shared by TR1- and TFH-like
Riok1	0	-0.90067	Other
Riok3	0.224638	0	TFH-like specific genes
Ripor2	-1.67516	-1.57607	Tconv specific genes
Rlim	-0.630828	-0.330059	Tconv specific genes
Rnasek	0.14477	0.87663	Genes shared by TR1- and TFH-like
Rnaset2a	1.4551	1.21776	Genes shared by TR1- and TFH-like
Rnaset2b	1.74979	1.54755	Genes shared by TR1- and TFH-like
Rnf114	-0.271122	-0.869812	Tconv specific genes
Rnf125	0.247381	0.924398	Genes shared by TR1- and TFH-like
Rnf138	-0.426452	0	Other
Rnf145	0.108127	-0.470534	Inversely expressed genes in TR1-like and TFH-like vs Tconv
Rnf167	-0.799126	-0.888526	Tconv specific genes
Rnf187	-0.725774	-0.561702	Tconv specific genes
Rnf19a	0.565458	0.232179	Genes shared by TR1- and TFH-like
Rnf4	0.935505	0.97538	Genes shared by TR1- and TFH-like
Rnf44	0.240795	-0.0642673	Inversely expressed genes in TR1-like and TFH-like vs Tconv
Rnf7	-0.733579	0.415744	Inversely expressed genes in TR1-like and TFH-like vs Tconv
Rnu2.10	0.458897	0.473016	Genes shared by TR1- and TFH-like
Rnu3b1	1.04997	1.04818	Genes shared by TR1- and TFH-like
Rnu3b2	1.04997	1.04818	Genes shared by TR1- and TFH-like
Rnu3b3	1.04997	1.04818	Genes shared by TR1- and TFH-like
Rock1	0.388072	0	TFH-like specific genes
Romo1	-0.274415	-0.263452	Tconv specific genes
Rora	1.21635	0.884575	Genes shared by TR1- and TFH-like
Rp9	-0.705742	-1.25143	Tconv specific genes
Rpa1	-1.69434	-1.12663	Tconv specific genes
Rpf1	-0.876573	-0.913163	Tconv specific genes
Rpl10	-0.804205	-0.680802	Tconv specific genes
Rpl10.ps3	-0.718985	-0.971039	Tconv specific genes
Rpl10.ps5	-0.122939	-0.155462	Tconv specific genes
Rpl10a	-1.1679	-0.573526	Tconv specific genes
Rpl10a.ps1	-1.41869	-1.20599	Tconv specific genes
Rpl10a.ps4	-0.189185	-0.18772	Tconv specific genes
Rpl11	-1.03325	-0.655347	Tconv specific genes
Rpl12	-1.28308	-1.36292	Tconv specific genes
Rpl13	-1.12022	-0.903702	Tconv specific genes
Rpl13.ps3	-0.131037	-0.20714	Tconv specific genes
Rpl13.ps6	-0.566622	-0.802414	Tconv specific genes
Rpl13a	-0.419031	0.653548	Inversely expressed genes in TR1-like and TFH-like vs Tconv
Rpl14	-1.00104	-0.880002	Tconv specific genes
Rpl14.ps1	-1.52005	-1.43805	Tconv specific genes
Rpl15	-0.967536	-0.776536	Tconv specific genes
Rpl15.ps2	-0.227269	-0.329211	Tconv specific genes
Rpl15.ps3	-0.600481	-0.745592	Tconv specific genes
Rpl15.ps6	-0.284114	-0.345593	Tconv specific genes
Rpl17	-1.09757	-1.03904	Tconv specific genes
Rpl17.ps10	-0.60275	-0.853921	Tconv specific genes
Rpl17.ps3	-0.920784	-1.19949	Tconv specific genes
Rpl17.ps5	-0.421753	-0.63358	Tconv specific genes
Rpl17.ps8	-0.341209	0.124832	Inversely expressed genes in TR1-like and TFH-like vs Tconv
Rpl18	-0.837039	-0.722543	Tconv specific genes
Rpl18.ps1	0.75053	-0.457893	Inversely expressed genes in TR1-like and TFH-like vs Tconv
Rpl18.ps2	-0.575429	-0.568345	Tconv specific genes
Rpl18a	-1.18324	-0.882744	Tconv specific genes
Rpl18a.ps1	-0.577279	-0.854431	Tconv specific genes
Rpl19	-0.684953	-0.227387	Tconv specific genes
Rpl19.ps1	-0.119411	-0.180173	Tconv specific genes
Rpl19.ps11	-0.943199	-1.21045	Tconv specific genes
Rpl19.ps4	-0.144623	-0.273129	Tconv specific genes
Rpl19.ps7	-0.557289	-0.646161	Tconv specific genes
Rpl21	-0.735016	-0.939145	Tconv specific genes
Rpl21.ps15	-1.062	-1.66979	Tconv specific genes
Rpl21.ps7	0	-0.067178	Other
Rpl21.ps8	-0.843726	-1.29512	Tconv specific genes
Rpl22	-0.72364	-0.707969	Tconv specific genes
Rpl22l1	0.0779431	0.807597	Genes shared by TR1- and TFH-like
Rpl23	-0.939029	-0.945042	Tconv specific genes
Rpl23a	-0.0953201	0.866957	Inversely expressed genes in TR1-like and TFH-like vs Tconv
Rpl23a.ps3	-0.995914	-1.24936	Tconv specific genes
Rpl24	-0.188936	1.03458	Inversely expressed genes in TR1-like and TFH-like vs Tconv
Rpl26	-0.886038	-1.00838	Tconv specific genes
Rpl27	-0.844318	-0.834871	Tconv specific genes
Rpl27.ps3	-0.405039	-0.505659	Tconv specific genes
Rpl27a	-0.86296	-0.766016	Tconv specific genes
Rpl27a.ps4	-0.180299	-0.0829664	Tconv specific genes
Rpl28	-0.742623	-1.04795	Tconv specific genes
Rpl28.ps1	-0.731284	-0.873646	Tconv specific genes
Rpl28.ps3	-0.114056	-0.203204	Tconv specific genes
Rpl29	-1.10196	-1.07641	Tconv specific genes
Rpl3	-0.809961	-1.09903	Tconv specific genes
Rpl3.ps1	-0.91614	-1.2105	Tconv specific genes
Rpl3.ps2	-0.16114	-0.39414	Tconv specific genes
Rpl30	-0.442527	-0.382407	Tconv specific genes
Rpl30.ps10	0	-0.192609	Other
Rpl31	-1.14122	-1.05673	Tconv specific genes
Rpl31.ps8	-0.847594	-1.18923	Tconv specific genes
Rpl31.ps9	-0.143401	-0.187957	Tconv specific genes
Rpl32	-1.14901	-0.717733	Tconv specific genes
Rpl32l	-0.167458	-0.356349	Tconv specific genes
Rpl34	-0.771624	-1.02779	Tconv specific genes
Rpl34.ps1	-0.941062	0.413267	Inversely expressed genes in TR1-like and TFH-like vs Tconv
Rpl35	-0.948782	-0.0917695	Tconv specific genes
Rpl35a	-0.746012	-0.776716	Tconv specific genes
Rpl35a.ps2	-0.492148	-0.573336	Tconv specific genes
Rpl35a.ps6	-1.15559	-1.27374	Tconv specific genes
Rpl36	-0.757576	-0.595518	Tconv specific genes
Rpl36.ps12	-0.946316	-1.29592	Tconv specific genes
Rpl36.ps2	-1.02716	-1.28412	Tconv specific genes
Rpl36.ps3	-1.71779	-2.16999	Tconv specific genes
Rpl36a	-0.832441	-0.906959	Tconv specific genes
Rpl36a.ps1	-0.189015	-0.308032	Tconv specific genes
Rpl36a.ps2	-1.03106	-1.5426	Tconv specific genes
Rpl36a.ps3	-0.184455	-0.112406	Tconv specific genes
Rpl36al	-0.148048	0.847305	Inversely expressed genes in TR1-like and TFH-like vs Tconv
Rpl37	-1.11773	-1.15352	Tconv specific genes
Rpl37a	-0.657191	-0.465913	Tconv specific genes
Rpl37rt	-0.743988	-0.413605	Tconv specific genes
Rpl38	-0.670702	-0.505832	Tconv specific genes
Rpl38.ps1	-0.149884	-0.176281	Tconv specific genes
Rpl38.ps2	-1.12075	-1.42317	Tconv specific genes
Rpl39	-0.581081	-0.122755	Tconv specific genes
Rpl39.ps	-0.817711	-1.04726	Tconv specific genes
Rpl4	-1.30156	-0.72144	Tconv specific genes
Rpl41	-0.604931	-0.359297	Tconv specific genes
Rpl5	-1.75572	-2.43706	Tconv specific genes
Rpl5.ps1	-0.375694	-0.456029	Tconv specific genes
Rpl5.ps2	-0.242158	-0.308122	Tconv specific genes
Rpl6	-1.02559	-0.673775	Tconv specific genes
Rpl6l	-0.412003	-0.607059	Tconv specific genes
Rpl7	-1.17168	-0.863827	Tconv specific genes
Rpl7.ps7	-0.790206	-0.734134	Tconv specific genes
Rpl7.ps9	-0.434118	-0.572844	Tconv specific genes
Rpl7a	-1.08909	-0.724698	Tconv specific genes
Rpl7a.ps5	-0.156465	-0.137016	Tconv specific genes
Rpl7a.ps7	-0.234401	-0.25385	Tconv specific genes
Rpl8	-1.46234	-1.47598	Tconv specific genes
Rpl9	-1.04234	-0.882965	Tconv specific genes
Rpl9.ps4	-0.538845	-0.647119	Tconv specific genes
Rpl9.ps6	-1.01871	-1.95105	Tconv specific genes
Rpl9.ps7	-0.621751	-0.998804	Tconv specific genes
Rplp0	-1.25213	-1.10583	Tconv specific genes
Rplp0.ps1	-0.178679	-0.21237	Tconv specific genes
Rplp1	-1.02971	-1.0191	Tconv specific genes
Rplp2	-0.885122	-0.92597	Tconv specific genes
Rpn1	0.552993	1.91821	Genes shared by TR1- and TFH-like
Rpp21	0.274258	0.261428	Genes shared by TR1- and TFH-like
Rps10	-0.350329	0.689199	Inversely expressed genes in TR1-like and TFH-like vs Tconv
Rps10.ps1	-0.65763	-0.830245	Tconv specific genes
Rps10.ps2	-1.51991	-1.89239	Tconv specific genes
Rps11	-0.666966	0.0762574	Inversely expressed genes in TR1-like and TFH-like vs Tconv
Rps11.ps1	2.24596	0.532286	Genes shared by TR1- and TFH-like
Rps11.ps2	3.15308	1.32999	Genes shared by TR1- and TFH-like
Rps12	-0.644578	-0.474254	Tconv specific genes
Rps12.ps9	-0.272266	-0.300996	Tconv specific genes
Rps13	-1.08582	-0.859369	Tconv specific genes
Rps13.ps1	-0.360663	-0.491941	Tconv specific genes
Rps13.ps2	-1.21806	-1.84895	Tconv specific genes
Rps13.ps4	-0.503238	-0.98908	Tconv specific genes
Rps14	-0.826104	-0.574804	Tconv specific genes
Rps15	-1.00437	-1.08915	Tconv specific genes
Rps15.ps2	-0.220882	-0.379982	Tconv specific genes
Rps15.ps3	-0.268108	-0.328418	Tconv specific genes
Rps15a	-0.551777	-0.5062	Tconv specific genes
Rps15a.ps3	-0.135509	-0.313346	Tconv specific genes
Rps15a.ps5	0.068239	0	TFH-like specific genes
Rps15a.ps6	-0.683357	-0.935083	Tconv specific genes
Rps15a.ps7	-0.369249	-0.572399	Tconv specific genes
Rps16	-1.16847	-1.12534	Tconv specific genes
Rps16.ps2	-1.4003	-2.10128	Tconv specific genes
Rps17	-1.04185	-0.853178	Tconv specific genes
Rps18	-1.0906	-1.11341	Tconv specific genes
Rps18.ps3	-1.93961	-2.25112	Tconv specific genes
Rps18.ps5	-0.797013	-1.03774	Tconv specific genes
Rps19	-1.6059	-1.48259	Tconv specific genes
Rps19.ps3	-0.210111	-0.239578	Tconv specific genes
Rps19.ps4	-0.272475	-0.267752	Tconv specific genes
Rps19.ps5	-0.314365	-0.374898	Tconv specific genes
Rps19.ps6	-1.54271	-1.76245	Tconv specific genes
Rps2	-0.92266	-0.808481	Tconv specific genes
Rps2.ps10	-0.611952	-0.686415	Tconv specific genes
Rps2.ps13	-0.0728783	-0.0828041	Tconv specific genes
Rps2.ps6	0.0885917	-0.150641	Inversely expressed genes in TR1-like and TFH-like vs Tconv
Rps20	-1.47154	-1.34927	Tconv specific genes
Rps21	-0.557011	-0.953161	Tconv specific genes
Rps23	-1.09038	-0.926532	Tconv specific genes
Rps24	-1.01454	-1.15263	Tconv specific genes
Rps24.ps2	-0.107617	-0.190532	Tconv specific genes
Rps24.ps3	-0.164696	-0.428393	Tconv specific genes
Rps25	-1.07747	-0.894188	Tconv specific genes
Rps25.ps1	-0.609564	-0.855123	Tconv specific genes
Rps26	-0.954329	-0.83725	Tconv specific genes
Rps26.ps1	-0.196993	-0.569435	Tconv specific genes
Rps27	-0.721536	-0.74955	Tconv specific genes
Rps27.ps1	-0.261595	0.869217	Inversely expressed genes in TR1-like and TFH-like vs Tconv
Rps27a	-0.915414	-0.680423	Tconv specific genes
Rps27a.ps2	-0.238351	-0.315864	Tconv specific genes
Rps27a.ps3	-0.882595	-1.11251	Tconv specific genes
Rps27l	0.4199	0.716501	Genes shared by TR1- and TFH-like
Rps27rt	-1.26255	-1.60687	Tconv specific genes
Rps28	-0.915201	-0.793854	Tconv specific genes
Rps29	-0.971095	-1.17976	Tconv specific genes
Rps3	-1.04597	-0.747345	Tconv specific genes
Rps3a1	-1.10584	-0.739891	Tconv specific genes
Rps3a2	-0.488306	-0.51824	Tconv specific genes
Rps3a3	-0.463204	-0.593488	Tconv specific genes
Rps4x	-1.08739	-0.459967	Tconv specific genes
Rps4x.ps	-0.554443	-0.698575	Tconv specific genes
Rps5	-1.30463	-1.08355	Tconv specific genes
Rps6	-0.923404	-0.453782	Tconv specific genes
Rps6.ps1	-0.787717	-1.01601	Tconv specific genes
Rps6.ps3	-0.116183	-0.162483	Tconv specific genes
Rps6.ps4	-1.12869	-1.37091	Tconv specific genes
Rps7	-1.53985	-1.37652	Tconv specific genes
Rps7.ps3	-1.21218	-1.28934	Tconv specific genes
Rps8	-0.922434	-0.836767	Tconv specific genes
Rps8.ps1	-0.182155	-0.271612	Tconv specific genes
Rps9	-0.654954	-0.523133	Tconv specific genes
Rpsa	-0.738226	-0.742785	Tconv specific genes
Rpsa.ps1	-0.197042	-0.276587	Tconv specific genes
Rpsa.ps10	-0.418978	-0.917242	Tconv specific genes
Rpsa.ps2	-0.344057	-0.488035	Tconv specific genes
Rpsa.ps7	-0.441919	-0.708343	Tconv specific genes
Rpsa.ps9	-0.493113	-0.580222	Tconv specific genes
Rrp1	-0.442645	-0.220973	Tconv specific genes
Rsbn1	0.843349	0.403298	Genes shared by TR1- and TFH-like
Rsbn1l	-0.73807	-0.91609	Tconv specific genes
Rsf1	-1.01435	-1.10123	Tconv specific genes
Rsl1d1	-1.0064	-1.14357	Tconv specific genes
Rsrc2	0.384049	0.17632	Genes shared by TR1- and TFH-like
Rsrp1	-0.772103	-0.424958	Tconv specific genes
Rtf2	0	-0.0779735	Other
Rtn3	0	0.155652	TR1-like specific genes
Runx1	-0.646678	0	Other
Rwdd1	-0.23168	-0.340652	Tconv specific genes
S100a10	0	0.987674	TR1-like specific genes
S100a11	2.53835	2.77924	Genes shared by TR1- and TFH-like
S100a13	-0.347407	0.5253	Inversely expressed genes in TR1-like and TFH-like vs Tconv
S100a4	0	2.62719	TR1-like specific genes
S100a6	0	2.04168	TR1-like specific genes
S1pr1	-1.31905	-1.30721	Tconv specific genes
S1pr4	-1.2288	-0.74761	Tconv specific genes
Safb	-1.70961	-1.20302	Tconv specific genes
Safb2	0	0.965772	TR1-like specific genes
Samd9l	-0.887592	-0.374625	Tconv specific genes
Samhd1	-0.164239	0.23755	Inversely expressed genes in TR1-like and TFH-like vs Tconv
Samsn1	2.54112	2.40128	Genes shared by TR1- and TFH-like
Sap18	0.392615	-0.240534	Inversely expressed genes in TR1-like and TFH-like vs Tconv
Sap18b	0.499482	1.15663	Genes shared by TR1- and TFH-like
Sar1a	0.698804	0	TFH-like specific genes
Saraf	-1.06603	-1.31445	Tconv specific genes
Sarnp	-0.333204	0	Other
Sars	0	0.349874	TR1-like specific genes
Sash3	-0.626321	0.910378	Inversely expressed genes in TR1-like and TFH-like vs Tconv
Sat1	0.345309	0.352035	Genes shared by TR1- and TFH-like
Satb1	-4.37633	-4.89416	Tconv specific genes
Sbds	-0.495882	-0.634265	Tconv specific genes
Sbno1	-0.849299	-0.536927	Tconv specific genes
Sbno2	1.13798	1.2352	Genes shared by TR1- and TFH-like
Scaf11	0.214909	0	TFH-like specific genes
Scamp3	0.274581	0.467264	Genes shared by TR1- and TFH-like
Scand1	-0.0970677	0.41757	Inversely expressed genes in TR1-like and TFH-like vs Tconv
Sccpdh	0	4.24998	TR1-like specific genes
Scml4	-1.91443	-4.16104	Tconv specific genes
Scp2	-0.259094	0.51029	Inversely expressed genes in TR1-like and TFH-like vs Tconv
Sdf4	0.758623	1.19314	Genes shared by TR1- and TFH-like
Sdha	-0.413739	-0.188713	Tconv specific genes
Sdhb	-0.837751	-0.241491	Tconv specific genes
Sdhc	-0.487332	-0.418984	Tconv specific genes
Sec11a	-1.52589	-1.20861	Tconv specific genes
Sec11c	0.0627844	-0.230445	Inversely expressed genes in TR1-like and TFH-like vs Tconv
Sec13	-0.624294	-0.286697	Tconv specific genes
Sec24c	-0.708178	-0.586037	Tconv specific genes
Sec61a1	-0.70543	-0.410993	Tconv specific genes
Sec61b	-0.302861	-0.0911126	Tconv specific genes
Sec61g	0.363695	0.128342	Genes shared by TR1- and TFH-like
Sec62	-0.0857508	-0.435583	Tconv specific genes
Selenof	-0.438326	-0.467328	Tconv specific genes
Selenok	0.116542	-0.114232	Inversely expressed genes in TR1-like and TFH-like vs Tconv
Selenop	-0.5423	-0.230858	Tconv specific genes
Selenos	0.712715	1.01327	Genes shared by TR1- and TFH-like
Selenow	-0.164909	0.207263	Inversely expressed genes in TR1-like and TFH-like vs Tconv
Sell	-2.69366	-2.56418	Tconv specific genes
Selplg	-2.71918	-1.24815	Tconv specific genes
Sem1	-0.529075	-0.39654	Tconv specific genes
Sema4b	0	0.764911	TR1-like specific genes
Sephs2	-2.08689	-0.869315	Tconv specific genes
Sept1	-0.084331	0.41573	Inversely expressed genes in TR1-like and TFH-like vs Tconv
Sept7	0.593714	0.818899	Genes shared by TR1- and TFH-like
Sept9	0	1.23014	TR1-like specific genes
Septin1	-0.846087	-1.07662	Tconv specific genes
Septin7	-0.115955	-0.438877	Tconv specific genes
Serbp1	-0.312512	-0.689161	Tconv specific genes
Serf2	0	0.620761	TR1-like specific genes
Serinc1	-0.897995	-0.959345	Tconv specific genes
Serinc3	0.52488	0.748305	Genes shared by TR1- and TFH-like
Serp1	0	-0.109516	Other
Sesn3	0.650566	0.291221	Genes shared by TR1- and TFH-like
Set	-1.06614	-0.963401	Tconv specific genes
Sf1	-1.18009	-0.948469	Tconv specific genes
Sf3b1	-0.456352	-0.592488	Tconv specific genes
Sf3b2	-0.373738	0.248991	Inversely expressed genes in TR1-like and TFH-like vs Tconv
Sf3b3	-0.581043	-0.792006	Tconv specific genes
Sf3b5	0.275662	0.759178	Genes shared by TR1- and TFH-like
Sf3b6	0.16639	-0.0901124	Inversely expressed genes in TR1-like and TFH-like vs Tconv
Sfpq	-0.723758	-0.182043	Tconv specific genes
Sfr1	0.0678966	0.243732	Genes shared by TR1- and TFH-like
Sft2d1	0	0.499502	TR1-like specific genes
Sgip1	2.121	1.42855	Genes shared by TR1- and TFH-like
Sh2d1a	0.275186	-0.251858	Inversely expressed genes in TR1-like and TFH-like vs Tconv
Sh2d2a	-0.608447	-0.487705	Tconv specific genes
Sh3bgrl3	-0.0591135	0.464725	Inversely expressed genes in TR1-like and TFH-like vs Tconv
Sh3gl1	-0.585701	-0.905404	Tconv specific genes
Sh3glb1	0.210725	0.688182	Genes shared by TR1- and TFH-like
Sh3kbp1	-0.49706	-0.278543	Tconv specific genes
Sh3rf1	0	4.32072	TR1-like specific genes
Sharpin	0	0.0943592	TR1-like specific genes
Shisa5	-0.333781	0	Other
Shoc2	-1.18415	-0.88363	Tconv specific genes
Sidt2	-0.60759	-1.05141	Tconv specific genes
Sik1	1.4005	0.331952	Genes shared by TR1- and TFH-like
Sin3b	0.0525328	0.681247	Genes shared by TR1- and TFH-like
Sipa1l1	-0.596786	-0.15844	Tconv specific genes
Sirt7	-0.517905	0.151357	Inversely expressed genes in TR1-like and TFH-like vs Tconv
Sit1	-1.63938	-1.48186	Tconv specific genes
Skap1	-0.535693	-0.716853	Tconv specific genes
Skil	0	-0.87644	Other
Skp1	-1.13105	-2.40243	Tconv specific genes
Skp1a	-0.398662	0.764092	Inversely expressed genes in TR1-like and TFH-like vs Tconv
Sla	2.11179	1.61681	Genes shared by TR1- and TFH-like
Sla2	0	0.532376	TR1-like specific genes
Slamf6	1.06645	1.05443	Genes shared by TR1- and TFH-like
Slbp	0.0985273	0.237077	Genes shared by TR1- and TFH-like
Slc1a5	-0.0543674	0	Other
Slc25a3	0.624098	0.233317	Genes shared by TR1- and TFH-like
Slc25a36	-0.379243	-0.943444	Tconv specific genes
Slc25a4	-0.597482	0.101563	Inversely expressed genes in TR1-like and TFH-like vs Tconv
Slc25a5	-0.564403	-0.540525	Tconv specific genes
Slc35b3	-0.98886	-0.974738	Tconv specific genes
Slc38a1	0.959143	0.111517	Genes shared by TR1- and TFH-like
Slc38a2	-0.0819525	-0.748244	Tconv specific genes
Slc39a1	-1.26459	-0.895431	Tconv specific genes
Slc3a2	0.953419	0.799527	Genes shared by TR1- and TFH-like
Slc44a2	-1.70632	-0.768729	Tconv specific genes
Slc50a1	0.328626	0.223201	Genes shared by TR1- and TFH-like
Slc5a3	3.06733	0	TFH-like specific genes
Slc9a3r1	-0.224877	0.750081	Inversely expressed genes in TR1-like and TFH-like vs Tconv
Slc9a9	0.619218	0	TFH-like specific genes
Slf2	-0.518226	-0.587242	Tconv specific genes
Slfn1	-1.65094	0	Other
Slfn2	-1.029	0	Other
Sltm	-1.24785	-1.25107	Tconv specific genes
Slu7	0	-0.352417	Other
Smap1	0.595543	1.38619	Genes shared by TR1- and TFH-like
Smarca2	0.23825	0	TFH-like specific genes
Smarca4	-0.443545	-1.3907	Tconv specific genes
Smarca5	0.672948	0	TFH-like specific genes
Smarce1	-0.759958	-1.06625	Tconv specific genes
Smc1a	-1.38535	-2.1481	Tconv specific genes
Smc3	-0.719805	-1.17716	Tconv specific genes
Smc4	-0.656104	-0.859404	Tconv specific genes
Smc6	-0.207141	-0.158211	Tconv specific genes
Smchd1	-1.08705	-1.09346	Tconv specific genes
Smdt1	-0.479424	0.112321	Inversely expressed genes in TR1-like and TFH-like vs Tconv
Smg1	0.193304	-0.697308	Inversely expressed genes in TR1-like and TFH-like vs Tconv
Smim11	-0.469688	-0.102763	Tconv specific genes
Smim14	-0.470834	0.217927	Inversely expressed genes in TR1-like and TFH-like vs Tconv
Smpdl3a	1.71581	1.43072	Genes shared by TR1- and TFH-like
Smu1	0	0.476267	TR1-like specific genes
Snhg15	0.680338	0.456834	Genes shared by TR1- and TFH-like
Snhg8	1.07852	0	TFH-like specific genes
Snord118	-0.394906	0.169246	Inversely expressed genes in TR1-like and TFH-like vs Tconv
Snord13	-1.72206	-0.733001	Tconv specific genes
Snrnp27	0.758556	0.342781	Genes shared by TR1- and TFH-like
Snrnp48	-1.09122	0.0535897	Inversely expressed genes in TR1-like and TFH-like vs Tconv
Snrnp70	0.329926	-0.701009	Inversely expressed genes in TR1-like and TFH-like vs Tconv
Snrpa1	0.155403	-0.404513	Inversely expressed genes in TR1-like and TFH-like vs Tconv
Snrpb	-0.239585	0.409764	Inversely expressed genes in TR1-like and TFH-like vs Tconv
Snrpb2	0	-0.221437	Other
Snrpc	-0.448444	-0.375858	Tconv specific genes
Snrpd1	-0.361189	0.106851	Inversely expressed genes in TR1-like and TFH-like vs Tconv
Snrpd2	-0.251288	0.0800792	Inversely expressed genes in TR1-like and TFH-like vs Tconv
Snrpd3	-2.46317	-0.957082	Tconv specific genes
Snrpe	-0.128935	0.24079	Inversely expressed genes in TR1-like and TFH-like vs Tconv
Snrpf	0.462044	0.885977	Genes shared by TR1- and TFH-like
Snrpg	0.20198	0.408862	Genes shared by TR1- and TFH-like
Snu13	-0.21464	-0.057881	Tconv specific genes
Snw1	-0.61246	-0.581039	Tconv specific genes
Snx2	0.459536	0.731655	Genes shared by TR1- and TFH-like
Snx20	0	-0.501098	Other
Snx3	-0.347943	0.195452	Inversely expressed genes in TR1-like and TFH-like vs Tconv
Snx6	0	0.707785	TR1-like specific genes
Socs1	1.61208	0	TFH-like specific genes
Socs3	1.55353	0.92763	Genes shared by TR1- and TFH-like
Sod1	-0.265218	0	Other
Sod2	0	0.65588	TR1-like specific genes
Son	0.641282	0	TFH-like specific genes
Sostdc1	6.53679	0	TFH-like specific genes
Sp100	-0.499616	-0.468119	Tconv specific genes
Sp110	-0.573233	-0.280281	Tconv specific genes
Sp3	0.249075	-0.164667	Inversely expressed genes in TR1-like and TFH-like vs Tconv
Spata13	0.0730155	0	TFH-like specific genes
Spcs1	1.03429	0.91005	Genes shared by TR1- and TFH-like
Spcs2	0	0.291906	TR1-like specific genes
Spint2	0.359296	0	TFH-like specific genes
Spn	-0.440433	-0.065388	Tconv specific genes
Spopl	-0.31502	0.469126	Inversely expressed genes in TR1-like and TFH-like vs Tconv
Spry1	5.80554	0	TFH-like specific genes
Sptbn1	-0.988856	-1.61031	Tconv specific genes
Spty2d1	2.86965	2.22332	Genes shared by TR1- and TFH-like
Sqstm1	0	-0.328284	Other
Sra1	-0.407483	-0.419555	Tconv specific genes
Srgn	0.399116	0.609994	Genes shared by TR1- and TFH-like
Sri	-0.515451	0	Other
Srp14	-0.0512702	0.292972	Inversely expressed genes in TR1-like and TFH-like vs Tconv
Srp19	-1.00768	-0.475741	Tconv specific genes
Srp9	-0.500725	-0.312886	Tconv specific genes
Srpk1	-0.748085	-0.820297	Tconv specific genes
Srpk2	0.223566	-0.420143	Inversely expressed genes in TR1-like and TFH-like vs Tconv
Srrm1	-0.217555	-0.281529	Tconv specific genes
Srrm2	0	0.350609	TR1-like specific genes
Srsf10	-0.175923	-0.238286	Tconv specific genes
Srsf11	-0.22104	-0.432801	Tconv specific genes
Srsf2	-0.672987	-0.798168	Tconv specific genes
Srsf3	0.388237	0.384352	Genes shared by TR1- and TFH-like
Srsf5	-0.692139	-0.390055	Tconv specific genes
Srsf6	-0.660537	-0.282784	Tconv specific genes
Srsf7	-0.191153	-0.238486	Tconv specific genes
Ss18	-1.40039	-1.15893	Tconv specific genes
Ssb	0	0.137629	TR1-like specific genes
Ssbp1	-1.62526	-0.735722	Tconv specific genes
Ssh2	-1.3144	-2.61477	Tconv specific genes
Ssna1	-0.359815	0	Other
Ssr1	0	0.340574	TR1-like specific genes
Ssr2	0	0.541069	TR1-like specific genes
Ssr4	0.788993	1.17838	Genes shared by TR1- and TFH-like
Ssu72	-0.446369	-0.969008	Tconv specific genes
St13	0	-0.122502	Other
Stag2	-0.33197	-0.558636	Tconv specific genes
Stard5	0.12366	-0.27811	Inversely expressed genes in TR1-like and TFH-like vs Tconv
Stat1	-0.783781	-0.251913	Tconv specific genes
Stat3	0.151347	0.115805	Genes shared by TR1- and TFH-like
Stat4	1.55384	1.5317	Genes shared by TR1- and TFH-like
Stat5a	-0.982139	-1.12984	Tconv specific genes
Stat5b	-0.845542	-1.15808	Tconv specific genes
Stat6	-1.13646	-0.191582	Tconv specific genes
Stip1	-0.354525	-1.04443	Tconv specific genes
Stk10	-0.707373	-0.895042	Tconv specific genes
Stk17b	0.094123	-0.183615	Inversely expressed genes in TR1-like and TFH-like vs Tconv
Stk38	-2.36877	-1.63895	Tconv specific genes
Stk4	-0.603063	-0.784858	Tconv specific genes
Stt3a	-0.214509	0.209608	Inversely expressed genes in TR1-like and TFH-like vs Tconv
Stub1	-0.341433	0.278418	Inversely expressed genes in TR1-like and TFH-like vs Tconv
Stx11	4.71428	4.24983	Genes shared by TR1- and TFH-like
Stx5a	0.327996	0.293957	Genes shared by TR1- and TFH-like
Sub1	-0.569161	-0.242907	Tconv specific genes
Suclg1	-0.652506	-1.11701	Tconv specific genes
Suco	-0.568718	0.240067	Inversely expressed genes in TR1-like and TFH-like vs Tconv
Sugt1	0	0.0692273	TR1-like specific genes
Sumo1	-0.335454	0.281074	Inversely expressed genes in TR1-like and TFH-like vs Tconv
Sumo2	0.0875636	0.524919	Genes shared by TR1- and TFH-like
Supt20	0.515094	0.0743783	Genes shared by TR1- and TFH-like
Supt4a	-0.816124	-0.695464	Tconv specific genes
Supt4b	-0.321419	-0.387689	Tconv specific genes
Swi5	-0.496234	0.064911	Inversely expressed genes in TR1-like and TFH-like vs Tconv
Swt1	0.321239	-0.354694	Inversely expressed genes in TR1-like and TFH-like vs Tconv
Syf2	-0.529175	-0.577983	Tconv specific genes
Syt11	0	1.73822	TR1-like specific genes
Tacc1	0.265899	0.53328	Genes shared by TR1- and TFH-like
Taf1d	0	-0.151164	Other
Tagap	-1.51293	-0.961291	Tconv specific genes
Tagln2	-0.552816	-0.13861	Tconv specific genes
Taldo1	0	0.35848	TR1-like specific genes
Tank	1.56261	1.53199	Genes shared by TR1- and TFH-like
Taok3	0.356003	0.0909947	Genes shared by TR1- and TFH-like
Tap1	0.147062	0.533646	Genes shared by TR1- and TFH-like
Tapbp	-1.75176	-0.483871	Tconv specific genes
Tardbp	-0.505628	-0.913521	Tconv specific genes
Tax1bp1	-0.344092	-0.703776	Tconv specific genes
Tbc1d10c	-0.300418	0.717246	Inversely expressed genes in TR1-like and TFH-like vs Tconv
Tbc1d15	-0.995814	-1.86181	Tconv specific genes
Tbc1d4	2.25929	1.90012	Genes shared by TR1- and TFH-like
Tbca	0.164185	0	TFH-like specific genes
Tbrg1	0.148622	-0.417437	Inversely expressed genes in TR1-like and TFH-like vs Tconv
Tcea1	0.294658	1.14422	Genes shared by TR1- and TFH-like
Tceal9	1.61836	1.51981	Genes shared by TR1- and TFH-like
Tcerg1	0.406823	0	TFH-like specific genes
Tcf25	-0.107781	-0.547714	Tconv specific genes
Tcf7	-0.887194	-1.79565	Tconv specific genes
Tcp1	-0.540699	-0.446913	Tconv specific genes
Tcp11l2	-1.67019	-1.85263	Tconv specific genes
Tecpr1	-0.852962	-0.913547	Tconv specific genes
Tecr	0.666195	0.710821	Genes shared by TR1- and TFH-like
Tes	-0.304153	-0.116433	Tconv specific genes
Tespa1	0.184254	-0.889595	Inversely expressed genes in TR1-like and TFH-like vs Tconv
Tet2	1.22858	0.668446	Genes shared by TR1- and TFH-like
Tex10	-0.477531	-0.122553	Tconv specific genes
Tgfbr2	-1.72108	-1.7676	Tconv specific genes
Tgif1	-0.22403	-0.248808	Tconv specific genes
Tgoln1	0	-0.566224	Other
Tgtp1	-4.75374	-2.89045	Tconv specific genes
Tgtp2	-0.877938	0.549352	Inversely expressed genes in TR1-like and TFH-like vs Tconv
Thada	-2.36796	-2.14167	Tconv specific genes
Themis	-0.501197	-0.585967	Tconv specific genes
Thoc2	-0.484214	-0.146234	Tconv specific genes
Thrap3	0.163445	0.36557	Genes shared by TR1- and TFH-like
Thy1	-0.611667	-0.343703	Tconv specific genes
Tigit	3.25068	3.1658	Genes shared by TR1- and TFH-like
Timm10b	0	0.328965	TR1-like specific genes
Timm13	-0.37786	-0.271346	Tconv specific genes
Timm17a	-0.134787	0.30674	Inversely expressed genes in TR1-like and TFH-like vs Tconv
Timm23	-0.993245	-0.885761	Tconv specific genes
Tinf2	1.94524	2.31979	Genes shared by TR1- and TFH-like
Tiparp	1.3302	0	TFH-like specific genes
Tle5	-0.142838	0.133413	Inversely expressed genes in TR1-like and TFH-like vs Tconv
Tln1	-0.509597	-0.359073	Tconv specific genes
Tm9sf2	-0.575529	-0.061826	Tconv specific genes
Tma7	-0.147986	-0.148551	Tconv specific genes
Tma7.ps	-0.367904	-0.484159	Tconv specific genes
Tmbim6	-0.549026	0	Other
Tmc8	-1.62428	-0.62047	Tconv specific genes
Tmcc1	0.34652	-0.641177	Inversely expressed genes in TR1-like and TFH-like vs Tconv
Tmco1	0	0.571743	TR1-like specific genes
Tmed10	0.0686093	0	TFH-like specific genes
Tmed2	0	0.105543	TR1-like specific genes
Tmed5	-0.443023	-0.335819	Tconv specific genes
Tmem126a	0.394649	0.202845	Genes shared by TR1- and TFH-like
Tmem134	-0.109404	0.166123	Inversely expressed genes in TR1-like and TFH-like vs Tconv
Tmem154	0	0.973282	TR1-like specific genes
Tmem160	0	0.319725	TR1-like specific genes
Tmem167	0.344968	0.0809984	Genes shared by TR1- and TFH-like
Tmem173	0	0.734707	TR1-like specific genes
Tmem179b	-0.193722	0.107029	Inversely expressed genes in TR1-like and TFH-like vs Tconv
Tmem234	-0.408626	-0.185942	Tconv specific genes
Tmem258	-0.113575	0.306543	Inversely expressed genes in TR1-like and TFH-like vs Tconv
Tmem30a	-0.0664642	0	Other
Tmem50a	-0.223291	0	Other
Tmem59	-0.619943	-0.276689	Tconv specific genes
Tmem71	-1.12944	-0.918114	Tconv specific genes
Tmem87a	-0.571188	0.340307	Inversely expressed genes in TR1-like and TFH-like vs Tconv
Tmem9b	-0.411618	-0.221878	Tconv specific genes
Tmf1	-0.371528	0	Other
Tmod3	-1.01666	-1.25969	Tconv specific genes
Tmsb10	-0.44528	-0.47676	Tconv specific genes
Tmsb4x	0	0.303381	TR1-like specific genes
Tnfaip3	1.25372	0.441133	Genes shared by TR1- and TFH-like
Tnfaip8	0.790129	0.453322	Genes shared by TR1- and TFH-like
Tnfaip8l2	-2.36943	-0.399427	Tconv specific genes
Tnfrsf18	1.05283	1.80974	Genes shared by TR1- and TFH-like
Tnfrsf1b	2.28142	2.51	Genes shared by TR1- and TFH-like
Tnfrsf4	3.39282	3.3109	Genes shared by TR1- and TFH-like
Tnfsf8	4.69455	4.82194	Genes shared by TR1- and TFH-like
Tnip1	-0.895491	-1.03445	Tconv specific genes
Tnrc6a	-0.337904	-0.29215	Tconv specific genes
Tnrc6b	-0.76611	-1.09373	Tconv specific genes
Tob2	0.723479	-0.192812	Inversely expressed genes in TR1-like and TFH-like vs Tconv
Tomm20	0.835619	0.497719	Genes shared by TR1- and TFH-like
Tomm22	-0.815105	-0.763115	Tconv specific genes
Tomm34	1.09851	0.673823	Genes shared by TR1- and TFH-like
Tomm6	0.328731	1.124	Genes shared by TR1- and TFH-like
Tomm7	-0.287322	0.244804	Inversely expressed genes in TR1-like and TFH-like vs Tconv
Top1	0.181093	0	TFH-like specific genes
Top2b	-1.24501	-0.526825	Tconv specific genes
Tor1aip1	-0.911009	-0.389487	Tconv specific genes
Tox	2.37741	1.79442	Genes shared by TR1- and TFH-like
Tox2	5.20895	0	TFH-like specific genes
Tpi1	2.44376	0	TFH-like specific genes
Tpm3	-0.439106	-0.934592	Tconv specific genes
Tpm3.rs7	-0.280723	-0.53762	Tconv specific genes
Tpp2	-0.501704	-0.919778	Tconv specific genes
Tpr	-0.545824	-0.730857	Tconv specific genes
Tpst2	0	0.826455	TR1-like specific genes
Tpt1	-0.803654	-0.657874	Tconv specific genes
Tpt1.ps3	-0.568019	-1.10995	Tconv specific genes
Tpt1.ps5	-0.278189	-0.451526	Tconv specific genes
Tpt1.ps6	-0.245541	-0.128725	Tconv specific genes
Tra2a	0	-0.554365	Other
Tra2b	0.317932	0.337935	Genes shared by TR1- and TFH-like
Trac	-0.473598	-1.00349	Tconv specific genes
Traf1	1.083	0.9054	Genes shared by TR1- and TFH-like
Traf3ip3	-0.895739	-0.275583	Tconv specific genes
Trappc4	-0.378587	-0.22026	Tconv specific genes
Trat1	-3.27004	-4.46614	Tconv specific genes
Trbc1	-0.344567	-1.15368	Tconv specific genes
Trbc2	-0.238952	-0.951192	Tconv specific genes
Trex1	0	1.83341	TR1-like specific genes
Trib2	-2.13345	-2.44312	Tconv specific genes
Trim56	-0.178131	0.308832	Inversely expressed genes in TR1-like and TFH-like vs Tconv
Trim59	1.01799	0	TFH-like specific genes
Trip12	0.935611	0.688701	Genes shared by TR1- and TFH-like
Trmt112	-0.112748	-0.388751	Tconv specific genes
Trnt1	-0.598203	0	Other
Trp53	-1.17914	-1.36022	Tconv specific genes
Trp53inp1	2.68878	2.05918	Genes shared by TR1- and TFH-like
Tsc22d3	-0.438405	-0.467735	Tconv specific genes
Tsc22d4	0.0905685	0.357208	Genes shared by TR1- and TFH-like
Tsg101	-0.0602275	-0.538951	Tconv specific genes
Tsix	1.1887	1.73742	Genes shared by TR1- and TFH-like
Tsn	-0.214312	0	Other
Tspan13	-0.131917	-0.490484	Tconv specific genes
Tspan32	0.658385	0.766849	Genes shared by TR1- and TFH-like
Tspo	-0.410354	0.34599	Inversely expressed genes in TR1-like and TFH-like vs Tconv
Ttc3	0.463941	-0.252382	Inversely expressed genes in TR1-like and TFH-like vs Tconv
Ttc39b	0.22615	0.554206	Genes shared by TR1- and TFH-like
Tuba1a	-0.837073	-0.200306	Tconv specific genes
Tuba1b	-1.0199	-0.45395	Tconv specific genes
Tuba1c	0.185426	0.334419	Genes shared by TR1- and TFH-like
Tubb5	-0.363221	-0.171975	Tconv specific genes
Tut4	-0.9205	-0.749333	Tconv specific genes
Tut7	-0.654975	-0.745321	Tconv specific genes
Txk	-3.84897	-4.47326	Tconv specific genes
Txn1	0.28479	0.583966	Genes shared by TR1- and TFH-like
[truncated: 129 more rows]
