# Supplementary material for: A T follicular helper cell origin for T regulatory type 1 cells
Source: Cell Mol Immunol. 2023 Mar 27;20(5):489–511. doi: 10.1038/s41423-023-00989-z (PMC10202951; doi:10.1038/s41423-023-00989-z)
Supplement: Supplementary file 11 — Database 10 [file 41423_2023_989_MOESM11_ESM.xlsx]

## Sheet: TCR seq_BDC Tet
cell_name	A_productive	A_unproductive	B_productive	B_unproductive	clonal_group	group_size	Sample Type
P2120_N707-S517	TRAV7D-5_GAGCAACTAT_TRAJ48			TRBV24_AGTCTAAGAGGGGAACTC_TRBJ1-2	0.0	2.0	BDC Tet+
P2136_N703-S502	TRAV7D-5_GAGCAACTAT_TRAJ48		TRBV31_AGTCTGCCGGCTGGTAGTGC_TRBJ2-3		0.0	2.0	BDC Tet+
P2136_N712-S507	TRAV3-3_CAGTGCCTACA_TRAJ7		TRBV3_AGCTTCCGGGACAGATCCAA_TRBJ1-4		1.0	2.0	BDC Tet+
P2149_N709-S508	TRAV3-3_CAGTGCCTACA_TRAJ7		TRBV16_AGCTTCCGGGACAGGGAAGCCTAT_TRBJ2-7		1.0	2.0	BDC Tet+
P2120_N707-S508	TRAV16_CTATGAGAGGCTATG_TRAJ48		TRBV1_CAGTGGGGGACAACAAGA_TRBJ2-5		10.0	4.0	BDC Tet+
P2136_N709-S502	TRAV16_CTATGAGTGCCAA_TRAJ48		TRBV1_CAGTGGGGGACAACAAGA_TRBJ2-5		10.0	4.0	BDC Tet+
P2149_N702-S503	TRAV8D-2_CACTGTGGGCCCGGGT_TRAJ49		TRBV15_AGCAGACTGGGCACTCAAGA_TRBJ2-5		10.0	4.0	BDC Tet+
P2149_N708-S503	TRAV8D-2_CACTGTGGGCCCGGGT_TRAJ49		TRBV15_AGCAGACTGGGCACTCAAGA_TRBJ2-5	TRBV13-2_CGGTGCCCGGGACAGTTTTCC_TRBJ1-4	10.0	4.0	BDC Tet+
P2120_N703-S504	TRAV5-1_CAAGTTCTCGGGGGGG_TRAJ32		TRBV3_CTTAGAAGGGACAGGGGATGCT_TRBJ2-1		11.0	2.0	BDC Tet+
P2149_N707-S502	TRAV5-1_CAAGTTCTCGGGGGGG_TRAJ32		TRBV3_CTTAGAAGGGACAGGGGATGCT_TRBJ2-1		11.0	2.0	BDC Tet+
P2120_N701-S517	TRAV7-5_GAGCATGTGGCAGGG_TRAJ15		TRBV13-2_GGTGAATCAGGCGGCTCCT_TRBJ2-7		12.0	2.0	BDC Tet+
P2149_N705-S503	TRAV14D-3_DV8_AAGTGGCTACA_TRAJ7		TRBV13-2_GGTGAATCAGGCGGCTCCT_TRBJ2-7		12.0	2.0	BDC Tet+
P2120_N712-S517	TRAV13D-4_ATGGATCCGGACT_TRAJ7		TRBV17_AGAGATCAATTTTCC_TRBJ1-4		13.0	2.0	BDC Tet+
P2136_N702-S502	TRAV13D-4_ATGGATCCGGACT_TRAJ7		TRBV17_AGAGATCAATTTTCC_TRBJ1-4		13.0	2.0	BDC Tet+
P2120_N711-S503	TRAV3-1_CAGTGTGGCTTCA_TRAJ16		TRBV1_TGCAGCAGCAAAC_TRBJ1-2		14.0	2.0	BDC Tet+
P2149_N708-S507	TRAV7-1_CAGTGGAAAACTAC_TRAJ7				14.0	2.0	BDC Tet+
P2120_N705-S503		TRAV7D-5_TGAGCTGGCCTCA_TRAJ6	TRBV13-1_CAGTGGGGGACAACAAGA_TRBJ2-5	TRBV12-1_CTCTCCCACGACAGGGGCCAAAC_TRBJ1-2	15.0	2.0	BDC Tet+
P2149_N706-S503	TRAV6D-6_TGAGTCGCTACA_TRAJ7	TRAV7D-4_TGAGCGGACTC_TRAJ11	TRBV13-1_CAGTGGGGGACAACAAGA_TRBJ2-5		15.0	2.0	BDC Tet+
P2136_N701-S503	TRAV16_CTATGAGCCCGTATGG_TRAJ48		TRBV15_AGCAGAGGGGGAAACCA_TRBJ2-5		16.0	2.0	BDC Tet+
P2136_N701-S504			TRBV15_AGCAGAGGGGGAAACCA_TRBJ2-5		16.0	2.0	BDC Tet+
P2120_N701-S503	TRDV1_GAAAGGTGGA_TRAJ53				17.0	6.0	BDC Tet+
P2120_N707-S507	TRAV3-1_CAGTGCATCT_TRAJ22		TRBV31_GAGTCCGGGACTGGGGTATGA_TRBJ2-7		17.0	6.0	BDC Tet+
P2120_N709-S507	TRAV3-1_CAGTGCATCT_TRAJ22				17.0	6.0	BDC Tet+
P2136_N705-S504	TRAV3-1_CAGTGCATCT_TRAJ22		TRBV31_TGGAGCTCGGGACTGGGCTATG_TRBJ2-7		17.0	6.0	BDC Tet+
P2136_N712-S504	TRAV3-1_CAGTGCATCT_TRAJ22	TRAV5D-4_AAGTGAGGGACGGG_TRAJ49	TRBV31_CCTGGGCCCCGGGACTGGGCTATG_TRBJ2-7		17.0	6.0	BDC Tet+
P2149_N701-S517	TRDV1_GAAAGGTGGA_TRAJ53		TRBV31_GAGTCCGGGACTGGGGTATGA_TRBJ2-7		17.0	6.0	BDC Tet+
P2136_N708-S505	TRAV17_CACTGCTGAACTA_TRAJ48		TRBV29_AGCAGGCCGGGACAGGGTGGGGACAC_TRBJ2-5		18.0	2.0	BDC Tet+
P2149_N704-S506	TRAV17_CACTGCTGAACTA_TRAJ48		TRBV29_AGCAGGCCGGGACAGGGTGGGGACAC_TRBJ2-5		18.0	2.0	BDC Tet+
P2136_N702-S505	TRAV3-3_CAGTGACTAC_TRAJ7		TRBV15_AGCAGGCGGGACAGCTCCT_TRBJ2-7		19.0	2.0	BDC Tet+
P2149_N712-S507	TRAV3-3_CAGTGACTAC_TRAJ7	TRAV10D_AAGCAGGGACAGG_TRAJ37	TRBV1_CAGTGGTTCGGGGACTGGGGAGTATGA_TRBJ2-7		19.0	2.0	BDC Tet+
P2136_N709-S505	TRAV5D-4_AAGTGACCAAGG_TRAJ57		TRBV13-2_GCGGTCTTCAGGACTCC_TRBJ1-2		2.0	4.0	BDC Tet+
P2149_N702-S506	TRAV5D-4_AAGTGACCAAGG_TRAJ57		TRBV13-2_GCGGTCTTCAGGACTCC_TRBJ1-2		2.0	4.0	BDC Tet+
P2149_N702-S508	TRAV21_DV12_AGTAGAGGCGGGT_TRAJ49		TRBV13-2_GCGGTCTTCAGGACTCC_TRBJ1-2		2.0	4.0	BDC Tet+
P2149_N711-S508	TRAV5D-4_AAGTGACCAAGG_TRAJ57	TRAV21_DV12_ATTCTCAAGG_TRAJ57	TRBV13-2_AGCGGCGTACAGGACTCC_TRBJ1-2		2.0	4.0	BDC Tet+
P2120_N709-S517			TRBV16_GCAGCCTCCGGGACAGGGAGGCAGA_TRBJ2-3		20.0	2.0	BDC Tet+
P2149_N703-S502	TRAV3D-3_CGCAGCCTCGGACT_TRAJ7		TRBV16_GCAGCCTCCGGGACAGGGAGGCAGA_TRBJ2-3		20.0	2.0	BDC Tet+
P2136_N711-S503	TRAV3-1_AGTCATGACT_TRAJ17		TRBV3_GCAGCCCAGGGGACCCCCAAG_TRBJ2-5		21.0	3.0	BDC Tet+
P2149_N702-S502	TRAV3D-3_CAGTGCCTACA_TRAJ7		TRBV15_TTTAGACTCTAGCTCCT_TRBJ2-7		21.0	3.0	BDC Tet+
P2149_N710-S502	TRAV9-3_GCGAGAGACTA_TRAJ7	TRAV10_AAGCAGGGTTATA_TRAJ23	TRBV15_TTTAGACTCTAGCTCCT_TRBJ2-7	TRBV24_GTCTGGACTTCTATG_TRBJ2-7	21.0	3.0	BDC Tet+
P2120_N704-S505	TRAV16D_DV11_GAGAGGGTATAACA_TRAJ27		TRBV15_GCAGTCCCGACAATAACCA_TRBJ2-5		22.0	3.0	BDC Tet+
P2120_N708-S506	TRAV16D_DV11_GAGAGGGTATAACA_TRAJ27				22.0	3.0	BDC Tet+
P2136_N707-S504	TRAV16D_DV11_GAGAGGGTATAACA_TRAJ27	TRAV6-5_AGTGATCAAGGATTAT_TRAJ23			22.0	3.0	BDC Tet+
P2136_N706-S508			TRBV5_CAGCCCCCACTGGGGGGGTCAA_TRBJ2-4		23.0	2.0	BDC Tet+
P2149_N702-S507	TRAV7D-3_GCAGTCATGGACTAT_TRAJ47	TRAV3-1_CAGTCGGATTAT_TRAJ23	TRBV5_CAGCCCCCACTGGGGGGGTCAA_TRBJ2-4		23.0	2.0	BDC Tet+
P2120_N710-S507	TRAV9D-2_GAGCGCATCT_TRAJ22				24.0	3.0	BDC Tet+
P2120_N712-S502	TRAV9D-2_GAGCGCATCT_TRAJ22		TRBV13-2_AGCGGCCCGACTGGGGGCAACTA_TRBJ2-1		24.0	3.0	BDC Tet+
P2136_N702-S504	TRAV9D-2_GAGCGCATCT_TRAJ22		TRBV13-2_AGCGGCCCGACTGGGGGCAACTA_TRBJ2-1		24.0	3.0	BDC Tet+
P2120_N701-S507	TRAV1_AGGGATTATG_TRAJ32				25.0	3.0	BDC Tet+
P2136_N709-S504	TRAV1_AGGGATTATG_TRAJ32	TRAV15D-1_DV6D-1_AGCTACATATAA_TRAJ23	TRBV31_GGGGTACTGGGGCCCAAG_TRBJ2-5		25.0	3.0	BDC Tet+
P2149_N705-S504		TRAV15D-1_DV6D-1_AGCTACATATAA_TRAJ23	TRBV31_GGGGTACTGGGGCCCAAG_TRBJ2-5		25.0	3.0	BDC Tet+
P2120_N701-S504	TRAV16_CTATGAGAGACCCTTATG_TRAJ32		TRBV15_CAGTTCCGGGGACCCTTCTG_TRBJ1-3	TRBV1_GCAGATCGGGGGGCAGTGC_TRBJ2-3	26.0	3.0	BDC Tet+
P2120_N707-S503			TRBV15_CAGTTCCGGGGACCCTTCTG_TRBJ1-3		26.0	3.0	BDC Tet+
P2149_N707-S517	TRAV16_CTATGAGAGACCCTTATG_TRAJ32	TRAV3-3_CGCAGCAACCTCTCATGCCTAAT_TRAJ21	TRBV15_CAGTTCCGGGGACCCTTCTG_TRBJ1-3		26.0	3.0	BDC Tet+
P2120_N712-S507	TRAV7D-5_GTGAGTTTGCCTAAT_TRAJ21		TRBV15_TTTAGACAGCTCCT_TRBJ2-7		27.0	3.0	BDC Tet+
P2136_N708-S504	TRAV13D-1_GGAACATACTGGG_TRAJ13				27.0	3.0	BDC Tet+
P2149_N710-S503	TRAV13D-1_GGAACATACTGGG_TRAJ13		TRBV15_TTTAGACAGCTCCT_TRBJ2-7		27.0	3.0	BDC Tet+
P2120_N706-S505	TRAV7-5_GAGCAAATCTTATACA_TRAJ40		TRBV15_AGTTTTGGGGGGGGCTGGGAACA_TRBJ2-7		28.0	2.0	BDC Tet+
P2136_N708-S506	TRAV7-5_GAGCAAATCTTATACA_TRAJ40		TRBV15_AGTTTTGGGGGGGGCTGGGAACA_TRBJ2-7		28.0	2.0	BDC Tet+
P2120_N702-S508	TRAV6D-7_CTCTGGACACC_TRAJ27				29.0	2.0	BDC Tet+
P2136_N704-S502	TRAV3-3_CAGTGCATATGCA_TRAJ39		TRBV31_AGTCTCCCGGACATCTATA_TRBJ1-6		29.0	2.0	BDC Tet+
P2120_N705-S502	TRAV5D-4_AAGTGATCAA_TRAJ57		TRBV13-2_CGGTGTACAGGACTCC_TRBJ1-2		3.0	2.0	BDC Tet+
P2149_N708-S504	TRAV5D-4_AAGTGATCAA_TRAJ57		TRBV13-2_CGGTGTACAGGACTCC_TRBJ1-2	TRBV16_GCTTAACCGACAGGGGATAAT_TRBJ1-6	3.0	2.0	BDC Tet+
P2120_N704-S506	TRAV16D_DV11_AGAGGATTAT_TRAJ32		TRBV15_TTTAGGGCAGCAAGA_TRBJ2-5		30.0	3.0	BDC Tet+
P2149_N708-S505	TRAV16D_DV11_AGAGGATTAT_TRAJ32	TRAV12D-2_ACTTCCCATGCCTAAT_TRAJ21	TRBV15_AGCAGCCTCGGACAACAAGA_TRBJ2-5	TRBV17_AGTAGGACAGGGAAGATGAA_TRBJ2-7	30.0	3.0	BDC Tet+
P2149_N712-S504			TRBV15_TTTAGGGCAGCAAGA_TRBJ2-5		30.0	3.0	BDC Tet+
P2136_N701-S508	TRAV3D-3_CAGTGACTAC_TRAJ7				31.0	3.0	BDC Tet+
P2136_N704-S504	TRAV3D-3_CAGTGACTAC_TRAJ7	TRAV10D_GCAAGGTGTTA_TRAJ4	TRBV3_CAGCTCCTCCGGGACAGGGGACACA_TRBJ1-1		31.0	3.0	BDC Tet+
P2136_N704-S505	TRAV3D-3_CAGTGACTAC_TRAJ7	TRAV5-1_AAGTATGACT_TRAJ11	TRBV5_AGCAGGGCCGGGACACCGGAGGACAC_TRBJ2-5		31.0	3.0	BDC Tet+
P2120_N708-S517	TRAV8D-2_CAGATAATGGA_TRAJ48	TRAV7N-4_GAGCATGAGGAGC_TRAJ52	TRBV31_AGTCTAGGGGACTGGGGGGACTAT_TRBJ2-1		32.0	2.0	BDC Tet+
P2120_N712-S506	TRAV8D-2_CAGATAATGGA_TRAJ48		TRBV31_TGGAGGGACTGGGGGGGCTTTGCTG_TRBJ2-1		32.0	2.0	BDC Tet+
P2120_N708-S508	TRAV3-3_TCAGTCCCTATG_TRAJ48	TRAV6-6_CTGGGACGGG_TRAJ49	TRBV3_AGCTTCCAAG_TRBJ2-5		33.0	2.0	BDC Tet+
P2136_N707-S502	TRAV3-3_TCAGTCCCTATG_TRAJ48	TRAV6-6_CTGGGACGGG_TRAJ49	TRBV3_AGCTTCCAAG_TRBJ2-5		33.0	2.0	BDC Tet+
P2120_N705-S506	TRAV9D-1_TGCGAATCCCTACA_TRAJ7	TRAV7-2_CAAGCCCTTAACTT_TRAJ16	TRBV13-2_AGCGGGGGGCTGGGGGACCAA_TRBJ2-5		34.0	2.0	BDC Tet+
P2149_N709-S504	TRAV9D-1_TGCGAATCCCTACA_TRAJ7				34.0	2.0	BDC Tet+
P2120_N702-S502	TRAV9N-3_GTGAGGGGCTACA_TRAJ7		TRBV15_TTAGCGGGGGACTCCT_TRBJ2-7		35.0	3.0	BDC Tet+
P2120_N710-S505	TRAV9N-3_GTGAGGGGCTACA_TRAJ7	TRAV6-6_TGGGTCCGGGCATCT_TRAJ22	TRBV15_TTAGCGGGGGACTCCT_TRBJ2-7		35.0	3.0	BDC Tet+
P2136_N704-S503	TRAV9N-3_GTGAGGGGCTACA_TRAJ7		TRBV15_TTAGCGGGGGACTCCT_TRBJ2-7		35.0	3.0	BDC Tet+
P2120_N708-S504	TRAV16D_DV11_ATGAGGGGATATAA_TRAJ23		TRBV15_GCAGTCGGGACAGCTCCT_TRBJ2-7		36.0	5.0	BDC Tet+
P2136_N711-S505	TRAV7-2_CAGCAGCGGGGGGAT_TRAJ11		TRBV15_GCAGTCGGGACAGCTCCT_TRBJ2-7		36.0	5.0	BDC Tet+
P2136_N711-S508	TRAV7-2_CAGCAGCGGGGGGAT_TRAJ11		TRBV15_GCAGTCGGGACAGCTCCT_TRBJ2-7		36.0	5.0	BDC Tet+
P2149_N705-S517	TRAV7-2_CAGCAGCGGGGGGAT_TRAJ11		TRBV15_GCAGTCGGGACAGCTCCT_TRBJ2-7		36.0	5.0	BDC Tet+
P2149_N711-S517	TRAV16D_DV11_ATGAGGGGATATAA_TRAJ23		TRBV15_GCAGTCGGGACAGCTCCT_TRBJ2-7		36.0	5.0	BDC Tet+
P2136_N710-S505	TRAV3-3_TCAGTCCTTATGG_TRAJ48	TRAV12D-3_GAGTGCGTAGCA_TRAJ50	TRBV3_AGCTTCCAGGATGAA_TRBJ2-7		37.0	2.0	BDC Tet+
P2149_N702-S504			TRBV3_AGCTTCCAGGATGAA_TRBJ2-7		37.0	2.0	BDC Tet+
P2136_N701-S502	TRAV3-1_TCAGTCCCCTTAAT_TRAJ40		TRBV3_CAGCTCGGGACTGGACTATG_TRBJ2-7		38.0	2.0	BDC Tet+
P2136_N705-S503			TRBV3_CAGCTCGGGACTGGACTATG_TRBJ2-7		38.0	2.0	BDC Tet+
P2120_N709-S506	TRAV3D-3_CAGTGAGTACAG_TRAJ7		TRBV3_AGCTTCACCGGGACTGGGGAATATGA_TRBJ2-7	TRBV17_AGTAGTTGGACATAACT_TRBJ2-1	39.0	2.0	BDC Tet+
P2136_N702-S503	TRAV3D-3_CAGTGAGTACAG_TRAJ7		TRBV3_AGCTTCACCGGGACTGGGGAATATGA_TRBJ2-7		39.0	2.0	BDC Tet+
P2120_N701-S506	TRAV3D-3_AGTCAAGGACT_TRAJ7		TRBV31_AGTCTAGGGACAGGGGATGAA_TRBJ2-7		4.0	8.0	BDC Tet+
P2120_N702-S503	TRAV3D-3_AGTCAAGGACT_TRAJ7		TRBV3_CAGCTCTTCCGGGACTGGGGATGCT_TRBJ2-1		4.0	8.0	BDC Tet+
P2120_N707-S505	TRAV3D-3_AGTCAAGGACT_TRAJ7		TRBV15_AGCAGGCTGGGGAGTCA_TRBJ2-4		4.0	8.0	BDC Tet+
P2120_N711-S504	TRAV3D-3_AGTCAAGGACT_TRAJ7	TRAV7-2_GCAAGGGGGCTA_TRAJ12	TRBV15_AGCAGGCTGGGGTCCCAAG_TRBJ2-5		4.0	8.0	BDC Tet+
P2136_N707-S505	TRAV3D-3_AGTCAAGGACT_TRAJ7		TRBV15_AGCAGACTGGGGTCCCAAG_TRBJ2-5		4.0	8.0	BDC Tet+
P2136_N710-S504	TRAV3D-3_AGTCAAGGACT_TRAJ7	TRAV6-6_GGTGATGAAGGGGGG_TRAJ15	TRBV12-1_CTCTCCCGAACA_TRBJ2-7		4.0	8.0	BDC Tet+
P2136_N711-S504	TRAV3D-3_AGTCAAGGACT_TRAJ7	TRAV6-5_CTGAGCCCTCA_TRAJ6	TRBV3_TTAGCCGGGACTGGGGACTATG_TRBJ2-7		4.0	8.0	BDC Tet+
P2149_N701-S506			TRBV15_AGCAGGCTGGGGAGTCA_TRBJ2-4		4.0	8.0	BDC Tet+
P2120_N710-S506	TRAV3-3_AGTCATGAGGTACAG_TRAJ7		TRBV19_GCAGTCCCCCAAATAACCA_TRBJ2-5		40.0	2.0	BDC Tet+
P2136_N706-S503			TRBV19_GCAGTCCCCCAAATAACCA_TRBJ2-5		40.0	2.0	BDC Tet+
P2136_N710-S506	TRAV6D-7_CTGAGGAAGAATT_TRAJ32				41.0	4.0	BDC Tet+
P2149_N701-S508	TRAV6D-7_CTGAGGAAGAATT_TRAJ32		TRBV2_CAAGACTGGGAGGAAAACGGTCAA_TRBJ2-4	TRBV13-1_AGTGACATCAGGGGTGCAGT_TRBJ2-1	41.0	4.0	BDC Tet+
P2149_N709-S502	TRAV6D-7_CTGAGGAAGAATT_TRAJ32				41.0	4.0	BDC Tet+
P2149_N711-S502	TRAV6D-7_CTGAGGAAGAATT_TRAJ32	TRAV5D-4_AAGTGATCAGGC_TRAJ37			41.0	4.0	BDC Tet+
P2120_N706-S502	TRAV3-3_GTCAGCTCCTATG_TRAJ48	TRAV10D_AAGCAGGTGGA_TRAJ53	TRBV13-1_GCAGTCCGGGACAACAAGA_TRBJ2-5		42.0	2.0	BDC Tet+
P2136_N703-S505	TRAV6D-7_CTGAGGGACTAT_TRAJ47		TRBV13-1_GCAGTCCGGGACAACAAGA_TRBJ2-5		42.0	2.0	BDC Tet+
P2120_N708-S507	TRAV5-1_AAGTACCTACA_TRAJ7	TRAV7-3_AGTGATTACCA_TRAJ15	TRBV13-3_AGTGAAGGCAGGGACGACGAA_TRBJ1-4		43.0	2.0	BDC Tet+
P2149_N703-S507	TRAV5-1_AAGTACCTACA_TRAJ7		TRBV16_TTAGAGGACAGGGAGGGAGAAG_TRBJ1-1		43.0	2.0	BDC Tet+
P2149_N702-S517	TRAV16_CTATGAGAGGTTATAACA_TRAJ27		TRBV15_AGCAGGAGGGGTAACCA_TRBJ2-5		44.0	2.0	BDC Tet+
P2149_N706-S517	TRAV15D-2_DV6D-2_AAACTGAGAGAAGGAA_TRAJ42		TRBV15_AGCAGAACAGGGAACCA_TRBJ2-5		44.0	2.0	BDC Tet+
P2120_N708-S503	TRAV16D_DV11_GAGAGCCTATAACA_TRAJ27		TRBV15_AGCAGCAGGGACTGGAGCTCCT_TRBJ2-7		5.0	2.0	BDC Tet+
P2149_N711-S503	TRAV16D_DV11_GAGAGCCTATAACA_TRAJ27		TRBV15_AGCAGCAGGGACTGGAGCTCCT_TRBJ2-7		5.0	2.0	BDC Tet+
P2136_N711-S502	TRAV3-3_GTCAGGAACTAC_TRAJ7		TRBV15_AGTTTTGGTAACCA_TRBJ2-5		6.0	2.0	BDC Tet+
P2149_N707-S503	TRAV3-3_GTCAGGAACTAC_TRAJ7	TRAV9-1_GTGAGGCTAAC_TRAJ17	TRBV15_GCAGTCTGGGGGATAACCA_TRBJ2-5		6.0	2.0	BDC Tet+
P2120_N710-S517			TRBV15_AGCAGCCGGGACAGCTCCT_TRBJ2-7		7.0	2.0	BDC Tet+
P2120_N711-S505	TRAV16_GAGAGGGTATAA_TRAJ23		TRBV15_AGCAGCCGGGACAGCTCCT_TRBJ2-7		7.0	2.0	BDC Tet+
P2120_N701-S502	TRAV3-3_CAGTGCCTATG_TRAJ26		TRBV15_AGTTTCGGGACAGGGGGCCCCGAAA_TRBJ1-4		8.0	2.0	BDC Tet+
P2149_N702-S505	TRAV3-3_CAGTGCCTATG_TRAJ26	TRAV13D-2_TCTCTTCTAATCATGACA_TRAJ30	TRBV15_AGTTTCGGGACAGGGGGCCCCGAAA_TRBJ1-4		8.0	2.0	BDC Tet+
P2120_N704-S502	TRAV9D-1_CGAGCTACTAC_TRAJ7	TRAV3-1_TGCGCCAGCATCT_TRAJ22	TRBV13-2_CGGTGCTCTGGGGGGCCCTAACCA_TRBJ2-5		9.0	2.0	BDC Tet+
P2136_N708-S503	TRAV9D-1_CGAGCTACTAC_TRAJ7	TRAV3-1_TGCGCCAGCATCT_TRAJ22	TRBV13-2_CGGTGCTCTGGGGGGCCCTAACCA_TRBJ2-5		9.0	2.0	BDC Tet+
P2120_N701-S505	TRAV9-1_TGAGCCCTTACAG_TRAJ7						BDC Tet+
P2120_N701-S508	TRAV9-1_GAGCGCCTACA_TRAJ7	TRAV6-6_GGTGAGGAGGT_TRAJ18	TRBV13-1_TGATGCTCAGGACAACTATG_TRBJ2-7				BDC Tet+
P2120_N702-S504			TRBV31_GAGTCGGACTGGGGATGAA_TRBJ2-7				BDC Tet+
P2120_N702-S505		TRAV7-2_GCAAGTGGGTTC_TRAJ18	TRBV15_AGCAGGACAGGGAACCA_TRBJ2-5				BDC Tet+
P2120_N702-S506			TRBV16_GCAGCCTCTCGACTGGGGGGGACGAAAC_TRBJ2-3	TRBV16_CTTAGCACTGGGGGGTCCTATG_TRBJ2-1			BDC Tet+
P2120_N702-S517	TRAV6-6_TGGGTTTCTATG_TRAJ48	TRAV13-4_DV7_GTGCTGGGAGGCTAAC_TRAJ52	TRBV31_GAGTCAAGGACTGGGGGGGGATGCT_TRBJ2-1				BDC Tet+
P2120_N703-S502	TRAV3-3_CAGTGATTATGCA_TRAJ39		TRBV31_TGGAGAGGGGACAGCCAAG_TRBJ2-5	TRBV24_AGCAGCCGAGGACAGGGTTTCCT_TRBJ1-6			BDC Tet+
P2120_N703-S503	TRAV5-1_GCAAGCCCCTATG_TRAJ48	TRAV12-2_TGTGCCGGGAGAAGGACTAT_TRAJ47	TRBV13-1_GTGATTCGGGACAGGAAGAAG_TRBJ1-1				BDC Tet+
P2120_N703-S505	TRAV3-3_CGCAGCCTCCAAC_TRAJ48		TRBV13-2_GGTGAGACAGGGGGCCAAG_TRBJ2-5				BDC Tet+
P2120_N703-S506	TRAV3D-3_GTCAGCGACTA_TRAJ7		TRBV12-2_CTCTCTCCGGGACTGGGGAATATGA_TRBJ2-7				BDC Tet+
P2120_N703-S507	TRAV16_ATGAGCCCCTATG_TRAJ48	TRAV9-1_TGAGCCGGAGG_TRAJ42	TRBV15_AGCAGGCCGGGACAACAAGA_TRBJ2-5				BDC Tet+
P2120_N703-S508		TRAV4D-3_CTGAGACCAG_TRAJ15					BDC Tet+
P2120_N703-S517	TRAV9D-1_CTGCGGTCAACT_TRAJ48	TRAV7N-4_TGAGCTTGGACACG_TRAJ49	TRBV29_AGCAGGCCGGGACAAAGTGC_TRBJ2-3				BDC Tet+
P2120_N704-S503	TRAV6-6_GGTGACTACA_TRAJ7		TRBV13-1_CAGTGGGGGACAGCAAGA_TRBJ2-5	TRBV31_CTGGATCGCCGGGACAAACAAGA_TRBJ2-5			BDC Tet+
P2120_N704-S504	TRAV3-3_GTCAGAACATATGG_TRAJ48		TRBV15_CAGTTCTGGGGGAGGCGACAC_TRBJ2-5				BDC Tet+
P2120_N704-S508	TRAV16D_DV11_GAGAGTTTATAACA_TRAJ27	TRAV12D-2_GAGTGCATGAATT_TRAJ32	TRBV15_GCAGTCTCGACTGGTCTAGTGC_TRBJ2-3				BDC Tet+
P2120_N705-S504			TRBV13-1_TGATGCCCGGGGGGCAAAC_TRBJ1-1				BDC Tet+
P2120_N705-S505	TRAV3-3_CAGTGGATATGG_TRAJ48	TRAV13-3_CTATGGAACGGACGTTAC_TRAJ44	TRBV31_GAGTCGGACAGGGGATGAA_TRBJ2-7				BDC Tet+
P2120_N705-S507		TRAV4D-2_GCTGAAAGGGTCCCAGG_TRAJ15	TRBV1_CAGTGGGACAGACACA_TRBJ1-1				BDC Tet+
P2120_N705-S517	TRAV9-1_TGAGCTCCTATACA_TRAJ40		TRBV15_AGCAGGGGGGACAGTCAAGA_TRBJ2-5				BDC Tet+
P2120_N706-S503	TRAV3-3_TCAGTAGCTATG_TRAJ26		TRBV13-2_CGGTGTCCCCGGACCTTCTG_TRBJ1-3				BDC Tet+
P2120_N706-S504	TRAV9D-4_CTGAGGAGTTATAGC_TRAJ33	TRAV12D-3_AGTGAAGGCCAAT_TRAJ27	TRBV15_TTTAGATGGGACAGGGTATGA_TRBJ2-7				BDC Tet+
P2120_N706-S506	TRAV3-3_AGTCAAGAACTA_TRAJ48	TRAV6-6_TGTGCGGGGCTGGA_TRAJ52					BDC Tet+
P2120_N706-S507	TRAV3-3_TCAGTCATTAT_TRAJ23		TRBV31_GAGTCCGGGGCGCGACAACG_TRBJ1-4				BDC Tet+
P2120_N706-S508			TRBV15_AGCAGGGTGGGGGAAGATGCT_TRBJ2-1				BDC Tet+
P2120_N706-S517	TRAV16_CTATGAGAGGATATGG_TRAJ48						BDC Tet+
P2120_N707-S502	TRAV3D-3_AGTCACCGACTA_TRAJ7	TRAV9D-4_GAGCGGAGGGA_TRAJ15	TRBV16_GCAGCCTCCGGGACAGGGAAGGAAA_TRBJ1-3				BDC Tet+
P2120_N707-S504		TRAV5D-4_TGTGCCCCTATTAC_TRAJ21	TRBV2_CAAGATCTGACGGATGCCTATG_TRBJ2-1				BDC Tet+
P2120_N708-S502			TRBV13-1_AGCAGCCCGGGACAGCAAGA_TRBJ2-5				BDC Tet+
P2120_N708-S505	TRAV6-3_CTATGTCCATGAATT_TRAJ32		TRBV3_GCAGCCCGGACTTCTATG_TRBJ2-1				BDC Tet+
P2120_N709-S502	TRAV3-3_GTCAGGAACTA_TRAJ48		TRBV13-1_CCAGCTCACCGGGACAACAAGA_TRBJ2-5				BDC Tet+
P2120_N709-S504			TRBV13-1_CAGTGGGGGACAGGCAAAC_TRBJ1-1				BDC Tet+
P2120_N709-S505	TRAV3-3_TCAGTACCTACA_TRAJ7	TRAV5D-4_AAGTGAAGGCTGGA_TRAJ2	TRBV13-2_TGATGAGAATAACA_TRBJ1-5				BDC Tet+
P2120_N710-S502	TRAV6-6_GGTGATGATGGTTATA_TRAJ23	TRAV6-5_AGTGAAGGGACAAT_TRAJ31	TRBV19_AGCAGCCCAATCCCTAATTCTG_TRBJ1-3				BDC Tet+
P2120_N710-S503	TRAV3D-3_TCAGTACCTACA_TRAJ7		TRBV15_AGTTTTGGGGATCAAGA_TRBJ2-5				BDC Tet+
P2120_N710-S504	TRAV6-6_GGGGACTACA_TRAJ7	TRAV14D-3_DV8_CAAGTTCACAGGA_TRAJ6	TRBV13-1_CAGTGGCGGACAGCAAGA_TRBJ2-5				BDC Tet+
P2120_N710-S508	TRAV6-1_GGTGATCATGACA_TRAJ30		TRBV5_CAAGATCTACAGGGGAACAC_TRBJ1-1				BDC Tet+
P2120_N711-S502	TRAV1_GCTGTCCATAAC_TRAJ26	TRAV10_CAAGCCTGCAAAT_TRAJ13	TRBV31_AGTCTAACAGGGGCGGACTCC_TRBJ1-2				BDC Tet+
P2120_N711-S506	TRAV6-6_GGTGAAGGGTATAA_TRAJ23	TRAV13D-1_GCTATCTTCT_TRAJ22	TRBV13-1_TGATGCAGAGGGGGGCACCG_TRBJ2-2				BDC Tet+
P2120_N711-S508	TRAV3-3_GTCAGCCACTAC_TRAJ7		TRBV13-1_TGATGCACAGTGGCCCCAAGTC_TRBJ1-1				BDC Tet+
P2120_N711-S517	TRAV12D-2_AGTGACAATAC_TRAJ40		TRBV14_AGTTTAGGACATTATGA_TRBJ2-7				BDC Tet+
P2120_N712-S503	TRAV6D-7_CTGAGTCCCCCTAAC_TRAJ17	TRAV12-2_GCTCTCCCCTTCC_TRAJ34					BDC Tet+
P2120_N712-S504	TRAV14-1_GCAAGAAACTA_TRAJ48	TRAV14D-3_DV8_CAAGTAGGGGACAGG_TRAJ45	TRBV1_TGCAGCGGGAGACAAC_TRBJ1-5	TRBV3_GCAGCCCACACAGGGGGCGGCACAG_TRBJ1-1			BDC Tet+
P2120_N712-S505		TRAV12-2_TGAGTCAAATA_TRAJ26					BDC Tet+
P2120_N712-S508	TRAV6-2_CTGGGCGATTATTAC_TRAJ21	TRAV6-4_GTTGAGACTAT_TRAJ26	TRBV13-1_CAGTGCGGGACAACAAGA_TRBJ2-5				BDC Tet+
P2136_N701-S505	TRAV6D-7_CGCTCATAATAA_TRAJ39		TRBV17_CAGTAAGGGGCAGGACTATG_TRBJ2-7				BDC Tet+
P2136_N701-S506	TRAV7D-3_TGAGCATGTCCTACA_TRAJ7		TRBV15_AGCAGCTCCGGGGACCAA_TRBJ2-5				BDC Tet+
P2136_N701-S507	TRAV19_GCAGGGTCCTATG_TRAJ48		TRBV1_CAGTGGAACAGGGGATTCCA_TRBJ1-4				BDC Tet+
P2136_N702-S506	TRAV13-4_DV7_ATGGAACCCTAC_TRAJ15						BDC Tet+
P2136_N702-S507	TRAV5-1_AAGTACCAATA_TRAJ31		TRBV15_AGTTTTGACAGTAACCA_TRBJ2-5	TRBV13-1_AGCAGCCCGGGACAGGGCTTTTAACCA_TRBJ2-5			BDC Tet+
P2136_N703-S503	TRAV9D-1_CGAGCTCTTACTAC_TRAJ7		TRBV20_GTGGTTGGGGGGGGCAGGATCAAA_TRBJ2-4				BDC Tet+
P2136_N703-S504	TRAV6-5_CTCTGTCGGATA_TRAJ33						BDC Tet+
P2136_N703-S506	TRAV3D-3_TCAGTCGCTATG_TRAJ48			TRBV20_AGGGACTTTTCAAGA_TRBJ2-5			BDC Tet+
P2136_N703-S507	TRAV9-2_CGAGCGAGTACAG_TRAJ7	TRAV6-6_GGTGATCCCCTCTGGA_TRAJ12					BDC Tet+
P2136_N703-S508			TRBV13-2_GGTGAATCTGGGGTCTCCT_TRBJ2-7				BDC Tet+
P2136_N704-S507		TRAV3-1_GCAGTTTCTTTAACA_TRAJ27					BDC Tet+
P2136_N705-S502	TRAV6-6_GGTGAAGGCTATG_TRAJ47	TRAV6-6_GGTGAGAACAAGG_TRAJ57					BDC Tet+
P2136_N705-S505	TRAV16D_DV11_AGAGAATATAGC_TRAJ33	TRAV5D-4_AAGTGCGGGCCAGG_TRAJ28	TRBV15_AGCAGACCGGGACAACAAGA_TRBJ2-5				BDC Tet+
P2136_N705-S506	TRAV16D_DV11_AGAGGACTAC_TRAJ7	TRAV3-3_GTCAGCATCTG_TRAJ4					BDC Tet+
P2136_N705-S507			TRBV13-2_TGCTGGGGGGGGGGCTGA_TRBJ2-1				BDC Tet+
P2136_N706-S502	TRAV3-1_CAGTGGCCCGGGT_TRAJ49						BDC Tet+
P2136_N706-S504		TRAV5-1_CAAGTCTACC_TRAJ15					BDC Tet+
P2136_N706-S505	TRAV3-3_GTCAGCAACTA_TRAJ26	TRAV3-3_CAGTGAATTA_TRAJ23	TRBV15_AGCAGGCTCGACAGCTCCT_TRBJ2-7				BDC Tet+
P2136_N706-S506	TRAV7-4_GAGCATGAGGGAGGT_TRAJ18	TRAV6-6_GGTGATCGATGGG_TRAJ9	TRBV14_CAGTTCCCTACAGGGGGCGCAAGA_TRBJ2-5				BDC Tet+
P2136_N706-S507			TRBV31_GAGTCCGGGACTGGGGGGAAACTA_TRBJ2-1				BDC Tet+
P2136_N707-S503	TRAV12D-3_AGTGATAAAAATAC_TRAJ2		TRBV3_CCAGCGTCCGGGACTGGGACTAT_TRBJ2-1				BDC Tet+
P2136_N707-S506			TRBV13-2_CGGTGGGACTGGGGGGAACTA_TRBJ2-1				BDC Tet+
P2136_N707-S507	TRAV7-3_CAGTGGGATCTTATG_TRAJ32	TRAV14D-2_AAGTGGCAGGCTGGA_TRAJ12					BDC Tet+
P2136_N708-S502	TRAV3-3_CAGTGTCTACA_TRAJ7		TRBV5_CAAGATCACAATGGGGACTCC_TRBJ1-2	TRBV19_GCAGTCCCGGGGCAGGGGTAACAC_TRBJ2-4			BDC Tet+
P2136_N708-S507		TRAV12D-3_AGTGACAACTGCCAG_TRAJ24	TRBV13-2_GGTGACGGGACTGGGGGAGAAGAC_TRBJ2-5				BDC Tet+
P2136_N708-S508	TRAV3D-3_AGTCAAAAACTAC_TRAJ7		TRBV3_AGCTTTGGGGGGACAGGGGACTCC_TRBJ1-2				BDC Tet+
P2136_N709-S503	TRAV13-4_DV7_TGAACACCAA_TRAJ27						BDC Tet+
P2136_N710-S502			TRBV13-1_AGTGAAGGGACAGACGGAAA_TRBJ1-3				BDC Tet+
P2136_N710-S503		TRAV10D_TGCAGGGGCAACA_TRAJ43	TRBV15_GCAGTAGACAGGGAAATTCCT_TRBJ1-6				BDC Tet+
P2136_N710-S507	TRAV5D-4_GCAAGGACCTATG_TRAJ48		TRBV1_TGCAGCAGGGGACAAC_TRBJ1-5				BDC Tet+
P2136_N711-S506	TRAV16D_DV11_AGGGACTACA_TRAJ7		TRBV13-2_GGTGAGTCAGGGGATGGAA_TRBJ1-3				BDC Tet+
P2136_N711-S507		TRDV1_GGAAAACGGGGTC_TRAJ57	TRBV31_TGGAGACAGGGGGCGGGGGACACA_TRBJ1-1				BDC Tet+
P2136_N712-S502	TRAV6-3_AGGGATTATAGC_TRAJ33	TRAV6D-7_AGTGATGGACAAC_TRAJ43	TRBV2_CCAAGGACAGGGCCAAG_TRBJ2-5				BDC Tet+
P2136_N712-S503			TRBV13-1_TGATGCGGCAGGGACGAACTC_TRBJ1-2				BDC Tet+
P2136_N712-S505	TRAV16D_DV11_GAGAGCATATAACA_TRAJ27		TRBV15_AGCTTGGACAATAACCA_TRBJ2-5				BDC Tet+
P2136_N712-S506	TRAV3D-3_GTCAGCCGCGACTA_TRAJ7		TRBV31_GAGTCCAGGGGGCGCCTAT_TRBJ2-7				BDC Tet+
P2136_N712-S508	TRAV3D-3_GTCAGATACTAC_TRAJ7		TRBV15_AGCAGACAGGGGAGTCA_TRBJ2-4				BDC Tet+
P2149_N701-S502	TRAV3D-3_GTCAGAGACTA_TRAJ7		TRBV15_TTTAGACGGGAGCTCCT_TRBJ2-7				BDC Tet+
P2149_N701-S503			TRBV15_CAGCACGTTGGGGGGTGCA_TRBJ2-3				BDC Tet+
P2149_N701-S504	TRAV6-6_GGTGAGAGAGG_TRAJ18		TRBV15_TTTAGGGACAGGCACAG_TRBJ1-1	TRBV26_CTGTCGAGCGGGACAGGAGCGGAGAAA_TRBJ2-3			BDC Tet+
P2149_N701-S505	TRAV14D-3_DV8_CAAGTTCCTACA_TRAJ7		TRBV13-2_TGATGCACCCCGGACAAATTCTG_TRBJ1-3				BDC Tet+
P2149_N701-S507	TRAV16_CTATGAGGGGTTACGTTAC_TRAJ44	TRAV12-2_AGTGACCAGG_TRAJ28	TRBV1_GCAGATATCGATTCTG_TRBJ1-3				BDC Tet+
P2149_N703-S503	TRAV3-3_AGTCACCACCTATACA_TRAJ40		TRBV15_AGCAGACAGGCCGACAC_TRBJ2-5				BDC Tet+
P2149_N703-S504	TRAV16_GTGCTGGCGCCAA_TRAJ48		TRBV15_AGCAGGGGCGGTAACCA_TRBJ2-5				BDC Tet+
P2149_N703-S505	TRAV14D-1_GCAAGAGGGGATTAT_TRAJ32	TRAV8D-2_TACAGTCCGCTAAC_TRAJ52	TRBV3_GCAGCACCGACTGGGGGGGCGAACA_TRBJ2-7				BDC Tet+
P2149_N703-S508	TRAV3-1_CAGTGCTTCTTC_TRAJ22	TRAV6D-5_TGGGTCTATGGCT_TRAJ56					BDC Tet+
P2149_N703-S517			TRBV1_AGTGCGACAGACACA_TRBJ1-1				BDC Tet+
P2149_N704-S502	TRAV6-3_ATGAGTGGTCTTTATG_TRAJ32	TRAV20_CCAGGGAATAA_TRAJ39	TRBV3_CAGCTCGGACTTTTATGC_TRBJ2-1				BDC Tet+
P2149_N704-S503	TRAV3D-3_TCAGTTCCTATGTT_TRAJ38		TRBV15_TTTAGGACAACAAAA_TRBJ2-4				BDC Tet+
P2149_N704-S504	TRAV3D-3_AGTCACCTCCTACA_TRAJ7	TRAV6D-6_AGTGATCAACAT_TRAJ9	TRBV2_CAAGATTGGGACCAA_TRBJ2-5				BDC Tet+
P2149_N704-S507	TRAV5D-4_TGCAACGGATCAA_TRAJ57		TRBV13-2_AGCGGGAGACAGGACTCC_TRBJ1-2	TRBV4_CAGCTCGGGGGCGGAATTC_TRBJ1-6			BDC Tet+
P2149_N704-S517	TRAV5D-4_CAAGTTGGGACACG_TRAJ49			TRBV24_AGTCTAATGGGACAGGGCAACG_TRBJ1-4			BDC Tet+
P2149_N705-S502	TRAV14D-3_DV8_CAAGTACCTATG_TRAJ26		TRBV13-2_GGTGAGACAGGGGTCTCCT_TRBJ2-7				BDC Tet+
P2149_N705-S505	TRAV3-3_AGTCACCACTG_TRAJ52		TRBV13-2_CGGTGGTCAGGATTCG_TRBJ1-6				BDC Tet+
P2149_N705-S506	TRAV9-1_GAGCGCGTATGG_TRAJ48		TRBV13-2_GGTGAGACTGGGGTCTCCT_TRBJ2-7				BDC Tet+
P2149_N705-S507			TRBV13-2_GGTGACCCTCCGACTGGGGTCCAAG_TRBJ2-5				BDC Tet+
P2149_N705-S508	TRAV16_CTATGAGAGAGGACT_TRAJ7		TRBV15_AGCAGAACAGGGTCCCAAG_TRBJ2-5				BDC Tet+
P2149_N706-S502	TRAV16_GTGCTTCCTCCAAC_TRAJ48		TRBV15_AGCAGGCTGGGTAACCA_TRBJ2-5				BDC Tet+
P2149_N706-S504	TRAV6D-7_TCTGACCAAC_TRAJ48		TRBV13-1_GCAGTCAAACTGGGGTCGCTGGGGCAGA_TRBJ2-3				BDC Tet+
P2149_N706-S505	TRAV3-3_GTCAGCCCCTACA_TRAJ7		TRBV2_CAGGACTGGGACTAT_TRBJ2-1	TRBV12-2_CTCTCGTGGGGGGGACCTAT_TRBJ2-7			BDC Tet+
P2149_N706-S506		TRAV3D-3_GTCAGCTGCCTAAT_TRAJ21	TRBV31_CTGGAAAACAGGGGGCGGGGGCGACACA_TRBJ1-1				BDC Tet+
P2149_N706-S507	TRAV12D-2_AGTGATCTGGACATG_TRAJ9		TRBV31_CTGGACCTGGGGGGCTCAAGA_TRBJ2-5				BDC Tet+
P2149_N706-S508	TRAV7D-5_TGAGCCCGAACA_TRAJ49						BDC Tet+
P2149_N707-S504	TRAV6D-6_AGTGAGGACT_TRAJ7	TRAV5D-4_CTGCACAGGA_TRAJ6					BDC Tet+
P2149_N707-S505	TRAV3D-3_CAGTGCCCCAGGA_TRAJ40	TRAV6D-7_CGCTCCTACGTTAA_TRAJ40	TRBV29_AGTTTCCAAGACACA_TRBJ1-1				BDC Tet+
P2149_N707-S506		TRAV12-2_AGTGATCGATGGAG_TRAJ52					BDC Tet+
P2149_N707-S507	TRAV14D-3_DV8_AAGTGGATACAG_TRAJ7		TRBV13-2_GGTGAGACTGGGGGCTATG_TRBJ2-7				BDC Tet+
P2149_N707-S508		TRAV12-1_TTTGACCCCTATG_TRAJ47					BDC Tet+
P2149_N708-S502			TRBV5_CAAGATTTGGGACTCCCGTATGC_TRBJ2-1				BDC Tet+
P2149_N708-S506	TRAV6-6_CTGGGCTACTAT_TRAJ48		TRBV31_GAGTCCGGGACTGGGGGGTAACT_TRBJ2-1				BDC Tet+
P2149_N708-S517			TRBV15_AGCAGACTGGGTAGTCA_TRBJ2-4				BDC Tet+
P2149_N709-S503			TRBV13-2_AGCGGGGGACAGGGGGAAGAC_TRBJ2-5				BDC Tet+
P2149_N709-S505	TRAV5-1_CAAGTCGGACT_TRAJ12			TRBV13-3_AGTGAGACAGCTATG_TRBJ2-7			BDC Tet+
P2149_N709-S506	TRAV13D-4_GGAACGCAGCTACA_TRAJ7		TRBV15_AGCAGACTGGGGAACCA_TRBJ2-5				BDC Tet+
P2149_N709-S507	TRAV8-2_AAATGCCAAC_TRAJ48						BDC Tet+
P2149_N709-S517	TRAV16_CTATGAGAGGATATAACA_TRAJ27	TRAV3-3_TCAGTCACAA_TRAJ30	TRBV15_AGCAGACTGGGGAGTCA_TRBJ2-4				BDC Tet+
P2149_N710-S504			TRBV3_AGCAGTTCTGACAGGTATGC_TRBJ2-1				BDC Tet+
P2149_N710-S505	TRAV6-5_CTGAGGGGCTACA_TRAJ7		TRBV1_CAGTGGGGGACAGGACTCCT_TRBJ2-7	TRBV13-1_CAGTGCAAGGCGGACAAC_TRBJ1-5			BDC Tet+
P2149_N710-S506	TRAV6-3_AGAGATCGGGCAGGC_TRAJ37						BDC Tet+
P2149_N710-S507	TRAV14D-1_CAGCAGGAACAG_TRAJ37		TRBV31_AGTCTAGGGAGGGACACC_TRBJ2-2				BDC Tet+
P2149_N710-S508	TRAV6-6_GTGCTTTCCGCCTTTATAGC_TRAJ33		TRBV2_CAGCCCGGGACAGGGCCAAG_TRBJ2-5				BDC Tet+
P2149_N710-S517	TRAV16D_DV11_GAGAGTTTATAAT_TRAJ39	TRAV13-4_DV7_TGCTACTTCACGG_TRAJ49	TRBV15_AGCAGACTGGGTAACCA_TRBJ2-5				BDC Tet+
P2149_N711-S504	TRAV6D-7_CTCTGTCGGACT_TRAJ7		TRBV3_AGCTTGACTGGGGTTTCTAGTGC_TRBJ2-3				BDC Tet+
P2149_N711-S505	TRAV7D-4_GAGCATGAGGGAGGT_TRAJ18	TRAV7-3_AGTGAAAAGAGGACTAT_TRAJ47	TRBV14_GTTTCCTGGGGGGACAAGA_TRBJ2-5				BDC Tet+
P2149_N711-S506	TRAV3D-3_TCAGTACTTACACC_TRAJ27	TRAV14-1_TGCAGTAGGCCTAC_TRAJ15	TRBV1_GCAGATAATCGGGAGGGGGCTGA_TRBJ2-1				BDC Tet+
P2149_N711-S507	TRAV3-3_AGTCAAAACATATGG_TRAJ48		TRBV13-2_CGGTGGCGGGACAGACCAA_TRBJ2-5				BDC Tet+
P2149_N712-S502	TRAV6D-6_AGTGATTATTAT_TRAJ23		TRBV13-2_TGATGTGGGTGCAAAC_TRBJ1-1				BDC Tet+
P2149_N712-S503			TRBV3_CAGCTCGGACATCTATG_TRBJ2-1				BDC Tet+
P2149_N712-S505	TRAV9N-3_GTGAGGTATTAT_TRAJ23	TRAV15D-2_DV6D-2_CGGAAGCCCAGTG_TRAJ17	TRBV15_TTTAGATGGCTCCT_TRBJ2-7				BDC Tet+
P2149_N712-S506	TRAV3-3_CAGTCGCCAA_TRAJ48	TRAV13-3_CTATGGAACCGGGGCTA_TRAJ56	TRBV13-2_TGATGTGGGACCGCCCTCCG_TRBJ1-2				BDC Tet+
P2149_N712-S508	TRAV6-6_TGGGTAACTA_TRAJ48		TRBV31_TGGAGGTGGGGGGCCCAAG_TRBJ2-5				BDC Tet+
P2149_N712-S517	TRAV7-4_CTAGTTCCTATG_TRAJ47		TRBV13-2_TGATGTACAAATTTCC_TRBJ1-4				BDC Tet+
