# Supplementary material for: A T follicular helper cell origin for T regulatory type 1 cells
Source: Cell Mol Immunol. 2023 Mar 27;20(5):489–511. doi: 10.1038/s41423-023-00989-z (PMC10202951; doi:10.1038/s41423-023-00989-z)
Supplement: Supplementary file 13 — Database 12 [file 41423_2023_989_MOESM13_ESM.xlsx]

## Sheet: Sheet1
cell_name	A_productive	A_unproductive	B_productive	B_unproductive	clonal_group	group_size	sample_type
HK53TBBXY-5-IDT-DUI-NXT-104	TRAV12D-2_GAGTGGGGTTAGCA_TRAJ31				0.0	2.0	Fla462 Tet+
HK53TBBXY-5-IDT-DUI-NXT-137	TRAV12D-2_GAGTGGGGTTAGCA_TRAJ31				0.0	2.0	Fla462 Tet+
HK53TBBXY-5-IDT-DUI-NXT-109			TRBV19_AGTATCCTGGAAGACACC_TRBJ2-4		1.0	2.0	Fla462 Tet+
HK53TBBXY-5-IDT-DUI-NXT-126			TRBV19_AGTATCCTGGAAGACACC_TRBJ2-4	TRBV24_AGCAGCCCGACTGGGGGGGCTAGTCA_TRBJ2-4	1.0	2.0	Fla462 Tet+
HK53TBBXY-5-IDT-DUI-NXT-102	TRAV7-4_CTAGTAATAG_TRAJ31		TRBV1_AGTGCCCCGGGACTAAGCTCCT_TRBJ2-7		10.0	5.0	Fla462 Tet+
HK53TBBXY-5-IDT-DUI-NXT-113	TRAV7-4_CTAGTAATAG_TRAJ31		TRBV1_AGTGCCCCGGGACTAAGCTCCT_TRBJ2-7		10.0	5.0	Fla462 Tet+
HK53TBBXY-5-IDT-DUI-NXT-114	TRAV7-4_CTAGTAATAG_TRAJ31		TRBV1_AGTGCCCCGGGACTAAGCTCCT_TRBJ2-7		10.0	5.0	Fla462 Tet+
HK53TBBXY-5-IDT-DUI-NXT-148			TRBV1_AGTGCCCCGGGACTAAGCTCCT_TRBJ2-7		10.0	5.0	Fla462 Tet+
HK53TBBXY-5-IDT-DUI-NXT-154	TRAV7-4_CTAGTAATAG_TRAJ31	TRAV12D-2_CTTTGGTTCACAA_TRAJ30			10.0	5.0	Fla462 Tet+
HK53TBBXY-5-IDT-DUI-NXT-128	TRAV12D-2_GAGTGGAGGA_TRAJ42		TRBV12-2_CTCTCCGGGACCGTGGTCCAA_TRBJ1-4		18.0	3.0	Fla462 Tet+
HK53TBBXY-5-IDT-DUI-NXT-133			TRBV12-2_CTCTCCGGGACCGTGGTCCAA_TRBJ1-4		18.0	3.0	Fla462 Tet+
HK53TBBXY-5-IDT-DUI-NXT-142	TRAV12D-2_GAGTGGAGGA_TRAJ42	TRAV12D-2_TTTGACTCACTAATA_TRAJ39	TRBV12-2_CTCTCCGGGACCGTGGTCCAA_TRBJ1-4		18.0	3.0	Fla462 Tet+
HK53TBBXY-5-IDT-DUI-NXT-158	TRAV6-3_ATGAGGGGGAATA_TRAJ45			TRBV17_TAGAGGCTGGGGGGCCTCTATG_TRBJ2-7	20.0	2.0	Fla462 Tet+
HK53TBBXY-5-IDT-DUI-NXT-116	TRAV17_ACTGGGCAACAC_TRAJ52		TRBV4_CAGCTGGGCTAGCTCCT_TRBJ2-7		26.0	3.0	Fla462 Tet+
HK53TBBXY-5-IDT-DUI-NXT-130	TRAV17_ACTGGGCAACAC_TRAJ52				26.0	3.0	Fla462 Tet+
HK53TBBXY-5-IDT-DUI-NXT-151	TRAV17_ACTGGGCAACAC_TRAJ52		TRBV4_CAGCTGGGCTAGCTCCT_TRBJ2-7		26.0	3.0	Fla462 Tet+
HK53TBBXY-5-IDT-DUI-NXT-120	TRAV10_GCAGCCCCTGACT_TRAJ11	TRAV14D-3_DV8_GCAAGGGCAACA_TRAJ9	TRBV13-1_CAGCAAGGACGGGGGAGAAA_TRBJ2-3		3.0	3.0	Fla462 Tet+
HK53TBBXY-5-IDT-DUI-NXT-147	TRAV10_GCAGCCCCTGACT_TRAJ11		TRBV13-1_CAGCAAGGACGGGGGAGAAA_TRBJ2-3		3.0	3.0	Fla462 Tet+
HK53TBBXY-5-IDT-DUI-NXT-156	TRAV10_GCAGCCCCTGACT_TRAJ11	TRAV14D-3_DV8_GCAAGGGCAACA_TRAJ9	TRBV13-1_CAGCAAGGACGGGGGAGAAA_TRBJ2-3		3.0	3.0	Fla462 Tet+
HK53TBBXY-5-IDT-DUI-NXT-110	TRAV14-2_GCAAGAGGTACAG_TRAJ45				31.0	2.0	Fla462 Tet+
HK53TBBXY-5-IDT-DUI-NXT-161	TRAV14-2_GCAAGAGGTACAG_TRAJ45				31.0	2.0	Fla462 Tet+
HK53TBBXY-5-IDT-DUI-NXT-157		TRAV12D-2_TTGAGGTTAGAG_TRAJ18	TRBV5_AGCCACGGGACTGGGGGTCAAGA_TRBJ2-5		39.0	2.0	Fla462 Tet+
HK53TBBXY-5-IDT-DUI-NXT-105			TRBV20_AGGGATCTGGATTGGGGCTACACC_TRBJ2-2		4.0	10.0	Fla462 Tet+
HK53TBBXY-5-IDT-DUI-NXT-119	TRAV12D-1_AGTGAGAATAA_TRAJ39		TRBV20_AGGGATCTGGATTGGGGCTACACC_TRBJ2-2		4.0	10.0	Fla462 Tet+
HK53TBBXY-5-IDT-DUI-NXT-121	TRAV12D-1_AGTGAGAATAA_TRAJ39	TRAV13D-1_GTGCTTTGGCCCTATAATG_TRAJ38		TRBV12-1_GCCAGTCCGGGACAATGCAAAC_TRBJ2-2	4.0	10.0	Fla462 Tet+
HK53TBBXY-5-IDT-DUI-NXT-125	TRAV12D-1_AGTGAGAATAA_TRAJ39				4.0	10.0	Fla462 Tet+
HK53TBBXY-5-IDT-DUI-NXT-134	TRAV12D-1_AGTGAGAATAA_TRAJ39				4.0	10.0	Fla462 Tet+
HK53TBBXY-5-IDT-DUI-NXT-149	TRAV12D-1_AGTGAGAATAA_TRAJ39		TRBV20_AGGGATCTGGATTGGGGCTACACC_TRBJ2-2		4.0	10.0	Fla462 Tet+
HK53TBBXY-5-IDT-DUI-NXT-153	TRAV12D-1_AGTGAGAATAA_TRAJ39				4.0	10.0	Fla462 Tet+
HK53TBBXY-5-IDT-DUI-NXT-166	TRAV12D-1_AGTGAGAATAA_TRAJ39			TRBV12-1_GCCAGTCCGGGACAATGCAAAC_TRBJ2-2	4.0	10.0	Fla462 Tet+
HK53TBBXY-5-IDT-DUI-NXT-112	TRAV14-1_GCAAGGGGCACTG_TRAJ52				40.0	3.0	Fla462 Tet+
HK53TBBXY-5-IDT-DUI-NXT-118			TRBV4_CAGCTGGGGGGCCCCAGACA_TRBJ2-5		40.0	3.0	Fla462 Tet+
HK53TBBXY-5-IDT-DUI-NXT-139	TRAV21_DV12_AGTAGTAGGGGAAGG_TRAJ45		TRBV4_CAGCTGGGGGGCCCCAGACA_TRBJ2-5		40.0	3.0	Fla462 Tet+
HK53TBBXY-5-IDT-DUI-NXT-103	TRAV4D-4_TGCTGCCCTTAACT_TRAJ26	TRAV7-4_GCTAGCTACAGGC_TRAJ28	TRBV13-1_AGTGAACAAGAAA_TRBJ2-3				Fla462 Tet+
HK53TBBXY-5-IDT-DUI-NXT-106	TRAV6D-5_GGGTGCAGGTAACT_TRAJ26		TRBV13-2_TGATGCGGACAGGGGGCGCACAG_TRBJ1-1				Fla462 Tet+
HK53TBBXY-5-IDT-DUI-NXT-108			TRBV13-2_GCGGTCCGGACAGTAACAC_TRBJ2-2				Fla462 Tet+
HK53TBBXY-5-IDT-DUI-NXT-111			TRBV13-2_TGATGCCTGGGACGAGCA_TRBJ2-1				Fla462 Tet+
HK53TBBXY-5-IDT-DUI-NXT-123	TRAV6-3_ATGAGGGGAAATAC_TRAJ45						Fla462 Tet+
HK53TBBXY-5-IDT-DUI-NXT-132	TRAV12D-2_AGTGAAACTT_TRAJ16	TRAV6D-6_TGGGTTCGAGGCCA_TRAJ16					Fla462 Tet+
HK53TBBXY-5-IDT-DUI-NXT-141			TRBV4_CAGCTGGGCTAGTGC_TRBJ2-3				Fla462 Tet+
HK53TBBXY-5-IDT-DUI-NXT-144	TRAV6-3_AGGGATAATAC_TRAJ45						Fla462 Tet+
HK53TBBXY-5-IDT-DUI-NXT-150	TRAV4D-4_GCTGCTGGGCACACT_TRAJ52	TRAV20_ACCAGCTATGGCT_TRAJ56					Fla462 Tet+
HK53TBBXY-5-IDT-DUI-NXT-155	TRAV12D-2_AGTGAACAATCTT_TRAJ22	TRAV7D-6_CAGTGGAATGGATAG_TRAJ18	TRBV4_GCAGCCACAGTGC_TRBJ2-3				Fla462 Tet+
HK53TBBXY-5-IDT-DUI-NXT-163	TRAV9D-4_GTGAGGAACAC_TRAJ52						Fla462 Tet+
HK53TBBXY-5-IDT-DUI-NXT-167	TRAV5-1_GCAAGCAATA_TRAJ31						Fla462 Tet+
HK53TBBXY-5-IDT-DUI-NXT-98	TRAV6N-6_CTGAGGAACAC_TRAJ52		TRBV4_AGCTATGCCGCTCAAGA_TRBJ2-5				Fla462 Tet+
HK53TBBXY-5-IDT-DUI-NXT-99			TRBV3_CTTAGTACAGGGAAACA_TRBJ1-1				Fla462 Tet+
