# Supplementary material for: A T follicular helper cell origin for T regulatory type 1 cells
Source: Cell Mol Immunol. 2023 Mar 27;20(5):489–511. doi: 10.1038/s41423-023-00989-z (PMC10202951; doi:10.1038/s41423-023-00989-z)
Supplement: Supplementary file 15 — Database 14 [file 41423_2023_989_MOESM15_ESM.xlsx]

## Sheet: Sheet1
cell_name	A_productive	A_unproductive	B_productive	B_unproductive	clonal_group	group_size	Sample Type	cluster
H73J2BBXY_2_IDT-DUI-NXT-301	TRAV10_AGCAAAGGCTGGA_TRAJ12		TRBV1_TGCAGGGGACTTCTATG_TRBJ2-7		0	15	Tet+_InsB(9-23)	TR1-like
H73J2BBXY_2_IDT-DUI-NXT-317	TRAV10_AGCAAAGGCTGGA_TRAJ12				0	15	Tet+_InsB(9-23)	TR1-like
H73J2BBXY_2_IDT-DUI-NXT-336	TRAV10_AGCAAAGGCTGGA_TRAJ12		TRBV1_TGCAGGGGACTTCTATG_TRBJ2-7		0	15	Tet+_InsB(9-23)	TR1-like
H73J2BBXY_2_IDT-DUI-NXT-338	TRAV10_AGCAAAGGCTGGA_TRAJ12		TRBV1_TGCAGGGGACTTCTATG_TRBJ2-7		0	15	Tet+_InsB(9-23)	TR1-like
H73J2BBXY_2_IDT-DUI-NXT-343			TRBV1_TGCAGGGGACTTCTATG_TRBJ2-7		0	15	Tet+_InsB(9-23)	Tconv
H73J2BBXY_2_IDT-DUI-NXT-353	TRAV10_AGCAAAGGCTGGA_TRAJ12	TRAV4-2_GCTGCCCGGATA_TRAJ33	TRBV1_TGCAGGGGACTTCTATG_TRBJ2-7		0	15	Tet+_InsB(9-23)	TR1-like
H73J2BBXY_2_IDT-DUI-NXT-372	TRAV10_AGCAAAGGCTGGA_TRAJ12		TRBV1_TGCAGGGGACTTCTATG_TRBJ2-7		0	15	Tet+_InsB(9-23)	TR1-like
H73J2BBXY_2_IDT-DUI-NXT-381	TRAV10_AGCAAAGGCTGGA_TRAJ12	TRAV4-2_GCTGCCCGGATA_TRAJ33	TRBV1_TGCAGGGGACTTCTATG_TRBJ2-7		0	15	Tet+_InsB(9-23)	TR1-like
H73WCBBXY_6_IDT-DUI-NXT-102	TRAV10_AGCAAAGGCTGGA_TRAJ12	TRAV4-2_GCTGCCCGGATA_TRAJ33	TRBV1_TGCAGGGGACTTCTATG_TRBJ2-7		0	15	Tet+_InsB(9-23)	TR1-like
H73WCBBXY_6_IDT-DUI-NXT-109	TRAV10_AGCAAAGGCTGGA_TRAJ12	TRAV4-2_GCTGCCCGGATA_TRAJ33	TRBV1_TGCAGGGGACTTCTATG_TRBJ2-7		0	15	Tet+_InsB(9-23)	TR1-like
H73WCBBXY_6_IDT-DUI-NXT-131			TRBV1_TGCAGGGGACTTCTATG_TRBJ2-7		0	15	Tet+_InsB(9-23)	TR1-like
H73WCBBXY_6_IDT-DUI-NXT-139			TRBV1_TGCAGGGGACTTCTATG_TRBJ2-7		0	15	Tet+_InsB(9-23)	TR1-like
H73WCBBXY_6_IDT-DUI-NXT-146	TRAV10_AGCAAAGGCTGGA_TRAJ12		TRBV1_TGCAGGGGACTTCTATG_TRBJ2-7		0	15	Tet+_InsB(9-23)	TR1-like
H73J2BBXY_3_IDT-DUI-NXT-48	TRAV7D-3_GTGAGAAGAGG_TRAJ18	TRAV6-1_GGGTGCCTGATAG_TRAJ18	TRBV2_CAAGATGGGCCGTCAAACA_TRBJ2-4		1	3	Control_Tet-	TFH-like
H73J2BBXY_3_IDT-DUI-NXT-75	TRAV7D-3_GTGAGAAGAGG_TRAJ18	TRAV6-1_GGGTGCCTGATAG_TRAJ18	TRBV2_CAAGATGGGCCGTCAAACA_TRBJ2-4		1	3	Control_Tet-	Tconv
HC5H7BBXY_7_IDT-DUI-NXT-247	TRAV7D-3_GTGAGAAGAGG_TRAJ18	TRAV6-1_GGGTGCCTGATAG_TRAJ18	TRBV2_CAAGATGGGCCGTCAAACA_TRBJ2-4		1	3	Tet+_InsB(9-23)	TFH-like
H73J2BBXY_3_IDT-DUI-NXT-10	TRAV5D-4_GCAAGGTCAAACTA_TRAJ26	TRAV3-1_CAGTGGGGGACAAA_TRAJ30	TRBV4_CAGCTCATATGA_TRBJ2-7		2	13	Control_Tet-	Tconv
H73J2BBXY_3_IDT-DUI-NXT-13			TRBV4_CAGCTCATATGA_TRBJ2-7		2	13	Control_Tet-	TR1-like
H73J2BBXY_3_IDT-DUI-NXT-14		TRAV3-1_CAGTGGGGGACAAA_TRAJ30			2	13	Control_Tet-	TR1-like
H73J2BBXY_3_IDT-DUI-NXT-32	TRAV5D-4_GCAAGGTCAAACTA_TRAJ26	TRAV3-1_CAGTGGGGGACAAA_TRAJ30	TRBV4_CAGCTCATATGA_TRBJ2-7		2	13	Control_Tet-	TFH-like
H73J2BBXY_3_IDT-DUI-NXT-37	TRAV5D-4_GCAAGGTCAAACTA_TRAJ26				2	13	Control_Tet-	TR1-like
H73J2BBXY_3_IDT-DUI-NXT-83	TRAV5D-4_GCAAGGTCAAACTA_TRAJ26		TRBV4_CAGCTCATATGA_TRBJ2-7		2	13	Control_Tet-	TR1-like
H73J2BBXY_3_IDT-DUI-NXT-91	TRAV5D-4_GCAAGGTCAAACTA_TRAJ26		TRBV4_CAGCTCATATGA_TRBJ2-7		2	13	Control_Tet-	TR1-like
HC5H7BBXY_7_IDT-DUI-NXT-198	TRAV5D-4_GCAAGGTCAAACTA_TRAJ26		TRBV4_CAGCTCATATGA_TRBJ2-7		2	13	Tet+_InsB(9-23)	TFH-like
HC5H7BBXY_7_IDT-DUI-NXT-274	TRAV5D-4_GCAAGGTCAAACTA_TRAJ26		TRBV4_CAGCTCATATGA_TRBJ2-7		2	13	Tet+_InsB(9-23)	TFH-like
H73J2BBXY_2_IDT-DUI-NXT-289	TRAV14-1_CAAGTAGGGCCTCGG_TRAJ11		TRBV1_AGTGCGTCTGGGGGGTATGC_TRBJ2-1		3	7	Tet+_InsB(9-23)	TR1-like
H73J2BBXY_2_IDT-DUI-NXT-322	TRAV14-1_CAAGTAGGGCCTCGG_TRAJ11		TRBV1_AGTGCGTCTGGGGGGTATGC_TRBJ2-1		3	7	Tet+_InsB(9-23)	TR1-like
H73J2BBXY_2_IDT-DUI-NXT-376	TRAV14-1_CAAGTAGGGCCTCGG_TRAJ11	TRAV1_AGGGACGGCATCT_TRAJ22			3	7	Tet+_InsB(9-23)	TFH-like
H73WCBBXY_6_IDT-DUI-NXT-106	TRAV14-1_CAAGTAGGGCCTCGG_TRAJ11		TRBV1_AGTGCGTCTGGGGGGTATGC_TRBJ2-1		3	7	Tet+_InsB(9-23)	TR1-like
H73WCBBXY_6_IDT-DUI-NXT-121	TRAV14-1_CAAGTAGGGCCTCGG_TRAJ11	TRAV1_AGGGACGGCATCT_TRAJ22	TRBV1_AGTGCGTCTGGGGGGTATGC_TRBJ2-1		3	7	Tet+_InsB(9-23)	Tconv
H73WCBBXY_6_IDT-DUI-NXT-133	TRAV14-1_CAAGTAGGGCCTCGG_TRAJ11		TRBV1_AGTGCGTCTGGGGGGTATGC_TRBJ2-1		3	7	Tet+_InsB(9-23)	TR1-like
H73WCBBXY_6_IDT-DUI-NXT-136	TRAV14-1_CAAGTAGGGCCTCGG_TRAJ11	TRAV1_AGGGACGGCATCT_TRAJ22	TRBV1_AGTGCGTCTGGGGGGTATGC_TRBJ2-1		3	7	Tet+_InsB(9-23)	Tconv
H73J2BBXY_2_IDT-DUI-NXT-309	TRAV5D-4_AAGTGCAGGGGGCTATG_TRAJ47	TRAV8D-1_TGATGCTTACT_TRAJ44	TRBV1_TGCAGGGGGGGCGGAAGT_TRBJ1-1		4	5	Tet+_InsB(9-23)	TR1-like
H73J2BBXY_2_IDT-DUI-NXT-321	TRAV5D-4_AAGTGCAGGGGGCTATG_TRAJ47	TRAV8D-1_TGATGCTTACT_TRAJ44		TRBV12-1_CTCTCCAGGGACTGGGGGGGTACTAT_TRBJ2-1	4	5	Tet+_InsB(9-23)	TFH-like
H73J2BBXY_2_IDT-DUI-NXT-345	TRAV5D-4_AAGTGCAGGGGGCTATG_TRAJ47	TRAV8D-1_TGATGCTTACT_TRAJ44	TRBV1_TGCAGGGGGGGCGGAAGT_TRBJ1-1	TRBV12-1_CTCTCCAGGGACTGGGGGGGTACTAT_TRBJ2-1	4	5	Tet+_InsB(9-23)	TR1-like
H73J2BBXY_2_IDT-DUI-NXT-369	TRAV5D-4_AAGTGCAGGGGGCTATG_TRAJ47		TRBV1_TGCAGGGGGGGCGGAAGT_TRBJ1-1	TRBV12-1_CTCTCCAGGGACTGGGGGGGTACTAT_TRBJ2-1	4	5	Tet+_InsB(9-23)	TFH-like
H73WCBBXY_6_IDT-DUI-NXT-144	TRAV5D-4_AAGTGCAGGGGGCTATG_TRAJ47	TRAV8D-1_TGATGCTTACT_TRAJ44	TRBV1_TGCAGGGGGGGCGGAAGT_TRBJ1-1	TRBV12-1_CTCTCCAGGGACTGGGGGGGTACTAT_TRBJ2-1	4	5	Tet+_InsB(9-23)	TFH-like
H73J2BBXY_2_IDT-DUI-NXT-313	TRAV5D-4_AAGTGGGGACTC_TRAJ11		TRBV1_GCTGACATCAGTCA_TRBJ2-4		5	14	Tet+_InsB(9-23)	TR1-like
H73J2BBXY_2_IDT-DUI-NXT-314	TRAV5D-4_AAGTGGGGACTC_TRAJ11		TRBV1_GCTGACATCAGTCA_TRBJ2-4		5	14	Tet+_InsB(9-23)	TR1-like
H73J2BBXY_2_IDT-DUI-NXT-320	TRAV5D-4_AAGTGGGGACTC_TRAJ11		TRBV1_GCTGACATCAGTCA_TRBJ2-4		5	14	Tet+_InsB(9-23)	TR1-like
H73J2BBXY_2_IDT-DUI-NXT-325	TRAV5D-4_AAGTGGGGACTC_TRAJ11		TRBV1_GCTGACATCAGTCA_TRBJ2-4		5	14	Tet+_InsB(9-23)	TR1-like
H73J2BBXY_2_IDT-DUI-NXT-348	TRAV5D-4_AAGTGGGGACTC_TRAJ11		TRBV1_GCTGACATCAGTCA_TRBJ2-4		5	14	Tet+_InsB(9-23)	TR1-like
H73J2BBXY_2_IDT-DUI-NXT-361	TRAV5D-4_AAGTGGGGACTC_TRAJ11		TRBV1_GCTGACATCAGTCA_TRBJ2-4		5	14	Tet+_InsB(9-23)	TR1-like
H73J2BBXY_2_IDT-DUI-NXT-370	TRAV5D-4_AAGTGGGGACTC_TRAJ11				5	14	Tet+_InsB(9-23)	TFH-like
H73J2BBXY_2_IDT-DUI-NXT-374			TRBV1_GCTGACATCAGTCA_TRBJ2-4		5	14	Tet+_InsB(9-23)	TR1-like
H73J2BBXY_2_IDT-DUI-NXT-375	TRAV5D-4_AAGTGGGGACTC_TRAJ11	TRAV4D-3_TGAGGCGGGGATAAC_TRAJ26	TRBV1_GCTGACATCAGTCA_TRBJ2-4		5	14	Tet+_InsB(9-23)	TR1-like
H73WCBBXY_6_IDT-DUI-NXT-122	TRAV5D-4_AAGTGGGGACTC_TRAJ11	TRAV4D-3_TGAGGCGGGGATAAC_TRAJ26	TRBV1_GCTGACATCAGTCA_TRBJ2-4		5	14	Tet+_InsB(9-23)	TFH-like
H73WCBBXY_6_IDT-DUI-NXT-123	TRAV5D-4_AAGTGGGGACTC_TRAJ11			TRBV13-2_GGTGAGCGGGGGGGGGCGTGACAC_TRBJ2-5	5	14	Tet+_InsB(9-23)	TFH-like
H73WCBBXY_6_IDT-DUI-NXT-126	TRAV5D-4_AAGTGGGGACTC_TRAJ11		TRBV1_GCTGACATCAGTCA_TRBJ2-4		5	14	Tet+_InsB(9-23)	TR1-like
H73WCBBXY_6_IDT-DUI-NXT-143	TRAV5D-4_AAGTGGGGACTC_TRAJ11		TRBV1_GCTGACATCAGTCA_TRBJ2-4	TRBV13-2_GGTGAGCGGGGGGGGGCGTGACAC_TRBJ2-5	5	14	Tet+_InsB(9-23)	TR1-like
H73WCBBXY_6_IDT-DUI-NXT-168	TRAV5D-4_AAGTGGGGACTC_TRAJ11				5	14	Tet+_InsB(9-23)	TFH-like
H73WCBBXY_5_IDT-DUI-NXT-10	TRAV10_CAAGCCGGGACACC_TRAJ27		TRBV3_CTTAGGCAGTGC_TRBJ2-3	TRBV23_TCAATTAGGACAGGGACACA_TRBJ1-1	6	18	Tet+_InsB(9-23)	TR1-like
H73WCBBXY_5_IDT-DUI-NXT-18	TRAV10_CAAGCCGGGACACC_TRAJ27	TRAV6-5_CTGAGGCAGGC_TRAJ37	TRBV3_CTTAGGCAGTGC_TRBJ2-3	TRBV23_TCAATTAGGACAGGGACACA_TRBJ1-1	6	18	Tet+_InsB(9-23)	Tconv
H73WCBBXY_5_IDT-DUI-NXT-19	TRAV10_CAAGCCGGGACACC_TRAJ27	TRAV6-5_CTGAGGCAGGC_TRAJ37	TRBV3_CTTAGGCAGTGC_TRBJ2-3		6	18	Tet+_InsB(9-23)	TFH-like
H73WCBBXY_5_IDT-DUI-NXT-24	TRAV10_CAAGCCGGGACACC_TRAJ27	TRAV6-5_CTGAGGCAGGC_TRAJ37	TRBV3_CTTAGGCAGTGC_TRBJ2-3		6	18	Tet+_InsB(9-23)	TFH-like
H73WCBBXY_5_IDT-DUI-NXT-26	TRAV10_CAAGCCGGGACACC_TRAJ27		TRBV3_CTTAGGCAGTGC_TRBJ2-3	TRBV23_TCAATTAGGACAGGGACACA_TRBJ1-1	6	18	Tet+_InsB(9-23)	TR1-like
H73WCBBXY_5_IDT-DUI-NXT-28	TRAV10_CAAGCCGGGACACC_TRAJ27		TRBV3_CTTAGGCAGTGC_TRBJ2-3		6	18	Tet+_InsB(9-23)	Tconv
H73WCBBXY_5_IDT-DUI-NXT-3	TRAV10_CAAGCCGGGACACC_TRAJ27	TRAV6-5_CTGAGGCAGGC_TRAJ37	TRBV3_CTTAGGCAGTGC_TRBJ2-3		6	18	Tet+_InsB(9-23)	TR1-like
H73WCBBXY_5_IDT-DUI-NXT-31	TRAV10_CAAGCCGGGACACC_TRAJ27		TRBV3_CTTAGGCAGTGC_TRBJ2-3		6	18	Tet+_InsB(9-23)	Tconv
H73WCBBXY_5_IDT-DUI-NXT-36	TRAV10_CAAGCCGGGACACC_TRAJ27	TRAV6-5_CTGAGGCAGGC_TRAJ37	TRBV3_CTTAGGCAGTGC_TRBJ2-3		6	18	Tet+_InsB(9-23)	TR1-like
H73WCBBXY_5_IDT-DUI-NXT-37	TRAV10_CAAGCCGGGACACC_TRAJ27		TRBV3_CTTAGGCAGTGC_TRBJ2-3	TRBV23_TCAATTAGGACAGGGACACA_TRBJ1-1	6	18	Tet+_InsB(9-23)	Tconv
H73WCBBXY_5_IDT-DUI-NXT-42	TRAV10_CAAGCCGGGACACC_TRAJ27	TRAV6-5_CTGAGGCAGGC_TRAJ37	TRBV3_CTTAGGCAGTGC_TRBJ2-3		6	18	Tet+_InsB(9-23)	TFH-like
H73WCBBXY_5_IDT-DUI-NXT-54	TRAV10_CAAGCCGGGACACC_TRAJ27		TRBV3_CTTAGGCAGTGC_TRBJ2-3		6	18	Tet+_InsB(9-23)	TFH-like
H73WCBBXY_5_IDT-DUI-NXT-59		TRAV6-5_CTGAGGCAGGC_TRAJ37	TRBV3_CTTAGGCAGTGC_TRBJ2-3		6	18	Tet+_InsB(9-23)	Tconv
H73WCBBXY_5_IDT-DUI-NXT-6	TRAV10_CAAGCCGGGACACC_TRAJ27		TRBV3_CTTAGGCAGTGC_TRBJ2-3		6	18	Tet+_InsB(9-23)	TR1-like
H73WCBBXY_5_IDT-DUI-NXT-68	TRAV10_CAAGCCGGGACACC_TRAJ27		TRBV3_CTTAGGCAGTGC_TRBJ2-3	TRBV23_TCAATTAGGACAGGGACACA_TRBJ1-1	6	18	Tet+_InsB(9-23)	TR1-like
H73WCBBXY_5_IDT-DUI-NXT-70	TRAV10_CAAGCCGGGACACC_TRAJ27	TRAV6-5_CTGAGGCAGGC_TRAJ37	TRBV3_CTTAGGCAGTGC_TRBJ2-3	TRBV23_TCAATTAGGACAGGGACACA_TRBJ1-1	6	18	Tet+_InsB(9-23)	TFH-like
H73WCBBXY_5_IDT-DUI-NXT-79			TRBV3_CTTAGGCAGTGC_TRBJ2-3		6	18	Tet+_InsB(9-23)	TR1-like
H73WCBBXY_5_IDT-DUI-NXT-82	TRAV10_CAAGCCGGGACACC_TRAJ27				6	18	Tet+_InsB(9-23)	TFH-like
H73J2BBXY_3_IDT-DUI-NXT-58	TRAV5D-4_CAAGTACGAGAGG_TRAJ18		TRBV2_CAAGACCCGGCTCAAA_TRBJ2-4		7	7	Control_Tet-	TR1-like
H73J2BBXY_3_IDT-DUI-NXT-79	TRAV5D-4_CAAGTACGAGAGG_TRAJ18	TRAV14D-2_CAAGTATGATCTGG_TRAJ22	TRBV2_CAAGACCCGGCTCAAA_TRBJ2-4	TRBV13-3_GTGATCAGGGAACCA_TRBJ2-5	7	7	Control_Tet-	TR1-like
HC5H7BBXY_7_IDT-DUI-NXT-203	TRAV5D-4_CAAGTACGAGAGG_TRAJ18		TRBV2_CAAGACCCGGCTCAAA_TRBJ2-4	TRBV13-3_GTGATCAGGGAACCA_TRBJ2-5	7	7	Tet+_InsB(9-23)	Tconv
HC5H7BBXY_7_IDT-DUI-NXT-279	TRAV5D-4_CAAGTACGAGAGG_TRAJ18				7	7	Tet+_InsB(9-23)	TR1-like
H73J2BBXY_3_IDT-DUI-NXT-49	TRAV5D-4_AAGTGCAGGA_TRAJ45		TRBV5_CAGCCTTCAGGGGAACAC_TRBJ2-2		8	6	Control_Tet-	TFH-like
H73J2BBXY_3_IDT-DUI-NXT-68	TRAV5D-4_AAGTGCAGGA_TRAJ45		TRBV5_CAGCCTTCAGGGGAACAC_TRBJ2-2		8	6	Control_Tet-	TFH-like
HC5H7BBXY_7_IDT-DUI-NXT-272	TRAV5D-4_AAGTGCAGGA_TRAJ45		TRBV5_CAGCCTTCAGGGGAACAC_TRBJ2-2		8	6	Tet+_InsB(9-23)	TFH-like
HC5H7BBXY_7_IDT-DUI-NXT-282	TRAV5D-4_AAGTGCAGGA_TRAJ45		TRBV5_CAGCCTTCAGGGGAACAC_TRBJ2-2		8	6	Tet+_InsB(9-23)	TR1-like
HC5H7BBXY_7_IDT-DUI-NXT-285	TRAV5D-4_AAGTGCAGGA_TRAJ45				8	6	Tet+_InsB(9-23)	TFH-like
H73WCBBXY_5_IDT-DUI-NXT-67	TRAV5D-4_CAAGTAAGGGGGGTGC_TRAJ45		TRBV5_CCAAGCACTGGGGGTTAAACAG_TRBJ2-7		9	3	Tet+_InsB(9-23)	TFH-like
H73WCBBXY_5_IDT-DUI-NXT-72	TRAV5D-4_CAAGTAAGGGGGGTGC_TRAJ45	TRAV7D-4_GCTAGGGGAACTA_TRAJ26	TRBV5_CCAAGCACTGGGGGTTAAACAG_TRBJ2-7	TRBV24_GTCTGCAAAAATTCCT_TRBJ1-6	9	3	Tet+_InsB(9-23)	TFH-like
H73WCBBXY_5_IDT-DUI-NXT-76	TRAV5D-4_CAAGTAAGGGGGGTGC_TRAJ45				9	3	Tet+_InsB(9-23)	TR1-like
H73WCBBXY_5_IDT-DUI-NXT-15	TRAV5D-4_AAGTGCAAAAGGTT_TRAJ18	TRAV6-4_CTGGTCCCCTTTTACCA_TRAJ28	TRBV16_AGCTTTTACAGTGC_TRBJ2-3		10	5	Tet+_InsB(9-23)	TFH-like
H73WCBBXY_5_IDT-DUI-NXT-27	TRAV5D-4_AAGTGCAAAAGGTT_TRAJ18	TRAV6-4_CTGGTCCCCTTTTACCA_TRAJ28	TRBV16_AGCTTTTACAGTGC_TRBJ2-3		10	5	Tet+_InsB(9-23)	Tconv
H73WCBBXY_5_IDT-DUI-NXT-45	TRAV5D-4_AAGTGCAAAAGGTT_TRAJ18	TRAV6-4_CTGGTCCCCTTTTACCA_TRAJ28	TRBV16_AGCTTTTACAGTGC_TRBJ2-3		10	5	Tet+_InsB(9-23)	Tconv
H73WCBBXY_5_IDT-DUI-NXT-63	TRAV5D-4_AAGTGCAAAAGGTT_TRAJ18	TRAV6-4_CTGGTCCCCTTTTACCA_TRAJ28	TRBV16_AGCTTTTACAGTGC_TRBJ2-3		10	5	Tet+_InsB(9-23)	TR1-like
H73WCBBXY_5_IDT-DUI-NXT-73	TRAV5D-4_AAGTGCAAAAGGTT_TRAJ18		TRBV16_AGCTTTTACAGTGC_TRBJ2-3		10	5	Tet+_InsB(9-23)	TR1-like
H73J2BBXY_3_IDT-DUI-NXT-36	TRAV5D-4_CAAGTACAGG_TRAJ45		TRBV5_GCAGCGTACAGGGCAACAC_TRBJ2-2		11	3	Control_Tet-	Tconv
H73J2BBXY_3_IDT-DUI-NXT-62	TRAV5D-4_CAAGTACAGG_TRAJ45		TRBV2_GCCAACAGGGAAACA_TRBJ2-2		11	3	Control_Tet-	TFH-like
H73J2BBXY_2_IDT-DUI-NXT-327	TRAV5D-4_CAAGTAAGGGAGGT_TRAJ18				12	12	Tet+_InsB(9-23)	TFH-like
H73J2BBXY_2_IDT-DUI-NXT-346	TRAV5D-4_CAAGTAAGGGAGGT_TRAJ18		TRBV1_GCAGATGGAGGTTCTG_TRBJ1-3	TRBV2_CAAGAGTTCGACATAACCAAAC_TRBJ1-2	12	12	Tet+_InsB(9-23)	TR1-like
H73J2BBXY_2_IDT-DUI-NXT-354	TRAV5D-4_CAAGTAAGGGAGGT_TRAJ18	TRAV13D-2_ATGGAGGAAG_TRAJ42	TRBV1_GCAGACGGGGGGTCTGG_TRBJ1-3		12	12	Tet+_InsB(9-23)	TFH-like
H73J2BBXY_2_IDT-DUI-NXT-371			TRBV1_GCAGATGGAGGTTCTG_TRBJ1-3	TRBV2_CAAGAGTTCGACATAACCAAAC_TRBJ1-2	12	12	Tet+_InsB(9-23)	TR1-like
H73WCBBXY_5_IDT-DUI-NXT-1	TRAV5D-4_CAAGTAAGGGAGGT_TRAJ18	TRAV8D-1_CTACTTCACTG_TRAJ52	TRBV1_AGTGCCACAGGGGCGGGCAACG_TRBJ1-4		12	12	Tet+_InsB(9-23)	TFH-like
H73WCBBXY_5_IDT-DUI-NXT-14	TRAV5D-4_CAAGTAAGGGAGGT_TRAJ18	TRAV8D-1_CTACTTCACTG_TRAJ52	TRBV1_AGTGCCACAGGGGCGGGCAACG_TRBJ1-4		12	12	Tet+_InsB(9-23)	TR1-like
H73WCBBXY_5_IDT-DUI-NXT-85	TRAV5D-4_CAAGTAAGGGAGGT_TRAJ18	TRAV8-1_CTACTTCACTG_TRAJ52	TRBV1_AGTGCCACAGGGGCGGGCAACG_TRBJ1-4		12	12	Tet+_InsB(9-23)	TR1-like
H73WCBBXY_5_IDT-DUI-NXT-96	TRAV5D-4_CAAGTAAGGGAGGT_TRAJ18	TRAV8D-1_CTACTTCACTG_TRAJ52	TRBV1_AGTGCCACAGGGGCGGGCAACG_TRBJ1-4		12	12	Tet+_InsB(9-23)	TR1-like
H73WCBBXY_6_IDT-DUI-NXT-125	TRAV5D-4_CAAGTAAGGGAGGT_TRAJ18	TRAV12D-3_GAGTGCCCGATAG_TRAJ18	TRBV1_GCAGATGGAGGTTCTG_TRBJ1-3		12	12	Tet+_InsB(9-23)	TR1-like
H73WCBBXY_6_IDT-DUI-NXT-132	TRAV5D-4_CAAGTAAGGGAGGT_TRAJ18	TRAV12D-3_GAGTGCCCGATAG_TRAJ18	TRBV1_GCAGATGGAGGTTCTG_TRBJ1-3		12	12	Tet+_InsB(9-23)	TFH-like
H73WCBBXY_6_IDT-DUI-NXT-162	TRAV5D-4_CAAGTAAGGGAGGT_TRAJ18				12	12	Tet+_InsB(9-23)	TR1-like
H73WCBBXY_6_IDT-DUI-NXT-185	TRAV5D-4_CAAGTAAGGGAGGT_TRAJ18		TRBV1_GCAGATGGAGGTTCTG_TRBJ1-3		12	12	Tet+_InsB(9-23)	TR1-like
H73J2BBXY_2_IDT-DUI-NXT-299			TRBV1_GCAGATTCGGGGGCTGGA_TRBJ1-3		13	13	Tet+_InsB(9-23)	TR1-like
H73J2BBXY_2_IDT-DUI-NXT-328	TRAV5D-4_AAGTGCAGGAGGT_TRAJ18	TRAV21_DV12_AGTAGAGGTGGGAGGGCAC_TRAJ58	TRBV1_GCAGATTCGGGGGCTGGA_TRBJ1-3		13	13	Tet+_InsB(9-23)	TFH-like
H73J2BBXY_2_IDT-DUI-NXT-335	TRAV5D-4_AAGTGCAGGAGGT_TRAJ18				13	13	Tet+_InsB(9-23)	TFH-like
H73J2BBXY_2_IDT-DUI-NXT-350	TRAV5D-4_AAGTGCAGGAGGT_TRAJ18				13	13	Tet+_InsB(9-23)	TFH-like
H73J2BBXY_2_IDT-DUI-NXT-358	TRAV5D-4_AAGTGCAGGAGGT_TRAJ18		TRBV1_GCAGATTCGGGGGCTGGA_TRBJ1-3		13	13	Tet+_InsB(9-23)	TR1-like
H73J2BBXY_2_IDT-DUI-NXT-366	TRAV5D-4_AAGTGCAGGAGGT_TRAJ18				13	13	Tet+_InsB(9-23)	TFH-like
H73J2BBXY_2_IDT-DUI-NXT-383	TRAV5D-4_AAGTGCAGGAGGT_TRAJ18	TRAV21_DV12_AGTAGAGGTGGGAGGGCAC_TRAJ58	TRBV1_GCAGATTCGGGGGCTGGA_TRBJ1-3		13	13	Tet+_InsB(9-23)	TR1-like
H73J2BBXY_2_IDT-DUI-NXT-384	TRAV5D-4_AAGTGCAGGAGGT_TRAJ18		TRBV1_GCAGATTCGGGGGCTGGA_TRBJ1-3		13	13	Tet+_InsB(9-23)	TR1-like
H73WCBBXY_5_IDT-DUI-NXT-25	TRAV5D-4_AAGTGCAGGAGGT_TRAJ18		TRBV1_GCAGATGGAGGGGGGGGTGCTG_TRBJ2-1		13	13	Tet+_InsB(9-23)	TFH-like
H73WCBBXY_5_IDT-DUI-NXT-40	TRAV5D-4_AAGTGCAGGAGGT_TRAJ18		TRBV1_GCAGATGGAGGGGGGGGTGCTG_TRBJ2-1		13	13	Tet+_InsB(9-23)	TFH-like
H73WCBBXY_5_IDT-DUI-NXT-61	TRAV5D-4_AAGTGCAGGAGGT_TRAJ18		TRBV1_GCAGATGGAGGGGGGGGTGCTG_TRBJ2-1		13	13	Tet+_InsB(9-23)	TFH-like
H73WCBBXY_5_IDT-DUI-NXT-80	TRAV1_AGGGATCGGGGTTATG_TRAJ32		TRBV1_GCAGATGGAGGGGGGGGTGCTG_TRBJ2-1		13	13	Tet+_InsB(9-23)	TFH-like
H73WCBBXY_6_IDT-DUI-NXT-157	TRAV5D-4_AAGTGCAGGAGGT_TRAJ18	TRAV21_DV12_AGTAGAGGTGGGAGGGCAC_TRAJ58	TRBV1_GCAGATTCGGGGGCTGGA_TRBJ1-3		13	13	Tet+_InsB(9-23)	Tconv
H73WCBBXY_5_IDT-DUI-NXT-34	TRAV10_AAGCAAGGGAGGT_TRAJ18		TRBV1_CAGTGTGACTGGGGGGGGTGCA_TRBJ2-3		14	3	Tet+_InsB(9-23)	TFH-like
H73WCBBXY_5_IDT-DUI-NXT-50	TRAV10_AAGCAAGGGAGGT_TRAJ18	TRAV13D-2_ATGGAGGGGGGACACC_TRAJ27	TRBV1_CAGTGTGACTGGGGGGGGTGCA_TRBJ2-3	TRBV12-2_TCTCTAGGGGGGCGGCACCG_TRBJ2-2	14	3	Tet+_InsB(9-23)	TFH-like
H73WCBBXY_5_IDT-DUI-NXT-87	TRAV10_AAGCAAGGGAGGT_TRAJ18		TRBV1_CAGTGTGACTGGGGGGGGTGCA_TRBJ2-3		14	3	Tet+_InsB(9-23)	TFH-like
H73WCBBXY_5_IDT-DUI-NXT-13	TRAV5D-4_AAGTGCGGGTGGCTCGG_TRAJ11	TRAV1_AGGGAAAGACACC_TRAJ27	TRBV16_AGCTTCCTAAGTCA_TRBJ2-4		15	16	Tet+_InsB(9-23)	TR1-like
H73WCBBXY_5_IDT-DUI-NXT-29	TRAV5D-4_AAGTGCGGGTGGCTCGG_TRAJ11	TRAV1_AGGGAAAGACACC_TRAJ27	TRBV16_AGCTTCCTAAGTCA_TRBJ2-4	TRBV13-3_GCAGTCCCGGGACAGGGGACTGGA_TRBJ1-3	15	16	Tet+_InsB(9-23)	TFH-like
H73WCBBXY_5_IDT-DUI-NXT-30	TRAV5D-4_AAGTGCGGGTGGCTCGG_TRAJ11	TRAV1_AGGGAAAGACACC_TRAJ27	TRBV16_AGCTTCCTAAGTCA_TRBJ2-4		15	16	Tet+_InsB(9-23)	TR1-like
H73WCBBXY_5_IDT-DUI-NXT-32	TRAV5D-4_AAGTGCGGGTGGCTCGG_TRAJ11		TRBV16_AGCTTCCTAAGTCA_TRBJ2-4		15	16	Tet+_InsB(9-23)	TR1-like
H73WCBBXY_5_IDT-DUI-NXT-4	TRAV5D-4_AAGTGCGGGTGGCTCGG_TRAJ11	TRAV1_AGGGAAAGACACC_TRAJ27	TRBV16_AGCTTCCTAAGTCA_TRBJ2-4		15	16	Tet+_InsB(9-23)	TR1-like
H73WCBBXY_5_IDT-DUI-NXT-41	TRAV5D-4_AAGTGCGGGTGGCTCGG_TRAJ11		TRBV16_AGCTTCCTAAGTCA_TRBJ2-4		15	16	Tet+_InsB(9-23)	TFH-like
H73WCBBXY_5_IDT-DUI-NXT-51	TRAV5D-4_AAGTGCGGGTGGCTCGG_TRAJ11		TRBV16_AGCTTCCTAAGTCA_TRBJ2-4		15	16	Tet+_InsB(9-23)	TFH-like
H73WCBBXY_5_IDT-DUI-NXT-58	TRAV5D-4_AAGTGCGGGTGGCTCGG_TRAJ11		TRBV16_AGCTTCCTAAGTCA_TRBJ2-4		15	16	Tet+_InsB(9-23)	TR1-like
H73WCBBXY_5_IDT-DUI-NXT-62	TRAV5D-4_AAGTGCGGGTGGCTCGG_TRAJ11		TRBV16_AGCTTCCTAAGTCA_TRBJ2-4	TRBV13-3_GCAGTCCCGGGACAGGGGACTGGA_TRBJ1-3	15	16	Tet+_InsB(9-23)	TR1-like
H73WCBBXY_5_IDT-DUI-NXT-66	TRAV5D-4_AAGTGCGGGTGGCTCGG_TRAJ11		TRBV16_AGCTTCCTAAGTCA_TRBJ2-4	TRBV13-3_GCAGTCCCGGGACAGGGGACTGGA_TRBJ1-3	15	16	Tet+_InsB(9-23)	Tconv
H73WCBBXY_5_IDT-DUI-NXT-74	TRAV5D-4_AAGTGCGGGTGGCTCGG_TRAJ11		TRBV16_AGCTTCCTAAGTCA_TRBJ2-4	TRBV13-3_GCAGTCCCGAGACAGGGGACTGGA_TRBJ1-3	15	16	Tet+_InsB(9-23)	TR1-like
H73WCBBXY_5_IDT-DUI-NXT-75	TRAV5D-4_AAGTGCGGGTGGCTCGG_TRAJ11	TRAV1_AGGGAAAGACACC_TRAJ27	TRBV16_AGCTTCCTAAGTCA_TRBJ2-4		15	16	Tet+_InsB(9-23)	TFH-like
H73WCBBXY_5_IDT-DUI-NXT-77	TRAV5D-4_AAGTGCGGGTGGCTCGG_TRAJ11		TRBV16_AGCTTCCTAAGTCA_TRBJ2-4	TRBV13-3_GCAGTCCCGGGACAGGGGACTGGA_TRBJ1-3	15	16	Tet+_InsB(9-23)	TR1-like
H73WCBBXY_5_IDT-DUI-NXT-81	TRAV5D-4_AAGTGCGGGTGGCTCGG_TRAJ11	TRAV1_AGGGAAAGACACC_TRAJ27	TRBV16_AGCTTCCTAAGTCA_TRBJ2-4		15	16	Tet+_InsB(9-23)	TR1-like
H73WCBBXY_5_IDT-DUI-NXT-88	TRAV5D-4_AAGTGCGGGTGGCTCGG_TRAJ11	TRAV1_AGGGAAAGACACC_TRAJ27	TRBV16_AGCTTCCTAAGTCA_TRBJ2-4	TRBV13-3_GCAGTCCCGGGACAGGGGACTGGA_TRBJ1-3	15	16	Tet+_InsB(9-23)	TR1-like
H73WCBBXY_5_IDT-DUI-NXT-89	TRAV5D-4_AAGTGCGGGTGGCTCGG_TRAJ11	TRAV1_AGGGAAAGACACC_TRAJ27	TRBV16_AGCTTCCTAAGTCA_TRBJ2-4		15	16	Tet+_InsB(9-23)	TR1-like
H73J2BBXY_2_IDT-DUI-NXT-319		TRAV3D-3_CAGTGCAAGGGTTCTG_TRAJ13	TRBV1_GCAGATCCGACTGGGGGTGAAC_TRBJ2-7		16	10	Tet+_InsB(9-23)	TR1-like
H73J2BBXY_2_IDT-DUI-NXT-332	TRAV5D-4_TGCAAAGGGTGGAG_TRAJ12	TRAV3D-3_CAGTGCAAGGGTTCTG_TRAJ13	TRBV1_GCAGATCCGACTGGGGGTGAAC_TRBJ2-7		16	10	Tet+_InsB(9-23)	TR1-like
H73J2BBXY_2_IDT-DUI-NXT-334		TRAV3D-3_CAGTGCAAGGGTTCTG_TRAJ13	TRBV1_GCAGATCCGACTGGGGGTGAAC_TRBJ2-7		16	10	Tet+_InsB(9-23)	TR1-like
H73J2BBXY_2_IDT-DUI-NXT-341			TRBV1_GCAGATCCGACTGGGGGTGAAC_TRBJ2-7	TRBV26_GTCTGGGCGACAGGACTAT_TRBJ2-1	16	10	Tet+_InsB(9-23)	TR1-like
H73J2BBXY_2_IDT-DUI-NXT-359	TRAV5D-4_TGCAAAGGGTGGAG_TRAJ12		TRBV1_GCAGATCCGACTGGGGGTGAAC_TRBJ2-7		16	10	Tet+_InsB(9-23)	TR1-like
H73WCBBXY_6_IDT-DUI-NXT-105		TRAV3D-3_CAGTGCAAGGGTTCTG_TRAJ13	TRBV1_GCAGATCCGACTGGGGGTGAAC_TRBJ2-7	TRBV26_GTCTGGGCGACAGGACTAT_TRBJ2-1	16	10	Tet+_InsB(9-23)	TFH-like
H73WCBBXY_6_IDT-DUI-NXT-142		TRAV3D-3_CAGTGCAAGGGTTCTG_TRAJ13	TRBV1_GCAGATCCGACTGGGGGTGAAC_TRBJ2-7		16	10	Tet+_InsB(9-23)	TFH-like
H73WCBBXY_6_IDT-DUI-NXT-145	TRAV5D-4_TGCAAAGGGTGGAG_TRAJ12	TRAV3D-3_CAGTGCAAGGGTTCTG_TRAJ13	TRBV1_GCAGATCCGACTGGGGGTGAAC_TRBJ2-7	TRBV26_GTCTGGGCGACAGGACTAT_TRBJ2-1	16	10	Tet+_InsB(9-23)	TFH-like
H73WCBBXY_6_IDT-DUI-NXT-149	TRAV5D-4_TGCAAAGGGTGGAG_TRAJ12		TRBV1_GCAGATCCGACTGGGGGTGAAC_TRBJ2-7		16	10	Tet+_InsB(9-23)	TR1-like
H73WCBBXY_6_IDT-DUI-NXT-98	TRAV5D-4_TGCAAAGGGTGGAG_TRAJ12	TRAV3D-3_CAGTGCAAGGGTTCTG_TRAJ13	TRBV1_GCAGATCCGACTGGGGGTGAAC_TRBJ2-7		16	10	Tet+_InsB(9-23)	TFH-like
H73J2BBXY_2_IDT-DUI-NXT-326	TRAV5D-4_AAGTGCAGGGGGTTC_TRAJ18		TRBV1_GCAGATGGGGGTTCTG_TRBJ1-3		17	4	Tet+_InsB(9-23)	TR1-like
H73J2BBXY_2_IDT-DUI-NXT-333	TRAV5D-4_AAGTGCAGGGGGTTC_TRAJ18				17	4	Tet+_InsB(9-23)	TFH-like
H73J2BBXY_2_IDT-DUI-NXT-360			TRBV1_GCAGATGGGGGTTCTG_TRBJ1-3		17	4	Tet+_InsB(9-23)	TFH-like
H73WCBBXY_6_IDT-DUI-NXT-114	TRAV5D-4_AAGTGCAGGGGGTTC_TRAJ18	TRAV7-3_TGAGCCCGAAAT_TRAJ26	TRBV1_GCAGATGGGGGTTCTG_TRBJ1-3		17	4	Tet+_InsB(9-23)	TFH-like
H73J2BBXY_2_IDT-DUI-NXT-293				TRBV13-2_GTGATTACGGGGGGTCAA_TRBJ2-4	18	4	Tet+_InsB(9-23)	TFH-like
H73J2BBXY_2_IDT-DUI-NXT-296	TRAV5D-4_TGCAATTAGAGGAGGT_TRAJ18		TRBV1_GCAGACGGGGGCGGTGGAA_TRBJ1-3	TRBV13-2_GTGATTACGGGGGGTCAA_TRBJ2-4	18	4	Tet+_InsB(9-23)	TR1-like
H73J2BBXY_2_IDT-DUI-NXT-304			TRBV1_GCAGACGGGGGCGGTGGAA_TRBJ1-3		18	4	Tet+_InsB(9-23)	TFH-like
H73J2BBXY_2_IDT-DUI-NXT-315	TRAV5D-4_TGCAATTAGAGGAGGT_TRAJ18		TRBV1_GCAGACGGGGGCGGTGGAA_TRBJ1-3		18	4	Tet+_InsB(9-23)	TFH-like
H73J2BBXY_3_IDT-DUI-NXT-51	TRAV5D-4_GCAAGGACAGCAAA_TRAJ47				19	6	Control_Tet-	TR1-like
H73J2BBXY_3_IDT-DUI-NXT-71	TRAV5D-4_GCAAGGACAGCAAA_TRAJ47	TRAV6-4_GTTGAGGGATAAT_TRAJ39	TRBV2_CCAAGGACAGCAAGA_TRBJ2-5		19	6	Control_Tet-	TFH-like
H73J2BBXY_3_IDT-DUI-NXT-76	TRAV5D-4_GCAAGGACAGCAAA_TRAJ47				19	6	Control_Tet-	TFH-like
HC5H7BBXY_7_IDT-DUI-NXT-213	TRAV5D-4_GCAAGGACAGCAAA_TRAJ47	TRAV6-4_GTTGAGGGATAAT_TRAJ39	TRBV2_CCAAGGACAGCAAGA_TRBJ2-5		19	6	Tet+_InsB(9-23)	TFH-like
HC5H7BBXY_7_IDT-DUI-NXT-243	TRAV5D-4_GCAAGGACAGCAAA_TRAJ47		TRBV2_CCAAGGACAGCAAGA_TRBJ2-5		19	6	Tet+_InsB(9-23)	TR1-like
H73WCBBXY_5_IDT-DUI-NXT-12	TRAV5D-4_AAGTGTGACGGGCAGTG_TRAJ53		TRBV16_CAAGCGGACTGGGTAGTCA_TRBJ2-4		20	4	Tet+_InsB(9-23)	TFH-like
H73WCBBXY_5_IDT-DUI-NXT-39	TRAV5D-4_AAGTGTGACGGGCAGTG_TRAJ53		TRBV16_CAAGCGGACTGGGTAGTCA_TRBJ2-4	TRBV24_TCTGTGGGGGGGGTGGGGACAC_TRBJ2-5	20	4	Tet+_InsB(9-23)	TFH-like
H73WCBBXY_5_IDT-DUI-NXT-69	TRAV5D-4_AAGTGTGACGGGCAGTG_TRAJ53	TRAV8D-2_AGATGGAGCAA_TRAJ31	TRBV16_CAAGCGGACTGGGTAGTCA_TRBJ2-4		20	4	Tet+_InsB(9-23)	TFH-like
H73WCBBXY_5_IDT-DUI-NXT-9	TRAV5D-4_AAGTGTGACGGGCAGTG_TRAJ53		TRBV16_CAAGCGGACTGGGTAGTCA_TRBJ2-4		20	4	Tet+_InsB(9-23)	TFH-like
H73J2BBXY_2_IDT-DUI-NXT-295	TRAV13D-2_GCTATGACTG_TRAJ12		TRBV15_GCAGTCGACAGGGCGGCACAG_TRBJ1-1		21	9	Tet+_InsB(9-23)	TFH-like
H73J2BBXY_2_IDT-DUI-NXT-342	TRAV13D-2_GCTATGACTG_TRAJ12		TRBV15_GCAGTCGACAGGGCGGCACAG_TRBJ1-1		21	9	Tet+_InsB(9-23)	TR1-like
H73J2BBXY_2_IDT-DUI-NXT-347	TRAV13D-2_GCTATGACTG_TRAJ12		TRBV15_GCAGTCGACAGGGCGGCACAG_TRBJ1-1		21	9	Tet+_InsB(9-23)	TR1-like
H73J2BBXY_2_IDT-DUI-NXT-365	TRAV13D-2_GCTATGACTG_TRAJ12		TRBV15_GCAGTCGACAGGGCGGCACAG_TRBJ1-1		21	9	Tet+_InsB(9-23)	TR1-like
H73J2BBXY_2_IDT-DUI-NXT-377	TRAV6-6_GGGTGCCTCTTC_TRAJ34		TRBV15_GCAGTCGACAGGGCGGCACAG_TRBJ1-1		21	9	Tet+_InsB(9-23)	TR1-like
H73J2BBXY_2_IDT-DUI-NXT-382	TRAV13D-2_GCTATGACTG_TRAJ12		TRBV15_GCAGTCGACAGGGCGGCACAG_TRBJ1-1		21	9	Tet+_InsB(9-23)	TFH-like
H73WCBBXY_6_IDT-DUI-NXT-115	TRAV6-6_GGGTGCCTCTTC_TRAJ34		TRBV15_GCAGTCGACAGGGCGGCACAG_TRBJ1-1		21	9	Tet+_InsB(9-23)	TR1-like
H73WCBBXY_6_IDT-DUI-NXT-128	TRAV13D-2_GCTATGACTG_TRAJ12		TRBV15_GCAGTCGACAGGGCGGCACAG_TRBJ1-1		21	9	Tet+_InsB(9-23)	TR1-like
H73J2BBXY_2_IDT-DUI-NXT-292	TRAV12D-3_TGAGTAGGGGAGGT_TRAJ18		TRBV5_CAGCCCCTCCCGGGACAGGGGGGGGAACTA_TRBJ2-1		22	3	Tet+_InsB(9-23)	TFH-like
H73J2BBXY_2_IDT-DUI-NXT-329	TRAV12D-3_TGAGTAGGGGAGGT_TRAJ18		TRBV5_CAGCCCCTCCCGGGACAGGGGGGGGAACTA_TRBJ2-1	TRBV24_AGTCTTACAGGGAACTCCT_TRBJ2-7	22	3	Tet+_InsB(9-23)	TFH-like
H73J2BBXY_2_IDT-DUI-NXT-344	TRAV12D-3_TGAGTAGGGGAGGT_TRAJ18		TRBV5_CAGCCCCTCCCGGGACAGGGGGGGGAACTA_TRBJ2-1		22	3	Tet+_InsB(9-23)	TFH-like
H73J2BBXY_2_IDT-DUI-NXT-340	TRAV10D_AAGCAAGACTGG_TRAJ2	TRAV3-1_AGTCAAATCATGAAT_TRAJ2	TRBV1_AGTGCCGGGAACGA_TRBJ1-4		23	6	Tet+_InsB(9-23)	TFH-like
H73J2BBXY_2_IDT-DUI-NXT-349	TRAV10D_AAGCAAGACTGG_TRAJ2				23	6	Tet+_InsB(9-23)	TR1-like
H73J2BBXY_2_IDT-DUI-NXT-351	TRAV10D_AAGCAAGACTGG_TRAJ2	TRAV3-1_AGTCAAATCATGAAT_TRAJ2			23	6	Tet+_InsB(9-23)	TR1-like
H73WCBBXY_6_IDT-DUI-NXT-110	TRAV10D_AAGCAAGACTGG_TRAJ2	TRAV3-1_AGTCAAATCATGAAT_TRAJ2			23	6	Tet+_InsB(9-23)	TFH-like
H73WCBBXY_6_IDT-DUI-NXT-127	TRAV10D_AAGCAAGACTGG_TRAJ2	TRAV3-1_AGTCAAATCATGAAT_TRAJ2			23	6	Tet+_InsB(9-23)	TR1-like
H73J2BBXY_2_IDT-DUI-NXT-291	TRAV5D-4_AAGTGCTGGAGGT_TRAJ18		TRBV1_GCAGATGGGGGTGCTGGA_TRBJ1-3		24	26	Tet+_InsB(9-23)	TR1-like
H73J2BBXY_2_IDT-DUI-NXT-305	TRAV7-1_GTGCAAAAGACAC_TRAJ30		TRBV1_GCAGATGGGGGTGCTGGA_TRBJ1-3		24	26	Tet+_InsB(9-23)	TR1-like
H73J2BBXY_2_IDT-DUI-NXT-307	TRAV7-1_GTGCAAAAGACAC_TRAJ30		TRBV1_GCAGATGGGGGTGCTGGA_TRBJ1-3		24	26	Tet+_InsB(9-23)	TR1-like
H73J2BBXY_2_IDT-DUI-NXT-312	TRAV7-1_GTGCAAAAGACAC_TRAJ30		TRBV1_GCAGATGGGGGTGCTGGA_TRBJ1-3		24	26	Tet+_InsB(9-23)	TR1-like
H73J2BBXY_2_IDT-DUI-NXT-324	TRAV7-1_GTGCAAAAGACAC_TRAJ30		TRBV1_GCAGATGGGGGTGCTGGA_TRBJ1-3		24	26	Tet+_InsB(9-23)	TR1-like
H73J2BBXY_2_IDT-DUI-NXT-331	TRAV7-1_GTGCAAAAGACAC_TRAJ30				24	26	Tet+_InsB(9-23)	TFH-like
H73J2BBXY_2_IDT-DUI-NXT-339	TRAV7-1_GTGCAAAAGACAC_TRAJ30		TRBV1_GCAGATGGGGGTGCTGGA_TRBJ1-3		24	26	Tet+_InsB(9-23)	TR1-like
H73J2BBXY_2_IDT-DUI-NXT-355	TRAV5D-4_AAGTGCTGGAGGT_TRAJ18		TRBV1_GCAGATGGGGGTGCTGGA_TRBJ1-3		24	26	Tet+_InsB(9-23)	TR1-like
H73J2BBXY_2_IDT-DUI-NXT-357	TRAV7-1_GTGCAAAAGACAC_TRAJ30		TRBV1_GCAGATGGGGGTGCTGGA_TRBJ1-3		24	26	Tet+_InsB(9-23)	TR1-like
H73J2BBXY_2_IDT-DUI-NXT-364	TRAV7-1_GTGCAAAAGACAC_TRAJ30		TRBV1_GCAGATGGGGGTGCTGGA_TRBJ1-3		24	26	Tet+_InsB(9-23)	TFH-like
H73J2BBXY_2_IDT-DUI-NXT-368	TRAV7-1_GTGCAAAAGACAC_TRAJ30		TRBV1_GCAGATGGGGGTGCTGGA_TRBJ1-3		24	26	Tet+_InsB(9-23)	TFH-like
H73J2BBXY_2_IDT-DUI-NXT-380	TRAV7-1_GTGCAAAAGACAC_TRAJ30		TRBV1_GCAGATGGGGGTGCTGGA_TRBJ1-3		24	26	Tet+_InsB(9-23)	TR1-like
H73WCBBXY_6_IDT-DUI-NXT-103	TRAV7-1_GTGCAAAAGACAC_TRAJ30		TRBV1_GCAGATGGGGGTGCTGGA_TRBJ1-3		24	26	Tet+_InsB(9-23)	TR1-like
H73WCBBXY_6_IDT-DUI-NXT-104	TRAV5D-4_AAGTGCTGGAGGT_TRAJ18		TRBV1_GCAGATGGGGGTGCTGGA_TRBJ1-3		24	26	Tet+_InsB(9-23)	TR1-like
H73WCBBXY_6_IDT-DUI-NXT-111	TRAV5D-4_AAGTGCTGGAGGT_TRAJ18				24	26	Tet+_InsB(9-23)	TR1-like
H73WCBBXY_6_IDT-DUI-NXT-113	TRAV5D-4_AAGTGCTGGAGGT_TRAJ18		TRBV1_GCAGATGGGGGTGCTGGA_TRBJ1-3		24	26	Tet+_InsB(9-23)	TR1-like
H73WCBBXY_6_IDT-DUI-NXT-117	TRAV7-1_GTGCAAAAGACAC_TRAJ30		TRBV1_GCAGATGGGGGTGCTGGA_TRBJ1-3		24	26	Tet+_InsB(9-23)	TR1-like
H73WCBBXY_6_IDT-DUI-NXT-119	TRAV5D-4_AAGTGCTGGAGGT_TRAJ18		TRBV1_GCAGATGGGGGTGCTGGA_TRBJ1-3		24	26	Tet+_InsB(9-23)	TR1-like
H73WCBBXY_6_IDT-DUI-NXT-129	TRAV5D-4_AAGTGCTGGAGGT_TRAJ18				24	26	Tet+_InsB(9-23)	TFH-like
H73WCBBXY_6_IDT-DUI-NXT-137	TRAV7-1_GTGCAAAAGACAC_TRAJ30		TRBV1_GCAGATGGGGGTGCTGGA_TRBJ1-3		24	26	Tet+_InsB(9-23)	TR1-like
H73WCBBXY_6_IDT-DUI-NXT-148	TRAV5D-4_AAGTGCTGGAGGT_TRAJ18		TRBV1_GCAGATGGGGGTGCTGGA_TRBJ1-3		24	26	Tet+_InsB(9-23)	TR1-like
H73WCBBXY_6_IDT-DUI-NXT-153	TRAV7-1_GTGCAAAAGACAC_TRAJ30		TRBV1_GCAGATGGGGGTGCTGGA_TRBJ1-3		24	26	Tet+_InsB(9-23)	TR1-like
H73WCBBXY_6_IDT-DUI-NXT-154	TRAV7-1_GTGCAAAAGACAC_TRAJ30		TRBV1_GCAGATGGGGGTGCTGGA_TRBJ1-3		24	26	Tet+_InsB(9-23)	TFH-like
H73WCBBXY_6_IDT-DUI-NXT-155	TRAV5D-4_AAGTGCTGGAGGT_TRAJ18		TRBV1_GCAGATGGGGGTGCTGGA_TRBJ1-3		24	26	Tet+_InsB(9-23)	TR1-like
H73WCBBXY_6_IDT-DUI-NXT-179	TRAV7-1_GTGCAAAAGACAC_TRAJ30		TRBV1_GCAGATGGGGGTGCTGGA_TRBJ1-3		24	26	Tet+_InsB(9-23)	TFH-like
H73WCBBXY_5_IDT-DUI-NXT-33	TRAV5D-4_CAAGTACCACTG_TRAJ52		TRBV1_GCAGATACAGGGGGCGGGCAGTA_TRBJ2-7	TRBV5_GCCAAAAGGACAGGGGTCCTA_TRBJ1-6	25	3	Tet+_InsB(9-23)	TR1-like
H73WCBBXY_5_IDT-DUI-NXT-38	TRAV5D-4_CAAGTACCACTG_TRAJ52		TRBV1_GCAGATACAGGGGGCGGGCAGTA_TRBJ2-7		25	3	Tet+_InsB(9-23)	TFH-like
H73WCBBXY_5_IDT-DUI-NXT-55	TRAV5D-4_CAAGTACCACTG_TRAJ52		TRBV1_GCAGATACAGGGGGCGGGCAGTA_TRBJ2-7	TRBV5_GCCAAAAGGACAGGGGTCCTA_TRBJ1-6	25	3	Tet+_InsB(9-23)	TR1-like
HC5H7BBXY_7_IDT-DUI-NXT-258	TRAV5D-4_CAAGTAAAGTGGGAGG_TRAJ42		TRBV30_AGTTCAAAGACAGGGTATGGGGAAGAC_TRBJ2-5		26	2	Tet+_InsB(9-23)	TR1-like
HC5H7BBXY_7_IDT-DUI-NXT-260	TRAV5D-4_CAAGTAAAGTGGGAGG_TRAJ42		TRBV30_AGTTCAAAGACAGGGTATGGGGAAGAC_TRBJ2-5		26	2	Tet+_InsB(9-23)	TFH-like
H73J2BBXY_2_IDT-DUI-NXT-294	TRAV5D-4_CAAGTCGGCCCTCGG_TRAJ11		TRBV1_GCAGTTCGGGACATGCAG_TRBJ2-3		27	4	Tet+_InsB(9-23)	TR1-like
H73J2BBXY_2_IDT-DUI-NXT-298	TRAV5D-4_CAAGTCGGCCCTCGG_TRAJ11		TRBV1_GCAGTTCGGGACATGCAG_TRBJ2-3		27	4	Tet+_InsB(9-23)	TR1-like
H73J2BBXY_2_IDT-DUI-NXT-352			TRBV1_GCAGTTCGGGACATGCAG_TRBJ2-3	TRBV24_CAGTCGCCGGGACAGGGGGCAGAACA_TRBJ2-7	27	4	Tet+_InsB(9-23)	TFH-like
H73WCBBXY_6_IDT-DUI-NXT-156	TRAV5D-4_CAAGTCGGCCCTCGG_TRAJ11		TRBV1_GCAGTTCGGGACATGCAG_TRBJ2-3		27	4	Tet+_InsB(9-23)	TFH-like
HC5H7BBXY_7_IDT-DUI-NXT-246	TRAV5-1_AAGTAAGCCTTCC_TRAJ34	TRAV5D-4_AAGTGGGGGGGTTC_TRAJ18	TRBV2_CAGCCCCGGACAATCCTA_TRBJ2-7		28	2	Tet+_InsB(9-23)	TFH-like
HC5H7BBXY_7_IDT-DUI-NXT-265			TRBV2_CAGCCCCGGACAATCCTA_TRBJ2-7		28	2	Tet+_InsB(9-23)	TFH-like
H73WCBBXY_5_IDT-DUI-NXT-65	TRAV10_AAGCAAGACGGGTTC_TRAJ18		TRBV2_AGCCAGACATATAACA_TRBJ1-5		29	2	Tet+_InsB(9-23)	Tconv
H73WCBBXY_5_IDT-DUI-NXT-91	TRAV10_AAGCAAGACGGGTTC_TRAJ18	TRAV7D-3_TGAGCTAGAT_TRAJ18	TRBV2_AGCCAGACATATAACA_TRBJ1-5		29	2	Tet+_InsB(9-23)	Tconv
H73J2BBXY_3_IDT-DUI-NXT-25	TRAV13D-2_GCTATGAGGTATGC_TRAJ47				30	2	Control_Tet-	TR1-like
HC5H7BBXY_7_IDT-DUI-NXT-208	TRAV5D-4_GCAAGCCACAACT_TRAJ48				30	2	Tet+_InsB(9-23)	TR1-like
H73WCBBXY_5_IDT-DUI-NXT-16	TRAV10_AGCAACTGTTG_TRAJ38		TRBV13-2_CGGTGGGGGGACTGGGAGGAGGAGGTACT_TRBJ2-7		31	4	Tet+_InsB(9-23)	Tconv
H73WCBBXY_5_IDT-DUI-NXT-43	TRAV10_AGCAACTGTTG_TRAJ38		TRBV13-2_CGGTGGGGGGACTGGGAGGAGGAGGTACT_TRBJ2-7		31	4	Tet+_InsB(9-23)	TR1-like
H73WCBBXY_5_IDT-DUI-NXT-47	TRAV6D-7_CTCTGCCCAATA_TRAJ43				31	4	Tet+_InsB(9-23)	TFH-like
H73WCBBXY_5_IDT-DUI-NXT-57	TRAV6D-7_CTCTGCCCAATA_TRAJ43		TRBV13-2_CGGTGGGGGGACTGGGAGGAGGAGGTACT_TRBJ2-7		31	4	Tet+_InsB(9-23)	Tconv
H73J2BBXY_3_IDT-DUI-NXT-85	TRAV7D-3_TGAGCAGAACTGG_TRAJ44		TRBV2_CAAGAAGGACAAACTCAAA_TRBJ2-4		32	4	Control_Tet-	TR1-like
HC5H7BBXY_7_IDT-DUI-NXT-195	TRAV7D-3_TGAGCAGAACTGG_TRAJ44		TRBV2_CAAGAAGGACAAACTCAAA_TRBJ2-4		32	4	Tet+_InsB(9-23)	TR1-like
HC5H7BBXY_7_IDT-DUI-NXT-250	TRAV7D-3_TGAGCAGAACTGG_TRAJ44	TRAV7-2_CAAGCCCCTCTATAATG_TRAJ38	TRBV2_CAAGAAGGACAAACTCAAA_TRBJ2-4		32	4	Tet+_InsB(9-23)	Tconv
H73WCBBXY_5_IDT-DUI-NXT-56			TRBV5_CCAAGCCGGGGTAGGCACAG_TRBJ1-1		33	5	Tet+_InsB(9-23)	TFH-like
H73WCBBXY_5_IDT-DUI-NXT-7	TRAV5D-4_AAGTGCTAGTGG_TRAJ53	TRAV12D-1_CTGAGGATATGCAG_TRAJ58	TRBV5_CCAAGCCGGGGTAGGCACAG_TRBJ1-1	TRBV1_AGTGCGTGCAGGCAAAGAC_TRBJ2-5	33	5	Tet+_InsB(9-23)	TFH-like
H73WCBBXY_5_IDT-DUI-NXT-78	TRAV5D-4_AAGTGCTAGTGG_TRAJ53	TRAV12D-1_CTGAGGATATGCAG_TRAJ58	TRBV5_CCAAGCCGGGGTAGGCACAG_TRBJ1-1		33	5	Tet+_InsB(9-23)	TFH-like
H73WCBBXY_5_IDT-DUI-NXT-92			TRBV5_CCAAGCCGGGGTAGGCACAG_TRBJ1-1		33	5	Tet+_InsB(9-23)	TFH-like
H73J2BBXY_2_IDT-DUI-NXT-306	TRAV10D_CAAGCTCCTCATCTG_TRAJ4		TRBV13-1_AGCAGGAATAGTGC_TRBJ2-3		34	13	Tet+_InsB(9-23)	TR1-like
H73J2BBXY_2_IDT-DUI-NXT-310	TRAV10D_CAAGCTCCTCATCTG_TRAJ4		TRBV13-1_AGCAGGAATAGTGC_TRBJ2-3		34	13	Tet+_InsB(9-23)	TR1-like
H73J2BBXY_2_IDT-DUI-NXT-362	TRAV10D_CAAGCTCCTCATCTG_TRAJ4	TRAV7-2_AGCAATCCAAGT_TRAJ16	TRBV13-1_AGCAGGAATAGTGC_TRBJ2-3		34	13	Tet+_InsB(9-23)	TR1-like
H73J2BBXY_2_IDT-DUI-NXT-378	TRAV10D_CAAGCTCCTCATCTG_TRAJ4	TRAV7-2_AGCAATCCAAGT_TRAJ16			34	13	Tet+_InsB(9-23)	TR1-like
H73WCBBXY_6_IDT-DUI-NXT-100	TRAV10D_CAAGCTCCTCATCTG_TRAJ4		TRBV13-1_AGCAGGAATAGTGC_TRBJ2-3		34	13	Tet+_InsB(9-23)	TR1-like
H73WCBBXY_6_IDT-DUI-NXT-112	TRAV10D_CAAGCTCCTCATCTG_TRAJ4		TRBV26_GCCAGGCCACAGGGAGGCAACC_TRBJ1-5		34	13	Tet+_InsB(9-23)	TR1-like
H73WCBBXY_6_IDT-DUI-NXT-116	TRAV10D_CAAGCTCCTCATCTG_TRAJ4		TRBV13-1_AGCAGGAATAGTGC_TRBJ2-3		34	13	Tet+_InsB(9-23)	TR1-like
H73WCBBXY_6_IDT-DUI-NXT-118			TRBV13-1_AGCAGGAATAGTGC_TRBJ2-3		34	13	Tet+_InsB(9-23)	TR1-like
H73WCBBXY_6_IDT-DUI-NXT-120			TRBV13-1_AGCAGGAATAGTGC_TRBJ2-3		34	13	Tet+_InsB(9-23)	TR1-like
H73WCBBXY_6_IDT-DUI-NXT-124			TRBV13-1_AGCAGGAATAGTGC_TRBJ2-3		34	13	Tet+_InsB(9-23)	TR1-like
H73WCBBXY_6_IDT-DUI-NXT-150			TRBV13-1_AGCAGGAATAGTGC_TRBJ2-3		34	13	Tet+_InsB(9-23)	TR1-like
H73WCBBXY_6_IDT-DUI-NXT-152	TRAV10D_CAAGCTCCTCATCTG_TRAJ4	TRAV7-2_AGCAATCCAAGT_TRAJ16			34	13	Tet+_InsB(9-23)	TR1-like
H73WCBBXY_6_IDT-DUI-NXT-167	TRAV10D_CAAGCTCCTCATCTG_TRAJ4		TRBV13-1_AGCAGGAATAGTGC_TRBJ2-3		34	13	Tet+_InsB(9-23)	TR1-like
H73WCBBXY_5_IDT-DUI-NXT-11	TRAV2_GACTGGCGATAG_TRAJ18	TRAV7-4_AGTGATATAACA_TRAJ17			35	2	Tet+_InsB(9-23)	TR1-like
H73WCBBXY_5_IDT-DUI-NXT-64	TRAV2_GACTGGCGATAG_TRAJ18	TRAV7-4_AGTGATATAACA_TRAJ17	TRBV13-2_AGCGGGGGCAGGAGTCA_TRBJ2-4		35	2	Tet+_InsB(9-23)	TR1-like
H73WCBBXY_5_IDT-DUI-NXT-17	TRAV7-3_TGAGCCGGGCTGGA_TRAJ12	TRAV4-2_CTGAGAGGACATG_TRAJ9	TRBV13-1_CAGCACCCCCGGGACAGGGGCTAACT_TRBJ2-1		36	3	Tet+_InsB(9-23)	TFH-like
H73WCBBXY_5_IDT-DUI-NXT-83	TRAV7-3_TGAGCCGGGCTGGA_TRAJ12		TRBV13-1_CAGCACCCCCGGGACAGGGGCTAACT_TRBJ2-1		36	3	Tet+_InsB(9-23)	TR1-like
H73WCBBXY_5_IDT-DUI-NXT-90	TRAV7-3_TGAGCCGGGCTGGA_TRAJ12		TRBV13-1_CAGCACCCCCGGGACAGGGGCTAACT_TRBJ2-1		36	3	Tet+_InsB(9-23)	TR1-like
H73J2BBXY_2_IDT-DUI-NXT-330	TRAV17_TGGAGATCGATAG_TRAJ33		TRBV13-1_CAGTGGGGGGACAGGGGACACA_TRBJ1-1		37	2	Tet+_InsB(9-23)	TFH-like
H73WCBBXY_6_IDT-DUI-NXT-138	TRAV17_TGGAGATCGATAG_TRAJ33				37	2	Tet+_InsB(9-23)	TR1-like
H73WCBBXY_5_IDT-DUI-NXT-44	TRAV13-1_ATGGATACTAACA_TRAJ31	TRAV3-1_GCGGTAATGT_TRAJ38	TRBV1_TGCAGCCGGGACAGTTAATT_TRBJ1-6		38	2	Tet+_InsB(9-23)	TFH-like
H73WCBBXY_5_IDT-DUI-NXT-86		TRAV3-1_GCGGTAATGT_TRAJ38	TRBV1_TGCAGCCGGGACAGTTAATT_TRBJ1-6	TRBV16_CAGCTCCTCGACAGTGC_TRBJ2-3	38	2	Tet+_InsB(9-23)	Tconv
H73J2BBXY_2_IDT-DUI-NXT-323		TRAV6D-5_GGTGACCTCTCTCTTC_TRAJ34	TRBV1_GCAGATCCGGCAGGGAAAGTC_TRBJ1-1	TRBV24_AGCAGGGACAGATAACA_TRBJ1-5	39	3	Tet+_InsB(9-23)	TFH-like
H73WCBBXY_6_IDT-DUI-NXT-130	TRAV5D-4_GCTGCCTGCAAGGGGGGAGCAT_TRAJ50	TRAV6D-5_GGTGACCTCTCTCTTC_TRAJ34	TRBV1_GCAGATCCGGCAGGGAAAGTC_TRBJ1-1		39	3	Tet+_InsB(9-23)	TR1-like
H73J2BBXY_3_IDT-DUI-NXT-64	TRAV6D-5_CTGGGGAGGTATAA_TRAJ23	TRAV12D-3_AGTGATCGGCTACA_TRAJ7	TRBV2_CAAGAGTCAGGGCCAAAC_TRBJ1-1		40	4	Control_Tet-	TFH-like
HC5H7BBXY_7_IDT-DUI-NXT-259	TRAV6D-5_CTGGGGAGGTATAA_TRAJ23		TRBV2_CAAGAGTCAGGGCCAAAC_TRBJ1-1		40	4	Tet+_InsB(9-23)	Tconv
H73WCBBXY_6_IDT-DUI-NXT-135		TRAV7D-3_GCAGTCCCCGACTA_TRAJ17			41	2	Tet+_InsB(9-23)	TR1-like
H73WCBBXY_6_IDT-DUI-NXT-99	TRAV5D-4_CAAGTCTTGGAGGT_TRAJ18	TRAV7D-3_GCAGTCCCCGACTA_TRAJ17	TRBV1_GCAGATCAGGGGGGGGGAAA_TRBJ1-3	TRBV24_CTGTATGGGGGGGGCTCCT_TRBJ2-7	41	2	Tet+_InsB(9-23)	TR1-like
H73J2BBXY_3_IDT-DUI-NXT-23	TRAV8-1_CTGATAGGACGGG_TRAJ49			TRBV29_CAGTTCGAGGGGTCAAAC_TRBJ2-2	42	3	Control_Tet-	TFH-like
H73J2BBXY_3_IDT-DUI-NXT-93	TRAV8D-1_CTGATAGGACGGG_TRAJ49		TRBV2_CAAGATTCGGGACTGGGGTCCTATG_TRBJ2-1	TRBV29_CAGTTCGAGGGGTCAAAC_TRBJ2-2	42	3	Control_Tet-	TFH-like
H73WCBBXY_5_IDT-DUI-NXT-23	TRAV5D-4_GCTGCCGTAACCT_TRAJ6		TRBV15_GCAGTACGACTGGGGGGGGATATGA_TRBJ2-7		43	3	Tet+_InsB(9-23)	Tconv
H73WCBBXY_5_IDT-DUI-NXT-5	TRAV5D-4_GCTGCCGTAACCT_TRAJ6		TRBV15_GCAGTACGACTGGGGGGGGATATGA_TRBJ2-7		43	3	Tet+_InsB(9-23)	TFH-like
H73WCBBXY_5_IDT-DUI-NXT-53	TRAV5D-4_GCTGCCGTAACCT_TRAJ6		TRBV15_GCAGTACGACTGGGGGGGGATATGA_TRBJ2-7		43	3	Tet+_InsB(9-23)	TFH-like
H73WCBBXY_6_IDT-DUI-NXT-134	TRAV10D_CAAGCTCCCCATCC_TRAJ50		TRBV13-1_AGCAGGACAAGTGC_TRBJ2-3	TRBV13-3_TGATGACAGGGGGCGGCAATTC_TRBJ1-6	44	2	Tet+_InsB(9-23)	TFH-like
H73WCBBXY_6_IDT-DUI-NXT-97	TRAV10D_CAAGCTCCCCATCC_TRAJ50		TRBV13-1_AGCAGGACAAGTGC_TRBJ2-3		44	2	Tet+_InsB(9-23)	TFH-like
H73J2BBXY_3_IDT-DUI-NXT-17	TRAV5D-4_AAGTGCACTGGGGTCTGG_TRAJ42		TRBV2_CAGGACATTTCTG_TRBJ1-3		45	2	Control_Tet-	Tconv
H73J2BBXY_3_IDT-DUI-NXT-77	TRAV5D-4_AAGTGCACTGGGGTCTGG_TRAJ42				45	2	Control_Tet-	TFH-like
H73J2BBXY_2_IDT-DUI-NXT-290	TRAV5D-4_AAGTGCACTGGGCTCTGG_TRAJ42	TRAV13-4_DV7_CTATGATCTGGA_TRAJ52	TRBV16_TTAGAGGGACAGGGAGGCGAAA_TRBJ1-4				Tet+_InsB(9-23)	TR1-like
H73J2BBXY_2_IDT-DUI-NXT-316	TRAV6-6_TCTGGCCAATAA_TRAJ31		TRBV1_GCAGATGGGGGGGCAGGGAACAC_TRBJ2-4	TRBV24_CTGTATCAGGGGGCGGGAACA_TRBJ2-7			Tet+_InsB(9-23)	TR1-like
H73J2BBXY_2_IDT-DUI-NXT-356	TRAV6D-7_AGTGACCGGTATAA_TRAJ23	TRAV3-3_CAGTGATCAGGC_TRAJ37	TRBV1_AGTGCGCTTCAAATAAACA_TRBJ2-2				Tet+_InsB(9-23)	TR1-like
H73J2BBXY_2_IDT-DUI-NXT-363	TRAV13D-1_CTATGAACTA_TRAJ26		TRBV2_CCAAGGGACAGGGGTCAATTC_TRBJ1-6				Tet+_InsB(9-23)	TR1-like
H73J2BBXY_2_IDT-DUI-NXT-373	TRAV3-3_CAGTGCTAACTAC_TRAJ7						Tet+_InsB(9-23)	TR1-like
H73J2BBXY_3_IDT-DUI-NXT-1		TRAV8-1_CTACTCTGCCCGAGGAA_TRAJ40					Control_Tet-	TFH-like
H73J2BBXY_3_IDT-DUI-NXT-100	TRAV14D-1_GCAGCTCGAACCT_TRAJ6		TRBV1_TGCAGGATGGGGGGGTCAAGA_TRBJ2-5				Tet+_InsB(9-23)	Tconv
H73J2BBXY_3_IDT-DUI-NXT-101	TRAV8D-2_CAGATTATAACA_TRAJ27		TRBV13-3_AGTGACAGGGGGGGAAAAGAC_TRBJ2-5				Tet+_InsB(9-23)	Tconv
H73J2BBXY_3_IDT-DUI-NXT-102			TRBV13-2_CGGTGGGACAGGCTATG_TRBJ2-7	TRBV5_CGAGACAGGGGGCCAAC_TRBJ1-4			Tet+_InsB(9-23)	Tconv
H73J2BBXY_3_IDT-DUI-NXT-103	TRAV3-3_CAGTGATAAC_TRAJ26						Tet+_InsB(9-23)	TFH-like
H73J2BBXY_3_IDT-DUI-NXT-104	TRAV5D-4_AAGTGCAGATACTG_TRAJ56		TRBV31_AGTCTAGACAGGGGAGTGGTCACAG_TRBJ1-1				Tet+_InsB(9-23)	Tconv
H73J2BBXY_3_IDT-DUI-NXT-105	TRAV6D-4_GTTGAGTTAACA_TRAJ37		TRBV13-2_GGTGAGAGACTGGGGGGTCAA_TRBJ2-4				Tet+_InsB(9-23)	Tconv
H73J2BBXY_3_IDT-DUI-NXT-106			TRBV13-1_CAGTGGCTGGGGGGGCCCAGAA_TRBJ2-3				Tet+_InsB(9-23)	Tconv
H73J2BBXY_3_IDT-DUI-NXT-107			TRBV13-3_AGTGAGAGGACTGGGGTACTCTCCT_TRBJ2-7				Tet+_InsB(9-23)	Tconv
H73J2BBXY_3_IDT-DUI-NXT-108			TRBV3_GCAGCGACAGGGGTAACT_TRBJ2-1				Tet+_InsB(9-23)	Tconv
H73J2BBXY_3_IDT-DUI-NXT-109	TRAV5D-4_CAAGTAATAA_TRAJ43		TRBV2_CAAGAAGGGACTGGGGTCTATG_TRBJ2-7	TRBV4_AGCAGTCCCTCCCCCAAG_TRBJ2-5			Tet+_InsB(9-23)	Tconv
H73J2BBXY_3_IDT-DUI-NXT-110	TRAV7-3_GAGCATGAACAG_TRAJ17						Tet+_InsB(9-23)	Tconv
H73J2BBXY_3_IDT-DUI-NXT-111	TRAV12D-2_GAGTGTTTATGG_TRAJ48	TRAV5D-4_AAGTGGGGACGGG_TRAJ49	TRBV15_GCAGTCGACAGGGGAATGAA_TRBJ2-7				Tet+_InsB(9-23)	Tconv
H73J2BBXY_3_IDT-DUI-NXT-112	TRAV9D-4_TCTGACCAACAC_TRAJ27		TRBV31_AGTCTAACAGCAAAC_TRBJ1-1				Tet+_InsB(9-23)	Tconv
H73J2BBXY_3_IDT-DUI-NXT-113	TRAV6-1_GGTGAGGGCTACA_TRAJ7		TRBV13-3_AGCAGGCTCCGGGACAGCTCCT_TRBJ2-7				Tet+_InsB(9-23)	Tconv
H73J2BBXY_3_IDT-DUI-NXT-114	TRAV21_DV12_AGTAGGGGGGAATC_TRAJ57	TRAV12D-2_AGTGAAAAAGTGG_TRAJ53					Tet+_InsB(9-23)	Tconv
H73J2BBXY_3_IDT-DUI-NXT-115	TRAV12D-2_TTGAGGCAAAATT_TRAJ13	TRAV16D_DV11_AGAGATCTGCAAAT_TRAJ13	TRBV19_AGCAGGCGGACAGATCAAGA_TRBJ2-5				Tet+_InsB(9-23)	Tconv
H73J2BBXY_3_IDT-DUI-NXT-116	TRAV14D-2_AAGTGCAAATAGC_TRAJ33		TRBV13-3_GCAGTCCTGGGACAGGGGGCATTGACGAA_TRBJ1-4				Tet+_InsB(9-23)	Tconv
H73J2BBXY_3_IDT-DUI-NXT-117	TRAV6-2_GGGTGATCTCGGCAATA_TRAJ34		TRBV5_CAAGAAAGCAGTGC_TRBJ2-3				Tet+_InsB(9-23)	Tconv
H73J2BBXY_3_IDT-DUI-NXT-118	TRAV6D-7_TGAGTAGGGGCTACA_TRAJ7	TRAV13D-2_ATGGAACGGGGATA_TRAJ33	TRBV20_TAGGGGAAATTCTG_TRBJ1-3				Tet+_InsB(9-23)	Tconv
H73J2BBXY_3_IDT-DUI-NXT-119	TRAV12D-3_TTGAGCTTAACTT_TRAJ16		TRBV2_CAAGATCAGGGATCCTA_TRBJ1-6				Tet+_InsB(9-23)	Tconv
H73J2BBXY_3_IDT-DUI-NXT-12	TRAV9N-3_TGAGCCCTAAT_TRAJ21	TRAV13-1_GGAACGTGGGGTTC_TRAJ18	TRBV16_GCAGCGCTACAGGGGGCGACCAA_TRBJ2-5	TRBV1_CCTGCGGACTGGGGGAAGTCA_TRBJ2-4			Control_Tet-	Tconv
H73J2BBXY_3_IDT-DUI-NXT-120		TRAV7D-4_GCTAGGGGATCATAATG_TRAJ38	TRBV14_AGTTTTCACAGAAACA_TRBJ1-1				Tet+_InsB(9-23)	Tconv
H73J2BBXY_3_IDT-DUI-NXT-121	TRAV7D-3_TGAGCATCATGG_TRAJ9						Tet+_InsB(9-23)	Tconv
H73J2BBXY_3_IDT-DUI-NXT-122	TRAV12-1_TTTGACCAACAC_TRAJ49		TRBV5_CCCAGGACTGGGGGGTGCTG_TRBJ2-1				Tet+_InsB(9-23)	Tconv
H73J2BBXY_3_IDT-DUI-NXT-123	TRAV6D-7_GAGTGCCAGGACT_TRAJ12		TRBV16_TTAGATAAAGGGGCGAGCTCCT_TRBJ2-7				Tet+_InsB(9-23)	Tconv
H73J2BBXY_3_IDT-DUI-NXT-124	TRAV7D-3_TGAGCATGAACA_TRAJ9		TRBV13-1_CAGTGGCTCCT_TRBJ2-7				Tet+_InsB(9-23)	Tconv
H73J2BBXY_3_IDT-DUI-NXT-125			TRBV5_AGCAGTCCCGACAGGGCTTCTG_TRBJ1-3				Tet+_InsB(9-23)	Tconv
H73J2BBXY_3_IDT-DUI-NXT-127	TRAV6-5_AGTGAGAGCCAGG_TRAJ15	TRAV7D-3_TGAGCGTGGTCGGG_TRAJ11	TRBV13-2_GGTGAACGGGACTGGGGTGAAGAC_TRBJ2-5				Tet+_InsB(9-23)	Tconv
H73J2BBXY_3_IDT-DUI-NXT-128	TRAV13-1_TATGGTCTCTGG_TRAJ4	TRAV7-5_GCAATTATAACA_TRAJ27	TRBV29_AGTTTCAGATATAA_TRBJ1-6				Tet+_InsB(9-23)	Tconv
H73J2BBXY_3_IDT-DUI-NXT-129	TRAV10_AGCAATGCCTAAT_TRAJ21		TRBV19_CAGTACGGGACAGGGTGAAC_TRBJ2-7				Tet+_InsB(9-23)	Tconv
H73J2BBXY_3_IDT-DUI-NXT-130	TRAV13-4_DV7_CTATGCCGCGCAAT_TRAJ43		TRBV13-2_TGATGGGCCTAACCA_TRBJ2-5				Tet+_InsB(9-23)	Tconv
H73J2BBXY_3_IDT-DUI-NXT-131	TRAV10_CAAGCCTGATAGCA_TRAJ50		TRBV2_CAAGACAGGGATGGAA_TRBJ1-3				Tet+_InsB(9-23)	TFH-like
H73J2BBXY_3_IDT-DUI-NXT-132	TRAV5D-4_CAAGTAATGC_TRAJ39		TRBV5_CAAGAAATCCCGGGACTGGGGGATGAA_TRBJ2-7				Tet+_InsB(9-23)	Tconv
H73J2BBXY_3_IDT-DUI-NXT-133		TRAV8D-2_GTGTAGATCCGGAGC_TRAJ52	TRBV5_CAAGACAGGGGGCGAGCTC_TRBJ1-5	TRBV13-2_GGTGAGACTGGGGGACTAT_TRBJ2-1			Tet+_InsB(9-23)	Tconv
H73J2BBXY_3_IDT-DUI-NXT-134	TRAV14D-2_GCAGCCAACT_TRAJ48	TRAV3-4_GCAGTTGCGCAAT_TRAJ43	TRBV3_AGCTTCAGACAGGGGTCCACCG_TRBJ2-2				Tet+_InsB(9-23)	Tconv
H73J2BBXY_3_IDT-DUI-NXT-135	TRAV7-2_AGCAAACCAG_TRAJ15	TRAV7-4_CTAGTCCCCCCTAATTC_TRAJ42	TRBV13-1_CAGCACAGCTTCTG_TRBJ1-3				Tet+_InsB(9-23)	Tconv
H73J2BBXY_3_IDT-DUI-NXT-136	TRAV14D-2_CAGCATCTAGGAA_TRAJ9		TRBV13-2_TGATGCAACTGGTGGTGCA_TRBJ2-3				Tet+_InsB(9-23)	Tconv
H73J2BBXY_3_IDT-DUI-NXT-137	TRAV3-1_GTCAGGAGCGGCAC_TRAJ58		TRBV13-2_CGGTGGACAGGGTTATAACA_TRBJ1-5				Tet+_InsB(9-23)	Tconv
H73J2BBXY_3_IDT-DUI-NXT-138	TRAV6-4_TCTGGGCCCTAATA_TRAJ40		TRBV16_TTAGATGGGGGCGCTGGA_TRBJ1-3				Tet+_InsB(9-23)	Tconv
H73J2BBXY_3_IDT-DUI-NXT-139	TRAV12D-2_TTTGACCTATGGAG_TRAJ12	TRAV10_TGTGCGCCTGGGGCAGTG_TRAJ17	TRBV19_TATAGAGAGGGGGCTAGAACA_TRBJ2-7				Tet+_InsB(9-23)	Tconv
H73J2BBXY_3_IDT-DUI-NXT-140			TRBV13-2_TGATGCAAGGGGGCGCTATG_TRBJ2-7				Tet+_InsB(9-23)	Tconv
H73J2BBXY_3_IDT-DUI-NXT-141			TRBV16_AGCTTCGGACAGGGGAACCA_TRBJ1-5				Tet+_InsB(9-23)	Tconv
H73J2BBXY_3_IDT-DUI-NXT-142	TRAV14D-2_GCAGCCCCTCTCCAGG_TRAJ15						Tet+_InsB(9-23)	Tconv
H73J2BBXY_3_IDT-DUI-NXT-143	TRAV9D-2_GTGAGAGGCTACA_TRAJ7						Tet+_InsB(9-23)	Tconv
H73J2BBXY_3_IDT-DUI-NXT-144	TRAV6-6_CTGGGGGGGAAGGGTT_TRAJ49		TRBV13-2_AGCGGAGGACAGGGGAATGCT_TRBJ2-1				Tet+_InsB(9-23)	Tconv
H73J2BBXY_3_IDT-DUI-NXT-145	TRAV14-1_CAAGTCTATTTGGAG_TRAJ52		TRBV20_TGGGGGACAGGGCGTAAGTCA_TRBJ2-4				Tet+_InsB(9-23)	TR1-like
H73J2BBXY_3_IDT-DUI-NXT-146	TRAV14D-3_DV8_CAAGTAGGAGGACAGG_TRAJ45		TRBV17_AGAGATCGACGGGGGCCGAACAC_TRBJ2-2				Tet+_InsB(9-23)	Tconv
H73J2BBXY_3_IDT-DUI-NXT-147			TRBV19_GTATAAGGGCGACTGCTAGTGC_TRBJ2-3				Tet+_InsB(9-23)	Tconv
H73J2BBXY_3_IDT-DUI-NXT-148	TRAV7D-4_TAGTGTGGGTAACT_TRAJ26		TRBV16_CTTAGGAGGGGACAGGGGCGCCGAC_TRBJ1-2				Tet+_InsB(9-23)	Tconv
H73J2BBXY_3_IDT-DUI-NXT-149	TRAV9-1_GAGCGGCCCACGGGAGGGCAACA_TRAJ11						Tet+_InsB(9-23)	Tconv
H73J2BBXY_3_IDT-DUI-NXT-15			TRBV2_CAAGATGGGGGGGCGCGCGCTGA_TRBJ2-1				Control_Tet-	TR1-like
H73J2BBXY_3_IDT-DUI-NXT-150	TRAV4D-3_TGAGGACACC_TRAJ27		TRBV17_GTAGATACAGGGTCAACAC_TRBJ2-2	TRBV1_GCAGATTACTGAACAC_TRBJ2-2			Tet+_InsB(9-23)	Tconv
H73J2BBXY_3_IDT-DUI-NXT-151			TRBV13-2_CGGTGTTTATTCTG_TRBJ1-3				Tet+_InsB(9-23)	Tconv
H73J2BBXY_3_IDT-DUI-NXT-152			TRBV5_CCAAGGGGGGGACTGGGGGGACACC_TRBJ2-2				Tet+_InsB(9-23)	Tconv
H73J2BBXY_3_IDT-DUI-NXT-153	TRAV6D-6_GAGTGTCGGTAG_TRAJ4		TRBV17_TAGAGGCAGGGAGAGTGC_TRBJ2-3				Tet+_InsB(9-23)	Tconv
H73J2BBXY_3_IDT-DUI-NXT-154	TRAV9-1_GAGCGCAAAGACCGA_TRAJ34			TRBV3_CAGCTCTCCT_TRBJ2-7			Tet+_InsB(9-23)	Tconv
H73J2BBXY_3_IDT-DUI-NXT-155	TRAV3-1_GTCAGGGTTTCTG_TRAJ42		TRBV5_CAGCCCGACAGTTAACCA_TRBJ2-5				Tet+_InsB(9-23)	Tconv
H73J2BBXY_3_IDT-DUI-NXT-156	TRAV14D-2_AAGTGGTATAGCA_TRAJ50		TRBV13-2_GCGGTAGCTGGGGGGCGAGTGC_TRBJ2-3				Tet+_InsB(9-23)	Tconv
H73J2BBXY_3_IDT-DUI-NXT-157	TRAV7-4_AGTGATGACACC_TRAJ27		TRBV13-3_CAGTGGACTGGGGGTGAAAGAC_TRBJ2-5	TRBV12-1_TCTCTGAGAAGGGACAGGGAGCTCCT_TRBJ2-7			Tet+_InsB(9-23)	Tconv
H73J2BBXY_3_IDT-DUI-NXT-158	TRAV9D-4_GAGCGTTAAT_TRAJ40	TRAV6-5_AGTGATCAAGGGC_TRAJ35	TRBV4_GCAGCCCCAGGGGAGGCAACC_TRBJ1-5				Tet+_InsB(9-23)	Tconv
H73J2BBXY_3_IDT-DUI-NXT-159	TRAV12-2_AGTGAACCCAAT_TRAJ34		TRBV29_TTCTCAGGAGATGCAG_TRBJ2-3				Tet+_InsB(9-23)	Tconv
H73J2BBXY_3_IDT-DUI-NXT-160	TRAV6D-7_GAGTGGGAATAA_TRAJ43		TRBV15_GTTTACACTGGGATCTCTCCT_TRBJ2-7	TRBV4_CTAAGTCGGCGACAGGCAAAC_TRBJ1-2			Tet+_InsB(9-23)	Tconv
H73J2BBXY_3_IDT-DUI-NXT-161	TRAV9-1_GAGCGCAGCGGGAGC_TRAJ52						Tet+_InsB(9-23)	Tconv
H73J2BBXY_3_IDT-DUI-NXT-162	TRAV9-1_TGTGATCATAGCA_TRAJ50		TRBV16_AGCTTCCGGGACAACCA_TRBJ2-5				Tet+_InsB(9-23)	Tconv
H73J2BBXY_3_IDT-DUI-NXT-163	TRAV8D-2_TACAGGTAGCA_TRAJ33		TRBV5_CAAGATGGGGGGGGGGTCTCCT_TRBJ2-7				Tet+_InsB(9-23)	Tconv
H73J2BBXY_3_IDT-DUI-NXT-164		TRAV14D-3_DV8_AGCAAGTGCGGGGGCACGG_TRAJ49	TRBV1_CAGTGGACTGGGGGGTGACACC_TRBJ2-2	TRBV5_CAGCCCCGGGACAGGGGAGCTGGA_TRBJ1-3			Tet+_InsB(9-23)	Tconv
H73J2BBXY_3_IDT-DUI-NXT-165	TRAV13-1_TATGGCTCGGAAT_TRAJ31		TRBV13-3_AGCAGACAGGGCAGCTATG_TRBJ2-7				Tet+_InsB(9-23)	Tconv
H73J2BBXY_3_IDT-DUI-NXT-166	TRAV13-1_GGAACGCAAT_TRAJ31		TRBV13-3_GCAGTAGGGGGAACGA_TRBJ1-4				Tet+_InsB(9-23)	TFH-like
H73J2BBXY_3_IDT-DUI-NXT-169	TRAV7D-4_GCAGCCTCCGGGAC_TRAJ12		TRBV31_AGTCTACTGGGGGGTGGTGCA_TRBJ2-3	TRBV16_GCTTACAGGGGCCTCCAA_TRBJ1-4			Tet+_InsB(9-23)	Tconv
H73J2BBXY_3_IDT-DUI-NXT-170		TRAV16D_DV11_GAGGGCGGGCT_TRAJ35	TRBV13-1_CCAGCTCCCACGAGGGGACAGA_TRBJ1-1				Tet+_InsB(9-23)	Tconv
H73J2BBXY_3_IDT-DUI-NXT-171	TRAV13-4_DV7_ATGGAACCGAATC_TRAJ57		TRBV19_GTATACTCCCTTTGTATGA_TRBJ2-7				Tet+_InsB(9-23)	Tconv
H73J2BBXY_3_IDT-DUI-NXT-172	TRAV4-2_GCTGCCATGCCTAAT_TRAJ21		TRBV13-1_AGTGACGGGTGGGAAGAC_TRBJ2-5				Tet+_InsB(9-23)	Tconv
H73J2BBXY_3_IDT-DUI-NXT-173	TRAV13-4_DV7_TGCTACCGAGGGTT_TRAJ49		TRBV5_CAGCCCGGGACAGGGAGACACA_TRBJ1-1				Tet+_InsB(9-23)	Tconv
H73J2BBXY_3_IDT-DUI-NXT-174	TRAV10_CAAGCGGGGAAAATAA_TRAJ39	TRAV13D-3_ATGGAGGACAGG_TRAJ37	TRBV13-3_GTGATTTGGGGAGTCA_TRBJ2-4	TRBV24_CTGTATCTGGGGGGGCTCCTATG_TRBJ2-1			Tet+_InsB(9-23)	Tconv
H73J2BBXY_3_IDT-DUI-NXT-176	TRAV7N-4_TTAGTAGGGGCTATG_TRAJ47	TRAV7N-4_GCAGTGGCGGGAACA_TRAJ49	TRBV13-2_GTGATCCCCCGGGACAGGGGGGTGAAC_TRBJ2-7				Tet+_InsB(9-23)	Tconv
H73J2BBXY_3_IDT-DUI-NXT-177	TRAV5-1_CAAGTCCGGGGA_TRAJ5		TRBV1_GCAGATACTGGGGGGAGATATGC_TRBJ2-1				Tet+_InsB(9-23)	TFH-like
H73J2BBXY_3_IDT-DUI-NXT-178	TRAV6D-7_AGTGATCAGAGAAATAA_TRAJ31		TRBV5_CCAAGTCTCAGGGGGCATTGAAC_TRBJ2-7				Tet+_InsB(9-23)	Tconv
H73J2BBXY_3_IDT-DUI-NXT-179	TRAV3-3_CAGTGCAGATAAT_TRAJ39	TRAV9-1_TGCTGCCCTATAGCA_TRAJ50	TRBV20_AGGGATCTTGGGCAGGGGTGGGATTCCT_TRBJ1-6				Tet+_InsB(9-23)	Tconv
H73J2BBXY_3_IDT-DUI-NXT-18			TRBV2_CAAGAGCAGGGGGCGAGAGGAAA_TRBJ1-3	TRBV16_TTCGAGAGGACAGGGATGGAA_TRBJ1-3			Control_Tet-	TFH-like
H73J2BBXY_3_IDT-DUI-NXT-180	TRAV13-4_DV7_ATGGAACGGAGTTCA_TRAJ18		TRBV19_AGTATTACGGGGACTAGTGC_TRBJ2-3	TRBV3_CTTAGATGGGACAGGGGAACAC_TRBJ1-1			Tet+_InsB(9-23)	Tconv
H73J2BBXY_3_IDT-DUI-NXT-181	TRAV13D-1_GGAACGGGGTTATA_TRAJ23	TRAV8D-1_TGATGCGACCAGGTT_TRAJ18	TRBV19_AGCAGCCTGGGGGGGGCTGACACC_TRBJ2-2				Tet+_InsB(9-23)	Tconv
H73J2BBXY_3_IDT-DUI-NXT-182	TRAV9-1_GTGAGGTATAATG_TRAJ38		TRBV2_CGAGACAGGGCCAACC_TRBJ1-5				Tet+_InsB(9-23)	Tconv
H73J2BBXY_3_IDT-DUI-NXT-185	TRAV6D-6_AGGGATAATA_TRAJ39		TRBV13-3_AGTGAGCGGCAAAATTCTG_TRBJ1-3				Tet+_InsB(9-23)	Tconv
H73J2BBXY_3_IDT-DUI-NXT-186	TRAV10D_AAGCAGAGGCAGTG_TRAJ17	TRAV7-4_GAGCATGGATTCAA_TRAJ16	TRBV13-2_GGTGAGGGACATTCTG_TRBJ1-3				Tet+_InsB(9-23)	Tconv
H73J2BBXY_3_IDT-DUI-NXT-187	TRAV13-4_DV7_ATGGATAACA_TRAJ52		TRBV13-2_TGATGCTACTGGGGGGTATGA_TRBJ2-7				Tet+_InsB(9-23)	Tconv
H73J2BBXY_3_IDT-DUI-NXT-189	TRAV6D-7_AGTGATTATG_TRAJ32		TRBV15_AGCAGAACAGGGAGCTCCT_TRBJ2-7				Tet+_InsB(9-23)	Tconv
H73J2BBXY_3_IDT-DUI-NXT-19	TRAV14-1_GCAAGACAGCA_TRAJ58						Control_Tet-	TFH-like
H73J2BBXY_3_IDT-DUI-NXT-191	TRAV21_DV12_AGAGTGAGGGCTA_TRAJ56		TRBV16_CTTAGTGGCAGGGGGGATATATGA_TRBJ2-7				Tet+_InsB(9-23)	Tconv
H73J2BBXY_3_IDT-DUI-NXT-192			TRBV1_GCAGAGCGGTTCTATA_TRBJ1-6				Tet+_InsB(9-23)	Tconv
H73J2BBXY_3_IDT-DUI-NXT-2	TRAV16D_DV11_AGAGGTACCA_TRAJ28		TRBV5_CAAGATAGTGAATACACC_TRBJ2-2				Control_Tet-	Tconv
H73J2BBXY_3_IDT-DUI-NXT-21	TRAV10_AAGCATGAGAGGAGGT_TRAJ18		TRBV29_AGTTTTAGGCAGTATGA_TRBJ2-7				Control_Tet-	Tconv
H73J2BBXY_3_IDT-DUI-NXT-22	TRAV6D-7_GCGCTTTTATGAAT_TRAJ57						Control_Tet-	TR1-like
H73J2BBXY_3_IDT-DUI-NXT-24	TRAV5D-4_AAGTGCAGTAGGTT_TRAJ18	TRAV3-3_TCAGTTTTGACT_TRAJ17	TRBV2_CAAGATGTGGGTGAAC_TRBJ2-7				Control_Tet-	TFH-like
H73J2BBXY_3_IDT-DUI-NXT-27			TRBV2_CAAGAAGGGGGTCTGGGTCAA_TRBJ2-4	TRBV4_GCAGCCACAGGGAGTCA_TRBJ2-4			Control_Tet-	TFH-like
H73J2BBXY_3_IDT-DUI-NXT-28	TRAV12D-2_TTGAGCGGGAAC_TRAJ9	TRAV14D-2_AAGTGGGAGGGAC_TRAJ12					Control_Tet-	Tconv
H73J2BBXY_3_IDT-DUI-NXT-31	TRAV3D-3_CAGTGAGGGGTATGC_TRAJ26	TRAV4D-3_TGAGGGCCATGGAT_TRAJ33	TRBV31_CCTGGCTGGGGGGAGAAGAC_TRBJ2-5				Control_Tet-	Tconv
H73J2BBXY_3_IDT-DUI-NXT-33	TRAV21_DV12_GTATCACAGG_TRAJ37	TRAV6-6_GGTGATCCCCCAGTG_TRAJ53	TRBV2_CAAGAGGTCGGGACAGGGTTCTATG_TRBJ2-7				Control_Tet-	TFH-like
H73J2BBXY_3_IDT-DUI-NXT-35	TRAV12-2_CTCTGGGGAGAGG_TRAJ18		TRBV20_GCTAGACAGGGGGACTATG_TRBJ2-7				Control_Tet-	TFH-like
H73J2BBXY_3_IDT-DUI-NXT-39				TRBV13-1_CAGTGGACAGGGGGCTATG_TRBJ2-1			Control_Tet-	TR1-like
H73J2BBXY_3_IDT-DUI-NXT-40	TRAV10D_AAGCAAAGGTACAG_TRAJ40		TRBV2_CCAAGCAGGAAGCTCCT_TRBJ2-7				Control_Tet-	TFH-like
H73J2BBXY_3_IDT-DUI-NXT-42	TRAV3D-3_AGTCAAGGGGGGCAC_TRAJ28		TRBV13-2_GGTGAACGGATTAGTGC_TRBJ2-3				Control_Tet-	Tconv
H73J2BBXY_3_IDT-DUI-NXT-45	TRAV4-2_GCTGCCTCTAATA_TRAJ39						Control_Tet-	Tconv
H73J2BBXY_3_IDT-DUI-NXT-5		TRAV15D-1_DV6D-1_AGCTATAGCA_TRAJ50	TRBV1_TGCAGGGGCAGGGTTGCTG_TRBJ2-1				Control_Tet-	TFH-like
H73J2BBXY_3_IDT-DUI-NXT-50	TRAV9-1_GTGAGGTCGAACA_TRAJ49		TRBV5_CCAAGCACCGGCAGAAGAC_TRBJ2-5				Control_Tet-	TR1-like
H73J2BBXY_3_IDT-DUI-NXT-52	TRAV5D-4_TGCTGGGGGAGGTG_TRAJ45	TRAV12-3_GAGTGGAACAG_TRAJ17	TRBV2_CAAGACAAGGGGGCAAAC_TRBJ1-1	TRBV10_GAACAGTACT_TRBJ2-7			Control_Tet-	TFH-like
H73J2BBXY_3_IDT-DUI-NXT-53	TRAV10_AAGCAAGCGCACAA_TRAJ30	TRAV6D-4_GCTCTCGCTTTATACC_TRAJ34	TRBV13-2_TGATGGCTGGGGGGACACC_TRBJ2-4				Control_Tet-	TR1-like
H73J2BBXY_3_IDT-DUI-NXT-55	TRAV6-2_CTGGGCCATAAC_TRAJ31	TRAV7D-5_GAGCATGCGCGGGA_TRAJ11	TRBV15_AGCAGACCGGGACAAAACA_TRBJ1-1				Control_Tet-	TR1-like
H73J2BBXY_3_IDT-DUI-NXT-57	TRAV9D-4_GAGCGATCGTGCCC_TRAJ26	TRAV3-1_GTCAGGCAATA_TRAJ34	TRBV1_GCAGACATAAACA_TRBJ1-1				Control_Tet-	TR1-like
H73J2BBXY_3_IDT-DUI-NXT-63		TRAV16_GAGAGGCGGAACA_TRAJ49					Control_Tet-	TFH-like
H73J2BBXY_3_IDT-DUI-NXT-66		TRAV10_AAGCAAAGGACAACAG_TRAJ17	TRBV1_TGCAGTTCGGGGCGGGGGTGCA_TRBJ2-3				Control_Tet-	TR1-like
H73J2BBXY_3_IDT-DUI-NXT-7	TRAV5D-4_GCAAGAGGTGCAA_TRAJ47	TRAV20_CCAGGTTCTG_TRAJ42	TRBV2_CAAGATGTGGGGACCGAC_TRBJ1-2				Control_Tet-	TR1-like
H73J2BBXY_3_IDT-DUI-NXT-74	TRAV16D_DV11_GAGGGCTCGGGT_TRAJ49	TRAV14-1_CAAGTCAATAA_TRAJ31	TRBV13-2_CGGTGGACAGGGCTACTCC_TRBJ1-2				Control_Tet-	TR1-like
H73J2BBXY_3_IDT-DUI-NXT-8			TRBV19_AGCAGCCTGACAGGTTCTG_TRBJ1-3				Control_Tet-	TR1-like
H73J2BBXY_3_IDT-DUI-NXT-86	TRAV5D-4_CAAGTACGACTGGA_TRAJ42	TRAV13D-2_GTGCTCCCCCCTTAAT_TRAJ40					Control_Tet-	TFH-like
H73J2BBXY_3_IDT-DUI-NXT-87	TRAV6D-4_CTGGTCCCTAACA_TRAJ31	TRAV15D-1_DV6D-1_GCTAGAGTGGACAC_TRAJ30					Control_Tet-	TFH-like
H73J2BBXY_3_IDT-DUI-NXT-96	TRAV16D_DV11_AGAGGTTAACAC_TRAJ49		TRBV4_GCAGCCGGGACTGGGATAGTCA_TRBJ2-4				Control_Tet-	TFH-like
H73J2BBXY_3_IDT-DUI-NXT-97	TRAV6-6_GGGTGCCTCAAATTA_TRAJ32	TRAV6-6_GGGTGGAGGGCAC_TRAJ28	TRBV14_CAGCACCGGACAGGGCCCAAAC_TRBJ1-1				Tet+_InsB(9-23)	Tconv
H73J2BBXY_3_IDT-DUI-NXT-98	TRAV12D-3_CTGTGGGGGTGGA_TRAJ53	TRAV12-2_TCTGAACGGG_TRAJ49	TRBV15_AGCAGCCCACAAGCAAAC_TRBJ2-2				Tet+_InsB(9-23)	Tconv
H73J2BBXY_3_IDT-DUI-NXT-99	TRAV7-3_GTGAGGGCAGGC_TRAJ37		TRBV31_GAGTCAAGATTCTG_TRBJ1-3	TRBV16_CTTAGTAGACAGGGGGCCAGTAGTCA_TRBJ2-4			Tet+_InsB(9-23)	Tconv
H73WCBBXY_5_IDT-DUI-NXT-2	TRAV8-1_CTACTCGAAAT_TRAJ26		TRBV5_CCCAGGGGTGGGAAA_TRBJ1-3				Tet+_InsB(9-23)	TR1-like
H73WCBBXY_5_IDT-DUI-NXT-20	TRAV10D_AAGCATGGTAGGTT_TRAJ18	TRAV10_CAGCATCCCCTCA_TRAJ6	TRBV1_CAGTGGGACAGGGGGGGGGGACAC_TRBJ2-5				Tet+_InsB(9-23)	TR1-like
H73WCBBXY_5_IDT-DUI-NXT-21	TRAV10_AAGCAGGGCAGGA_TRAJ45		TRBV13-2_GGTGACTGGGGGAAAAAC_TRBJ2-4				Tet+_InsB(9-23)	TFH-like
H73WCBBXY_5_IDT-DUI-NXT-22	TRAV5D-4_AAGTGAGGGCAGTG_TRAJ53		TRBV1_TACAGGCCCTCTCTATG_TRBJ2-7				Tet+_InsB(9-23)	TFH-like
H73WCBBXY_5_IDT-DUI-NXT-46	TRAV6-4_GTTGACCCTTCA_TRAJ16		TRBV15_AGTTTGGGGAACAACG_TRBJ1-4				Tet+_InsB(9-23)	TFH-like
H73WCBBXY_5_IDT-DUI-NXT-48	TRAV2_GACTGCCGATAG_TRAJ18		TRBV1_AGTGCCGGGGGGGGCCAAG_TRBJ2-5	TRBV12-2_AGCTCCTCTGGGGGGGTTATGA_TRBJ2-7			Tet+_InsB(9-23)	TR1-like
H73WCBBXY_5_IDT-DUI-NXT-49	TRAV5D-4_CAAGTAGGGGTT_TRAJ49		TRBV1_GCAGAGCAGGGCACCG_TRBJ2-2				Tet+_InsB(9-23)	TFH-like
H73WCBBXY_5_IDT-DUI-NXT-52	TRAV19_GCAGGGACTAAC_TRAJ52		TRBV13-1_CAGTGCAGGGGTTCAAA_TRBJ2-4				Tet+_InsB(9-23)	Tconv
H73WCBBXY_5_IDT-DUI-NXT-60	TRAV5D-4_AAGTGCGACGGGCTCGG_TRAJ11		TRBV2_GCCAATCTAGTCA_TRBJ2-4	TRBV31_GAGTCCCCGACTGGGGGGATGGAAGAC_TRBJ2-5			Tet+_InsB(9-23)	TFH-like
H73WCBBXY_5_IDT-DUI-NXT-71	TRAV5D-4_AAGTGAGGGAGGCA_TRAJ37	TRAV6D-5_CTGGGCCTCTTGGAG_TRAJ42	TRBV31_GGAGTTCGACAATTTATGA_TRBJ2-7				Tet+_InsB(9-23)	Tconv
H73WCBBXY_5_IDT-DUI-NXT-8	TRAV5D-4_CAAGTAAAACTGG_TRAJ56	TRAV14-1_GCAAGCGTTCACTG_TRAJ52	TRBV15_AGTTTGAGGGATCGTGCA_TRBJ2-3				Tet+_InsB(9-23)	TR1-like
H73WCBBXY_5_IDT-DUI-NXT-93	TRAV10_AAGCAAGCCAGGA_TRAJ45		TRBV13-1_CAGTGGCGGGGTTCAAA_TRBJ2-4				Tet+_InsB(9-23)	TFH-like
H73WCBBXY_6_IDT-DUI-NXT-108	TRAV5D-4_AAGTGCCAGTG_TRAJ53		TRBV5_GCCAATCCGGGACAGGCACAG_TRBJ1-1				Tet+_InsB(9-23)	TR1-like
H73WCBBXY_6_IDT-DUI-NXT-140	TRAV5D-4_CAAGTAGCAGTG_TRAJ53		TRBV15_GTTTAACTGGGGGGGCGCTTGAAC_TRBJ2-7				Tet+_InsB(9-23)	TR1-like
H73WCBBXY_6_IDT-DUI-NXT-147	TRAV6-6_GGTGATACCTCC_TRAJ50		TRBV13-2_GCGGTCACAGGGCAGACA_TRBJ2-5				Tet+_InsB(9-23)	TR1-like
HC5H7BBXY_7_IDT-DUI-NXT-193	TRAV10_CAAGCGGCAAGGGCAAT_TRAJ31		TRBV2_AGCCAGGGACAGGGATATGA_TRBJ2-7				Tet+_InsB(9-23)	TR1-like
HC5H7BBXY_7_IDT-DUI-NXT-196	TRAV8-1_ACTGACAGAGG_TRAJ18		TRBV2_AGCCATCCGGGACTGGGGGGACGGGCTGA_TRBJ2-1	TRBV23_CAGTCCCTCCTGGGGGGGCTTGAAC_TRBJ2-7			Tet+_InsB(9-23)	TFH-like
HC5H7BBXY_7_IDT-DUI-NXT-199	TRAV2_TGACTACAGATA_TRAJ18		TRBV1_GTGCACCCCGGGAGGCT_TRBJ1-5				Tet+_InsB(9-23)	Tconv
HC5H7BBXY_7_IDT-DUI-NXT-200	TRAV7D-3_TGAGCAAGGGA_TRAJ15	TRAV10D_AAGCAAGGGACTC_TRAJ11	TRBV5_CAGCCTCCAAAACT_TRBJ1-2				Tet+_InsB(9-23)	TR1-like
HC5H7BBXY_7_IDT-DUI-NXT-201	TRAV5D-4_AAGTGCTGGTAATA_TRAJ40		TRBV2_CCAAGGACTGGGGGGCTATG_TRBJ2-7				Tet+_InsB(9-23)	TFH-like
HC5H7BBXY_7_IDT-DUI-NXT-202	TRAV14D-3_DV8_CAGCAGGAGATCAA_TRAJ57		TRBV5_AGCCAGACAGGGGATGCT_TRBJ2-1				Tet+_InsB(9-23)	Tconv
HC5H7BBXY_7_IDT-DUI-NXT-205	TRAV10_AAGCAAGGGGGACACC_TRAJ27		TRBV1_TGCAGTTGGTCAA_TRBJ2-4				Tet+_InsB(9-23)	TR1-like
HC5H7BBXY_7_IDT-DUI-NXT-212	TRAV6D-7_TCTGAAGGGA_TRAJ15						Tet+_InsB(9-23)	TFH-like
HC5H7BBXY_7_IDT-DUI-NXT-224			TRBV19_AGCAGGGACAACCA_TRBJ2-5				Tet+_InsB(9-23)	Tconv
HC5H7BBXY_7_IDT-DUI-NXT-235	TRAV4D-3_GCTGCCCTGAATT_TRAJ32		TRBV5_AGCAGGCCGGGACTGGGGAGCTATG_TRBJ2-7				Tet+_InsB(9-23)	Tconv
HC5H7BBXY_7_IDT-DUI-NXT-237	TRAV13-1_ATGGAGCTTTATG_TRAJ32		TRBV5_GCCAACTGGGGGCTGGCACCC_TRBJ2-5				Tet+_InsB(9-23)	TFH-like
HC5H7BBXY_7_IDT-DUI-NXT-239	TRAV14D-1_GCAAGGCTGAAT_TRAJ23		TRBV13-2_TGATGCAAGGACAGGGGTCTATG_TRBJ2-7				Tet+_InsB(9-23)	Tconv
HC5H7BBXY_7_IDT-DUI-NXT-242	TRAV21_DV12_GAGAGCCAGTAATTC_TRAJ42		TRBV2_CAAGAACTGGGGGGTTATGC_TRBJ2-1				Tet+_InsB(9-23)	TR1-like
HC5H7BBXY_7_IDT-DUI-NXT-270	TRAV12D-3_TTTGAATACA_TRAJ45		TRBV14_GCAGTCGGACAGGGGGCAATAAT_TRBJ1-6	TRBV5_CAGCCCCGGGACAGGGGTTGATCAACG_TRBJ1-4			Tet+_InsB(9-23)	TR1-like
HC5H7BBXY_7_IDT-DUI-NXT-271			TRBV20_TGCTACACAGGGGGCACGGAACAC_TRBJ2-4				Tet+_InsB(9-23)	Tconv
HC5H7BBXY_7_IDT-DUI-NXT-275	TRAV3-1_CAGTGCAGGC_TRAJ37		TRBV16_CTTAGGACACTAT_TRBJ2-1				Tet+_InsB(9-23)	Tconv
HC5H7BBXY_7_IDT-DUI-NXT-277	TRAV6-6_GGTGAGGACAC_TRAJ30		TRBV15_GTTTACAGGCGGGGGAACA_TRBJ2-7	TRBV15_AGCAGCCTCCGGGACAGGGGATTTCC_TRBJ1-4			Tet+_InsB(9-23)	TR1-like
HC5HWBBXY_7_IDT-DUI-NXT-289	TRAV6D-7_CTGAGCCCAGG_TRAJ28		TRBV17_AGTAGCGCAGGGGGCGGCACAG_TRBJ1-1				Control_Tet-	Tconv
HC5HWBBXY_7_IDT-DUI-NXT-290	TRAV17_GCCCTTAATTC_TRAJ42		TRBV1_AGTGCCCCGGGCTATG_TRBJ2-7				Control_Tet-	Tconv
HC5HWBBXY_7_IDT-DUI-NXT-291	TRAV8-1_TACTGCCAGAGG_TRAJ18		TRBV5_CCAAGCAGGGCCAAAC_TRBJ1-1				Control_Tet-	TFH-like
HC5HWBBXY_7_IDT-DUI-NXT-292	TRAV10_AGCAACTCAAG_TRAJ57		TRBV1_AGTGCTCAAACTGGACCGACTAGTGC_TRBJ2-3				Control_Tet-	Tconv
HC5HWBBXY_7_IDT-DUI-NXT-293			TRBV29_AGCAGCCACCAGGGAGGGGAACA_TRBJ2-7				Control_Tet-	Tconv
HC5HWBBXY_7_IDT-DUI-NXT-294			TRBV13-3_AGTGAAAGGGGACAGGGGGACAC_TRBJ2-5				Control_Tet-	Tconv
HC5HWBBXY_7_IDT-DUI-NXT-295	TRAV10_AAACACAAAT_TRAJ30		TRBV15_AGTTTGAGAGGGGAGGACACA_TRBJ1-1				Control_Tet-	Tconv
HC5HWBBXY_7_IDT-DUI-NXT-296	TRAV7D-4_CAGCTTCCAAC_TRAJ48		TRBV13-2_AGCGGGGGGGACTGGGGGGATTCTAGTGC_TRBJ2-3				Control_Tet-	Tconv
HC5HWBBXY_7_IDT-DUI-NXT-297	TRAV12D-1_CTCTGGGAAGGGGCAAT_TRAJ31	TRAV20_AGGCAGGGCTA_TRAJ56					Control_Tet-	Tconv
HC5HWBBXY_7_IDT-DUI-NXT-298			TRBV16_GCTTAACTGGGGGGGAGGAACA_TRBJ2-7				Control_Tet-	TFH-like
HC5HWBBXY_7_IDT-DUI-NXT-299	TRAV7N-4_GGGCATAACA_TRAJ43		TRBV31_CGGGACATCCCAAG_TRBJ2-5				Control_Tet-	Tconv
HC5HWBBXY_7_IDT-DUI-NXT-300	TRAV4D-3_TGAGGCAGATA_TRAJ18	TRAV5-1_GCAAGGGTACAG_TRAJ40					Control_Tet-	Tconv
HC5HWBBXY_7_IDT-DUI-NXT-301	TRAV4D-4_CTGAGCGGAAC_TRAJ9						Control_Tet-	TR1-like
HC5HWBBXY_7_IDT-DUI-NXT-302	TRAV6-5_AGTGATTGGTATAA_TRAJ23		TRBV2_CAAGATGGGAACTGGGTGTACT_TRBJ2-7				Control_Tet-	Tconv
HC5HWBBXY_7_IDT-DUI-NXT-303	TRAV16_GAGGGCGCGGGTGGAG_TRAJ52		TRBV5_CAGCCGGGACAGCACAG_TRBJ1-1				Control_Tet-	Tconv
HC5HWBBXY_7_IDT-DUI-NXT-305	TRAV7D-5_GAGCATGAGGGGTTC_TRAJ18	TRAV1_GTGCTCCCGAATT_TRAJ32	TRBV5_GCCAAAAGGGACAGGGAAGTGC_TRBJ2-3				Control_Tet-	Tconv
HC5HWBBXY_7_IDT-DUI-NXT-306		TRAV6D-7_GCTCTAGAGCAT_TRAJ50					Control_Tet-	Tconv
HC5HWBBXY_7_IDT-DUI-NXT-307	TRAV6D-7_CTCTGGGCTCTTC_TRAJ22						Control_Tet-	Tconv
HC5HWBBXY_7_IDT-DUI-NXT-308	TRAV5D-4_GCTGCCCCGAGGGATGCA_TRAJ39		TRBV13-2_GGGATAAGGGGGCGGACTCT_TRBJ1-2	TRBV16_CTTAGTACGGGGAGGGCACCC_TRBJ2-5			Control_Tet-	Tconv
HC5HWBBXY_7_IDT-DUI-NXT-309		TRAV10_CAAGCCCACTGG_TRAJ12	TRBV13-1_AGAGACAGGGGGCGCAGCGAAA_TRBJ1-4				Control_Tet-	Tconv
HC5HWBBXY_7_IDT-DUI-NXT-310	TRAV1_TGAGGAAGAATT_TRAJ23		TRBV13-3_GTGATTCGCCAGGGCCCTAT_TRBJ1-6				Control_Tet-	Tconv
HC5HWBBXY_7_IDT-DUI-NXT-311	TRAV14D-3_DV8_CAGCATCAAATCA_TRAJ57		TRBV13-3_GTGATCTCGGGACTGGGGGCTATG_TRBJ2-7				Control_Tet-	Tconv
HC5HWBBXY_7_IDT-DUI-NXT-312			TRBV1_GCAGATCCCCGGGACAACAACG_TRBJ1-4				Control_Tet-	Tconv
HC5HWBBXY_7_IDT-DUI-NXT-314			TRBV5_CAAGACTGGGGTTTATATGA_TRBJ2-7	TRBV12-1_CTCTCCGGTGTAACCA_TRBJ2-5			Control_Tet-	Tconv
HC5HWBBXY_7_IDT-DUI-NXT-315			TRBV1_TGCAGCGACAGGGCGGGCAGA_TRBJ2-3				Control_Tet-	Tconv
HC5HWBBXY_7_IDT-DUI-NXT-316	TRAV5D-4_TGCTGTGGGGAATA_TRAJ45	TRAV3-3_GTCAGGCCCGGAAC_TRAJ53		TRBV4_GCTAACTGGGGGGTCGTAACCA_TRBJ2-5			Control_Tet-	Tconv
HC5HWBBXY_7_IDT-DUI-NXT-317	TRAV5D-4_AAGTGATGGGAAC_TRAJ9		TRBV16_TTAGAGGGGGGAATTGAAC_TRBJ2-7				Control_Tet-	Tconv
HC5HWBBXY_7_IDT-DUI-NXT-318	TRAV9-3_CGAGCGCGCCCTATG_TRAJ48		TRBV13-1_TGATGGACAATCTGG_TRBJ1-3				Control_Tet-	Tconv
HC5HWBBXY_7_IDT-DUI-NXT-319	TRAV14D-1_AAGTGCACGGGGTTC_TRAJ18	TRAV13-1_TGCAAATTCT_TRAJ13	TRBV12-2_CTCTCCGGGACAGCAAGA_TRBJ2-5				Control_Tet-	Tconv
HC5HWBBXY_7_IDT-DUI-NXT-320	TRAV6D-7_CTGAGAGGAGGT_TRAJ18	TRAV6-6_TCTGGATCTAACA_TRAJ27	TRBV13-1_AGTGAGAGGGGTAACCA_TRBJ2-5				Control_Tet-	Tconv
HC5HWBBXY_7_IDT-DUI-NXT-321	TRAV7-1_TGAGCCGAACAAA_TRAJ30	TRAV5D-4_CAAGTCGGTACAG_TRAJ40	TRBV19_CAGTACGAGGGGGGCCTCAAACA_TRBJ2-4	TRBV30_GTTCTCCAGGGTATTGTA_TRBJ2-4			Control_Tet-	Tconv
HC5HWBBXY_7_IDT-DUI-NXT-322	TRAV7D-4_GTCAGACAGGCTT_TRAJ35		TRBV31_CTGGACCCAGGGGGAAGT_TRBJ1-1				Control_Tet-	Tconv
HC5HWBBXY_7_IDT-DUI-NXT-323	TRAV3-1_GTCAGGCCGAACA_TRAJ53		TRBV31_AGTCTTTGGGGGTATGA_TRBJ2-7				Control_Tet-	Tconv
HC5HWBBXY_7_IDT-DUI-NXT-324			TRBV20_CTAGGAAGGGGAACTC_TRBJ1-2				Control_Tet-	TFH-like
HC5HWBBXY_7_IDT-DUI-NXT-325			TRBV13-2_GTGATTCCTCGACTGGGGGGGTCTCCT_TRBJ2-7				Control_Tet-	Tconv
HC5HWBBXY_7_IDT-DUI-NXT-326	TRAV7-3_AGTGATGGGCAGTG_TRAJ17	TRAV7D-3_GTGAGAACCTAAT_TRAJ21	TRBV15_AGTTTGGAACAGGAAACCTAT_TRBJ2-7				Control_Tet-	Tconv
HC5HWBBXY_7_IDT-DUI-NXT-327	TRAV8D-2_GTGCTCCCTCAACTGCCAG_TRAJ24						Control_Tet-	Tconv
HC5HWBBXY_7_IDT-DUI-NXT-328	TRAV13D-2_ATGGAGTCCTC_TRAJ50		TRBV16_CAAGCCAGGCAAAC_TRBJ2-2	TRBV19_CAGTACACAGGGGCCTCAAA_TRBJ2-4			Control_Tet-	Tconv
HC5HWBBXY_7_IDT-DUI-NXT-329	TRAV14D-2_CAAGTACTGG_TRAJ12		TRBV16_TTAGACTGGGGCCAAG_TRBJ2-5	TRBV12-1_CTCTCGGTCTGGGGTAAGAC_TRBJ2-5			Control_Tet-	Tconv
HC5HWBBXY_7_IDT-DUI-NXT-330	TRAV10_AAGCAGAGCCGGAGG_TRAJ56		TRBV2_CAAGAATATTCGGTGGACAC_TRBJ2-5	TRBV4_CAGCTCCGGGACATACAAGA_TRBJ2-5			Control_Tet-	Tconv
HC5HWBBXY_7_IDT-DUI-NXT-331	TRAV6D-7_AGTGATCGGGCAGGC_TRAJ28		TRBV1_GCAGAACAGGGATCTGG_TRBJ1-3				Control_Tet-	Tconv
HC5HWBBXY_7_IDT-DUI-NXT-332	TRAV10_AAGCAACCCCAAT_TRAJ27		TRBV4_AGCAGTCGGACAGGGACCAAC_TRBJ1-4				Control_Tet-	Tconv
HC5HWBBXY_7_IDT-DUI-NXT-333	TRAV14-1_AGCAACTAATA_TRAJ39		TRBV13-2_GGTGAAAGGGTGTACACC_TRBJ2-4				Control_Tet-	Tconv
HC5HWBBXY_7_IDT-DUI-NXT-334		TRAV10_CAAGCTTGTAGGTT_TRAJ18	TRBV3_CAGCTACCGGGACTGGGATGAA_TRBJ2-7				Control_Tet-	Tconv
HC5HWBBXY_7_IDT-DUI-NXT-336	TRAV7-4_GCTAGCCTCAATA_TRAJ34		TRBV1_CAGTGGGGACTGGTCAGACA_TRBJ2-5				Control_Tet-	Tconv
HC5HWBBXY_7_IDT-DUI-NXT-337			TRBV19_GCAGTCCTACAGGGGGCTGGAACAA_TRBJ1-5				Control_Tet-	Tconv
HC5HWBBXY_7_IDT-DUI-NXT-338	TRAV14D-3_DV8_GCAAGCCTCAATA_TRAJ43						Control_Tet-	Tconv
HC5HWBBXY_7_IDT-DUI-NXT-339	TRAV13-4_DV7_TGGACTTTTATG_TRAJ32						Control_Tet-	Tconv
HC5HWBBXY_7_IDT-DUI-NXT-340	TRAV7-4_CTAGTATGAAT_TRAJ23		TRBV2_AGCCAGCAGGGGGACTAT_TRBJ2-1				Control_Tet-	TR1-like
HC5HWBBXY_7_IDT-DUI-NXT-341	TRAV6-6_GGTGATCCCACGG_TRAJ49						Control_Tet-	TFH-like
HC5HWBBXY_7_IDT-DUI-NXT-342	TRAV16D_DV11_GAGGGATGGAGGGGAGC_TRAJ52		TRBV14_AGCAGACGGACTGGGGGGAGTCA_TRBJ2-4				Control_Tet-	Tconv
HC5HWBBXY_7_IDT-DUI-NXT-343	TRAV14D-2_GCAGCCTTGGACTAT_TRAJ47						Control_Tet-	TFH-like
HC5HWBBXY_7_IDT-DUI-NXT-344	TRAV14D-3_DV8_CAGCAGCTAACA_TRAJ31		TRBV29_CAGTTCCTCTCCGGGACAGGGGGACACC_TRBJ2-2				Control_Tet-	Tconv
HC5HWBBXY_7_IDT-DUI-NXT-346	TRAV7-2_CAGCAGCAAAGGGAAACAC_TRAJ49		TRBV16_TTAGATCCAATCCAAG_TRBJ2-5				Control_Tet-	Tconv
HC5HWBBXY_7_IDT-DUI-NXT-347	TRAV9-3_GAGCAATAAC_TRAJ31		TRBV15_GCAGTCTTAAAAAC_TRBJ2-4				Control_Tet-	TFH-like
HC5HWBBXY_7_IDT-DUI-NXT-348	TRAV13-1_ATGGAGAATA_TRAJ31			TRBV13-1_AGCAGGACAAAATCTATG_TRBJ2-7			Control_Tet-	Tconv
HC5HWBBXY_7_IDT-DUI-NXT-349			TRBV13-1_GTAATCGACCCTCACATCATTCCT_TRBJ1-6				Control_Tet-	Tconv
HC5HWBBXY_7_IDT-DUI-NXT-350			TRBV13-1_GTGATCACAGGGGTGACACA_TRBJ1-1				Control_Tet-	Tconv
HC5HWBBXY_7_IDT-DUI-NXT-351				TRBV4_CTAAGGGACTCCCAAG_TRBJ2-5			Control_Tet-	Tconv
HC5HWBBXY_7_IDT-DUI-NXT-352			TRBV16_GCAGCAACGGACGAACAGA_TRBJ1-1				Control_Tet-	Tconv
HC5HWBBXY_7_IDT-DUI-NXT-353		TRAV5D-4_AAGTGAACAC_TRAJ49	TRBV13-3_CAGTGCGCCGGGACCGAATAAT_TRBJ1-6	TRBV19_GCAGTGGGACAGGGCCAGG_TRBJ1-5			Control_Tet-	Tconv
HC5HWBBXY_7_IDT-DUI-NXT-354	TRAV7D-4_GAGCAGGGCACGG_TRAJ49		TRBV29_CAGTTATGAGGGAAACA_TRBJ1-1				Control_Tet-	Tconv
HC5HWBBXY_7_IDT-DUI-NXT-356	TRAV7-5_TGAGCCCTAACA_TRAJ27	TRAV7-3_TGCAGCCCCATTCT_TRAJ13					Control_Tet-	Tconv
HC5HWBBXY_7_IDT-DUI-NXT-357	TRAV7-4_CTAGTCCTAATAA_TRAJ26		TRBV13-3_AGCAGAAATCCTGACTGGGGGGGCGCAGA_TRBJ2-3				Control_Tet-	Tconv
HC5HWBBXY_7_IDT-DUI-NXT-358	TRAV3-3_TCAGTCCCAATA_TRAJ31		TRBV13-3_AGCAGCAACCGGGACAGGGTGAACACC_TRBJ2-5				Control_Tet-	Tconv
HC5HWBBXY_7_IDT-DUI-NXT-359			TRBV31_GAGTCCCACGGGGGCTTATGC_TRBJ2-1				Control_Tet-	Tconv
HC5HWBBXY_7_IDT-DUI-NXT-360			TRBV15_AGTTTGGGGGTTAATTCTG_TRBJ1-3				Control_Tet-	Tconv
HC5HWBBXY_7_IDT-DUI-NXT-361	TRAV6D-7_CTGAGGCTATATGG_TRAJ32						Control_Tet-	Tconv
HC5HWBBXY_7_IDT-DUI-NXT-362	TRAV10_CAAGCCCGAACA_TRAJ49		TRBV13-2_CAGCGAGGGCTTCAACG_TRBJ1-4				Control_Tet-	Tconv
HC5HWBBXY_7_IDT-DUI-NXT-363	TRAV10D_AAGCACAAAT_TRAJ13	TRAV12-1_TTTGATGAGGT_TRAJ18					Control_Tet-	Tconv
HC5HWBBXY_7_IDT-DUI-NXT-365	TRAV16_GGGGGGAACA_TRAJ49		TRBV15_CAGTTGGGGGGGCGCGGACCAA_TRBJ2-5				Control_Tet-	Tconv
HC5HWBBXY_7_IDT-DUI-NXT-366		TRAV12-2_AGTGAGGTTCTG_TRAJ13	TRBV1_AGTGCCACTGGGTCTAGTGC_TRBJ2-3				Control_Tet-	Tconv
HC5HWBBXY_7_IDT-DUI-NXT-367	TRAV12D-3_AGTGACGACTAT_TRAJ48		TRBV3_GCAGCCGGGACTGGGTTAACCA_TRBJ2-5				Control_Tet-	Tconv
HC5HWBBXY_7_IDT-DUI-NXT-368	TRAV6D-7_CTCTGGGTTA_TRAJ49	TRAV19_CAGGTCTGGA_TRAJ56	TRBV20_GGTGCCCGACAGGGGGCAAAC_TRBJ1-2				Control_Tet-	Tconv
HC5HWBBXY_7_IDT-DUI-NXT-369	TRAV5D-4_GCTGCTTACCA_TRAJ15		TRBV20_TGCTACGTCCGGGACAGGGCCCGAAA_TRBJ1-4				Control_Tet-	Tconv
HC5HWBBXY_7_IDT-DUI-NXT-370			TRBV5_CAGCCTCGGGACTGGGGGCTTTAACCA_TRBJ2-5				Control_Tet-	Tconv
HC5HWBBXY_7_IDT-DUI-NXT-371			TRBV13-1_AGTGAGAGGGACAGGGGCAACG_TRBJ1-4				Control_Tet-	Tconv
HC5HWBBXY_7_IDT-DUI-NXT-372	TRAV7N-4_GTGAGGGCACCA_TRAJ27		TRBV16_TTAGAGGGGGGGGCTGGAGACA_TRBJ2-5				Control_Tet-	Tconv
HC5HWBBXY_7_IDT-DUI-NXT-374	TRAV5D-4_AAGTGGAGGTACAG_TRAJ40	TRAV8D-2_CTCCAATAAC_TRAJ26	TRBV20_AGGGACGTAAACA_TRBJ2-4				Control_Tet-	Tconv
HC5HWBBXY_7_IDT-DUI-NXT-375	TRAV6-6_GGTGAAACTGG_TRAJ44		TRBV2_CAGCCGACAAAACT_TRBJ1-2				Control_Tet-	Tconv
HC5HWBBXY_7_IDT-DUI-NXT-377	TRAV13-1_GTGCTCCAGGCA_TRAJ15		TRBV4_GCAGCCCTCCGGGACATAGCTCCT_TRBJ2-7				Control_Tet-	Tconv
HC5HWBBXY_7_IDT-DUI-NXT-378	TRAV7-1_GAGCATTGGTACAG_TRAJ40		TRBV19_AGTATGGGGCAGGCCAAC_TRBJ1-4				Control_Tet-	Tconv
HC5HWBBXY_7_IDT-DUI-NXT-379	TRAV14D-2_CAAGTCTCCTCATGAAT_TRAJ57		TRBV14_AGCAGCATCAGGGGCCCCAAC_TRBJ1-4				Control_Tet-	TFH-like
HC5HWBBXY_7_IDT-DUI-NXT-380	TRAV4-2_TGAGGCGACTGCCAG_TRAJ24		TRBV15_AGCAGCTCCGGGACAGGGGTTTATGA_TRBJ2-7				Control_Tet-	Tconv
HC5HWBBXY_7_IDT-DUI-NXT-381	TRAV9N-3_TGAGCGCTTACCA_TRAJ15		TRBV16_CTTAGGGGGTTCCA_TRBJ1-4				Control_Tet-	Tconv
HC5HWBBXY_7_IDT-DUI-NXT-382	TRAV6-4_TGTGCCGTTTCATCC_TRAJ50	TRAV12D-3_GGAGAACAAC_TRAJ43	TRBV13-3_GCAGTCCGGGACAAAAATATGA_TRBJ2-7				Control_Tet-	Tconv
HC5HWBBXY_7_IDT-DUI-NXT-383	TRAV7-4_AGCTACCCACGTTAC_TRAJ44		TRBV1_TGGAGCAAAC_TRBJ1-1				Control_Tet-	Tconv
HC5HWBBXY_7_IDT-DUI-NXT-384	TRAV14D-2_GTGCACCCCATAAC_TRAJ31	TRAV7-5_CTACCCATTTATG_TRAJ32	TRBV5_CAAGATCCGACAGGGGGCTCATACACC_TRBJ2-5	TRBV5_CAGCCCCCCGGGGACACA_TRBJ1-1			Control_Tet-	Tconv
P2120_N707-S517	TRAV7D-5_GAGCAACTAT_TRAJ48			TRBV24_AGTCTAAGAGGGGAACTC_TRBJ1-2	0.0	2.0	BDC Tet+	TFH-like
P2136_N703-S502	TRAV7D-5_GAGCAACTAT_TRAJ48		TRBV31_AGTCTGCCGGCTGGTAGTGC_TRBJ2-3		0.0	2.0	BDC Tet+	TFH-like
P2149_N709-S508	TRAV3-3_CAGTGCCTACA_TRAJ7		TRBV16_AGCTTCCGGGACAGGGAAGCCTAT_TRBJ2-7		1.0	2.0	BDC Tet+	TFH-like
P2120_N707-S508	TRAV16_CTATGAGAGGCTATG_TRAJ48		TRBV1_CAGTGGGGGACAACAAGA_TRBJ2-5		10.0	4.0	BDC Tet+	TFH-like
P2136_N709-S502	TRAV16_CTATGAGTGCCAA_TRAJ48		TRBV1_CAGTGGGGGACAACAAGA_TRBJ2-5		10.0	4.0	BDC Tet+	TR1-like
P2149_N702-S503	TRAV8D-2_CACTGTGGGCCCGGGT_TRAJ49		TRBV15_AGCAGACTGGGCACTCAAGA_TRBJ2-5		10.0	4.0	BDC Tet+	TFH-like
P2149_N708-S503	TRAV8D-2_CACTGTGGGCCCGGGT_TRAJ49		TRBV15_AGCAGACTGGGCACTCAAGA_TRBJ2-5	TRBV13-2_CGGTGCCCGGGACAGTTTTCC_TRBJ1-4	10.0	4.0	BDC Tet+	TFH-like
P2120_N703-S504	TRAV5-1_CAAGTTCTCGGGGGGG_TRAJ32		TRBV3_CTTAGAAGGGACAGGGGATGCT_TRBJ2-1		11.0	2.0	BDC Tet+	TR1-like
P2149_N707-S502	TRAV5-1_CAAGTTCTCGGGGGGG_TRAJ32		TRBV3_CTTAGAAGGGACAGGGGATGCT_TRBJ2-1		11.0	2.0	BDC Tet+	TFH-like
P2120_N701-S517	TRAV7-5_GAGCATGTGGCAGGG_TRAJ15		TRBV13-2_GGTGAATCAGGCGGCTCCT_TRBJ2-7		12.0	2.0	BDC Tet+	TR1-like
P2149_N705-S503	TRAV14D-3_DV8_AAGTGGCTACA_TRAJ7		TRBV13-2_GGTGAATCAGGCGGCTCCT_TRBJ2-7		12.0	2.0	BDC Tet+	TR1-like
P2120_N712-S517	TRAV13D-4_ATGGATCCGGACT_TRAJ7		TRBV17_AGAGATCAATTTTCC_TRBJ1-4		13.0	2.0	BDC Tet+	TFH-like
P2136_N702-S502	TRAV13D-4_ATGGATCCGGACT_TRAJ7		TRBV17_AGAGATCAATTTTCC_TRBJ1-4		13.0	2.0	BDC Tet+	TFH-like
P2120_N711-S503	TRAV3-1_CAGTGTGGCTTCA_TRAJ16		TRBV1_TGCAGCAGCAAAC_TRBJ1-2		14.0	2.0	BDC Tet+	TR1-like
P2149_N708-S507	TRAV7-1_CAGTGGAAAACTAC_TRAJ7				14.0	2.0	BDC Tet+	TFH-like
P2120_N705-S503		TRAV7D-5_TGAGCTGGCCTCA_TRAJ6	TRBV13-1_CAGTGGGGGACAACAAGA_TRBJ2-5	TRBV12-1_CTCTCCCACGACAGGGGCCAAAC_TRBJ1-2	15.0	2.0	BDC Tet+	TR1-like
P2149_N706-S503	TRAV6D-6_TGAGTCGCTACA_TRAJ7	TRAV7D-4_TGAGCGGACTC_TRAJ11	TRBV13-1_CAGTGGGGGACAACAAGA_TRBJ2-5		15.0	2.0	BDC Tet+	TR1-like
P2136_N701-S503	TRAV16_CTATGAGCCCGTATGG_TRAJ48		TRBV15_AGCAGAGGGGGAAACCA_TRBJ2-5		16.0	2.0	BDC Tet+	TR1-like
P2136_N701-S504			TRBV15_AGCAGAGGGGGAAACCA_TRBJ2-5		16.0	2.0	BDC Tet+	TFH-like
P2120_N701-S503	TRDV1_GAAAGGTGGA_TRAJ53				17.0	6.0	BDC Tet+	TFH-like
P2120_N707-S507	TRAV3-1_CAGTGCATCT_TRAJ22		TRBV31_GAGTCCGGGACTGGGGTATGA_TRBJ2-7		17.0	6.0	BDC Tet+	TFH-like
P2120_N709-S507	TRAV3-1_CAGTGCATCT_TRAJ22				17.0	6.0	BDC Tet+	TFH-like
P2136_N705-S504	TRAV3-1_CAGTGCATCT_TRAJ22		TRBV31_TGGAGCTCGGGACTGGGCTATG_TRBJ2-7		17.0	6.0	BDC Tet+	TR1-like
P2136_N712-S504	TRAV3-1_CAGTGCATCT_TRAJ22	TRAV5D-4_AAGTGAGGGACGGG_TRAJ49	TRBV31_CCTGGGCCCCGGGACTGGGCTATG_TRBJ2-7		17.0	6.0	BDC Tet+	TFH-like
P2136_N708-S505	TRAV17_CACTGCTGAACTA_TRAJ48		TRBV29_AGCAGGCCGGGACAGGGTGGGGACAC_TRBJ2-5		18.0	2.0	BDC Tet+	TR1-like
P2149_N704-S506	TRAV17_CACTGCTGAACTA_TRAJ48		TRBV29_AGCAGGCCGGGACAGGGTGGGGACAC_TRBJ2-5		18.0	2.0	BDC Tet+	TFH-like
P2136_N702-S505	TRAV3-3_CAGTGACTAC_TRAJ7		TRBV15_AGCAGGCGGGACAGCTCCT_TRBJ2-7		19.0	2.0	BDC Tet+	TFH-like
P2149_N712-S507	TRAV3-3_CAGTGACTAC_TRAJ7	TRAV10D_AAGCAGGGACAGG_TRAJ37	TRBV1_CAGTGGTTCGGGGACTGGGGAGTATGA_TRBJ2-7		19.0	2.0	BDC Tet+	TFH-like
P2149_N702-S506	TRAV5D-4_AAGTGACCAAGG_TRAJ57		TRBV13-2_GCGGTCTTCAGGACTCC_TRBJ1-2		2.0	4.0	BDC Tet+	TFH-like
P2149_N702-S508	TRAV21_DV12_AGTAGAGGCGGGT_TRAJ49		TRBV13-2_GCGGTCTTCAGGACTCC_TRBJ1-2		2.0	4.0	BDC Tet+	TFH-like
P2149_N711-S508	TRAV5D-4_AAGTGACCAAGG_TRAJ57	TRAV21_DV12_ATTCTCAAGG_TRAJ57	TRBV13-2_AGCGGCGTACAGGACTCC_TRBJ1-2		2.0	4.0	BDC Tet+	TR1-like
P2120_N709-S517			TRBV16_GCAGCCTCCGGGACAGGGAGGCAGA_TRBJ2-3		20.0	2.0	BDC Tet+	TFH-like
P2149_N703-S502	TRAV3D-3_CGCAGCCTCGGACT_TRAJ7		TRBV16_GCAGCCTCCGGGACAGGGAGGCAGA_TRBJ2-3		20.0	2.0	BDC Tet+	TR1-like
P2136_N711-S503	TRAV3-1_AGTCATGACT_TRAJ17		TRBV3_GCAGCCCAGGGGACCCCCAAG_TRBJ2-5		21.0	3.0	BDC Tet+	TFH-like
P2149_N702-S502	TRAV3D-3_CAGTGCCTACA_TRAJ7		TRBV15_TTTAGACTCTAGCTCCT_TRBJ2-7		21.0	3.0	BDC Tet+	TFH-like
P2149_N710-S502	TRAV9-3_GCGAGAGACTA_TRAJ7	TRAV10_AAGCAGGGTTATA_TRAJ23	TRBV15_TTTAGACTCTAGCTCCT_TRBJ2-7	TRBV24_GTCTGGACTTCTATG_TRBJ2-7	21.0	3.0	BDC Tet+	TR1-like
P2120_N704-S505	TRAV16D_DV11_GAGAGGGTATAACA_TRAJ27		TRBV15_GCAGTCCCGACAATAACCA_TRBJ2-5		22.0	3.0	BDC Tet+	TFH-like
P2120_N708-S506	TRAV16D_DV11_GAGAGGGTATAACA_TRAJ27				22.0	3.0	BDC Tet+	TFH-like
P2136_N707-S504	TRAV16D_DV11_GAGAGGGTATAACA_TRAJ27	TRAV6-5_AGTGATCAAGGATTAT_TRAJ23			22.0	3.0	BDC Tet+	TFH-like
P2149_N702-S507	TRAV7D-3_GCAGTCATGGACTAT_TRAJ47	TRAV3-1_CAGTCGGATTAT_TRAJ23	TRBV5_CAGCCCCCACTGGGGGGGTCAA_TRBJ2-4		23.0	2.0	BDC Tet+	TR1-like
P2120_N710-S507	TRAV9D-2_GAGCGCATCT_TRAJ22				24.0	3.0	BDC Tet+	TFH-like
P2120_N712-S502	TRAV9D-2_GAGCGCATCT_TRAJ22		TRBV13-2_AGCGGCCCGACTGGGGGCAACTA_TRBJ2-1		24.0	3.0	BDC Tet+	TR1-like
P2136_N702-S504	TRAV9D-2_GAGCGCATCT_TRAJ22		TRBV13-2_AGCGGCCCGACTGGGGGCAACTA_TRBJ2-1		24.0	3.0	BDC Tet+	TR1-like
P2136_N709-S504	TRAV1_AGGGATTATG_TRAJ32	TRAV15D-1_DV6D-1_AGCTACATATAA_TRAJ23	TRBV31_GGGGTACTGGGGCCCAAG_TRBJ2-5		25.0	3.0	BDC Tet+	TR1-like
P2149_N705-S504		TRAV15D-1_DV6D-1_AGCTACATATAA_TRAJ23	TRBV31_GGGGTACTGGGGCCCAAG_TRBJ2-5		25.0	3.0	BDC Tet+	TFH-like
P2120_N707-S503			TRBV15_CAGTTCCGGGGACCCTTCTG_TRBJ1-3		26.0	3.0	BDC Tet+	TR1-like
P2149_N707-S517	TRAV16_CTATGAGAGACCCTTATG_TRAJ32	TRAV3-3_CGCAGCAACCTCTCATGCCTAAT_TRAJ21	TRBV15_CAGTTCCGGGGACCCTTCTG_TRBJ1-3		26.0	3.0	BDC Tet+	TR1-like
P2120_N712-S507	TRAV7D-5_GTGAGTTTGCCTAAT_TRAJ21		TRBV15_TTTAGACAGCTCCT_TRBJ2-7		27.0	3.0	BDC Tet+	TFH-like
P2136_N708-S504	TRAV13D-1_GGAACATACTGGG_TRAJ13				27.0	3.0	BDC Tet+	TR1-like
P2149_N710-S503	TRAV13D-1_GGAACATACTGGG_TRAJ13		TRBV15_TTTAGACAGCTCCT_TRBJ2-7		27.0	3.0	BDC Tet+	TR1-like
P2120_N706-S505	TRAV7-5_GAGCAAATCTTATACA_TRAJ40		TRBV15_AGTTTTGGGGGGGGCTGGGAACA_TRBJ2-7		28.0	2.0	BDC Tet+	TFH-like
P2120_N702-S508	TRAV6D-7_CTCTGGACACC_TRAJ27				29.0	2.0	BDC Tet+	TFH-like
P2136_N704-S502	TRAV3-3_CAGTGCATATGCA_TRAJ39		TRBV31_AGTCTCCCGGACATCTATA_TRBJ1-6		29.0	2.0	BDC Tet+	TR1-like
P2120_N705-S502	TRAV5D-4_AAGTGATCAA_TRAJ57		TRBV13-2_CGGTGTACAGGACTCC_TRBJ1-2		3.0	2.0	BDC Tet+	TFH-like
P2149_N708-S504	TRAV5D-4_AAGTGATCAA_TRAJ57		TRBV13-2_CGGTGTACAGGACTCC_TRBJ1-2	TRBV16_GCTTAACCGACAGGGGATAAT_TRBJ1-6	3.0	2.0	BDC Tet+	TR1-like
P2120_N704-S506	TRAV16D_DV11_AGAGGATTAT_TRAJ32		TRBV15_TTTAGGGCAGCAAGA_TRBJ2-5		30.0	3.0	BDC Tet+	TFH-like
P2149_N708-S505	TRAV16D_DV11_AGAGGATTAT_TRAJ32	TRAV12D-2_ACTTCCCATGCCTAAT_TRAJ21	TRBV15_AGCAGCCTCGGACAACAAGA_TRBJ2-5	TRBV17_AGTAGGACAGGGAAGATGAA_TRBJ2-7	30.0	3.0	BDC Tet+	TR1-like
P2149_N712-S504			TRBV15_TTTAGGGCAGCAAGA_TRBJ2-5		30.0	3.0	BDC Tet+	TFH-like
P2136_N704-S504	TRAV3D-3_CAGTGACTAC_TRAJ7	TRAV10D_GCAAGGTGTTA_TRAJ4	TRBV3_CAGCTCCTCCGGGACAGGGGACACA_TRBJ1-1		31.0	3.0	BDC Tet+	TFH-like
P2136_N704-S505	TRAV3D-3_CAGTGACTAC_TRAJ7	TRAV5-1_AAGTATGACT_TRAJ11	TRBV5_AGCAGGGCCGGGACACCGGAGGACAC_TRBJ2-5		31.0	3.0	BDC Tet+	TR1-like
P2120_N708-S517	TRAV8D-2_CAGATAATGGA_TRAJ48	TRAV7N-4_GAGCATGAGGAGC_TRAJ52	TRBV31_AGTCTAGGGGACTGGGGGGACTAT_TRBJ2-1		32.0	2.0	BDC Tet+	TR1-like
P2120_N712-S506	TRAV8D-2_CAGATAATGGA_TRAJ48		TRBV31_TGGAGGGACTGGGGGGGCTTTGCTG_TRBJ2-1		32.0	2.0	BDC Tet+	TFH-like
P2120_N708-S508	TRAV3-3_TCAGTCCCTATG_TRAJ48	TRAV6-6_CTGGGACGGG_TRAJ49	TRBV3_AGCTTCCAAG_TRBJ2-5		33.0	2.0	BDC Tet+	TR1-like
P2136_N707-S502	TRAV3-3_TCAGTCCCTATG_TRAJ48	TRAV6-6_CTGGGACGGG_TRAJ49	TRBV3_AGCTTCCAAG_TRBJ2-5		33.0	2.0	BDC Tet+	TR1-like
P2120_N705-S506	TRAV9D-1_TGCGAATCCCTACA_TRAJ7	TRAV7-2_CAAGCCCTTAACTT_TRAJ16	TRBV13-2_AGCGGGGGGCTGGGGGACCAA_TRBJ2-5		34.0	2.0	BDC Tet+	TFH-like
P2149_N709-S504	TRAV9D-1_TGCGAATCCCTACA_TRAJ7				34.0	2.0	BDC Tet+	TR1-like
P2120_N702-S502	TRAV9N-3_GTGAGGGGCTACA_TRAJ7		TRBV15_TTAGCGGGGGACTCCT_TRBJ2-7		35.0	3.0	BDC Tet+	TFH-like
P2120_N710-S505	TRAV9N-3_GTGAGGGGCTACA_TRAJ7	TRAV6-6_TGGGTCCGGGCATCT_TRAJ22	TRBV15_TTAGCGGGGGACTCCT_TRBJ2-7		35.0	3.0	BDC Tet+	TR1-like
P2136_N704-S503	TRAV9N-3_GTGAGGGGCTACA_TRAJ7		TRBV15_TTAGCGGGGGACTCCT_TRBJ2-7		35.0	3.0	BDC Tet+	TFH-like
P2120_N708-S504	TRAV16D_DV11_ATGAGGGGATATAA_TRAJ23		TRBV15_GCAGTCGGGACAGCTCCT_TRBJ2-7		36.0	5.0	BDC Tet+	TFH-like
P2136_N711-S505	TRAV7-2_CAGCAGCGGGGGGAT_TRAJ11		TRBV15_GCAGTCGGGACAGCTCCT_TRBJ2-7		36.0	5.0	BDC Tet+	TFH-like
P2149_N705-S517	TRAV7-2_CAGCAGCGGGGGGAT_TRAJ11		TRBV15_GCAGTCGGGACAGCTCCT_TRBJ2-7		36.0	5.0	BDC Tet+	TR1-like
P2149_N711-S517	TRAV16D_DV11_ATGAGGGGATATAA_TRAJ23		TRBV15_GCAGTCGGGACAGCTCCT_TRBJ2-7		36.0	5.0	BDC Tet+	TFH-like
P2149_N702-S504			TRBV3_AGCTTCCAGGATGAA_TRBJ2-7		37.0	2.0	BDC Tet+	TFH-like
P2136_N701-S502	TRAV3-1_TCAGTCCCCTTAAT_TRAJ40		TRBV3_CAGCTCGGGACTGGACTATG_TRBJ2-7		38.0	2.0	BDC Tet+	TR1-like
P2136_N705-S503			TRBV3_CAGCTCGGGACTGGACTATG_TRBJ2-7		38.0	2.0	BDC Tet+	TR1-like
P2120_N709-S506	TRAV3D-3_CAGTGAGTACAG_TRAJ7		TRBV3_AGCTTCACCGGGACTGGGGAATATGA_TRBJ2-7	TRBV17_AGTAGTTGGACATAACT_TRBJ2-1	39.0	2.0	BDC Tet+	TFH-like
P2136_N702-S503	TRAV3D-3_CAGTGAGTACAG_TRAJ7		TRBV3_AGCTTCACCGGGACTGGGGAATATGA_TRBJ2-7		39.0	2.0	BDC Tet+	TFH-like
P2120_N701-S506	TRAV3D-3_AGTCAAGGACT_TRAJ7		TRBV31_AGTCTAGGGACAGGGGATGAA_TRBJ2-7		4.0	8.0	BDC Tet+	TR1-like
P2120_N702-S503	TRAV3D-3_AGTCAAGGACT_TRAJ7		TRBV3_CAGCTCTTCCGGGACTGGGGATGCT_TRBJ2-1		4.0	8.0	BDC Tet+	TFH-like
P2120_N707-S505	TRAV3D-3_AGTCAAGGACT_TRAJ7		TRBV15_AGCAGGCTGGGGAGTCA_TRBJ2-4		4.0	8.0	BDC Tet+	TFH-like
P2120_N711-S504	TRAV3D-3_AGTCAAGGACT_TRAJ7	TRAV7-2_GCAAGGGGGCTA_TRAJ12	TRBV15_AGCAGGCTGGGGTCCCAAG_TRBJ2-5		4.0	8.0	BDC Tet+	TFH-like
P2136_N710-S504	TRAV3D-3_AGTCAAGGACT_TRAJ7	TRAV6-6_GGTGATGAAGGGGGG_TRAJ15	TRBV12-1_CTCTCCCGAACA_TRBJ2-7		4.0	8.0	BDC Tet+	TR1-like
P2136_N711-S504	TRAV3D-3_AGTCAAGGACT_TRAJ7	TRAV6-5_CTGAGCCCTCA_TRAJ6	TRBV3_TTAGCCGGGACTGGGGACTATG_TRBJ2-7		4.0	8.0	BDC Tet+	TR1-like
P2149_N701-S506			TRBV15_AGCAGGCTGGGGAGTCA_TRBJ2-4		4.0	8.0	BDC Tet+	TFH-like
P2120_N710-S506	TRAV3-3_AGTCATGAGGTACAG_TRAJ7		TRBV19_GCAGTCCCCCAAATAACCA_TRBJ2-5		40.0	2.0	BDC Tet+	TR1-like
P2136_N706-S503			TRBV19_GCAGTCCCCCAAATAACCA_TRBJ2-5		40.0	2.0	BDC Tet+	TFH-like
P2149_N701-S508	TRAV6D-7_CTGAGGAAGAATT_TRAJ32		TRBV2_CAAGACTGGGAGGAAAACGGTCAA_TRBJ2-4	TRBV13-1_AGTGACATCAGGGGTGCAGT_TRBJ2-1	41.0	4.0	BDC Tet+	TFH-like
P2149_N709-S502	TRAV6D-7_CTGAGGAAGAATT_TRAJ32				41.0	4.0	BDC Tet+	TR1-like
P2149_N711-S502	TRAV6D-7_CTGAGGAAGAATT_TRAJ32	TRAV5D-4_AAGTGATCAGGC_TRAJ37			41.0	4.0	BDC Tet+	TFH-like
P2120_N706-S502	TRAV3-3_GTCAGCTCCTATG_TRAJ48	TRAV10D_AAGCAGGTGGA_TRAJ53	TRBV13-1_GCAGTCCGGGACAACAAGA_TRBJ2-5		42.0	2.0	BDC Tet+	TFH-like
P2120_N708-S507	TRAV5-1_AAGTACCTACA_TRAJ7	TRAV7-3_AGTGATTACCA_TRAJ15	TRBV13-3_AGTGAAGGCAGGGACGACGAA_TRBJ1-4		43.0	2.0	BDC Tet+	TFH-like
P2149_N703-S507	TRAV5-1_AAGTACCTACA_TRAJ7		TRBV16_TTAGAGGACAGGGAGGGAGAAG_TRBJ1-1		43.0	2.0	BDC Tet+	TR1-like
P2149_N706-S517	TRAV15D-2_DV6D-2_AAACTGAGAGAAGGAA_TRAJ42		TRBV15_AGCAGAACAGGGAACCA_TRBJ2-5		44.0	2.0	BDC Tet+	TR1-like
P2120_N708-S503	TRAV16D_DV11_GAGAGCCTATAACA_TRAJ27		TRBV15_AGCAGCAGGGACTGGAGCTCCT_TRBJ2-7		5.0	2.0	BDC Tet+	TFH-like
P2149_N711-S503	TRAV16D_DV11_GAGAGCCTATAACA_TRAJ27		TRBV15_AGCAGCAGGGACTGGAGCTCCT_TRBJ2-7		5.0	2.0	BDC Tet+	TR1-like
P2136_N711-S502	TRAV3-3_GTCAGGAACTAC_TRAJ7		TRBV15_AGTTTTGGTAACCA_TRBJ2-5		6.0	2.0	BDC Tet+	TFH-like
P2149_N707-S503	TRAV3-3_GTCAGGAACTAC_TRAJ7	TRAV9-1_GTGAGGCTAAC_TRAJ17	TRBV15_GCAGTCTGGGGGATAACCA_TRBJ2-5		6.0	2.0	BDC Tet+	TFH-like
P2120_N711-S505	TRAV16_GAGAGGGTATAA_TRAJ23		TRBV15_AGCAGCCGGGACAGCTCCT_TRBJ2-7		7.0	2.0	BDC Tet+	TFH-like
P2120_N701-S502	TRAV3-3_CAGTGCCTATG_TRAJ26		TRBV15_AGTTTCGGGACAGGGGGCCCCGAAA_TRBJ1-4		8.0	2.0	BDC Tet+	TR1-like
P2149_N702-S505	TRAV3-3_CAGTGCCTATG_TRAJ26	TRAV13D-2_TCTCTTCTAATCATGACA_TRAJ30	TRBV15_AGTTTCGGGACAGGGGGCCCCGAAA_TRBJ1-4		8.0	2.0	BDC Tet+	TFH-like
P2120_N704-S502	TRAV9D-1_CGAGCTACTAC_TRAJ7	TRAV3-1_TGCGCCAGCATCT_TRAJ22	TRBV13-2_CGGTGCTCTGGGGGGCCCTAACCA_TRBJ2-5		9.0	2.0	BDC Tet+	TR1-like
P2136_N708-S503	TRAV9D-1_CGAGCTACTAC_TRAJ7	TRAV3-1_TGCGCCAGCATCT_TRAJ22	TRBV13-2_CGGTGCTCTGGGGGGCCCTAACCA_TRBJ2-5		9.0	2.0	BDC Tet+	TFH-like
P2120_N701-S505	TRAV9-1_TGAGCCCTTACAG_TRAJ7						BDC Tet+	TFH-like
P2120_N701-S508	TRAV9-1_GAGCGCCTACA_TRAJ7	TRAV6-6_GGTGAGGAGGT_TRAJ18	TRBV13-1_TGATGCTCAGGACAACTATG_TRBJ2-7				BDC Tet+	TR1-like
P2120_N702-S504			TRBV31_GAGTCGGACTGGGGATGAA_TRBJ2-7				BDC Tet+	TR1-like
P2120_N702-S505		TRAV7-2_GCAAGTGGGTTC_TRAJ18	TRBV15_AGCAGGACAGGGAACCA_TRBJ2-5				BDC Tet+	TFH-like
P2120_N702-S506			TRBV16_GCAGCCTCTCGACTGGGGGGGACGAAAC_TRBJ2-3	TRBV16_CTTAGCACTGGGGGGTCCTATG_TRBJ2-1			BDC Tet+	TFH-like
P2120_N702-S517	TRAV6-6_TGGGTTTCTATG_TRAJ48	TRAV13-4_DV7_GTGCTGGGAGGCTAAC_TRAJ52	TRBV31_GAGTCAAGGACTGGGGGGGGATGCT_TRBJ2-1				BDC Tet+	TFH-like
P2120_N703-S502	TRAV3-3_CAGTGATTATGCA_TRAJ39		TRBV31_TGGAGAGGGGACAGCCAAG_TRBJ2-5	TRBV24_AGCAGCCGAGGACAGGGTTTCCT_TRBJ1-6			BDC Tet+	TFH-like
P2120_N703-S503	TRAV5-1_GCAAGCCCCTATG_TRAJ48	TRAV12-2_TGTGCCGGGAGAAGGACTAT_TRAJ47	TRBV13-1_GTGATTCGGGACAGGAAGAAG_TRBJ1-1				BDC Tet+	TFH-like
P2120_N703-S505	TRAV3-3_CGCAGCCTCCAAC_TRAJ48		TRBV13-2_GGTGAGACAGGGGGCCAAG_TRBJ2-5				BDC Tet+	TFH-like
P2120_N703-S506	TRAV3D-3_GTCAGCGACTA_TRAJ7		TRBV12-2_CTCTCTCCGGGACTGGGGAATATGA_TRBJ2-7				BDC Tet+	TFH-like
P2120_N703-S507	TRAV16_ATGAGCCCCTATG_TRAJ48	TRAV9-1_TGAGCCGGAGG_TRAJ42	TRBV15_AGCAGGCCGGGACAACAAGA_TRBJ2-5				BDC Tet+	TR1-like
P2120_N703-S508		TRAV4D-3_CTGAGACCAG_TRAJ15					BDC Tet+	TFH-like
P2120_N704-S503	TRAV6-6_GGTGACTACA_TRAJ7		TRBV13-1_CAGTGGGGGACAGCAAGA_TRBJ2-5	TRBV31_CTGGATCGCCGGGACAAACAAGA_TRBJ2-5			BDC Tet+	TR1-like
P2120_N704-S508	TRAV16D_DV11_GAGAGTTTATAACA_TRAJ27	TRAV12D-2_GAGTGCATGAATT_TRAJ32	TRBV15_GCAGTCTCGACTGGTCTAGTGC_TRBJ2-3				BDC Tet+	TFH-like
P2120_N705-S504			TRBV13-1_TGATGCCCGGGGGGCAAAC_TRBJ1-1				BDC Tet+	TR1-like
P2120_N705-S505	TRAV3-3_CAGTGGATATGG_TRAJ48	TRAV13-3_CTATGGAACGGACGTTAC_TRAJ44	TRBV31_GAGTCGGACAGGGGATGAA_TRBJ2-7				BDC Tet+	TFH-like
P2120_N705-S507		TRAV4D-2_GCTGAAAGGGTCCCAGG_TRAJ15	TRBV1_CAGTGGGACAGACACA_TRBJ1-1				BDC Tet+	TR1-like
P2120_N705-S517	TRAV9-1_TGAGCTCCTATACA_TRAJ40		TRBV15_AGCAGGGGGGACAGTCAAGA_TRBJ2-5				BDC Tet+	TR1-like
P2120_N706-S503	TRAV3-3_TCAGTAGCTATG_TRAJ26		TRBV13-2_CGGTGTCCCCGGACCTTCTG_TRBJ1-3				BDC Tet+	TR1-like
P2120_N706-S504	TRAV9D-4_CTGAGGAGTTATAGC_TRAJ33	TRAV12D-3_AGTGAAGGCCAAT_TRAJ27	TRBV15_TTTAGATGGGACAGGGTATGA_TRBJ2-7				BDC Tet+	TFH-like
P2120_N706-S506	TRAV3-3_AGTCAAGAACTA_TRAJ48	TRAV6-6_TGTGCGGGGCTGGA_TRAJ52					BDC Tet+	TR1-like
P2120_N706-S507	TRAV3-3_TCAGTCATTAT_TRAJ23		TRBV31_GAGTCCGGGGCGCGACAACG_TRBJ1-4				BDC Tet+	TFH-like
P2120_N706-S508			TRBV15_AGCAGGGTGGGGGAAGATGCT_TRBJ2-1				BDC Tet+	TFH-like
P2120_N706-S517	TRAV16_CTATGAGAGGATATGG_TRAJ48						BDC Tet+	TR1-like
P2120_N707-S502	TRAV3D-3_AGTCACCGACTA_TRAJ7	TRAV9D-4_GAGCGGAGGGA_TRAJ15	TRBV16_GCAGCCTCCGGGACAGGGAAGGAAA_TRBJ1-3				BDC Tet+	TFH-like
P2120_N707-S504		TRAV5D-4_TGTGCCCCTATTAC_TRAJ21	TRBV2_CAAGATCTGACGGATGCCTATG_TRBJ2-1				BDC Tet+	TFH-like
P2120_N708-S502			TRBV13-1_AGCAGCCCGGGACAGCAAGA_TRBJ2-5				BDC Tet+	TR1-like
P2120_N708-S505	TRAV6-3_CTATGTCCATGAATT_TRAJ32		TRBV3_GCAGCCCGGACTTCTATG_TRBJ2-1				BDC Tet+	TFH-like
P2120_N709-S502	TRAV3-3_GTCAGGAACTA_TRAJ48		TRBV13-1_CCAGCTCACCGGGACAACAAGA_TRBJ2-5				BDC Tet+	TFH-like
P2120_N709-S504			TRBV13-1_CAGTGGGGGACAGGCAAAC_TRBJ1-1				BDC Tet+	TR1-like
P2120_N709-S505	TRAV3-3_TCAGTACCTACA_TRAJ7	TRAV5D-4_AAGTGAAGGCTGGA_TRAJ2	TRBV13-2_TGATGAGAATAACA_TRBJ1-5				BDC Tet+	TR1-like
P2120_N710-S502	TRAV6-6_GGTGATGATGGTTATA_TRAJ23	TRAV6-5_AGTGAAGGGACAAT_TRAJ31	TRBV19_AGCAGCCCAATCCCTAATTCTG_TRBJ1-3				BDC Tet+	TR1-like
P2120_N710-S503	TRAV3D-3_TCAGTACCTACA_TRAJ7		TRBV15_AGTTTTGGGGATCAAGA_TRBJ2-5				BDC Tet+	TR1-like
P2120_N710-S504	TRAV6-6_GGGGACTACA_TRAJ7	TRAV14D-3_DV8_CAAGTTCACAGGA_TRAJ6	TRBV13-1_CAGTGGCGGACAGCAAGA_TRBJ2-5				BDC Tet+	TR1-like
P2120_N710-S508	TRAV6-1_GGTGATCATGACA_TRAJ30		TRBV5_CAAGATCTACAGGGGAACAC_TRBJ1-1				BDC Tet+	TFH-like
P2120_N711-S502	TRAV1_GCTGTCCATAAC_TRAJ26	TRAV10_CAAGCCTGCAAAT_TRAJ13	TRBV31_AGTCTAACAGGGGCGGACTCC_TRBJ1-2				BDC Tet+	TR1-like
P2120_N711-S506	TRAV6-6_GGTGAAGGGTATAA_TRAJ23	TRAV13D-1_GCTATCTTCT_TRAJ22	TRBV13-1_TGATGCAGAGGGGGGCACCG_TRBJ2-2				BDC Tet+	TFH-like
P2120_N711-S508	TRAV3-3_GTCAGCCACTAC_TRAJ7		TRBV13-1_TGATGCACAGTGGCCCCAAGTC_TRBJ1-1				BDC Tet+	TR1-like
P2120_N711-S517	TRAV12D-2_AGTGACAATAC_TRAJ40		TRBV14_AGTTTAGGACATTATGA_TRBJ2-7				BDC Tet+	TR1-like
P2120_N712-S503	TRAV6D-7_CTGAGTCCCCCTAAC_TRAJ17	TRAV12-2_GCTCTCCCCTTCC_TRAJ34					BDC Tet+	TFH-like
P2120_N712-S505		TRAV12-2_TGAGTCAAATA_TRAJ26					BDC Tet+	TR1-like
P2120_N712-S508	TRAV6-2_CTGGGCGATTATTAC_TRAJ21	TRAV6-4_GTTGAGACTAT_TRAJ26	TRBV13-1_CAGTGCGGGACAACAAGA_TRBJ2-5				BDC Tet+	TFH-like
P2136_N701-S505	TRAV6D-7_CGCTCATAATAA_TRAJ39		TRBV17_CAGTAAGGGGCAGGACTATG_TRBJ2-7				BDC Tet+	TR1-like
P2136_N703-S503	TRAV9D-1_CGAGCTCTTACTAC_TRAJ7		TRBV20_GTGGTTGGGGGGGGCAGGATCAAA_TRBJ2-4				BDC Tet+	TR1-like
P2136_N705-S502	TRAV6-6_GGTGAAGGCTATG_TRAJ47	TRAV6-6_GGTGAGAACAAGG_TRAJ57					BDC Tet+	TR1-like
P2136_N705-S505	TRAV16D_DV11_AGAGAATATAGC_TRAJ33	TRAV5D-4_AAGTGCGGGCCAGG_TRAJ28	TRBV15_AGCAGACCGGGACAACAAGA_TRBJ2-5				BDC Tet+	TR1-like
P2136_N706-S502	TRAV3-1_CAGTGGCCCGGGT_TRAJ49						BDC Tet+	TFH-like
P2136_N706-S505	TRAV3-3_GTCAGCAACTA_TRAJ26	TRAV3-3_CAGTGAATTA_TRAJ23	TRBV15_AGCAGGCTCGACAGCTCCT_TRBJ2-7				BDC Tet+	TR1-like
P2136_N707-S503	TRAV12D-3_AGTGATAAAAATAC_TRAJ2		TRBV3_CCAGCGTCCGGGACTGGGACTAT_TRBJ2-1				BDC Tet+	TFH-like
P2136_N708-S502	TRAV3-3_CAGTGTCTACA_TRAJ7		TRBV5_CAAGATCACAATGGGGACTCC_TRBJ1-2	TRBV19_GCAGTCCCGGGGCAGGGGTAACAC_TRBJ2-4			BDC Tet+	TFH-like
P2136_N709-S503	TRAV13-4_DV7_TGAACACCAA_TRAJ27						BDC Tet+	TFH-like
P2136_N710-S502			TRBV13-1_AGTGAAGGGACAGACGGAAA_TRBJ1-3				BDC Tet+	TR1-like
P2136_N710-S503		TRAV10D_TGCAGGGGCAACA_TRAJ43	TRBV15_GCAGTAGACAGGGAAATTCCT_TRBJ1-6				BDC Tet+	TR1-like
P2136_N712-S502	TRAV6-3_AGGGATTATAGC_TRAJ33	TRAV6D-7_AGTGATGGACAAC_TRAJ43	TRBV2_CCAAGGACAGGGCCAAG_TRBJ2-5				BDC Tet+	TR1-like
P2136_N712-S503			TRBV13-1_TGATGCGGCAGGGACGAACTC_TRBJ1-2				BDC Tet+	TFH-like
P2136_N712-S505	TRAV16D_DV11_GAGAGCATATAACA_TRAJ27		TRBV15_AGCTTGGACAATAACCA_TRBJ2-5				BDC Tet+	TFH-like
P2149_N701-S502	TRAV3D-3_GTCAGAGACTA_TRAJ7		TRBV15_TTTAGACGGGAGCTCCT_TRBJ2-7				BDC Tet+	TR1-like
P2149_N701-S503			TRBV15_CAGCACGTTGGGGGGTGCA_TRBJ2-3				BDC Tet+	TFH-like
P2149_N701-S505	TRAV14D-3_DV8_CAAGTTCCTACA_TRAJ7		TRBV13-2_TGATGCACCCCGGACAAATTCTG_TRBJ1-3				BDC Tet+	TFH-like
P2149_N701-S507	TRAV16_CTATGAGGGGTTACGTTAC_TRAJ44	TRAV12-2_AGTGACCAGG_TRAJ28	TRBV1_GCAGATATCGATTCTG_TRBJ1-3				BDC Tet+	TR1-like
P2149_N703-S503	TRAV3-3_AGTCACCACCTATACA_TRAJ40		TRBV15_AGCAGACAGGCCGACAC_TRBJ2-5				BDC Tet+	TR1-like
P2149_N703-S504	TRAV16_GTGCTGGCGCCAA_TRAJ48		TRBV15_AGCAGGGGCGGTAACCA_TRBJ2-5				BDC Tet+	TFH-like
P2149_N703-S505	TRAV14D-1_GCAAGAGGGGATTAT_TRAJ32	TRAV8D-2_TACAGTCCGCTAAC_TRAJ52	TRBV3_GCAGCACCGACTGGGGGGGCGAACA_TRBJ2-7				BDC Tet+	TFH-like
P2149_N703-S508	TRAV3-1_CAGTGCTTCTTC_TRAJ22	TRAV6D-5_TGGGTCTATGGCT_TRAJ56					BDC Tet+	TFH-like
P2149_N704-S502	TRAV6-3_ATGAGTGGTCTTTATG_TRAJ32	TRAV20_CCAGGGAATAA_TRAJ39	TRBV3_CAGCTCGGACTTTTATGC_TRBJ2-1				BDC Tet+	TFH-like
P2149_N704-S503	TRAV3D-3_TCAGTTCCTATGTT_TRAJ38		TRBV15_TTTAGGACAACAAAA_TRBJ2-4				BDC Tet+	TFH-like
P2149_N704-S504	TRAV3D-3_AGTCACCTCCTACA_TRAJ7	TRAV6D-6_AGTGATCAACAT_TRAJ9	TRBV2_CAAGATTGGGACCAA_TRBJ2-5				BDC Tet+	TR1-like
P2149_N704-S507	TRAV5D-4_TGCAACGGATCAA_TRAJ57		TRBV13-2_AGCGGGAGACAGGACTCC_TRBJ1-2	TRBV4_CAGCTCGGGGGCGGAATTC_TRBJ1-6			BDC Tet+	TFH-like
P2149_N704-S517	TRAV5D-4_CAAGTTGGGACACG_TRAJ49			TRBV24_AGTCTAATGGGACAGGGCAACG_TRBJ1-4			BDC Tet+	TFH-like
P2149_N705-S502	TRAV14D-3_DV8_CAAGTACCTATG_TRAJ26		TRBV13-2_GGTGAGACAGGGGTCTCCT_TRBJ2-7				BDC Tet+	TR1-like
P2149_N705-S505	TRAV3-3_AGTCACCACTG_TRAJ52		TRBV13-2_CGGTGGTCAGGATTCG_TRBJ1-6				BDC Tet+	TR1-like
P2149_N705-S506	TRAV9-1_GAGCGCGTATGG_TRAJ48		TRBV13-2_GGTGAGACTGGGGTCTCCT_TRBJ2-7				BDC Tet+	TR1-like
P2149_N705-S507			TRBV13-2_GGTGACCCTCCGACTGGGGTCCAAG_TRBJ2-5				BDC Tet+	TFH-like
P2149_N705-S508	TRAV16_CTATGAGAGAGGACT_TRAJ7		TRBV15_AGCAGAACAGGGTCCCAAG_TRBJ2-5				BDC Tet+	TFH-like
P2149_N706-S502	TRAV16_GTGCTTCCTCCAAC_TRAJ48		TRBV15_AGCAGGCTGGGTAACCA_TRBJ2-5				BDC Tet+	TFH-like
P2149_N706-S504	TRAV6D-7_TCTGACCAAC_TRAJ48		TRBV13-1_GCAGTCAAACTGGGGTCGCTGGGGCAGA_TRBJ2-3				BDC Tet+	TFH-like
P2149_N706-S505	TRAV3-3_GTCAGCCCCTACA_TRAJ7		TRBV2_CAGGACTGGGACTAT_TRBJ2-1	TRBV12-2_CTCTCGTGGGGGGGACCTAT_TRBJ2-7			BDC Tet+	TFH-like
P2149_N706-S506		TRAV3D-3_GTCAGCTGCCTAAT_TRAJ21	TRBV31_CTGGAAAACAGGGGGCGGGGGCGACACA_TRBJ1-1				BDC Tet+	TFH-like
P2149_N706-S507	TRAV12D-2_AGTGATCTGGACATG_TRAJ9		TRBV31_CTGGACCTGGGGGGCTCAAGA_TRBJ2-5				BDC Tet+	TR1-like
P2149_N706-S508	TRAV7D-5_TGAGCCCGAACA_TRAJ49						BDC Tet+	TFH-like
P2149_N707-S504	TRAV6D-6_AGTGAGGACT_TRAJ7	TRAV5D-4_CTGCACAGGA_TRAJ6					BDC Tet+	TFH-like
P2149_N707-S505	TRAV3D-3_CAGTGCCCCAGGA_TRAJ40	TRAV6D-7_CGCTCCTACGTTAA_TRAJ40	TRBV29_AGTTTCCAAGACACA_TRBJ1-1				BDC Tet+	TR1-like
P2149_N707-S506		TRAV12-2_AGTGATCGATGGAG_TRAJ52					BDC Tet+	TFH-like
P2149_N707-S507	TRAV14D-3_DV8_AAGTGGATACAG_TRAJ7		TRBV13-2_GGTGAGACTGGGGGCTATG_TRBJ2-7				BDC Tet+	TR1-like
P2149_N707-S508		TRAV12-1_TTTGACCCCTATG_TRAJ47					BDC Tet+	TFH-like
P2149_N708-S502			TRBV5_CAAGATTTGGGACTCCCGTATGC_TRBJ2-1				BDC Tet+	TR1-like
P2149_N708-S506	TRAV6-6_CTGGGCTACTAT_TRAJ48		TRBV31_GAGTCCGGGACTGGGGGGTAACT_TRBJ2-1				BDC Tet+	TFH-like
P2149_N708-S517			TRBV15_AGCAGACTGGGTAGTCA_TRBJ2-4				BDC Tet+	TFH-like
P2149_N709-S503			TRBV13-2_AGCGGGGGACAGGGGGAAGAC_TRBJ2-5				BDC Tet+	TR1-like
P2149_N709-S505	TRAV5-1_CAAGTCGGACT_TRAJ12			TRBV13-3_AGTGAGACAGCTATG_TRBJ2-7			BDC Tet+	TR1-like
P2149_N709-S506	TRAV13D-4_GGAACGCAGCTACA_TRAJ7		TRBV15_AGCAGACTGGGGAACCA_TRBJ2-5				BDC Tet+	TFH-like
P2149_N709-S507	TRAV8-2_AAATGCCAAC_TRAJ48						BDC Tet+	TFH-like
P2149_N709-S517	TRAV16_CTATGAGAGGATATAACA_TRAJ27	TRAV3-3_TCAGTCACAA_TRAJ30	TRBV15_AGCAGACTGGGGAGTCA_TRBJ2-4				BDC Tet+	TFH-like
P2149_N710-S504			TRBV3_AGCAGTTCTGACAGGTATGC_TRBJ2-1				BDC Tet+	TFH-like
P2149_N710-S505	TRAV6-5_CTGAGGGGCTACA_TRAJ7		TRBV1_CAGTGGGGGACAGGACTCCT_TRBJ2-7	TRBV13-1_CAGTGCAAGGCGGACAAC_TRBJ1-5			BDC Tet+	TFH-like
P2149_N710-S506	TRAV6-3_AGAGATCGGGCAGGC_TRAJ37						BDC Tet+	TFH-like
P2149_N710-S507	TRAV14D-1_CAGCAGGAACAG_TRAJ37		TRBV31_AGTCTAGGGAGGGACACC_TRBJ2-2				BDC Tet+	TFH-like
P2149_N710-S508	TRAV6-6_GTGCTTTCCGCCTTTATAGC_TRAJ33		TRBV2_CAGCCCGGGACAGGGCCAAG_TRBJ2-5				BDC Tet+	TFH-like
P2149_N710-S517	TRAV16D_DV11_GAGAGTTTATAAT_TRAJ39	TRAV13-4_DV7_TGCTACTTCACGG_TRAJ49	TRBV15_AGCAGACTGGGTAACCA_TRBJ2-5				BDC Tet+	TR1-like
P2149_N711-S504	TRAV6D-7_CTCTGTCGGACT_TRAJ7		TRBV3_AGCTTGACTGGGGTTTCTAGTGC_TRBJ2-3				BDC Tet+	TFH-like
P2149_N711-S505	TRAV7D-4_GAGCATGAGGGAGGT_TRAJ18	TRAV7-3_AGTGAAAAGAGGACTAT_TRAJ47	TRBV14_GTTTCCTGGGGGGACAAGA_TRBJ2-5				BDC Tet+	TR1-like
P2149_N711-S506	TRAV3D-3_TCAGTACTTACACC_TRAJ27	TRAV14-1_TGCAGTAGGCCTAC_TRAJ15	TRBV1_GCAGATAATCGGGAGGGGGCTGA_TRBJ2-1				BDC Tet+	TFH-like
P2149_N711-S507	TRAV3-3_AGTCAAAACATATGG_TRAJ48		TRBV13-2_CGGTGGCGGGACAGACCAA_TRBJ2-5				BDC Tet+	TFH-like
P2149_N712-S502	TRAV6D-6_AGTGATTATTAT_TRAJ23		TRBV13-2_TGATGTGGGTGCAAAC_TRBJ1-1				BDC Tet+	TFH-like
P2149_N712-S503			TRBV3_CAGCTCGGACATCTATG_TRBJ2-1				BDC Tet+	TR1-like
P2149_N712-S505	TRAV9N-3_GTGAGGTATTAT_TRAJ23	TRAV15D-2_DV6D-2_CGGAAGCCCAGTG_TRAJ17	TRBV15_TTTAGATGGCTCCT_TRBJ2-7				BDC Tet+	TFH-like
P2149_N712-S506	TRAV3-3_CAGTCGCCAA_TRAJ48	TRAV13-3_CTATGGAACCGGGGCTA_TRAJ56	TRBV13-2_TGATGTGGGACCGCCCTCCG_TRBJ1-2				BDC Tet+	TFH-like
P2149_N712-S508	TRAV6-6_TGGGTAACTA_TRAJ48		TRBV31_TGGAGGTGGGGGGCCCAAG_TRBJ2-5				BDC Tet+	TFH-like
P2149_N712-S517	TRAV7-4_CTAGTTCCTATG_TRAJ47		TRBV13-2_TGATGTACAAATTTCC_TRBJ1-4				BDC Tet+	TR1-like
