# Supplementary material for: A T follicular helper cell origin for T regulatory type 1 cells
Source: Cell Mol Immunol. 2023 Mar 27;20(5):489–511. doi: 10.1038/s41423-023-00989-z (PMC10202951; doi:10.1038/s41423-023-00989-z)
Supplement: Supplementary file 16 — Database 15 [file 41423_2023_989_MOESM16_ESM.xlsx]

## Sheet: Sheet1
cell_name	A_productive	A_unproductive	B_productive	B_unproductive	clonal_group	group_size	sample_type	Cluster
HK53TBBXY-5-IDT-DUI-NXT-104	TRAV12D-2_GAGTGGGGTTAGCA_TRAJ31				0.0	2.0	Fla462 Tet+	TR1-like
HK53TBBXY-5-IDT-DUI-NXT-137	TRAV12D-2_GAGTGGGGTTAGCA_TRAJ31				0.0	2.0	Fla462 Tet+	TFH-like
HK53TBBXY-5-IDT-DUI-NXT-109			TRBV19_AGTATCCTGGAAGACACC_TRBJ2-4		1.0	2.0	Fla462 Tet+	TR1-like
HK53TBBXY-5-IDT-DUI-NXT-126			TRBV19_AGTATCCTGGAAGACACC_TRBJ2-4	TRBV24_AGCAGCCCGACTGGGGGGGCTAGTCA_TRBJ2-4	1.0	2.0	Fla462 Tet+	TFH-like
HK53TBBXY-5-IDT-DUI-NXT-102	TRAV7-4_CTAGTAATAG_TRAJ31		TRBV1_AGTGCCCCGGGACTAAGCTCCT_TRBJ2-7		10.0	5.0	Fla462 Tet+	TFH-like
HK53TBBXY-5-IDT-DUI-NXT-113	TRAV7-4_CTAGTAATAG_TRAJ31		TRBV1_AGTGCCCCGGGACTAAGCTCCT_TRBJ2-7		10.0	5.0	Fla462 Tet+	TFH-like
HK53TBBXY-5-IDT-DUI-NXT-114	TRAV7-4_CTAGTAATAG_TRAJ31		TRBV1_AGTGCCCCGGGACTAAGCTCCT_TRBJ2-7		10.0	5.0	Fla462 Tet+	TR1-like
HK53TBBXY-5-IDT-DUI-NXT-148			TRBV1_AGTGCCCCGGGACTAAGCTCCT_TRBJ2-7		10.0	5.0	Fla462 Tet+	TR1-like
HK53TBBXY-5-IDT-DUI-NXT-154	TRAV7-4_CTAGTAATAG_TRAJ31	TRAV12D-2_CTTTGGTTCACAA_TRAJ30			10.0	5.0	Fla462 Tet+	TFH-like
H37L7DSX2-IDT-DUI-NXT-311			TRBV5_CAAGACTGGGGGGGCGATGCT_TRBJ2-1		12.0	3.0	Fla501 Tet+	TR1-like
H37L7DSX2-IDT-DUI-NXT-369			TRBV5_CAAGACTGGGGGGGCGATGCT_TRBJ2-1		12.0	3.0	Fla501 Tet+	TFH-like
H3CFLDSX2-IDT-DUI-NXT-212			TRBV5_CAAGACTGGGGGGGCGATGCT_TRBJ2-1		12.0	3.0	Fla501 Tet+	TFH-like
H37L7DSX2-IDT-DUI-NXT-310			TRBV13-1_AGCAGGACCGGGACTGGGGGCTTATCTAGTGC_TRBJ2-3		13.0	11.0	Fla501 Tet+	TFH-like
H37L7DSX2-IDT-DUI-NXT-314	TRAV3D-3_GTCAGGCCTCTAC_TRAJ28	TRAV13D-1_GTGCTTTGGAAGACCAG_TRAJ28	TRBV13-2_GCGGTTCCAGGGGGGACACA_TRBJ1-1		13.0	11.0	Fla501 Tet+	TFH-like
H37L7DSX2-IDT-DUI-NXT-373	TRAV3D-3_GTCAGGCCTCTAC_TRAJ28	TRAV13D-1_GTGCTTTGGAAGACCAG_TRAJ28	TRBV13-2_GCGGTTCCAGGGGGGACACA_TRBJ1-1		13.0	11.0	Fla501 Tet+	TFH-like
H3CFLDSX2-IDT-DUI-NXT-201		TRAV13D-1_GTGCTTTGGAAGACCAG_TRAJ28	TRBV13-2_GCGGTTCCAGGGGGGACACA_TRBJ1-1		13.0	11.0	Fla501 Tet+	TFH-like
H3CFLDSX2-IDT-DUI-NXT-213	TRAV3D-3_GTCAGGCCTCTAC_TRAJ28				13.0	11.0	Fla501 Tet+	TR1-like
H3CFLDSX2-IDT-DUI-NXT-228	TRAV3D-3_GTCAGGCCTCTAC_TRAJ28	TRAV13D-1_GTGCTTTGGAAGACCAG_TRAJ28			13.0	11.0	Fla501 Tet+	TR1-like
H3CFLDSX2-IDT-DUI-NXT-259		TRAV13D-1_GTGCTTTGGAAGACCAG_TRAJ28	TRBV13-2_GCGGTTCCAGGGGGGACACA_TRBJ1-1		13.0	11.0	Fla501 Tet+	TFH-like
H3CFLDSX2-IDT-DUI-NXT-276	TRAV3D-3_GTCAGGCCTCTAC_TRAJ28		TRBV13-1_AGCAGGACCGGGACTGGGGGCTTATCTAGTGC_TRBJ2-3		13.0	11.0	Fla501 Tet+	TFH-like
H3CFLDSX2-IDT-DUI-NXT-279	TRAV3D-3_GTCAGGCCTCTAC_TRAJ28				13.0	11.0	Fla501 Tet+	TFH-like
H7YCTDSX2-IDT-DUI-NXT-165	TRAV3D-3_GTCAGGCCTCTAC_TRAJ28	TRAV13D-1_GTGCTTTGGAAGACCAG_TRAJ28	TRBV13-1_AGCAGGACCGGGACTGGGGGCTTATCTAGTGC_TRBJ2-3		13.0	11.0	Tet_neg	TFH-like
H3CFLDSX2-IDT-DUI-NXT-219	TRAV13-4_DV7_GCTATGGTCGCCACTG_TRAJ52				14.0	5.0	Fla501 Tet+	TR1-like
H3CFLDSX2-IDT-DUI-NXT-243	TRAV13-4_DV7_GCTATGGTCGCCACTG_TRAJ52	TRAV9D-4_GAGCGCTCGGAACAGA_TRAJ45			14.0	5.0	Fla501 Tet+	TR1-like
H3CFLDSX2-IDT-DUI-NXT-287	TRAV13-4_DV7_GCTATGGTCGCCACTG_TRAJ52				14.0	5.0	Fla501 Tet+	TR1-like
H7YCTDSX2-IDT-DUI-NXT-124	TRAV12D-2_TGAGTCCCCTATCTT_TRAJ22				15.0	2.0	Tet_neg	TR1-like
H7YCTDSX2-IDT-DUI-NXT-147	TRAV12D-2_TGAGTCCCCTATCTT_TRAJ22				15.0	2.0	Tet_neg	TFH-like
H3CFLDSX2-IDT-DUI-NXT-214	TRAV6-3_TGAGATCGAATA_TRAJ45				16.0	3.0	Fla501 Tet+	TFH-like
H3CFLDSX2-IDT-DUI-NXT-231	TRAV6-3_TGAGATCGAATA_TRAJ45				16.0	3.0	Fla501 Tet+	TFH-like
H3CFLDSX2-IDT-DUI-NXT-250	TRAV6-3_TGAGATCGAATA_TRAJ45				16.0	3.0	Fla501 Tet+	TR1-like
H37L7DSX2-IDT-DUI-NXT-306	TRAV14-1_AAGTGCGCGGACT_TRAJ12				17.0	5.0	Fla501 Tet+	TR1-like
H37L7DSX2-IDT-DUI-NXT-315	TRAV6-5_TCTGACCTTTTATG_TRAJ32				17.0	5.0	Fla501 Tet+	TFH-like
H3CFLDSX2-IDT-DUI-NXT-204	TRAV6-5_TCTGACCTTTTATG_TRAJ32		TRBV19_CAGCACACAGGGGGCCGACACA_TRBJ1-1		17.0	5.0	Fla501 Tet+	TFH-like
H7YCTDSX2-IDT-DUI-NXT-103	TRAV14-1_AAGTGCGCGGACT_TRAJ12		TRBV19_CAGCACACAGGGGGCCGACACA_TRBJ1-1	TRBV24_CAGTCCCCGACAGGGTACACC_TRBJ2-2	17.0	5.0	Tet_neg	TFH-like
H7YCTDSX2-IDT-DUI-NXT-174	TRAV14-1_AAGTGCGCGGACT_TRAJ12				17.0	5.0	Tet_neg	TFH-like
HK53TBBXY-5-IDT-DUI-NXT-128	TRAV12D-2_GAGTGGAGGA_TRAJ42		TRBV12-2_CTCTCCGGGACCGTGGTCCAA_TRBJ1-4		18.0	3.0	Fla462 Tet+	TR1-like
HK53TBBXY-5-IDT-DUI-NXT-133			TRBV12-2_CTCTCCGGGACCGTGGTCCAA_TRBJ1-4		18.0	3.0	Fla462 Tet+	TFH-like
HK53TBBXY-5-IDT-DUI-NXT-142	TRAV12D-2_GAGTGGAGGA_TRAJ42	TRAV12D-2_TTTGACTCACTAATA_TRAJ39	TRBV12-2_CTCTCCGGGACCGTGGTCCAA_TRBJ1-4		18.0	3.0	Fla462 Tet+	TR1-like
H37L7DSX2-IDT-DUI-NXT-325		TRAV14-2_AAGTGTAGGATA_TRAJ33	TRBV5_CAAGACTGGGGAGCCTAT_TRBJ2-7		19.0	8.0	Fla501 Tet+	TR1-like
H37L7DSX2-IDT-DUI-NXT-337		TRAV14-2_AAGTGTAGGATA_TRAJ33	TRBV19_GCAGTTCACAAAATAAT_TRBJ1-6		19.0	8.0	Fla501 Tet+	TFH-like
H37L7DSX2-IDT-DUI-NXT-357			TRBV19_GCAGTTCACAAAATAAT_TRBJ1-6		19.0	8.0	Fla501 Tet+	TR1-like
H3CFLDSX2-IDT-DUI-NXT-285	TRAV9N-2_GAGCGCGGGGTATAA_TRAJ23		TRBV19_GCAGTTCACAAAATAAT_TRBJ1-6		19.0	8.0	Fla501 Tet+	TR1-like
H7YCTDSX2-IDT-DUI-NXT-115			TRBV5_CAAGACTGGGGAGCCTAT_TRBJ2-7		19.0	8.0	Tet_neg	TFH-like
H7YCTDSX2-IDT-DUI-NXT-117		TRAV9D-4_GAGCGCGGGGTATAA_TRAJ23	TRBV19_GCAGTTCACAAAATAAT_TRBJ1-6		19.0	8.0	Tet_neg	TFH-like
HK53TBBXY-5-IDT-DUI-NXT-158	TRAV6-3_ATGAGGGGGAATA_TRAJ45			TRBV17_TAGAGGCTGGGGGGCCTCTATG_TRBJ2-7	20.0	2.0	Fla462 Tet+	TFH-like
H37L7DSX2-IDT-DUI-NXT-358	TRAV6-1_GGCTGCAACT_TRAJ16				21.0	6.0	Fla501 Tet+	TFH-like
H37L7DSX2-IDT-DUI-NXT-364			TRBV13-2_CGGTGGGACAGGGGACTCC_TRBJ1-2		21.0	6.0	Fla501 Tet+	TFH-like
H37L7DSX2-IDT-DUI-NXT-378	TRAV6-1_GGCTGCAACT_TRAJ16	TRAV12-3_TCTGAATCGACAACTGCCAG_TRAJ24	TRBV13-2_CGGTGGGACAGGGGACTCC_TRBJ1-2		21.0	6.0	Fla501 Tet+	TFH-like
H3CFLDSX2-IDT-DUI-NXT-220			TRBV13-2_CGGTGGGACAGGGGACTCC_TRBJ1-2		21.0	6.0	Fla501 Tet+	TFH-like
H7YCTDSX2-IDT-DUI-NXT-149			TRBV13-2_CGGTGGGACAGGGGACTCC_TRBJ1-2		21.0	6.0	Tet_neg	TFH-like
H7YCTDSX2-IDT-DUI-NXT-175			TRBV13-2_CGGTGGGACAGGGGACTCC_TRBJ1-2		21.0	6.0	Tet_neg	TR1-like
H37L7DSX2-IDT-DUI-NXT-298	TRAV12D-2_TGAGTCCGTCATCT_TRAJ22	TRAV7N-4_TGAGCGGCTAAT_TRAJ21	TRBV4_CAGCTCTAGTGC_TRBJ2-3		22.0	5.0	Fla501 Tet+	TR1-like
H37L7DSX2-IDT-DUI-NXT-339			TRBV4_CAGCTCTAGTGC_TRBJ2-3		22.0	5.0	Fla501 Tet+	TR1-like
H37L7DSX2-IDT-DUI-NXT-377			TRBV4_CAGCTCTAGTGC_TRBJ2-3		22.0	5.0	Fla501 Tet+	TFH-like
H3CFLDSX2-IDT-DUI-NXT-251			TRBV4_CAGCTCTAGTGC_TRBJ2-3		22.0	5.0	Fla501 Tet+	TR1-like
H7YCTDSX2-IDT-DUI-NXT-166			TRBV4_CAGCTCTAGTGC_TRBJ2-3		22.0	5.0	Tet_neg	TR1-like
H7YCTDSX2-IDT-DUI-NXT-144		TRAV7-4_GAGCATGGGTAGCA_TRAJ31	TRBV13-1_CAGCACCTCAGGGGGCTGGGCTGA_TRBJ2-1	TRBV29_CAGTTCCCCGACAGGGCGAATGCAG_TRBJ2-3	23.0	2.0	Tet_neg	TFH-like
H37L7DSX2-IDT-DUI-NXT-299	TRAV6-1_CTGGGCCCTGCAAAT_TRAJ13			TRBV13-2_AGCGGCCAACCA_TRBJ2-5	24.0	2.0	Fla501 Tet+	TFH-like
H7YCTDSX2-IDT-DUI-NXT-186			TRBV20_AGGGATCTGGACTGGGGGTATGA_TRBJ2-7	TRBV13-2_AGCGGCCAACCA_TRBJ2-5	24.0	2.0	Tet_neg	TFH-like
HK53TBBXY-5-IDT-DUI-NXT-116	TRAV17_ACTGGGCAACAC_TRAJ52		TRBV4_CAGCTGGGCTAGCTCCT_TRBJ2-7		26.0	3.0	Fla462 Tet+	TFH-like
HK53TBBXY-5-IDT-DUI-NXT-130	TRAV17_ACTGGGCAACAC_TRAJ52				26.0	3.0	Fla462 Tet+	TFH-like
HK53TBBXY-5-IDT-DUI-NXT-151	TRAV17_ACTGGGCAACAC_TRAJ52		TRBV4_CAGCTGGGCTAGCTCCT_TRBJ2-7		26.0	3.0	Fla462 Tet+	TFH-like
H37L7DSX2-IDT-DUI-NXT-326			TRBV5_CAGGACTGGGGGGGCTATG_TRBJ2-7		29.0	2.0	Fla501 Tet+	TFH-like
H7YCTDSX2-IDT-DUI-NXT-134	TRAV6-3_AGAGATAATAC_TRAJ45		TRBV5_CAGGACTGGGGGGGCTATG_TRBJ2-7	TRBV13-3_AGTGACTGTTAACCA_TRBJ2-5	29.0	2.0	Tet_neg	TR1-like
HK53TBBXY-5-IDT-DUI-NXT-120	TRAV10_GCAGCCCCTGACT_TRAJ11	TRAV14D-3_DV8_GCAAGGGCAACA_TRAJ9	TRBV13-1_CAGCAAGGACGGGGGAGAAA_TRBJ2-3		3.0	3.0	Fla462 Tet+	TR1-like
HK53TBBXY-5-IDT-DUI-NXT-147	TRAV10_GCAGCCCCTGACT_TRAJ11		TRBV13-1_CAGCAAGGACGGGGGAGAAA_TRBJ2-3		3.0	3.0	Fla462 Tet+	TR1-like
HK53TBBXY-5-IDT-DUI-NXT-156	TRAV10_GCAGCCCCTGACT_TRAJ11	TRAV14D-3_DV8_GCAAGGGCAACA_TRAJ9	TRBV13-1_CAGCAAGGACGGGGGAGAAA_TRBJ2-3		3.0	3.0	Fla462 Tet+	TFH-like
H37L7DSX2-IDT-DUI-NXT-319	TRAV6-3_GAGAGCTAATAC_TRAJ45				30.0	2.0	Fla501 Tet+	TFH-like
H7YCTDSX2-IDT-DUI-NXT-101	TRAV6-3_GAGAGCTAATAC_TRAJ45				30.0	2.0	Tet_neg	TR1-like
HK53TBBXY-5-IDT-DUI-NXT-110	TRAV14-2_GCAAGAGGTACAG_TRAJ45				31.0	2.0	Fla462 Tet+	TR1-like
HK53TBBXY-5-IDT-DUI-NXT-161	TRAV14-2_GCAAGAGGTACAG_TRAJ45				31.0	2.0	Fla462 Tet+	TR1-like
H37L7DSX2-IDT-DUI-NXT-307	TRAV12D-2_AGTGAGGCATCT_TRAJ22				32.0	2.0	Fla501 Tet+	TR1-like
H7YCTDSX2-IDT-DUI-NXT-185	TRAV12-1_AGTGAGGCATCT_TRAJ22	TRAV3D-3_CAGTGCGAATATGG_TRAJ32	TRBV4_AGCTACAGTGC_TRBJ2-3	TRBV31_AGTCTAGGGACAGGGGCAACG_TRBJ1-4	32.0	2.0	Tet_neg	TR1-like
H3CFLDSX2-IDT-DUI-NXT-247			TRBV4_AGCTACGCAAAC_TRBJ1-2		33.0	2.0	Fla501 Tet+	TFH-like
H7YCTDSX2-IDT-DUI-NXT-113		TRAV6-5_AGTGATCCCCTATCTT_TRAJ31	TRBV4_AGCTACGCAAAC_TRBJ1-2	TRBV14_GTGCCGCAACCGGATTCCA_TRBJ1-4	33.0	2.0	Tet_neg	TFH-like
H37L7DSX2-IDT-DUI-NXT-342	TRAV7-6_GTGAGCATGTGGAGCAA_TRAJ31				34.0	3.0	Fla501 Tet+	TR1-like
H37L7DSX2-IDT-DUI-NXT-371	TRAV7-6_GTGAGCATGTGGAGCAA_TRAJ31				34.0	3.0	Fla501 Tet+	TFH-like
H7YCTDSX2-IDT-DUI-NXT-157	TRAV7-6_GTGAGCATGTGGAGCAA_TRAJ31				34.0	3.0	Tet_neg	TR1-like
H37L7DSX2-IDT-DUI-NXT-340	TRAV7-4_GCTAGAAACAC_TRAJ52	TRAV8D-2_TGTGCCCTTCGGGT_TRAJ49	TRBV4_AGCTACGCAGCCTCCT_TRBJ2-7	TRBV4_CTAAGTGGGACAGGGTTTCTG_TRBJ1-3	35.0	4.0	Fla501 Tet+	TFH-like
H3CFLDSX2-IDT-DUI-NXT-284			TRBV4_AGCTACGCAGCCTCCT_TRBJ2-7		35.0	4.0	Fla501 Tet+	TR1-like
H37L7DSX2-IDT-DUI-NXT-324	TRAV12-3_GTGCTCCTTCTAGCAACA_TRAJ9		TRBV13-2_TGATGCAAGTGGGACGTTGAATTCTG_TRBJ1-3		36.0	2.0	Fla501 Tet+	TFH-like
H7YCTDSX2-IDT-DUI-NXT-136	TRAV12-3_GTGCTCCTTCTAGCAACA_TRAJ9				36.0	2.0	Tet_neg	TR1-like
H37L7DSX2-IDT-DUI-NXT-317			TRBV5_CAGCCGGGACTGGGGGCAAGA_TRBJ2-5		37.0	2.0	Fla501 Tet+	TFH-like
H7YCTDSX2-IDT-DUI-NXT-177	TRAV3D-3_AGTCACCCCAGGCT_TRAJ12		TRBV5_CAGCCGGGACTGGGGGCAAGA_TRBJ2-5		37.0	2.0	Tet_neg	TFH-like
H3CFLDSX2-IDT-DUI-NXT-200	TRAV14-1_CAGCATGGGCATCTTC_TRAJ34				38.0	2.0	Fla501 Tet+	TFH-like
H3CFLDSX2-IDT-DUI-NXT-208	TRAV14-1_CAGCATGGGCATCTTC_TRAJ34				38.0	2.0	Fla501 Tet+	TFH-like
HK53TBBXY-5-IDT-DUI-NXT-157		TRAV12D-2_TTGAGGTTAGAG_TRAJ18	TRBV5_AGCCACGGGACTGGGGGTCAAGA_TRBJ2-5		39.0	2.0	Fla462 Tet+	TFH-like
HK53TBBXY-5-IDT-DUI-NXT-105			TRBV20_AGGGATCTGGATTGGGGCTACACC_TRBJ2-2		4.0	10.0	Fla462 Tet+	TFH-like
HK53TBBXY-5-IDT-DUI-NXT-119	TRAV12D-1_AGTGAGAATAA_TRAJ39		TRBV20_AGGGATCTGGATTGGGGCTACACC_TRBJ2-2		4.0	10.0	Fla462 Tet+	TFH-like
HK53TBBXY-5-IDT-DUI-NXT-121	TRAV12D-1_AGTGAGAATAA_TRAJ39	TRAV13D-1_GTGCTTTGGCCCTATAATG_TRAJ38		TRBV12-1_GCCAGTCCGGGACAATGCAAAC_TRBJ2-2	4.0	10.0	Fla462 Tet+	TR1-like
HK53TBBXY-5-IDT-DUI-NXT-125	TRAV12D-1_AGTGAGAATAA_TRAJ39				4.0	10.0	Fla462 Tet+	TR1-like
HK53TBBXY-5-IDT-DUI-NXT-134	TRAV12D-1_AGTGAGAATAA_TRAJ39				4.0	10.0	Fla462 Tet+	TR1-like
HK53TBBXY-5-IDT-DUI-NXT-149	TRAV12D-1_AGTGAGAATAA_TRAJ39		TRBV20_AGGGATCTGGATTGGGGCTACACC_TRBJ2-2		4.0	10.0	Fla462 Tet+	TR1-like
HK53TBBXY-5-IDT-DUI-NXT-153	TRAV12D-1_AGTGAGAATAA_TRAJ39				4.0	10.0	Fla462 Tet+	TFH-like
HK53TBBXY-5-IDT-DUI-NXT-166	TRAV12D-1_AGTGAGAATAA_TRAJ39			TRBV12-1_GCCAGTCCGGGACAATGCAAAC_TRBJ2-2	4.0	10.0	Fla462 Tet+	TR1-like
HK53TBBXY-5-IDT-DUI-NXT-112	TRAV14-1_GCAAGGGGCACTG_TRAJ52				40.0	3.0	Fla462 Tet+	TR1-like
HK53TBBXY-5-IDT-DUI-NXT-118			TRBV4_CAGCTGGGGGGCCCCAGACA_TRBJ2-5		40.0	3.0	Fla462 Tet+	TR1-like
HK53TBBXY-5-IDT-DUI-NXT-139	TRAV21_DV12_AGTAGTAGGGGAAGG_TRAJ45		TRBV4_CAGCTGGGGGGCCCCAGACA_TRBJ2-5		40.0	3.0	Fla462 Tet+	TFH-like
H7YCTDSX2-IDT-DUI-NXT-111	TRAV7-4_GCTAGAGGGACTGG_TRAJ52	TRAV14D-3_DV8_GCAGCCATCCTATG_TRAJ48	TRBV4_CAGCTGGGCAGCCAAC_TRBJ1-4		41.0	4.0	Tet_neg	TFH-like
H7YCTDSX2-IDT-DUI-NXT-159	TRAV7-4_GCTAGAGGGACTGG_TRAJ52	TRAV14D-3_DV8_GCAGCCATCCTATG_TRAJ48	TRBV4_CAGCTGGGCAGCCAAC_TRBJ1-4		41.0	4.0	Tet_neg	TR1-like
H7YCTDSX2-IDT-DUI-NXT-100	TRAV12D-2_TTGAGCCCCTCATCT_TRAJ22	TRAV6D-7_GGTGATGGACACC_TRAJ27			42.0	3.0	Tet_neg	TR1-like
H7YCTDSX2-IDT-DUI-NXT-162	TRAV12D-2_TTGAGCCCCTCATCT_TRAJ22				42.0	3.0	Tet_neg	TR1-like
H37L7DSX2-IDT-DUI-NXT-290	TRAV6-1_TCTGGCCGCAAC_TRAJ16		TRBV5_CAAGATTGGGGACAAGA_TRBJ2-5		43.0	2.0	Fla501 Tet+	TFH-like
H3CFLDSX2-IDT-DUI-NXT-239	TRAV6-1_TCTGGCCGCAAC_TRAJ16				43.0	2.0	Fla501 Tet+	TR1-like
H37L7DSX2-IDT-DUI-NXT-320	TRAV9D-3_TGAGCGGGGACAAC_TRAJ43				44.0	3.0	Fla501 Tet+	TR1-like
H37L7DSX2-IDT-DUI-NXT-365	TRAV9D-3_TGAGCGGGGACAAC_TRAJ43				44.0	3.0	Fla501 Tet+	TR1-like
H7YCTDSX2-IDT-DUI-NXT-182	TRAV9D-3_TGAGCGGGGACAAC_TRAJ43	TRAV12D-2_GAGCCGCTTCC_TRAJ34	TRBV19_AGCAGGCGACAAGCAAAC_TRBJ2-2		44.0	3.0	Tet_neg	TR1-like
H37L7DSX2-IDT-DUI-NXT-356	TRAV6-3_ATGAGGTCCAATAC_TRAJ45		TRBV5_CAAGACTGGGGTCAAGA_TRBJ2-5		5.0	2.0	Fla501 Tet+	TFH-like
H3CFLDSX2-IDT-DUI-NXT-269	TRAV6-3_ATGAGGTCCAATAC_TRAJ45				5.0	2.0	Fla501 Tet+	TFH-like
H37L7DSX2-IDT-DUI-NXT-351	TRAV6-3_GAGAGCCAATAC_TRAJ45		TRBV5_CAGCCGGGACTGGGGGGGCTATG_TRBJ2-7	TRBV15_AGCAGCACCGGGACAGGACCAAC_TRBJ1-4	6.0	8.0	Fla501 Tet+	TFH-like
H3CFLDSX2-IDT-DUI-NXT-241	TRAV6-3_GAGAGCCAATAC_TRAJ45				6.0	8.0	Fla501 Tet+	TFH-like
H3CFLDSX2-IDT-DUI-NXT-262			TRBV5_CAGCCGGGACTGGGGGGGCTATG_TRBJ2-7		6.0	8.0	Fla501 Tet+	TFH-like
H3CFLDSX2-IDT-DUI-NXT-272			TRBV5_CAGCCGGGACTGGGGGGGCTATG_TRBJ2-7		6.0	8.0	Fla501 Tet+	TR1-like
H7YCTDSX2-IDT-DUI-NXT-120			TRBV5_CAGCCGGGACTGGGGGGGCTATG_TRBJ2-7		6.0	8.0	Tet_neg	TR1-like
H7YCTDSX2-IDT-DUI-NXT-152	TRAV6-3_GAGAGCCAATAC_TRAJ45		TRBV5_CAGCCGGGACTGGGGGGGCTATG_TRBJ2-7	TRBV15_AGCAGCACCGGGACAGGACCAAC_TRBJ1-4	6.0	8.0	Tet_neg	TFH-like
H7YCTDSX2-IDT-DUI-NXT-156			TRBV5_CAGCCGGGACTGGGGGGGCTATG_TRBJ2-7		6.0	8.0	Tet_neg	TFH-like
H7YCTDSX2-IDT-DUI-NXT-179	TRAV6-3_GAGAGCCAATAC_TRAJ45		TRBV5_CAGCCGGGACTGGGGGGGCTATG_TRBJ2-7		6.0	8.0	Tet_neg	TR1-like
H37L7DSX2-IDT-DUI-NXT-381		TRAV5D-4_CAAGTCAAACAA_TRAJ43	TRBV15_GCAGTCGACAAGCAAAC_TRBJ1-1		7.0	2.0	Fla501 Tet+	TFH-like
H7YCTDSX2-IDT-DUI-NXT-109			TRBV15_GCAGTCGACAAGCAAAC_TRBJ1-1		7.0	2.0	Tet_neg	TR1-like
H37L7DSX2-IDT-DUI-NXT-305	TRAV12D-2_TTGAGAAGAACTT_TRAJ16		TRBV5_CAAGACCCCGGGACAGGGAATTCTG_TRBJ1-3	TRBV5_GGAATCCAAGACCCCGGGACAGGGAATTCTG_TRBJ1-3	8.0	7.0	Fla501 Tet+	TR1-like
H3CFLDSX2-IDT-DUI-NXT-240			TRBV5_CAAGACCCCGGGACAGGGAATTCTG_TRBJ1-3		8.0	7.0	Fla501 Tet+	TR1-like
H3CFLDSX2-IDT-DUI-NXT-260	TRAV12D-2_TTGAGAAGAACTT_TRAJ16				8.0	7.0	Fla501 Tet+	TR1-like
H3CFLDSX2-IDT-DUI-NXT-265	TRAV12D-2_TTGAGAAGAACTT_TRAJ16		TRBV5_CAAGACCCCGGGACAGGGAATTCTG_TRBJ1-3	TRBV24_GCAGTGGACAGAACTAGTGC_TRBJ2-3	8.0	7.0	Fla501 Tet+	TR1-like
H7YCTDSX2-IDT-DUI-NXT-133	TRAV12D-2_TTGAGAAGAACTT_TRAJ16		TRBV5_CAAGACCCCGGGACAGGGAATTCTG_TRBJ1-3	TRBV24_GCAGTGGACAGAACTAGTGC_TRBJ2-3	8.0	7.0	Tet_neg	TFH-like
H7YCTDSX2-IDT-DUI-NXT-172			TRBV5_CAAGACCCCGGGACAGGGAATTCTG_TRBJ1-3	TRBV24_GCAGTGGACAGAACTAGTGC_TRBJ2-3	8.0	7.0	Tet_neg	TR1-like
H37L7DSX2-IDT-DUI-NXT-295	TRAV7D-4_AGTGAAAGAGGGACGGG_TRAJ49				9.0	3.0	Fla501 Tet+	TR1-like
H7YCTDSX2-IDT-DUI-NXT-142	TRAV7D-4_AGTGAAAGAGGGACGGG_TRAJ49		TRBV2_CAAGAAATCATGGGGGGAAACA_TRBJ2-4		9.0	3.0	Tet_neg	TR1-like
H7YCTDSX2-IDT-DUI-NXT-161	TRAV7-6_GTGAGCCCAACAG_TRAJ37		TRBV2_CAAGAAATCATGGGGGGAAACA_TRBJ2-4		9.0	3.0	Tet_neg	TFH-like
H37G7DSX2-IDT-DUI-NXT-195	TRAV6-5_GAGTGGGGGAGGAG_TRAJ6		TRBV13-2_GTGATCAGAACAC_TRBJ2-2	TRBV5_CAAGATAGGGCATGCAAAC_TRBJ1-1			Tet_neg	TFH-like
H37G7DSX2-IDT-DUI-NXT-196	TRAV14D-3_DV8_AAGTGGAAATGC_TRAJ39		TRBV16_TTAGAAGGGACGGTAAACA_TRBJ2-2				Tet_neg	Tconv
H37G7DSX2-IDT-DUI-NXT-198	TRAV14D-1_AAGTGGTCCGGGT_TRAJ49						Tet_neg	Tconv
H37G7DSX2-IDT-DUI-NXT-199	TRAV16D_DV11_GAGAGGGGAAT_TRAJ31		TRBV26_TCTGTGGGAGGGCTATG_TRBJ2-1				Tet_neg	Tconv
H37G7DSX2-IDT-DUI-NXT-201	TRAV6D-7_AGTGATGACGGGACAGG_TRAJ37						Tet_neg	Tconv
H37G7DSX2-IDT-DUI-NXT-202			TRBV20_AGGGAAGGGGTTGCTGGA_TRBJ1-3				Tet_neg	Tconv
H37G7DSX2-IDT-DUI-NXT-206	TRAV21_DV12_AGTAGCTGCCAA_TRAJ48						Tet_neg	TFH-like
H37G7DSX2-IDT-DUI-NXT-207	TRAV9-1_GAGCGCGTTGAAT_TRAJ23		TRBV13-1_CAGTGTCGGGGGTCCCAAC_TRBJ1-4				Tet_neg	Tconv
H37G7DSX2-IDT-DUI-NXT-208			TRBV12-2_TCTCTAGGGTCTTCTG_TRBJ1-3				Tet_neg	Tconv
H37G7DSX2-IDT-DUI-NXT-209		TRAV9-1_TGAGCAATAACA_TRAJ37	TRBV26_CTTTCCCGGGACAGGGGGCGAGAACA_TRBJ2-7				Tet_neg	Tconv
H37G7DSX2-IDT-DUI-NXT-212	TRAV14D-3_DV8_GCAAGGTCCAAC_TRAJ48						Tet_neg	TR1-like
H37G7DSX2-IDT-DUI-NXT-213	TRAV3-1_GTCAGCCCTAGCAACA_TRAJ9		TRBV2_CCAAGTTCTGGGTAGTCA_TRBJ2-4				Tet_neg	Tconv
H37G7DSX2-IDT-DUI-NXT-214			TRBV30_AGTTCGACCGGGACAGGGGTTGCAAAC_TRBJ1-1				Tet_neg	Tconv
H37G7DSX2-IDT-DUI-NXT-215	TRAV14D-3_DV8_GCAAGGTCCTCGAATC_TRAJ57		TRBV13-3_TGCCACCGGGACAGACTAT_TRBJ2-1				Tet_neg	Tconv
H37G7DSX2-IDT-DUI-NXT-216	TRAV12-3_AGTGAAAGGAATGC_TRAJ39		TRBV15_TTAGCGGGGGCGAACAC_TRBJ2-2				Tet_neg	Tconv
H37G7DSX2-IDT-DUI-NXT-217			TRBV13-2_GGTGAACGGGGGGGCGCAGA_TRBJ2-3				Tet_neg	Tconv
H37G7DSX2-IDT-DUI-NXT-220		TRAV14-1_AGCAACCATATGACA_TRAJ30	TRBV3_CTTAGAGGGAGGGGACACA_TRBJ1-1				Tet_neg	Tconv
H37G7DSX2-IDT-DUI-NXT-222			TRBV19_TATAGAGGGAGGCGAAA_TRBJ1-4				Tet_neg	Tconv
H37G7DSX2-IDT-DUI-NXT-224	TRAV14D-3_DV8_AAGTGGAGGGGATAAC_TRAJ26						Tet_neg	Tconv
H37G7DSX2-IDT-DUI-NXT-225			TRBV26_AGGCTTCCCCGGTCTAGTGC_TRBJ2-3				Tet_neg	Tconv
H37G7DSX2-IDT-DUI-NXT-228	TRAV7-2_AAGCAATTCT_TRAJ13						Tet_neg	TFH-like
H37G7DSX2-IDT-DUI-NXT-229	TRAV19_CAGCATCCCGCCAAGG_TRAJ57		TRBV31_GAGTCCGACAGGGTGGAATTC_TRBJ1-6				Tet_neg	Tconv
H37G7DSX2-IDT-DUI-NXT-231	TRAV12N-3_TGAGTCCAACCT_TRAJ6		TRBV2_CAGCCGTCCCGGGACTGGGGTCCTAAACA_TRBJ2-2				Tet_neg	TR1-like
H37G7DSX2-IDT-DUI-NXT-232	TRAV17_GCACTAACGGGGGGAGG_TRAJ42	TRAV17_ACTGGAGGGCCTATAAT_TRAJ39					Tet_neg	Tconv
H37G7DSX2-IDT-DUI-NXT-233	TRAV10_CAGCAAGCCGGAATA_TRAJ39						Tet_neg	Tconv
H37G7DSX2-IDT-DUI-NXT-234	TRAV7-4_CTAGTTCGAACA_TRAJ49						Tet_neg	Tconv
H37G7DSX2-IDT-DUI-NXT-235	TRAV17_ACTGGAGTCGAATC_TRAJ57						Tet_neg	TR1-like
H37G7DSX2-IDT-DUI-NXT-236			TRBV26_AGCAGGAGACTGGGGGGGCTTCAAA_TRBJ2-4				Tet_neg	Tconv
H37G7DSX2-IDT-DUI-NXT-238	TRAV10_CAGCAAGCGGGGCAGGC_TRAJ37		TRBV13-2_TGATGCGGGGGCGGGGGACAC_TRBJ2-5				Tet_neg	Tconv
H37G7DSX2-IDT-DUI-NXT-239	TRAV7-1_GGGAGAACCAAG_TRAJ39		TRBV12-1_TCTCTTGGGTGGCGCCAAG_TRBJ2-5				Tet_neg	TFH-like
H37G7DSX2-IDT-DUI-NXT-240	TRAV14-1_GCAAGAGATAAC_TRAJ26		TRBV31_AGTCTAGGGGCGAACAC_TRBJ1-1				Tet_neg	TR1-like
H37G7DSX2-IDT-DUI-NXT-241			TRBV12-2_CTCTCCAGGGACTGGGCGAAGGAGCTCCT_TRBJ2-7				Tet_neg	TFH-like
H37G7DSX2-IDT-DUI-NXT-242	TRAV5D-4_GCAAGCTCTCAAG_TRAJ57		TRBV17_AGTAGCTTGGGCAGCTCCT_TRBJ2-7				Tet_neg	Tconv
H37G7DSX2-IDT-DUI-NXT-247			TRBV31_GAGTCCATCACGGGGTTATGA_TRBJ2-7				Tet_neg	Tconv
H37G7DSX2-IDT-DUI-NXT-248	TRAV9N-2_TGAGCCTAACA_TRAJ37	TRAV12D-1_GAGTGCCCTATGG_TRAJ32		TRBV13-2_TGATGGGACAGTTATGA_TRBJ2-7			Tet_neg	TR1-like
H37G7DSX2-IDT-DUI-NXT-251		TRAV6D-6_GGGTGGTCATCTTC_TRAJ34	TRBV19_GCAGTGGGGACAGGGAAAAC_TRBJ2-4				Tet_neg	Tconv
H37G7DSX2-IDT-DUI-NXT-254	TRAV13N-4_GGAACATGACT_TRAJ11		TRBV5_CAAGAACAGGGCGGCACCG_TRBJ2-2				Tet_neg	Tconv
H37G7DSX2-IDT-DUI-NXT-255	TRAV6D-6_GGTGAACAGGCAGGC_TRAJ37						Tet_neg	TFH-like
H37G7DSX2-IDT-DUI-NXT-256	TRAV14-1_CAAGTTCCAA_TRAJ34		TRBV12-1_CTCTCGGGGGGGCGAAGGCAGA_TRBJ2-3				Tet_neg	Tconv
H37G7DSX2-IDT-DUI-NXT-258	TRAV14D-3_DV8_AAGTGCGCGGAATAA_TRAJ26			TRBV4_GCTAAAATCGGGGGGCCCCTAT_TRBJ2-7			Tet_neg	Tconv
H37G7DSX2-IDT-DUI-NXT-261			TRBV4_CAGCTTCCTGGGGGGGCAAAA_TRBJ2-4				Tet_neg	Tconv
H37G7DSX2-IDT-DUI-NXT-263			TRBV31_GGAGCCCGACTGGAAGTCA_TRBJ2-4	TRBV20_AGGGACAGGGGCCACAG_TRBJ1-1			Tet_neg	Tconv
H37G7DSX2-IDT-DUI-NXT-265			TRBV16_AGCTTTAGGACAGCAAAC_TRBJ2-2				Tet_neg	TFH-like
H37G7DSX2-IDT-DUI-NXT-271		TRAV8D-2_ACAGAGGCGGGAC_TRAJ5	TRBV3_CTTAGAGAGCAGGGGATCTGG_TRBJ1-3				Tet_neg	Tconv
H37G7DSX2-IDT-DUI-NXT-272	TRAV12-3_TCTGACTTCTGGA_TRAJ56						Tet_neg	Tconv
H37G7DSX2-IDT-DUI-NXT-276	TRAV7-3_GAGCAATACA_TRAJ45						Tet_neg	Tconv
H37G7DSX2-IDT-DUI-NXT-279	TRAV14D-3_DV8_AAGTGCAGCCAAT_TRAJ34						Tet_neg	Tconv
H37G7DSX2-IDT-DUI-NXT-280	TRAV14-2_AGCAACTAACA_TRAJ27		TRBV26_CAGTCCATCCCCAGGGGGTCAA_TRBJ2-4				Tet_neg	TFH-like
H37G7DSX2-IDT-DUI-NXT-281			TRBV13-2_GCGGTCGATCAGGGTCTCAAA_TRBJ2-4	TRBV12-1_CTCTCCGCTGGGGGGGGAGAACA_TRBJ2-7			Tet_neg	Tconv
H37G7DSX2-IDT-DUI-NXT-282	TRAV10_AAGCAAAGGCTATG_TRAJ26	TRAV6D-7_GGTGATGACAACTGCCAG_TRAJ24					Tet_neg	Tconv
H37G7DSX2-IDT-DUI-NXT-283	TRAV4D-4_GCTGCTTCTACT_TRAJ56		TRBV13-3_AGTGACGGGACAGGGAATGCT_TRBJ2-1				Tet_neg	Tconv
H37G7DSX2-IDT-DUI-NXT-284			TRBV16_GCAGCCCTCTGGGGGGGCGCGATCGAGCTGA_TRBJ2-1				Tet_neg	Tconv
H37G7DSX2-IDT-DUI-NXT-287			TRBV13-1_AGTGACTACTATG_TRBJ2-7	TRBV12-1_AGCTCACCGGGGTGCTG_TRBJ2-1			Tet_neg	Tconv
H37G7DSX2-IDT-DUI-NXT-288	TRAV6D-7_GGTGAGTTCCAGG_TRAJ15		TRBV16_GCAGCGGGGGGGGGTCCTA_TRBJ2-7				Tet_neg	TFH-like
H37L7DSX2-IDT-DUI-NXT-289	TRAV3-3_TCAGTATGAAT_TRAJ23	TRAV8D-2_ACAGAGATATAA_TRAJ23					Fla501 Tet+	Tconv
H37L7DSX2-IDT-DUI-NXT-303			TRBV13-2_CGGTGGGGGACTGGGTTACACC_TRBJ2-2				Fla501 Tet+	TFH-like
H37L7DSX2-IDT-DUI-NXT-309		TRAV6D-6_GGTGATCGTGTAGGGCAA_TRAJ27	TRBV5_CAAGACTGGGAGGGGAACAC_TRBJ2-4				Fla501 Tet+	TFH-like
H37L7DSX2-IDT-DUI-NXT-329	TRAV4D-4_CTGAGAATAA_TRAJ26		TRBV13-1_CAGTGCCCAAG_TRBJ2-5				Fla501 Tet+	TR1-like
H37L7DSX2-IDT-DUI-NXT-331	TRAV14-2_AAGTGAATGGTATAA_TRAJ23	TRAV16D_DV11_ATGAGCGCCTAACA_TRAJ37	TRBV1_GCAGAGATTTCC_TRBJ1-4				Fla501 Tet+	TFH-like
H37L7DSX2-IDT-DUI-NXT-350	TRAV8N-2_TACTGCTAGAAAT_TRAJ26						Fla501 Tet+	TFH-like
H37L7DSX2-IDT-DUI-NXT-354	TRAV10_AAGCATCCGCTATG_TRAJ26						Fla501 Tet+	Tconv
H37L7DSX2-IDT-DUI-NXT-355	TRAV12D-2_CGCGTCCGAATA_TRAJ31						Fla501 Tet+	Tconv
H37L7DSX2-IDT-DUI-NXT-361	TRAV6D-6_GGAGATAGCA_TRAJ31			TRBV13-1_CAGTGTTCCAGCAACC_TRBJ1-5			Fla501 Tet+	TFH-like
H37L7DSX2-IDT-DUI-NXT-366			TRBV13-1_GTGATACGACAACCAAC_TRBJ1-4				Fla501 Tet+	Tconv
H37L7DSX2-IDT-DUI-NXT-374	TRAV6-3_AGGGAAAATAC_TRAJ45		TRBV5_CAGCCTCGACTGGGGGGGCTATG_TRBJ2-7				Fla501 Tet+	TFH-like
H3CFLDSX2-IDT-DUI-NXT-193	TRAV14-2_CAGCAGTCCCTAATA_TRAJ40						Fla501 Tet+	Tconv
H3CFLDSX2-IDT-DUI-NXT-195	TRAV17_ACTGGAGGGCTTTACT_TRAJ44		TRBV2_CAAGAGGGCATCTATG_TRBJ2-7				Fla501 Tet+	Tconv
H3CFLDSX2-IDT-DUI-NXT-202		TRAV6D-6_GGTGATCTACC_TRAJ15	TRBV13-2_TGATGGGACAGGGACAGA_TRBJ1-1				Fla501 Tet+	TR1-like
H3CFLDSX2-IDT-DUI-NXT-209			TRBV17_TAGAGCCAGCCAAG_TRBJ2-5				Fla501 Tet+	TFH-like
H3CFLDSX2-IDT-DUI-NXT-211	TRAV6-3_ATGAGGTCGAATA_TRAJ45						Fla501 Tet+	TFH-like
H3CFLDSX2-IDT-DUI-NXT-221	TRAV12D-2_AGTGAGAGGGGCAC_TRAJ58						Fla501 Tet+	TFH-like
H3CFLDSX2-IDT-DUI-NXT-223			TRBV13-2_GTGATAATTCCC_TRBJ1-4				Fla501 Tet+	Tconv
H3CFLDSX2-IDT-DUI-NXT-227	TRAV3-4_AGTCATCCACACT_TRAJ52		TRBV4_GCAGCCCGGCGGCTCCAAAC_TRBJ1-2				Fla501 Tet+	TFH-like
H3CFLDSX2-IDT-DUI-NXT-233	TRAV8-1_GCTACCCGGACT_TRAJ12						Fla501 Tet+	TR1-like
H3CFLDSX2-IDT-DUI-NXT-237			TRBV20_AGGGATGAAGACAGGGGCACAG_TRBJ1-1				Fla501 Tet+	TR1-like
H3CFLDSX2-IDT-DUI-NXT-238	TRAV5D-4_AAGTGGTGGA_TRAJ53						Fla501 Tet+	TFH-like
H3CFLDSX2-IDT-DUI-NXT-246	TRAV9D-4_GTGAGGGCCACTG_TRAJ52						Fla501 Tet+	TR1-like
H3CFLDSX2-IDT-DUI-NXT-258			TRBV13-2_GGTGAGGGAAAATATGA_TRBJ2-7				Fla501 Tet+	TFH-like
H3CFLDSX2-IDT-DUI-NXT-264			TRBV4_GCAGCACTAGTGC_TRBJ2-3	TRBV2_CCAAGGGGATACACC_TRBJ2-2			Fla501 Tet+	TFH-like
H3CFLDSX2-IDT-DUI-NXT-270	TRAV7-4_CTAGTTTTATAACA_TRAJ37	TRAV4D-4_GCTGCTGAGGCGGGTATGG_TRAJ32	TRBV2_CAAGATGTTGGGGGGGTTAGTGC_TRBJ2-3				Fla501 Tet+	TR1-like
H3CFLDSX2-IDT-DUI-NXT-271			TRBV13-2_TGATGCGAACAC_TRBJ2-4				Fla501 Tet+	Tconv
H3CFLDSX2-IDT-DUI-NXT-273	TRAV14-3_AGCAAATTCTG_TRAJ22		TRBV31_TGGAGAGGGACAACAAAC_TRBJ1-2				Fla501 Tet+	Tconv
H3CFLDSX2-IDT-DUI-NXT-281	TRAV7N-4_AGTGAAGGGGATACT_TRAJ2		TRBV16_CAGCTCGACTGGGGGGACGGACACC_TRBJ2-4				Fla501 Tet+	Tconv
H3CFLDSX2-IDT-DUI-NXT-282	TRAV9-1_CTGTGTCCCCATCT_TRAJ22		TRBV4_CAGCTTTCTGGATGCAG_TRBJ2-3	TRBV13-1_TGATGACAGGGGGCCTATG_TRBJ2-1			Fla501 Tet+	TFH-like
H3CFLDSX2-IDT-DUI-NXT-283	TRAV6D-7_TCTGGTGAACTA_TRAJ26			TRBV29_GCAGTCCGGGACAGAAGCAAAC_TRBJ1-1			Fla501 Tet+	TR1-like
H57CHDSX2-IDT-DUI-NXT-289	TRDV1_GAAAGTAGGCTATG_TRAJ48		TRBV20_AGGGACAGGGGGTATTCTG_TRBJ1-3				Tet_neg	Tconv
H57CHDSX2-IDT-DUI-NXT-290	TRAV14-3_CAGCATTGTCT_TRAJ21		TRBV16_GCAGCCAGGGACAGGGGGTTACAGA_TRBJ1-1				Tet_neg	Tconv
H57CHDSX2-IDT-DUI-NXT-291	TRAV4D-4_GCTGCTGAGAATAA_TRAJ43	TRAV6-5_AGTGATCGAGCAATA_TRAJ34	TRBV15_TTAGCAACAGAATATGA_TRBJ2-7				Tet_neg	TFH-like
H57CHDSX2-IDT-DUI-NXT-292	TRAV2_GTGACCTCTTATAGA_TRAJ18		TRBV13-2_CGGTGTCGACAACTC_TRBJ1-2				Tet_neg	TFH-like
H57CHDSX2-IDT-DUI-NXT-294			TRBV13-3_CAGTGGGGAACAAAGTGC_TRBJ2-3				Tet_neg	Tconv
H57CHDSX2-IDT-DUI-NXT-296	TRAV19_CAGGTTACCAAGG_TRAJ57						Tet_neg	Tconv
H57CHDSX2-IDT-DUI-NXT-297	TRAV7-2_AAGCAGGGGCACAA_TRAJ30						Tet_neg	TFH-like
H57CHDSX2-IDT-DUI-NXT-298		TRAV7-3_GTGAGGAGCTT_TRAJ4	TRBV13-3_AGTGACACTGGGGGGGACTATG_TRBJ2-7				Tet_neg	Tconv
H57CHDSX2-IDT-DUI-NXT-299	TRAV4D-4_TGAGGCGACAACTGCCAG_TRAJ24						Tet_neg	TR1-like
H57CHDSX2-IDT-DUI-NXT-300	TRAV13D-1_GTGCTTTGGAACGGGGTTC_TRAJ18						Tet_neg	TFH-like
H57CHDSX2-IDT-DUI-NXT-302	TRAV7N-4_GTGAGAGGGTGAAT_TRAJ23						Tet_neg	Tconv
H57CHDSX2-IDT-DUI-NXT-303			TRBV13-1_AGTGAGTGGGACAGGGTTGGAA_TRBJ1-3				Tet_neg	Tconv
H57CHDSX2-IDT-DUI-NXT-304	TRAV4D-4_CTGAGATGGGTAGCA_TRAJ31		TRBV19_AGTATTAACAATTCCA_TRBJ1-4				Tet_neg	Tconv
H57CHDSX2-IDT-DUI-NXT-306	TRAV14-3_AACTGACTAC_TRAJ7						Tet_neg	Tconv
H57CHDSX2-IDT-DUI-NXT-307	TRAV3D-3_CAGTGCGGGCAACA_TRAJ9		TRBV13-3_AGCAGAAGACAGGGGGCGGGTGCA_TRBJ2-3				Tet_neg	Tconv
H57CHDSX2-IDT-DUI-NXT-308	TRAV7D-3_AGTGAAGGGGGTCACAA_TRAJ30			TRBV12-2_GCTCTAGACATATTCTG_TRBJ1-3			Tet_neg	Tconv
H57CHDSX2-IDT-DUI-NXT-309	TRAV3-3_CAGTGCTAAC_TRAJ17						Tet_neg	Tconv
H57CHDSX2-IDT-DUI-NXT-310			TRBV16_GCAGCCCCGGGACTGGGGCTTATGA_TRBJ2-7				Tet_neg	Tconv
H57CHDSX2-IDT-DUI-NXT-311			TRBV31_AGTCTTGGGACTGGGGGTGGTGCTG_TRBJ2-1				Tet_neg	Tconv
H57CHDSX2-IDT-DUI-NXT-312	TRAV14-3_GCAGCCGGGAGTGC_TRAJ17						Tet_neg	Tconv
H57CHDSX2-IDT-DUI-NXT-314		TRAV14-1_GCAAGGGGGGGCTA_TRAJ56	TRBV5_CAGCCCGACAGGGGCAAAC_TRBJ1-1				Tet_neg	Tconv
H57CHDSX2-IDT-DUI-NXT-315	TRAV7-4_GCTAGCCCTTATAACA_TRAJ27		TRBV13-3_TGATGCAGCAGA_TRBJ2-3				Tet_neg	Tconv
H57CHDSX2-IDT-DUI-NXT-316	TRAV6D-4_GGTTGGGGGCAACA_TRAJ9						Tet_neg	Tconv
H57CHDSX2-IDT-DUI-NXT-317			TRBV3_AGCTTCGGGATTTCTG_TRBJ1-3				Tet_neg	TFH-like
H57CHDSX2-IDT-DUI-NXT-318	TRAV9-1_GAGCGCGAATAC_TRAJ40						Tet_neg	Tconv
H57CHDSX2-IDT-DUI-NXT-327			TRBV26_CAGTCCGACAGCTAGTCA_TRBJ2-4	TRBV13-2_AGCGGGAAGCGCTCCAAGTCCTTTCTG_TRBJ1-3			Tet_neg	Tconv
H57CHDSX2-IDT-DUI-NXT-328	TRAV14D-3_DV8_AAGTGTGAGGAAT_TRAJ31	TRAV9-1_TGAGCCCTCTTC_TRAJ34					Tet_neg	TFH-like
H57CHDSX2-IDT-DUI-NXT-329			TRBV13-3_CAGTGGGACAGGGGAGGAAGAC_TRBJ2-5				Tet_neg	Tconv
H57CHDSX2-IDT-DUI-NXT-331	TRAV7-6_GTGAGCACTTCC_TRAJ34		TRBV16_CTTAGTAGGGACTGGGGGCACCC_TRBJ2-5				Tet_neg	TR1-like
H57CHDSX2-IDT-DUI-NXT-333	TRAV6D-7_GGTGACCCTTCT_TRAJ22		TRBV3_CAGCTGGACAGAATATGA_TRBJ2-7				Tet_neg	TFH-like
H57CHDSX2-IDT-DUI-NXT-334	TRAV1_TGAGGGATAGC_TRAJ31						Tet_neg	TFH-like
H57CHDSX2-IDT-DUI-NXT-343	TRAV6-6_GGTGAAAAGGATAACA_TRAJ27		TRBV30_TAGAGTACTGGGGGACCAA_TRBJ2-5				Tet_neg	Tconv
H57CHDSX2-IDT-DUI-NXT-344	TRAV14-3_CAAGTAAGAACTA_TRAJ26	TRAV12D-2_TGAGTCTAACC_TRAJ23	TRBV31_AGTCTAGGGGGCGCCAGAAACA_TRBJ1-1				Tet_neg	Tconv
H57CHDSX2-IDT-DUI-NXT-345	TRAV12-1_CTGAGGAAGAATT_TRAJ23		TRBV15_AGCAGACTGGGGGGGCGCACCG_TRBJ2-2				Tet_neg	Tconv
H57CHDSX2-IDT-DUI-NXT-346	TRAV7-2_AGCAACTGCCAG_TRAJ24		TRBV31_GAGTCAGGGGAACAC_TRBJ1-1				Tet_neg	Tconv
H57CHDSX2-IDT-DUI-NXT-353	TRAV14D-1_GTGCACCTGGGGGGGGCACCA_TRAJ27						Tet_neg	TR1-like
H57CHDSX2-IDT-DUI-NXT-355	TRAV14-2_AAGTGCAGCAGGC_TRAJ37						Tet_neg	Tconv
H57CHDSX2-IDT-DUI-NXT-357	TRAV13-4_DV7_GCTATGGCTA_TRAJ56		TRBV13-3_AGCAGAACAGGGGACACA_TRBJ1-1				Tet_neg	TR1-like
H57CHDSX2-IDT-DUI-NXT-358	TRAV6D-5_GGTGAAGGCAAT_TRAJ31		TRBV3_GCTTAAATTCCA_TRBJ1-4				Tet_neg	TFH-like
H57CHDSX2-IDT-DUI-NXT-360	TRAV14-2_GCAAGGTTAACA_TRAJ37	TRAV12D-2_TGTGCCCCATAACA_TRAJ37	TRBV3_CAGCTCGACAGGGCGAGAACA_TRBJ2-7				Tet_neg	Tconv
H57CHDSX2-IDT-DUI-NXT-361	TRAV12N-3_GAGTGGAGAAGGTT_TRAJ18						Tet_neg	Tconv
H57CHDSX2-IDT-DUI-NXT-364	TRAV7-4_CTGGTTATGG_TRAJ32						Tet_neg	Tconv
H57CHDSX2-IDT-DUI-NXT-367	TRAV4D-4_GCTGCTGATCCATCC_TRAJ50		TRBV5_AGCAGTCTACAGGGAGCTGAAC_TRBJ2-7				Tet_neg	Tconv
H57CHDSX2-IDT-DUI-NXT-370	TRAV19_GCAGGGAATC_TRAJ57			TRBV29_CAGTTCCGGACTGTTCTG_TRBJ1-3			Tet_neg	Tconv
H57CHDSX2-IDT-DUI-NXT-371			TRBV4_CAGCTTCGGGACAATTGGAA_TRBJ1-3				Tet_neg	Tconv
H57CHDSX2-IDT-DUI-NXT-372		TRAV12-3_GTGCTCTGTGAAGAAG_TRAJ45	TRBV19_GTATAAGCCAAAACCA_TRBJ1-5				Tet_neg	Tconv
H57CHDSX2-IDT-DUI-NXT-376	TRAV7-5_GAGCACGAACA_TRAJ49	TRAV13D-3_GCTATAACTA_TRAJ26					Tet_neg	Tconv
H57CHDSX2-IDT-DUI-NXT-377	TRAV5D-4_GCAAGGTTTAAT_TRAJ40		TRBV13-2_GTGATAAAGGGGCTGGA_TRBJ1-3				Tet_neg	Tconv
H57CHDSX2-IDT-DUI-NXT-380	TRAV7-5_GAGCATGACTACTGCCAG_TRAJ24		TRBV31_GAGTCAGGGGAACCA_TRBJ2-5				Tet_neg	TR1-like
H57CHDSX2-IDT-DUI-NXT-382	TRAV14D-1_CAGCACTTAGCA_TRAJ31		TRBV1_CAGTGTCCGGGACAAATATGC_TRBJ2-1				Tet_neg	Tconv
H57CHDSX2-IDT-DUI-NXT-383	TRAV3D-3_CAGTGGAGGCACCA_TRAJ27	TRAV16N_AGAGAACGCCAAT_TRAJ27	TRBV19_GCAGTCGGCTGGGGGGGAACTA_TRBJ2-1				Tet_neg	TFH-like
H57CHDSX2-IDT-DUI-NXT-384	TRAV13D-2_CTGTGGGGATAAT_TRAJ39		TRBV13-1_TGATGCAGGACTGGGGGTATATGA_TRBJ2-7				Tet_neg	Tconv
H7YCTDSX2-IDT-DUI-NXT-102	TRAV17_ACTGGACACT_TRAJ52			TRBV8_AGTTCCGGGACAGCTTTGGCACCG_TRBJ2-2			Tet_neg	TFH-like
H7YCTDSX2-IDT-DUI-NXT-105	TRAV14D-3_DV8_AAGTGGAGGCA_TRAJ28		TRBV16_GCAGCAAAGGACAAAGTCA_TRBJ2-4				Tet_neg	Tconv
H7YCTDSX2-IDT-DUI-NXT-108	TRAV10_AAGCATTCACATG_TRAJ9						Tet_neg	TR1-like
H7YCTDSX2-IDT-DUI-NXT-114	TRAV9N-2_TTGAGGATGACAACTGCCAG_TRAJ24	TRAV14-1_AAGTGAGGCCAGG_TRAJ28					Tet_neg	TR1-like
H7YCTDSX2-IDT-DUI-NXT-119	TRAV7D-6_TGAGCGGGGACT_TRAJ7		TRBV13-1_GTGATCCTCTGGACAGGGGGAAGGCT_TRBJ1-5				Tet_neg	Tconv
H7YCTDSX2-IDT-DUI-NXT-121	TRAV10N_CAAGCCGTGACA_TRAJ30		TRBV3_GCTTACCAAAAAAC_TRBJ2-4	TRBV26_CTGTCAGAACAATTTCC_TRBJ1-4			Tet_neg	TR1-like
H7YCTDSX2-IDT-DUI-NXT-122	TRAV7-3_TGAGCTCTGCATCT_TRAJ22						Tet_neg	TFH-like
H7YCTDSX2-IDT-DUI-NXT-127	TRAV12D-2_TGAGTCCTGCATCT_TRAJ22			TRBV13-2_TGATGGGACAGAACTA_TRBJ2-1			Tet_neg	TR1-like
H7YCTDSX2-IDT-DUI-NXT-130	TRAV10_GCAGCCCCCCAGGGGAG_TRAJ32		TRBV13-2_GCGGTAGGGACTGGGGGGATGAA_TRBJ2-7				Tet_neg	TR1-like
H7YCTDSX2-IDT-DUI-NXT-137	TRAV6-5_CTGAGAGGAAAT_TRAJ26		TRBV20_AGGGATCTGGACTGGGGTAACAC_TRBJ2-2				Tet_neg	TFH-like
H7YCTDSX2-IDT-DUI-NXT-139	TRAV6-3_AGAGATAGAAATGC_TRAJ39						Tet_neg	Tconv
H7YCTDSX2-IDT-DUI-NXT-141			TRBV4_GCAGCCCAAGTGC_TRBJ2-3				Tet_neg	TR1-like
H7YCTDSX2-IDT-DUI-NXT-145	TRAV6D-6_CTGGGGAAGAATA_TRAJ31		TRBV31_GGAGTAAACAAAACT_TRBJ1-2				Tet_neg	TFH-like
H7YCTDSX2-IDT-DUI-NXT-150	TRAV12N-3_AGAGAAAGCAA_TRAJ33		TRBV15_TTTAGACTCATCAAAC_TRBJ1-1				Tet_neg	TFH-like
H7YCTDSX2-IDT-DUI-NXT-154	TRAV13-4_DV7_ATGGGGCCGGGAGC_TRAJ52	TRAV6N-6_CGCTCCTCTCTGGGGCCAAT_TRAJ34					Tet_neg	TR1-like
H7YCTDSX2-IDT-DUI-NXT-158	TRAV3D-3_CAGTGCCGGAGGT_TRAJ18		TRBV31_AGTCTTTGGACAGGGGACACA_TRBJ1-1				Tet_neg	TFH-like
H7YCTDSX2-IDT-DUI-NXT-163	TRAV9-1_CTGTGGTCACCA_TRAJ27						Tet_neg	TR1-like
H7YCTDSX2-IDT-DUI-NXT-168			TRBV13-1_AGCAGCAGAGACAATGCAAAC_TRBJ1-2				Tet_neg	TR1-like
H7YCTDSX2-IDT-DUI-NXT-171		TRAV3D-3_TCAGTACCAG_TRAJ15	TRBV13-1_CCAGCTCGGGACACAACAC_TRBJ1-1				Tet_neg	Tconv
H7YCTDSX2-IDT-DUI-NXT-180			TRBV3_GCTTACCAGGGGGCAAAGAC_TRBJ2-5				Tet_neg	TR1-like
H7YCTDSX2-IDT-DUI-NXT-181	TRAV10N_AAGCAGAAGGTCTA_TRAJ21	TRAV9-1_TGCTGGTGGACACC_TRAJ27					Tet_neg	TFH-like
H7YCTDSX2-IDT-DUI-NXT-183		TRAV17_TGCACATCGAACA_TRAJ49	TRBV20_TAGGGCAGGGGGCGGGAACTC_TRBJ1-2				Tet_neg	TR1-like
H7YCTDSX2-IDT-DUI-NXT-188			TRBV4_AGCAGTTTACTGGGGGCAAAC_TRBJ2-2	TRBV19_AGCAGCCCTCGGCTGGGGGCTTGAGCTGA_TRBJ2-1			Tet_neg	TFH-like
H7YCTDSX2-IDT-DUI-NXT-190		TRAV6-5_AGTGATCAGGGCCAA_TRAJ48	TRBV26_TGCCAATTCAGGGAGAGCAGA_TRBJ2-3	TRBV17_AGTAGGGGACACA_TRBJ1-1			Tet_neg	Tconv
HK53TBBXY-5-IDT-DUI-NXT-103	TRAV4D-4_TGCTGCCCTTAACT_TRAJ26	TRAV7-4_GCTAGCTACAGGC_TRAJ28	TRBV13-1_AGTGAACAAGAAA_TRBJ2-3				Fla462 Tet+	TR1-like
HK53TBBXY-5-IDT-DUI-NXT-106	TRAV6D-5_GGGTGCAGGTAACT_TRAJ26		TRBV13-2_TGATGCGGACAGGGGGCGCACAG_TRBJ1-1				Fla462 Tet+	TFH-like
HK53TBBXY-5-IDT-DUI-NXT-108			TRBV13-2_GCGGTCCGGACAGTAACAC_TRBJ2-2				Fla462 Tet+	TR1-like
HK53TBBXY-5-IDT-DUI-NXT-111			TRBV13-2_TGATGCCTGGGACGAGCA_TRBJ2-1				Fla462 Tet+	TFH-like
HK53TBBXY-5-IDT-DUI-NXT-123	TRAV6-3_ATGAGGGGAAATAC_TRAJ45						Fla462 Tet+	TFH-like
HK53TBBXY-5-IDT-DUI-NXT-132	TRAV12D-2_AGTGAAACTT_TRAJ16	TRAV6D-6_TGGGTTCGAGGCCA_TRAJ16					Fla462 Tet+	TFH-like
HK53TBBXY-5-IDT-DUI-NXT-141			TRBV4_CAGCTGGGCTAGTGC_TRBJ2-3				Fla462 Tet+	TFH-like
HK53TBBXY-5-IDT-DUI-NXT-144	TRAV6-3_AGGGATAATAC_TRAJ45						Fla462 Tet+	TFH-like
HK53TBBXY-5-IDT-DUI-NXT-150	TRAV4D-4_GCTGCTGGGCACACT_TRAJ52	TRAV20_ACCAGCTATGGCT_TRAJ56					Fla462 Tet+	TR1-like
HK53TBBXY-5-IDT-DUI-NXT-155	TRAV12D-2_AGTGAACAATCTT_TRAJ22	TRAV7D-6_CAGTGGAATGGATAG_TRAJ18	TRBV4_GCAGCCACAGTGC_TRBJ2-3				Fla462 Tet+	TR1-like
HK53TBBXY-5-IDT-DUI-NXT-163	TRAV9D-4_GTGAGGAACAC_TRAJ52						Fla462 Tet+	TR1-like
HK53TBBXY-5-IDT-DUI-NXT-167	TRAV5-1_GCAAGCAATA_TRAJ31						Fla462 Tet+	TFH-like
HK53TBBXY-5-IDT-DUI-NXT-98	TRAV6N-6_CTGAGGAACAC_TRAJ52		TRBV4_AGCTATGCCGCTCAAGA_TRBJ2-5				Fla462 Tet+	TFH-like
HK53TBBXY-5-IDT-DUI-NXT-99			TRBV3_CTTAGTACAGGGAAACA_TRBJ1-1				Fla462 Tet+	TR1-like
