# Supplementary material for: A T follicular helper cell origin for T regulatory type 1 cells
Source: Cell Mol Immunol. 2023 Mar 27;20(5):489–511. doi: 10.1038/s41423-023-00989-z (PMC10202951; doi:10.1038/s41423-023-00989-z)
Supplement: Supplementary file 17 — Database 16 [file 41423_2023_989_MOESM17_ESM.xlsx]

## Sheet: BDC_vs_INS
FeatureID	FeatureName	BDC_Tet_pos Average	BDC_Tet_pos Log2 Fold Change	BDC_Tet_pos P-Value	INS_Tet_pos Average	INS_Tet_pos Log2 Fold Change	INS_Tet_pos P-Value
ENSMUSG00000099968	1700029J03Rik	0.0032231	3.93424	0.0132042	0.000108433	-3.93424	0.0132042
ENSMUSG00000094220	Trav6-3	0.0015655	3.93424	0.00287214	0	-3.93424	0.00287214
ENSMUSG00000022340	Sybu	0.00147342	3.85178	0.00447678	0	-3.85178	0.00447678
ENSMUSG00000076855	Trav16	0.00349936	3.46475	6.08954e-05	0.000216866	-3.46475	6.08954e-05
ENSMUSG00000086536	Gm12264	0.00101297	3.34927	0.0380417	0	-3.34927	0.0380417
ENSMUSG00000073125	Xlr3b	0.00616993	3.26681	4.40228e-07	0.000542165	-3.26681	4.40228e-07
ENSMUSG00000113086	Gm47376	0.00303892	3.26681	0.000280071	0.000216866	-3.26681	0.000280071
ENSMUSG00000020681	Ace	0.0039598	3.22374	0.0593952	0.000325299	-3.22374	0.0593952
ENSMUSG00000030771	Micalcl	0.000920884	3.22374	0.0571563	0	-3.22374	0.0571563
ENSMUSG00000105339	Gm42457	0.000920884	3.22374	0.0571563	0	-3.22374	0.0571563
ENSMUSG00000000794	Kcnn3	0.000920884	3.22374	0.0571563	0	-3.22374	0.0571563
ENSMUSG00000043943	Naalad2	0.00184177	3.15663	0.0383858	0.000108433	-3.15663	0.0383858
ENSMUSG00000104414	Gm37799	0.00184177	3.15663	0.00646947	0.000108433	-3.15663	0.00646947
ENSMUSG00000056458	Mok	0.000828796	3.08624	0.115826	0	-3.08624	0.115826
ENSMUSG00000026149	Tm4sf20	0.000828796	3.08624	0.0867114	0	-3.08624	0.0867114
ENSMUSG00000076764	Trav6-2	0.0121557	3.01224	1.06313e-07	0.00140963	-3.01224	1.06313e-07
ENSMUSG00000054889	Dsp	0.0152867	2.97809	9.5682e-10	0.00184336	-2.97809	9.5682e-10
ENSMUSG00000076822	Trav16n	0.0618834	2.94932	1.00519e-17	0.0079156	-2.94932	1.00519e-17
ENSMUSG00000076867	Trdv4	0.000736708	2.93424	0.218865	0	-2.93424	0.218865
ENSMUSG00000057981	Vmn1r12	0.000736708	2.93424	0.127302	0	-2.93424	0.127302
ENSMUSG00000050010	Shisa3	0.000736708	2.93424	0.127302	0	-2.93424	0.127302
ENSMUSG00000027401	Tgm3	0.000736708	2.93424	0.372591	0	-2.93424	0.372591
ENSMUSG00000000392	Fap	0.000736708	2.93424	0.14419	0	-2.93424	0.14419
ENSMUSG00000086484	Nron	0.000736708	2.93424	0.127302	0	-2.93424	0.127302
ENSMUSG00000094828	Trav3-3	0.182519	2.86603	3.77304e-20	0.0249396	-2.86603	3.77304e-20
ENSMUSG00000047117	Ankdd1b	0.00147342	2.85178	0.0320114	0.000108433	-2.85178	0.0320114
ENSMUSG00000086453	Gm11457	0.00147342	2.85178	0.0320114	0.000108433	-2.85178	0.0320114
ENSMUSG00000033544	Angptl1	0.00147342	2.85178	0.0320114	0.000108433	-2.85178	0.0320114
ENSMUSG00000036298	Slc2a13	0.00138133	2.76431	0.0471156	0.000108433	-2.76431	0.0471156
ENSMUSG00000086796	4932702P03Rik	0.000644619	2.76431	0.190667	0	-2.76431	0.190667
ENSMUSG00000020723	Cacng4	0.00138133	2.76431	0.192823	0.000108433	-2.76431	0.192823
ENSMUSG00000032363	Adamts7	0.000644619	2.76431	0.221806	0	-2.76431	0.221806
ENSMUSG00000084780	Gm15350	0.000644619	2.76431	0.298757	0	-2.76431	0.298757
ENSMUSG00000107640	Gm38804	0.000644619	2.76431	0.215708	0	-2.76431	0.215708
ENSMUSG00000097904	Gm26711	0.000644619	2.76431	0.224938	0	-2.76431	0.224938
ENSMUSG00000060445	Sycp2	0.000644619	2.76431	0.190667	0	-2.76431	0.190667
ENSMUSG00000085684	4930469K13Rik	0.00497278	2.73832	3.45776e-05	0.000650598	-2.73832	3.45776e-05
ENSMUSG00000110183	Gm45411	0.00128924	2.6712	0.0631934	0.000108433	-2.6712	0.0631934
ENSMUSG00000104727	Gm42500	0.00128924	2.6712	0.050699	0.000108433	-2.6712	0.050699
ENSMUSG00000090057	Gm16333	0.00128924	2.6712	0.0452189	0.000108433	-2.6712	0.0452189
ENSMUSG00000071000	Olfr155	0.00128924	2.6712	0.0720952	0.000108433	-2.6712	0.0720952
ENSMUSG00000025808	Ccdc7a	0.00469651	2.6574	0.00021769	0.000650598	-2.6574	0.00021769
ENSMUSG00000020135	Apc2	0.00193386	2.63878	0.0139329	0.000216866	-2.63878	0.0139329
ENSMUSG00000110374	Gm31172	0.00257848	2.62229	0.00536974	0.000325299	-2.62229	0.00536974
ENSMUSG00000048029	Eno4	0.000552531	2.57167	0.274067	0	-2.57167	0.274067
ENSMUSG00000114796	A930028N01Rik	0.00119715	2.57167	0.0702401	0.000108433	-2.57167	0.0702401
ENSMUSG00000056162	Cndp1	0.000552531	2.57167	0.274067	0	-2.57167	0.274067
ENSMUSG00000091604	Gm17349	0.000552531	2.57167	0.274067	0	-2.57167	0.274067
ENSMUSG00000116289	AC087116.1	0.000552531	2.57167	0.332741	0	-2.57167	0.332741
ENSMUSG00000075707	Dio3	0.00119715	2.57167	0.124119	0.000108433	-2.57167	0.124119
ENSMUSG00000086900	Kcnab3os	0.000552531	2.57167	0.274067	0	-2.57167	0.274067
ENSMUSG00000022129	Dct	0.000552531	2.57167	0.274067	0	-2.57167	0.274067
ENSMUSG00000078611	Gm5901	0.000552531	2.57167	0.274067	0	-2.57167	0.274067
ENSMUSG00000091438	Gm17088	0.000552531	2.57167	0.274067	0	-2.57167	0.274067
ENSMUSG00000107961	Gm44036	0.000552531	2.57167	0.305274	0	-2.57167	0.305274
ENSMUSG00000076477	Trbv21	0.00119715	2.57167	0.0634549	0.000108433	-2.57167	0.0634549
ENSMUSG00000104633	Gm42421	0.000552531	2.57167	0.274067	0	-2.57167	0.274067
ENSMUSG00000105106	Gm43657	0.000552531	2.57167	0.274067	0	-2.57167	0.274067
ENSMUSG00000085022	Gm5860	0.000552531	2.57167	0.274067	0	-2.57167	0.274067
ENSMUSG00000038026	Kcnj9	0.000552531	2.57167	0.29021	0	-2.57167	0.29021
ENSMUSG00000069911	Fam196b	0.0482543	2.57167	6.18458e-14	0.00802404	-2.57167	6.18458e-14
ENSMUSG00000102899	Gm37850	0.00865631	2.52681	1.21744e-06	0.00140963	-2.52681	1.21744e-06
ENSMUSG00000110105	Gm45844	0.00174968	2.50128	0.0288918	0.000216866	-2.50128	0.0288918
ENSMUSG00000084978	Gm11655	0.00653828	2.47481	2.207e-05	0.00108433	-2.47481	2.207e-05
ENSMUSG00000114771	Gm49064	0.00230221	2.46475	0.00952766	0.000325299	-2.46475	0.00952766
ENSMUSG00000039419	Cntnap2	0.00110506	2.46475	0.14419	0.000108433	-2.46475	0.14419
ENSMUSG00000097768	2310043M15Rik	0.00165759	2.42728	0.0414339	0.000216866	-2.42728	0.0414339
ENSMUSG00000074619	1700034I23Rik	0.00165759	2.42728	0.0455256	0.000216866	-2.42728	0.0455256
ENSMUSG00000061972	Olfr99	0.00221012	2.40817	0.0144882	0.000325299	-2.40817	0.0144882
ENSMUSG00000098843	Gm27240	0.00764334	2.34927	6.89756e-05	0.00140963	-2.34927	6.89756e-05
ENSMUSG00000041247	Lamp3	0.000460442	2.34927	0.388363	0	-2.34927	0.388363
ENSMUSG00000037185	Krt80	0.00101297	2.34927	0.167384	0.000108433	-2.34927	0.167384
ENSMUSG00000100306	Gm29362	0.000460442	2.34927	0.388363	0	-2.34927	0.388363
ENSMUSG00000113058	Gm48311	0.000460442	2.34927	0.398834	0	-2.34927	0.398834
ENSMUSG00000114627	B230220B15Rik	0.000460442	2.34927	0.388363	0	-2.34927	0.388363
ENSMUSG00000094845	Tmem95	0.000460442	2.34927	0.388363	0	-2.34927	0.388363
ENSMUSG00000001349	Cnn1	0.000460442	2.34927	0.388363	0	-2.34927	0.388363
ENSMUSG00000090054	Gm15629	0.000460442	2.34927	0.512078	0	-2.34927	0.512078
ENSMUSG00000076848	Trav15-2-dv6-2	0.000460442	2.34927	0.388363	0	-2.34927	0.388363
ENSMUSG00000104598	Gm30214	0.000460442	2.34927	0.455164	0	-2.34927	0.455164
ENSMUSG00000089745	1810008B01Rik	0.000460442	2.34927	0.641218	0	-2.34927	0.641218
ENSMUSG00000031957	Ctrb1	0.000460442	2.34927	0.388363	0	-2.34927	0.388363
ENSMUSG00000090778	Gm3235	0.000460442	2.34927	0.388363	0	-2.34927	0.388363
ENSMUSG00000051839	Gypa	0.00101297	2.34927	0.61744	0.000108433	-2.34927	0.61744
ENSMUSG00000036437	Npy1r	0.000460442	2.34927	0.388363	0	-2.34927	0.388363
ENSMUSG00000113032	Gm47578	0.000460442	2.34927	0.388363	0	-2.34927	0.388363
ENSMUSG00000052273	Dnah3	0.000460442	2.34927	0.388363	0	-2.34927	0.388363
ENSMUSG00000109149	Gm19656	0.000460442	2.34927	0.388363	0	-2.34927	0.388363
ENSMUSG00000074261	Erich4	0.000460442	2.34927	0.388363	0	-2.34927	0.388363
ENSMUSG00000068962	Zfp114	0.000460442	2.34927	0.626417	0	-2.34927	0.626417
ENSMUSG00000108854	D830036C21Rik	0.000460442	2.34927	0.388363	0	-2.34927	0.388363
ENSMUSG00000045291	E330021D16Rik	0.00211803	2.34927	0.0182564	0.000325299	-2.34927	0.0182564
ENSMUSG00000090891	D6Ertd527e	0.000460442	2.34927	0.584517	0	-2.34927	0.584517
ENSMUSG00000106894	Gm17130	0.000460442	2.34927	0.388363	0	-2.34927	0.388363
ENSMUSG00000057123	Gja5	0.000460442	2.34927	0.388363	0	-2.34927	0.388363
ENSMUSG00000090120	A730090N16Rik	0.000460442	2.34927	0.388363	0	-2.34927	0.388363
ENSMUSG00000027643	Ghrh	0.000460442	2.34927	0.828453	0	-2.34927	0.828453
ENSMUSG00000027375	Mal	0.000460442	2.34927	0.654016	0	-2.34927	0.654016
ENSMUSG00000068947	Olfr366	0.000460442	2.34927	0.388363	0	-2.34927	0.388363
ENSMUSG00000087082	Gm15423	0.000460442	2.34927	0.388363	0	-2.34927	0.388363
ENSMUSG00000086593	Gm16548	0.000460442	2.34927	0.650763	0	-2.34927	0.650763
ENSMUSG00000041605	5730559C18Rik	0.000460442	2.34927	0.388363	0	-2.34927	0.388363
ENSMUSG00000032719	Sbspon	0.00101297	2.34927	0.168055	0.000108433	-2.34927	0.168055
ENSMUSG00000114373	Gm48708	0.00801169	2.31685	1.48698e-05	0.00151806	-2.31685	1.48698e-05
ENSMUSG00000053783	1700016K19Rik	0.0133528	2.31028	2.32058e-07	0.00260239	-2.31028	2.32058e-07
ENSMUSG00000076796	Trav16d-dv11	0.0195228	2.28957	1.13126e-07	0.00390359	-2.28957	1.13126e-07
ENSMUSG00000036040	Adamtsl2	0.0104981	2.28787	2.11677e-05	0.00206023	-2.28787	2.11677e-05
ENSMUSG00000086050	Gm16045	0.00616993	2.26681	0.000120282	0.00119276	-2.26681	0.000120282
ENSMUSG00000022766	Serpind1	0.00147342	2.26681	0.0798415	0.000216866	-2.26681	0.0798415
ENSMUSG00000078648	Gm17546	0.00147342	2.26681	0.0798415	0.000216866	-2.26681	0.0798415
ENSMUSG00000025480	Syce1	0.00506486	2.24974	0.000425674	0.000975896	-2.24974	0.000425674
ENSMUSG00000084960	B430010I23Rik	0.00451233	2.23824	0.00104424	0.000867464	-2.23824	0.00104424
ENSMUSG00000021268	Meg3	0.0131686	2.2338	6.60776e-05	0.00271082	-2.2338	6.60776e-05
ENSMUSG00000095387	Trav6d-4	0.00653828	2.2338	0.00457037	0.0013012	-2.2338	0.00457037
ENSMUSG00000116877	CT025521.3	0.000920884	2.22374	0.176633	0.000108433	-2.22374	0.176633
ENSMUSG00000090214	Gm15657	0.000920884	2.22374	0.176633	0.000108433	-2.22374	0.176633
ENSMUSG00000086690	4933406J10Rik	0.000920884	2.22374	0.307728	0.000108433	-2.22374	0.307728
ENSMUSG00000001985	Grik3	0.000920884	2.22374	0.176633	0.000108433	-2.22374	0.176633
ENSMUSG00000086199	Bcas3os1	0.00893258	2.2091	1.27114e-05	0.00184336	-2.2091	1.27114e-05
ENSMUSG00000087299	Gm12953	0.0023943	2.19727	0.0420027	0.000433732	-2.19727	0.0420027
ENSMUSG00000033170	Card10	0.00138133	2.17935	0.110528	0.000216866	-2.17935	0.110528
ENSMUSG00000110766	Gm47214	0.00138133	2.17935	0.110528	0.000216866	-2.17935	0.110528
ENSMUSG00000079019	Insl3	0.00138133	2.17935	0.110528	0.000216866	-2.17935	0.110528
ENSMUSG00000097168	C230088H06Rik	0.00138133	2.17935	0.110528	0.000216866	-2.17935	0.110528
ENSMUSG00000067786	Nnat	0.00285474	2.17935	0.0105083	0.000542165	-2.17935	0.0105083
ENSMUSG00000086625	Gm11831	0.00331518	2.16641	0.0152613	0.000650598	-2.16641	0.0152613
ENSMUSG00000057503	Olfr1459	0.00377563	2.15663	0.00357174	0.000759031	-2.15663	0.00357174
ENSMUSG00000087652	Gm15918	0.00184177	2.15663	0.0486625	0.000325299	-2.15663	0.0486625
ENSMUSG00000046338	Gpat2	0.00184177	2.15663	0.0486625	0.000325299	-2.15663	0.0486625
ENSMUSG00000109599	Gm31812	0.00184177	2.15663	0.0486625	0.000325299	-2.15663	0.0486625
ENSMUSG00000113987	4930453C13Rik	0.0109585	2.14764	1.47282e-05	0.00238552	-2.14764	1.47282e-05
ENSMUSG00000107509	Gm44941	0.00230221	2.14282	0.103038	0.000433732	-2.14282	0.103038
ENSMUSG00000000889	Dbh	0.00230221	2.14282	0.0319831	0.000433732	-2.14282	0.0319831
ENSMUSG00000026841	Fibcd1	0.00276265	2.13355	0.0139329	0.000542165	-2.13355	0.0139329
ENSMUSG00000024736	Tmem132a	0.000368354	2.08624	0.533776	0	-2.08624	0.533776
ENSMUSG00000114302	Gm48683	0.000828796	2.08624	0.408346	0.000108433	-2.08624	0.408346
ENSMUSG00000024600	Slc27a6	0.000828796	2.08624	0.243715	0.000108433	-2.08624	0.243715
ENSMUSG00000073591	Pcdhb22	0.000368354	2.08624	0.533776	0	-2.08624	0.533776
ENSMUSG00000092097	Gm5819	0.00128924	2.08624	0.148593	0.000216866	-2.08624	0.148593
ENSMUSG00000073400	Trim10	0.000368354	2.08624	0.533776	0	-2.08624	0.533776
ENSMUSG00000094396	Vmn2r124	0.000368354	2.08624	0.533776	0	-2.08624	0.533776
ENSMUSG00000085499	Gm15713	0.000368354	2.08624	0.533776	0	-2.08624	0.533776
ENSMUSG00000022780	Meltf	0.000368354	2.08624	0.533776	0	-2.08624	0.533776
ENSMUSG00000116823	AC166832.3	0.000368354	2.08624	0.533776	0	-2.08624	0.533776
ENSMUSG00000093789	Methig1	0.000368354	2.08624	0.533776	0	-2.08624	0.533776
ENSMUSG00000090002	Gm16006	0.000368354	2.08624	0.533776	0	-2.08624	0.533776
ENSMUSG00000115284	Gm34678	0.000368354	2.08624	0.533776	0	-2.08624	0.533776
ENSMUSG00000098061	Gm26945	0.000368354	2.08624	0.533776	0	-2.08624	0.533776
ENSMUSG00000041771	Slc24a4	0.000368354	2.08624	0.533776	0	-2.08624	0.533776
ENSMUSG00000097329	4931403G20Rik	0.000368354	2.08624	0.533776	0	-2.08624	0.533776
ENSMUSG00000085016	Gm11335	0.000368354	2.08624	0.533776	0	-2.08624	0.533776
ENSMUSG00000033520	Idi2	0.000368354	2.08624	0.881013	0	-2.08624	0.881013
ENSMUSG00000085081	Rptoros	0.000368354	2.08624	0.533776	0	-2.08624	0.533776
ENSMUSG00000034579	Pla2g3	0.000828796	2.08624	0.259163	0.000108433	-2.08624	0.259163
ENSMUSG00000087111	Gm11399	0.000368354	2.08624	0.606338	0	-2.08624	0.606338
ENSMUSG00000079323	Gm20661	0.000368354	2.08624	0.533776	0	-2.08624	0.533776
ENSMUSG00000034452	Slc24a1	0.000828796	2.08624	0.441318	0.000108433	-2.08624	0.441318
ENSMUSG00000110862	Gm35835	0.000368354	2.08624	0.533776	0	-2.08624	0.533776
ENSMUSG00000111555	Gm47326	0.000368354	2.08624	0.533776	0	-2.08624	0.533776
ENSMUSG00000063895	Nupl1	0.000368354	2.08624	0.533776	0	-2.08624	0.533776
ENSMUSG00000114378	Gm49355	0.000828796	2.08624	0.243715	0.000108433	-2.08624	0.243715
ENSMUSG00000109954	Gm45371	0.000368354	2.08624	0.547997	0	-2.08624	0.547997
ENSMUSG00000097718	Gm26896	0.000368354	2.08624	0.533776	0	-2.08624	0.533776
ENSMUSG00000087672	Gm15122	0.000368354	2.08624	0.680877	0	-2.08624	0.680877
ENSMUSG00000020327	Fgf22	0.00174968	2.08624	0.080792	0.000325299	-2.08624	0.080792
ENSMUSG00000049420	Tmem200a	0.000828796	2.08624	0.291528	0.000108433	-2.08624	0.291528
ENSMUSG00000009545	Kcnq1	0.000368354	2.08624	0.739718	0	-2.08624	0.739718
ENSMUSG00000110320	Gm31152	0.000368354	2.08624	0.533776	0	-2.08624	0.533776
ENSMUSG00000048108	Tmem72	0.00313101	2.08624	0.00902906	0.000650598	-2.08624	0.00902906
ENSMUSG00000108660	Gm21284	0.000368354	2.08624	0.614728	0	-2.08624	0.614728
ENSMUSG00000062905	Vmn1r32	0.000368354	2.08624	0.533776	0	-2.08624	0.533776
ENSMUSG00000051503	Gm6583	0.000368354	2.08624	0.533776	0	-2.08624	0.533776
ENSMUSG00000063656	Gm10135	0.000368354	2.08624	0.533776	0	-2.08624	0.533776
ENSMUSG00000038276	Asic3	0.000368354	2.08624	0.533776	0	-2.08624	0.533776
ENSMUSG00000006216	Clcnkb	0.000368354	2.08624	0.533776	0	-2.08624	0.533776
ENSMUSG00000049799	Lrrc19	0.000368354	2.08624	0.533776	0	-2.08624	0.533776
ENSMUSG00000111611	Olfr157	0.00221012	2.08624	0.0339819	0.000433732	-2.08624	0.0339819
ENSMUSG00000027867	Spag17	0.000368354	2.08624	0.533776	0	-2.08624	0.533776
ENSMUSG00000097317	Gm17281	0.000368354	2.08624	0.533776	0	-2.08624	0.533776
ENSMUSG00000075132	Olfr1173	0.000368354	2.08624	0.56893	0	-2.08624	0.56893
ENSMUSG00000085862	Gm13483	0.000368354	2.08624	0.656731	0	-2.08624	0.656731
ENSMUSG00000035829	Ppp1r26	0.000368354	2.08624	0.533776	0	-2.08624	0.533776
ENSMUSG00000049630	C1ql3	0.000368354	2.08624	0.533776	0	-2.08624	0.533776
ENSMUSG00000026768	Itga8	0.000368354	2.08624	0.533776	0	-2.08624	0.533776
ENSMUSG00000104368	2010103J01Rik	0.000368354	2.08624	0.533776	0	-2.08624	0.533776
ENSMUSG00000102784	Gm38251	0.000368354	2.08624	0.533776	0	-2.08624	0.533776
ENSMUSG00000015962	1700016C15Rik	0.000828796	2.08624	0.250816	0.000108433	-2.08624	0.250816
ENSMUSG00000040836	Gpr161	0.000368354	2.08624	0.533776	0	-2.08624	0.533776
ENSMUSG00000079429	Mroh2a	0.00221012	2.08624	0.0302449	0.000433732	-2.08624	0.0302449
ENSMUSG00000026023	Cdk15	0.000368354	2.08624	0.533776	0	-2.08624	0.533776
ENSMUSG00000057836	Xlr3a	0.00349936	2.04971	0.0350075	0.000759031	-2.04971	0.0350075
ENSMUSG00000109759	1700011L03Rik	0.00303892	2.04442	0.0118176	0.000650598	-2.04442	0.0118176
ENSMUSG00000044647	Csrnp3	0.00257848	2.03733	0.0322437	0.000542165	-2.03733	0.0322437
ENSMUSG00000022610	Mapk12	0.01455	2.0328	1.1535e-05	0.00346985	-2.0328	1.1535e-05
ENSMUSG00000111971	Gm48678	0.00340727	2.01224	0.0158996	0.000759031	-2.01224	0.0158996
ENSMUSG00000085246	Gm15893	0.00165759	2.01224	0.180858	0.000325299	-2.01224	0.180858
ENSMUSG00000057163	Prss2	0.00515695	2.01224	0.103808	0.00119276	-2.01224	0.103808
ENSMUSG00000090327	Gm17111	0.00119715	1.9867	0.200831	0.000216866	-1.9867	0.200831
ENSMUSG00000086049	Gm12735	0.00119715	1.9867	0.200831	0.000216866	-1.9867	0.200831
ENSMUSG00000101695	1700094J05Rik	0.00119715	1.9867	0.200831	0.000216866	-1.9867	0.200831
ENSMUSG00000029882	2210010C04Rik	0.00119715	1.9867	0.39327	0.000216866	-1.9867	0.39327
ENSMUSG00000028701	Lurap1	0.00119715	1.9867	0.508198	0.000216866	-1.9867	0.508198
ENSMUSG00000114348	Gm41031	0.00506486	1.9867	0.00164374	0.00119276	-1.9867	0.00164374
ENSMUSG00000005917	Otx1	0.00506486	1.9867	0.00180592	0.00119276	-1.9867	0.00180592
ENSMUSG00000107726	Gm44037	0.00672246	1.97377	0.000929814	0.00162649	-1.97377	0.000929814
ENSMUSG00000076762	Trav6-1	0.0100376	1.96071	0.000305209	0.00249396	-1.96071	0.000305209
ENSMUSG00000000416	Cttnbp2	0.0349936	1.94564	3.26988e-07	0.00899993	-1.94564	3.26988e-07
ENSMUSG00000101872	Gm29237	0.00616993	1.94488	0.000736178	0.00151806	-1.94488	0.000736178
ENSMUSG00000096926	Gm26823	0.00902467	1.93424	0.000283295	0.00227709	-1.93424	0.000283295
ENSMUSG00000086312	Gm15336	0.000736708	1.93424	0.390281	0.000108433	-1.93424	0.390281
ENSMUSG00000103897	Pcdhga8	0.0015655	1.93424	0.151272	0.000325299	-1.93424	0.151272
ENSMUSG00000046345	Smco1	0.000736708	1.93424	0.362856	0.000108433	-1.93424	0.362856
ENSMUSG00000049807	Arhgap23	0.000736708	1.93424	0.323365	0.000108433	-1.93424	0.323365
ENSMUSG00000070378	Olfr403	0.000736708	1.93424	0.323365	0.000108433	-1.93424	0.323365
ENSMUSG00000111695	Gm47565	0.000736708	1.93424	0.323365	0.000108433	-1.93424	0.323365
ENSMUSG00000076924	Traj4	0.000736708	1.93424	0.323365	0.000108433	-1.93424	0.323365
ENSMUSG00000029161	Cgref1	0.000736708	1.93424	0.323365	0.000108433	-1.93424	0.323365
ENSMUSG00000093617	4933438K21Rik	0.0032231	1.93424	0.112286	0.000759031	-1.93424	0.112286
ENSMUSG00000098155	Gm27022	0.0015655	1.93424	0.373565	0.000325299	-1.93424	0.373565
ENSMUSG00000027840	Wnt2b	0.000736708	1.93424	0.323365	0.000108433	-1.93424	0.323365
ENSMUSG00000107167	Gm34653	0.000736708	1.93424	0.323365	0.000108433	-1.93424	0.323365
ENSMUSG00000025934	Gsta3	0.000736708	1.93424	0.458985	0.000108433	-1.93424	0.458985
ENSMUSG00000079436	Kcnj13	0.00810378	1.91812	0.000219498	0.00206023	-1.91812	0.000219498
ENSMUSG00000000724	Cryba1	0.00193386	1.90182	0.123309	0.000433732	-1.90182	0.123309
ENSMUSG00000108322	5430431A17Rik	0.00193386	1.90182	0.0710834	0.000433732	-1.90182	0.0710834
ENSMUSG00000096525	Gm2663	0.0071829	1.89817	0.0797308	0.00184336	-1.89817	0.0797308
ENSMUSG00000044453	Ffar1	0.0115111	1.88361	5.77674e-05	0.00303612	-1.88361	5.77674e-05
ENSMUSG00000114213	A430090L17Rik	0.00589366	1.87979	0.00514851	0.00151806	-1.87979	0.00514851
ENSMUSG00000086472	Gm16172	0.00110506	1.87979	0.265457	0.000216866	-1.87979	0.265457
ENSMUSG00000116587	CT573043.1	0.00110506	1.87979	0.265457	0.000216866	-1.87979	0.265457
ENSMUSG00000047904	Sstr2	0.00110506	1.87979	0.498795	0.000216866	-1.87979	0.498795
ENSMUSG00000053550	Shisa7	0.00110506	1.87979	0.265457	0.000216866	-1.87979	0.265457
ENSMUSG00000059631	1500035N22Rik	0.00110506	1.87979	0.317564	0.000216866	-1.87979	0.317564
ENSMUSG00000079694	Gm14862	0.00230221	1.87979	0.0593547	0.000542165	-1.87979	0.0593547
ENSMUSG00000087595	1810012K08Rik	0.00110506	1.87979	0.460947	0.000216866	-1.87979	0.460947
ENSMUSG00000101061	Platr1	0.00110506	1.87979	0.265457	0.000216866	-1.87979	0.265457
ENSMUSG00000044067	Gpr22	0.0170364	1.87721	5.02292e-06	0.00455418	-1.87721	5.02292e-06
ENSMUSG00000097051	Gm26836	0.00745916	1.87394	0.000396669	0.00195179	-1.87394	0.000396669
ENSMUSG00000101746	2310043L19Rik	0.00147342	1.85178	0.154876	0.000325299	-1.85178	0.154876
ENSMUSG00000028364	Tnc	0.00340727	1.84231	0.0190659	0.000867464	-1.84231	0.0190659
ENSMUSG00000050936	Gm42743	0.0197069	1.84008	3.87696e-06	0.00542165	-1.84008	3.87696e-06
ENSMUSG00000114516	Gm46440	0.00184177	1.8347	0.0949591	0.000433732	-1.8347	0.0949591
ENSMUSG00000092592	Gm20449	0.00377563	1.8347	0.0120072	0.000975896	-1.8347	0.0120072
ENSMUSG00000086618	Gm13256	0.00184177	1.8347	0.0949591	0.000433732	-1.8347	0.0949591
ENSMUSG00000035357	Pdzrn3	0.0118794	1.83248	0.000100241	0.00325299	-1.83248	0.000100241
ENSMUSG00000086717	Gm15655	0.0931935	1.82392	1.79141e-08	0.0262408	-1.82392	1.79141e-08
ENSMUSG00000092178	Gm45351	0.00221012	1.82321	0.0773301	0.000542165	-1.82321	0.0773301
ENSMUSG00000099375	Gm28187	0.120083	1.81953	1.56432e-08	0.0339395	-1.81953	1.56432e-08
ENSMUSG00000026156	B3gat2	0.0477018	1.81812	1.16957e-07	0.0134457	-1.81812	1.16957e-07
ENSMUSG00000039977	Deup1	0.00257848	1.81494	0.0559877	0.000650598	-1.81494	0.0559877
ENSMUSG00000111497	Gm38431	0.00294683	1.80871	0.0293338	0.000759031	-1.80871	0.0293338
ENSMUSG00000105349	Gm43604	0.00368354	1.79994	0.0153075	0.000975896	-1.79994	0.0153075
ENSMUSG00000097138	Gm26625	0.0179572	1.79406	2.21774e-05	0.00509635	-1.79406	2.21774e-05
ENSMUSG00000097258	Gm26767	0.0165759	1.77231	2.02693e-05	0.00477105	-1.77231	2.02693e-05
ENSMUSG00000076463	Trbv3	0.034349	1.77205	1.50031e-06	0.00997583	-1.77205	1.50031e-06
ENSMUSG00000097781	9330136K24Rik	0.00248639	1.76431	0.0606316	0.000650598	-1.76431	0.0606316
ENSMUSG00000043631	Ecm2	0.00174968	1.76431	0.122011	0.000433732	-1.76431	0.122011
ENSMUSG00000067702	Tuba3a	0.0039598	1.76431	0.0127531	0.00108433	-1.76431	0.0127531
ENSMUSG00000109459	Gm39526	0.0039598	1.76431	0.0127531	0.00108433	-1.76431	0.0127531
ENSMUSG00000085089	Arhgap15os	0.00248639	1.76431	0.0982432	0.000650598	-1.76431	0.0982432
ENSMUSG00000112459	Gm47689	0.0142737	1.76431	4.10546e-05	0.00412045	-1.76431	4.10546e-05
ENSMUSG00000000766	Oprm1	0.00432816	1.76431	0.0199401	0.00119276	-1.76431	0.0199401
ENSMUSG00000043969	Emx2	0.000276265	1.76431	0.703904	0	-1.76431	0.703904
ENSMUSG00000067872	Ccdc87	0.000276265	1.76431	0.807485	0	-1.76431	0.807485
ENSMUSG00000024620	Pdgfrb	0.000276265	1.76431	0.703904	0	-1.76431	0.703904
ENSMUSG00000103677	Pcdhga4	0.00101297	1.76431	0.34394	0.000216866	-1.76431	0.34394
ENSMUSG00000097567	Gm26637	0.000276265	1.76431	0.791501	0	-1.76431	0.791501
ENSMUSG00000092077	Olfr101	0.000276265	1.76431	0.712481	0	-1.76431	0.712481
ENSMUSG00000025735	Rhbdl1	0.000276265	1.76431	0.703904	0	-1.76431	0.703904
ENSMUSG00000008482	Rnf151	0.000276265	1.76431	0.703904	0	-1.76431	0.703904
ENSMUSG00000073448	Gm10509	0.000276265	1.76431	0.828453	0	-1.76431	0.828453
ENSMUSG00000097379	Gm26873	0.00138133	1.76431	0.257724	0.000325299	-1.76431	0.257724
ENSMUSG00000023826	Park2	0.00101297	1.76431	0.34394	0.000216866	-1.76431	0.34394
ENSMUSG00000097896	Gm26800	0.000276265	1.76431	0.703904	0	-1.76431	0.703904
ENSMUSG00000075265	Tnk2os	0.000276265	1.76431	0.703904	0	-1.76431	0.703904
ENSMUSG00000110291	Gm37419	0.000276265	1.76431	0.704569	0	-1.76431	0.704569
ENSMUSG00000041205	Map6d1	0.000276265	1.76431	0.703904	0	-1.76431	0.703904
ENSMUSG00000041957	Pkp2	0.000276265	1.76431	0.703904	0	-1.76431	0.703904
ENSMUSG00000091650	Apol11a	0.000276265	1.76431	0.703904	0	-1.76431	0.703904
ENSMUSG00000063522	2010109I03Rik	0.000276265	1.76431	0.738844	0	-1.76431	0.738844
ENSMUSG00000022596	Slurp1	0.000276265	1.76431	0.703904	0	-1.76431	0.703904
ENSMUSG00000099013	Gm27153	0.000276265	1.76431	0.828453	0	-1.76431	0.828453
ENSMUSG00000115395	Gm49224	0.000276265	1.76431	0.703904	0	-1.76431	0.703904
ENSMUSG00000076613	Ighg2b	0.000276265	1.76431	0.775724	0	-1.76431	0.775724
ENSMUSG00000052392	Acot4	0.000276265	1.76431	0.828453	0	-1.76431	0.828453
ENSMUSG00000113779	Gm33785	0.000276265	1.76431	0.79392	0	-1.76431	0.79392
ENSMUSG00000113516	Gm47368	0.000644619	1.76431	0.427359	0.000108433	-1.76431	0.427359
ENSMUSG00000086315	Arl4aos	0.000644619	1.76431	0.427359	0.000108433	-1.76431	0.427359
ENSMUSG00000113580	Gm48237	0.000276265	1.76431	0.703904	0	-1.76431	0.703904
ENSMUSG00000114311	Gm31452	0.000276265	1.76431	0.703904	0	-1.76431	0.703904
ENSMUSG00000114264	Gm48095	0.000644619	1.76431	0.607746	0.000108433	-1.76431	0.607746
ENSMUSG00000025141	Myadml2	0.000276265	1.76431	0.707865	0	-1.76431	0.707865
ENSMUSG00000087669	Gm11724	0.000276265	1.76431	0.703904	0	-1.76431	0.703904
ENSMUSG00000086826	Gm11739	0.000276265	1.76431	0.819862	0	-1.76431	0.819862
ENSMUSG00000034685	Fam171a2	0.000276265	1.76431	0.703904	0	-1.76431	0.703904
ENSMUSG00000017309	Cd300lg	0.000644619	1.76431	0.427359	0.000108433	-1.76431	0.427359
ENSMUSG00000052373	Mpp3	0.000276265	1.76431	0.703904	0	-1.76431	0.703904
ENSMUSG00000020872	Tac4	0.000276265	1.76431	0.703904	0	-1.76431	0.703904
ENSMUSG00000039084	Chad	0.000276265	1.76431	0.703904	0	-1.76431	0.703904
ENSMUSG00000084884	Gm12289	0.000644619	1.76431	0.427359	0.000108433	-1.76431	0.427359
ENSMUSG00000040283	Btnl9	0.000276265	1.76431	0.703904	0	-1.76431	0.703904
ENSMUSG00000049721	Gal3st1	0.000276265	1.76431	0.703904	0	-1.76431	0.703904
ENSMUSG00000034115	Scn11a	0.0032231	1.76431	0.0414339	0.000867464	-1.76431	0.0414339
ENSMUSG00000111364	Gm36745	0.000276265	1.76431	0.713265	0	-1.76431	0.713265
ENSMUSG00000111250	Gm47818	0.000276265	1.76431	0.703904	0	-1.76431	0.703904
ENSMUSG00000032191	Bcl2l10	0.000276265	1.76431	0.703904	0	-1.76431	0.703904
ENSMUSG00000031994	Adamts8	0.000276265	1.76431	0.712479	0	-1.76431	0.712479
ENSMUSG00000079681	Zglp1	0.000276265	1.76431	0.703904	0	-1.76431	0.703904
ENSMUSG00000022044	Stmn4	0.000276265	1.76431	0.802652	0	-1.76431	0.802652
ENSMUSG00000112858	Rnf212b	0.000276265	1.76431	0.703904	0	-1.76431	0.703904
ENSMUSG00000072423	Psmb11	0.000644619	1.76431	0.427359	0.000108433	-1.76431	0.427359
ENSMUSG00000105501	5330426L24Rik	0.000276265	1.76431	0.76639	0	-1.76431	0.76639
ENSMUSG00000035932	Olfr750	0.000276265	1.76431	0.703904	0	-1.76431	0.703904
ENSMUSG00000114853	D030051J21Rik	0.00211803	1.76431	0.101318	0.000542165	-1.76431	0.101318
ENSMUSG00000110547	Gm29773	0.000276265	1.76431	0.759749	0	-1.76431	0.759749
ENSMUSG00000110447	Gm31518	0.000276265	1.76431	0.828453	0	-1.76431	0.828453
ENSMUSG00000031779	Ccl22	0.000276265	1.76431	1	0	-1.76431	1
ENSMUSG00000099419	1700001D01Rik	0.000276265	1.76431	0.703904	0	-1.76431	0.703904
ENSMUSG00000094632	Gm10310	0.000276265	1.76431	0.706065	0	-1.76431	0.706065
ENSMUSG00000090230	Gm16315	0.000276265	1.76431	0.724115	0	-1.76431	0.724115
ENSMUSG00000112652	4921516A02Rik	0.00138133	1.76431	0.330395	0.000325299	-1.76431	0.330395
ENSMUSG00000036816	Atoh7	0.000276265	1.76431	0.703904	0	-1.76431	0.703904
ENSMUSG00000111422	1700027J07Rik	0.000276265	1.76431	0.703904	0	-1.76431	0.703904
ENSMUSG00000111227	Gm20149	0.000276265	1.76431	0.703904	0	-1.76431	0.703904
ENSMUSG00000030981	Mmp21	0.000276265	1.76431	0.820234	0	-1.76431	0.820234
ENSMUSG00000087348	Gm15582	0.000276265	1.76431	0.703904	0	-1.76431	0.703904
ENSMUSG00000108511	Gm44987	0.000276265	1.76431	0.703904	0	-1.76431	0.703904
ENSMUSG00000030935	Acsm3	0.000276265	1.76431	0.812553	0	-1.76431	0.812553
ENSMUSG00000097220	Gm26599	0.00138133	1.76431	0.229867	0.000325299	-1.76431	0.229867
ENSMUSG00000049674	Olfr714	0.000276265	1.76431	0.703904	0	-1.76431	0.703904
ENSMUSG00000062142	Olfr569	0.000276265	1.76431	0.759498	0	-1.76431	0.759498
ENSMUSG00000038292	Ccdc155	0.000276265	1.76431	0.703904	0	-1.76431	0.703904
ENSMUSG00000054385	Ceacam2	0.000644619	1.76431	0.427359	0.000108433	-1.76431	0.427359
ENSMUSG00000043843	Tmem145	0.000276265	1.76431	0.703904	0	-1.76431	0.703904
ENSMUSG00000044317	Gpr4	0.000276265	1.76431	0.703904	0	-1.76431	0.703904
ENSMUSG00000115027	Vmn1r81	0.000276265	1.76431	0.703904	0	-1.76431	0.703904
ENSMUSG00000040163	1700034J05Rik	0.000276265	1.76431	0.703904	0	-1.76431	0.703904
ENSMUSG00000087277	2010013B24Rik	0.000276265	1.76431	0.817721	0	-1.76431	0.817721
ENSMUSG00000079262	Slco1a6	0.000276265	1.76431	0.703904	0	-1.76431	0.703904
ENSMUSG00000064330	Pde6h	0.000276265	1.76431	0.703904	0	-1.76431	0.703904
ENSMUSG00000068011	Mkrn2os	0.000276265	1.76431	0.703904	0	-1.76431	0.703904
ENSMUSG00000107723	Gm43964	0.000276265	1.76431	0.703904	0	-1.76431	0.703904
ENSMUSG00000085828	Gm15612	0.00101297	1.76431	0.34394	0.000216866	-1.76431	0.34394
ENSMUSG00000107619	Gm32479	0.000276265	1.76431	0.7102	0	-1.76431	0.7102
ENSMUSG00000107071	Gm42420	0.000276265	1.76431	0.703904	0	-1.76431	0.703904
ENSMUSG00000071537	Klrg2	0.000276265	1.76431	0.703904	0	-1.76431	0.703904
ENSMUSG00000058831	Opn1sw	0.000644619	1.76431	0.427359	0.000108433	-1.76431	0.427359
ENSMUSG00000106663	Gm42839	0.000276265	1.76431	0.703904	0	-1.76431	0.703904
ENSMUSG00000029337	Fgf5	0.000276265	1.76431	0.703904	0	-1.76431	0.703904
ENSMUSG00000107246	Gm42560	0.00101297	1.76431	0.34394	0.000216866	-1.76431	0.34394
ENSMUSG00000087314	Prkag2os2	0.000276265	1.76431	0.703904	0	-1.76431	0.703904
ENSMUSG00000042453	Reln	0.000276265	1.76431	0.7245	0	-1.76431	0.7245
ENSMUSG00000073680	Tmem88b	0.000276265	1.76431	0.703904	0	-1.76431	0.703904
ENSMUSG00000100396	Gm29367	0.000276265	1.76431	0.703904	0	-1.76431	0.703904
ENSMUSG00000058579	Cela2a	0.000276265	1.76431	0.703904	0	-1.76431	0.703904
ENSMUSG00000073733	Rsg1	0.000276265	1.76431	0.703904	0	-1.76431	0.703904
ENSMUSG00000087352	Gm12999	0.000276265	1.76431	0.703904	0	-1.76431	0.703904
ENSMUSG00000078719	Msmp	0.000276265	1.76431	0.703904	0	-1.76431	0.703904
ENSMUSG00000066224	Arid3c	0.000276265	1.76431	0.703904	0	-1.76431	0.703904
ENSMUSG00000055761	Nkain3	0.000276265	1.76431	0.703904	0	-1.76431	0.703904
ENSMUSG00000019232	Etnppl	0.000276265	1.76431	0.703904	0	-1.76431	0.703904
ENSMUSG00000027857	Tshb	0.000276265	1.76431	0.708834	0	-1.76431	0.708834
ENSMUSG00000034009	Rxfp1	0.000276265	1.76431	0.703904	0	-1.76431	0.703904
ENSMUSG00000104231	Gm37592	0.000644619	1.76431	0.533776	0.000108433	-1.76431	0.533776
ENSMUSG00000011463	Cpb1	0.000276265	1.76431	0.733306	0	-1.76431	0.733306
ENSMUSG00000073010	Gm5127	0.00101297	1.76431	0.494165	0.000216866	-1.76431	0.494165
ENSMUSG00000031374	Zfp92	0.000276265	1.76431	0.703904	0	-1.76431	0.703904
ENSMUSG00000079593	Gm14597	0.000276265	1.76431	0.703904	0	-1.76431	0.703904
ENSMUSG00000037005	Xpnpep2	0.00138133	1.76431	0.364333	0.000325299	-1.76431	0.364333
ENSMUSG00000052368	Gm9873	0.000276265	1.76431	0.712479	0	-1.76431	0.712479
ENSMUSG00000027107	Chrna1	0.000276265	1.76431	0.703904	0	-1.76431	0.703904
ENSMUSG00000042155	Klhl23	0.000276265	1.76431	0.703904	0	-1.76431	0.703904
ENSMUSG00000086449	9030204H09Rik	0.000276265	1.76431	0.703904	0	-1.76431	0.703904
ENSMUSG00000026874	Hc	0.000276265	1.76431	0.703904	0	-1.76431	0.703904
ENSMUSG00000084908	C79798	0.000276265	1.76431	0.703904	0	-1.76431	0.703904
ENSMUSG00000086216	Gm13610	0.00138133	1.76431	0.299689	0.000325299	-1.76431	0.299689
ENSMUSG00000104077	Gm37027	0.000276265	1.76431	0.828453	0	-1.76431	0.828453
ENSMUSG00000100830	Gm28441	0.000644619	1.76431	0.427359	0.000108433	-1.76431	0.427359
ENSMUSG00000026348	Acmsd	0.000276265	1.76431	0.703904	0	-1.76431	0.703904
ENSMUSG00000100927	Gm28536	0.000276265	1.76431	0.703904	0	-1.76431	0.703904
ENSMUSG00000067064	Olfr1416	0.000276265	1.76431	0.703904	0	-1.76431	0.703904
ENSMUSG00000097398	Platr5	0.000276265	1.76431	0.703904	0	-1.76431	0.703904
ENSMUSG00000006538	Ihh	0.000276265	1.76431	0.703904	0	-1.76431	0.703904
ENSMUSG00000099878	Gm28178	0.000276265	1.76431	0.703904	0	-1.76431	0.703904
ENSMUSG00000085280	Gm16151	0.000276265	1.76431	0.703904	0	-1.76431	0.703904
ENSMUSG00000114708	Gm30177	0.00828796	1.74855	0.000596478	0.00238552	-1.74855	0.000596478
ENSMUSG00000044694	2010007H06Rik	0.0318626	1.74367	1.46075e-06	0.00943367	-1.74367	1.46075e-06
ENSMUSG00000079143	Atxn7l1os1	0.00386771	1.73115	0.0161347	0.00108433	-1.73115	0.0161347
ENSMUSG00000099051	Gm27241	0.00349936	1.72779	0.0734008	0.000975896	-1.72779	0.0734008
ENSMUSG00000063730	Hsd3b2	0.00488069	1.71185	0.00935088	0.00140963	-1.71185	0.00935088
ENSMUSG00000102014	2900009J06Rik	0.0023943	1.71185	0.124624	0.000650598	-1.71185	0.124624
ENSMUSG00000073242	Dnmt3aos	0.00202595	1.70291	0.127585	0.000542165	-1.70291	0.127585
ENSMUSG00000097300	Gm26835	0.00414398	1.70291	0.0177015	0.00119276	-1.70291	0.0177015
ENSMUSG00000010492	Uckl1os	0.0128924	1.69441	0.000186372	0.00390359	-1.69441	0.000186372
ENSMUSG00000097590	Gm26675	0.00165759	1.69031	0.261167	0.000433732	-1.69031	0.261167
ENSMUSG00000041479	Syt15	0.00165759	1.69031	0.157436	0.000433732	-1.69031	0.157436
ENSMUSG00000001300	Efnb2	0.0100376	1.68769	0.000502204	0.00303612	-1.68769	0.000502204
ENSMUSG00000097443	Gm17529	0.00267056	1.6712	0.0615983	0.000759031	-1.6712	0.0615983
ENSMUSG00000112384	Gm34921	0.00128924	1.6712	0.269446	0.000325299	-1.6712	0.269446
ENSMUSG00000047884	Klk9	0.00128924	1.6712	0.262253	0.000325299	-1.6712	0.262253
ENSMUSG00000037962	Rflna	0.00128924	1.6712	0.300157	0.000325299	-1.6712	0.300157
ENSMUSG00000045838	A430105I19Rik	0.00128924	1.6712	0.262253	0.000325299	-1.6712	0.262253
ENSMUSG00000098889	Gm27206	0.00644619	1.66613	0.0063726	0.00195179	-1.66613	0.0063726
ENSMUSG00000035337	Uchl4	0.0102218	1.66478	0.00230559	0.00314456	-1.66478	0.00230559
ENSMUSG00000098620	Gm27209	0.00230221	1.6574	0.100395	0.000650598	-1.6574	0.100395
ENSMUSG00000089707	Slain1os	0.00331518	1.65184	0.0859567	0.000975896	-1.65184	0.0859567
ENSMUSG00000089842	Pitpnm2os2	0.00672246	1.65184	0.00356818	0.00206023	-1.65184	0.00356818
ENSMUSG00000076795	Trav8d-2	0.00736708	1.64473	0.0191009	0.00227709	-1.64473	0.0191009
ENSMUSG00000024034	Tmprss3	0.000920884	1.63878	0.34052	0.000216866	-1.63878	0.34052
ENSMUSG00000049362	Olfr173	0.000920884	1.63878	0.686115	0.000216866	-1.63878	0.686115
ENSMUSG00000084834	4930565N06Rik	0.00193386	1.63878	0.124119	0.000542165	-1.63878	0.124119
ENSMUSG00000086297	Gm15632	0.00193386	1.63878	0.124119	0.000542165	-1.63878	0.124119
ENSMUSG00000085004	5430427M07Rik	0.000920884	1.63878	0.335415	0.000216866	-1.63878	0.335415
ENSMUSG00000043398	Gpr135	0.000920884	1.63878	0.371505	0.000216866	-1.63878	0.371505
ENSMUSG00000114893	Gm48684	0.00193386	1.63878	0.124119	0.000542165	-1.63878	0.124119
ENSMUSG00000036110	Slc17a2	0.000920884	1.63878	0.335415	0.000216866	-1.63878	0.335415
ENSMUSG00000087683	Gm11712	0.000920884	1.63878	0.335415	0.000216866	-1.63878	0.335415
ENSMUSG00000053820	Bcl2a1c	0.000920884	1.63878	0.427359	0.000216866	-1.63878	0.427359
ENSMUSG00000076758	Trav1	0.00294683	1.63878	0.0678823	0.000867464	-1.63878	0.0678823
ENSMUSG00000048031	Fcrl5	0.00294683	1.63878	0.0649951	0.000867464	-1.63878	0.0649951
ENSMUSG00000049758	Olfr1318	0.000920884	1.63878	0.335415	0.000216866	-1.63878	0.335415
ENSMUSG00000075141	Olfr1160	0.000920884	1.63878	0.335415	0.000216866	-1.63878	0.335415
ENSMUSG00000079554	Aox2	0.000920884	1.63878	0.335415	0.000216866	-1.63878	0.335415
ENSMUSG00000035067	Xkr6	0.080209	1.63768	6.16373e-07	0.0256986	-1.63768	6.16373e-07
ENSMUSG00000106951	5930430L01Rik	0.0419002	1.63142	6.84869e-06	0.0134457	-1.63142	6.84869e-06
ENSMUSG00000098183	Gm27010	0.0264294	1.63046	1.47282e-05	0.00845777	-1.63046	1.47282e-05
ENSMUSG00000038155	Gstp2	0.00359145	1.62681	0.0331707	0.00108433	-1.62681	0.0331707
ENSMUSG00000036832	Lpar3	0.0211803	1.61606	4.18469e-05	0.00683128	-1.61606	4.18469e-05
ENSMUSG00000102440	Pcdhga9	0.00985346	1.61231	0.000827381	0.00314456	-1.61231	0.000827381
ENSMUSG00000019987	Arg1	0.0015655	1.61231	0.202334	0.000433732	-1.61231	0.202334
ENSMUSG00000114436	Gm48283	0.00884049	1.60934	0.00638362	0.00281926	-1.60934	0.00638362
ENSMUSG00000031012	Cask	0.0134449	1.60643	0.000290192	0.00433732	-1.60643	0.000290192
ENSMUSG00000035509	Fbxl21	0.00386771	1.60561	0.0267091	0.00119276	-1.60561	0.0267091
ENSMUSG00000096038	Trav13n-3	0.00782752	1.60561	0.0749277	0.00249396	-1.60561	0.0749277
ENSMUSG00000022178	Ajuba	0.00221012	1.60081	0.124902	0.000650598	-1.60081	0.124902
ENSMUSG00000109751	Gm45479	0.00221012	1.60081	0.124902	0.000650598	-1.60081	0.124902
ENSMUSG00000052281	Tspan32os	0.00451233	1.60081	0.0182564	0.00140963	-1.60081	0.0182564
ENSMUSG00000043795	Prr33	0.00221012	1.60081	0.128041	0.000650598	-1.60081	0.128041
ENSMUSG00000107068	Gm42742	0.00221012	1.60081	0.124902	0.000650598	-1.60081	0.124902
ENSMUSG00000095574	Trbv12-1	0.00451233	1.60081	0.0535414	0.00140963	-1.60081	0.0535414
ENSMUSG00000034584	Exph5	0.021917	1.59909	6.1409e-05	0.00715657	-1.59909	6.1409e-05
ENSMUSG00000097820	E530011L22Rik	0.0490831	1.59619	3.60658e-06	0.0161565	-1.59619	3.60658e-06
ENSMUSG00000113673	Gm47486	0.00285474	1.59439	0.0624767	0.000867464	-1.59439	0.0624767
ENSMUSG00000074452	Pate2	0.00285474	1.59439	0.0624767	0.000867464	-1.59439	0.0624767
ENSMUSG00000086527	Gm15856	0.0047886	1.58534	0.0492006	0.00151806	-1.58534	0.0492006
ENSMUSG00000086517	Gm12534	0.0161155	1.57989	0.000173336	0.00531321	-1.57989	0.000173336
ENSMUSG00000048058	Ldlrad3	0.0163917	1.5757	0.00038052	0.00542165	-1.5757	0.00038052
ENSMUSG00000103793	Pcdhga6	0.00313101	1.57167	0.0637897	0.000975896	-1.57167	0.0637897
ENSMUSG00000104346	Pcdhga3	0.000552531	1.57167	0.650763	0.000108433	-1.57167	0.650763
ENSMUSG00000097796	Gm16702	0.00119715	1.57167	0.403062	0.000325299	-1.57167	0.403062
ENSMUSG00000101959	Ldhal6b	0.00248639	1.57167	0.107627	0.000759031	-1.57167	0.107627
ENSMUSG00000087168	Gm15983	0.000552531	1.57167	0.588285	0.000108433	-1.57167	0.588285
ENSMUSG00000023052	Npff	0.00184177	1.57167	0.180968	0.000542165	-1.57167	0.180968
ENSMUSG00000108728	OR5BS1P	0.000552531	1.57167	0.547815	0.000108433	-1.57167	0.547815
ENSMUSG00000047394	Odf3b	0.000552531	1.57167	0.547815	0.000108433	-1.57167	0.547815
ENSMUSG00000093695	Gm20717	0.000552531	1.57167	0.650763	0.000108433	-1.57167	0.650763
ENSMUSG00000001497	Pax9	0.00828796	1.57167	0.0025972	0.00271082	-1.57167	0.0025972
ENSMUSG00000084979	Gm16267	0.000552531	1.57167	0.547815	0.000108433	-1.57167	0.547815
ENSMUSG00000114857	Gm48770	0.00119715	1.57167	0.33426	0.000325299	-1.57167	0.33426
ENSMUSG00000076746	Tcrg-V6	0.000552531	1.57167	0.639361	0.000108433	-1.57167	0.639361
ENSMUSG00000074354	Arhgap20os	0.000552531	1.57167	0.722175	0.000108433	-1.57167	0.722175
ENSMUSG00000111097	Gm34069	0.000552531	1.57167	0.661083	0.000108433	-1.57167	0.661083
ENSMUSG00000097331	F420014N23Rik	0.00184177	1.57167	0.352445	0.000542165	-1.57167	0.352445
ENSMUSG00000108935	4930588G17Rik	0.000552531	1.57167	0.547815	0.000108433	-1.57167	0.547815
ENSMUSG00000109491	Gm15396	0.000552531	1.57167	0.547997	0.000108433	-1.57167	0.547997
ENSMUSG00000085782	Gm15624	0.000552531	1.57167	0.654389	0.000108433	-1.57167	0.654389
ENSMUSG00000029859	Epha1	0.000552531	1.57167	0.547815	0.000108433	-1.57167	0.547815
ENSMUSG00000086610	Gm15408	0.000552531	1.57167	0.547815	0.000108433	-1.57167	0.547815
ENSMUSG00000063820	Arl9	0.000552531	1.57167	0.547815	0.000108433	-1.57167	0.547815
ENSMUSG00000029168	Dpysl5	0.00248639	1.57167	0.110947	0.000759031	-1.57167	0.110947
ENSMUSG00000085819	Ube4bos1	0.00313101	1.57167	0.0637897	0.000975896	-1.57167	0.0637897
ENSMUSG00000028544	Slc5a9	0.000552531	1.57167	0.598356	0.000108433	-1.57167	0.598356
ENSMUSG00000086953	Aknaos	0.00248639	1.57167	0.12895	0.000759031	-1.57167	0.12895
ENSMUSG00000058046	4933430I17Rik	0.000552531	1.57167	0.547815	0.000108433	-1.57167	0.547815
ENSMUSG00000028023	Pitx2	0.000552531	1.57167	0.547815	0.000108433	-1.57167	0.547815
ENSMUSG00000097584	1700125G22Rik	0.000552531	1.57167	0.763028	0.000108433	-1.57167	0.763028
ENSMUSG00000073290	Gm10490	0.000552531	1.57167	0.547815	0.000108433	-1.57167	0.547815
ENSMUSG00000027209	Fam227b	0.000552531	1.57167	0.547815	0.000108433	-1.57167	0.547815
ENSMUSG00000087430	Gm13405	0.000552531	1.57167	0.633738	0.000108433	-1.57167	0.633738
ENSMUSG00000043282	Teddm1b	0.000552531	1.57167	0.547815	0.000108433	-1.57167	0.547815
ENSMUSG00000099913	Gm28551	0.00184177	1.57167	0.157898	0.000542165	-1.57167	0.157898
ENSMUSG00000067780	Pi15	0.000552531	1.57167	0.712479	0.000108433	-1.57167	0.712479
ENSMUSG00000031618	Nr3c2	0.0150104	1.56728	0.000263366	0.00498792	-1.56728	0.000263366
ENSMUSG00000021747	4930452B06Rik	0.00663037	1.56182	0.0059276	0.00216866	-1.56182	0.0059276
ENSMUSG00000040367	Lrrd1	0.00405189	1.55573	0.0501556	0.0013012	-1.55573	0.0501556
ENSMUSG00000022803	Popdc2	0.0119715	1.54981	0.00144755	0.00401202	-1.54981	0.00144755
ENSMUSG00000097625	Gm26561	0.00276265	1.54858	0.0786968	0.000867464	-1.54858	0.0786968
ENSMUSG00000086310	Gm12278	0.00276265	1.54858	0.0786968	0.000867464	-1.54858	0.0786968
ENSMUSG00000104559	Gm43118	0.00276265	1.54858	0.115724	0.000867464	-1.54858	0.115724
ENSMUSG00000047854	Stx19	0.00211803	1.54192	0.193816	0.000650598	-1.54192	0.193816
ENSMUSG00000115480	Gm49249	0.00211803	1.54192	0.157885	0.000650598	-1.54192	0.157885
ENSMUSG00000021360	Gcnt2	0.00211803	1.54192	0.233675	0.000650598	-1.54192	0.233675
ENSMUSG00000054135	A430110L20Rik	0.0103139	1.5401	0.00138848	0.00346985	-1.5401	0.00138848
ENSMUSG00000047880	Cxcr5	0.35362	1.53203	7.617e-07	0.122204	-1.53203	7.617e-07
ENSMUSG00000115222	AC174678.1	0.0209041	1.53111	0.000112131	0.00715657	-1.53111	0.000112131
ENSMUSG00000023084	Lrrc71	0.00616993	1.52985	0.0189556	0.00206023	-1.52985	0.0189556
ENSMUSG00000072601	Ear1	0.00147342	1.52985	0.62303	0.000433732	-1.52985	0.62303
ENSMUSG00000066760	Psg16	0.00147342	1.52985	0.257413	0.000433732	-1.52985	0.257413
ENSMUSG00000078486	Perm1	0.00303892	1.52985	0.0800592	0.000975896	-1.52985	0.0800592
ENSMUSG00000100786	Gm28940	0.0039598	1.5233	0.0448949	0.0013012	-1.5233	0.0448949
ENSMUSG00000040209	Zfp704	0.0163917	1.52021	0.000270307	0.00563851	-1.52021	0.000270307
ENSMUSG00000111203	Gm48719	0.0107743	1.51767	0.00213824	0.00368672	-1.51767	0.00213824
ENSMUSG00000097479	Gm26582	0.0107743	1.51767	0.00253676	0.00368672	-1.51767	0.00253676
ENSMUSG00000110317	Gm45250	0.018786	1.51306	0.000194141	0.00650598	-1.51306	0.000194141
ENSMUSG00000000125	Wnt3	0.0357303	1.50996	2.62953e-05	0.0124698	-1.50996	2.62953e-05
ENSMUSG00000097219	Gm26551	0.270095	1.50161	1.4826e-06	0.0953126	-1.50161	1.4826e-06
ENSMUSG00000102748	Pcdhgb2	0.000828796	1.50128	0.427359	0.000216866	-1.50128	0.427359
ENSMUSG00000073600	Prob1	0.000828796	1.50128	0.427359	0.000216866	-1.50128	0.427359
ENSMUSG00000081512	Gm15821	0.00174968	1.50128	0.344051	0.000542165	-1.50128	0.344051
ENSMUSG00000116718	AC154378.1	0.00174968	1.50128	0.199141	0.000542165	-1.50128	0.199141
ENSMUSG00000096959	4930509G22Rik	0.000828796	1.50128	0.544434	0.000216866	-1.50128	0.544434
ENSMUSG00000087532	Gm15938	0.000828796	1.50128	0.427359	0.000216866	-1.50128	0.427359
ENSMUSG00000083193	4930595D18Rik	0.000828796	1.50128	0.427359	0.000216866	-1.50128	0.427359
ENSMUSG00000041347	Bdkrb1	0.000828796	1.50128	0.427359	0.000216866	-1.50128	0.427359
ENSMUSG00000021579	Lrrc14b	0.000828796	1.50128	0.427359	0.000216866	-1.50128	0.427359
ENSMUSG00000085242	Gm11537	0.000828796	1.50128	0.427359	0.000216866	-1.50128	0.427359
ENSMUSG00000087122	4930403D09Rik	0.00174968	1.50128	0.199141	0.000542165	-1.50128	0.199141
ENSMUSG00000079355	Ackr4	0.000828796	1.50128	0.427359	0.000216866	-1.50128	0.427359
ENSMUSG00000110844	Gm47680	0.000828796	1.50128	0.427359	0.000216866	-1.50128	0.427359
ENSMUSG00000038583	Pln	0.000828796	1.50128	0.427359	0.000216866	-1.50128	0.427359
ENSMUSG00000062542	Syt9	0.000828796	1.50128	0.427359	0.000216866	-1.50128	0.427359
ENSMUSG00000097763	Gm26636	0.000828796	1.50128	0.439475	0.000216866	-1.50128	0.439475
ENSMUSG00000094808	1810009J06Rik	0.000828796	1.50128	0.70811	0.000216866	-1.50128	0.70811
ENSMUSG00000029648	Flt1	0.000828796	1.50128	0.427359	0.000216866	-1.50128	0.427359
ENSMUSG00000086740	Gm17029	0.00174968	1.50128	0.199141	0.000542165	-1.50128	0.199141
ENSMUSG00000063767	S100a7a	0.000828796	1.50128	0.427359	0.000216866	-1.50128	0.427359
ENSMUSG00000078891	Gm11008	0.000828796	1.50128	0.427359	0.000216866	-1.50128	0.427359
ENSMUSG00000043079	Synpo	0.0477018	1.4985	1.3602e-05	0.0168071	-1.4985	1.3602e-05
ENSMUSG00000089647	Gm2245	0.0378484	1.49662	3.20603e-05	0.0133373	-1.49662	3.20603e-05
ENSMUSG00000097151	Gm26514	0.0307575	1.49412	5.90987e-05	0.0108433	-1.49412	5.90987e-05
ENSMUSG00000042942	Greb1l	0.0047886	1.49223	0.0293338	0.00162649	-1.49223	0.0293338
ENSMUSG00000034612	Chst11	0.0108664	1.48921	0.00339711	0.00379515	-1.48921	0.00339711
ENSMUSG00000047419	Cmya5	0.0139054	1.48868	0.00176982	0.00487948	-1.48868	0.00176982
ENSMUSG00000002346	Slc25a42	0.0786435	1.48173	7.46093e-06	0.0280841	-1.48173	7.46093e-06
ENSMUSG00000095061	E030018B13Rik	0.00202595	1.48052	0.19811	0.000650598	-1.48052	0.19811
ENSMUSG00000116618	AC122413.1	0.00110506	1.46475	0.416234	0.000325299	-1.46475	0.416234
ENSMUSG00000097147	Gm26780	0.00110506	1.46475	0.416234	0.000325299	-1.46475	0.416234
ENSMUSG00000031872	Bean1	0.00110506	1.46475	0.416234	0.000325299	-1.46475	0.416234
ENSMUSG00000110258	Gm45406	0.00230221	1.46475	0.152878	0.000759031	-1.46475	0.152878
ENSMUSG00000110970	Olfr156	0.00110506	1.46475	0.416234	0.000325299	-1.46475	0.416234
ENSMUSG00000041245	Wnk3	0.00110506	1.46475	0.416234	0.000325299	-1.46475	0.416234
ENSMUSG00000005533	Igf1r	0.624636	1.46295	1.93562e-06	0.226516	-1.46295	1.93562e-06
ENSMUSG00000110301	Gm35363	0.232247	1.46161	3.7561e-06	0.0842524	-1.46161	3.7561e-06
ENSMUSG00000046523	Kctd4	0.00377563	1.45619	0.063587	0.0013012	-1.45619	0.063587
ENSMUSG00000106620	Trav7-5	0.00377563	1.45619	0.195409	0.0013012	-1.45619	0.195409
ENSMUSG00000087248	Gm16120	0.0207199	1.45521	0.000302466	0.00748187	-1.45521	0.000302466
ENSMUSG00000103983	Gm20045	0.0536876	1.45429	2.62953e-05	0.0195179	-1.45429	2.62953e-05
ENSMUSG00000068463	B630019A10Rik	0.306747	1.45246	2.93507e-06	0.112011	-1.45246	2.93507e-06
ENSMUSG00000097057	Gm17638	0.00432816	1.44238	0.0418335	0.00151806	-1.44238	0.0418335
ENSMUSG00000116946	AC130815.3	0.00138133	1.44238	0.497575	0.000433732	-1.44238	0.497575
ENSMUSG00000056553	Ptprn2	0.00138133	1.44238	0.477246	0.000433732	-1.44238	0.477246
ENSMUSG00000087606	Gm16121	0.00138133	1.44238	0.31741	0.000433732	-1.44238	0.31741
ENSMUSG00000070806	Zmynd12	0.00138133	1.44238	0.31741	0.000433732	-1.44238	0.31741
ENSMUSG00000027932	Slc27a3	0.00285474	1.44238	0.121355	0.000975896	-1.44238	0.121355
ENSMUSG00000075144	Olfr1156	0.00138133	1.44238	0.31741	0.000433732	-1.44238	0.31741
ENSMUSG00000113380	Gm48682	0.00755125	1.43891	0.00956012	0.00271082	-1.43891	0.00956012
ENSMUSG00000075596	B130006D01Rik	0.023943	1.43467	0.000192242	0.00878307	-1.43467	0.000192242
ENSMUSG00000098729	Gm27200	0.00810378	1.43269	0.00753125	0.00292769	-1.43269	0.00753125
ENSMUSG00000074782	4833422C13Rik	0.00165759	1.42728	0.250816	0.000542165	-1.42728	0.250816
ENSMUSG00000036151	Tm6sf2	0.00165759	1.42728	0.250816	0.000542165	-1.42728	0.250816
ENSMUSG00000109056	A630009H07Rik	0.00165759	1.42728	0.250816	0.000542165	-1.42728	0.250816
ENSMUSG00000048012	Zfp473	0.00165759	1.42728	0.250816	0.000542165	-1.42728	0.250816
ENSMUSG00000085852	Gm13807	0.00165759	1.42728	0.250816	0.000542165	-1.42728	0.250816
ENSMUSG00000039835	Nhsl1	0.0222854	1.42234	0.00056464	0.0082409	-1.42234	0.00056464
ENSMUSG00000029868	Trpv6	0.00193386	1.41639	0.24613	0.000650598	-1.41639	0.24613
ENSMUSG00000091881	Gm17146	0.0039598	1.41639	0.0942067	0.00140963	-1.41639	0.0942067
ENSMUSG00000031342	Gpm6b	1.25111	1.41044	4.68394e-06	0.470599	-1.41044	4.68394e-06
ENSMUSG00000039462	Col10a1	0.00221012	1.40817	0.190609	0.000759031	-1.40817	0.190609
ENSMUSG00000071722	Spin4	0.00451233	1.40817	0.0415381	0.00162649	-1.40817	0.0415381
ENSMUSG00000089756	Zfp966	0.0160234	1.40817	0.000857053	0.00596381	-1.40817	0.000857053
ENSMUSG00000114483	Gm49144	0.0197069	1.40398	0.000523632	0.00737344	-1.40398	0.000523632
ENSMUSG00000029151	Slc30a3	0.00248639	1.40174	0.174576	0.000867464	-1.40174	0.174576
ENSMUSG00000020541	Tom1l1	0.00276265	1.39658	0.251231	0.000975896	-1.39658	0.251231
ENSMUSG00000105286	Gm43140	0.00276265	1.39658	0.195517	0.000975896	-1.39658	0.195517
ENSMUSG00000097536	2610037D02Rik	0.0987188	1.39295	2.23664e-05	0.0375178	-1.39295	2.23664e-05
ENSMUSG00000047746	Fbxo40	0.00303892	1.39234	0.116699	0.00108433	-1.39234	0.116699
ENSMUSG00000097246	Gm26890	0.0371116	1.3891	0.000153097	0.0140963	-1.3891	0.000153097
ENSMUSG00000092286	Dtnbos	0.00331518	1.3888	0.129894	0.00119276	-1.3888	0.129894
ENSMUSG00000110697	Gm31718	0.00672246	1.3888	0.0180258	0.00249396	-1.3888	0.0180258
ENSMUSG00000090075	Gm16251	0.0109585	1.3858	0.00375868	0.00412045	-1.3858	0.00375868
ENSMUSG00000085786	Gm15987	0.00755125	1.38446	0.038931	0.00281926	-1.38446	0.038931
ENSMUSG00000078143	Gm17344	0.00414398	1.38098	0.0605252	0.00151806	-1.38098	0.0605252
ENSMUSG00000099137	Gm10603	0.00414398	1.38098	0.0605252	0.00151806	-1.38098	0.0605252
ENSMUSG00000091491	Vmn2r97	0.00442025	1.37902	0.110528	0.00162649	-1.37902	0.110528
ENSMUSG00000041817	Fam169a	0.00469651	1.37729	0.0505023	0.00173493	-1.37729	0.0505023
ENSMUSG00000021638	Ocln	0.00497278	1.37575	0.0633957	0.00184336	-1.37575	0.0633957
ENSMUSG00000047414	Flrt2	0.0108664	1.37373	0.0100308	0.00412045	-1.37373	0.0100308
ENSMUSG00000062785	Kcnc3	0.00552531	1.37312	0.0559877	0.00206023	-1.37312	0.0559877
ENSMUSG00000097838	C530050E15Rik	0.0279028	1.36838	0.000373251	0.0107349	-1.36838	0.000373251
ENSMUSG00000076433	Cep295nl	0.0150104	1.36698	0.00274165	0.00574695	-1.36698	0.00274165
ENSMUSG00000008999	Bmp7	0.0415319	1.36532	0.000135092	0.0160481	-1.36532	0.000135092
ENSMUSG00000097859	Gm26601	0.00828796	1.36522	0.00956012	0.00314456	-1.36522	0.00956012
ENSMUSG00000069114	Zbtb10	0.00994555	1.36257	0.00638362	0.00379515	-1.36257	0.00638362
ENSMUSG00000032311	Nrg4	0.0102218	1.36221	0.00625225	0.00390359	-1.36221	0.00625225
ENSMUSG00000089849	Runx2os2	0.00128924	1.34927	0.391763	0.000433732	-1.34927	0.391763
ENSMUSG00000034258	Flvcr2	0.00128924	1.34927	0.409973	0.000433732	-1.34927	0.409973
ENSMUSG00000111987	Gm48809	0.00267056	1.34927	0.143117	0.000975896	-1.34927	0.143117
ENSMUSG00000109728	Gm45359	0.00128924	1.34927	0.391763	0.000433732	-1.34927	0.391763
ENSMUSG00000097664	Gm26765	0.00681454	1.34927	0.0210419	0.00260239	-1.34927	0.0210419
ENSMUSG00000085847	Gm14540	0.00294683	1.34927	0.139887	0.00108433	-1.34927	0.139887
ENSMUSG00000102805	Gm37240	0.00184177	1.34927	0.2985	0.000650598	-1.34927	0.2985
ENSMUSG00000073608	Gal3st2c	0.00128924	1.34927	0.391763	0.000433732	-1.34927	0.391763
ENSMUSG00000055523	Gucy2g	0.00847214	1.34927	0.0119187	0.00325299	-1.34927	0.0119187
ENSMUSG00000087670	9530036M11Rik	0.00460442	1.34927	0.0598094	0.00173493	-1.34927	0.0598094
ENSMUSG00000025656	Arhgef9	0.00930093	1.34927	0.00892563	0.00357829	-1.34927	0.00892563
ENSMUSG00000046008	Pnlip	0.000184177	1.34927	0.850647	0	-1.34927	0.850647
ENSMUSG00000025202	Scd3	0.000184177	1.34927	0.850647	0	-1.34927	0.850647
ENSMUSG00000025194	Abcc2	0.000184177	1.34927	0.850647	0	-1.34927	0.850647
ENSMUSG00000025185	Loxl4	0.000184177	1.34927	0.850647	0	-1.34927	0.850647
ENSMUSG00000090117	Gm16541	0.00101297	1.34927	0.529702	0.000325299	-1.34927	0.529702
ENSMUSG00000054200	Ffar4	0.000184177	1.34927	0.850647	0	-1.34927	0.850647
ENSMUSG00000024987	Cyp26a1	0.000184177	1.34927	0.88767	0	-1.34927	0.88767
ENSMUSG00000071633	Gm4952	0.000184177	1.34927	0.850647	0	-1.34927	0.850647
ENSMUSG00000035179	Ppp1r32	0.000184177	1.34927	0.850647	0	-1.34927	0.850647
ENSMUSG00000114891	Gm47272	0.000736708	1.34927	0.533776	0.000216866	-1.34927	0.533776
ENSMUSG00000114210	A330084C13Rik	0.000184177	1.34927	0.850647	0	-1.34927	0.850647
ENSMUSG00000024395	Lims2	0.000184177	1.34927	0.850647	0	-1.34927	0.850647
ENSMUSG00000095438	Mir133a-1hg	0.000184177	1.34927	0.850647	0	-1.34927	0.850647
ENSMUSG00000038805	Six3	0.000736708	1.34927	0.533776	0.000216866	-1.34927	0.533776
ENSMUSG00000091160	Gm17133	0.00101297	1.34927	0.541662	0.000325299	-1.34927	0.541662
ENSMUSG00000048915	Efna5	0.000184177	1.34927	0.924271	0	-1.34927	0.924271
ENSMUSG00000011486	Slc25a41	0.000184177	1.34927	0.850647	0	-1.34927	0.850647
ENSMUSG00000002831	Plin4	0.000184177	1.34927	0.850647	0	-1.34927	0.850647
ENSMUSG00000023968	Crip3	0.000184177	1.34927	0.929957	0	-1.34927	0.929957
ENSMUSG00000097727	F630040K05Rik	0.000184177	1.34927	0.855252	0	-1.34927	0.855252
ENSMUSG00000043312	Olfr131	0.000184177	1.34927	0.850647	0	-1.34927	0.850647
ENSMUSG00000056600	Olfr90	0.000184177	1.34927	0.850647	0	-1.34927	0.850647
ENSMUSG00000093516	Gm19553	0.000184177	1.34927	0.932076	0	-1.34927	0.932076
ENSMUSG00000043286	Pnpla1	0.00101297	1.34927	0.598448	0.000325299	-1.34927	0.598448
ENSMUSG00000086898	Itpr3os	0.000184177	1.34927	0.850647	0	-1.34927	0.850647
ENSMUSG00000067629	Syngap1	0.000184177	1.34927	0.850647	0	-1.34927	0.850647
ENSMUSG00000116876	AC122413.2	0.000184177	1.34927	0.850647	0	-1.34927	0.850647
ENSMUSG00000116720	AC154546.2	0.000184177	1.34927	0.850647	0	-1.34927	0.850647
ENSMUSG00000097139	Gm26626	0.000460442	1.34927	0.680877	0.000108433	-1.34927	0.680877
ENSMUSG00000051728	4930563D23Rik	0.000184177	1.34927	0.850647	0	-1.34927	0.850647
ENSMUSG00000087240	Gm15976	0.000184177	1.34927	0.850647	0	-1.34927	0.850647
ENSMUSG00000097694	G730013B05Rik	0.000184177	1.34927	0.850647	0	-1.34927	0.850647
ENSMUSG00000022687	Boc	0.000460442	1.34927	0.680877	0.000108433	-1.34927	0.680877
ENSMUSG00000022818	Cyp2ab1	0.000184177	1.34927	0.850647	0	-1.34927	0.850647
ENSMUSG00000116645	AC154667.1	0.000184177	1.34927	0.882742	0	-1.34927	0.882742
ENSMUSG00000022683	Pla2g10	0.000184177	1.34927	0.850647	0	-1.34927	0.850647
ENSMUSG00000090062	Galnt6os	0.000460442	1.34927	0.682025	0.000108433	-1.34927	0.682025
ENSMUSG00000116366	AC125526.1	0.000184177	1.34927	0.850647	0	-1.34927	0.850647
ENSMUSG00000022441	Efcab6	0.000184177	1.34927	0.850647	0	-1.34927	0.850647
ENSMUSG00000115970	AC102334.1	0.000184177	1.34927	0.850647	0	-1.34927	0.850647
ENSMUSG00000010830	Kdelr3	0.00101297	1.34927	0.519187	0.000325299	-1.34927	0.519187
ENSMUSG00000033576	Apol6	0.000184177	1.34927	0.850647	0	-1.34927	0.850647
ENSMUSG00000115896	AC161172.1	0.000736708	1.34927	0.591804	0.000216866	-1.34927	0.591804
ENSMUSG00000047807	9330154K18Rik	0.00101297	1.34927	0.508198	0.000325299	-1.34927	0.508198
ENSMUSG00000022311	Csmd3	0.000184177	1.34927	0.850647	0	-1.34927	0.850647
ENSMUSG00000115153	Gm49240	0.000184177	1.34927	0.850647	0	-1.34927	0.850647
ENSMUSG00000098202	B830012L14Rik	0.000460442	1.34927	0.680877	0.000108433	-1.34927	0.680877
ENSMUSG00000085925	Rtl1	0.000184177	1.34927	0.913849	0	-1.34927	0.913849
ENSMUSG00000040867	Begain	0.0023943	1.34927	0.294806	0.000867464	-1.34927	0.294806
ENSMUSG00000113210	4930474N09Rik	0.000184177	1.34927	0.850647	0	-1.34927	0.850647
ENSMUSG00000033854	Kcnk10	0.000184177	1.34927	0.850647	0	-1.34927	0.850647
ENSMUSG00000112288	Gm47879	0.000184177	1.34927	0.850647	0	-1.34927	0.850647
ENSMUSG00000112765	9430078K24Rik	0.0015655	1.34927	0.307104	0.000542165	-1.34927	0.307104
ENSMUSG00000063129	Aldoart2	0.000184177	1.34927	0.850647	0	-1.34927	0.850647
ENSMUSG00000112112	Gm48508	0.000460442	1.34927	0.694987	0.000108433	-1.34927	0.694987
ENSMUSG00000036136	Fam110c	0.000184177	1.34927	0.850647	0	-1.34927	0.850647
ENSMUSG00000054204	Alkal2	0.000460442	1.34927	0.828453	0.000108433	-1.34927	0.828453
ENSMUSG00000113544	4833405L11Rik	0.000184177	1.34927	0.850647	0	-1.34927	0.850647
ENSMUSG00000094002	Gm9866	0.000184177	1.34927	0.850647	0	-1.34927	0.850647
ENSMUSG00000112496	Gm48764	0.000184177	1.34927	0.850647	0	-1.34927	0.850647
ENSMUSG00000020627	Klhl29	0.000184177	1.34927	0.850647	0	-1.34927	0.850647
ENSMUSG00000021732	Fgf10	0.000184177	1.34927	0.850647	0	-1.34927	0.850647
ENSMUSG00000114360	Gm48596	0.000184177	1.34927	0.850647	0	-1.34927	0.850647
ENSMUSG00000045034	Ankrd34b	0.000184177	1.34927	0.908398	0	-1.34927	0.908398
ENSMUSG00000114688	Gm47381	0.000184177	1.34927	0.913849	0	-1.34927	0.913849
ENSMUSG00000087143	A830082K12Rik	0.000184177	1.34927	0.850647	0	-1.34927	0.850647
ENSMUSG00000074847	Gm10775	0.000184177	1.34927	0.861884	0	-1.34927	0.861884
ENSMUSG00000097502	4930528D03Rik	0.000184177	1.34927	0.850647	0	-1.34927	0.850647
ENSMUSG00000114917	Gm48250	0.000184177	1.34927	0.850647	0	-1.34927	0.850647
ENSMUSG00000114131	Gm47460	0.0015655	1.34927	0.307104	0.000542165	-1.34927	0.307104
ENSMUSG00000113186	A330076C08Rik	0.000184177	1.34927	0.850647	0	-1.34927	0.850647
ENSMUSG00000114573	Gm47732	0.000184177	1.34927	0.850647	0	-1.34927	0.850647
ENSMUSG00000113100	Gm48754	0.000184177	1.34927	0.850647	0	-1.34927	0.850647
ENSMUSG00000013483	Card14	0.000184177	1.34927	0.850647	0	-1.34927	0.850647
ENSMUSG00000086298	Gm11716	0.000184177	1.34927	0.850647	0	-1.34927	0.850647
ENSMUSG00000051455	Meioc	0.000184177	1.34927	0.850647	0	-1.34927	0.850647
ENSMUSG00000086680	Gm11592	0.000736708	1.34927	0.533776	0.000216866	-1.34927	0.533776
ENSMUSG00000084936	Gm11583	0.0015655	1.34927	0.459508	0.000542165	-1.34927	0.459508
ENSMUSG00000047040	Prr15l	0.000184177	1.34927	0.850647	0	-1.34927	0.850647
ENSMUSG00000078706	Gm53	0.000184177	1.34927	0.850647	0	-1.34927	0.850647
ENSMUSG00000006056	Calcoco2	0.000184177	1.34927	0.850647	0	-1.34927	0.850647
ENSMUSG00000020848	Doc2b	0.000184177	1.34927	0.913849	0	-1.34927	0.913849
ENSMUSG00000094488	Olfr393	0.000184177	1.34927	0.850647	0	-1.34927	0.850647
ENSMUSG00000018554	Ybx2	0.000184177	1.34927	0.850647	0	-1.34927	0.850647
ENSMUSG00000042826	Fgf11	0.000460442	1.34927	0.680877	0.000108433	-1.34927	0.680877
ENSMUSG00000060180	Myh13	0.000184177	1.34927	0.932025	0	-1.34927	0.932025
ENSMUSG00000042371	Slc5a10	0.000184177	1.34927	0.850647	0	-1.34927	0.850647
ENSMUSG00000097913	Gm26837	0.000184177	1.34927	0.850647	0	-1.34927	0.850647
ENSMUSG00000085260	Med9os	0.000184177	1.34927	0.850647	0	-1.34927	0.850647
ENSMUSG00000061462	Obscn	0.000460442	1.34927	0.690545	0.000108433	-1.34927	0.690545
ENSMUSG00000086063	Gm12257	0.000184177	1.34927	0.887413	0	-1.34927	0.887413
ENSMUSG00000087629	Gm12246	0.000184177	1.34927	0.850647	0	-1.34927	0.850647
ENSMUSG00000086039	Gm12227	0.00101297	1.34927	0.508198	0.000325299	-1.34927	0.508198
ENSMUSG00000086386	Gm12108	0.000184177	1.34927	0.850647	0	-1.34927	0.850647
ENSMUSG00000097572	Gm26797	0.000184177	1.34927	0.850647	0	-1.34927	0.850647
ENSMUSG00000110692	Gm33460	0.000184177	1.34927	0.850647	0	-1.34927	0.850647
ENSMUSG00000111793	Gm47950	0.000184177	1.34927	0.850647	0	-1.34927	0.850647
ENSMUSG00000109890	AU023762	0.000184177	1.34927	0.850647	0	-1.34927	0.850647
ENSMUSG00000100039	Gm28959	0.000184177	1.34927	1	0	-1.34927	1
ENSMUSG00000086296	D030055H07Rik	0.000736708	1.34927	0.651863	0.000216866	-1.34927	0.651863
ENSMUSG00000089709	Gm16262	0.000736708	1.34927	0.533776	0.000216866	-1.34927	0.533776
ENSMUSG00000090693	Trim43a	0.000184177	1.34927	0.873522	0	-1.34927	0.873522
ENSMUSG00000102064	Gm28625	0.000184177	1.34927	0.896825	0	-1.34927	0.896825
ENSMUSG00000111757	Gm46124	0.000184177	1.34927	0.850647	0	-1.34927	0.850647
ENSMUSG00000044938	Klhl31	0.000184177	1.34927	0.850647	0	-1.34927	0.850647
ENSMUSG00000096986	4930509E16Rik	0.000736708	1.34927	0.533776	0.000216866	-1.34927	0.533776
ENSMUSG00000066510	Ankdd1a	0.000184177	1.34927	0.850647	0	-1.34927	0.850647
ENSMUSG00000038086	Hspb2	0.000460442	1.34927	0.680877	0.000108433	-1.34927	0.680877
ENSMUSG00000097074	4833428L15Rik	0.000184177	1.34927	0.850647	0	-1.34927	0.850647
ENSMUSG00000074397	Foxr1	0.000184177	1.34927	0.850647	0	-1.34927	0.850647
ENSMUSG00000111748	Gm34885	0.000736708	1.34927	0.591249	0.000216866	-1.34927	0.591249
ENSMUSG00000059974	Ntm	0.000184177	1.34927	0.850647	0	-1.34927	0.850647
ENSMUSG00000031963	Bmper	0.000184177	1.34927	0.850647	0	-1.34927	0.850647
ENSMUSG00000111299	4930540M03Rik	0.000184177	1.34927	0.850647	0	-1.34927	0.850647
ENSMUSG00000096519	Gm10721	0.000184177	1.34927	0.850647	0	-1.34927	0.850647
ENSMUSG00000115368	Gm48942	0.000184177	1.34927	0.850647	0	-1.34927	0.850647
ENSMUSG00000090216	Gm16549	0.000184177	1.34927	0.850647	0	-1.34927	0.850647
ENSMUSG00000076921	Traj7	0.000184177	1.34927	0.850647	0	-1.34927	0.850647
ENSMUSG00000076902	Traj27	0.000184177	1.34927	0.850647	0	-1.34927	0.850647
ENSMUSG00000076897	Traj32	0.000184177	1.34927	0.908161	0	-1.34927	0.908161
ENSMUSG00000076875	Traj58	0.000184177	1.34927	0.850647	0	-1.34927	0.850647
ENSMUSG00000106112	Gm43434	0.000460442	1.34927	0.680877	0.000108433	-1.34927	0.680877
ENSMUSG00000105418	Gm43650	0.000184177	1.34927	0.851224	0	-1.34927	0.851224
ENSMUSG00000096600	Trav6d-3	0.000184177	1.34927	0.850647	0	-1.34927	0.850647
ENSMUSG00000068417	Pnp2	0.000460442	1.34927	0.680877	0.000108433	-1.34927	0.680877
ENSMUSG00000090799	Klhl33	0.000460442	1.34927	0.680877	0.000108433	-1.34927	0.680877
ENSMUSG00000046210	Olfr735	0.000184177	1.34927	0.850647	0	-1.34927	0.850647
ENSMUSG00000071489	Ptgdr	0.000184177	1.34927	0.850647	0	-1.34927	0.850647
ENSMUSG00000090104	Slmapos2	0.000184177	1.34927	0.868471	0	-1.34927	0.868471
ENSMUSG00000021874	4933413J09Rik	0.000736708	1.34927	0.565561	0.000216866	-1.34927	0.565561
ENSMUSG00000072707	Olfr31	0.000184177	1.34927	0.850647	0	-1.34927	0.850647
ENSMUSG00000114391	Gm48439	0.000460442	1.34927	0.680877	0.000108433	-1.34927	0.680877
ENSMUSG00000096685	Gm3642	0.000184177	1.34927	0.850647	0	-1.34927	0.850647
ENSMUSG00000031972	Acta1	0.000184177	1.34927	0.850647	0	-1.34927	0.850647
ENSMUSG00000110684	Gm45866	0.000184177	1.34927	0.850647	0	-1.34927	0.850647
ENSMUSG00000031970	Dbndd1	0.000184177	1.34927	0.850647	0	-1.34927	0.850647
ENSMUSG00000090217	Gm16116	0.000184177	1.34927	0.850647	0	-1.34927	0.850647
ENSMUSG00000085464	Gm16208	0.000184177	1.34927	0.871727	0	-1.34927	0.871727
ENSMUSG00000084128	Esrp2	0.000460442	1.34927	0.680877	0.000108433	-1.34927	0.680877
ENSMUSG00000035785	Cmtm2b	0.000184177	1.34927	0.850647	0	-1.34927	0.850647
ENSMUSG00000074194	Zfp791	0.000184177	1.34927	0.850647	0	-1.34927	0.850647
ENSMUSG00000110410	4933421D24Rik	0.000184177	1.34927	0.87067	0	-1.34927	0.87067
ENSMUSG00000110462	Gm35572	0.00211803	1.34927	0.232992	0.000759031	-1.34927	0.232992
ENSMUSG00000106683	Gm43263	0.000184177	1.34927	0.850647	0	-1.34927	0.850647
ENSMUSG00000109999	Gm35368	0.000184177	1.34927	0.850647	0	-1.34927	0.850647
ENSMUSG00000110242	G630064G18Rik	0.000184177	1.34927	0.850647	0	-1.34927	0.850647
ENSMUSG00000090336	4932443I19Rik	0.000184177	1.34927	0.850647	0	-1.34927	0.850647
ENSMUSG00000070601	Vmn2r84	0.0015655	1.34927	0.493356	0.000542165	-1.34927	0.493356
ENSMUSG00000093866	Olfr802	0.000184177	1.34927	0.850647	0	-1.34927	0.850647
ENSMUSG00000044293	Olfr794	0.000184177	1.34927	0.86377	0	-1.34927	0.86377
ENSMUSG00000020105	Lrig3	0.000736708	1.34927	0.533776	0.000216866	-1.34927	0.533776
ENSMUSG00000112535	Gm47425	0.000460442	1.34927	0.764016	0.000108433	-1.34927	0.764016
ENSMUSG00000112082	Gm35035	0.000736708	1.34927	0.533776	0.000216866	-1.34927	0.533776
ENSMUSG00000112354	Gm33843	0.000184177	1.34927	0.850647	0	-1.34927	0.850647
ENSMUSG00000096486	Gm5426	0.000184177	1.34927	0.90058	0	-1.34927	0.90058
ENSMUSG00000112666	Gm48485	0.000184177	1.34927	0.850647	0	-1.34927	0.850647
ENSMUSG00000020256	Aldh1l2	0.000184177	1.34927	0.90058	0	-1.34927	0.90058
ENSMUSG00000020216	Jsrp1	0.000184177	1.34927	0.850647	0	-1.34927	0.850647
ENSMUSG00000005357	Slc1a6	0.000184177	1.34927	0.856857	0	-1.34927	0.856857
ENSMUSG00000086798	Gm16222	0.000184177	1.34927	0.86175	0	-1.34927	0.86175
ENSMUSG00000020226	Slc5a4b	0.000184177	1.34927	0.927327	0	-1.34927	0.927327
ENSMUSG00000043126	D830039M14Rik	0.000184177	1.34927	0.850647	0	-1.34927	0.850647
ENSMUSG00000019874	Fabp7	0.000184177	1.34927	0.850647	0	-1.34927	0.850647
ENSMUSG00000112530	Gm47738	0.000184177	1.34927	0.850647	0	-1.34927	0.850647
ENSMUSG00000110898	Gm40638	0.000184177	1.34927	0.850647	0	-1.34927	0.850647
ENSMUSG00000096924	Gm26824	0.00101297	1.34927	0.508198	0.000325299	-1.34927	0.508198
ENSMUSG00000039552	Rsph4a	0.000184177	1.34927	0.850647	0	-1.34927	0.850647
ENSMUSG00000019899	Lama2	0.000184177	1.34927	0.850647	0	-1.34927	0.850647
ENSMUSG00000069712	4930444G20Rik	0.000184177	1.34927	0.850647	0	-1.34927	0.850647
ENSMUSG00000111005	Gm33619	0.000184177	1.34927	0.850647	0	-1.34927	0.850647
ENSMUSG00000060487	Samd5	0.000460442	1.34927	0.729472	0.000108433	-1.34927	0.729472
ENSMUSG00000086828	Gm15579	0.000184177	1.34927	0.850647	0	-1.34927	0.850647
ENSMUSG00000059136	Olfr539	0.000460442	1.34927	0.680877	0.000108433	-1.34927	0.680877
ENSMUSG00000025467	Prap1	0.000184177	1.34927	0.850647	0	-1.34927	0.850647
ENSMUSG00000025468	Caly	0.000184177	1.34927	0.850647	0	-1.34927	0.850647
ENSMUSG00000073805	Fam196a	0.000184177	1.34927	0.850647	0	-1.34927	0.850647
ENSMUSG00000108648	Gm44674	0.000184177	1.34927	0.850647	0	-1.34927	0.850647
ENSMUSG00000098132	Rassf10	0.000184177	1.34927	0.850647	0	-1.34927	0.850647
ENSMUSG00000073893	Olfr472	0.000184177	1.34927	0.850647	0	-1.34927	0.850647
ENSMUSG00000073913	Olfr678	0.000184177	1.34927	0.850647	0	-1.34927	0.850647
ENSMUSG00000094531	Olfr671	0.000736708	1.34927	0.533776	0.000216866	-1.34927	0.533776
ENSMUSG00000094822	Olfr243	0.000184177	1.34927	0.850647	0	-1.34927	0.850647
ENSMUSG00000030701	Plekhb1	0.000184177	1.34927	0.850647	0	-1.34927	0.850647
ENSMUSG00000035686	Thrsp	0.000184177	1.34927	0.892966	0	-1.34927	0.892966
ENSMUSG00000108448	Gm21269	0.00101297	1.34927	0.508198	0.000325299	-1.34927	0.508198
ENSMUSG00000070527	Mkrn3	0.000184177	1.34927	0.890483	0	-1.34927	0.890483
ENSMUSG00000108950	9130015G15Rik	0.000184177	1.34927	0.858189	0	-1.34927	0.858189
ENSMUSG00000091594	Gm17067	0.000184177	1.34927	0.850647	0	-1.34927	0.850647
ENSMUSG00000100650	Gm28807	0.000184177	1.34927	0.850647	0	-1.34927	0.850647
ENSMUSG00000044997	E130304I02Rik	0.000184177	1.34927	0.850647	0	-1.34927	0.850647
ENSMUSG00000108546	Gm44662	0.000184177	1.34927	0.850647	0	-1.34927	0.850647
ENSMUSG00000084174	Sycn	0.000184177	1.34927	0.850647	0	-1.34927	0.850647
ENSMUSG00000097455	Gm26891	0.000184177	1.34927	0.850647	0	-1.34927	0.850647
ENSMUSG00000078787	Cyp2t4	0.000460442	1.34927	0.680877	0.000108433	-1.34927	0.680877
ENSMUSG00000060621	Nkpd1	0.000184177	1.34927	0.850647	0	-1.34927	0.850647
ENSMUSG00000049130	C5ar1	0.000184177	1.34927	0.850647	0	-1.34927	0.850647
ENSMUSG00000095730	Vmn2r29	0.000184177	1.34927	0.850647	0	-1.34927	0.850647
ENSMUSG00000006154	Eps8l1	0.000184177	1.34927	0.850647	0	-1.34927	0.850647
ENSMUSG00000085886	D030047H15Rik	0.000736708	1.34927	0.637203	0.000216866	-1.34927	0.637203
ENSMUSG00000054594	Oscar	0.000184177	1.34927	0.850647	0	-1.34927	0.850647
ENSMUSG00000107730	Gm44238	0.000460442	1.34927	0.680877	0.000108433	-1.34927	0.680877
ENSMUSG00000108196	Gm36328	0.000184177	1.34927	0.850647	0	-1.34927	0.850647
ENSMUSG00000092134	Gm17089	0.000460442	1.34927	0.680877	0.000108433	-1.34927	0.680877
ENSMUSG00000032899	Styk1	0.000184177	1.34927	0.850647	0	-1.34927	0.850647
ENSMUSG00000079304	Tex52	0.000184177	1.34927	0.850647	0	-1.34927	0.850647
ENSMUSG00000107153	Gm38404	0.000184177	1.34927	0.850647	0	-1.34927	0.850647
ENSMUSG00000108282	Gm44317	0.000736708	1.34927	0.584942	0.000216866	-1.34927	0.584942
ENSMUSG00000060724	Vmn1r47	0.000460442	1.34927	0.680877	0.000108433	-1.34927	0.680877
ENSMUSG00000084950	Gm5577	0.000184177	1.34927	0.850647	0	-1.34927	0.850647
ENSMUSG00000107593	Gm44097	0.000184177	1.34927	0.850647	0	-1.34927	0.850647
ENSMUSG00000107689	Gm44386	0.000184177	1.34927	0.850647	0	-1.34927	0.850647
ENSMUSG00000106791	4930553P18Rik	0.000184177	1.34927	0.850647	0	-1.34927	0.850647
ENSMUSG00000108012	Gm44012	0.000184177	1.34927	0.850647	0	-1.34927	0.850647
ENSMUSG00000085794	Vax2os	0.000184177	1.34927	0.850647	0	-1.34927	0.850647
ENSMUSG00000076596	Igkv3-10	0.000184177	1.34927	0.850647	0	-1.34927	0.850647
ENSMUSG00000039578	Ccser1	0.000736708	1.34927	0.607843	0.000216866	-1.34927	0.607843
ENSMUSG00000029517	Ankrd7	0.000460442	1.34927	0.680877	0.000108433	-1.34927	0.680877
ENSMUSG00000084947	Gm15594	0.00211803	1.34927	0.232992	0.000759031	-1.34927	0.232992
ENSMUSG00000029563	Foxp2	0.000184177	1.34927	0.850647	0	-1.34927	0.850647
ENSMUSG00000036718	Micall2	0.000184177	1.34927	0.850647	0	-1.34927	0.850647
ENSMUSG00000081683	Fzd10	0.000184177	1.34927	0.850647	0	-1.34927	0.850647
ENSMUSG00000104606	Gm43409	0.000184177	1.34927	0.913849	0	-1.34927	0.913849
ENSMUSG00000105430	Gm43301	0.000184177	1.34927	0.913849	0	-1.34927	0.913849
ENSMUSG00000029596	Sdsl	0.000184177	1.34927	0.850647	0	-1.34927	0.850647
ENSMUSG00000086047	9530046B11Rik	0.000460442	1.34927	0.733452	0.000108433	-1.34927	0.733452
ENSMUSG00000029522	Pla2g1b	0.000184177	1.34927	0.850647	0	-1.34927	0.850647
ENSMUSG00000103927	Gm9932	0.000184177	1.34927	0.850647	0	-1.34927	0.850647
ENSMUSG00000104753	Gm35172	0.000460442	1.34927	0.680877	0.000108433	-1.34927	0.680877
ENSMUSG00000001622	Csn3	0.000184177	1.34927	0.850647	0	-1.34927	0.850647
ENSMUSG00000029167	Ppargc1a	0.000460442	1.34927	0.680877	0.000108433	-1.34927	0.680877
ENSMUSG00000085166	Gm15522	0.000184177	1.34927	0.850647	0	-1.34927	0.850647
ENSMUSG00000104866	Gm42948	0.000184177	1.34927	0.850647	0	-1.34927	0.850647
ENSMUSG00000095918	Gm5861	0.000184177	1.34927	0.908142	0	-1.34927	0.908142
ENSMUSG00000094025	Gm8879	0.000184177	1.34927	0.850647	0	-1.34927	0.850647
ENSMUSG00000105534	Gm42435	0.00101297	1.34927	0.508198	0.000325299	-1.34927	0.508198
ENSMUSG00000085063	Gm16024	0.000184177	1.34927	0.850647	0	-1.34927	0.850647
ENSMUSG00000073682	Gm10563	0.000184177	1.34927	0.850647	0	-1.34927	0.850647
ENSMUSG00000058498	Rnf207	0.000184177	1.34927	0.850647	0	-1.34927	0.850647
ENSMUSG00000086767	Gm13070	0.000184177	1.34927	0.866939	0	-1.34927	0.866939
ENSMUSG00000085286	Ube4bos3	0.000184177	1.34927	0.850647	0	-1.34927	0.850647
ENSMUSG00000087217	Gm13209	0.000184177	1.34927	0.850647	0	-1.34927	0.850647
ENSMUSG00000085922	Fhad1os2	0.000184177	1.34927	0.850647	0	-1.34927	0.850647
ENSMUSG00000040706	Agmat	0.000184177	1.34927	0.881681	0	-1.34927	0.881681
ENSMUSG00000006445	Epha2	0.000184177	1.34927	0.850647	0	-1.34927	0.850647
ENSMUSG00000040935	Padi6	0.000184177	1.34927	0.859212	0	-1.34927	0.859212
ENSMUSG00000037188	Grhl3	0.000184177	1.34927	0.850647	0	-1.34927	0.850647
ENSMUSG00000049649	Gpr3	0.000184177	1.34927	0.850647	0	-1.34927	0.850647
ENSMUSG00000085085	1700086P04Rik	0.000184177	1.34927	0.850647	0	-1.34927	0.850647
ENSMUSG00000028541	B4galt2	0.000184177	1.34927	0.931654	0	-1.34927	0.931654
ENSMUSG00000078588	Ccdc24	0.000184177	1.34927	0.850647	0	-1.34927	0.850647
ENSMUSG00000043155	Hpdl	0.000184177	1.34927	0.850647	0	-1.34927	0.850647
ENSMUSG00000047155	Cyp4x1	0.000460442	1.34927	0.680877	0.000108433	-1.34927	0.680877
ENSMUSG00000094958	3110021N24Rik	0.000184177	1.34927	0.850647	0	-1.34927	0.850647
ENSMUSG00000034871	Fam151a	0.000184177	1.34927	0.917584	0	-1.34927	0.917584
ENSMUSG00000028518	Prkaa2	0.000184177	1.34927	1	0	-1.34927	1
ENSMUSG00000028523	Tctex1d1	0.000460442	1.34927	0.680877	0.000108433	-1.34927	0.680877
ENSMUSG00000028359	Orm3	0.000736708	1.34927	0.67709	0.000216866	-1.34927	0.67709
ENSMUSG00000086211	Gm12462	0.000184177	1.34927	0.913849	0	-1.34927	0.913849
ENSMUSG00000028451	1700022I11Rik	0.000736708	1.34927	0.533776	0.000216866	-1.34927	0.533776
ENSMUSG00000046312	AI464131	0.000460442	1.34927	0.828453	0.000108433	-1.34927	0.828453
ENSMUSG00000040387	Klhl32	0.00211803	1.34927	0.329222	0.000759031	-1.34927	0.329222
ENSMUSG00000097459	Gm26895	0.000184177	1.34927	0.853462	0	-1.34927	0.853462
ENSMUSG00000073995	Gm10604	0.00101297	1.34927	0.508198	0.000325299	-1.34927	0.508198
ENSMUSG00000085630	Gm11795	0.000184177	1.34927	0.893515	0	-1.34927	0.893515
ENSMUSG00000105834	4930592C13Rik	0.000184177	1.34927	0.916089	0	-1.34927	0.916089
ENSMUSG00000102569	Gm37041	0.000736708	1.34927	0.533776	0.000216866	-1.34927	0.533776
ENSMUSG00000036745	Ttll7	0.000184177	1.34927	0.850647	0	-1.34927	0.850647
ENSMUSG00000105602	Gm10636	0.000184177	1.34927	0.850647	0	-1.34927	0.850647
ENSMUSG00000099146	0610031O16Rik	0.000736708	1.34927	0.533776	0.000216866	-1.34927	0.533776
ENSMUSG00000105427	Gm31678	0.000184177	1.34927	0.850647	0	-1.34927	0.850647
ENSMUSG00000097911	Gm26691	0.000184177	1.34927	0.850647	0	-1.34927	0.850647
ENSMUSG00000105331	Gm29865	0.000184177	1.34927	0.850647	0	-1.34927	0.850647
ENSMUSG00000106365	Gm43568	0.000460442	1.34927	0.680877	0.000108433	-1.34927	0.680877
ENSMUSG00000105245	Gm31305	0.00101297	1.34927	0.508198	0.000325299	-1.34927	0.508198
ENSMUSG00000086556	Gm15444	0.0015655	1.34927	0.432819	0.000542165	-1.34927	0.432819
ENSMUSG00000109293	Dcst2	0.000460442	1.34927	0.680877	0.000108433	-1.34927	0.680877
ENSMUSG00000099370	Platr10	0.000184177	1.34927	0.895301	0	-1.34927	0.895301
ENSMUSG00000102539	Gm37229	0.000184177	1.34927	0.850647	0	-1.34927	0.850647
ENSMUSG00000102544	Gm5103	0.000184177	1.34927	0.931251	0	-1.34927	0.931251
ENSMUSG00000097639	Platr4	0.000184177	1.34927	0.850647	0	-1.34927	0.850647
ENSMUSG00000114832	Gm21388	0.000184177	1.34927	0.865346	0	-1.34927	0.865346
ENSMUSG00000102979	Gm37350	0.000184177	1.34927	0.850647	0	-1.34927	0.850647
ENSMUSG00000086695	Gm15247	0.000184177	1.34927	0.850647	0	-1.34927	0.850647
ENSMUSG00000009670	Tex11	0.000184177	1.34927	0.850647	0	-1.34927	0.850647
ENSMUSG00000071753	C230004F18Rik	0.000184177	1.34927	0.850647	0	-1.34927	0.850647
ENSMUSG00000016327	Atp1b4	0.000184177	1.34927	1	0	-1.34927	1
ENSMUSG00000097444	Gm10489	0.000184177	1.34927	0.850647	0	-1.34927	0.850647
ENSMUSG00000040456	Hypm	0.000184177	1.34927	0.850647	0	-1.34927	0.850647
ENSMUSG00000087193	Gm14820	0.000184177	1.34927	0.864414	0	-1.34927	0.864414
ENSMUSG00000039278	Pcsk1n	0.000184177	1.34927	0.906837	0	-1.34927	0.906837
ENSMUSG00000078886	Gm2026	0.000184177	1.34927	0.850647	0	-1.34927	0.850647
ENSMUSG00000078902	Gm14443	0.000184177	1.34927	0.850647	0	-1.34927	0.850647
ENSMUSG00000070495	Ctcfl	0.000184177	1.34927	0.889081	0	-1.34927	0.889081
ENSMUSG00000086238	Gm14258	0.000460442	1.34927	0.680877	0.000108433	-1.34927	0.680877
ENSMUSG00000053141	Ptprt	0.000184177	1.34927	0.87126	0	-1.34927	0.87126
ENSMUSG00000037143	Cfap61	0.000184177	1.34927	0.850647	0	-1.34927	0.850647
ENSMUSG00000051177	Plcb1	0.000460442	1.34927	0.7962	0.000108433	-1.34927	0.7962
ENSMUSG00000087458	Gm13999	0.000184177	1.34927	0.850647	0	-1.34927	0.850647
ENSMUSG00000027168	Pax6	0.000460442	1.34927	0.680877	0.000108433	-1.34927	0.680877
ENSMUSG00000085110	Gm13920	0.000184177	1.34927	0.864414	0	-1.34927	0.864414
ENSMUSG00000040310	Alx4	0.000184177	1.34927	0.850647	0	-1.34927	0.850647
ENSMUSG00000075113	Olfr1209	0.000184177	1.34927	0.850647	0	-1.34927	0.850647
ENSMUSG00000070853	Olfr1150-ps1	0.000184177	1.34927	0.850647	0	-1.34927	0.850647
ENSMUSG00000045392	Olfr1033	0.000184177	1.34927	0.850647	0	-1.34927	0.850647
ENSMUSG00000097067	Gm26743	0.000184177	1.34927	0.850647	0	-1.34927	0.850647
ENSMUSG00000052865	Gm13619	0.000184177	1.34927	0.856284	0	-1.34927	0.856284
ENSMUSG00000035403	Crb2	0.000184177	1.34927	0.850647	0	-1.34927	0.850647
ENSMUSG00000087268	Gm14486	0.00101297	1.34927	0.508198	0.000325299	-1.34927	0.508198
ENSMUSG00000087435	Gm16323	0.000184177	1.34927	0.850647	0	-1.34927	0.850647
ENSMUSG00000026934	Lhx3	0.000184177	1.34927	0.852395	0	-1.34927	0.852395
ENSMUSG00000085043	Gm13184	0.000184177	1.34927	0.850647	0	-1.34927	0.850647
ENSMUSG00000104266	Gm37748	0.000460442	1.34927	0.680877	0.000108433	-1.34927	0.680877
ENSMUSG00000060568	Fam78b	0.000460442	1.34927	0.680877	0.000108433	-1.34927	0.680877
ENSMUSG00000101189	1700029M03Rik	0.000460442	1.34927	0.680877	0.000108433	-1.34927	0.680877
ENSMUSG00000026582	Sele	0.000184177	1.34927	0.873712	0	-1.34927	0.873712
ENSMUSG00000100627	A830008E24Rik	0.000460442	1.34927	0.680877	0.000108433	-1.34927	0.680877
ENSMUSG00000097754	Ptgs2os2	0.000184177	1.34927	1	0	-1.34927	1
ENSMUSG00000101168	Gm28892	0.000460442	1.34927	0.680877	0.000108433	-1.34927	0.680877
ENSMUSG00000026405	C4bp	0.000184177	1.34927	0.850647	0	-1.34927	0.850647
ENSMUSG00000101179	Gm29455	0.000460442	1.34927	0.683037	0.000108433	-1.34927	0.683037
ENSMUSG00000047496	Rnf152	0.000184177	1.34927	0.850647	0	-1.34927	0.850647
ENSMUSG00000049515	Espnl	0.000184177	1.34927	0.850647	0	-1.34927	0.850647
ENSMUSG00000090322	Gm17090	0.000184177	1.34927	0.850647	0	-1.34927	0.850647
ENSMUSG00000026249	Serpine2	0.000460442	1.34927	0.680877	0.000108433	-1.34927	0.680877
ENSMUSG00000085842	Pard3bos1	0.000184177	1.34927	0.857341	0	-1.34927	0.857341
ENSMUSG00000100635	Gm29157	0.000184177	1.34927	0.875179	0	-1.34927	0.875179
ENSMUSG00000086064	4930439A04Rik	0.000460442	1.34927	0.680877	0.000108433	-1.34927	0.680877
ENSMUSG00000026125	Prss39	0.000460442	1.34927	0.680877	0.000108433	-1.34927	0.680877
ENSMUSG00000033569	Adgrb3	0.000184177	1.34927	0.850647	0	-1.34927	0.850647
ENSMUSG00000067795	4930444P10Rik	0.000184177	1.34927	0.850647	0	-1.34927	0.850647
ENSMUSG00000101599	Gm20342	0.14817	1.34302	3.25654e-05	0.0583369	-1.34302	3.25654e-05
ENSMUSG00000030796	Tead2	0.011419	1.33778	0.00813633	0.00444575	-1.33778	0.00813633
ENSMUSG00000108617	Gm31749	0.00948511	1.33547	0.0161835	0.00368672	-1.33547	0.0161835
ENSMUSG00000015968	Cacna1d	0.0279949	1.33048	0.000671093	0.0110602	-1.33048	0.000671093
ENSMUSG00000028197	Col24a1	0.0039598	1.31685	0.087477	0.00151806	-1.31685	0.087477
ENSMUSG00000020656	Grhl1	0.0523062	1.31668	0.000148073	0.0209276	-1.31668	0.000148073
ENSMUSG00000032174	Icam5	0.0115111	1.31533	0.00596017	0.00455418	-1.31533	0.00596017
ENSMUSG00000099478	Gm28370	0.00368354	1.31451	0.112406	0.00140963	-1.31451	0.112406
ENSMUSG00000044957	Pp2d1	0.00340727	1.3118	0.109815	0.0013012	-1.3118	0.109815
ENSMUSG00000086944	Gm15859	0.00285474	1.30488	0.17042	0.00108433	-1.30488	0.17042
ENSMUSG00000110611	Gm20163	0.00285474	1.30488	0.17042	0.00108433	-1.30488	0.17042
ENSMUSG00000089900	Tbc1d22bos	0.0140895	1.30318	0.00459944	0.00563851	-1.30318	0.00459944
ENSMUSG00000089774	Slc5a3	0.135094	1.30096	6.76973e-05	0.0547586	-1.30096	6.76973e-05
ENSMUSG00000110580	D830024N08Rik	0.0153788	1.29865	0.00299418	0.00618068	-1.29865	0.00299418
ENSMUSG00000025810	Nrp1	0.601153	1.29677	3.57622e-05	0.244625	-1.29677	3.57622e-05
ENSMUSG00000110710	C78859	0.00230221	1.29483	0.25466	0.000867464	-1.29483	0.25466
ENSMUSG00000109282	Gm45188	0.00230221	1.29483	0.220689	0.000867464	-1.29483	0.220689
ENSMUSG00000086410	Gm16158	0.00709081	1.29483	0.0230217	0.00281926	-1.29483	0.0230217
ENSMUSG00000027983	Cyp2u1	0.00893258	1.29156	0.0166654	0.00357829	-1.29156	0.0166654
ENSMUSG00000102543	Pcdhgc5	0.00202595	1.28787	0.279567	0.000759031	-1.28787	0.279567
ENSMUSG00000014776	Nol3	0.00202595	1.28787	0.368925	0.000759031	-1.28787	0.368925
ENSMUSG00000097365	C030034L19Rik	0.135646	1.28702	8.84427e-05	0.0555177	-1.28702	8.84427e-05
ENSMUSG00000005824	Tnfsf14	0.0778147	1.28426	0.000148984	0.0318793	-1.28426	0.000148984
ENSMUSG00000023036	Pcdhgc4	0.00386771	1.28369	0.10435	0.00151806	-1.28369	0.10435
ENSMUSG00000006930	Hap1	0.0381246	1.28137	0.000651241	0.0156143	-1.28137	0.000651241
ENSMUSG00000114401	Gm38604	0.00174968	1.27889	0.293631	0.000650598	-1.27889	0.293631
ENSMUSG00000110773	AC061963.1	0.00359145	1.27889	0.173864	0.00140963	-1.27889	0.173864
ENSMUSG00000109111	6530437J22Rik	0.00174968	1.27889	0.462193	0.000650598	-1.27889	0.462193
ENSMUSG00000096987	Gm26525	0.00543322	1.27889	0.0552856	0.00216866	-1.27889	0.0552856
ENSMUSG00000097189	Gm26594	0.00174968	1.27889	0.293631	0.000650598	-1.27889	0.293631
ENSMUSG00000097953	Gm26952	0.00174968	1.27889	0.429751	0.000650598	-1.27889	0.429751
ENSMUSG00000007872	Id3	0.448287	1.27647	6.43776e-05	0.184987	-1.27647	6.43776e-05
ENSMUSG00000041362	Shtn1	0.0597654	1.27572	0.000302466	0.0246143	-1.27572	0.000302466
ENSMUSG00000109754	Gm39214	0.00616993	1.26681	0.0448949	0.00249396	-1.26681	0.0448949
ENSMUSG00000097170	Gm16982	0.00460442	1.26681	0.080792	0.00184336	-1.26681	0.080792
ENSMUSG00000036492	Rnf39	0.00147342	1.26681	0.371539	0.000542165	-1.26681	0.371539
ENSMUSG00000097621	Gm26562	0.00147342	1.26681	0.442596	0.000542165	-1.26681	0.442596
ENSMUSG00000097013	Gm26710	0.00147342	1.26681	0.555556	0.000542165	-1.26681	0.555556
ENSMUSG00000097129	4930507D05Rik	0.00147342	1.26681	0.371539	0.000542165	-1.26681	0.371539
ENSMUSG00000030873	Scnn1b	0.00147342	1.26681	0.371539	0.000542165	-1.26681	0.371539
ENSMUSG00000085161	Gm7580	0.00147342	1.26681	0.403062	0.000542165	-1.26681	0.403062
ENSMUSG00000030555	Ttc23	0.00147342	1.26681	0.411483	0.000542165	-1.26681	0.411483
ENSMUSG00000042672	Dcst1	0.00147342	1.26681	0.544505	0.000542165	-1.26681	0.544505
ENSMUSG00000057777	Mab21l2	0.00147342	1.26681	0.371539	0.000542165	-1.26681	0.371539
ENSMUSG00000100813	Gm28874	0.00589366	1.26312	0.0686576	0.00238552	-1.26312	0.0686576
ENSMUSG00000030681	Mvp	0.179388	1.26238	0.000103003	0.0747103	-1.26238	0.000103003
ENSMUSG00000031933	Izumo1r	3.53104	1.26229	5.39812e-05	1.47198	-1.26229	5.39812e-05
ENSMUSG00000052629	Gm9885	0.0279028	1.25735	0.00102488	0.0116023	-1.25735	0.00102488
ENSMUSG00000103472	Pcdhga7	0.00405189	1.25617	0.100395	0.00162649	-1.25617	0.100395
ENSMUSG00000048895	Cdk5r1	0.103599	1.25385	0.000194926	0.0433732	-1.25385	0.000194926
ENSMUSG00000051212	Gpr183	0.80955	1.25158	7.23442e-05	0.339937	-1.25158	7.23442e-05
ENSMUSG00000085326	Gm15642	0.00119715	1.24974	0.472031	0.000433732	-1.24974	0.472031
ENSMUSG00000098055	Gm26947	0.00119715	1.24974	0.564135	0.000433732	-1.24974	0.564135
ENSMUSG00000040187	Arntl2	0.00119715	1.24974	0.472031	0.000433732	-1.24974	0.472031
ENSMUSG00000050677	Ccdc96	0.00119715	1.24974	0.472031	0.000433732	-1.24974	0.472031
ENSMUSG00000003617	Cp	0.00119715	1.24974	0.583562	0.000433732	-1.24974	0.583562
ENSMUSG00000089794	Gm16337	0.00248639	1.24974	0.210528	0.000975896	-1.24974	0.210528
ENSMUSG00000097879	Gm26869	0.00248639	1.24974	0.289606	0.000975896	-1.24974	0.289606
ENSMUSG00000026121	Sema4c	0.0063541	1.24974	0.0442786	0.00260239	-1.24974	0.0442786
ENSMUSG00000102202	Gm33280	0.00377563	1.24974	0.259163	0.00151806	-1.24974	0.259163
ENSMUSG00000087445	Gm14286	0.00764334	1.24974	0.0260551	0.00314456	-1.24974	0.0260551
ENSMUSG00000050195	Scd4	0.00349936	1.24236	0.124553	0.00140963	-1.24236	0.124553
ENSMUSG00000097605	9430098F02Rik	0.00349936	1.24236	0.124553	0.00140963	-1.24236	0.124553
ENSMUSG00000069917	Hba-a2	0.00709081	1.24236	0.598448	0.00292769	-1.24236	0.598448
ENSMUSG00000040841	Six5	0.0139974	1.24034	0.00625439	0.00585538	-1.24034	0.00625439
ENSMUSG00000115569	Gm49169	0.00221012	1.23824	0.264173	0.000867464	-1.23824	0.264173
ENSMUSG00000032092	Mpzl2	0.00221012	1.23824	0.427359	0.000867464	-1.23824	0.427359
ENSMUSG00000109957	Gm45353	0.00681454	1.23824	0.0423157	0.00281926	-1.23824	0.0423157
ENSMUSG00000026173	Plcd4	0.00221012	1.23824	0.264173	0.000867464	-1.23824	0.264173
ENSMUSG00000097344	Gm26732	0.0124319	1.23707	0.014242	0.00520478	-1.23707	0.014242
ENSMUSG00000085213	Gm13091	0.038493	1.23671	0.000741906	0.0162649	-1.23671	0.000741906
ENSMUSG00000115813	Gm46447	0.00552531	1.23562	0.0620233	0.00227709	-1.23562	0.0620233
ENSMUSG00000057880	Abat	0.0032231	1.2338	0.154492	0.0013012	-1.2338	0.154492
ENSMUSG00000033033	Calhm2	0.197622	1.22879	0.000153097	0.0842524	-1.22879	0.000153097
ENSMUSG00000035681	Kcnc2	0.00930093	1.22728	0.0252462	0.00390359	-1.22728	0.0252462
ENSMUSG00000015314	Slamf6	2.62793	1.22576	9.53207e-05	1.12358	-1.22576	9.53207e-05
ENSMUSG00000097560	Gm26904	0.000920884	1.22374	0.616662	0.000325299	-1.22374	0.616662
ENSMUSG00000022518	4930562C15Rik	0.000920884	1.22374	0.616662	0.000325299	-1.22374	0.616662
ENSMUSG00000056258	Kcnq3	0.0039598	1.22374	0.117312	0.00162649	-1.22374	0.117312
ENSMUSG00000047205	Dusp18	0.000920884	1.22374	0.625602	0.000325299	-1.22374	0.625602
ENSMUSG00000084823	Gm17216	0.00193386	1.22374	0.533958	0.000759031	-1.22374	0.533958
ENSMUSG00000048988	Elfn1	0.00294683	1.22374	0.216499	0.00119276	-1.22374	0.216499
ENSMUSG00000029595	Lhx5	0.00294683	1.22374	0.193774	0.00119276	-1.22374	0.193774
ENSMUSG00000090551	A730015C16Rik	0.00699872	1.22374	0.0354057	0.00292769	-1.22374	0.0354057
ENSMUSG00000025597	Klhl4	0.00699872	1.22374	0.0354057	0.00292769	-1.22374	0.0354057
ENSMUSG00000031224	Magee2	0.00193386	1.22374	0.333415	0.000759031	-1.22374	0.333415
ENSMUSG00000095332	Gm9821	0.0171285	1.22374	0.00585336	0.00726501	-1.22374	0.00585336
ENSMUSG00000037568	Vash2	0.000920884	1.22374	0.616662	0.000325299	-1.22374	0.616662
ENSMUSG00000032908	Sgpp2	0.000920884	1.22374	0.705918	0.000325299	-1.22374	0.705918
ENSMUSG00000097889	Gm26541	0.0805774	1.22169	0.000309408	0.0344817	-1.22169	0.000309408
ENSMUSG00000113170	Gm36839	0.0233905	1.21951	0.00253676	0.00997583	-1.21951	0.00253676
ENSMUSG00000020900	Myh10	0.00847214	1.21601	0.031336	0.00357829	-1.21601	0.031336
ENSMUSG00000097397	Gm16861	0.00368354	1.21497	0.172514	0.00151806	-1.21497	0.172514
ENSMUSG00000102222	Pcdhga10	0.0071829	1.21011	0.0593547	0.00303612	-1.21011	0.0593547
ENSMUSG00000061825	Ces2c	0.0941144	1.20831	0.000353772	0.0406624	-1.20831	0.000353772
ENSMUSG00000031438	Rnf128	0.0452154	1.20698	0.000819728	0.0195179	-1.20698	0.000819728
ENSMUSG00000090080	Gm15872	0.00165759	1.20489	0.363779	0.000650598	-1.20489	0.363779
ENSMUSG00000090965	Gm17203	0.00515695	1.20489	0.0724536	0.00216866	-1.20489	0.0724536
ENSMUSG00000100911	1700027F09Rik	0.00764334	1.20243	0.0340434	0.00325299	-1.20243	0.0340434
ENSMUSG00000069379	Gm4950	0.0023943	1.19727	0.252267	0.000975896	-1.19727	0.252267
ENSMUSG00000115420	AL732506.1	0.0023943	1.19727	0.303549	0.000975896	-1.19727	0.303549
ENSMUSG00000100235	Gm28557	0.00810378	1.19565	0.0491241	0.00346985	-1.19565	0.0491241
ENSMUSG00000038311	2410017I17Rik	0.0063541	1.19316	0.056463	0.00271082	-1.19316	0.056463
ENSMUSG00000089729	Gm16552	0.00313101	1.19316	0.184381	0.0013012	-1.19316	0.184381
ENSMUSG00000047344	Lancl3	0.023943	1.19231	0.00287214	0.0104096	-1.19231	0.00287214
ENSMUSG00000055945	Prr18	0.00386771	1.19058	0.136343	0.00162649	-1.19058	0.136343
ENSMUSG00000059089	Fcgr4	0.0115111	1.187	0.306436	0.00498792	-1.187	0.306436
ENSMUSG00000020401	Fam71b	0.0554372	1.18655	0.00127396	0.024289	-1.18655	0.00127396
ENSMUSG00000085808	Gm14718	0.17331	1.18575	0.00038052	0.0761199	-1.18575	0.00038052
ENSMUSG00000000957	Mmp14	0.00755125	1.18516	0.102183	0.00325299	-1.18516	0.102183
ENSMUSG00000058558	Rpl5	7.54085	1.18448	0.000176408	3.31783	-1.18448	0.000176408
ENSMUSG00000076499	Trbv31	0.0287316	1.18397	0.00296584	0.0125782	-1.18397	0.00296584
ENSMUSG00000027993	Trim2	0.0592129	1.18234	0.000796926	0.0260239	-1.18234	0.000796926
ENSMUSG00000046589	Lrrc8e	0.00359145	1.17935	0.170248	0.00151806	-1.17935	0.170248
ENSMUSG00000047787	Flrt1	0.000644619	1.17935	0.650763	0.000216866	-1.17935	0.650763
ENSMUSG00000005251	Ripk4	0.000644619	1.17935	0.650763	0.000216866	-1.17935	0.650763
ENSMUSG00000005980	Dnase1	0.000644619	1.17935	0.650763	0.000216866	-1.17935	0.650763
ENSMUSG00000085594	Gm11551	0.000644619	1.17935	0.655793	0.000216866	-1.17935	0.655793
ENSMUSG00000085502	Gm12320	0.000644619	1.17935	0.650763	0.000216866	-1.17935	0.650763
ENSMUSG00000059729	Olfr1385	0.000644619	1.17935	0.650763	0.000216866	-1.17935	0.650763
ENSMUSG00000047911	Npm2	0.000644619	1.17935	0.686824	0.000216866	-1.17935	0.686824
ENSMUSG00000098088	Gm26916	0.00138133	1.17935	0.446968	0.000542165	-1.17935	0.446968
ENSMUSG00000031962	Cdh15	0.000644619	1.17935	0.650763	0.000216866	-1.17935	0.650763
ENSMUSG00000108736	Gm45151	0.000644619	1.17935	0.650763	0.000216866	-1.17935	0.650763
ENSMUSG00000097266	Gm26802	0.000644619	1.17935	0.784634	0.000216866	-1.17935	0.784634
ENSMUSG00000029843	Slc13a4	0.000644619	1.17935	0.66228	0.000216866	-1.17935	0.66228
ENSMUSG00000090685	Gm9047	0.000644619	1.17935	0.650763	0.000216866	-1.17935	0.650763
ENSMUSG00000056966	Gjc3	0.000644619	1.17935	0.650763	0.000216866	-1.17935	0.650763
ENSMUSG00000106466	Gm40348	0.000644619	1.17935	0.665155	0.000216866	-1.17935	0.665155
ENSMUSG00000085363	Gm15478	0.00138133	1.17935	0.446968	0.000542165	-1.17935	0.446968
ENSMUSG00000078500	Zfp986	0.000644619	1.17935	0.650763	0.000216866	-1.17935	0.650763
ENSMUSG00000097004	4731419I09Rik	0.000644619	1.17935	0.729472	0.000216866	-1.17935	0.729472
ENSMUSG00000087294	Gm13556	0.000644619	1.17935	0.650763	0.000216866	-1.17935	0.650763
ENSMUSG00000079550	Mpp4	0.00138133	1.17935	0.446968	0.000542165	-1.17935	0.446968
ENSMUSG00000026014	Raph1	0.178375	1.17094	0.000405287	0.079156	-1.17094	0.000405287
ENSMUSG00000115333	Gm34590	0.00405189	1.1687	0.130731	0.00173493	-1.1687	0.130731
ENSMUSG00000030029	Lrig1	0.123214	1.16826	0.00051969	0.0547586	-1.16826	0.00051969
ENSMUSG00000022900	Ildr1	0.0128003	1.16568	0.0188757	0.00563851	-1.16568	0.0188757
ENSMUSG00000008496	Pou2f2	1.97456	1.16331	0.000265389	0.88156	-1.16331	0.000265389
ENSMUSG00000097792	Gm27042	0.00257848	1.16286	0.286794	0.00108433	-1.16286	0.286794
ENSMUSG00000071266	Zfp946	0.0481623	1.16111	0.00132586	0.0214697	-1.16111	0.00132586
ENSMUSG00000073492	Gm10521	0.0407031	1.1546	0.00203692	0.0182167	-1.1546	0.00203692
ENSMUSG00000104063	Pcdhgb7	0.00690663	1.15426	0.0606878	0.00303612	-1.15426	0.0606878
ENSMUSG00000021061	Sptb	0.0259689	1.15408	0.00624379	0.0116023	-1.15408	0.00624379
ENSMUSG00000011171	Vipr2	0.0170364	1.15372	0.00864182	0.00759031	-1.15372	0.00864182
ENSMUSG00000074862	BC025920	0.0181414	1.14574	0.00779238	0.00813247	-1.14574	0.00779238
ENSMUSG00000052270	Fpr2	0.00110506	1.14282	0.568133	0.000433732	-1.14282	0.568133
ENSMUSG00000096921	Gm26822	0.00110506	1.14282	0.578881	0.000433732	-1.14282	0.578881
ENSMUSG00000102540	Gm38134	0.00230221	1.14282	0.297828	0.000975896	-1.14282	0.297828
ENSMUSG00000043340	6530409C15Rik	0.00349936	1.14282	0.207979	0.00151806	-1.14282	0.207979
ENSMUSG00000027848	Olfml3	0.0118794	1.14282	0.0189299	0.00531321	-1.14282	0.0189299
ENSMUSG00000058260	Serpina9	0.0713685	1.14022	0.00140412	0.032313	-1.14022	0.00140412
ENSMUSG00000009628	Tex15	0.0292841	1.13921	0.00570815	0.0132288	-1.13921	0.00570815
ENSMUSG00000106415	Gm42893	0.00515695	1.13777	0.115386	0.00227709	-1.13777	0.115386
ENSMUSG00000038576	Susd4	0.0407031	1.13762	0.00243807	0.0184336	-1.13762	0.00243807
ENSMUSG00000053815	Olfr744	0.0039598	1.13628	0.185311	0.00173493	-1.13628	0.185311
ENSMUSG00000105646	Gm30211	0.00966929	1.13468	0.0798415	0.00433732	-1.13468	0.0798415
ENSMUSG00000071064	Zfp827	0.0931935	1.13402	0.000973064	0.0423973	-1.13402	0.000973064
ENSMUSG00000044231	Nhlrc1	0.00276265	1.13355	0.408125	0.00119276	-1.13355	0.408125
ENSMUSG00000038729	Akap2	0.00276265	1.13355	0.37159	0.00119276	-1.13355	0.37159
ENSMUSG00000038725	Pkhd1l1	0.00847214	1.13355	0.0401401	0.00379515	-1.13355	0.0401401
ENSMUSG00000047343	Mettl21c	0.00727499	1.13204	0.122064	0.00325299	-1.13204	0.122064
ENSMUSG00000022753	Tmem30c	0.0015655	1.12688	0.578742	0.000650598	-1.12688	0.578742
ENSMUSG00000042895	Abra	0.0015655	1.12688	0.419252	0.000650598	-1.12688	0.419252
ENSMUSG00000079502	Cfap77	0.0015655	1.12688	0.419252	0.000650598	-1.12688	0.419252
ENSMUSG00000086052	Gm11802	0.0157471	1.12449	0.0129391	0.00715657	-1.12449	0.0129391
ENSMUSG00000030930	Chst15	0.0754204	1.12186	0.00144755	0.0345901	-1.12186	0.00144755
ENSMUSG00000055370	Gm9968	0.00368354	1.12186	0.20303	0.00162649	-1.12186	0.20303
ENSMUSG00000095338	Igkv3-9	0.00368354	1.12186	0.18929	0.00162649	-1.12186	0.18929
ENSMUSG00000076846	Trav13-2	0.00626201	1.11795	0.279366	0.00281926	-1.11795	0.279366
ENSMUSG00000087390	Gm7598	0.00414398	1.11795	0.146095	0.00184336	-1.11795	0.146095
ENSMUSG00000085087	Gm13528	0.00202595	1.11795	0.371539	0.000867464	-1.11795	0.371539
ENSMUSG00000097122	Gm26624	0.013537	1.11578	0.023599	0.00618068	-1.11578	0.023599
ENSMUSG00000038560	Sp6	0.011419	1.11539	0.0294229	0.00520478	-1.11539	0.0294229
ENSMUSG00000078350	Smim1	0.0243113	1.11372	0.01138	0.0111686	-1.11372	0.01138
ENSMUSG00000116903	AC161607.1	0.00248639	1.11224	0.281058	0.00108433	-1.11224	0.281058
ENSMUSG00000085715	Tsix	0.399664	1.11003	0.000656619	0.185095	-1.11003	0.000656619
ENSMUSG00000096553	Gm10097	0.00294683	1.10827	0.301837	0.0013012	-1.10827	0.301837
ENSMUSG00000106981	Gm45495	0.00598575	1.10827	0.0982432	0.00271082	-1.10827	0.0982432
ENSMUSG00000001507	Itga3	0.00948511	1.1072	0.0417622	0.00433732	-1.1072	0.0417622
ENSMUSG00000063698	Sfxn4	0.0139054	1.10535	0.0193201	0.00639754	-1.10535	0.0193201
ENSMUSG00000025602	Zfp202	0.00690663	1.10535	0.0750898	0.00314456	-1.10535	0.0750898
ENSMUSG00000027583	Zbtb46	0.00736708	1.10416	0.0719415	0.00336142	-1.10416	0.0719415
ENSMUSG00000041907	Gpr45	0.0539638	1.10355	0.00243807	0.025048	-1.10355	0.00243807
ENSMUSG00000090942	F830016B08Rik	0.0602258	1.10286	0.00397432	0.0279757	-1.10286	0.00397432
ENSMUSG00000109781	Gm45509	0.0285474	1.10257	0.00653414	0.0132288	-1.10257	0.00653414
ENSMUSG00000051339	2900026A02Rik	0.00828796	1.10218	0.0833961	0.00379515	-1.10218	0.0833961
ENSMUSG00000028716	Pdzk1ip1	0.0296525	1.0997	0.00649854	0.013771	-1.0997	0.00649854
ENSMUSG00000058297	Spock2	0.261807	1.09847	0.000899593	0.122204	-1.09847	0.000899593
ENSMUSG00000054556	Gm4876	0.00616993	1.09689	0.0968817	0.00281926	-1.09689	0.0968817
ENSMUSG00000047875	Gpr157	0.00663037	1.09616	0.108619	0.00303612	-1.09616	0.108619
ENSMUSG00000032420	Nt5e	0.41182	1.09611	0.000810171	0.192577	-1.09611	0.000810171
ENSMUSG00000034063	4930590J08Rik	0.00755125	1.09496	0.0605252	0.00346985	-1.09496	0.0605252
ENSMUSG00000114092	Gm47418	0.0184177	1.09344	0.0120548	0.0085662	-1.09344	0.0120548
ENSMUSG00000110185	Igip	0.04586	1.09058	0.00332694	0.0214697	-1.09058	0.00332694
ENSMUSG00000025094	Slc18a2	0.0153788	1.09054	0.0194401	0.00715657	-1.09054	0.0194401
ENSMUSG00000097476	Gm26583	0.0190623	1.08971	0.0120072	0.0088915	-1.08971	0.0120072
ENSMUSG00000053117	E330013P04Rik	0.000368354	1.08624	0.828453	0.000108433	-1.08624	0.828453
ENSMUSG00000097888	Gm26682	0.000368354	1.08624	0.828453	0.000108433	-1.08624	0.828453
ENSMUSG00000068457	Uty	0.000368354	1.08624	0.828453	0.000108433	-1.08624	0.828453
ENSMUSG00000067389	Gm17080	0.000368354	1.08624	0.828453	0.000108433	-1.08624	0.828453
ENSMUSG00000092604	Gm20508	0.000368354	1.08624	0.828453	0.000108433	-1.08624	0.828453
ENSMUSG00000079580	Tmem217	0.000368354	1.08624	0.828453	0.000108433	-1.08624	0.828453
ENSMUSG00000086719	Gm16275	0.000368354	1.08624	0.828453	0.000108433	-1.08624	0.828453
ENSMUSG00000096696	Zfp960	0.000828796	1.08624	0.708649	0.000325299	-1.08624	0.708649
ENSMUSG00000082815	Gm5678	0.00221012	1.08624	0.346566	0.000975896	-1.08624	0.346566
ENSMUSG00000116789	CT025521.2	0.000368354	1.08624	0.850647	0.000108433	-1.08624	0.850647
ENSMUSG00000116389	AC191865.2	0.000828796	1.08624	0.73058	0.000325299	-1.08624	0.73058
ENSMUSG00000022991	Lalba	0.000368354	1.08624	0.828453	0.000108433	-1.08624	0.828453
ENSMUSG00000115867	AL589670.1	0.000368354	1.08624	0.828453	0.000108433	-1.08624	0.828453
ENSMUSG00000114981	Gm34093	0.00359145	1.08624	0.296065	0.00162649	-1.08624	0.296065
ENSMUSG00000097381	A230087F16Rik	0.000368354	1.08624	0.828453	0.000108433	-1.08624	0.828453
ENSMUSG00000096458	Moap1	0.000828796	1.08624	0.708649	0.000325299	-1.08624	0.708649
ENSMUSG00000020963	Tshr	0.000368354	1.08624	0.828453	0.000108433	-1.08624	0.828453
ENSMUSG00000097323	4930426I24Rik	0.00865631	1.08624	0.0546957	0.00401202	-1.08624	0.0546957
ENSMUSG00000112547	Gm47096	0.000368354	1.08624	0.828453	0.000108433	-1.08624	0.828453
ENSMUSG00000036655	Colec11	0.000368354	1.08624	0.828453	0.000108433	-1.08624	0.828453
ENSMUSG00000100622	Gm20379	0.000828796	1.08624	0.708649	0.000325299	-1.08624	0.708649
ENSMUSG00000085421	4732490B19Rik	0.000368354	1.08624	0.828453	0.000108433	-1.08624	0.828453
ENSMUSG00000020617	1700012B07Rik	0.000368354	1.08624	0.828453	0.000108433	-1.08624	0.828453
ENSMUSG00000085509	Gm11521	0.000368354	1.08624	0.828453	0.000108433	-1.08624	0.828453
ENSMUSG00000020866	Cacna1g	0.00221012	1.08624	0.470292	0.000975896	-1.08624	0.470292
ENSMUSG00000046442	Ppm1e	0.00128924	1.08624	0.529372	0.000542165	-1.08624	0.529372
ENSMUSG00000086327	Slfn5os	0.000368354	1.08624	0.828453	0.000108433	-1.08624	0.828453
ENSMUSG00000103164	Gm38150	0.000368354	1.08624	0.828453	0.000108433	-1.08624	0.828453
ENSMUSG00000084917	Gm17477	0.00773543	1.08624	0.0919655	0.00357829	-1.08624	0.0919655
ENSMUSG00000115664	Gm32913	0.000368354	1.08624	0.828453	0.000108433	-1.08624	0.828453
ENSMUSG00000021898	Asb14	0.000368354	1.08624	0.828453	0.000108433	-1.08624	0.828453
ENSMUSG00000090564	A430057M04Rik	0.000828796	1.08624	0.708649	0.000325299	-1.08624	0.708649
ENSMUSG00000025318	Jph3	0.000368354	1.08624	0.828453	0.000108433	-1.08624	0.828453
ENSMUSG00000047654	Tssk6	0.00128924	1.08624	0.529372	0.000542165	-1.08624	0.529372
ENSMUSG00000049476	1700104B16Rik	0.000368354	1.08624	0.828453	0.000108433	-1.08624	0.828453
ENSMUSG00000090761	Gm17201	0.000828796	1.08624	0.708649	0.000325299	-1.08624	0.708649
ENSMUSG00000112774	Gm36041	0.000368354	1.08624	0.828453	0.000108433	-1.08624	0.828453
ENSMUSG00000112466	Gm29674	0.000368354	1.08624	0.828453	0.000108433	-1.08624	0.828453
ENSMUSG00000087429	Gm16235	0.000368354	1.08624	0.828453	0.000108433	-1.08624	0.828453
ENSMUSG00000020331	Hcn2	0.000828796	1.08624	0.708649	0.000325299	-1.08624	0.708649
ENSMUSG00000089711	Gm16240	0.000368354	1.08624	0.828453	0.000108433	-1.08624	0.828453
ENSMUSG00000019856	Fam184a	0.000368354	1.08624	0.873712	0.000108433	-1.08624	0.873712
ENSMUSG00000062074	Wisp3	0.000368354	1.08624	0.828453	0.000108433	-1.08624	0.828453
ENSMUSG00000019767	Ccdc170	0.000368354	1.08624	0.828453	0.000108433	-1.08624	0.828453
ENSMUSG00000010760	Phlda2	0.000368354	1.08624	0.828453	0.000108433	-1.08624	0.828453
ENSMUSG00000041343	Ankrd42	0.000828796	1.08624	0.750947	0.000325299	-1.08624	0.750947
ENSMUSG00000097660	Gm26762	0.00128924	1.08624	0.529372	0.000542165	-1.08624	0.529372
ENSMUSG00000030321	Efcab12	0.000368354	1.08624	0.828453	0.000108433	-1.08624	0.828453
ENSMUSG00000108274	Gm44169	0.000368354	1.08624	0.828453	0.000108433	-1.08624	0.828453
ENSMUSG00000001739	Cldn15	0.000368354	1.08624	0.828453	0.000108433	-1.08624	0.828453
ENSMUSG00000107090	Gm42884	0.000368354	1.08624	0.828453	0.000108433	-1.08624	0.828453
ENSMUSG00000072647	Adam1a	0.00128924	1.08624	0.529372	0.000542165	-1.08624	0.529372
ENSMUSG00000097368	Gm10390	0.000368354	1.08624	0.828453	0.000108433	-1.08624	0.828453
ENSMUSG00000084878	Lrrc8dos	0.000368354	1.08624	0.828453	0.000108433	-1.08624	0.828453
ENSMUSG00000097877	Gm26703	0.000368354	1.08624	0.828453	0.000108433	-1.08624	0.828453
ENSMUSG00000061576	Dpp6	0.000368354	1.08624	0.829207	0.000108433	-1.08624	0.829207
ENSMUSG00000048001	Hes5	0.0431895	1.08624	0.00435233	0.020277	-1.08624	0.00435233
ENSMUSG00000096591	Gm13272	0.000368354	1.08624	0.828453	0.000108433	-1.08624	0.828453
ENSMUSG00000086150	Bach2os	0.00128924	1.08624	0.529372	0.000542165	-1.08624	0.529372
ENSMUSG00000106005	Gm29151	0.000368354	1.08624	0.828453	0.000108433	-1.08624	0.828453
ENSMUSG00000106227	Gm43464	0.000368354	1.08624	0.828453	0.000108433	-1.08624	0.828453
ENSMUSG00000038526	Car14	0.000368354	1.08624	0.828453	0.000108433	-1.08624	0.828453
ENSMUSG00000104108	Gm37876	0.00267056	1.08624	0.31166	0.00119276	-1.08624	0.31166
ENSMUSG00000037225	Fgf2	0.0118794	1.08624	0.064606	0.00553008	-1.08624	0.064606
ENSMUSG00000086090	Gm12531	0.000368354	1.08624	0.828453	0.000108433	-1.08624	0.828453
ENSMUSG00000031383	Dusp9	0.00174968	1.08624	0.524966	0.000759031	-1.08624	0.524966
ENSMUSG00000036551	Akap14	0.000368354	1.08624	0.828453	0.000108433	-1.08624	0.828453
ENSMUSG00000047678	Gpr82	0.000828796	1.08624	0.708649	0.000325299	-1.08624	0.708649
ENSMUSG00000087442	Gm14453	0.00128924	1.08624	0.619719	0.000542165	-1.08624	0.619719
ENSMUSG00000086598	Btbd18	0.000368354	1.08624	0.828453	0.000108433	-1.08624	0.828453
ENSMUSG00000085838	Chn1os1	0.000368354	1.08624	0.828453	0.000108433	-1.08624	0.828453
ENSMUSG00000097454	Gm26892	0.00359145	1.08624	0.218593	0.00162649	-1.08624	0.218593
ENSMUSG00000100454	Gm28901	0.000368354	1.08624	0.828453	0.000108433	-1.08624	0.828453
ENSMUSG00000026253	Chrng	0.000828796	1.08624	0.708649	0.000325299	-1.08624	0.708649
ENSMUSG00000109510	Gm42417	0.00128924	1.08624	0.529372	0.000542165	-1.08624	0.529372
ENSMUSG00000102917	Gm37724	0.000368354	1.08624	0.828453	0.000108433	-1.08624	0.828453
ENSMUSG00000020902	Ntn1	0.00727499	1.08624	0.0699317	0.00336142	-1.08624	0.0699317
ENSMUSG00000069094	Pde7a	0.325993	1.08563	0.000978953	0.153541	-1.08563	0.000978953
ENSMUSG00000050271	Prag1	0.217145	1.08563	0.00112534	0.102252	-1.08563	0.00112534
ENSMUSG00000040997	Abhd4	0.0677771	1.08526	0.0024131	0.0318793	-1.08526	0.0024131
ENSMUSG00000030134	Rasgef1a	0.0556214	1.08029	0.00298513	0.0262408	-1.08029	0.00298513
ENSMUSG00000116673	A630089N07Rik	0.0230221	1.07764	0.00935898	0.0108433	-1.07764	0.00935898
ENSMUSG00000030410	Dmwd	0.00607784	1.07551	0.10704	0.00281926	-1.07551	0.10704
ENSMUSG00000073176	Zfp449	0.0056174	1.07465	0.112698	0.00260239	-1.07465	0.112698
ENSMUSG00000029869	Ephb6	0.107467	1.07455	0.00229964	0.0509635	-1.07455	0.00229964
ENSMUSG00000004105	Angptl2	0.300485	1.0737	0.00131631	0.142698	-1.0737	0.00131631
ENSMUSG00000059149	Mfsd4a	0.0877603	1.07344	0.00219112	0.0416382	-1.07344	0.00219112
ENSMUSG00000021356	Irf4	0.102126	1.0733	0.00322628	0.0484695	-1.0733	0.00322628
ENSMUSG00000086788	1700029M20Rik	0.00469651	1.07243	0.148685	0.00216866	-1.07243	0.148685
ENSMUSG00000114788	Gm48899	0.00423607	1.07097	0.191294	0.00195179	-1.07097	0.191294
ENSMUSG00000096908	Trav7-3	0.00810378	1.07012	0.122233	0.00379515	-1.07012	0.122233
ENSMUSG00000040264	Gbp2b	0.322862	1.06968	0.00148433	0.153758	-1.06968	0.00148433
ENSMUSG00000035109	Shc4	0.00377563	1.06917	0.330031	0.00173493	-1.06917	0.330031
ENSMUSG00000092622	Khdc3	0.0101297	1.06688	0.0538859	0.00477105	-1.06688	0.0538859
ENSMUSG00000097275	Gm26648	0.00331518	1.06688	0.246865	0.00151806	-1.06688	0.246865
ENSMUSG00000045699	Gm21411	0.00331518	1.06688	0.228725	0.00151806	-1.06688	0.228725
ENSMUSG00000002395	Use1	0.695268	1.06651	0.00111571	0.331913	-1.06651	0.00111571
ENSMUSG00000039717	Ralyl	0.00626201	1.06548	0.136624	0.00292769	-1.06548	0.136624
ENSMUSG00000063142	Kcnma1	0.0121557	1.06471	0.0453705	0.00574695	-1.06471	0.0453705
ENSMUSG00000087242	C78197	0.00285474	1.06387	0.294699	0.0013012	-1.06387	0.294699
ENSMUSG00000026679	Enkur	0.00285474	1.06387	0.320062	0.0013012	-1.06387	0.320062
ENSMUSG00000097140	Gm26779	0.0023943	1.05977	0.347133	0.00108433	-1.05977	0.347133
ENSMUSG00000025270	Alas2	0.0023943	1.05977	0.754512	0.00108433	-1.05977	0.754512
ENSMUSG00000003847	Nfat5	0.547558	1.0579	0.0013352	0.26295	-1.0579	0.0013352
ENSMUSG00000020175	Rab36	0.00442025	1.05709	0.180454	0.00206023	-1.05709	0.180454
ENSMUSG00000019737	Syne4	0.00442025	1.05709	0.251051	0.00206023	-1.05709	0.251051
ENSMUSG00000102428	Pcdhga12	0.0150104	1.05578	0.0243316	0.00715657	-1.05578	0.0243316
ENSMUSG00000067928	Zfp760	0.0382167	1.05536	0.00621381	0.0183252	-1.05536	0.00621381
ENSMUSG00000029360	Gm9754	0.00193386	1.05382	0.433554	0.000867464	-1.05382	0.433554
ENSMUSG00000106629	Gm40155	0.00193386	1.05382	0.521471	0.000867464	-1.05382	0.521471
ENSMUSG00000027624	Epb41l1	0.00193386	1.05382	0.59157	0.000867464	-1.05382	0.59157
ENSMUSG00000007591	Tssk4	0.00755125	1.05189	0.0888669	0.00357829	-1.05189	0.0888669
ENSMUSG00000025555	Farp1	0.043742	1.0518	0.00536974	0.021036	-1.0518	0.00536974
ENSMUSG00000010205	Raver1	0.00552531	1.05119	0.126372	0.00260239	-1.05119	0.126372
ENSMUSG00000033436	Armcx2	0.0461363	1.04936	0.00571865	0.0222288	-1.04936	0.00571865
ENSMUSG00000069919	Hba-a1	0.460166	1.04723	0.737401	0.222613	-1.04723	0.737401
ENSMUSG00000072972	Adam4	0.0144579	1.04573	0.028517	0.00693971	-1.04573	0.028517
ENSMUSG00000064358	mt-Co3	18.3843	1.04519	0.00139185	8.90874	-1.04519	0.00139185
ENSMUSG00000054944	5330416C01Rik	0.00616993	1.04442	0.115521	0.00292769	-1.04442	0.115521
ENSMUSG00000015966	Il17rb	0.00616993	1.04442	0.115521	0.00292769	-1.04442	0.115521
ENSMUSG00000102742	Pcdhga11	0.00303892	1.04442	0.371505	0.00140963	-1.04442	0.371505
ENSMUSG00000023800	Tiam2	0.00147342	1.04442	0.490036	0.000650598	-1.04442	0.490036
ENSMUSG00000021614	Vcan	0.00147342	1.04442	0.490036	0.000650598	-1.04442	0.490036
ENSMUSG00000020473	Aebp1	0.00303892	1.04442	0.459508	0.00140963	-1.04442	0.459508
ENSMUSG00000097026	Gm26786	0.00147342	1.04442	0.544923	0.000650598	-1.04442	0.544923
ENSMUSG00000097923	Gm26577	0.00147342	1.04442	0.490036	0.000650598	-1.04442	0.490036
ENSMUSG00000033967	Rnf225	0.00147342	1.04442	0.490036	0.000650598	-1.04442	0.490036
ENSMUSG00000078867	Gm14418	0.00147342	1.04442	0.650763	0.000650598	-1.04442	0.650763
ENSMUSG00000085538	Gm11455	0.00303892	1.04442	0.386741	0.00140963	-1.04442	0.386741
ENSMUSG00000013236	Ptprs	0.098903	1.04327	0.00326605	0.0479274	-1.04327	0.00326605
ENSMUSG00000045031	Cetn4	0.00884049	1.0423	0.0649951	0.00422888	-1.0423	0.0649951
ENSMUSG00000100937	1700020D05Rik	0.00570948	1.04115	0.122021	0.00271082	-1.04115	0.122021
ENSMUSG00000093668	Pou5f2	0.0418082	1.03945	0.0063828	0.020277	-1.03945	0.0063828
ENSMUSG00000110721	Gm47231	0.00257848	1.03733	0.442241	0.00119276	-1.03733	0.442241
ENSMUSG00000061731	Ext1	0.243666	1.03511	0.00220812	0.118843	-1.03511	0.00220812
ENSMUSG00000052293	Taf9	0.00368354	1.0344	0.239523	0.00173493	-1.0344	0.239523
ENSMUSG00000097507	Gm26538	0.0047886	1.0328	0.264489	0.00227709	-1.0328	0.264489
ENSMUSG00000032377	Plscr4	0.00699872	1.0311	0.12067	0.00336142	-1.0311	0.12067
ENSMUSG00000096958	Gm26573	0.00699872	1.0311	0.121944	0.00336142	-1.0311	0.121944
ENSMUSG00000070814	Zswim9	0.0442025	1.03035	0.00699861	0.0215782	-1.03035	0.00699861
ENSMUSG00000102336	Gm37233	0.0289158	1.0301	0.0116386	0.0140963	-1.0301	0.0116386
ENSMUSG00000087574	C030037D09Rik	0.0191544	1.02873	0.0191009	0.00932523	-1.02873	0.0191009
ENSMUSG00000106093	Gm42722	0.0710923	1.02772	0.00481666	0.034807	-1.02772	0.00481666
ENSMUSG00000105957	Gm43254	0.00543322	1.02735	0.143565	0.00260239	-1.02735	0.143565
ENSMUSG00000102762	4930403P22Rik	0.00764334	1.02735	0.112867	0.00368672	-1.02735	0.112867
ENSMUSG00000086924	Gm11766	0.00101297	1.02735	0.656479	0.000433732	-1.02735	0.656479
ENSMUSG00000085765	Gm12333	0.00211803	1.02735	0.405849	0.000975896	-1.02735	0.405849
ENSMUSG00000046408	1700067K01Rik	0.00211803	1.02735	0.405849	0.000975896	-1.02735	0.405849
ENSMUSG00000069581	Tspear	0.00101297	1.02735	0.656479	0.000433732	-1.02735	0.656479
ENSMUSG00000108456	4732496C06Rik	0.00211803	1.02735	0.405849	0.000975896	-1.02735	0.405849
ENSMUSG00000107728	Gm38910	0.0032231	1.02735	0.307728	0.00151806	-1.02735	0.307728
ENSMUSG00000084839	Gm14097	0.00101297	1.02735	0.656479	0.000433732	-1.02735	0.656479
ENSMUSG00000026700	Tnfsf4	0.0032231	1.02735	0.262253	0.00151806	-1.02735	0.262253
ENSMUSG00000113427	AC163040.1	0.0149183	1.02558	0.0337356	0.00726501	-1.02558	0.0337356
ENSMUSG00000096478	Trav9d-1	0.00497278	1.02211	0.212891	0.00238552	-1.02211	0.212891
ENSMUSG00000109501	Gm14377	0.00497278	1.02211	0.180958	0.00238552	-1.02211	0.180958
ENSMUSG00000020042	Btbd11	0.0500961	1.02153	0.00731904	0.0246143	-1.02153	0.00731904
ENSMUSG00000090709	Gm17173	0.0456759	1.02097	0.0070963	0.0224456	-1.02097	0.0070963
ENSMUSG00000028362	Tnfsf8	1.51771	1.02054	0.00214926	0.748079	-1.02054	0.00214926
ENSMUSG00000091679	Vmn2r96	0.0192465	1.01913	0.0345184	0.00943367	-1.01913	0.0345184
ENSMUSG00000056145	AI504432	0.482175	1.01621	0.00246399	0.238336	-1.01621	0.00246399
ENSMUSG00000024727	Trpm6	0.0211803	1.01615	0.0220346	0.0104096	-1.01615	0.0220346
ENSMUSG00000034949	Zfr2	0.0347173	1.01367	0.0115252	0.0171324	-1.01367	0.0115252
ENSMUSG00000024639	Gnaq	0.159866	1.01297	0.00366126	0.079156	-1.01297	0.00366126
ENSMUSG00000090936	Gm17705	0.00165759	1.01224	0.541745	0.000759031	-1.01224	0.541745
ENSMUSG00000097661	Gm26763	0.00165759	1.01224	0.584241	0.000759031	-1.01224	0.584241
ENSMUSG00000104302	Gm36975	0.00165759	1.01224	0.537228	0.000759031	-1.01224	0.537228
ENSMUSG00000042474	Fcmr	0.00690663	1.01224	0.222747	0.00336142	-1.01224	0.222747
ENSMUSG00000026782	Abi2	0.142	1.01154	0.0036803	0.070373	-1.01154	0.0036803
ENSMUSG00000017057	Il13ra1	0.0269819	1.00979	0.0187897	0.0133373	-1.00979	0.0187897
ENSMUSG00000108432	Gm44756	0.0123399	1.00824	0.0669235	0.00607224	-1.00824	0.0669235
ENSMUSG00000106108	Gm43221	0.00405189	1.00824	0.232992	0.00195179	-1.00824	0.232992
ENSMUSG00000029228	Lnx1	0.00644619	1.00717	0.119165	0.00314456	-1.00717	0.119165
ENSMUSG00000097620	4921514A10Rik	0.00230221	1.00532	0.380392	0.00108433	-1.00532	0.380392
ENSMUSG00000050179	A930002I21Rik	0.00230221	1.00532	0.380392	0.00108433	-1.00532	0.380392
ENSMUSG00000037419	Endod1	0.197438	1.00453	0.00352372	0.0983487	-1.00453	0.00352372
ENSMUSG00000052512	Nav2	0.4621	1.00425	0.00314097	0.230312	-1.00425	0.00314097
ENSMUSG00000080316	Spaca6	0.00838005	1.00247	0.164813	0.00412045	-1.00247	0.164813
ENSMUSG00000073985	Gm10602	0.011419	1.00218	0.0527935	0.00563851	-1.00218	0.0527935
ENSMUSG00000103567	Pcdhga5	0.00598575	1.00135	0.233874	0.00292769	-1.00135	0.233874
ENSMUSG00000052504	Epha3	0.00294683	1.00135	0.372538	0.00140963	-1.00135	0.372538
ENSMUSG00000032816	Igdcc4	0.00294683	1.00135	0.506012	0.00140963	-1.00135	0.506012
ENSMUSG00000086718	Gm16069	0.0139974	0.999333	0.0391405	0.00693971	-0.999333	0.0391405
ENSMUSG00000090406	Gm17058	0.00359145	0.998778	0.27095	0.00173493	-0.998778	0.27095
ENSMUSG00000062518	Zfp534	0.00359145	0.998778	0.27095	0.00173493	-0.998778	0.27095
ENSMUSG00000039209	Rpl39l	0.00552531	0.99461	0.295101	0.00271082	-0.99461	0.295101
ENSMUSG00000057897	Camk2b	0.00552531	0.99461	0.164661	0.00271082	-0.99461	0.164661
ENSMUSG00000107499	Ccdc142	0.00552531	0.99461	0.161871	0.00271082	-0.99461	0.161871
ENSMUSG00000015501	Hivep2	0.868394	0.99381	0.00305166	0.436009	-0.99381	0.00305166
ENSMUSG00000097751	Gm26690	0.0162997	0.992118	0.0428101	0.00813247	-0.992118	0.0428101
ENSMUSG00000054905	Stfa3	0.0360987	0.990381	0.0337356	0.0181083	-0.990381	0.0337356
ENSMUSG00000030203	Dusp16	0.0119715	0.990381	0.0699994	0.00596381	-0.990381	0.0699994
ENSMUSG00000026657	Frmd4a	0.0240351	0.990381	0.0246635	0.0120361	-0.990381	0.0246635
ENSMUSG00000027524	Edn3	0.0847214	0.989318	0.00864182	0.0426141	-0.989318	0.00864182
ENSMUSG00000108738	Gm44777	0.0504645	0.988458	0.0109329	0.0253733	-0.988458	0.0109329
ENSMUSG00000030854	Ptpn5	0.0287316	0.988242	0.0226158	0.0144216	-0.988242	0.0226158
ENSMUSG00000039891	Txlnb	0.0345332	0.987984	0.0145031	0.0173493	-0.987984	0.0145031
ENSMUSG00000049357	4933408B17Rik	0.00893258	0.986705	0.0817932	0.00444575	-0.986705	0.0817932
ENSMUSG00000073408	Dpcr1	0.000552531	0.986705	0.763028	0.000216866	-0.986705	0.763028
ENSMUSG00000052363	Zdhhc19	0.000552531	0.986705	0.787455	0.000216866	-0.986705	0.787455
ENSMUSG00000022878	Adipoq	0.00442025	0.986705	0.230769	0.00216866	-0.986705	0.230769
ENSMUSG00000022490	Ppp1r1a	0.000552531	0.986705	0.833837	0.000216866	-0.986705	0.833837
ENSMUSG00000116262	AL589670.3	0.000552531	0.986705	0.763028	0.000216866	-0.986705	0.763028
ENSMUSG00000115680	Gm35167	0.000552531	0.986705	0.763028	0.000216866	-0.986705	0.763028
ENSMUSG00000113669	AC163354.1	0.000552531	0.986705	0.793312	0.000216866	-0.986705	0.793312
ENSMUSG00000098692	Gm28041	0.00377563	0.986705	0.257748	0.00184336	-0.986705	0.257748
ENSMUSG00000087120	Gm12279	0.00248639	0.986705	0.424714	0.00119276	-0.986705	0.424714
ENSMUSG00000086998	Gm16033	0.00248639	0.986705	0.416234	0.00119276	-0.986705	0.416234
ENSMUSG00000056427	Slit3	0.000552531	0.986705	0.763028	0.000216866	-0.986705	0.763028
ENSMUSG00000036091	Hyal3	0.00313101	0.986705	0.301837	0.00151806	-0.986705	0.301837
ENSMUSG00000032172	Olfm2	0.000552531	0.986705	0.763028	0.000216866	-0.986705	0.763028
ENSMUSG00000097501	Gm26536	0.000552531	0.986705	0.763028	0.000216866	-0.986705	0.763028
ENSMUSG00000043051	Disc1	0.0063541	0.986705	0.173401	0.00314456	-0.986705	0.173401
ENSMUSG00000110622	Gm16486	0.000552531	0.986705	0.763028	0.000216866	-0.986705	0.763028
ENSMUSG00000110162	Gm45356	0.000552531	0.986705	0.813224	0.000216866	-0.986705	0.813224
ENSMUSG00000095401	Olfr804	0.000552531	0.986705	0.763028	0.000216866	-0.986705	0.763028
ENSMUSG00000111535	Gm35154	0.000552531	0.986705	0.763028	0.000216866	-0.986705	0.763028
ENSMUSG00000035951	Ascl3	0.000552531	0.986705	0.763028	0.000216866	-0.986705	0.763028
ENSMUSG00000073969	Olfr556	0.00119715	0.986705	0.619078	0.000542165	-0.986705	0.619078
ENSMUSG00000023467	Tulp2	0.00248639	0.986705	0.416234	0.00119276	-0.986705	0.416234
ENSMUSG00000084974	Gm15567	0.000552531	0.986705	0.763028	0.000216866	-0.986705	0.763028
ENSMUSG00000033847	Pla2g4c	0.00184177	0.986705	0.628473	0.000867464	-0.986705	0.628473
ENSMUSG00000105345	BC030343	0.000552531	0.986705	0.763028	0.000216866	-0.986705	0.763028
ENSMUSG00000042589	Cux2	0.000552531	0.986705	0.8072	0.000216866	-0.986705	0.8072
ENSMUSG00000105503	Gm42982	0.000552531	0.986705	0.817721	0.000216866	-0.986705	0.817721
ENSMUSG00000106688	Gm42851	0.000552531	0.986705	0.764467	0.000216866	-0.986705	0.764467
ENSMUSG00000107043	Gm42849	0.00119715	0.986705	0.619078	0.000542165	-0.986705	0.619078
ENSMUSG00000070577	Gm572	0.000552531	0.986705	0.763028	0.000216866	-0.986705	0.763028
ENSMUSG00000028141	Oaz3	0.00119715	0.986705	0.619078	0.000542165	-0.986705	0.619078
ENSMUSG00000105651	1700017M07Rik	0.000552531	0.986705	0.763028	0.000216866	-0.986705	0.763028
ENSMUSG00000016150	Tenm1	0.00119715	0.986705	0.619078	0.000542165	-0.986705	0.619078
ENSMUSG00000027581	Stmn3	0.000552531	0.986705	0.763028	0.000216866	-0.986705	0.763028
ENSMUSG00000085311	Gm15445	0.00119715	0.986705	0.72811	0.000542165	-0.986705	0.72811
ENSMUSG00000097014	Gm26706	0.000552531	0.986705	0.763028	0.000216866	-0.986705	0.763028
ENSMUSG00000042807	Hecw2	0.000552531	0.986705	0.763028	0.000216866	-0.986705	0.763028
ENSMUSG00000017692	Rhbdl3	0.016668	0.986705	0.040097	0.00834934	-0.986705	0.040097
ENSMUSG00000039193	Nlrc4	0.0247718	0.983147	0.020348	0.0124698	-0.983147	0.020348
ENSMUSG00000087373	Gm15892	0.0123399	0.983147	0.0547258	0.00618068	-0.983147	0.0547258
ENSMUSG00000033147	Slc22a15	0.655209	0.980905	0.00384404	0.331913	-0.980905	0.00384404
ENSMUSG00000034796	Cpne7	0.0514774	0.980706	0.0124761	0.0260239	-0.980706	0.0124761
ENSMUSG00000037868	Egr2	0.0542401	0.980199	0.0206462	0.0274335	-0.980199	0.0206462
ENSMUSG00000023033	Scn8a	0.00589366	0.979325	0.217835	0.00292769	-0.979325	0.217835
ENSMUSG00000025262	Fam120c	0.0298367	0.979325	0.0170085	0.0150722	-0.979325	0.0170085
ENSMUSG00000030577	Cd22	0.146329	0.979163	0.00590483	0.0741681	-0.979163	0.00590483
ENSMUSG00000033618	Map3k13	0.00524904	0.978437	0.185311	0.00260239	-0.978437	0.185311
ENSMUSG00000107352	Gm43660	0.00460442	0.977306	0.254534	0.00227709	-0.977306	0.254534
ENSMUSG00000097289	2010300F17Rik	0.00865631	0.976616	0.0943399	0.00433732	-0.976616	0.0943399
ENSMUSG00000033316	Galnt9	0.0459521	0.975209	0.0118056	0.0233131	-0.975209	0.0118056
ENSMUSG00000031861	Lpar2	0.0141816	0.974348	0.0568272	0.00715657	-0.974348	0.0568272
ENSMUSG00000085913	Gm15601	0.0101297	0.973766	0.100312	0.00509635	-0.973766	0.100312
ENSMUSG00000097193	Gm26664	0.00331518	0.973766	0.327011	0.00162649	-0.973766	0.327011
ENSMUSG00000015127	Unkl	0.115571	0.97147	0.00641887	0.0588791	-0.97147	0.00641887
ENSMUSG00000005087	Cd44	0.535771	0.971088	0.0043426	0.273251	-0.971088	0.0043426
ENSMUSG00000062083	Rpl13a-ps1	0.00267056	0.970763	0.388363	0.0013012	-0.970763	0.388363
ENSMUSG00000087443	Ppp1r18os	0.00267056	0.970763	0.388363	0.0013012	-0.970763	0.388363
ENSMUSG00000079010	Gm11032	0.00267056	0.970763	0.406549	0.0013012	-0.970763	0.406549
ENSMUSG00000102055	Gm28913	0.00267056	0.970763	0.388363	0.0013012	-0.970763	0.388363
ENSMUSG00000111737	Gm47248	0.00202595	0.965946	0.521723	0.000975896	-0.965946	0.521723
ENSMUSG00000068323	Slc4a5	0.00202595	0.965946	0.59058	0.000975896	-0.965946	0.59058
ENSMUSG00000086654	Gm13165	0.00202595	0.965946	0.559373	0.000975896	-0.965946	0.559373
ENSMUSG00000050199	Lgr4	0.00202595	0.965946	0.464023	0.000975896	-0.965946	0.464023
ENSMUSG00000056753	C330011M18Rik	0.068698	0.964981	0.00936898	0.0351323	-0.964981	0.00936898
ENSMUSG00000004233	Wars2	0.0411635	0.964337	0.0133385	0.021036	-0.964337	0.0133385
ENSMUSG00000020021	Fgd6	0.0781831	0.96425	0.00935898	0.0400118	-0.96425	0.00935898
ENSMUSG00000073096	Lrrc61	0.053135	0.961958	0.0113156	0.0272167	-0.961958	0.0113156
ENSMUSG00000097354	2310001H17Rik	0.800985	0.961823	0.00475855	0.411178	-0.961823	0.00475855
ENSMUSG00000039114	Nrn1	0.615888	0.961618	0.00558064	0.31619	-0.961618	0.00558064
ENSMUSG00000076760	Trav3-1	0.0172205	0.961349	0.0859567	0.00878307	-0.961349	0.0859567
ENSMUSG00000033083	Tbc1d4	3.08754	0.960792	0.00459944	1.58627	-0.960792	0.00459944
ENSMUSG00000046844	Vat1l	0.00497278	0.96071	0.246219	0.00249396	-0.96071	0.246219
ENSMUSG00000024426	Atat1	0.0409794	0.957882	0.0143859	0.021036	-0.957882	0.0143859
ENSMUSG00000075273	Ttc30b	0.00432816	0.956958	0.286667	0.00216866	-0.956958	0.286667
ENSMUSG00000078607	1810010H24Rik	0.00138133	0.956958	0.574672	0.000650598	-0.956958	0.574672
ENSMUSG00000020191	Spata48	0.00138133	0.956958	0.574672	0.000650598	-0.956958	0.574672
ENSMUSG00000091722	Siah3	0.00138133	0.956958	0.593779	0.000650598	-0.956958	0.593779
ENSMUSG00000072693	Gm10401	0.00285474	0.956958	0.387822	0.00140963	-0.956958	0.387822
ENSMUSG00000086353	Gm13481	0.00138133	0.956958	0.574672	0.000650598	-0.956958	0.574672
ENSMUSG00000085008	Dbhos	0.00138133	0.956958	0.574672	0.000650598	-0.956958	0.574672
ENSMUSG00000029913	Prdm5	0.0169443	0.955844	0.0471156	0.00867464	-0.955844	0.0471156
ENSMUSG00000022708	Zbtb20	0.91849	0.955656	0.00512842	0.473527	-0.955656	0.00512842
ENSMUSG00000025203	Scd2	0.267333	0.955255	0.0061893	0.137818	-0.955255	0.0061893
ENSMUSG00000097429	Gm26520	0.0289158	0.954996	0.0236971	0.0148553	-0.954996	0.0236971
ENSMUSG00000063873	Slc24a3	0.00663037	0.954137	0.177795	0.00336142	-0.954137	0.177795
ENSMUSG00000030830	Itgal	1.21428	0.954038	0.00507678	0.626742	-0.954038	0.00507678
ENSMUSG00000075028	Prdm11	0.0278107	0.952204	0.0226043	0.0143131	-0.952204	0.0226043
ENSMUSG00000071103	1700029J07Rik	0.0150104	0.951939	0.0541115	0.00769874	-0.951939	0.0541115
ENSMUSG00000035759	Bbs10	0.0105902	0.949868	0.0871036	0.00542165	-0.949868	0.0871036
ENSMUSG00000039646	Vasn	0.00221012	0.948737	0.650763	0.00108433	-0.948737	0.650763
ENSMUSG00000113780	Gm33195	0.00221012	0.948737	0.437784	0.00108433	-0.948737	0.437784
ENSMUSG00000109137	Gm34908	0.00221012	0.948737	0.533776	0.00108433	-0.948737	0.533776
ENSMUSG00000043733	Ptpn11	1.46448	0.948275	0.00547332	0.758922	-0.948275	0.00547332
ENSMUSG00000090252	Gm16028	0.0168522	0.948024	0.0443874	0.00867464	-0.948024	0.0443874
ENSMUSG00000087633	Gm14455	0.0107743	0.946516	0.0959636	0.00553008	-0.946516	0.0959636
ENSMUSG00000005580	Adcy9	0.0170364	0.945919	0.0481797	0.00878307	-0.945919	0.0481797
ENSMUSG00000063354	Slc39a4	0.0272582	0.945209	0.025539	0.0140963	-0.945209	0.025539
ENSMUSG00000079009	Gm14139	0.00303892	0.944885	0.341279	0.00151806	-0.944885	0.341279
ENSMUSG00000050965	Prkca	0.85587	0.943737	0.00590575	0.4449	-0.943737	0.00590575
ENSMUSG00000000142	Axin2	0.300393	0.94144	0.00659244	0.15636	-0.94144	0.00659244
ENSMUSG00000044550	Tceal3	0.00469651	0.94119	0.232396	0.00238552	-0.94119	0.232396
ENSMUSG00000046668	Cxxc5	0.219723	0.940901	0.00781831	0.114397	-0.940901	0.00781831
ENSMUSG00000027901	Dennd2d	1.56035	0.940594	0.00596013	0.812922	-0.940594	0.00596013
ENSMUSG00000085030	2810455O05Rik	0.0071829	0.93881	0.136338	0.00368672	-0.93881	0.136338
ENSMUSG00000086350	B230369F24Rik	0.00884049	0.937961	0.10704	0.00455418	-0.937961	0.10704
ENSMUSG00000066026	Dhrs3	0.168706	0.937192	0.00880847	0.0880475	-0.937192	0.00880847
ENSMUSG00000025586	Cpeb1	0.0113269	0.937149	0.0976447	0.00585538	-0.937149	0.0976447
ENSMUSG00000097709	2810429I04Rik	0.0129845	0.93678	0.0899742	0.00672284	-0.93678	0.0899742
ENSMUSG00000020297	Nsg2	0.584025	0.934294	0.00670318	0.305564	-0.934294	0.00670318
ENSMUSG00000097578	Gm26798	0.00736708	0.934237	0.184956	0.00379515	-0.934237	0.184956
ENSMUSG00000048481	Mypop	0.0222854	0.934237	0.0354057	0.0116023	-0.934237	0.0354057
ENSMUSG00000068117	Mei1	0.0015655	0.934237	0.533776	0.000759031	-0.934237	0.533776
ENSMUSG00000078984	Gm11027	0.000736708	0.934237	0.703904	0.000325299	-0.934237	0.703904
ENSMUSG00000114884	Gm47675	0.000736708	0.934237	0.703904	0.000325299	-0.934237	0.703904
ENSMUSG00000068431	Olfr742	0.000736708	0.934237	0.703904	0.000325299	-0.934237	0.703904
ENSMUSG00000062380	Tubb3	0.0015655	0.934237	0.533776	0.000759031	-0.934237	0.533776
ENSMUSG00000031637	Lrp2bp	0.0015655	0.934237	0.533776	0.000759031	-0.934237	0.533776
ENSMUSG00000050035	Fhl4	0.0015655	0.934237	0.737539	0.000759031	-0.934237	0.737539
ENSMUSG00000084984	Far1os	0.000736708	0.934237	0.703904	0.000325299	-0.934237	0.703904
ENSMUSG00000086433	Rsf1os1	0.0015655	0.934237	0.703904	0.000759031	-0.934237	0.703904
ENSMUSG00000045467	Ttll13	0.000736708	0.934237	0.703904	0.000325299	-0.934237	0.703904
ENSMUSG00000086526	Gm12762	0.000736708	0.934237	0.703904	0.000325299	-0.934237	0.703904
ENSMUSG00000072660	Gm6288	0.000736708	0.934237	0.850647	0.000325299	-0.934237	0.850647
ENSMUSG00000107709	9430018G01Rik	0.000736708	0.934237	0.703904	0.000325299	-0.934237	0.703904
ENSMUSG00000090981	Olfr718-ps1	0.000736708	0.934237	0.703904	0.000325299	-0.934237	0.703904
ENSMUSG00000029718	Pcolce	0.000736708	0.934237	0.703904	0.000325299	-0.934237	0.703904
ENSMUSG00000086075	Gm15728	0.000736708	0.934237	0.703904	0.000325299	-0.934237	0.703904
ENSMUSG00000029212	Gabrb1	0.000736708	0.934237	0.703904	0.000325299	-0.934237	0.703904
ENSMUSG00000106588	Gm17590	0.000736708	0.934237	0.703904	0.000325299	-0.934237	0.703904
ENSMUSG00000038298	Pdzk1	0.000736708	0.934237	0.847389	0.000325299	-0.934237	0.847389
ENSMUSG00000033777	Tlr13	0.0015655	0.934237	0.715101	0.000759031	-0.934237	0.715101
ENSMUSG00000090093	Gm14399	0.0015655	0.934237	0.533776	0.000759031	-0.934237	0.533776
ENSMUSG00000102852	Gm37083	0.0032231	0.934237	0.371539	0.00162649	-0.934237	0.371539
ENSMUSG00000007805	Twist2	0.000736708	0.934237	0.703904	0.000325299	-0.934237	0.703904
ENSMUSG00000089652	Gm16025	0.000736708	0.934237	0.749946	0.000325299	-0.934237	0.749946
ENSMUSG00000115969	AC119264.1	0.0763413	0.933803	0.0123248	0.0399033	-0.933803	0.0123248
ENSMUSG00000097312	Gm26870	0.0150104	0.93204	0.114003	0.00780717	-0.93204	0.114003
ENSMUSG00000032053	Pou2af1	0.159405	0.931949	0.0100471	0.0834934	-0.931949	0.0100471
ENSMUSG00000099708	Gm29361	0.0133528	0.931769	0.0666692	0.00693971	-0.931769	0.0666692
ENSMUSG00000074215	Gm10643	0.0133528	0.931769	0.0806351	0.00693971	-0.931769	0.0806351
ENSMUSG00000064360	mt-Nd3	1.24513	0.931306	0.00658463	0.652875	-0.931306	0.00658463
ENSMUSG00000087131	Gm16152	0.0542401	0.929965	0.0152141	0.0284094	-0.929965	0.0152141
ENSMUSG00000033849	B3galt2	0.00755125	0.929899	0.141651	0.00390359	-0.929899	0.141651
ENSMUSG00000032036	Kirrel3	0.00672246	0.929372	0.167405	0.00346985	-0.929372	0.167405
ENSMUSG00000097471	5830432E09Rik	0.0341648	0.928432	0.0234577	0.0178914	-0.928432	0.0234577
ENSMUSG00000018750	Zbtb4	0.257571	0.927935	0.0079578	0.135324	-0.927935	0.0079578
ENSMUSG00000095736	Trav7n-4	0.00506486	0.927811	0.371539	0.00260239	-0.927811	0.371539
ENSMUSG00000109130	Gm45187	0.00506486	0.927811	0.279255	0.00260239	-0.927811	0.279255
ENSMUSG00000070476	Fam217b	0.00506486	0.927811	0.233843	0.00260239	-0.927811	0.233843
ENSMUSG00000028073	Pear1	0.200661	0.926647	0.00864182	0.105505	-0.926647	0.00864182
ENSMUSG00000027676	Ccdc39	0.00423607	0.926584	0.453623	0.00216866	-0.926584	0.453623
ENSMUSG00000030276	Ttll3	0.0773543	0.925686	0.0130804	0.0406624	-0.925686	0.0130804
ENSMUSG00000114006	Gm47997	0.010406	0.924777	0.0931659	0.00542165	-0.924777	0.0931659
ENSMUSG00000021375	Kif13a	0.043742	0.924421	0.0202465	0.0229878	-0.924421	0.0202465
ENSMUSG00000022015	Tnfsf11	0.292381	0.923602	0.00861364	0.154083	-0.923602	0.00861364
ENSMUSG00000000266	Mid2	0.00607784	0.923511	0.186344	0.00314456	-0.923511	0.186344
ENSMUSG00000004633	Chn2	0.130581	0.922088	0.0109434	0.0688549	-0.922088	0.0109434
ENSMUSG00000085289	Gm15337	0.00257848	0.921854	0.441775	0.0013012	-0.921854	0.441775
ENSMUSG00000042743	Sgtb	0.00257848	0.921854	0.551683	0.0013012	-0.921854	0.551683
ENSMUSG00000021340	Gpld1	0.0132607	0.921854	0.0731002	0.00693971	-0.921854	0.0731002
ENSMUSG00000097410	Gm26668	0.00524904	0.921854	0.239523	0.00271082	-0.921854	0.239523
ENSMUSG00000116581	AC126280.1	0.00791961	0.921854	0.130963	0.00412045	-0.921854	0.130963
ENSMUSG00000026167	Wnt10a	0.00709081	0.920432	0.151704	0.00368672	-0.920432	0.151704
ENSMUSG00000023912	Slc25a27	0.00893258	0.919591	0.134178	0.00466262	-0.919591	0.134178
ENSMUSG00000039686	Zer1	0.317981	0.919382	0.00856407	0.168071	-0.919382	0.00856407
ENSMUSG00000022885	St6gal1	0.306194	0.918921	0.0086529	0.16189	-0.918921	0.0086529
ENSMUSG00000041272	Tox	0.874288	0.917582	0.0079624	0.462792	-0.917582	0.0079624
ENSMUSG00000044629	Cnrip1	0.0922726	0.917435	0.0130778	0.0487948	-0.917435	0.0130778
ENSMUSG00000039512	Uhrf1bp1	0.0109585	0.916316	0.0943108	0.00574695	-0.916316	0.0943108
ENSMUSG00000052560	Cpne8	0.00359145	0.916316	0.327875	0.00184336	-0.916316	0.327875
ENSMUSG00000100967	Gm29666	0.00543322	0.916316	0.242027	0.00281926	-0.916316	0.242027
ENSMUSG00000034641	Cd300ld	0.00174968	0.916316	0.720999	0.000867464	-0.916316	0.720999
ENSMUSG00000087692	Gm11940	0.00174968	0.916316	0.57494	0.000867464	-0.916316	0.57494
ENSMUSG00000072596	Ear2	0.00174968	0.916316	0.828453	0.000867464	-0.916316	0.828453
ENSMUSG00000035295	Wdr38	0.00359145	0.916316	0.327875	0.00184336	-0.916316	0.327875
ENSMUSG00000036856	Wnt4	0.00828796	0.914555	0.165797	0.00433732	-0.914555	0.165797
ENSMUSG00000047003	Zfp41	0.0605942	0.914128	0.0166654	0.0320962	-0.914128	0.0166654
ENSMUSG00000116004	AC162302.1	0.0217329	0.911589	0.0418335	0.0114939	-0.911589	0.0418335
ENSMUSG00000095123	Gm21781	0.0335202	0.909743	0.0280163	0.017783	-0.909743	0.0280163
ENSMUSG00000086544	Chn1os3	0.0373879	0.909636	0.0330616	0.0198432	-0.909636	0.0330616
ENSMUSG00000107481	4833403J16Rik	0.061423	0.909612	0.0174417	0.0326383	-0.909612	0.0174417
ENSMUSG00000029406	Pitpnm2	0.403071	0.909084	0.0094747	0.214589	-0.909084	0.0094747
ENSMUSG00000054822	1700041G16Rik	0.00966929	0.90727	0.120918	0.00509635	-0.90727	0.120918
ENSMUSG00000056758	Hmga2	0.00782752	0.905175	0.19086	0.00412045	-0.905175	0.19086
ENSMUSG00000067889	Sptbn2	0.00193386	0.901816	0.533776	0.000975896	-0.901816	0.533776
ENSMUSG00000086154	Gm16196	0.0039598	0.901816	0.384944	0.00206023	-0.901816	0.384944
ENSMUSG00000116697	AL589692.1	0.00193386	0.901816	0.533776	0.000975896	-0.901816	0.533776
ENSMUSG00000085853	Gm12167	0.00193386	0.901816	0.533776	0.000975896	-0.901816	0.533776
ENSMUSG00000032482	Cspg5	0.00699872	0.901816	0.243301	0.00368672	-0.901816	0.243301
ENSMUSG00000045746	B230317F23Rik	0.00598575	0.901816	0.206869	0.00314456	-0.901816	0.206869
ENSMUSG00000039824	Myl6b	0.000920884	0.901816	0.754843	0.000433732	-0.901816	0.754843
ENSMUSG00000091510	Mtag2	0.000920884	0.901816	0.754843	0.000433732	-0.901816	0.754843
ENSMUSG00000105130	Gm43825	0.000920884	0.901816	0.754843	0.000433732	-0.901816	0.754843
ENSMUSG00000051000	Fam160a1	0.00598575	0.901816	0.228262	0.00314456	-0.901816	0.228262
ENSMUSG00000078872	Gm14401	0.000920884	0.901816	0.810597	0.000433732	-0.901816	0.810597
ENSMUSG00000075014	Gm10800	0.000920884	0.901816	0.828453	0.000433732	-0.901816	0.828453
ENSMUSG00000034000	Neu4	0.000920884	0.901816	0.754843	0.000433732	-0.901816	0.754843
ENSMUSG00000084796	Mir142hg	0.327467	0.900762	0.0104887	0.175336	-0.900762	0.0104887
ENSMUSG00000055202	Zfp811	0.0233905	0.900685	0.0448316	0.0124698	-0.900685	0.0448316
ENSMUSG00000046269	Usp27x	0.00616993	0.897579	0.197809	0.00325299	-0.897579	0.197809
ENSMUSG00000040183	Ankrd6	0.015655	0.896763	0.0725029	0.00834934	-0.896763	0.0725029
ENSMUSG00000027544	Nfatc2	0.268438	0.895793	0.0112684	0.144216	-0.895793	0.0112684
ENSMUSG00000010051	Hyal1	0.0305734	0.895763	0.0378386	0.0163734	-0.895763	0.0378386
ENSMUSG00000026018	Ica1l	0.00414398	0.895557	0.31514	0.00216866	-0.895557	0.31514
ENSMUSG00000041390	Mdfic	0.366328	0.89516	0.0112174	0.196914	-0.89516	0.0112174
ENSMUSG00000050132	Sarm1	0.0063541	0.893596	0.190492	0.00336142	-0.893596	0.190492
ENSMUSG00000030699	Tbx6	0.0246797	0.89326	0.0448292	0.0132288	-0.89326	0.0448292
ENSMUSG00000030782	Tgfb1i1	0.0141816	0.89069	0.0804876	0.00759031	-0.89069	0.0804876
ENSMUSG00000092395	Gm20463	0.0087484	0.889843	0.14273	0.00466262	-0.889843	0.14273
ENSMUSG00000032085	Tagln	0.00211803	0.889843	0.496771	0.00108433	-0.889843	0.496771
ENSMUSG00000104597	B230334C09Rik	0.00211803	0.889843	0.578182	0.00108433	-0.889843	0.578182
ENSMUSG00000032688	Malt1	1.91176	0.887792	0.0110598	1.03315	-0.887792	0.0110598
ENSMUSG00000101493	2810405F17Rik	0.0450312	0.887169	0.0277282	0.024289	-0.887169	0.0277282
ENSMUSG00000085310	Gm11491	0.00331518	0.886303	0.391763	0.00173493	-0.886303	0.391763
ENSMUSG00000073145	Gm12000	0.00331518	0.886303	0.391763	0.00173493	-0.886303	0.391763
ENSMUSG00000089809	Rasgef1b	0.00791961	0.885328	0.167405	0.00422888	-0.885328	0.167405
ENSMUSG00000101609	Kcnq1ot1	1.56237	0.884204	0.0115721	0.846428	-0.884204	0.0115721
ENSMUSG00000091705	H2-Q2	0.125148	0.883685	0.0181687	0.0677706	-0.883685	0.0181687
ENSMUSG00000041729	Coro2b	0.0337044	0.883069	0.0385763	0.0182167	-0.883069	0.0385763
ENSMUSG00000109739	Gm17949	0.00110506	0.87979	0.698664	0.000542165	-0.87979	0.698664
ENSMUSG00000097764	Gm26635	0.00110506	0.87979	0.698664	0.000542165	-0.87979	0.698664
ENSMUSG00000072572	Slc39a2	0.00110506	0.87979	0.698664	0.000542165	-0.87979	0.698664
ENSMUSG00000097380	Gm26816	0.00230221	0.87979	0.700885	0.00119276	-0.87979	0.700885
ENSMUSG00000110058	Gm5907	0.00110506	0.87979	0.698664	0.000542165	-0.87979	0.698664
ENSMUSG00000034813	Grip1	0.00110506	0.87979	0.698664	0.000542165	-0.87979	0.698664
ENSMUSG00000033255	Gm5134	0.00110506	0.87979	0.698664	0.000542165	-0.87979	0.698664
ENSMUSG00000109644	0610005C13Rik	0.00110506	0.87979	0.698664	0.000542165	-0.87979	0.698664
ENSMUSG00000031303	Map3k15	0.00110506	0.87979	0.698664	0.000542165	-0.87979	0.698664
ENSMUSG00000074527	Gm14296	0.0214566	0.87979	0.0585997	0.0116023	-0.87979	0.0585997
ENSMUSG00000079056	Kcnip3	0.00110506	0.87979	0.759419	0.000542165	-0.87979	0.759419
ENSMUSG00000017314	Mpp2	0.0360066	0.879176	0.0368396	0.0195179	-0.879176	0.0368396
ENSMUSG00000038679	Trps1	0.216684	0.879075	0.0147515	0.117758	-0.879075	0.0147515
ENSMUSG00000059146	Ntrk3	0.160234	0.878961	0.0165891	0.0870717	-0.878961	0.0165891
ENSMUSG00000024423	Impact	0.173679	0.878007	0.0158919	0.0944451	-0.878007	0.0158919
ENSMUSG00000096606	Tpbgl	0.00607784	0.876205	0.218865	0.00325299	-0.876205	0.218865
ENSMUSG00000051726	Kcnf1	0.0496357	0.875344	0.0285057	0.0269998	-0.875344	0.0285057
ENSMUSG00000098146	Gm26935	0.00488069	0.875344	0.289122	0.00260239	-0.875344	0.289122
ENSMUSG00000049939	Lrrc4	0.00488069	0.875344	0.289122	0.00260239	-0.875344	0.289122
ENSMUSG00000072688	Gm10399	0.00488069	0.875344	0.29021	0.00260239	-0.875344	0.29021
ENSMUSG00000050600	Zfp831	0.365959	0.874778	0.0137606	0.199517	-0.874778	0.0137606
ENSMUSG00000030055	Rab43	0.0376642	0.873937	0.0339153	0.0204938	-0.873937	0.0339153
ENSMUSG00000047409	Ctdspl	0.00745916	0.873937	0.23596	0.00401202	-0.873937	0.23596
ENSMUSG00000110195	Pde2a	0.0605021	0.873591	0.0293338	0.0329636	-0.873591	0.0293338
ENSMUSG00000024598	Fbn2	0.0241272	0.872494	0.0790284	0.0131204	-0.872494	0.0790284
ENSMUSG00000039953	Clstn1	0.057279	0.872475	0.0260551	0.0312287	-0.872475	0.0260551
ENSMUSG00000097236	4831440E17Rik	0.00884049	0.872372	0.192002	0.00477105	-0.872372	0.192002
ENSMUSG00000033961	Zfp446	0.0292841	0.872272	0.0598094	0.0159396	-0.872272	0.0598094
ENSMUSG00000097230	Gm26853	0.104705	0.872203	0.0194003	0.0571442	-0.872203	0.0194003
ENSMUSG00000066178	6030445D17Rik	0.00248639	0.871228	0.590389	0.0013012	-0.871228	0.590389
ENSMUSG00000027457	Snph	0.00248639	0.871228	0.496675	0.0013012	-0.871228	0.496675
ENSMUSG00000103170	Gm37170	0.00506486	0.871228	0.2985	0.00271082	-0.871228	0.2985
ENSMUSG00000086537	Nespas	0.0116031	0.870354	0.112406	0.00628911	-0.870354	0.112406
ENSMUSG00000086152	Gm11454	0.00386771	0.868649	0.341793	0.00206023	-0.868649	0.341793
ENSMUSG00000022793	B4galt4	0.0210883	0.868336	0.0605252	0.0114939	-0.868336	0.0605252
ENSMUSG00000039911	Spsb1	0.0596733	0.867982	0.0293878	0.0326383	-0.867982	0.0293878
ENSMUSG00000101365	Gm19325	0.0240351	0.866998	0.0634549	0.0131204	-0.866998	0.0634549
ENSMUSG00000093514	Gm28727	0.00128924	0.863848	0.650763	0.000650598	-0.863848	0.650763
ENSMUSG00000021483	Cdk20	0.00681454	0.863848	0.222318	0.00368672	-0.863848	0.222318
ENSMUSG00000095711	Trav14-2	0.00128924	0.863848	0.650763	0.000650598	-0.863848	0.650763
ENSMUSG00000107368	1700018A23Rik	0.00128924	0.863848	0.650763	0.000650598	-0.863848	0.650763
ENSMUSG00000105636	Gm43625	0.0178652	0.863848	0.0732284	0.00975896	-0.863848	0.0732284
ENSMUSG00000090220	Pitpnm2os1	0.00128924	0.863848	0.653977	0.000650598	-0.863848	0.653977
ENSMUSG00000053121	Gm5129	0.00267056	0.863848	0.463533	0.00140963	-0.863848	0.463533
ENSMUSG00000028794	A3galt2	0.00128924	0.863848	0.650763	0.000650598	-0.863848	0.650763
ENSMUSG00000085655	Gm15952	0.0109585	0.863848	0.120751	0.00596381	-0.863848	0.120751
ENSMUSG00000086881	Gm13594	0.00128924	0.863848	0.650763	0.000650598	-0.863848	0.650763
ENSMUSG00000054517	Trim65	0.086379	0.861217	0.0231844	0.0474936	-0.861217	0.0231844
ENSMUSG00000024136	Dnase1l2	0.0056174	0.860528	0.283793	0.00303612	-0.860528	0.283793
ENSMUSG00000049001	Ndnf	0.0158392	0.859091	0.0984291	0.00867464	-0.859091	0.0984291
ENSMUSG00000107102	Gm42726	0.0160234	0.857972	0.107627	0.00878307	-0.857972	0.107627
ENSMUSG00000090103	Gm16094	0.00285474	0.857422	0.46059	0.00151806	-0.857422	0.46059
ENSMUSG00000041180	Hectd2	0.0313101	0.856012	0.0471156	0.0172408	-0.856012	0.0471156
ENSMUSG00000021203	Otub2	0.00598575	0.85451	0.287827	0.00325299	-0.85451	0.287827
ENSMUSG00000020828	Pld2	0.0181414	0.85451	0.0847703	0.00997583	-0.85451	0.0847703
ENSMUSG00000098041	Gm26981	0.00911676	0.85358	0.157885	0.00498792	-0.85358	0.157885
ENSMUSG00000035473	Galm	0.0942986	0.852831	0.0266882	0.0521562	-0.852831	0.0266882
ENSMUSG00000022676	Snai2	0.00303892	0.851775	0.539005	0.00162649	-0.851775	0.539005
ENSMUSG00000086889	Phf2os1	0.00147342	0.851775	0.614728	0.000759031	-0.851775	0.614728
ENSMUSG00000001506	Col1a1	0.00147342	0.851775	0.614728	0.000759031	-0.851775	0.614728
ENSMUSG00000030465	Psd3	0.00147342	0.851775	0.803584	0.000759031	-0.851775	0.803584
ENSMUSG00000064125	Prr36	0.00147342	0.851775	0.823656	0.000759031	-0.851775	0.823656
ENSMUSG00000028047	Thbs3	0.00147342	0.851775	0.614728	0.000759031	-0.851775	0.614728
ENSMUSG00000020387	Jade2	0.311259	0.850922	0.0181687	0.172517	-0.850922	0.0181687
ENSMUSG00000046169	Adamts6	0.123583	0.849494	0.023599	0.0685296	-0.849494	0.023599
ENSMUSG00000103749	Pcdhgb5	0.0063541	0.849201	0.247485	0.00346985	-0.849201	0.247485
ENSMUSG00000051510	Mafg	0.23989	0.848665	0.0198787	0.133156	-0.848665	0.0198787
ENSMUSG00000036225	Kctd1	0.01455	0.848377	0.111293	0.00802404	-0.848377	0.111293
ENSMUSG00000103126	Gm37387	0.149736	0.847349	0.0227741	0.0831681	-0.847349	0.0227741
ENSMUSG00000085795	Zfp703	0.0625281	0.847274	0.032657	0.0346985	-0.847274	0.032657
ENSMUSG00000085714	Gm13008	0.0032231	0.846775	0.439591	0.00173493	-0.846775	0.439591
ENSMUSG00000046876	Atxn1	0.499856	0.84604	0.0186343	0.278022	-0.84604	0.0186343
ENSMUSG00000022508	Bcl6	0.296893	0.844802	0.0212445	0.165252	-0.844802	0.0212445
ENSMUSG00000031129	Slc9a9	0.352146	0.843783	0.019653	0.196155	-0.843783	0.019653
ENSMUSG00000064141	Zfp69	0.0345332	0.843168	0.0481692	0.0191926	-0.843168	0.0481692
ENSMUSG00000097876	Gm16892	0.00165759	0.842315	0.703904	0.000867464	-0.842315	0.703904
ENSMUSG00000106719	Gm42556	0.00165759	0.842315	0.650763	0.000867464	-0.842315	0.650763
ENSMUSG00000101674	4930444A19Rik	0.00165759	0.842315	0.650763	0.000867464	-0.842315	0.650763
ENSMUSG00000071661	Zbtb3	0.00690663	0.842315	0.323793	0.00379515	-0.842315	0.323793
ENSMUSG00000013846	St3gal1	0.338057	0.840962	0.0201127	0.188673	-0.840962	0.0201127
ENSMUSG00000001143	Lman2l	0.0948511	0.84045	0.0292627	0.0529153	-0.84045	0.0292627
ENSMUSG00000045039	Megf8	0.00709081	0.840261	0.329222	0.00390359	-0.840261	0.329222
ENSMUSG00000052609	Plekhg3	0.0365591	0.838695	0.0550255	0.0203854	-0.838695	0.0550255
ENSMUSG00000038244	Mical2	0.04586	0.838465	0.0472785	0.0255902	-0.838465	0.0472785
ENSMUSG00000015812	Gnrh1	0.00359145	0.838313	0.389237	0.00195179	-0.838313	0.389237
ENSMUSG00000035835	Plppr3	0.00359145	0.838313	0.459508	0.00195179	-0.838313	0.459508
ENSMUSG00000042814	Mcts2	0.00552531	0.837069	0.501564	0.00303612	-0.837069	0.501564
ENSMUSG00000037112	Sik2	0.184085	0.835279	0.0243238	0.10312	-0.835279	0.0243238
ENSMUSG00000048721	Fndc9	0.00184177	0.834702	0.605675	0.000975896	-0.834702	0.605675
ENSMUSG00000040265	Dnm3	0.00377563	0.834702	0.447536	0.00206023	-0.834702	0.447536
ENSMUSG00000097060	Gm26759	0.0317705	0.832619	0.0666692	0.017783	-0.832619	0.0666692
ENSMUSG00000033016	Nfatc1	1.0173	0.832223	0.0205068	0.571333	-0.832223	0.0205068
ENSMUSG00000027546	Atp9a	0.108941	0.831659	0.0293338	0.0611562	-0.831659	0.0293338
ENSMUSG00000044949	Ubtd2	0.0124319	0.829408	0.125597	0.00693971	-0.829408	0.125597
ENSMUSG00000109127	Gm31135	0.00838005	0.828443	0.214963	0.00466262	-0.828443	0.214963
ENSMUSG00000043629	1700019D03Rik	0.194767	0.828443	0.0277282	0.109626	-0.828443	0.0277282
ENSMUSG00000025809	Itgb1	3.8877	0.828244	0.021182	2.18959	-0.828244	0.021182
ENSMUSG00000028842	Ago3	0.16005	0.826182	0.0288202	0.0902162	-0.826182	0.0288202
ENSMUSG00000073468	Sft2d1	0.0423607	0.825033	0.0480281	0.0238552	-0.825033	0.0480281
ENSMUSG00000034487	Kdelc2	0.0340727	0.823854	0.056463	0.0191926	-0.823854	0.056463
ENSMUSG00000051977	Prdm9	0.0275344	0.823206	0.0727901	0.0155059	-0.823206	0.0727901
ENSMUSG00000005131	4930550C14Rik	0.00221012	0.823206	0.544505	0.00119276	-0.823206	0.544505
ENSMUSG00000029049	Morn1	0.00699872	0.821646	0.22716	0.00390359	-0.821646	0.22716
ENSMUSG00000099804	Gm28497	0.00699872	0.821646	0.288916	0.00390359	-0.821646	0.288916
ENSMUSG00000018427	Ypel2	0.0428211	0.821144	0.0498324	0.0241805	-0.821144	0.0498324
ENSMUSG00000096255	Dynlt1b	0.00469651	0.820896	0.350919	0.00260239	-0.820896	0.350919
ENSMUSG00000104950	4833413G10Rik	0.00469651	0.820896	0.350919	0.00260239	-0.820896	0.350919
ENSMUSG00000029461	Fam168a	0.304168	0.820407	0.025539	0.172192	-0.820407	0.025539
ENSMUSG00000015342	Xk	0.0144579	0.820166	0.120751	0.00813247	-0.820166	0.120751
ENSMUSG00000016493	Cd46	0.0316784	0.819726	0.0634549	0.0178914	-0.819726	0.0634549
ENSMUSG00000074918	Inafm2	0.116584	0.818848	0.0331841	0.0660357	-0.818848	0.0331841
ENSMUSG00000096983	2010015M23Rik	0.00488069	0.81876	0.333147	0.00271082	-0.81876	0.333147
ENSMUSG00000033022	Cdo1	0.0023943	0.81876	0.563131	0.0013012	-0.81876	0.563131
ENSMUSG00000071347	C1qtnf9	0.0023943	0.81876	0.556219	0.0013012	-0.81876	0.556219
ENSMUSG00000043036	Ccdc63	0.0023943	0.81876	0.556219	0.0013012	-0.81876	0.556219
ENSMUSG00000054006	D630008O14Rik	0.0023943	0.81876	0.567278	0.0013012	-0.81876	0.567278
ENSMUSG00000027438	Napb	0.0226538	0.817862	0.0979381	0.0127951	-0.817862	0.0979381
ENSMUSG00000025330	Padi4	0.040611	0.817505	0.0561546	0.0229878	-0.817505	0.0561546
ENSMUSG00000078899	Gm4631	0.0381246	0.817424	0.0546196	0.0215782	-0.817424	0.0546196
ENSMUSG00000029438	Bcl7a	0.105165	0.817014	0.0354057	0.0596381	-0.817014	0.0354057
ENSMUSG00000051246	Msantd1	0.00506486	0.81678	0.316369	0.00281926	-0.81678	0.316369
ENSMUSG00000072770	Acrbp	0.0466888	0.816359	0.0517626	0.0264576	-0.816359	0.0517626
ENSMUSG00000051343	Rab11fip5	0.00524904	0.814939	0.329222	0.00292769	-0.814939	0.329222
ENSMUSG00000044033	Ccdc141	0.0453075	0.814939	0.0537652	0.0256986	-0.814939	0.0537652
ENSMUSG00000071637	Cebpd	0.0214566	0.814498	0.10706	0.0121445	-0.814498	0.10706
ENSMUSG00000111080	Gm20300	0.0405189	0.814238	0.0537652	0.0229878	-0.814238	0.0537652
ENSMUSG00000000253	Gmpr	0.00543322	0.813222	0.371539	0.00303612	-0.813222	0.371539
ENSMUSG00000075254	Heg1	0.177823	0.812913	0.0301704	0.101168	-0.812913	0.0301704
ENSMUSG00000051435	Fhad1	0.00828796	0.812676	0.214835	0.00466262	-0.812676	0.214835
ENSMUSG00000039908	Slc26a11	0.139882	0.812568	0.0342114	0.0795898	-0.812568	0.0342114
ENSMUSG00000074219	Gm10644	0.00276265	0.811618	0.521631	0.00151806	-0.811618	0.521631
ENSMUSG00000110001	C86187	0.00276265	0.811618	0.569591	0.00151806	-0.811618	0.569591
ENSMUSG00000111656	Gm47232	0.0172205	0.811107	0.117715	0.00975896	-0.811107	0.117715
ENSMUSG00000111160	Gm48855	0.01455	0.810409	0.14419	0.0082409	-0.810409	0.14419
ENSMUSG00000074629	4930518I15Rik	0.0234826	0.810116	0.0887706	0.0133373	-0.810116	0.0887706
ENSMUSG00000020372	Rack1	6.9629	0.809508	0.0250745	3.97287	-0.809508	0.0250745
ENSMUSG00000050373	Snx21	0.0149183	0.80926	0.126693	0.00845777	-0.80926	0.126693
ENSMUSG00000004500	Zfp324	0.0179572	0.809167	0.119339	0.0101927	-0.809167	0.119339
ENSMUSG00000046572	Zfp518b	0.0120636	0.808707	0.19086	0.00683128	-0.808707	0.19086
ENSMUSG00000038214	Bend3	0.00598575	0.808707	0.278386	0.00336142	-0.808707	0.278386
ENSMUSG00000019055	Plod1	0.0221012	0.806837	0.0899742	0.0125782	-0.806837	0.0899742
ENSMUSG00000015476	Prrt1	0.0545164	0.806276	0.050699	0.0311203	-0.806276	0.050699
ENSMUSG00000020839	Tmigd1	0.00313101	0.806133	0.54974	0.00173493	-0.806133	0.54974
ENSMUSG00000038587	Akap12	0.0391376	0.805535	0.0608158	0.0223372	-0.805535	0.0608158
ENSMUSG00000044730	9930104L06Rik	0.0359145	0.805482	0.0610675	0.0204938	-0.805482	0.0610675
ENSMUSG00000020097	Sgpl1	0.109585	0.804851	0.0401489	0.0626742	-0.804851	0.0401489
ENSMUSG00000053889	Kirrel3os	0.00331518	0.803841	0.481527	0.00184336	-0.803841	0.481527
ENSMUSG00000097274	Gm47512	0.0243113	0.802934	0.0859567	0.0138794	-0.802934	0.0859567
ENSMUSG00000024247	Pkdcc	0.00727499	0.800838	0.326652	0.00412045	-0.800838	0.326652
ENSMUSG00000027075	Slc43a1	0.0223775	0.800232	0.0907285	0.0127951	-0.800232	0.0907285
ENSMUSG00000097731	2700016F22Rik	0.0225617	0.799936	0.0979902	0.0129035	-0.799936	0.0979902
ENSMUSG00000115902	AC113595.1	0.00368354	0.799936	0.409968	0.00206023	-0.799936	0.409968
ENSMUSG00000059305	Vpreb1	0.011419	0.799359	0.161871	0.00650598	-0.799359	0.161871
ENSMUSG00000091558	Gm17227	0.00764334	0.799078	0.231612	0.00433732	-0.799078	0.231612
ENSMUSG00000063894	Zkscan8	0.0710002	0.798349	0.0477238	0.0407708	-0.798349	0.0477238
ENSMUSG00000091764	Zfp964	0.00386771	0.79826	0.46085	0.00216866	-0.79826	0.46085
ENSMUSG00000106317	Gm43848	0.0513854	0.79826	0.0546196	0.0294938	-0.79826	0.0546196
ENSMUSG00000043895	S1pr2	0.170548	0.798186	0.0372384	0.0980234	-0.798186	0.0372384
ENSMUSG00000033538	Casp4	0.238417	0.796987	0.034915	0.137168	-0.796987	0.034915
ENSMUSG00000020439	Smtn	0.133252	0.796553	0.0510969	0.0766621	-0.796553	0.0510969
ENSMUSG00000107096	Gm43597	0.00838005	0.796021	0.257724	0.00477105	-0.796021	0.257724
ENSMUSG00000040710	St8sia4	0.648395	0.795794	0.03135	0.373443	-0.795794	0.03135
ENSMUSG00000057719	Sh3rf2	0.0255085	0.795791	0.103038	0.0146384	-0.795791	0.103038
ENSMUSG00000028028	Alpk1	0.0556214	0.79565	0.0537652	0.0319877	-0.79565	0.0537652
ENSMUSG00000110615	Gm45890	0.00423607	0.795339	0.418231	0.00238552	-0.795339	0.418231
ENSMUSG00000005057	Sh2b2	0.00423607	0.795339	0.545571	0.00238552	-0.795339	0.545571
ENSMUSG00000022799	Arhgap31	0.119715	0.794568	0.0416939	0.0689634	-0.794568	0.0416939
ENSMUSG00000071369	Map3k5	0.182888	0.794393	0.036092	0.105397	-0.794393	0.036092
ENSMUSG00000041986	Elmod1	0.00893258	0.79406	0.252289	0.00509635	-0.79406	0.252289
ENSMUSG00000014245	Pigl	0.0273503	0.793656	0.0887706	0.0157228	-0.793656	0.0887706
ENSMUSG00000108483	Gm45184	0.00460442	0.792882	0.488777	0.00260239	-0.792882	0.488777
ENSMUSG00000103585	Pcdhgb4	0.00930093	0.792882	0.214308	0.00531321	-0.792882	0.214308
ENSMUSG00000014498	Ankrd52	0.075973	0.792532	0.0495057	0.0438069	-0.792532	0.0495057
ENSMUSG00000074607	Tox2	0.43346	0.792159	0.0345184	0.250263	-0.792159	0.0345184
ENSMUSG00000071456	1110002L01Rik	0.0576474	0.789848	0.0554239	0.0332889	-0.789848	0.0554239
ENSMUSG00000038085	Cnbd2	0.0109585	0.78856	0.20568	0.00628911	-0.78856	0.20568
ENSMUSG00000057530	Ece1	0.105902	0.788326	0.0454478	0.0612646	-0.788326	0.0454478
ENSMUSG00000072974	Gm4787	0.00552531	0.788159	0.332872	0.00314456	-0.788159	0.332872
ENSMUSG00000015396	Cd83	0.0570027	0.787771	0.072722	0.0329636	-0.787771	0.072722
ENSMUSG00000059495	Arhgef12	0.262452	0.787266	0.0366796	0.152023	-0.787266	0.0366796
ENSMUSG00000061894	Zscan20	0.0234826	0.787033	0.0983026	0.0135541	-0.787033	0.0983026
ENSMUSG00000020973	Dnaaf2	0.0118794	0.78668	0.170836	0.00683128	-0.78668	0.170836
ENSMUSG00000018334	Ksr1	0.09789	0.786172	0.0473659	0.0567104	-0.786172	0.0473659
ENSMUSG00000032446	Eomes	0.0195228	0.784777	0.335415	0.011277	-0.784777	0.335415
ENSMUSG00000053877	Srcap	0.18344	0.783991	0.0396418	0.106481	-0.783991	0.0396418
ENSMUSG00000020564	Atxn7l1	0.313561	0.78393	0.0366497	0.182059	-0.78393	0.0366497
ENSMUSG00000059810	Rgs3	0.240719	0.783752	0.0389335	0.13977	-0.783752	0.0389335
ENSMUSG00000008307	1700109H08Rik	0.00699872	0.783172	0.282837	0.00401202	-0.783172	0.282837
ENSMUSG00000074646	6430550D23Rik	0.00699872	0.783172	0.287763	0.00401202	-0.783172	0.287763
ENSMUSG00000092341	Malat1	137.304	0.783041	0.0331841	79.7941	-0.783041	0.0331841
ENSMUSG00000009739	Pou6f1	0.0806695	0.782522	0.0544859	0.046843	-0.782522	0.0544859
ENSMUSG00000038383	Pigu	0.0453996	0.781942	0.0666692	0.0263492	-0.781942	0.0666692
ENSMUSG00000048388	Fam171b	0.00773543	0.781386	0.262253	0.00444575	-0.781386	0.262253
ENSMUSG00000049577	Zfpm1	0.157471	0.780423	0.0428224	0.0916258	-0.780423	0.0428224
ENSMUSG00000046152	Fut10	0.0170364	0.779909	0.131956	0.0098674	-0.779909	0.131956
ENSMUSG00000043384	Gprasp1	0.158945	0.776898	0.0457425	0.0927102	-0.776898	0.0457425
ENSMUSG00000040721	Zfhx2	0.270648	0.776138	0.0408687	0.157987	-0.776138	0.0408687
ENSMUSG00000033610	Pank1	0.0116031	0.775717	0.232442	0.00672284	-0.775717	0.232442
ENSMUSG00000021611	Tert	0.0117873	0.77554	0.183211	0.00683128	-0.77554	0.183211
ENSMUSG00000034958	Atcay	0.0501882	0.774921	0.0686158	0.0292769	-0.774921	0.0686158
ENSMUSG00000039671	Zmynd8	0.697846	0.774437	0.0381151	0.407925	-0.774437	0.0381151
ENSMUSG00000086533	Mypopos	0.0899704	0.773191	0.0527935	0.05259	-0.773191	0.0527935
ENSMUSG00000038147	Cd84	1.03784	0.772914	0.0380417	0.607333	-0.772914	0.0380417
ENSMUSG00000059555	Tor4a	0.0652907	0.772463	0.0598094	0.0381684	-0.772463	0.0598094
ENSMUSG00000026393	Nek7	0.895652	0.771002	0.0391048	0.524815	-0.771002	0.0391048
ENSMUSG00000021756	Il6st	0.872354	0.769194	0.0401958	0.511803	-0.769194	0.0401958
ENSMUSG00000037486	Asxl2	0.719027	0.767457	0.0408687	0.422346	-0.767457	0.0408687
ENSMUSG00000022558	Mroh1	0.078091	0.766013	0.058686	0.0458671	-0.766013	0.058686
ENSMUSG00000055435	Maf	3.26315	0.764883	0.0410166	1.92035	-0.764883	0.0410166
ENSMUSG00000024347	Psd2	0.000828796	0.764312	0.828453	0.000433732	-0.764312	0.828453
ENSMUSG00000099703	Gm28285	0.00267056	0.764312	0.652176	0.00151806	-0.764312	0.652176
ENSMUSG00000024027	Glp1r	0.00119715	0.764312	0.72811	0.000650598	-0.764312	0.72811
ENSMUSG00000116895	Gm3435	0.00119715	0.764312	0.72811	0.000650598	-0.764312	0.72811
ENSMUSG00000044626	Liph	0.000828796	0.764312	0.828453	0.000433732	-0.764312	0.828453
ENSMUSG00000046834	Krt1	0.00119715	0.764312	0.72811	0.000650598	-0.764312	0.72811
ENSMUSG00000115971	AC113595.2	0.00193386	0.764312	0.648424	0.00108433	-0.764312	0.648424
ENSMUSG00000021636	Marveld2	0.0039598	0.764312	0.455809	0.00227709	-0.764312	0.455809
ENSMUSG00000089875	Etohd2	0.0221933	0.764312	0.12741	0.013012	-0.764312	0.12741
ENSMUSG00000087057	Gm11730	0.00119715	0.764312	0.733306	0.000650598	-0.764312	0.733306
ENSMUSG00000035557	Krt17	0.00230221	0.764312	0.659262	0.0013012	-0.764312	0.659262
ENSMUSG00000023781	Hes7	0.00230221	0.764312	0.62303	0.0013012	-0.764312	0.62303
ENSMUSG00000020155	Kcnmb1	0.000828796	0.764312	0.828453	0.000433732	-0.764312	0.828453
ENSMUSG00000086119	Gm2415	0.000828796	0.764312	0.828453	0.000433732	-0.764312	0.828453
ENSMUSG00000114390	1700062C10Rik	0.00230221	0.764312	0.828453	0.0013012	-0.764312	0.828453
ENSMUSG00000084848	4933408N05Rik	0.00119715	0.764312	0.72811	0.000650598	-0.764312	0.72811
ENSMUSG00000104168	Gm38250	0.00193386	0.764312	0.636912	0.00108433	-0.764312	0.636912
ENSMUSG00000109704	Gm38414	0.00230221	0.764312	0.709922	0.0013012	-0.764312	0.709922
ENSMUSG00000086993	Rsf1os2	0.000828796	0.764312	0.828453	0.000433732	-0.764312	0.828453
ENSMUSG00000030491	Tdrd12	0.000828796	0.764312	0.828453	0.000433732	-0.764312	0.828453
ENSMUSG00000053198	Prx	0.000828796	0.764312	0.828453	0.000433732	-0.764312	0.828453
ENSMUSG00000087593	Gm16174	0.00119715	0.764312	0.72811	0.000650598	-0.764312	0.72811
ENSMUSG00000041540	Sox5	0.00174968	0.764312	0.679536	0.000975896	-0.764312	0.679536
ENSMUSG00000095682	Igkv3-1	0.00193386	0.764312	0.650763	0.00108433	-0.764312	0.650763
ENSMUSG00000086554	9530034E10Rik	0.00230221	0.764312	0.62303	0.0013012	-0.764312	0.62303
ENSMUSG00000027939	Nup210l	0.00230221	0.764312	0.62303	0.0013012	-0.764312	0.62303
ENSMUSG00000031286	Glt28d2	0.00451233	0.764312	0.383866	0.00260239	-0.764312	0.383866
ENSMUSG00000041115	Iqsec2	0.00230221	0.764312	0.650763	0.0013012	-0.764312	0.650763
ENSMUSG00000078314	Gm14762	0.00193386	0.764312	0.787032	0.00108433	-0.764312	0.787032
ENSMUSG00000034780	B3galt1	0.0039598	0.764312	0.451706	0.00227709	-0.764312	0.451706
ENSMUSG00000026994	Galnt3	0.00119715	0.764312	0.828453	0.000650598	-0.764312	0.828453
ENSMUSG00000086395	A630014C17Rik	0.0056174	0.764312	0.345287	0.00325299	-0.764312	0.345287
ENSMUSG00000020234	4930404N11Rik	0.0102218	0.764312	0.218517	0.00596381	-0.764312	0.218517
ENSMUSG00000053164	Gpr21	0.00616993	0.764312	0.389793	0.00357829	-0.764312	0.389793
ENSMUSG00000094410	Gm38394	0.0122478	0.764312	0.177591	0.00715657	-0.764312	0.177591
ENSMUSG00000096808	AC132444.6	9.20884e-05	0.764312	1	0	-0.764312	1
ENSMUSG00000094649	Gm7102	0.000460442	0.764312	0.837885	0.000216866	-0.764312	0.837885
ENSMUSG00000087095	Emx2os	9.20884e-05	0.764312	1	0	-0.764312	1
ENSMUSG00000034336	Ina	9.20884e-05	0.764312	1	0	-0.764312	1
ENSMUSG00000025229	Pitx3	9.20884e-05	0.764312	1	0	-0.764312	1
ENSMUSG00000097690	4930505N22Rik	0.000276265	0.764312	0.93114	0.000108433	-0.764312	0.93114
ENSMUSG00000091471	Gm20538	9.20884e-05	0.764312	1	0	-0.764312	1
ENSMUSG00000025197	Cyp2c23	9.20884e-05	0.764312	1	0	-0.764312	1
ENSMUSG00000025189	Cnnm1	9.20884e-05	0.764312	1	0	-0.764312	1
ENSMUSG00000025002	Cyp2c55	9.20884e-05	0.764312	1	0	-0.764312	1
ENSMUSG00000037603	Gm5519	9.20884e-05	0.764312	1	0	-0.764312	1
ENSMUSG00000087303	Lipo2	9.20884e-05	0.764312	1	0	-0.764312	1
ENSMUSG00000101089	2610016A17Rik	9.20884e-05	0.764312	1	0	-0.764312	1
ENSMUSG00000051490	Foxd4	9.20884e-05	0.764312	1	0	-0.764312	1
ENSMUSG00000097930	C330002G04Rik	9.20884e-05	0.764312	1	0	-0.764312	1
ENSMUSG00000045678	Olfr1489	9.20884e-05	0.764312	1	0	-0.764312	1
ENSMUSG00000096289	Olfr1484	9.20884e-05	0.764312	1	0	-0.764312	1
ENSMUSG00000057817	Olfr1446	9.20884e-05	0.764312	1	0	-0.764312	1
ENSMUSG00000079415	Cntf	0.000276265	0.764312	0.93114	0.000108433	-0.764312	0.93114
ENSMUSG00000084981	Gm15962	9.20884e-05	0.764312	1	0	-0.764312	1
ENSMUSG00000041857	Oosp1	9.20884e-05	0.764312	1	0	-0.764312	1
ENSMUSG00000024729	1700017D01Rik	9.20884e-05	0.764312	1	0	-0.764312	1
ENSMUSG00000090291	Lrrc10b	9.20884e-05	0.764312	1	0	-0.764312	1
ENSMUSG00000024972	Lgals12	9.20884e-05	0.764312	1	0	-0.764312	1
ENSMUSG00000024922	Ovol1	9.20884e-05	0.764312	1	0	-0.764312	1
ENSMUSG00000095913	Gm21844	9.20884e-05	0.764312	1	0	-0.764312	1
ENSMUSG00000024866	Acy3	9.20884e-05	0.764312	1	0	-0.764312	1
ENSMUSG00000100969	1700030N03Rik	9.20884e-05	0.764312	1	0	-0.764312	1
ENSMUSG00000024565	Sall3	9.20884e-05	0.764312	1	0	-0.764312	1
ENSMUSG00000078963	Hsbp1l1	9.20884e-05	0.764312	1	0	-0.764312	1
ENSMUSG00000032735	Ablim3	9.20884e-05	0.764312	1	0	-0.764312	1
ENSMUSG00000045094	Arhgef37	9.20884e-05	0.764312	1	0	-0.764312	1
ENSMUSG00000087597	Gm15345	9.20884e-05	0.764312	1	0	-0.764312	1
ENSMUSG00000096948	Gm4221	9.20884e-05	0.764312	1	0	-0.764312	1
ENSMUSG00000024529	Lox	9.20884e-05	0.764312	1	0	-0.764312	1
ENSMUSG00000054477	Kcnn2	9.20884e-05	0.764312	1	0	-0.764312	1
ENSMUSG00000059455	Plac8l1	9.20884e-05	0.764312	1	0	-0.764312	1
ENSMUSG00000103037	Pcdhgb1	9.20884e-05	0.764312	1	0	-0.764312	1
ENSMUSG00000046387	Pcdhb17	9.20884e-05	0.764312	1	0	-0.764312	1
ENSMUSG00000045062	Pcdhb7	9.20884e-05	0.764312	1	0	-0.764312	1
ENSMUSG00000091561	Gm6665	9.20884e-05	0.764312	1	0	-0.764312	1
ENSMUSG00000024302	Dtna	9.20884e-05	0.764312	1	0	-0.764312	1
ENSMUSG00000097440	Gm6277	0.000276265	0.764312	0.941979	0.000108433	-0.764312	0.941979
ENSMUSG00000005836	Gata6	9.20884e-05	0.764312	1	0	-0.764312	1
ENSMUSG00000096528	G430049J08Rik	0.000276265	0.764312	0.93114	0.000108433	-0.764312	0.93114
ENSMUSG00000069045	Ddx3y	9.20884e-05	0.764312	1	0	-0.764312	1
ENSMUSG00000071036	Gm10309	9.20884e-05	0.764312	1	0	-0.764312	1
ENSMUSG00000038045	Sult6b1	9.20884e-05	0.764312	1	0	-0.764312	1
ENSMUSG00000011305	Plin5	9.20884e-05	0.764312	1	0	-0.764312	1
ENSMUSG00000023995	Tspo2	9.20884e-05	0.764312	1	0	-0.764312	1
ENSMUSG00000042265	Trem1	0.000276265	0.764312	0.97279	0.000108433	-0.764312	0.97279
ENSMUSG00000032717	Mdfi	9.20884e-05	0.764312	1	0	-0.764312	1
ENSMUSG00000047428	Dlk2	9.20884e-05	0.764312	1	0	-0.764312	1
ENSMUSG00000058626	Capn11	9.20884e-05	0.764312	1	0	-0.764312	1
ENSMUSG00000039601	Rcan2	9.20884e-05	0.764312	1	0	-0.764312	1
ENSMUSG00000054951	9130008F23Rik	0.000460442	0.764312	0.850647	0.000216866	-0.764312	0.850647
ENSMUSG00000092413	Olfr115	9.20884e-05	0.764312	1	0	-0.764312	1
ENSMUSG00000049561	Olfr95	9.20884e-05	0.764312	1	0	-0.764312	1
ENSMUSG00000036036	Zfp57	9.20884e-05	0.764312	1	0	-0.764312	1
ENSMUSG00000050747	Trim15	9.20884e-05	0.764312	1	0	-0.764312	1
ENSMUSG00000092389	Gm20483	9.20884e-05	0.764312	1	0	-0.764312	1
ENSMUSG00000024011	Pi16	0.000276265	0.764312	0.93114	0.000108433	-0.764312	0.93114
ENSMUSG00000087308	Gm16195	9.20884e-05	0.764312	1	0	-0.764312	1
ENSMUSG00000004864	Mapk13	9.20884e-05	0.764312	1	0	-0.764312	1
ENSMUSG00000116884	AC127341.5	0.00101297	0.764312	0.828453	0.000542165	-0.764312	0.828453
ENSMUSG00000063239	Grm4	9.20884e-05	0.764312	1	0	-0.764312	1
ENSMUSG00000097518	Gm26694	0.000276265	0.764312	0.947474	0.000108433	-0.764312	0.947474
ENSMUSG00000041062	Mslnl	9.20884e-05	0.764312	1	0	-0.764312	1
ENSMUSG00000024155	Meiob	9.20884e-05	0.764312	1	0	-0.764312	1
ENSMUSG00000048992	Prss32	9.20884e-05	0.764312	1	0	-0.764312	1
ENSMUSG00000049620	Prss33	9.20884e-05	0.764312	1	0	-0.764312	1
ENSMUSG00000091631	Vmn2r95	0.000276265	0.764312	0.93114	0.000108433	-0.764312	0.93114
ENSMUSG00000116590	AC154200.1	0.000460442	0.764312	0.837885	0.000216866	-0.764312	0.837885
ENSMUSG00000071311	Gpr31b	9.20884e-05	0.764312	1	0	-0.764312	1
ENSMUSG00000068037	Mas1	9.20884e-05	0.764312	1	0	-0.764312	1
ENSMUSG00000058159	T2	0.000276265	0.764312	0.93114	0.000108433	-0.764312	0.93114
ENSMUSG00000097723	Gm26848	0.0015655	0.764312	0.709922	0.000867464	-0.764312	0.709922
ENSMUSG00000091530	Cldn20	9.20884e-05	0.764312	1	0	-0.764312	1
ENSMUSG00000116874	AC165953.3	9.20884e-05	0.764312	1	0	-0.764312	1
ENSMUSG00000000385	Tmprss2	9.20884e-05	0.764312	1	0	-0.764312	1
ENSMUSG00000115246	Gm48984	9.20884e-05	0.764312	1	0	-0.764312	1
ENSMUSG00000062713	Sim2	9.20884e-05	0.764312	1	0	-0.764312	1
ENSMUSG00000116964	AC174448.1	9.20884e-05	0.764312	1	0	-0.764312	1
ENSMUSG00000093701	Gm21970	9.20884e-05	0.764312	1	0	-0.764312	1
ENSMUSG00000039903	Eva1c	9.20884e-05	0.764312	1	0	-0.764312	1
ENSMUSG00000108903	Gm45029	9.20884e-05	0.764312	1	0	-0.764312	1
ENSMUSG00000109338	Gm45030	9.20884e-05	0.764312	1	0	-0.764312	1
ENSMUSG00000074991	Gabrr3	9.20884e-05	0.764312	1	0	-0.764312	1
ENSMUSG00000022755	Adgrg7	9.20884e-05	0.764312	1	0	-0.764312	1
ENSMUSG00000086237	Gm15591	9.20884e-05	0.764312	1	0	-0.764312	1
ENSMUSG00000033187	BC016579	9.20884e-05	0.764312	1	0	-0.764312	1
ENSMUSG00000022705	Drd3	9.20884e-05	0.764312	1	0	-0.764312	1
ENSMUSG00000022829	Stxbp5l	9.20884e-05	0.764312	1	0	-0.764312	1
ENSMUSG00000079597	Gm5483	9.20884e-05	0.764312	1	0	-0.764312	1
ENSMUSG00000097914	Gm26838	0.000276265	0.764312	0.98852	0.000108433	-0.764312	0.98852
ENSMUSG00000116957	AC140186.1	9.20884e-05	0.764312	1	0	-0.764312	1
ENSMUSG00000116714	AC087556.1	9.20884e-05	0.764312	1	0	-0.764312	1
ENSMUSG00000116690	AC125371.3	9.20884e-05	0.764312	1	0	-0.764312	1
ENSMUSG00000022537	Tmem44	0.000276265	0.764312	0.93114	0.000108433	-0.764312	0.93114
ENSMUSG00000038094	Atp13a4	9.20884e-05	0.764312	1	0	-0.764312	1
ENSMUSG00000092545	Gm20319	9.20884e-05	0.764312	1	0	-0.764312	1
ENSMUSG00000048399	Tprg	0.000276265	0.764312	0.93114	0.000108433	-0.764312	0.93114
ENSMUSG00000004366	Sst	9.20884e-05	0.764312	1	0	-0.764312	1
ENSMUSG00000022887	Masp1	9.20884e-05	0.764312	1	0	-0.764312	1
ENSMUSG00000022871	Fetub	9.20884e-05	0.764312	1	0	-0.764312	1
ENSMUSG00000116831	CT027991.1	9.20884e-05	0.764312	1	0	-0.764312	1
ENSMUSG00000116862	AC114990.2	9.20884e-05	0.764312	1	0	-0.764312	1
ENSMUSG00000071636	Rimbp3	9.20884e-05	0.764312	1	0	-0.764312	1
ENSMUSG00000085612	Gm15868	9.20884e-05	0.764312	1	0	-0.764312	1
ENSMUSG00000065968	Ifitm7	9.20884e-05	0.764312	1	0	-0.764312	1
ENSMUSG00000086550	Pla2g10os	9.20884e-05	0.764312	1	0	-0.764312	1
ENSMUSG00000055015	Gm9961	9.20884e-05	0.764312	1	0	-0.764312	1
ENSMUSG00000115936	AC154509.1	9.20884e-05	0.764312	1	0	-0.764312	1
ENSMUSG00000095369	Gm21859	9.20884e-05	0.764312	1	0	-0.764312	1
ENSMUSG00000022501	Prm1	9.20884e-05	0.764312	1	0	-0.764312	1
ENSMUSG00000116029	AC124490.1	9.20884e-05	0.764312	1	0	-0.764312	1
ENSMUSG00000051669	AU021092	9.20884e-05	0.764312	1	0	-0.764312	1
ENSMUSG00000116455	AC127687.2	9.20884e-05	0.764312	1	0	-0.764312	1
ENSMUSG00000097050	Gm9918	0.000276265	0.764312	0.93114	0.000108433	-0.764312	0.93114
ENSMUSG00000061397	Krt79	9.20884e-05	0.764312	1	0	-0.764312	1
ENSMUSG00000023000	Dhh	9.20884e-05	0.764312	1	0	-0.764312	1
ENSMUSG00000100220	Gm29331	9.20884e-05	0.764312	1	0	-0.764312	1
ENSMUSG00000022987	Zfp641	9.20884e-05	0.764312	1	0	-0.764312	1
ENSMUSG00000115522	Gm49173	9.20884e-05	0.764312	1	0	-0.764312	1
ENSMUSG00000116237	AC109617.2	9.20884e-05	0.764312	1	0	-0.764312	1
ENSMUSG00000086424	Gm15569	9.20884e-05	0.764312	1	0	-0.764312	1
ENSMUSG00000116338	AL591952.1	9.20884e-05	0.764312	1	0	-0.764312	1
ENSMUSG00000090964	Gm17206	9.20884e-05	0.764312	1	0	-0.764312	1
ENSMUSG00000022456	Sept3	0.000276265	0.764312	0.93114	0.000108433	-0.764312	0.93114
ENSMUSG00000042109	Csdc2	9.20884e-05	0.764312	1	0	-0.764312	1
ENSMUSG00000115976	AC141880.1	0.000644619	0.764312	0.822694	0.000325299	-0.764312	0.822694
ENSMUSG00000022421	Nptxr	0.000276265	0.764312	0.947078	0.000108433	-0.764312	0.947078
ENSMUSG00000049521	Cdc42ep1	9.20884e-05	0.764312	1	0	-0.764312	1
ENSMUSG00000116288	AC116487.2	9.20884e-05	0.764312	1	0	-0.764312	1
ENSMUSG00000098678	Mroh6	9.20884e-05	0.764312	1	0	-0.764312	1
ENSMUSG00000116380	AC139671.1	9.20884e-05	0.764312	1	0	-0.764312	1
ENSMUSG00000101026	D730001G18Rik	9.20884e-05	0.764312	1	0	-0.764312	1
ENSMUSG00000022598	Psca	9.20884e-05	0.764312	1	0	-0.764312	1
ENSMUSG00000116088	AC118008.1	9.20884e-05	0.764312	1	0	-0.764312	1
ENSMUSG00000091479	Gm17035	9.20884e-05	0.764312	1	0	-0.764312	1
ENSMUSG00000090464	Gm17140	9.20884e-05	0.764312	1	0	-0.764312	1
ENSMUSG00000022375	Lrrc6	9.20884e-05	0.764312	1	0	-0.764312	1
ENSMUSG00000037106	Fer1l6	0.000276265	0.764312	0.93114	0.000108433	-0.764312	0.93114
ENSMUSG00000022367	Has2	9.20884e-05	0.764312	1	0	-0.764312	1
ENSMUSG00000058656	Samd12	9.20884e-05	0.764312	1	0	-0.764312	1
ENSMUSG00000022286	Grhl2	0.00101297	0.764312	0.792872	0.000542165	-0.764312	0.792872
ENSMUSG00000115037	Gm49262	9.20884e-05	0.764312	1	0	-0.764312	1
ENSMUSG00000115261	Gm35769	9.20884e-05	0.764312	1	0	-0.764312	1
ENSMUSG00000047565	Acot10	0.000276265	0.764312	0.93114	0.000108433	-0.764312	0.93114
ENSMUSG00000049152	Ugt3a2	9.20884e-05	0.764312	1	0	-0.764312	1
ENSMUSG00000048562	Sp8	9.20884e-05	0.764312	1	0	-0.764312	1
ENSMUSG00000076709	Ighv1-47	0.000276265	0.764312	0.932265	0.000108433	-0.764312	0.932265
ENSMUSG00000113056	6030440G07Rik	9.20884e-05	0.764312	1	0	-0.764312	1
ENSMUSG00000112977	Gm34081	9.20884e-05	0.764312	1	0	-0.764312	1
ENSMUSG00000086037	Gm16085	9.20884e-05	0.764312	1	0	-0.764312	1
ENSMUSG00000043319	Cox8c	9.20884e-05	0.764312	1	0	-0.764312	1
ENSMUSG00000033731	3300002A11Rik	9.20884e-05	0.764312	1	0	-0.764312	1
ENSMUSG00000112510	Gm47566	0.000460442	0.764312	0.837885	0.000216866	-0.764312	0.837885
ENSMUSG00000113884	Gm2270	9.20884e-05	0.764312	1	0	-0.764312	1
ENSMUSG00000113434	3200001D21Rik	0.000460442	0.764312	0.837885	0.000216866	-0.764312	0.837885
ENSMUSG00000113488	Gm47819	9.20884e-05	0.764312	1	0	-0.764312	1
ENSMUSG00000021239	Vsx2	9.20884e-05	0.764312	1	0	-0.764312	1
ENSMUSG00000114050	Gm47666	9.20884e-05	0.764312	1	0	-0.764312	1
ENSMUSG00000113184	AC125351.1	0.000644619	0.764312	0.822694	0.000325299	-0.764312	0.822694
ENSMUSG00000097575	Gm26796	9.20884e-05	0.764312	1	0	-0.764312	1
ENSMUSG00000034460	Six4	0.000276265	0.764312	0.93114	0.000108433	-0.764312	0.93114
ENSMUSG00000113278	Gm33016	9.20884e-05	0.764312	1	0	-0.764312	1
ENSMUSG00000113302	Gm32219	9.20884e-05	0.764312	1	0	-0.764312	1
ENSMUSG00000090121	Abhd12b	9.20884e-05	0.764312	1	0	-0.764312	1
ENSMUSG00000034912	Mdga2	0.000644619	0.764312	0.822694	0.000325299	-0.764312	0.822694
ENSMUSG00000113152	Gm48422	0.000276265	0.764312	0.93114	0.000108433	-0.764312	0.93114
ENSMUSG00000086372	Gm16246	9.20884e-05	0.764312	1	0	-0.764312	1
ENSMUSG00000113096	Gm40884	9.20884e-05	0.764312	1	0	-0.764312	1
ENSMUSG00000100315	1700031P21Rik	9.20884e-05	0.764312	1	0	-0.764312	1
ENSMUSG00000113994	Gm47375	9.20884e-05	0.764312	1	0	-0.764312	1
ENSMUSG00000020672	Sntg2	9.20884e-05	0.764312	1	0	-0.764312	1
ENSMUSG00000113986	Gm31333	9.20884e-05	0.764312	1	0	-0.764312	1
ENSMUSG00000114033	Gm47705	9.20884e-05	0.764312	1	0	-0.764312	1
ENSMUSG00000112937	Gm17746	9.20884e-05	0.764312	1	0	-0.764312	1
ENSMUSG00000114188	Gm40849	0.000276265	0.764312	0.93114	0.000108433	-0.764312	0.93114
ENSMUSG00000113246	Gm36752	0.000460442	0.764312	0.837885	0.000216866	-0.764312	0.837885
ENSMUSG00000113892	Gm48605	9.20884e-05	0.764312	1	0	-0.764312	1
ENSMUSG00000086022	Rad51ap2	9.20884e-05	0.764312	1	0	-0.764312	1
ENSMUSG00000054459	Vsnl1	9.20884e-05	0.764312	1	0	-0.764312	1
ENSMUSG00000112891	Gm47391	9.20884e-05	0.764312	1	0	-0.764312	1
ENSMUSG00000037660	Gdf7	9.20884e-05	0.764312	1	0	-0.764312	1
ENSMUSG00000112694	Gm33037	9.20884e-05	0.764312	1	0	-0.764312	1
ENSMUSG00000091619	Gm3625	9.20884e-05	0.764312	1	0	-0.764312	1
ENSMUSG00000111916	4921501I09Rik	9.20884e-05	0.764312	1	0	-0.764312	1
ENSMUSG00000096175	Gm21761	9.20884e-05	0.764312	1	0	-0.764312	1
ENSMUSG00000114290	4930435F18Rik	9.20884e-05	0.764312	1	0	-0.764312	1
ENSMUSG00000114470	Gm49395	9.20884e-05	0.764312	1	0	-0.764312	1
ENSMUSG00000074651	Mcidas	9.20884e-05	0.764312	1	0	-0.764312	1
ENSMUSG00000021700	Rab3c	9.20884e-05	0.764312	1	0	-0.764312	1
ENSMUSG00000114206	Gm30551	9.20884e-05	0.764312	1	0	-0.764312	1
ENSMUSG00000100596	Gm29502	9.20884e-05	0.764312	1	0	-0.764312	1
ENSMUSG00000078302	Foxd1	9.20884e-05	0.764312	1	0	-0.764312	1
ENSMUSG00000113068	Gm48133	0.000460442	0.764312	0.837885	0.000216866	-0.764312	0.837885
ENSMUSG00000114541	Gm29680	9.20884e-05	0.764312	1	0	-0.764312	1
ENSMUSG00000021613	Hapln1	9.20884e-05	0.764312	1	0	-0.764312	1
ENSMUSG00000050334	C130071C03Rik	9.20884e-05	0.764312	1	0	-0.764312	1
ENSMUSG00000114522	Gm32067	9.20884e-05	0.764312	1	0	-0.764312	1
ENSMUSG00000114242	Gm31219	9.20884e-05	0.764312	1	0	-0.764312	1
ENSMUSG00000045509	Gpr150	9.20884e-05	0.764312	1	0	-0.764312	1
ENSMUSG00000114125	1700037F03Rik	9.20884e-05	0.764312	1	0	-0.764312	1
ENSMUSG00000021565	Slc6a19	9.20884e-05	0.764312	1	0	-0.764312	1
[truncated: 16,824 more rows]
