# Supplementary material for: A T follicular helper cell origin for T regulatory type 1 cells
Source: Cell Mol Immunol. 2023 Mar 27;20(5):489–511. doi: 10.1038/s41423-023-00989-z (PMC10202951; doi:10.1038/s41423-023-00989-z)
Supplement: Supplementary file 18 — Database 17 [file 41423_2023_989_MOESM18_ESM.xlsx]

## Sheet: Cluster 0_vs_Cluster 2
FeatureID	FeatureName	Cluster 1 Average	Cluster 1 Log2 Fold Change	Cluster 1 P-Value	Cluster 2 Average	Cluster 2 Log2 Fold Change	Cluster 2 P-Value
ENSMUSG00000049690	Nckap5	0	-8.47746	1.36241e-36	0.0195101	8.47746	1.36241e-36
ENSMUSG00000016529	Il10	0.000219978	-8.43065	1.32887e-87	0.0947899	8.43065	1.32887e-87
ENSMUSG00000015437	Gzmb	0.000659935	-8.08123	8.44142e-89	0.193537	8.08123	8.44142e-89
ENSMUSG00000054889	Dsp	0	-7.80884	6.31571e-28	0.0122399	7.80884	6.31571e-28
ENSMUSG00000109713	Pvrig	5.49946e-05	-7.70275	4.02522e-51	0.0228232	7.70275	4.02522e-51
ENSMUSG00000027524	Edn3	0.000494951	-7.50297	5.33371e-87	0.0996674	7.50297	5.33371e-87
ENSMUSG00000027718	Il21	0.00269473	-7.32951	1.49605e-125	0.442199	7.32951	1.49605e-125
ENSMUSG00000047414	Flrt2	0	-7.32771	1.31362e-22	0.00874276	7.32771	1.31362e-22
ENSMUSG00000039899	Fgl2	0.000769924	-7.21089	1.63096e-89	0.122122	7.21089	1.63096e-89
ENSMUSG00000029608	Rph3a	0	-6.97156	4.39043e-21	0.00681015	6.97156	4.39043e-21
ENSMUSG00000036256	Igfbp7	0.000274973	-6.93586	5.11047e-62	0.0403087	6.93586	5.11047e-62
ENSMUSG00000001497	Pax9	0	-6.87203	9.71985e-22	0.00635	6.87203	9.71985e-22
ENSMUSG00000054905	Stfa3	0.000329967	-6.86317	1.58534e-53	0.0447261	6.86317	1.58534e-53
ENSMUSG00000000982	Ccl3	0.000164984	-6.86169	2.36805e-28	0.025492	6.86169	2.36805e-28
ENSMUSG00000038936	Sccpdh	0.00142986	-6.83413	2.33353e-98	0.169333	6.83413	2.33353e-98
ENSMUSG00000034780	B3galt1	0	-6.74275	3.23674e-20	0.00579783	6.74275	3.23674e-20
ENSMUSG00000021638	Ocln	0	-6.72003	2.36924e-19	0.0057058	6.72003	2.36924e-19
ENSMUSG00000020399	Havcr2	0.000329967	-6.70688	5.51677e-59	0.0401246	6.70688	5.51677e-59
ENSMUSG00000045573	Penk	0.000384962	-6.69403	7.15171e-34	0.0454623	6.69403	7.15171e-34
ENSMUSG00000026622	Nek2	5.49946e-05	-6.66161	2.21124e-31	0.0110435	6.66161	2.21124e-31
ENSMUSG00000033350	Chst2	0.00335467	-6.6539	7.4791e-112	0.343268	6.6539	7.4791e-112
ENSMUSG00000026100	Mstn	0	-6.62539	9.0689e-15	0.00533768	6.62539	9.0689e-15
ENSMUSG00000046186	Cd109	5.49946e-05	-6.60073	5.47158e-24	0.0105833	6.60073	5.47158e-24
ENSMUSG00000018930	Ccl4	0.000769924	-6.56548	2.14798e-35	0.0780406	6.56548	2.14798e-35
ENSMUSG00000053414	Hunk	0	-6.5501	4.27465e-18	0.0050616	6.5501	4.27465e-18
ENSMUSG00000079227	Ccr5	0.00175983	-6.5407	3.45905e-92	0.168873	6.5407	3.45905e-92
ENSMUSG00000043932	Klri2	0	-6.47067	8.00649e-11	0.00478551	6.47067	8.00649e-11
ENSMUSG00000052336	Cx3cr1	0.000494951	-6.44041	1.86806e-44	0.047671	6.44041	1.86806e-44
ENSMUSG00000004105	Angptl2	0.00285972	-6.42581	3.33922e-101	0.250503	6.42581	3.33922e-101
ENSMUSG00000030114	Klrg1	0.000659935	-6.39325	9.6271e-57	0.0600029	6.39325	9.6271e-57
ENSMUSG00000079173	Zan	0.00159484	-6.34761	7.14971e-90	0.13427	6.34761	7.14971e-90
ENSMUSG00000015340	Cybb	0.00478453	-6.3457	4.11099e-108	0.393516	6.3457	4.11099e-108
ENSMUSG00000022297	Fzd6	5.49946e-05	-6.29733	2.96533e-25	0.0085587	6.29733	2.96533e-25
ENSMUSG00000032839	Trpc1	0	-6.29733	3.6715e-14	0.00423333	6.29733	3.6715e-14
ENSMUSG00000045087	S1pr5	0.000274973	-6.27672	1.51572e-33	0.025492	6.27672	1.51572e-33
ENSMUSG00000051378	Kif18b	0	-6.2346	2.90907e-10	0.00404928	6.2346	2.90907e-10
ENSMUSG00000022055	Nefl	0	-6.20218	1.45818e-12	0.00395725	6.20218	1.45818e-12
ENSMUSG00000041986	Elmod1	0.000109989	-6.19121	1.65519e-26	0.0119638	6.19121	1.65519e-26
ENSMUSG00000029304	Spp1	0.000439957	-6.13888	4.83731e-32	0.034787	6.13888	4.83731e-32
ENSMUSG00000015981	Stk32c	0.000384962	-6.10907	3.67214e-52	0.0302775	6.10907	3.67214e-52
ENSMUSG00000071552	Tigit	0.000549946	-6.0971	3.50457e-58	0.041321	6.0971	3.50457e-58
ENSMUSG00000030124	Lag3	0.00450955	-6.09563	1.92133e-100	0.31207	6.09563	1.92133e-100
ENSMUSG00000021747	4930452B06Rik	5.49946e-05	-6.06467	1.73947e-20	0.00727029	6.06467	1.73947e-20
ENSMUSG00000022479	Vdr	0.000769924	-6.05986	1.33602e-63	0.0549413	6.05986	1.33602e-63
ENSMUSG00000029641	Rasl11a	0.000164984	-6.03737	2.21124e-31	0.0143565	6.03737	2.21124e-31
ENSMUSG00000017737	Mmp9	0.000219978	-6.03553	1.41378e-33	0.0179457	6.03553	1.41378e-33
ENSMUSG00000027379	Bub1	0.000109989	-6.02815	2.73201e-29	0.0106754	6.02815	2.73201e-29
ENSMUSG00000034472	Rasd2	0.000164984	-6.00953	7.0773e-27	0.0140804	6.00953	7.0773e-27
ENSMUSG00000050241	Klre1	0.000109989	-6.00327	3.64916e-19	0.0104913	6.00327	3.64916e-19
ENSMUSG00000052736	Klrc2	0	-5.99067	3.14282e-09	0.00340507	5.99067	3.14282e-09
ENSMUSG00000087651	1500009L16Rik	0.000769924	-5.97796	3.25656e-59	0.0519044	5.97796	3.25656e-59
ENSMUSG00000097767	Miat	5.49946e-05	-5.97156	8.38434e-19	0.00681015	5.97156	8.38434e-19
ENSMUSG00000041498	Kif14	0.000109989	-5.96514	6.52358e-21	0.0102152	5.96514	6.52358e-21
ENSMUSG00000046179	E2f8	0.000164984	-5.96191	4.91284e-25	0.0136203	5.96191	4.91284e-25
ENSMUSG00000053465	Hs6st3	5.49946e-05	-5.9522	1.64839e-19	0.00671812	5.9522	1.64839e-19
ENSMUSG00000034311	Kif4	0.000329967	-5.94102	1.54933e-44	0.0235594	5.94102	1.54933e-44
ENSMUSG00000006310	Zbtb32	0.00219978	-5.92726	1.66851e-82	0.137123	5.92726	1.66851e-82
ENSMUSG00000031004	Mki67	0.00549946	-5.9079	1.21586e-90	0.333421	5.9079	1.21586e-90
ENSMUSG00000026535	Ifi202b	0.00109989	-5.89346	3.36346e-67	0.0685616	5.89346	3.36346e-67
ENSMUSG00000097240	Gm26614	0	-5.87203	1.37303e-11	0.00312899	5.87203	1.37303e-11
ENSMUSG00000032218	Ccnb2	0.00137486	-5.86408	6.22322e-60	0.0831942	5.86408	6.22322e-60
ENSMUSG00000064140	Trim38	0.000164984	-5.86169	1.26699e-29	0.0127	5.86169	1.26699e-29
ENSMUSG00000070644	Etnk2	5.49946e-05	-5.85127	1.15173e-18	0.00625797	5.85127	1.15173e-18
ENSMUSG00000020330	Hmmr	0.000714929	-5.83021	2.0828e-42	0.0437138	5.83021	2.0828e-42
ENSMUSG00000041064	Pif1	0	-5.83021	1.14348e-11	0.00303696	5.83021	1.14348e-11
ENSMUSG00000093672	Gm20655	0	-5.83021	1.14348e-11	0.00303696	5.83021	1.14348e-11
ENSMUSG00000086517	Gm12534	0.000164984	-5.81956	3.51334e-31	0.0123319	5.81956	3.51334e-31
ENSMUSG00000036768	Kif15	0.00126488	-5.78714	8.23976e-67	0.0727949	5.78714	8.23976e-67
ENSMUSG00000054196	Cthrc1	0	-5.78714	2.84111e-10	0.00294493	5.78714	2.84111e-10
ENSMUSG00000023132	Gzma	0.00434457	-5.78386	2.63771e-41	0.242312	5.78386	2.63771e-41
ENSMUSG00000003206	Ebi3	0.000989902	-5.76628	4.58917e-62	0.0567819	5.76628	4.58917e-62
ENSMUSG00000000416	Cttnbp2	0.000549946	-5.75905	8.18625e-47	0.0326703	5.75905	8.18625e-47
ENSMUSG00000051435	Fhad1	0.000109989	-5.7577	3.05988e-25	0.00883478	5.7577	3.05988e-25
ENSMUSG00000039208	Metrnl	0.00060494	-5.75397	5.93526e-51	0.0355232	5.75397	5.93526e-51
ENSMUSG00000023043	Krt18	0	-5.74275	4.87118e-11	0.0028529	5.74275	4.87118e-11
ENSMUSG00000020908	Myh3	0	-5.74275	4.29341e-10	0.0028529	5.74275	4.29341e-10
ENSMUSG00000015709	Arnt2	0.000549946	-5.69694	1.04127e-48	0.0312899	5.69694	1.04127e-48
ENSMUSG00000109759	1700011L03Rik	0	-5.69694	3.58598e-10	0.00276087	5.69694	3.58598e-10
ENSMUSG00000013921	Clip3	0.000274973	-5.69694	1.37518e-37	0.0170254	5.69694	1.37518e-37
ENSMUSG00000085180	AI838599	0.000164984	-5.69694	1.24965e-25	0.0113196	5.69694	1.24965e-25
ENSMUSG00000021485	Mxd3	0.000274973	-5.65763	1.4273e-36	0.0165652	5.65763	1.4273e-36
ENSMUSG00000114092	Gm47418	0.000329967	-5.64275	7.40522e-40	0.019142	5.64275	7.40522e-40
ENSMUSG00000056486	Chn1	0.000329967	-5.64275	2.01459e-37	0.019142	5.64275	2.01459e-37
ENSMUSG00000109127	Gm31135	0.000109989	-5.63352	2.767e-19	0.00809855	5.63352	2.767e-19
ENSMUSG00000000753	Serpinf1	0.000219978	-5.63027	7.00619e-29	0.0135283	5.63027	7.00619e-29
ENSMUSG00000055407	Map6	0.000219978	-5.63027	1.2072e-32	0.0135283	5.63027	1.2072e-32
ENSMUSG00000031342	Gpm6b	0.0217778	-5.62791	1.05351e-101	1.07959	5.62791	1.05351e-101
ENSMUSG00000036832	Lpar3	0.000274973	-5.61722	4.26773e-36	0.0161051	5.61722	4.26773e-36
ENSMUSG00000023067	Cdkn1a	0.000989902	-5.59548	8.34586e-57	0.0504319	5.59548	8.34586e-57
ENSMUSG00000044303	Cdkn2a	0.000384962	-5.58824	1.86199e-36	0.0210746	5.58824	1.86199e-36
ENSMUSG00000019851	Perp	5.49946e-05	-5.57564	1.32974e-16	0.00515362	5.57564	1.32974e-16
ENSMUSG00000039396	Neil3	0.000219978	-5.52934	6.35158e-31	0.012608	5.52934	6.35158e-31
ENSMUSG00000015968	Cacna1d	0.000439957	-5.52702	1.16255e-40	0.0227312	5.52702	1.16255e-40
ENSMUSG00000043298	Smco3	5.49946e-05	-5.52411	1.95813e-16	0.00496957	5.52411	1.95813e-16
ENSMUSG00000086382	Chrna1os	0.000219978	-5.51885	1.73697e-30	0.0125159	5.51885	1.73697e-30
ENSMUSG00000026121	Sema4c	0.000109989	-5.51534	1.96702e-20	0.00745435	5.51534	1.96702e-20
ENSMUSG00000027469	Tpx2	0.00126488	-5.51313	5.39919e-50	0.060187	5.51313	5.39919e-50
ENSMUSG00000020614	Fam20a	0.00109989	-5.50778	5.51677e-59	0.0524565	5.50778	5.51677e-59
ENSMUSG00000036169	Sostdc1	0.00148485	-5.50335	8.71764e-42	0.069758	5.50335	8.71764e-42
ENSMUSG00000039114	Nrn1	0.0179282	-5.5022	9.91295e-96	0.815009	5.5022	9.91295e-96
ENSMUSG00000113741	Gm48236	0.000384962	-5.49763	6.41267e-37	0.0197862	5.49763	6.41267e-37
ENSMUSG00000084947	Gm15594	0	-5.49763	1.97953e-09	0.00239275	5.49763	1.97953e-09
ENSMUSG00000025321	Itgb8	0.00148485	-5.47842	7.39154e-61	0.0685616	5.47842	7.39154e-61
ENSMUSG00000034462	Pkd2	0.000164984	-5.45699	2.46597e-22	0.00957102	5.45699	2.46597e-22
ENSMUSG00000026347	Tmem163	0.000274973	-5.4524	3.77089e-32	0.0143565	5.4524	3.77089e-32
ENSMUSG00000020702	Ccl1	0	-5.44319	0.0120535	0.00230073	5.44319	0.0120535
ENSMUSG00000097134	1110002J07Rik	0	-5.44319	2.08394e-07	0.00230073	5.44319	2.08394e-07
ENSMUSG00000046844	Vat1l	5.49946e-05	-5.44319	1.26924e-15	0.00469348	5.44319	1.26924e-15
ENSMUSG00000039717	Ralyl	5.49946e-05	-5.44319	3.9456e-15	0.00469348	5.44319	3.9456e-15
ENSMUSG00000055523	Gucy2g	0.000109989	-5.42457	9.07038e-21	0.0069942	5.42457	9.07038e-21
ENSMUSG00000044162	Tnip3	0.0010449	-5.3866	4.35244e-50	0.0459225	5.3866	4.35244e-50
ENSMUSG00000109501	Gm14377	0	-5.3866	9.11116e-09	0.0022087	5.3866	9.11116e-09
ENSMUSG00000026407	Cacna1s	0.000219978	-5.36333	6.09351e-24	0.0112275	5.36333	6.09351e-24
ENSMUSG00000035357	Pdzrn3	0.000274973	-5.35746	2.27122e-31	0.0134362	5.35746	2.27122e-31
ENSMUSG00000024247	Pkdcc	0.000164984	-5.35746	4.61746e-23	0.00892681	5.35746	4.61746e-23
ENSMUSG00000017716	Birc5	0.00368464	-5.33212	7.20521e-62	0.150559	5.33212	7.20521e-62
ENSMUSG00000055170	Ifng	0.0070393	-5.32771	2.35567e-78	0.28483	5.32771	2.35567e-78
ENSMUSG00000087139	Gm11683	0	-5.32771	1.9562e-08	0.00211667	5.32771	1.9562e-08
ENSMUSG00000042284	Itga1	0.000714929	-5.3191	1.09948e-38	0.0306457	5.3191	1.09948e-38
ENSMUSG00000022636	Alcam	0.00428958	-5.30933	2.94914e-78	0.172186	5.30933	2.94914e-78
ENSMUSG00000022440	C1qtnf6	0.00208979	-5.30597	1.2793e-67	0.0847587	5.30597	1.2793e-67
ENSMUSG00000058773	Hist1h1b	0.00956905	-5.29751	1.72184e-50	0.378423	5.29751	1.72184e-50
ENSMUSG00000044201	Cdc25c	5.49946e-05	-5.29733	3.06644e-14	0.00423333	5.29733	3.06644e-14
ENSMUSG00000086717	Gm15655	0.0020348	-5.26796	9.45312e-64	0.0804333	5.26796	9.45312e-64
ENSMUSG00000005917	Otx1	5.49946e-05	-5.26631	2.10648e-11	0.00414131	5.26631	2.10648e-11
ENSMUSG00000026839	Upp2	5.49946e-05	-5.26631	6.61537e-14	0.00414131	5.26631	6.61537e-14
ENSMUSG00000079694	Gm14862	0	-5.26631	6.67517e-08	0.00202464	5.26631	6.67517e-08
ENSMUSG00000000869	Il4	0.000549946	-5.26059	2.83923e-31	0.0230993	5.26059	2.83923e-31
ENSMUSG00000097365	C030034L19Rik	0.00241976	-5.2523	1.89965e-66	0.0942377	5.2523	1.89965e-66
ENSMUSG00000110647	Gm17745	0.00214479	-5.22978	1.19957e-64	0.082458	5.22978	1.19957e-64
ENSMUSG00000024989	Cep55	0.00126488	-5.22387	2.56387e-49	0.0492355	5.22387	2.56387e-49
ENSMUSG00000049103	Ccr2	0.00846916	-5.22318	8.68276e-80	0.318328	5.22318	8.68276e-80
ENSMUSG00000073394	Runx2os1	0.000494951	-5.22172	9.45336e-37	0.0204304	5.22172	9.45336e-37
ENSMUSG00000073802	Cdkn2b	0.000549946	-5.20813	5.45208e-35	0.022271	5.20813	5.45208e-35
ENSMUSG00000005124	Wisp1	0.000659935	-5.20721	2.59191e-41	0.0263203	5.20721	2.59191e-41
ENSMUSG00000024027	Glp1r	0	-5.20218	1.84496e-07	0.00193261	5.20218	1.84496e-07
ENSMUSG00000045291	E330021D16Rik	0	-5.20218	3.11155e-07	0.00193261	5.20218	3.11155e-07
ENSMUSG00000027315	Spint1	0	-5.20218	0.000139634	0.00193261	5.20218	0.000139634
ENSMUSG00000034059	Ypel4	0	-5.20218	9.11171e-08	0.00193261	5.20218	9.11171e-08
ENSMUSG00000104414	Gm37799	0	-5.20218	9.11171e-08	0.00193261	5.20218	9.11171e-08
ENSMUSG00000022034	Esco2	0.000494951	-5.189	4.26346e-34	0.0199703	5.189	4.26346e-34
ENSMUSG00000026955	Sapcd2	0.000109989	-5.18015	6.91726e-18	0.00588986	5.18015	6.91726e-18
ENSMUSG00000052572	Dlg2	0.000714929	-5.16421	3.60091e-42	0.0275167	5.16421	3.60091e-42
ENSMUSG00000046908	Ltb4r1	0.000109989	-5.15778	1.07987e-15	0.00579783	5.15778	1.07987e-15
ENSMUSG00000021268	Meg3	0.000164984	-5.15214	5.61827e-15	0.00773044	5.15214	5.61827e-15
ENSMUSG00000055435	Maf	0.0931608	-5.15163	4.31156e-93	3.3135	5.15163	4.31156e-93
ENSMUSG00000108432	Gm44756	0.000384962	-5.14363	2.13434e-31	0.0154609	5.14363	2.13434e-31
ENSMUSG00000116684	AC154408.2	0	-5.13506	4.47989e-07	0.00184058	5.13506	4.47989e-07
ENSMUSG00000028068	Iqgap3	0	-5.13506	1.9761e-07	0.00184058	5.13506	1.9761e-07
ENSMUSG00000102852	Gm37083	0	-5.13506	1.9761e-07	0.00184058	5.13506	1.9761e-07
ENSMUSG00000086544	Chn1os3	0.000494951	-5.12818	9.22641e-32	0.019142	5.12818	9.22641e-32
ENSMUSG00000018648	Dusp14	0.000439957	-5.11198	2.47503e-34	0.0170254	5.11198	2.47503e-34
ENSMUSG00000038379	Ttk	0.000109989	-5.11198	3.93038e-17	0.00561377	5.11198	3.93038e-17
ENSMUSG00000070476	Fam217b	0.000109989	-5.11198	1.26699e-16	0.00561377	5.11198	1.26699e-16
ENSMUSG00000032224	Fam81a	0.000384962	-5.1003	1.85564e-27	0.0150007	5.1003	1.85564e-27
ENSMUSG00000074217	2210011C24Rik	0.0020348	-5.09287	4.53466e-61	0.0712304	5.09287	4.53466e-61
ENSMUSG00000038843	Gcnt1	0.00181482	-5.08991	1.6003e-58	0.063592	5.08991	1.6003e-58
ENSMUSG00000099767	Gm28884	5.49946e-05	-5.06467	4.48566e-12	0.00358913	5.06467	4.48566e-12
ENSMUSG00000033952	Aspm	0.00115489	-5.06139	1.65104e-39	0.0403087	5.06139	1.65104e-39
ENSMUSG00000066363	Serpina3f	0.000274973	-5.04043	1.74318e-22	0.0107674	5.04043	1.74318e-22
ENSMUSG00000020185	E2f7	0.000219978	-5.03553	2.43494e-23	0.00892681	5.03553	2.43494e-23
ENSMUSG00000028602	Tnfrsf8	0.000219978	-5.03553	2.43494e-23	0.00892681	5.03553	2.43494e-23
ENSMUSG00000020808	Pimreg	0.000329967	-5.03342	2.37481e-28	0.0125159	5.03342	2.37481e-28
ENSMUSG00000000058	Cav2	5.49946e-05	-5.02815	6.12078e-12	0.0034971	5.02815	6.12078e-12
ENSMUSG00000078521	Aunip	5.49946e-05	-5.02815	6.12078e-12	0.0034971	5.02815	6.12078e-12
ENSMUSG00000001403	Ube2c	0.00318968	-5.00858	5.73097e-54	0.104361	5.00858	5.73097e-54
ENSMUSG00000039959	Hip1	0.0030247	-5.00685	8.0441e-65	0.0989312	5.00685	8.0441e-65
ENSMUSG00000028678	Kif2c	0.000329967	-5.00148	2.39677e-28	0.0122399	5.00148	2.39677e-28
ENSMUSG00000030638	Sh3gl3	0.000494951	-4.97541	3.01819e-33	0.0172094	4.97541	3.01819e-33
ENSMUSG00000000266	Mid2	0.000164984	-4.97156	8.42097e-19	0.00681015	4.97156	8.42097e-19
ENSMUSG00000026605	Cenpf	0.00390461	-4.95003	5.73097e-54	0.122307	4.95003	5.73097e-54
ENSMUSG00000033147	Slc22a15	0.0164434	-4.9496	1.48419e-81	0.509749	4.9496	1.48419e-81
ENSMUSG00000030577	Cd22	0.00296971	-4.94438	9.17926e-63	0.0930413	4.94438	9.17926e-63
ENSMUSG00000014599	Csf1	0.00511449	-4.94388	2.3238e-65	0.159026	4.94388	2.3238e-65
ENSMUSG00000057719	Sh3rf2	0.000879913	-4.93605	3.10437e-40	0.028529	4.93605	3.10437e-40
ENSMUSG00000084860	2610204G07Rik	0.000769924	-4.92332	5.24699e-35	0.0249399	4.92332	5.24699e-35
ENSMUSG00000040084	Bub1b	0.000384962	-4.92266	1.78599e-27	0.0132522	4.92266	1.78599e-27
ENSMUSG00000112148	Lilrb4a	0.000494951	-4.92066	1.17434e-30	0.0165652	4.92066	1.17434e-30
ENSMUSG00000049608	Gpr55	0.00208979	-4.91678	2.1988e-57	0.0646964	4.91678	2.1988e-57
ENSMUSG00000094447	9430069I07Rik	0	-4.91267	2.15731e-06	0.00156449	4.91267	2.15731e-06
ENSMUSG00000069310	Hist1h3c	0	-4.91267	2.15731e-06	0.00156449	4.91267	2.15731e-06
ENSMUSG00000062995	Ica1	0.000109989	-4.91267	4.56781e-15	0.00487754	4.91267	4.56781e-15
ENSMUSG00000029168	Dpysl5	0	-4.91267	8.93057e-06	0.00156449	4.91267	8.93057e-06
ENSMUSG00000041362	Shtn1	0.00164984	-4.90489	2.36166e-51	0.0509841	4.90489	2.36166e-51
ENSMUSG00000020891	Alox8	0.00060494	-4.89925	4.35037e-35	0.0196022	4.89925	4.35037e-35
ENSMUSG00000032012	Nectin1	0.000439957	-4.8857	4.23934e-30	0.0145406	4.8857	4.23934e-30
ENSMUSG00000099804	Gm28497	0.000219978	-4.88025	5.86758e-20	0.00800652	4.88025	5.86758e-20
ENSMUSG00000045232	Rln3	0.000934908	-4.8766	2.56509e-38	0.0289891	4.8766	2.56509e-38
ENSMUSG00000031373	Car5b	0.00225478	-4.87006	3.05082e-56	0.0674573	4.87006	3.05082e-56
ENSMUSG00000022324	Matn2	0.00335467	-4.86803	3.8084e-63	0.0994834	4.86803	3.8084e-63
ENSMUSG00000059042	Klk1b9	0.000219978	-4.86376	2.42966e-18	0.00791449	4.86376	2.42966e-18
ENSMUSG00000115735	Gm49180	0.000109989	-4.85822	7.11124e-11	0.00469348	4.85822	7.11124e-11
ENSMUSG00000028197	Col24a1	0.000109989	-4.85822	1.53922e-14	0.00469348	4.85822	1.53922e-14
ENSMUSG00000040264	Gbp2b	0.0121538	-4.85447	3.70113e-75	0.353115	4.85447	3.70113e-75
ENSMUSG00000048120	Entpd1	0.00599441	-4.85165	1.96941e-70	0.174579	4.85165	1.96941e-70
ENSMUSG00000028716	Pdzk1ip1	0.00120988	-4.84854	1.56262e-43	0.0363515	4.84854	1.56262e-43
ENSMUSG00000044229	Nxpe4	0.000384962	-4.84078	3.4843e-23	0.0125159	4.84078	3.4843e-23
ENSMUSG00000039891	Txlnb	0.000989902	-4.83467	7.12445e-40	0.0297254	4.83467	7.12445e-40
ENSMUSG00000024730	Ms4a8a	0	-4.83021	4.75737e-06	0.00147246	4.83021	4.75737e-06
ENSMUSG00000035606	Ky	5.49946e-05	-4.83021	1.90147e-07	0.00303696	4.83021	1.90147e-07
ENSMUSG00000034930	Rtkn	0	-4.83021	4.75737e-06	0.00147246	4.83021	4.75737e-06
ENSMUSG00000038665	Dgki	0.000164984	-4.83021	1.27582e-17	0.00616594	4.83021	1.27582e-17
ENSMUSG00000105105	Gm31363	0	-4.83021	4.75737e-06	0.00147246	4.83021	4.75737e-06
ENSMUSG00000101156	Gm29114	0.000329967	-4.83021	2.03738e-22	0.0108594	4.83021	2.03738e-22
ENSMUSG00000035042	Ccl5	0.10251	-4.82442	2.86118e-61	2.906	4.82442	2.86118e-61
ENSMUSG00000047766	Lrrc49	0.000274973	-4.816	4.51818e-21	0.0092029	4.816	4.51818e-21
ENSMUSG00000034271	Jdp2	0.000219978	-4.81314	2.32062e-20	0.00763841	4.81314	2.32062e-20
ENSMUSG00000002808	Epdr1	0.000439957	-4.81123	3.77751e-28	0.0138044	4.81123	3.77751e-28
ENSMUSG00000026872	Zeb2	0.00494951	-4.8086	7.76512e-56	0.14016	4.8086	7.76512e-56
ENSMUSG00000043153	Ispd	0.000439957	-4.78227	2.9721e-25	0.0135283	4.78227	2.9721e-25
ENSMUSG00000001665	Gstt3	0.000439957	-4.78227	5.05399e-29	0.0135283	4.78227	5.05399e-29
ENSMUSG00000024598	Fbn2	0.000384962	-4.77617	1.23677e-20	0.0119638	4.77617	1.23677e-20
ENSMUSG00000026669	Mcm10	0.000384962	-4.77617	5.58584e-27	0.0119638	4.77617	5.58584e-27
ENSMUSG00000058297	Spock2	0.00549946	-4.77453	4.58855e-67	0.15194	4.77453	4.58855e-67
ENSMUSG00000022246	Rai14	0.000109989	-4.77249	2.06771e-13	0.00441739	4.77249	2.06771e-13
ENSMUSG00000030495	Slc7a10	0.000109989	-4.77249	3.21688e-10	0.00441739	4.77249	3.21688e-10
ENSMUSG00000015880	Ncapg	0.000989902	-4.75691	5.23199e-42	0.0281609	4.75691	5.23199e-42
ENSMUSG00000029378	Areg	0.00060494	-4.75024	8.44481e-26	0.0176696	4.75024	8.44481e-26
ENSMUSG00000048521	Cxcr6	0.0152885	-4.74307	1.09121e-70	0.410817	4.74307	1.09121e-70
ENSMUSG00000085912	Trp53cor1	0	-4.74275	1.0719e-05	0.00138044	4.74275	1.0719e-05
ENSMUSG00000034413	Neurl1b	0	-4.74275	0.00428151	0.00138044	4.74275	0.00428151
ENSMUSG00000037129	Tmprss13	0	-4.74275	1.0719e-05	0.00138044	4.74275	1.0719e-05
ENSMUSG00000034997	Htr2a	0	-4.74275	1.0719e-05	0.00138044	4.74275	1.0719e-05
ENSMUSG00000019852	Arfgef3	0	-4.74275	1.0719e-05	0.00138044	4.74275	1.0719e-05
ENSMUSG00000089727	Klra8	0	-4.74275	8.50678e-05	0.00138044	4.74275	8.50678e-05
ENSMUSG00000027799	Nbea	0	-4.74275	1.0719e-05	0.00138044	4.74275	1.0719e-05
ENSMUSG00000102215	Gm2464	0	-4.74275	7.38283e-05	0.00138044	4.74275	7.38283e-05
ENSMUSG00000026247	Ecel1	0	-4.74275	1.82907e-05	0.00138044	4.74275	1.82907e-05
ENSMUSG00000024548	Setbp1	0.0019798	-4.73542	9.79167e-48	0.0541131	4.73542	9.79167e-48
ENSMUSG00000074607	Tox2	0.00637937	-4.71709	2.78207e-66	0.169149	4.71709	2.78207e-66
ENSMUSG00000071203	Naip5	0.000109989	-4.71237	3.45034e-13	0.00423333	4.71237	3.45034e-13
ENSMUSG00000072688	Gm10399	0.000109989	-4.71237	8.3021e-13	0.00423333	4.71237	8.3021e-13
ENSMUSG00000112023	Lilr4b	0.000824919	-4.70853	1.9227e-32	0.0229152	4.70853	1.9227e-32
ENSMUSG00000114708	Gm30177	0.000219978	-4.70622	1.70958e-18	0.00708623	4.70622	1.70958e-18
ENSMUSG00000045328	Cenpe	0.00357465	-4.70398	1.16285e-49	0.0945138	4.70398	1.16285e-49
ENSMUSG00000086447	Gm13522	5.49946e-05	-4.69694	5.55515e-09	0.00276087	4.69694	5.55515e-09
ENSMUSG00000027715	Ccna2	0.00131987	-4.69135	1.12705e-37	0.0354312	4.69135	1.12705e-37
ENSMUSG00000019256	Ahr	0.00764424	-4.6809	2.34555e-65	0.197402	4.6809	2.34555e-65
ENSMUSG00000115969	AC119264.1	0.00214479	-4.67348	1.86552e-50	0.0560457	4.67348	1.86552e-50
ENSMUSG00000072294	Klf12	0.000384962	-4.67348	3.54666e-25	0.0111355	4.67348	3.54666e-25
ENSMUSG00000027646	Src	0.000549946	-4.66702	4.31932e-28	0.0152768	4.66702	4.31932e-28
ENSMUSG00000021200	Asb2	0.00417959	-4.66578	9.62252e-59	0.107398	4.66578	9.62252e-59
ENSMUSG00000042377	Fam83g	0.000274973	-4.66558	2.27914e-18	0.00828261	4.66558	2.27914e-18
ENSMUSG00000031202	Rab39b	0.000879913	-4.66091	5.61593e-38	0.0235594	4.66091	5.61593e-38
ENSMUSG00000040204	Pclaf	0.00654435	-4.65683	7.74291e-53	0.166388	4.65683	7.74291e-53
ENSMUSG00000023243	Kcnk5	0.00214479	-4.65683	2.90777e-51	0.0554015	4.65683	2.90777e-51
ENSMUSG00000056553	Ptprn2	0	-4.64964	2.42473e-05	0.00128841	4.64964	2.42473e-05
ENSMUSG00000034883	Lrr1	0.000164984	-4.64964	1.17993e-15	0.00542971	4.64964	1.17993e-15
ENSMUSG00000057967	Fgf18	0	-4.64964	2.42473e-05	0.00128841	4.64964	2.42473e-05
ENSMUSG00000047562	Mmp10	0	-4.64964	2.42473e-05	0.00128841	4.64964	2.42473e-05
ENSMUSG00000096525	Gm2663	0.000164984	-4.64964	7.86824e-06	0.00542971	4.64964	7.86824e-06
ENSMUSG00000028175	Depdc1a	0.000384962	-4.64964	1.85736e-23	0.0109515	4.64964	1.85736e-23
ENSMUSG00000052415	Tchh	0	-4.64964	0.000283351	0.00128841	4.64964	0.000283351
ENSMUSG00000044647	Csrnp3	5.49946e-05	-4.64964	8.40371e-08	0.00266884	4.64964	8.40371e-08
ENSMUSG00000034855	Cxcl10	0.00439957	-4.64011	7.27684e-49	0.110987	4.64011	7.27684e-49
ENSMUSG00000026683	Nuf2	0.000494951	-4.63999	2.01909e-28	0.0136203	4.63999	2.01909e-28
ENSMUSG00000030854	Ptpn5	0.000329967	-4.63583	1.81869e-20	0.00947899	4.63583	1.81869e-20
ENSMUSG00000009628	Tex15	0.00120988	-4.62858	4.46928e-38	0.0311978	4.62858	4.46928e-38
ENSMUSG00000038152	5033430I15Rik	0.00280472	-4.62539	6.01382e-55	0.0704942	4.62539	6.01382e-55
ENSMUSG00000017740	Slc12a5	0.000164984	-4.62539	9.00796e-15	0.00533768	4.62539	9.00796e-15
ENSMUSG00000026011	Ctla4	0.040916	-4.61884	2.19758e-75	1.00661	4.61884	2.19758e-75
ENSMUSG00000036777	Anln	0.000329967	-4.60782	6.16298e-19	0.00929493	4.60782	6.16298e-19
ENSMUSG00000035067	Xkr6	0.00236477	-4.59165	2.77122e-51	0.0582544	4.59165	2.77122e-51
ENSMUSG00000026883	Dab2ip	0.000549946	-4.5871	5.71995e-28	0.0144486	4.5871	5.71995e-28
ENSMUSG00000034275	Igsf9b	0.00159484	-4.58069	6.51889e-44	0.0393884	4.58069	6.51889e-44
ENSMUSG00000020897	Aurkb	0.000714929	-4.57925	1.72043e-24	0.0183138	4.57925	1.72043e-24
ENSMUSG00000063142	Kcnma1	0.000274973	-4.56717	3.6066e-16	0.00773044	4.56717	3.6066e-16
ENSMUSG00000032374	Plod2	0.000549946	-4.55944	4.87491e-28	0.0141725	4.55944	4.87491e-28
ENSMUSG00000021209	Ppp4r4	0	-4.5501	5.40503e-05	0.00119638	4.5501	5.40503e-05
ENSMUSG00000097604	Gm17322	0	-4.5501	5.40503e-05	0.00119638	4.5501	5.40503e-05
ENSMUSG00000032105	Pdzd3	0	-4.5501	0.000314787	0.00119638	4.5501	0.000314787
ENSMUSG00000020135	Apc2	0	-4.5501	5.40503e-05	0.00119638	4.5501	5.40503e-05
ENSMUSG00000097338	Gm2464	5.49946e-05	-4.5501	2.06044e-07	0.00248478	4.5501	2.06044e-07
ENSMUSG00000054453	Sytl5	0	-4.5501	5.40503e-05	0.00119638	4.5501	5.40503e-05
ENSMUSG00000027318	Adam33	5.49946e-05	-4.5501	1.00314e-06	0.00248478	4.5501	1.00314e-06
ENSMUSG00000043629	1700019D03Rik	0.0091291	-4.54516	5.62251e-65	0.214336	4.54516	5.62251e-65
ENSMUSG00000059325	Hopx	0.00544446	-4.53248	9.26757e-58	0.127184	4.53248	9.26757e-58
ENSMUSG00000032220	Myo1e	0.00670934	-4.529	2.66649e-63	0.156081	4.529	2.66649e-63
ENSMUSG00000052609	Plekhg3	0.00060494	-4.52411	1.33241e-26	0.0150928	4.52411	1.33241e-26
ENSMUSG00000032369	Plscr1	0.00714929	-4.5231	1.99564e-62	0.16556	4.5231	1.99564e-62
ENSMUSG00000022793	B4galt4	0.000879913	-4.51947	1.61158e-34	0.0213507	4.51947	1.61158e-34
ENSMUSG00000026069	Il1rl1	0.00109989	-4.51534	9.1023e-29	0.0263203	4.51534	9.1023e-29
ENSMUSG00000041481	Serpina3g	0.00901911	-4.51341	1.68668e-60	0.207157	4.51341	1.68668e-60
ENSMUSG00000025997	Ikzf2	0.126323	-4.50755	6.21091e-75	2.87462	4.50755	6.21091e-75
ENSMUSG00000066894	Vsig10	0.0019798	-4.49619	1.19556e-46	0.0458304	4.49619	1.19556e-46
ENSMUSG00000114483	Gm49144	0.000769924	-4.48691	3.29643e-30	0.0184058	4.48691	3.29643e-30
ENSMUSG00000009248	Ascl2	0.0020348	-4.4835	1.80837e-41	0.0466587	4.4835	1.80837e-41
ENSMUSG00000039153	Runx2	0.00819419	-4.47682	1.8491e-63	0.183598	4.47682	1.8491e-63
ENSMUSG00000056749	Nfil3	0.00263974	-4.47676	9.54046e-50	0.0599109	4.47676	9.54046e-50
ENSMUSG00000034487	Kdelc2	0.00120988	-4.45759	1.3922e-38	0.0277007	4.45759	1.3922e-38
ENSMUSG00000043079	Synpo	0.00181482	-4.45618	1.19257e-44	0.0409529	4.45618	1.19257e-44
ENSMUSG00000034201	Gas2l1	0.000549946	-4.45324	6.90284e-27	0.0131601	4.45324	6.90284e-27
ENSMUSG00000114348	Gm41031	5.49946e-05	-4.44319	5.49118e-08	0.00230073	4.44319	5.49118e-08
ENSMUSG00000025804	Ccr1	0	-4.44319	0.000121408	0.00110435	4.44319	0.000121408
ENSMUSG00000035274	Tpbg	0	-4.44319	0.000121408	0.00110435	4.44319	0.000121408
ENSMUSG00000053219	Raet1e	0	-4.44319	0.000121408	0.00110435	4.44319	0.000121408
ENSMUSG00000108436	Gm44851	0	-4.44319	0.000121408	0.00110435	4.44319	0.000121408
ENSMUSG00000029373	Pf4	0	-4.44319	0.0716651	0.00110435	4.44319	0.0716651
ENSMUSG00000039315	Clnk	0	-4.44319	0.000281876	0.00110435	4.44319	0.000281876
ENSMUSG00000028836	Slc30a2	0	-4.44319	0.000121408	0.00110435	4.44319	0.000121408
ENSMUSG00000102941	Gm37552	0	-4.44319	0.000121408	0.00110435	4.44319	0.000121408
ENSMUSG00000015599	Ttbk1	0.000384962	-4.42925	2.22933e-20	0.00938696	4.42925	2.22933e-20
ENSMUSG00000041729	Coro2b	0.000274973	-4.42457	2.12826e-13	0.0069942	4.42457	2.12826e-13
ENSMUSG00000020027	Socs2	0.0111089	-4.42282	4.25435e-62	0.239367	4.42282	4.25435e-62
ENSMUSG00000036587	Fut7	0.000769924	-4.42082	6.002e-29	0.0175775	4.42082	6.002e-29
ENSMUSG00000038517	Tbkbp1	0.000384962	-4.41517	5.02257e-21	0.00929493	4.41517	5.02257e-21
ENSMUSG00000070390	Nlrp1b	0.000109989	-4.40571	1.59219e-10	0.00340507	4.40571	1.59219e-10
ENSMUSG00000058260	Serpina9	0.00236477	-4.40485	3.34934e-45	0.0511681	4.40485	3.34934e-45
ENSMUSG00000048327	Ckap2l	0.00126488	-4.40096	1.01898e-35	0.0277928	4.40096	1.01898e-35
ENSMUSG00000074121	Ntf5	0.000274973	-4.3866	8.0151e-16	0.00681015	4.3866	8.0151e-16
ENSMUSG00000026573	Xcl1	0.000934908	-4.3866	1.35773e-21	0.0206145	4.3866	1.35773e-21
ENSMUSG00000024907	Gal	5.49946e-05	-4.3866	0.0020302	0.0022087	4.3866	0.0020302
ENSMUSG00000040998	Npnt	5.49946e-05	-4.3866	1.12252e-07	0.0022087	4.3866	1.12252e-07
ENSMUSG00000100170	Gm28942	5.49946e-05	-4.3866	1.12252e-07	0.0022087	4.3866	1.12252e-07
ENSMUSG00000001020	S100a4	0.060769	-4.37644	4.58855e-67	1.26328	4.37644	4.58855e-67
ENSMUSG00000011171	Vipr2	0.000219978	-4.37501	2.73489e-15	0.00561377	4.37501	2.73489e-15
ENSMUSG00000046352	Gjb2	0.000219978	-4.37501	2.73489e-15	0.00561377	4.37501	2.73489e-15
ENSMUSG00000074570	Cass4	0.000824919	-4.3721	1.27271e-30	0.0181297	4.3721	1.27271e-30
ENSMUSG00000074813	Gm14005	0.00445456	-4.3639	5.51822e-55	0.0927652	4.3639	5.51822e-55
ENSMUSG00000044165	Bcl2l15	0.000824919	-4.35746	2.00249e-30	0.0179457	4.35746	2.00249e-30
ENSMUSG00000015222	Map2	0.000164984	-4.35746	2.18849e-08	0.00441739	4.35746	2.18849e-08
ENSMUSG00000026285	Pdcd1	0.0147385	-4.33928	1.21904e-63	0.29937	4.33928	1.21904e-63
ENSMUSG00000066026	Dhrs3	0.00494951	-4.33298	1.97099e-54	0.100772	4.33298	1.97099e-54
ENSMUSG00000031438	Rnf128	0.00126488	-4.33271	2.60943e-35	0.0265044	4.33271	2.60943e-35
ENSMUSG00000024897	Apba1	0	-4.32771	0.00056033	0.00101232	4.32771	0.00056033
ENSMUSG00000019489	Cd70	0	-4.32771	0.000275274	0.00101232	4.32771	0.000275274
ENSMUSG00000089849	Runx2os2	0	-4.32771	0.000275274	0.00101232	4.32771	0.000275274
ENSMUSG00000024176	Sox8	0	-4.32771	0.000275274	0.00101232	4.32771	0.000275274
ENSMUSG00000051146	Camk2n2	0.000109989	-4.32771	7.74263e-06	0.00322102	4.32771	7.74263e-06
ENSMUSG00000069267	Hist1h3b	0	-4.32771	0.000275274	0.00101232	4.32771	0.000275274
ENSMUSG00000029762	Akr1b8	5.49946e-05	-4.32771	1.71911e-06	0.00211667	4.32771	1.71911e-06
ENSMUSG00000043614	Vps37d	0	-4.32771	0.000275274	0.00101232	4.32771	0.000275274
ENSMUSG00000041556	Fbxo2	0	-4.32771	0.000275274	0.00101232	4.32771	0.000275274
ENSMUSG00000028364	Tnc	0	-4.32771	0.000275274	0.00101232	4.32771	0.000275274
ENSMUSG00000073010	Gm5127	0	-4.32771	0.000522171	0.00101232	4.32771	0.000522171
ENSMUSG00000027435	Cd93	0	-4.32771	0.000367009	0.00101232	4.32771	0.000367009
ENSMUSG00000054074	Skida1	0	-4.32771	0.00749308	0.00101232	4.32771	0.00749308
ENSMUSG00000037628	Cdkn3	0.00159484	-4.31967	1.23896e-35	0.0328544	4.31967	1.23896e-35
ENSMUSG00000085786	Gm15987	0.000494951	-4.31564	2.20722e-21	0.0108594	4.31564	2.20722e-21
ENSMUSG00000028718	Stil	0.000329967	-4.31043	1.71586e-18	0.00754638	4.31043	1.71586e-18
ENSMUSG00000036499	Eea1	0.0592291	-4.30217	1.49061e-68	1.1695	4.30217	1.49061e-68
ENSMUSG00000005947	Itgae	0.00175983	-4.30198	5.16544e-35	0.0357073	4.30198	5.16544e-35
ENSMUSG00000034957	Cebpa	0.0010449	-4.29733	2.158e-30	0.0215348	4.29733	2.158e-30
ENSMUSG00000026478	Lamc1	0.00230977	-4.29662	4.60805e-44	0.0463826	4.29662	4.60805e-44
ENSMUSG00000097519	4930558J18Rik	0.000109989	-4.28707	8.28282e-10	0.00312899	4.28707	8.28282e-10
ENSMUSG00000025810	Nrp1	0.0320068	-4.27713	8.72254e-66	0.621564	4.27713	8.72254e-66
ENSMUSG00000032377	Plscr4	0.000439957	-4.27326	2.28946e-18	0.00947899	4.27326	2.28946e-18
ENSMUSG00000001025	S100a6	0.159704	-4.2678	1.78588e-66	3.07754	4.2678	1.78588e-66
ENSMUSG00000026836	Acvr1	0.000164984	-4.26631	8.92662e-12	0.00414131	4.26631	8.92662e-12
ENSMUSG00000047013	Fbxo41	5.49946e-05	-4.26631	5.96657e-07	0.00202464	4.26631	5.96657e-07
ENSMUSG00000090942	F830016B08Rik	0.00379463	-4.24827	6.20283e-45	0.073071	4.24827	6.20283e-45
ENSMUSG00000090643	Gm3453	0.000109989	-4.24525	1.43231e-07	0.00303696	4.24525	1.43231e-07
ENSMUSG00000030103	Bhlhe40	0.010504	-4.23326	1.03239e-56	0.198507	4.23326	1.03239e-56
ENSMUSG00000043110	Lrrn4	0.000219978	-4.22817	4.95783e-13	0.0050616	4.22817	4.95783e-13
ENSMUSG00000025574	Tk1	0.00175983	-4.22583	4.69155e-40	0.0338667	4.22583	4.69155e-40
ENSMUSG00000032802	Srxn1	0.000879913	-4.22514	1.6881e-28	0.0173935	4.22514	1.6881e-28
ENSMUSG00000032547	Ryk	0.00115489	-4.21405	1.07407e-32	0.022363	4.21405	1.07407e-32
ENSMUSG00000050232	Cxcr3	0.0394861	-4.20473	8.1853e-65	0.729054	4.20473	8.1853e-65
ENSMUSG00000024034	Tmprss3	0	-4.20218	0.00162807	0.00092029	4.20218	0.00162807
ENSMUSG00000054944	5330416C01Rik	0.000109989	-4.20218	4.20866e-08	0.00294493	4.20218	4.20866e-08
ENSMUSG00000114329	Gm30489	0	-4.20218	0.000620183	0.00092029	4.20218	0.000620183
ENSMUSG00000036110	Slc17a2	0	-4.20218	0.000623671	0.00092029	4.20218	0.000623671
ENSMUSG00000031760	Mt3	0	-4.20218	0.000620183	0.00092029	4.20218	0.000620183
ENSMUSG00000045555	Mettl24	0	-4.20218	0.000620183	0.00092029	4.20218	0.000620183
ENSMUSG00000019997	Ctgf	0	-4.20218	0.000745807	0.00092029	4.20218	0.000745807
ENSMUSG00000062542	Syt9	0	-4.20218	0.00212211	0.00092029	4.20218	0.00212211
ENSMUSG00000036062	Phf24	0	-4.20218	0.000620183	0.00092029	4.20218	0.000620183
ENSMUSG00000094595	Fsbp	0	-4.20218	0.000620183	0.00092029	4.20218	0.000620183
ENSMUSG00000078161	Erich3	5.49946e-05	-4.20218	4.13375e-05	0.00193261	4.20218	4.13375e-05
ENSMUSG00000042784	Muc1	0.000164984	-4.20218	1.71741e-11	0.00395725	4.20218	1.71741e-11
ENSMUSG00000015852	Fcrls	0	-4.20218	0.000620183	0.00092029	4.20218	0.000620183
ENSMUSG00000007805	Twist2	0	-4.20218	0.000620183	0.00092029	4.20218	0.000620183
ENSMUSG00000029153	Ociad2	0.00263974	-4.19681	4.76401e-43	0.0493275	4.19681	4.76401e-43
ENSMUSG00000022015	Tnfsf11	0.0110539	-4.18651	1.73639e-58	0.202188	4.18651	1.73639e-58
ENSMUSG00000002055	Spag5	0.000384962	-4.18569	1.35466e-18	0.00791449	4.18569	1.35466e-18
ENSMUSG00000025314	Ptprj	0.00258474	-4.18569	2.86061e-43	0.0479471	4.18569	2.86061e-43
ENSMUSG00000002835	Chaf1a	0.00153985	-4.17939	4.2072e-37	0.0288051	4.17939	4.2072e-37
ENSMUSG00000020439	Smtn	0.00181482	-4.17492	6.09606e-29	0.0336826	4.17492	6.09606e-29
ENSMUSG00000024846	Cst6	0.000329967	-4.16421	9.31467e-17	0.00681015	4.16421	9.31467e-17
ENSMUSG00000020649	Rrm2	0.00450955	-4.1605	5.53578e-41	0.0815377	4.1605	5.53578e-41
ENSMUSG00000037725	Ckap2	0.00131987	-4.15959	3.18759e-31	0.0244797	4.15959	3.18759e-31
ENSMUSG00000024424	Ttc39c	0.00698431	-4.15954	2.99993e-54	0.125712	4.15954	2.99993e-54
ENSMUSG00000042385	Gzmk	0.00390461	-4.15778	4.37738e-42	0.0705862	4.15778	4.37738e-42
ENSMUSG00000050157	Gm867	0.000109989	-4.15778	6.26974e-09	0.0028529	4.15778	6.26974e-09
ENSMUSG00000006651	Aplp1	0.00269473	-4.15688	2.15197e-43	0.0489594	4.15688	2.15197e-43
ENSMUSG00000041907	Gpr45	0.00285972	-4.15438	8.24952e-44	0.0518123	4.15438	8.24952e-44
ENSMUSG00000046410	Kcnk6	0.000824919	-4.15214	5.04798e-24	0.0155529	4.15214	5.04798e-24
ENSMUSG00000019817	Plagl1	0.000659935	-4.15083	3.88534e-22	0.012608	4.15083	3.88534e-22
ENSMUSG00000002900	Lamb1	0.000219978	-4.14874	6.52582e-12	0.00478551	4.14874	6.52582e-12
ENSMUSG00000020493	Prr11	0.000439957	-4.14268	1.65343e-19	0.00865073	4.14268	1.65343e-19
ENSMUSG00000022665	Ccdc80	5.49946e-05	-4.13506	2.15054e-06	0.00184058	4.13506	2.15054e-06
ENSMUSG00000034777	Vax2	5.49946e-05	-4.13506	1.21268e-05	0.00184058	4.13506	1.21268e-05
ENSMUSG00000023045	Soat2	0.000549946	-4.1288	3.15392e-20	0.0104913	4.1288	3.15392e-20
ENSMUSG00000022900	Ildr1	0.000824919	-4.12645	3.76989e-25	0.0152768	4.12645	3.76989e-25
ENSMUSG00000022021	Diaph3	0.00247476	-4.12607	4.05852e-41	0.0440819	4.12607	4.05852e-41
ENSMUSG00000100354	Gm29113	0.00126488	-4.12357	7.47377e-33	0.0229152	4.12357	7.47377e-33
ENSMUSG00000038725	Pkhd1l1	0.000494951	-4.12126	1.48585e-19	0.00947899	4.12126	1.48585e-19
ENSMUSG00000002104	Rapsn	0.00164984	-4.11947	6.9823e-37	0.0295413	4.11947	6.9823e-37
ENSMUSG00000054850	Smim10l2a	0.00137486	-4.11912	1.09628e-32	0.0247558	4.11912	1.09628e-32
ENSMUSG00000001444	Tbx21	0.00434457	-4.11256	1.246e-47	0.076016	4.11256	1.246e-47
ENSMUSG00000024827	Gldc	0.000109989	-4.11198	2.09837e-07	0.00276087	4.11198	2.09837e-07
ENSMUSG00000039232	Stx11	0.00885413	-4.11198	6.01382e-55	0.153965	4.11198	6.01382e-55
ENSMUSG00000030257	Srgap3	0.00115489	-4.10986	5.20227e-28	0.0207986	4.10986	5.20227e-28
ENSMUSG00000051747	Ttn	0.00296971	-4.10604	3.43599e-37	0.0519964	4.10604	3.43599e-37
ENSMUSG00000024812	Tjp2	0.00472953	-4.09746	3.48873e-49	0.0818138	4.09746	3.48873e-49
ENSMUSG00000091472	Gm3739	0.000219978	-4.09324	7.36694e-12	0.00460145	4.09324	7.36694e-12
ENSMUSG00000037759	Ptger2	0.00560945	-4.09104	1.25923e-49	0.0964464	4.09104	1.25923e-49
ENSMUSG00000027306	Nusap1	0.0020348	-4.09101	2.93597e-31	0.0355232	4.09101	2.93597e-31
ENSMUSG00000113987	4930453C13Rik	0.000549946	-4.09067	2.62453e-19	0.0102152	4.09067	2.62453e-19
ENSMUSG00000004612	Nkg7	0.0342066	-4.08056	1.2849e-56	0.579599	4.08056	1.2849e-56
ENSMUSG00000022661	Cd200	0.0411359	-4.07733	6.95664e-61	0.695279	4.07733	6.95664e-61
ENSMUSG00000068227	Il2rb	0.070448	-4.07454	7.21539e-63	1.18782	4.07454	7.21539e-63
ENSMUSG00000031497	Tnfsf13b	0.00175983	-4.07339	4.30211e-35	0.0304616	4.07339	4.30211e-35
ENSMUSG00000012443	Kif11	0.00225478	-4.06811	1.03122e-37	0.0386522	4.06811	1.03122e-37
ENSMUSG00000024935	Slc1a1	0	-4.06467	0.00140675	0.000828261	4.06467	0.00140675
ENSMUSG00000086312	Gm15336	0	-4.06467	0.00516396	0.000828261	4.06467	0.00516396
ENSMUSG00000038805	Six3	0	-4.06467	0.00202192	0.000828261	4.06467	0.00202192
ENSMUSG00000052485	Tmem171	0	-4.06467	0.00140675	0.000828261	4.06467	0.00140675
ENSMUSG00000086050	Gm16045	0.000109989	-4.06467	2.4207e-08	0.00266884	4.06467	2.4207e-08
ENSMUSG00000035413	Tmem98	0	-4.06467	0.00140675	0.000828261	4.06467	0.00140675
ENSMUSG00000034115	Scn11a	0	-4.06467	0.00140675	0.000828261	4.06467	0.00140675
ENSMUSG00000032816	Igdcc4	0.000164984	-4.06467	6.21713e-10	0.00358913	4.06467	6.21713e-10
ENSMUSG00000066705	Fxyd6	5.49946e-05	-4.06467	4.47014e-06	0.00174855	4.06467	4.47014e-06
ENSMUSG00000094929	Gm3526	0	-4.06467	0.00171032	0.000828261	4.06467	0.00171032
ENSMUSG00000001663	Gstt1	0	-4.06467	0.00140675	0.000828261	4.06467	0.00140675
ENSMUSG00000100029	D7Ertd128e	0	-4.06467	0.00140675	0.000828261	4.06467	0.00140675
ENSMUSG00000030173	Klra5	0	-4.06467	0.174867	0.000828261	4.06467	0.174867
ENSMUSG00000000182	Fgf23	0	-4.06467	0.00152104	0.000828261	4.06467	0.00152104
ENSMUSG00000094808	1810009J06Rik	0	-4.06467	0.0311451	0.000828261	4.06467	0.0311451
ENSMUSG00000029716	Tfr2	0	-4.06467	0.00140675	0.000828261	4.06467	0.00140675
ENSMUSG00000106466	Gm40348	0	-4.06467	0.00458208	0.000828261	4.06467	0.00458208
ENSMUSG00000063873	Slc24a3	0.000109989	-4.06467	2.4207e-08	0.00266884	4.06467	2.4207e-08
ENSMUSG00000086353	Gm13481	5.49946e-05	-4.06467	4.47014e-06	0.00174855	4.06467	4.47014e-06
ENSMUSG00000100830	Gm28441	0	-4.06467	0.00745371	0.000828261	4.06467	0.00745371
ENSMUSG00000026417	Pigr	0	-4.06467	0.00532817	0.000828261	4.06467	0.00532817
ENSMUSG00000041390	Mdfic	0.0241426	-4.05975	1.75195e-59	0.403455	4.05975	1.75195e-59
ENSMUSG00000040997	Abhd4	0.00324468	-4.0526	4.42441e-43	0.0546652	4.0526	4.42441e-43
ENSMUSG00000021876	Rnase4	0.0091291	-4.05253	1.56423e-53	0.152308	4.05253	1.56423e-53
ENSMUSG00000061825	Ces2c	0.00324468	-4.04774	1.96247e-42	0.0544812	4.04774	1.96247e-42
ENSMUSG00000029084	Cd38	0.00395961	-4.02256	3.22676e-44	0.0651565	4.02256	3.22676e-44
ENSMUSG00000002565	Scin	0.000109989	-4.01576	2.2307e-07	0.00257681	4.01576	2.2307e-07
ENSMUSG00000021314	Amph	0.000109989	-4.01576	4.81218e-08	0.00257681	4.01576	4.81218e-08
ENSMUSG00000020014	Cfap54	0.000109989	-4.01576	4.81218e-08	0.00257681	4.01576	4.81218e-08
ENSMUSG00000022676	Snai2	0.000219978	-4.00578	4.13362e-09	0.00432536	4.00578	4.13362e-09
ENSMUSG00000047344	Lancl3	0.00164984	-4.00287	2.88174e-33	0.0272406	4.00287	2.88174e-33
ENSMUSG00000042751	Nmnat2	0.00060494	-3.99067	4.2116e-21	0.0103993	3.99067	4.2116e-21
ENSMUSG00000007867	Ift43	0.000769924	-3.9856	5.64695e-24	0.0129761	3.9856	5.64695e-24
ENSMUSG00000034573	Ptpn13	0.0166084	-3.98389	7.54444e-56	0.263571	3.98389	7.54444e-56
ENSMUSG00000051339	2900026A02Rik	0.000659935	-3.97304	2.39624e-20	0.0111355	3.97304	2.39624e-20
ENSMUSG00000024842	Cabp4	0.000274973	-3.96514	4.58791e-13	0.0050616	3.96514	4.58791e-13
ENSMUSG00000112765	9430078K24Rik	0.000109989	-3.96514	9.45831e-08	0.00248478	3.96514	9.45831e-08
ENSMUSG00000035681	Kcnc2	0.000439957	-3.96514	1.59323e-14	0.00763841	3.96514	1.59323e-14
ENSMUSG00000048031	Fcrl5	0.000109989	-3.96514	9.45831e-08	0.00248478	3.96514	9.45831e-08
ENSMUSG00000020175	Rab36	0.000219978	-3.94438	2.94335e-11	0.00414131	3.94438	2.94335e-11
ENSMUSG00000073755	5730409E04Rik	0.00131987	-3.94438	5.82031e-30	0.0210746	3.94438	5.82031e-30
ENSMUSG00000074476	Spc24	0.00285972	-3.93964	1.37518e-37	0.0446341	3.93964	1.37518e-37
ENSMUSG00000068566	Myadm	0.000714929	-3.93539	7.53048e-20	0.0116877	3.93539	7.53048e-20
ENSMUSG00000029822	Osbpl3	0.00791922	-3.92259	2.48346e-49	0.120834	3.92259	2.48346e-49
ENSMUSG00000114279	Hist1h2bm	0.00109989	-3.92028	2.82535e-16	0.0173935	3.92028	2.82535e-16
ENSMUSG00000048416	Mlf1	0.00109989	-3.92028	1.11017e-26	0.0173935	3.92028	1.11017e-26
ENSMUSG00000095325	Zfp870	0.000989902	-3.91267	1.29907e-24	0.0156449	3.91267	1.29907e-24
ENSMUSG00000047904	Sstr2	0	-3.91267	0.0154824	0.000736232	3.91267	0.0154824
ENSMUSG00000097147	Gm26780	0	-3.91267	0.00317767	0.000736232	3.91267	0.00317767
ENSMUSG00000021803	Cdhr1	0	-3.91267	0.00317767	0.000736232	3.91267	0.00317767
ENSMUSG00000110697	Gm31718	0.000439957	-3.91267	1.22935e-16	0.00736232	3.91267	1.22935e-16
ENSMUSG00000020083	Fam241b	0.00126488	-3.91267	1.65286e-27	0.0197862	3.91267	1.65286e-27
ENSMUSG00000097378	B230208H11Rik	0.000109989	-3.91267	2.50967e-07	0.00239275	3.91267	2.50967e-07
ENSMUSG00000048330	Ric3	0.000164984	-3.91267	7.67391e-07	0.00322102	3.91267	7.67391e-07
ENSMUSG00000079598	Clec2l	0.000109989	-3.91267	1.87722e-07	0.00239275	3.91267	1.87722e-07
ENSMUSG00000106357	Gm8013	0.000164984	-3.91267	2.68244e-09	0.00322102	3.91267	2.68244e-09
ENSMUSG00000029370	Rassf6	0	-3.91267	0.00317767	0.000736232	3.91267	0.00317767
ENSMUSG00000085177	Gm11209	0	-3.91267	0.00317767	0.000736232	3.91267	0.00317767
ENSMUSG00000086968	4933431E20Rik	5.49946e-05	-3.91267	0.000103327	0.00156449	3.91267	0.000103327
ENSMUSG00000075302	Erich2	0	-3.91267	0.00317767	0.000736232	3.91267	0.00317767
ENSMUSG00000020656	Grhl1	0.00313469	-3.89599	7.46117e-40	0.0473949	3.89599	7.46117e-40
ENSMUSG00000044629	Cnrip1	0.00571943	-3.89578	1.77611e-45	0.0858631	3.89578	1.77611e-45
ENSMUSG00000031286	Glt28d2	0.000329967	-3.88959	9.1011e-12	0.00561377	3.88959	9.1011e-12
ENSMUSG00000027316	Gfra4	0.000329967	-3.88959	3.2082e-11	0.00561377	3.88959	3.2082e-11
ENSMUSG00000040883	Tmem205	0.00137486	-3.8878	2.13021e-27	0.0210746	3.8878	2.13021e-27
ENSMUSG00000001247	Lsr	0.000989902	-3.87852	1.8607e-25	0.0152768	3.87852	1.8607e-25
ENSMUSG00000026950	Neb	0.0162784	-3.87826	1.58565e-50	0.240104	3.87826	1.58565e-50
ENSMUSG00000016498	Pdcd1lg2	0.00417959	-3.87684	2.93686e-43	0.0621196	3.87684	2.93686e-43
ENSMUSG00000053310	Nrgn	0.000879913	-3.87445	2.41075e-12	0.0136203	3.87445	2.41075e-12
ENSMUSG00000093979	Gm2237	0.000824919	-3.87203	1.98817e-19	0.012792	3.87203	1.98817e-19
ENSMUSG00000034958	Atcay	0.00258474	-3.87203	6.82304e-37	0.0385602	3.87203	6.82304e-37
ENSMUSG00000004633	Chn2	0.00654435	-3.87065	1.70581e-46	0.0964464	3.87065	1.70581e-46
ENSMUSG00000047907	Tshz2	0.000329967	-3.86613	4.20687e-11	0.00552174	3.86613	4.20687e-11
ENSMUSG00000027456	Sdcbp2	0.00549946	-3.86261	1.18991e-44	0.0807094	3.86261	1.18991e-44
ENSMUSG00000027596	a	0.000109989	-3.85822	1.20535e-06	0.00230073	3.85822	1.20535e-06
ENSMUSG00000034612	Chst11	0.000549946	-3.85317	1.85654e-17	0.00865073	3.85317	1.85654e-17
ENSMUSG00000038070	Cntln	0.0070393	-3.84786	4.91363e-46	0.10206	3.84786	4.91363e-46
ENSMUSG00000068744	Psrc1	0.000769924	-3.84708	1.43841e-20	0.0117797	3.84708	1.43841e-20
ENSMUSG00000035246	Pcyt1b	0.000879913	-3.84511	1.10714e-21	0.0133442	3.84511	1.10714e-21
ENSMUSG00000000791	Il12rb1	0.00373963	-3.83635	4.76084e-41	0.0541131	3.83635	4.76084e-41
ENSMUSG00000022033	Pbk	0.000769924	-3.83586	3.25992e-20	0.0116877	3.83586	3.25992e-20
ENSMUSG00000015094	Npdc1	0.000879913	-3.83519	6.65907e-23	0.0132522	3.83519	6.65907e-23
ENSMUSG00000017499	Cdc6	0.00142986	-3.83335	1.46136e-10	0.0210746	3.83335	1.46136e-10
ENSMUSG00000024727	Trpm6	0.00060494	-3.83021	1.21978e-16	0.00929493	3.83021	1.21978e-16
ENSMUSG00000024697	Gna14	0.000274973	-3.83021	1.12773e-09	0.00460145	3.83021	1.12773e-09
ENSMUSG00000091007	D630036H23Rik	5.49946e-05	-3.83021	4.20186e-05	0.00147246	3.83021	4.20186e-05
ENSMUSG00000046295	Ankle1	0.000274973	-3.83021	7.93227e-12	0.00460145	3.83021	7.93227e-12
ENSMUSG00000051236	Msrb3	5.49946e-05	-3.83021	4.20186e-05	0.00147246	3.83021	4.20186e-05
ENSMUSG00000034818	Celf5	0.000274973	-3.83021	8.00307e-12	0.00460145	3.83021	8.00307e-12
ENSMUSG00000020599	Rgs9	0.000329967	-3.81803	1.54095e-12	0.00533768	3.81803	1.54095e-12
ENSMUSG00000055733	Nap1l3	0.000219978	-3.81314	1.2004e-07	0.00377319	3.81314	1.2004e-07
ENSMUSG00000038151	Prdm1	0.0149035	-3.80757	9.50565e-50	0.209366	3.80757	9.50565e-50
ENSMUSG00000015396	Cd83	0.00522448	-3.80704	2.96842e-39	0.0738073	3.80704	2.96842e-39
ENSMUSG00000043924	Ncmap	0.0060494	-3.80476	2.82333e-43	0.0852189	3.80476	2.82333e-43
ENSMUSG00000001249	Hpn	0.000659935	-3.79719	3.55385e-16	0.0098471	3.79719	3.55385e-16
ENSMUSG00000026068	Il18rap	0.00747926	-3.78937	2.53077e-39	0.104085	3.78937	2.53077e-39
ENSMUSG00000001768	Rin2	0.0010449	-3.78714	3.07511e-22	0.0150928	3.78714	3.07511e-22
ENSMUSG00000045031	Cetn4	0.000659935	-3.78377	3.03332e-19	0.00975507	3.78377	3.03332e-19
ENSMUSG00000028599	Tnfrsf1b	0.0234827	-3.77689	3.63391e-52	0.322562	3.77689	3.63391e-52
ENSMUSG00000042064	Myo3b	0.00142986	-3.77576	5.85187e-27	0.0202464	3.77576	5.85187e-27
ENSMUSG00000032783	Troap	0.000329967	-3.76828	1.27358e-12	0.00515362	3.76828	1.27358e-12
ENSMUSG00000017412	Cacnb4	0.000439957	-3.76265	7.53055e-14	0.00662609	3.76265	7.53055e-14
ENSMUSG00000047992	Fam69c	0	-3.74275	0.00712434	0.000644203	3.74275	0.00712434
ENSMUSG00000043782	Bicdl2	0	-3.74275	0.0090888	0.000644203	3.74275	0.0090888
ENSMUSG00000047641	Krt87	0	-3.74275	0.00712434	0.000644203	3.74275	0.00712434
ENSMUSG00000036298	Slc2a13	0	-3.74275	0.00712434	0.000644203	3.74275	0.00712434
ENSMUSG00000084979	Gm16267	0	-3.74275	0.00712434	0.000644203	3.74275	0.00712434
ENSMUSG00000061991	Hist1h2af	5.49946e-05	-3.74275	8.83263e-05	0.00138044	3.74275	8.83263e-05
ENSMUSG00000101355	Hist1h3h	5.49946e-05	-3.74275	8.83263e-05	0.00138044	3.74275	8.83263e-05
ENSMUSG00000018925	Heatr9	0.000109989	-3.74275	5.51868e-05	0.00211667	3.74275	5.51868e-05
ENSMUSG00000053930	Shisa6	0	-3.74275	0.00712434	0.000644203	3.74275	0.00712434
ENSMUSG00000037977	6430571L13Rik	5.49946e-05	-3.74275	8.83263e-05	0.00138044	3.74275	8.83263e-05
ENSMUSG00000032315	Cyp1a1	0	-3.74275	0.050541	0.000644203	3.74275	0.050541
ENSMUSG00000039542	Ncam1	0	-3.74275	0.00712434	0.000644203	3.74275	0.00712434
ENSMUSG00000091722	Siah3	0	-3.74275	0.0093561	0.000644203	3.74275	0.0093561
ENSMUSG00000079388	2610042L04Rik	0.000109989	-3.74275	3.58502e-06	0.00211667	3.74275	3.58502e-06
ENSMUSG00000047747	Rnf150	0	-3.74275	0.00712434	0.000644203	3.74275	0.00712434
ENSMUSG00000110162	Gm45356	0	-3.74275	0.0219322	0.000644203	3.74275	0.0219322
ENSMUSG00000069601	Ank3	5.49946e-05	-3.74275	0.000155944	0.00138044	3.74275	0.000155944
ENSMUSG00000040488	Ltbp4	0	-3.74275	0.00712434	0.000644203	3.74275	0.00712434
ENSMUSG00000086040	Wipf3	0	-3.74275	0.0465071	0.000644203	3.74275	0.0465071
ENSMUSG00000043388	Tmem130	0	-3.74275	0.0106663	0.000644203	3.74275	0.0106663
ENSMUSG00000029372	Ppbp	0	-3.74275	0.18376	0.000644203	3.74275	0.18376
ENSMUSG00000049410	Zfp683	5.49946e-05	-3.74275	8.83263e-05	0.00138044	3.74275	8.83263e-05
ENSMUSG00000050234	Gja4	0	-3.74275	0.00712434	0.000644203	3.74275	0.00712434
ENSMUSG00000102569	Gm37041	0	-3.74275	0.00887035	0.000644203	3.74275	0.00887035
ENSMUSG00000000794	Kcnn3	0	-3.74275	0.00835321	0.000644203	3.74275	0.00835321
ENSMUSG00000051000	Fam160a1	0.000329967	-3.74275	2.85348e-10	0.0050616	3.74275	2.85348e-10
ENSMUSG00000049999	Ppp1r3d	0	-3.74275	0.00712434	0.000644203	3.74275	0.00712434
ENSMUSG00000052759	Gpr25	0	-3.74275	0.0125997	0.000644203	3.74275	0.0125997
ENSMUSG00000097283	Gm26686	0	-3.74275	0.00712434	0.000644203	3.74275	0.00712434
ENSMUSG00000035683	Melk	0.00164984	-3.73692	2.44018e-28	0.0226391	3.73692	2.44018e-28
ENSMUSG00000099974	Bcl2a1d	0.00896411	-3.73613	1.91947e-46	0.120098	3.73613	1.91947e-46
ENSMUSG00000029516	Cit	0.00192481	-3.73269	1.34106e-28	0.0262283	3.73269	1.34106e-28
ENSMUSG00000044320	1700001O22Rik	0.000274973	-3.71237	7.96801e-11	0.00423333	3.71237	7.96801e-11
ENSMUSG00000066129	Kndc1	0.000219978	-3.70622	2.34755e-08	0.0034971	3.70622	2.34755e-08
ENSMUSG00000075702	Selenom	0.00258474	-3.69694	1.15779e-32	0.0341428	3.69694	1.15779e-32
ENSMUSG00000021375	Kif13a	0.00280472	-3.69336	7.27471e-33	0.0369036	3.69336	7.27471e-33
ENSMUSG00000010660	Plcd1	0.000329967	-3.69028	2.52819e-11	0.00487754	3.69028	2.52819e-11
ENSMUSG00000027297	Ltk	0.000879913	-3.68871	7.10795e-18	0.0119638	3.68871	7.10795e-18
ENSMUSG00000027536	Chmp4c	0.000494951	-3.6876	4.67297e-15	0.0069942	3.6876	4.67297e-15
ENSMUSG00000056737	Capg	0.0377813	-3.68144	2.46052e-51	0.485361	3.68144	2.46052e-51
ENSMUSG00000096975	Gm16386	0.000439957	-3.68135	4.22308e-14	0.00625797	3.68135	4.22308e-14
ENSMUSG00000044453	Ffar1	0.000439957	-3.68135	2.91491e-12	0.00625797	3.68135	2.91491e-12
ENSMUSG00000045095	Magi1	0.000109989	-3.68135	0.000245137	0.00202464	3.68135	0.000245137
ENSMUSG00000046546	Fam43a	0.00236477	-3.67563	2.00167e-29	0.0308297	3.67563	2.00167e-29
ENSMUSG00000004951	Hspb1	0.000219978	-3.66875	3.94807e-07	0.00340507	3.66875	3.94807e-07
ENSMUSG00000025017	Pik3ap1	0.000439957	-3.66028	7.71491e-13	0.00616594	3.66028	7.71491e-13
ENSMUSG00000074923	Pak6	0.00137486	-3.64964	1.04463e-25	0.0178536	3.64964	1.04463e-25
ENSMUSG00000033597	Caskin1	0.000164984	-3.64964	1.30847e-07	0.00266884	3.64964	1.30847e-07
ENSMUSG00000035638	Muc20	5.49946e-05	-3.64964	0.000185005	0.00128841	3.64964	0.000185005
ENSMUSG00000062727	Hist1h2bk	5.49946e-05	-3.64964	0.000185005	0.00128841	3.64964	0.000185005
ENSMUSG00000060240	Cend1	5.49946e-05	-3.64964	0.000185005	0.00128841	3.64964	0.000185005
ENSMUSG00000039005	Tlr4	0.000164984	-3.64964	1.30847e-07	0.00266884	3.64964	1.30847e-07
ENSMUSG00000085087	Gm13528	5.49946e-05	-3.64964	0.000185005	0.00128841	3.64964	0.000185005
ENSMUSG00000029075	Tnfrsf4	0.0847466	-3.64501	2.77122e-51	1.06082	3.64501	2.77122e-51
ENSMUSG00000031530	Dusp4	0.00368464	-3.64113	1.84112e-35	0.0465667	3.64113	1.84112e-35
ENSMUSG00000033538	Casp4	0.0213379	-3.63697	3.87183e-48	0.266056	3.63697	3.87183e-48
ENSMUSG00000058290	Espl1	0.000329967	-3.63583	2.02898e-11	0.00469348	3.63583	2.02898e-11
ENSMUSG00000026475	Rgs16	0.00934908	-3.63551	3.08765e-41	0.116785	3.63551	3.08765e-41
ENSMUSG00000063177	Klk1b27	0.00489452	-3.63244	1.05885e-37	0.0612913	3.63244	1.05885e-37
ENSMUSG00000097457	2310031A07Rik	0.000219978	-3.63027	7.14003e-09	0.00331304	3.63027	7.14003e-09
ENSMUSG00000033083	Tbc1d4	0.190116	-3.62975	6.54685e-52	2.35401	3.62975	6.54685e-52
ENSMUSG00000028885	Smpdl3b	0.000989902	-3.6241	5.91625e-20	0.012792	3.6241	5.91625e-20
ENSMUSG00000020914	Top2a	0.0153985	-3.62373	6.86414e-42	0.190408	3.62373	6.86414e-42
ENSMUSG00000024737	Slc15a3	0.000549946	-3.62316	1.03259e-14	0.00736232	3.62316	1.03259e-14
ENSMUSG00000024791	Cdca5	0.000714929	-3.62189	5.725e-18	0.00938696	3.62189	5.725e-18
ENSMUSG00000116879	AC125141.3	0.000274973	-3.61722	6.49748e-10	0.00395725	3.61722	6.49748e-10
ENSMUSG00000079852	Klra4	0.000109989	-3.61722	0.000157173	0.00193261	3.61722	0.000157173
ENSMUSG00000047557	Lxn	0.00346466	-3.61619	2.35345e-34	0.0430696	3.61619	2.35345e-34
ENSMUSG00000026463	Atp2b4	0.0399261	-3.61387	8.32683e-50	0.48941	3.61387	8.32683e-50
ENSMUSG00000076752	Tcrg-C2	0.00120988	-3.60289	4.83095e-15	0.0152768	3.60289	4.83095e-15
ENSMUSG00000000125	Wnt3	0.00269473	-3.60272	1.53105e-30	0.0333145	3.60272	1.53105e-30
ENSMUSG00000098609	Anxa11os	0.000164984	-3.60073	2.52166e-07	0.00257681	3.60073	2.52166e-07
ENSMUSG00000026009	Icos	0.0845816	-3.59726	1.13802e-50	1.02428	3.59726	1.13802e-50
ENSMUSG00000028873	Cdca8	0.0070943	-3.58766	7.30678e-38	0.0858631	3.58766	7.30678e-38
ENSMUSG00000034891	Sncb	0.000274973	-3.58405	8.25192e-10	0.00386522	3.58405	8.25192e-10
ENSMUSG00000061615	Hist1h2ab	0.000274973	-3.58405	8.25192e-10	0.00386522	3.58405	8.25192e-10
ENSMUSG00000097415	AU020206	0.0924459	-3.58401	2.37972e-50	1.10923	3.58401	2.37972e-50
ENSMUSG00000045903	Npas4	0.000329967	-3.57925	6.21339e-11	0.00450942	3.57925	6.21339e-11
ENSMUSG00000056413	Adap1	0.00280472	-3.57758	2.83095e-30	0.0340507	3.57758	2.83095e-30
ENSMUSG00000057766	Ankrd29	0.00142986	-3.57282	1.72699e-22	0.0175775	3.57282	1.72699e-22
ENSMUSG00000027078	Ube2l6	0.0040146	-3.56396	7.96131e-36	0.0480391	3.56396	7.96131e-36
ENSMUSG00000097418	Mir155hg	0.0138586	-3.56227	2.62788e-42	0.164272	3.56227	2.62788e-42
ENSMUSG00000025809	Itgb1	0.430937	-3.56092	1.695e-50	5.08654	3.56092	1.695e-50
ENSMUSG00000019942	Cdk1	0.00219978	-3.56012	6.002e-29	0.0265044	3.56012	6.002e-29
ENSMUSG00000047534	Mis18bp1	0.00170483	-3.55653	1.23976e-26	0.0206145	3.55653	1.23976e-26
ENSMUSG00000031397	Tktl1	0.0010449	-3.5501	2.31887e-18	0.012792	3.5501	2.31887e-18
ENSMUSG00000097391	Mirg	0	-3.5501	0.0190554	0.000552174	3.5501	0.0190554
ENSMUSG00000021198	Unc79	0	-3.5501	0.0158236	0.000552174	3.5501	0.0158236
ENSMUSG00000085126	Gm12589	0	-3.5501	0.0158236	0.000552174	3.5501	0.0158236
ENSMUSG00000056427	Slit3	0	-3.5501	0.0158236	0.000552174	3.5501	0.0158236
ENSMUSG00000020407	Upp1	0	-3.5501	0.044969	0.000552174	3.5501	0.044969
ENSMUSG00000020473	Aebp1	0.000274973	-3.5501	1.31112e-07	0.00377319	3.5501	1.31112e-07
ENSMUSG00000054391	4930517O19Rik	0	-3.5501	0.0158236	0.000552174	3.5501	0.0158236
ENSMUSG00000096039	D830030K20Rik	5.49946e-05	-3.5501	0.000388287	0.00119638	3.5501	0.000388287
ENSMUSG00000110682	A530010L16Rik	0.000164984	-3.5501	4.91124e-07	0.00248478	3.5501	4.91124e-07
ENSMUSG00000034112	Atp2c2	0	-3.5501	0.0158236	0.000552174	3.5501	0.0158236
ENSMUSG00000014786	Slc9a5	5.49946e-05	-3.5501	0.000388287	0.00119638	3.5501	0.000388287
ENSMUSG00000031486	Adgra2	0	-3.5501	0.016912	0.000552174	3.5501	0.016912
ENSMUSG00000112854	Gm38403	0	-3.5501	0.0194962	0.000552174	3.5501	0.0194962
ENSMUSG00000111994	A330049N07Rik	0	-3.5501	0.0183477	0.000552174	3.5501	0.0183477
ENSMUSG00000062593	Gm49339	0	-3.5501	0.0158236	0.000552174	3.5501	0.0158236
ENSMUSG00000033847	Pla2g4c	0.000109989	-3.5501	0.000623253	0.00184058	3.5501	0.000623253
ENSMUSG00000087541	Hopxos	0	-3.5501	0.0158236	0.000552174	3.5501	0.0158236
ENSMUSG00000043085	Tmem82	0	-3.5501	0.0165539	0.000552174	3.5501	0.0165539
ENSMUSG00000037139	Myom3	0	-3.5501	0.0158236	0.000552174	3.5501	0.0158236
ENSMUSG00000028862	Map3k6	0	-3.5501	0.0158236	0.000552174	3.5501	0.0158236
ENSMUSG00000028217	Cdh17	0	-3.5501	0.017765	0.000552174	3.5501	0.017765
ENSMUSG00000049176	Frmpd4	0	-3.5501	0.0158236	0.000552174	3.5501	0.0158236
ENSMUSG00000060445	Sycp2	0	-3.5501	0.024426	0.000552174	3.5501	0.024426
ENSMUSG00000034226	Rhov	5.49946e-05	-3.5501	0.0332193	0.00119638	3.5501	0.0332193
ENSMUSG00000075027	4631405J19Rik	5.49946e-05	-3.5501	0.000388287	0.00119638	3.5501	0.000388287
ENSMUSG00000100426	Gm4208	0	-3.5501	0.0703094	0.000552174	3.5501	0.0703094
ENSMUSG00000027326	Knl1	0.00324468	-3.53282	5.78004e-29	0.0381	3.53282	5.78004e-29
ENSMUSG00000038943	Prc1	0.0070393	-3.5308	2.52621e-36	0.0819058	3.5308	2.52621e-36
ENSMUSG00000038390	Gpr162	0.000439957	-3.52702	6.42636e-11	0.00561377	3.52702	6.42636e-11
ENSMUSG00000038179	Slamf7	0.00593941	-3.52146	6.85459e-36	0.0687457	3.52146	6.85459e-36
ENSMUSG00000030410	Dmwd	0.000219978	-3.50828	4.58792e-08	0.00303696	3.50828	4.58792e-08
ENSMUSG00000079853	Klra1	0.000439957	-3.50356	3.47008e-06	0.00552174	3.50356	3.47008e-06
ENSMUSG00000050822	Slc29a4	0.000164984	-3.49763	9.51732e-07	0.00239275	3.49763	9.51732e-07
ENSMUSG00000027075	Slc43a1	0.00126488	-3.49763	3.61451e-22	0.0148167	3.49763	3.61451e-22
ENSMUSG00000090709	Gm17173	0.00379463	-3.49611	4.06831e-33	0.0433457	3.49611	4.06831e-33
ENSMUSG00000027860	Vangl1	0.000329967	-3.48998	6.34566e-08	0.00423333	3.48998	6.34566e-08
ENSMUSG00000028551	Cdkn2c	0.00830418	-3.48776	8.77588e-40	0.0936855	3.48776	8.77588e-40
ENSMUSG00000036223	Ska1	0.00120988	-3.48597	1.77716e-21	0.0140804	3.48597	1.77716e-21
ENSMUSG00000025808	Ccdc7a	0.000274973	-3.47971	2.37343e-08	0.00358913	3.47971	2.37343e-08
ENSMUSG00000074802	Gas2l3	0.00060494	-3.47971	2.71407e-12	0.00727029	3.47971	2.71407e-12
ENSMUSG00000029151	Slc30a3	0.000109989	-3.47971	2.49189e-05	0.00174855	3.47971	2.49189e-05
ENSMUSG00000031383	Dusp9	0.000109989	-3.47971	0.000197725	0.00174855	3.47971	0.000197725
ENSMUSG00000055632	Hmcn2	0.000109989	-3.47971	2.49189e-05	0.00174855	3.47971	2.49189e-05
ENSMUSG00000026483	Fam129a	0.0211179	-3.47596	3.44336e-44	0.235502	3.47596	3.44336e-44
ENSMUSG00000028214	Gem	0.00329967	-3.47379	1.81274e-30	0.0371797	3.47379	1.81274e-30
ENSMUSG00000055826	Tescl	0.000219978	-3.46521	7.95581e-06	0.00294493	3.46521	7.95581e-06
ENSMUSG00000074364	Ehd2	0.000219978	-3.46521	1.21952e-06	0.00294493	3.46521	1.21952e-06
ENSMUSG00000095115	Itpripl2	0.00285972	-3.46191	1.71678e-29	0.0320261	3.46191	1.71678e-29
ENSMUSG00000030545	Pex11a	0.00192481	-3.45546	5.41866e-26	0.0216268	3.45546	5.41866e-26
ENSMUSG00000069309	Hist1h2an	0.00126488	-3.4524	1.12602e-16	0.0143565	3.4524	1.12602e-16
ENSMUSG00000029759	Pon3	0.00269473	-3.45204	3.23485e-29	0.0300015	3.45204	3.23485e-29
ENSMUSG00000011256	Adam19	0.0329967	-3.44779	1.10189e-44	0.36057	3.44779	1.10189e-44
ENSMUSG00000099968	1700029J03Rik	5.49946e-05	-3.44319	0.00783059	0.00110435	3.44319	0.00783059
ENSMUSG00000021396	Nxnl2	0.000274973	-3.44319	8.93624e-09	0.0034971	3.44319	8.93624e-09
ENSMUSG00000001506	Col1a1	5.49946e-05	-3.44319	0.000814425	0.00110435	3.44319	0.000814425
ENSMUSG00000041268	Dmxl2	5.49946e-05	-3.44319	0.000814425	0.00110435	3.44319	0.000814425
ENSMUSG00000031955	Bcar1	5.49946e-05	-3.44319	0.00285858	0.00110435	3.44319	0.00285858
ENSMUSG00000044485	Klk1b11	5.49946e-05	-3.44319	0.000814425	0.00110435	3.44319	0.000814425
ENSMUSG00000030247	Kcnj8	0.000274973	-3.44319	8.18392e-07	0.0034971	3.44319	8.18392e-07
ENSMUSG00000047963	Stbd1	5.49946e-05	-3.44319	0.000814425	0.00110435	3.44319	0.000814425
ENSMUSG00000085580	1700061F12Rik	5.49946e-05	-3.44319	0.000814425	0.00110435	3.44319	0.000814425
ENSMUSG00000026344	Lypd1	0.000494951	-3.44319	7.35089e-09	0.00588986	3.44319	7.35089e-09
ENSMUSG00000034796	Cpne7	0.00225478	-3.43789	5.39127e-24	0.0249399	3.43789	5.39127e-24
ENSMUSG00000038217	Tlcd2	0.00670934	-3.43504	1.83479e-37	0.073071	3.43504	1.83479e-37
ENSMUSG00000025555	Farp1	0.00434457	-3.42082	3.57758e-33	0.0470268	3.42082	3.57758e-33
ENSMUSG00000017009	Sdc4	0.00478453	-3.42031	3.87799e-30	0.0517203	3.42031	3.87799e-30
ENSMUSG00000002489	Tiam1	0.0427308	-3.41844	6.14044e-45	0.457384	3.41844	6.14044e-45
ENSMUSG00000041351	Rap1gap	0.000384962	-3.41517	6.70789e-09	0.00460145	3.41517	6.70789e-09
ENSMUSG00000039470	Zdhhc2	0.0150135	-3.4129	9.88319e-42	0.160407	3.4129	9.88319e-42
ENSMUSG00000092167	Gm3696	0.000109989	-3.40571	4.96357e-05	0.00165652	3.40571	4.96357e-05
ENSMUSG00000033427	Upb1	0.000109989	-3.40571	4.96357e-05	0.00165652	3.40571	4.96357e-05
ENSMUSG00000000247	Lhx2	0.000109989	-3.40571	4.96357e-05	0.00165652	3.40571	4.96357e-05
ENSMUSG00000001228	Uhrf1	0.00483952	-3.40144	2.50811e-32	0.0516283	3.40144	2.50811e-32
ENSMUSG00000034792	Gna15	0.00824919	-3.39916	2.23759e-37	0.0875196	3.39916	2.23759e-37
ENSMUSG00000032420	Nt5e	0.0329967	-3.39913	5.89581e-44	0.348606	3.39913	5.89581e-44
ENSMUSG00000041431	Ccnb1	0.00225478	-3.38935	7.80185e-21	0.0241116	3.38935	7.80185e-21
ENSMUSG00000052504	Epha3	0.000384962	-3.3866	5.85821e-08	0.00450942	3.3866	5.85821e-08
ENSMUSG00000075590	Nrbp2	0.000384962	-3.3866	6.47332e-07	0.00450942	3.3866	6.47332e-07
ENSMUSG00000097142	Gm26778	0.000439957	-3.38018	3.50875e-10	0.0050616	3.38018	3.50875e-10
ENSMUSG00000037535	1700021A07Rik	0.000219978	-3.37501	4.25448e-05	0.00276087	3.37501	4.25448e-05
ENSMUSG00000030167	Klrc1	0.000219978	-3.37501	3.34427e-05	0.00276087	3.37501	3.34427e-05
ENSMUSG00000029658	Wdr95	0.000219978	-3.37501	1.32783e-06	0.00276087	3.37501	1.32783e-06
ENSMUSG00000025473	Adam8	0.00181482	-3.36953	1.39007e-21	0.0192341	3.36953	1.39007e-21
ENSMUSG00000033377	Palmd	0.000274973	-3.36724	7.46647e-07	0.00331304	3.36724	7.46647e-07
ENSMUSG00000037211	Spry1	0.00560945	-3.36458	1.05948e-33	0.0582544	3.36458	1.05948e-33
ENSMUSG00000086998	Gm16033	0.000384962	-3.35746	4.144e-10	0.00441739	3.35746	4.144e-10
ENSMUSG00000019890	Nts	0.000439957	-3.35418	0.000561149	0.00496957	3.35418	0.000561149
ENSMUSG00000112290	Gm33782	0.00126488	-3.34761	1.08715e-17	0.0133442	3.34761	1.08715e-17
ENSMUSG00000030917	Tmem159	0.00274973	-3.34645	7.32909e-28	0.028437	3.34645	7.32909e-28
ENSMUSG00000017417	Plxdc1	0.000769924	-3.34365	2.96384e-15	0.00828261	3.34365	2.96384e-15
ENSMUSG00000086494	2210417A02Rik	0.00109989	-3.33911	1.91139e-17	0.0115957	3.33911	1.91139e-17
ENSMUSG00000095105	Edaradd	0.00115489	-3.3386	6.38463e-18	0.0121478	3.3386	6.38463e-18
ENSMUSG00000024300	Myo1f	0.0174333	-3.33299	2.55466e-40	0.176144	3.33299	2.55466e-40
ENSMUSG00000035735	Dagla	0.000109989	-3.32771	0.000632062	0.00156449	3.32771	0.000632062
ENSMUSG00000024409	Psors1c2	0	-3.32771	0.0777915	0.000460145	3.32771	0.0777915
ENSMUSG00000043050	Tnp2	0.000714929	-3.32771	1.98495e-14	0.00763841	3.32771	1.98495e-14
ENSMUSG00000014303	Glis2	5.49946e-05	-3.32771	0.00169236	0.00101232	3.32771	0.00169236
ENSMUSG00000043460	Elfn2	0	-3.32771	0.0351267	0.000460145	3.32771	0.0351267
ENSMUSG00000095079	Igha	0	-3.32771	0.0724106	0.000460145	3.32771	0.0724106
ENSMUSG00000097832	Gm26912	0	-3.32771	0.0351267	0.000460145	3.32771	0.0351267
ENSMUSG00000114884	Gm47675	5.49946e-05	-3.32771	0.00169236	0.00101232	3.32771	0.00169236
ENSMUSG00000056257	Gm5447	0	-3.32771	0.0351267	0.000460145	3.32771	0.0351267
ENSMUSG00000099517	Hist1h3g	5.49946e-05	-3.32771	0.00169236	0.00101232	3.32771	0.00169236
ENSMUSG00000009350	Mpo	0	-3.32771	0.0351267	0.000460145	3.32771	0.0351267
ENSMUSG00000005950	P2rx5	0	-3.32771	0.0351267	0.000460145	3.32771	0.0351267
ENSMUSG00000086900	Kcnab3os	0	-3.32771	0.0351267	0.000460145	3.32771	0.0351267
ENSMUSG00000087607	Gm16034	0	-3.32771	0.0351267	0.000460145	3.32771	0.0351267
ENSMUSG00000091735	Gpr62	0.000109989	-3.32771	0.000152447	0.00156449	3.32771	0.000152447
ENSMUSG00000041696	Rasl12	0	-3.32771	0.0351267	0.000460145	3.32771	0.0351267
ENSMUSG00000097542	Gm26751	0	-3.32771	0.0351267	0.000460145	3.32771	0.0351267
ENSMUSG00000093985	Gm10406	0	-3.32771	0.0516208	0.000460145	3.32771	0.0516208
ENSMUSG00000096793	Gm3002	5.49946e-05	-3.32771	0.00169236	0.00101232	3.32771	0.00169236
ENSMUSG00000033998	Kcnk1	0	-3.32771	0.0351267	0.000460145	3.32771	0.0351267
ENSMUSG00000031734	Irx3	0	-3.32771	0.0821397	0.000460145	3.32771	0.0821397
ENSMUSG00000055976	Cldn23	0	-3.32771	0.0351267	0.000460145	3.32771	0.0351267
ENSMUSG00000012705	Retn	0	-3.32771	0.171789	0.000460145	3.32771	0.171789
ENSMUSG00000071324	Armc2	0.000164984	-3.32771	6.90781e-06	0.00211667	3.32771	6.90781e-06
ENSMUSG00000053719	Klk1b26	0.000109989	-3.32771	0.000833424	0.00156449	3.32771	0.000833424
ENSMUSG00000063089	Klk1b8	0	-3.32771	0.0351267	0.000460145	3.32771	0.0351267
ENSMUSG00000030693	Klk10	0	-3.32771	0.0351267	0.000460145	3.32771	0.0351267
ENSMUSG00000074158	Zfp976	0.0019798	-3.32771	7.61146e-24	0.0203384	3.32771	7.61146e-24
ENSMUSG00000002980	Bcam	0	-3.32771	0.0351267	0.000460145	3.32771	0.0351267
ENSMUSG00000107730	Gm44238	0	-3.32771	0.0351267	0.000460145	3.32771	0.0351267
ENSMUSG00000039578	Ccser1	0	-3.32771	0.0358529	0.000460145	3.32771	0.0358529
ENSMUSG00000029861	Fam131b	0	-3.32771	0.0351267	0.000460145	3.32771	0.0351267
ENSMUSG00000105345	BC030343	0	-3.32771	0.045689	0.000460145	3.32771	0.045689
ENSMUSG00000029120	Ppp2r2c	0	-3.32771	0.0363888	0.000460145	3.32771	0.0363888
ENSMUSG00000037731	Themis2	0.000879913	-3.32771	1.03606e-15	0.00929493	3.32771	1.03606e-15
ENSMUSG00000035969	Rusc2	0	-3.32771	0.0351267	0.000460145	3.32771	0.0351267
ENSMUSG00000001023	S100a5	0	-3.32771	0.0351267	0.000460145	3.32771	0.0351267
ENSMUSG00000102805	Gm37240	0.000164984	-3.32771	6.90781e-06	0.00211667	3.32771	6.90781e-06
ENSMUSG00000033752	Mnd1	0.000329967	-3.32771	4.53821e-06	0.00377319	3.32771	4.53821e-06
ENSMUSG00000079053	Gm14010	5.49946e-05	-3.32771	0.00220302	0.00101232	3.32771	0.00220302
ENSMUSG00000049598	Vsig8	0	-3.32771	0.0351267	0.000460145	3.32771	0.0351267
ENSMUSG00000042251	Pm20d1	0	-3.32771	0.0351267	0.000460145	3.32771	0.0351267
ENSMUSG00000086706	Gm15848	5.49946e-05	-3.32771	0.00169236	0.00101232	3.32771	0.00169236
ENSMUSG00000099413	Gm17767	0	-3.32771	0.0874887	0.000460145	3.32771	0.0874887
ENSMUSG00000031933	Izumo1r	0.319243	-3.32223	1.50654e-44	3.19368	3.32223	1.50654e-44
ENSMUSG00000050777	Tmem37	0.00390461	-3.31429	6.49869e-30	0.0392964	3.31429	6.49869e-30
ENSMUSG00000075592	Nynrin	0.00208979	-3.30909	1.41994e-23	0.0211667	3.30909	1.41994e-23
ENSMUSG00000021965	Ska3	0.000494951	-3.30346	2.52845e-11	0.00533768	3.30346	2.52845e-11
ENSMUSG00000041831	Sytl3	0.00692932	-3.29903	1.36502e-33	0.0686536	3.29903	1.36502e-33
ENSMUSG00000097062	Gm17586	0.000384962	-3.29733	2.39771e-06	0.00423333	3.29733	2.39771e-06
ENSMUSG00000072115	Ang	0.000824919	-3.29733	1.30358e-14	0.0085587	3.29733	1.30358e-14
ENSMUSG00000069301	Hist1h2ag	0.000329967	-3.29294	1.04119e-08	0.00368116	3.29294	1.04119e-08
ENSMUSG00000037994	Slc9b2	0.00186982	-3.29294	9.11025e-23	0.0187739	3.29294	9.11025e-23
ENSMUSG00000048965	Mrgpre	0.00175983	-3.29081	1.37129e-20	0.0176696	3.29081	1.37129e-20
ENSMUSG00000005824	Tnfsf14	0.00555445	-3.28949	6.49374e-32	0.0547573	3.28949	6.49374e-32
ENSMUSG00000031618	Nr3c2	0.000934908	-3.28707	2.38814e-15	0.00957102	3.28707	2.38814e-15
ENSMUSG00000027223	Mapk8ip1	0.00060494	-3.28707	1.4674e-11	0.00635	3.28707	1.4674e-11
ENSMUSG00000028556	Dock7	0.000439957	-3.27326	8.06573e-08	0.00469348	3.27326	8.06573e-08
ENSMUSG00000038679	Trps1	0.020183	-3.27311	1.96747e-39	0.195562	3.27311	1.96747e-39
ENSMUSG00000020841	Cpd	0.00549946	-3.27189	4.40226e-32	0.0535609	3.27189	4.40226e-32
ENSMUSG00000038963	Slco4a1	0.000384962	-3.26631	2.16006e-09	0.00414131	3.26631	2.16006e-09
ENSMUSG00000004698	Hdac9	0.000164984	-3.26631	0.000200184	0.00202464	3.26631	0.000200184
ENSMUSG00000012889	Podnl1	0.0778173	-3.26312	1.27794e-42	0.747552	3.26312	1.27794e-42
ENSMUSG00000068606	Gm4841	0.00324468	-3.25792	1.90048e-26	0.0314739	3.25792	1.90048e-26
ENSMUSG00000028970	Abcb1b	0.000329967	-3.25732	1.85295e-08	0.00358913	3.25732	1.85295e-08
ENSMUSG00000008136	Fhl2	0.00126488	-3.25582	5.58108e-18	0.0125159	3.25582	5.58108e-18
ENSMUSG00000069833	Ahnak	0.202875	-3.2533	8.6269e-43	1.935	3.2533	8.6269e-43
ENSMUSG00000028033	Kcnq5	0.00137486	-3.25176	2.98256e-18	0.0135283	3.25176	2.98256e-18
ENSMUSG00000113440	Gm46404	0.000439957	-3.24525	1.76449e-09	0.00460145	3.24525	1.76449e-09
ENSMUSG00000079391	Gm2974	0.000109989	-3.24525	0.000198207	0.00147246	3.24525	0.000198207
ENSMUSG00000079056	Kcnip3	0.000109989	-3.24525	0.00054911	0.00147246	3.24525	0.00054911
ENSMUSG00000097899	Gm16894	0.000714929	-3.23917	1.1236e-12	0.00717826	3.23917	1.1236e-12
ENSMUSG00000013236	Ptprs	0.0114389	-3.23751	2.52072e-36	0.108318	3.23751	2.52072e-36
ENSMUSG00000022574	Naprt	0.00175983	-3.22973	1.62559e-21	0.0169333	3.22973	1.62559e-21
ENSMUSG00000026131	Dst	0.0459755	-3.22811	1.30662e-40	0.431248	3.22811	1.30662e-40
ENSMUSG00000031995	St14	0.00115489	-3.22583	1.83628e-17	0.0112275	3.22583	1.83628e-17
ENSMUSG00000032122	Slc37a2	0.000329967	-3.22079	9.77223e-08	0.0034971	3.22079	9.77223e-08
ENSMUSG00000026785	Pkn3	0.000329967	-3.22079	5.02278e-06	0.0034971	3.22079	5.02278e-06
ENSMUSG00000025058	5430427O19Rik	0.000824919	-3.21848	7.25015e-14	0.00809855	3.21848	7.25015e-14
ENSMUSG00000027858	Tspan2	0.000549946	-3.21405	3.02109e-11	0.00552174	3.21405	3.02109e-11
ENSMUSG00000040209	Zfp704	0.000989902	-3.20906	6.58362e-15	0.00957102	3.20906	6.58362e-15
ENSMUSG00000038059	Smim3	0.000824919	-3.20218	1.02355e-13	0.00800652	3.20218	1.02355e-13
ENSMUSG00000049687	Fam109b	5.49946e-05	-3.20218	0.00485955	0.00092029	3.20218	0.00485955
ENSMUSG00000068246	Apol9b	0.000824919	-3.20218	3.94898e-14	0.00800652	3.20218	3.94898e-14
ENSMUSG00000079014	Serpina3i	5.49946e-05	-3.20218	0.017745	0.00092029	3.20218	0.017745
ENSMUSG00000099583	Hist1h3d	5.49946e-05	-3.20218	0.00350469	0.00092029	3.20218	0.00350469
ENSMUSG00000010651	Acaa1b	5.49946e-05	-3.20218	0.00372792	0.00092029	3.20218	0.00372792
ENSMUSG00000038060	Dlec1	5.49946e-05	-3.20218	0.00350469	0.00092029	3.20218	0.00350469
ENSMUSG00000073795	6430531B16Rik	5.49946e-05	-3.20218	0.00350469	0.00092029	3.20218	0.00350469
ENSMUSG00000086884	Gm16225	5.49946e-05	-3.20218	0.0037551	0.00092029	3.20218	0.0037551
ENSMUSG00000096879	Gm4858	5.49946e-05	-3.20218	0.00350469	0.00092029	3.20218	0.00350469
ENSMUSG00000103620	Gm37359	5.49946e-05	-3.20218	0.00350469	0.00092029	3.20218	0.00350469
ENSMUSG00000008999	Bmp7	0.0030797	-3.19987	4.90455e-25	0.028713	3.19987	4.90455e-25
ENSMUSG00000023505	Cdca3	0.00274973	-3.18926	2.01825e-24	0.025492	3.18926	2.01825e-24
ENSMUSG00000050335	Lgals3	0.0161134	-3.18603	3.04383e-31	0.147062	3.18603	3.04383e-31
ENSMUSG00000023911	Flywch2	0.00208979	-3.18526	1.25406e-21	0.0194181	3.18526	1.25406e-21
ENSMUSG00000026885	Ttll11	0.00247476	-3.18497	6.13504e-24	0.0229152	3.18497	6.13504e-24
ENSMUSG00000046447	Camk2n1	0.00296971	-3.17571	9.16874e-24	0.0272406	3.17571	9.16874e-24
ENSMUSG00000024502	Jakmip2	0.000219978	-3.17571	3.71358e-06	0.00239275	3.17571	3.71358e-06
ENSMUSG00000049036	Tmem121	0.000219978	-3.17571	3.71358e-06	0.00239275	3.17571	3.71358e-06
ENSMUSG00000032177	Pde4a	0.000219978	-3.17571	3.71358e-06	0.00239275	3.17571	3.71358e-06
ENSMUSG00000046591	Ticrr	0.0010449	-3.17571	6.52748e-16	0.0098471	3.17571	6.52748e-16
ENSMUSG00000026039	Sgo2a	0.00236477	-3.17206	1.90285e-15	0.0217188	3.17206	1.90285e-15
ENSMUSG00000018451	6330403K07Rik	0.000384962	-3.16901	3.04407e-08	0.00386522	3.16901	3.04407e-08
ENSMUSG00000087670	9530036M11Rik	0.000384962	-3.16901	5.33184e-08	0.00386522	3.16901	5.33184e-08
ENSMUSG00000032113	Chek1	0.00148485	-3.16421	8.75781e-19	0.0137123	3.16421	8.75781e-19
ENSMUSG00000042500	Ago4	0.000714929	-3.16421	5.29426e-11	0.00681015	3.16421	5.29426e-11
ENSMUSG00000032174	Icam5	0.000879913	-3.16308	1.19189e-12	0.00828261	3.16308	1.19189e-12
ENSMUSG00000029206	Nsun7	0.000109989	-3.15778	0.000394513	0.00138044	3.15778	0.000394513
ENSMUSG00000026014	Raph1	0.020238	-3.15338	1.32439e-36	0.180469	3.15338	1.32439e-36
ENSMUSG00000055629	B4galnt4	0.00428958	-3.15321	8.73302e-27	0.0385602	3.15321	8.73302e-27
ENSMUSG00000068101	Cenpm	0.00450955	-3.14907	9.06612e-29	0.0404007	3.14907	9.06612e-29
ENSMUSG00000059970	Hspa2	0.00291471	-3.14773	2.44419e-24	0.0262283	3.14773	2.44419e-24
ENSMUSG00000039021	Ttc16	0.000329967	-3.14484	3.31302e-07	0.00331304	3.14484	3.31302e-07
ENSMUSG00000059994	Fcrl1	0.00329967	-3.14293	8.39266e-26	0.0295413	3.14293	8.39266e-26
ENSMUSG00000067613	Krt83	0.000549946	-3.1413	9.58243e-07	0.00524565	3.1413	9.58243e-07
ENSMUSG00000049001	Ndnf	0.0020348	-3.13867	1.7581e-18	0.0183138	3.13867	1.7581e-18
ENSMUSG00000032014	Oaf	0.000164984	-3.13506	4.99784e-05	0.00184058	3.13506	4.99784e-05
ENSMUSG00000038209	Itln1	0.000164984	-3.13506	4.99784e-05	0.00184058	3.13506	4.99784e-05
ENSMUSG00000006301	Tmbim1	0.00192481	-3.13506	6.56324e-21	0.0173015	3.13506	6.56324e-21
ENSMUSG00000030447	Cyfip1	0.0355265	-3.13474	2.71465e-38	0.312438	3.13474	2.71465e-38
ENSMUSG00000045410	Akr1e1	0.000879913	-3.13102	9.34095e-14	0.00809855	3.13102	9.34095e-14
ENSMUSG00000040563	Plppr2	0.000659935	-3.12977	2.19077e-09	0.00616594	3.12977	2.19077e-09
ENSMUSG00000026700	Tnfsf4	0.000439957	-3.12741	1.62903e-08	0.00423333	3.12741	1.62903e-08
ENSMUSG00000030064	Frmd4b	0.00956905	-3.12601	1.09803e-32	0.0839305	3.12601	1.09803e-32
ENSMUSG00000028988	Ctnnbip1	0.00456455	-3.12192	2.01909e-28	0.0401246	3.12192	2.01909e-28
ENSMUSG00000098557	Kctd12	0.00566444	-3.12179	4.76421e-27	0.0496957	3.12179	4.76421e-27
ENSMUSG00000006362	Cbfa2t3	0.00186982	-3.12126	5.05542e-14	0.0166572	3.12126	5.05542e-14
ENSMUSG00000070604	Vsig10l	0.00131987	-3.12126	1.34743e-16	0.0118717	3.12126	1.34743e-16
ENSMUSG00000018537	Pcgf2	0.00285972	-3.11811	7.29096e-24	0.0252159	3.11811	7.29096e-24
ENSMUSG00000076754	Trgv2	0.00115489	-3.1162	8.79537e-11	0.0103993	3.1162	8.79537e-11
ENSMUSG00000039676	Capsl	0.00153985	-3.11358	1.63711e-18	0.0137123	3.11358	1.63711e-18
ENSMUSG00000059430	Actg2	0.000934908	-3.11198	1.07632e-10	0.00846667	3.11198	1.07632e-10
ENSMUSG00000047250	Ptgs1	0.000989902	-3.10953	7.67299e-14	0.00892681	3.10953	7.67299e-14
ENSMUSG00000022803	Popdc2	0.000659935	-3.1084	2.45284e-10	0.00607391	3.1084	2.45284e-10
ENSMUSG00000052629	Gm9885	0.0010449	-3.10732	3.64943e-14	0.00938696	3.10732	3.64943e-14
ENSMUSG00000048807	Slc35e4	0.00148485	-3.10532	9.63765e-18	0.0131601	3.10532	9.63765e-18
ENSMUSG00000032380	Dapk2	0.00109989	-3.10532	2.02281e-14	0.0098471	3.10532	2.02281e-14
ENSMUSG00000046798	Cldn12	0.000329967	-3.10532	1.84627e-07	0.00322102	3.10532	1.84627e-07
ENSMUSG00000074218	Cox7a1	0.000384962	-3.1003	3.5086e-08	0.00368116	3.1003	3.5086e-08
ENSMUSG00000021338	Carmil1	0.000439957	-3.09638	7.36808e-08	0.00414131	3.09638	7.36808e-08
ENSMUSG00000059060	Rad51b	0.00170483	-3.09147	5.01011e-19	0.0149087	3.09147	5.01011e-19
ENSMUSG00000068923	Syt11	0.0699531	-3.09051	1.6245e-38	0.596256	3.09051	1.6245e-38
ENSMUSG00000034903	Cobll1	0.00269473	-3.07617	1.22189e-21	0.0230993	3.07617	1.22189e-21
ENSMUSG00000037419	Endod1	0.0150685	-3.07304	7.23622e-34	0.127184	3.07304	7.23622e-34
ENSMUSG00000054469	Lclat1	0.0152335	-3.07295	4.46061e-34	0.128565	3.07295	4.46061e-34
ENSMUSG00000042029	Ncapg2	0.00555445	-3.0675	4.01443e-28	0.0469348	3.0675	4.01443e-28
ENSMUSG00000043953	Ccrl2	0.00269473	-3.06467	1.81372e-22	0.0229152	3.06467	1.81372e-22
ENSMUSG00000037493	Cib2	0.000769924	-3.06467	1.6158e-10	0.00681015	3.06467	1.6158e-10
ENSMUSG00000022176	Rem2	0.000879913	-3.06467	1.53782e-11	0.00773044	3.06467	1.53782e-11
ENSMUSG00000079258	Calhm1	0	-3.06467	0.0763662	0.000368116	3.06467	0.0763662
ENSMUSG00000025427	Rnf165	0	-3.06467	0.0763662	0.000368116	3.06467	0.0763662
ENSMUSG00000040957	Cables1	5.49946e-05	-3.06467	0.00833537	0.000828261	3.06467	0.00833537
ENSMUSG00000097440	Gm6277	0	-3.06467	0.120822	0.000368116	3.06467	0.120822
ENSMUSG00000039481	Nrtn	0	-3.06467	0.0763662	0.000368116	3.06467	0.0763662
ENSMUSG00000001227	Sema6b	0	-3.06467	0.0920353	0.000368116	3.06467	0.0920353
ENSMUSG00000034382	AI661453	0	-3.06467	0.106197	0.000368116	3.06467	0.106197
ENSMUSG00000040605	Bace2	0	-3.06467	0.0763662	0.000368116	3.06467	0.0763662
ENSMUSG00000087190	D430001F17Rik	5.49946e-05	-3.06467	0.00722421	0.000828261	3.06467	0.00722421
ENSMUSG00000022687	Boc	0	-3.06467	0.0763662	0.000368116	3.06467	0.0763662
ENSMUSG00000022844	Pdia5	0	-3.06467	0.0763662	0.000368116	3.06467	0.0763662
ENSMUSG00000022817	Itgb5	0.00060494	-3.06467	2.08522e-10	0.00542971	3.06467	2.08522e-10
ENSMUSG00000057880	Abat	0.000164984	-3.06467	9.65005e-05	0.00174855	3.06467	9.65005e-05
ENSMUSG00000022490	Ppp1r1a	0	-3.06467	0.122439	0.000368116	3.06467	0.122439
ENSMUSG00000115965	AC102910.1	0	-3.06467	0.118995	0.000368116	3.06467	0.118995
ENSMUSG00000058441	Panx2	0	-3.06467	0.0763662	0.000368116	3.06467	0.0763662
ENSMUSG00000115867	AL589670.1	0	-3.06467	0.0763662	0.000368116	3.06467	0.0763662
ENSMUSG00000016942	Tmprss6	0	-3.06467	0.0763662	0.000368116	3.06467	0.0763662
ENSMUSG00000022340	Sybu	0.000109989	-3.06467	0.00101569	0.00128841	3.06467	0.00101569
ENSMUSG00000115508	AC164883.2	0	-3.06467	0.0930509	0.000368116	3.06467	0.0930509
ENSMUSG00000093765	Gm20658	0	-3.06467	0.0763662	0.000368116	3.06467	0.0763662
ENSMUSG00000098061	Gm26945	0	-3.06467	0.0763662	0.000368116	3.06467	0.0763662
ENSMUSG00000113136	Gm19951	0	-3.06467	0.0763662	0.000368116	3.06467	0.0763662
ENSMUSG00000112112	Gm48508	0	-3.06467	0.111994	0.000368116	3.06467	0.111994
ENSMUSG00000036136	Fam110c	0	-3.06467	0.0917814	0.000368116	3.06467	0.0917814
ENSMUSG00000020607	Fam84a	0.000219978	-3.06467	1.32103e-05	0.0022087	3.06467	1.32103e-05
ENSMUSG00000020374	Rasgef1c	0	-3.06467	0.0763662	0.000368116	3.06467	0.0763662
ENSMUSG00000110729	Gm47117	0	-3.06467	0.0763662	0.000368116	3.06467	0.0763662
ENSMUSG00000074029	Gm47289	0	-3.06467	0.0763662	0.000368116	3.06467	0.0763662
ENSMUSG00000086119	Gm2415	5.49946e-05	-3.06467	0.00722421	0.000828261	3.06467	0.00722421
ENSMUSG00000046480	Scn4b	0	-3.06467	0.0763662	0.000368116	3.06467	0.0763662
ENSMUSG00000040146	Rgl3	0	-3.06467	0.17419	0.000368116	3.06467	0.17419
ENSMUSG00000006241	Ccdc159	0	-3.06467	0.0763662	0.000368116	3.06467	0.0763662
ENSMUSG00000114980	4933432I03Rik	0	-3.06467	0.0763662	0.000368116	3.06467	0.0763662
ENSMUSG00000090574	Traj61	0	-3.06467	0.0763662	0.000368116	3.06467	0.0763662
ENSMUSG00000076867	Trdv4	0	-3.06467	0.142894	0.000368116	3.06467	0.142894
ENSMUSG00000097960	A330074K22Rik	0	-3.06467	0.0763662	0.000368116	3.06467	0.0763662
ENSMUSG00000112774	Gm36041	0	-3.06467	0.0763662	0.000368116	3.06467	0.0763662
ENSMUSG00000112466	Gm29674	0	-3.06467	0.0763662	0.000368116	3.06467	0.0763662
ENSMUSG00000085327	Gm16104	0	-3.06467	0.0763662	0.000368116	3.06467	0.0763662
ENSMUSG00000019831	Wasf1	0	-3.06467	0.0763662	0.000368116	3.06467	0.0763662
ENSMUSG00000010476	Ebf3	0	-3.06467	0.0862509	0.000368116	3.06467	0.0862509
ENSMUSG00000058325	Dock1	0.000164984	-3.06467	9.77985e-05	0.00174855	3.06467	9.77985e-05
ENSMUSG00000108760	Gm31897	5.49946e-05	-3.06467	0.0111064	0.000828261	3.06467	0.0111064
ENSMUSG00000025586	Cpeb1	0.000109989	-3.06467	0.000785259	0.00128841	3.06467	0.000785259
ENSMUSG00000030409	Dmpk	5.49946e-05	-3.06467	0.00722421	0.000828261	3.06467	0.00722421
ENSMUSG00000079298	Klrb1b	5.49946e-05	-3.06467	0.00722421	0.000828261	3.06467	0.00722421
ENSMUSG00000098470	C1rb	0	-3.06467	0.0763662	0.000368116	3.06467	0.0763662
ENSMUSG00000107090	Gm42884	0	-3.06467	0.078858	0.000368116	3.06467	0.078858
ENSMUSG00000104727	Gm42500	0	-3.06467	0.0763662	0.000368116	3.06467	0.0763662
ENSMUSG00000042078	Svop	0	-3.06467	0.100502	0.000368116	3.06467	0.100502
ENSMUSG00000042190	Cmklr1	5.49946e-05	-3.06467	0.00722421	0.000828261	3.06467	0.00722421
ENSMUSG00000050248	Evc2	0	-3.06467	0.0763662	0.000368116	3.06467	0.0763662
ENSMUSG00000029102	Hgfac	0	-3.06467	0.0872875	0.000368116	3.06467	0.0872875
ENSMUSG00000040740	Slc25a34	5.49946e-05	-3.06467	0.015916	0.000828261	3.06467	0.015916
ENSMUSG00000046093	Hpcal4	0	-3.06467	0.0763662	0.000368116	3.06467	0.0763662
ENSMUSG00000028631	Kcnq4	5.49946e-05	-3.06467	0.00722421	0.000828261	3.06467	0.00722421
ENSMUSG00000040600	Eps8l3	0	-3.06467	0.0763662	0.000368116	3.06467	0.0763662
ENSMUSG00000027849	Syt6	0	-3.06467	0.104876	0.000368116	3.06467	0.104876
ENSMUSG00000027867	Spag17	0	-3.06467	0.0763662	0.000368116	3.06467	0.0763662
ENSMUSG00000049288	Lix1l	0.000274973	-3.06467	2.01112e-06	0.00266884	3.06467	2.01112e-06
ENSMUSG00000104669	Gm38411	0	-3.06467	0.077799	0.000368116	3.06467	0.077799
ENSMUSG00000031230	Fgf16	0	-3.06467	0.0763662	0.000368116	3.06467	0.0763662
ENSMUSG00000027525	Phactr3	0	-3.06467	0.0917002	0.000368116	3.06467	0.0917002
ENSMUSG00000068154	Insm1	0	-3.06467	0.0763662	0.000368116	3.06467	0.0763662
ENSMUSG00000027313	Chac1	0	-3.06467	0.0763662	0.000368116	3.06467	0.0763662
ENSMUSG00000046814	Gchfr	0	-3.06467	0.0763662	0.000368116	3.06467	0.0763662
ENSMUSG00000027221	Chst1	0	-3.06467	0.0763662	0.000368116	3.06467	0.0763662
ENSMUSG00000085519	Gm13703	0	-3.06467	0.0763662	0.000368116	3.06467	0.0763662
ENSMUSG00000109946	Brd3os	5.49946e-05	-3.06467	0.00912022	0.000828261	3.06467	0.00912022
ENSMUSG00000010175	Prox1	0	-3.06467	0.213837	0.000368116	3.06467	0.213837
ENSMUSG00000026357	Rgs18	0	-3.06467	0.303043	0.000368116	3.06467	0.303043
ENSMUSG00000102717	Gm37759	0	-3.06467	0.0763662	0.000368116	3.06467	0.0763662
ENSMUSG00000026237	Nmur1	0	-3.06467	0.0763662	0.000368116	3.06467	0.0763662
ENSMUSG00000022799	Arhgap31	0.0168283	-3.06279	3.50066e-34	0.140988	3.06279	3.50066e-34
ENSMUSG00000041992	Rapgef5	0.00230977	-3.05795	3.69182e-20	0.0196022	3.05795	3.69182e-20
ENSMUSG00000017314	Mpp2	0.00417959	-3.04961	3.19777e-25	0.034971	3.04961	3.19777e-25
ENSMUSG00000093846	Gm4425	0.000824919	-3.04653	1.60796e-12	0.00717826	3.04653	1.60796e-12
ENSMUSG00000019558	Slc6a8	0.000549946	-3.0382	1.51866e-09	0.00487754	3.0382	1.51866e-09
ENSMUSG00000052584	Serp2	0.00170483	-3.03737	5.90046e-18	0.0143565	3.03737	5.90046e-18
ENSMUSG00000032841	Prr5l	0.00109989	-3.03693	1.27267e-10	0.00938696	3.03693	1.27267e-10
ENSMUSG00000029994	Anxa4	0.00390461	-3.03635	2.0098e-25	0.0323942	3.03635	2.0098e-25
ENSMUSG00000114536	Gm48837	0.000494951	-3.03553	1.30856e-06	0.00441739	3.03553	1.30856e-06
ENSMUSG00000003452	Bicd1	0.00318968	-3.03503	1.20301e-20	0.0265044	3.03503	1.20301e-20
ENSMUSG00000039115	Itga9	0.000989902	-3.03398	1.13686e-13	0.00846667	3.03398	1.13686e-13
ENSMUSG00000022723	Crybg3	0.010229	-3.03348	7.28668e-31	0.0841145	3.03348	7.28668e-31
ENSMUSG00000085457	1110046J04Rik	0.000439957	-3.03225	2.41207e-07	0.00395725	3.03225	2.41207e-07
ENSMUSG00000038718	Pbx3	0.00527948	-3.03158	3.43347e-26	0.0435297	3.03158	3.43347e-26
ENSMUSG00000019302	Atp6v0a1	0.00428958	-3.03142	5.15144e-26	0.0354312	3.03142	5.15144e-26
ENSMUSG00000044258	Ctla2a	0.020403	-3.03093	5.80801e-26	0.167125	3.03093	5.80801e-26
ENSMUSG00000078773	Rad54b	0.000769924	-3.02568	8.43397e-12	0.00662609	3.02568	8.43397e-12
ENSMUSG00000098318	Lockd	0.0122088	-3.02533	6.92903e-32	0.0997594	3.02533	6.92903e-32
ENSMUSG00000044550	Tceal3	0.000329967	-3.02285	3.19036e-06	0.00303696	3.02285	3.19036e-06
ENSMUSG00000089762	Ier5l	0.000659935	-3.01959	3.74309e-06	0.0057058	3.01959	3.74309e-06
ENSMUSG00000076757	Tcrg-C4	0.00126488	-3.01576	6.24126e-10	0.0105833	3.01576	6.24126e-10
ENSMUSG00000026073	Il1r2	0.00060494	-3.01576	1.38394e-08	0.00524565	3.01576	1.38394e-08
ENSMUSG00000016477	E2f3	0.00830418	-3.01445	2.19623e-30	0.0674573	3.01445	2.19623e-30
ENSMUSG00000068323	Slc4a5	0.000219978	-3.00578	2.49189e-05	0.00211667	3.00578	2.49189e-05
ENSMUSG00000026663	Atf6	0.010229	-2.99513	1.34502e-30	0.0819058	2.99513	1.34502e-30
ENSMUSG00000113769	5033406O09Rik	0.000164984	-2.99067	0.000185005	0.00165652	2.99067	0.000185005
ENSMUSG00000113587	Gm36287	0.000164984	-2.99067	0.000421307	0.00165652	2.99067	0.000421307
ENSMUSG00000114131	Gm47460	0.000164984	-2.99067	0.000904246	0.00165652	2.99067	0.000904246
ENSMUSG00000030361	Klrb1a	0.000164984	-2.99067	0.00863325	0.00165652	2.99067	0.00863325
ENSMUSG00000086881	Gm13594	0.000164984	-2.99067	0.000185005	0.00165652	2.99067	0.000185005
ENSMUSG00000047880	Cxcr5	0.010064	-2.98074	2.06365e-28	0.0797891	2.98074	2.06365e-28
ENSMUSG00000094910	D430019H16Rik	0.000439957	-2.96514	1.00772e-07	0.00377319	2.96514	1.00772e-07
ENSMUSG00000084978	Gm11655	0.000439957	-2.96514	1.00772e-07	0.00377319	2.96514	1.00772e-07
ENSMUSG00000020839	Tmigd1	0.000109989	-2.96514	0.00182709	0.00119638	2.96514	0.00182709
ENSMUSG00000028937	Acot7	0.0219978	-2.96257	4.2237e-33	0.171818	2.96257	4.2237e-33
ENSMUSG00000003378	Grik5	0.00395961	-2.95806	1.63665e-23	0.0311058	2.95806	1.63665e-23
ENSMUSG00000042379	Esm1	0.00577443	-2.95734	3.48068e-24	0.0451862	2.95734	3.48068e-24
ENSMUSG00000005233	Spc25	0.00230977	-2.95311	3.05241e-19	0.0182217	2.95311	3.05241e-19
ENSMUSG00000029769	Ccdc136	0.000659935	-2.9492	1.10583e-08	0.00542971	2.9492	1.10583e-08
ENSMUSG00000032548	Slco2a1	0.000494951	-2.94438	9.38059e-08	0.00414131	2.94438	9.38059e-08
ENSMUSG00000060509	Xcr1	0.000219978	-2.94438	0.000101441	0.00202464	2.94438	0.000101441
ENSMUSG00000039193	Nlrc4	0.00219978	-2.93209	6.09233e-18	0.0171174	2.93209	6.09233e-18
ENSMUSG00000012519	Mlkl	0.000439957	-2.93037	1.59708e-07	0.00368116	2.93037	1.59708e-07
ENSMUSG00000039765	Cc2d2a	0.000439957	-2.93037	1.59708e-07	0.00368116	2.93037	1.59708e-07
ENSMUSG00000025888	Casp1	0.0312369	-2.92306	3.00163e-33	0.237251	2.92306	3.00163e-33
ENSMUSG00000021356	Irf4	0.0168833	-2.9189	1.62056e-28	0.128012	2.9189	1.62056e-28
ENSMUSG00000097709	2810429I04Rik	0.00175983	-2.91752	3.90408e-16	0.0136203	2.91752	3.90408e-16
ENSMUSG00000035455	Fignl1	0.00247476	-2.91267	8.13663e-17	0.018958	2.91267	8.13663e-17
ENSMUSG00000024600	Slc27a6	5.49946e-05	-2.91267	0.0146158	0.000736232	2.91267	0.0146158
ENSMUSG00000113669	AC163354.1	5.49946e-05	-2.91267	0.0364319	0.000736232	2.91267	0.0364319
ENSMUSG00000021759	Plpp1	0.000714929	-2.91267	3.26213e-10	0.0057058	2.91267	3.26213e-10
ENSMUSG00000114388	Gm48510	5.49946e-05	-2.91267	0.0146158	0.000736232	2.91267	0.0146158
ENSMUSG00000108714	Gm21057	5.49946e-05	-2.91267	0.0146158	0.000736232	2.91267	0.0146158
ENSMUSG00000109780	Gm45447	5.49946e-05	-2.91267	0.0146158	0.000736232	2.91267	0.0146158
ENSMUSG00000027200	Sema6d	0.000494951	-2.91267	6.55496e-07	0.00404928	2.91267	6.55496e-07
ENSMUSG00000015085	Entpd2	5.49946e-05	-2.91267	0.0146158	0.000736232	2.91267	0.0146158
ENSMUSG00000036617	Etl4	5.49946e-05	-2.91267	0.0146158	0.000736232	2.91267	0.0146158
ENSMUSG00000079602	9230102O04Rik	5.49946e-05	-2.91267	0.0146158	0.000736232	2.91267	0.0146158
ENSMUSG00000032231	Anxa2	0.0349765	-2.9099	2.47163e-32	0.263203	2.9099	2.47163e-32
ENSMUSG00000026358	Rgs1	0.176148	-2.90213	7.23622e-34	1.31712	2.90213	7.23622e-34
ENSMUSG00000035448	Ccr3	0.00148485	-2.90118	1.37607e-11	0.0114116	2.90118	1.37607e-11
ENSMUSG00000020042	Btbd11	0.00467454	-2.89768	2.80789e-23	0.0351551	2.89768	2.80789e-23
ENSMUSG00000030134	Rasgef1a	0.00571943	-2.89578	8.75372e-25	0.0428855	2.89578	8.75372e-25
ENSMUSG00000031016	Wee1	0.00395961	-2.89277	1.0142e-20	0.0297254	2.89277	1.0142e-20
ENSMUSG00000030122	Ptms	0.0900811	-2.88612	4.95502e-34	0.66629	2.88612	4.95502e-34
ENSMUSG00000002365	Snx9	0.010614	-2.8843	1.43785e-28	0.0786848	2.8843	1.43785e-28
ENSMUSG00000024754	Tmem2	0.0178182	-2.88126	1.14604e-30	0.131601	2.88126	1.14604e-30
ENSMUSG00000001517	Foxm1	0.00131987	-2.88025	3.13184e-14	0.0100312	2.88025	3.13184e-14
ENSMUSG00000007021	Syngr3	0.000219978	-2.88025	8.65698e-05	0.00193261	2.88025	8.65698e-05
ENSMUSG00000021697	Depdc1b	0.000219978	-2.88025	8.65698e-05	0.00193261	2.88025	8.65698e-05
ENSMUSG00000015890	Amdhd1	0.000219978	-2.88025	8.65698e-05	0.00193261	2.88025	8.65698e-05
ENSMUSG00000097923	Gm26577	0.000219978	-2.88025	8.65698e-05	0.00193261	2.88025	8.65698e-05
ENSMUSG00000060314	Zfp941	0.000219978	-2.88025	8.65698e-05	0.00193261	2.88025	8.65698e-05
ENSMUSG00000006715	Gmnn	0.00989902	-2.87952	2.52765e-27	0.0731631	2.87952	2.52765e-27
ENSMUSG00000032940	Rbm11	0.000384962	-2.87203	4.40803e-06	0.00312899	2.87203	4.40803e-06
ENSMUSG00000046826	Fam187b	0.000384962	-2.87203	5.36909e-06	0.00312899	2.87203	5.36909e-06
ENSMUSG00000027463	Slc52a3	0.000384962	-2.87203	2.10891e-05	0.00312899	2.87203	2.10891e-05
ENSMUSG00000034708	Grn	0.0147385	-2.86727	1.43763e-29	0.107858	2.86727	1.43763e-29
ENSMUSG00000044694	2010007H06Rik	0.000879913	-2.86474	4.1573e-11	0.00671812	2.86474	4.1573e-11
ENSMUSG00000024639	Gnaq	0.0189181	-2.864	2.93965e-30	0.138044	2.864	2.93965e-30
ENSMUSG00000079037	Prnp	0.010229	-2.85941	2.27818e-27	0.0745435	2.85941	2.27818e-27
ENSMUSG00000046876	Atxn1	0.0850216	-2.85894	1.70935e-33	0.617147	2.85894	1.70935e-33
ENSMUSG00000024376	Epb41l4a	0.000109989	-2.85822	0.00454019	0.00110435	2.85822	0.00454019
ENSMUSG00000100837	1700063D05Rik	0.000439957	-2.85822	9.93855e-06	0.0034971	2.85822	9.93855e-06
ENSMUSG00000087652	Gm15918	0.000109989	-2.85822	0.00305561	0.00110435	2.85822	0.00305561
ENSMUSG00000030302	Atp2b2	0.000109989	-2.85822	0.00446146	0.00110435	2.85822	0.00446146
ENSMUSG00000004347	Pde1c	0.000109989	-2.85822	0.0150709	0.00110435	2.85822	0.0150709
ENSMUSG00000107246	Gm42560	0.000109989	-2.85822	0.00305561	0.00110435	2.85822	0.00305561
ENSMUSG00000027499	Pkia	0.000109989	-2.85822	0.00305561	0.00110435	2.85822	0.00305561
ENSMUSG00000044252	Osbpl1a	0.000494951	-2.84708	1.47355e-07	0.00386522	2.84708	1.47355e-07
ENSMUSG00000086527	Gm15856	0.000329967	-2.84228	5.88553e-05	0.00266884	2.84228	5.88553e-05
ENSMUSG00000096987	Gm26525	0.000714929	-2.84228	1.87181e-09	0.00542971	2.84228	1.87181e-09
ENSMUSG00000033033	Calhm2	0.0240876	-2.83965	7.02213e-31	0.172738	2.83965	7.02213e-31
ENSMUSG00000075010	AW112010	0.954871	-2.83873	1.36502e-33	6.83159	2.83873	1.36502e-33
ENSMUSG00000004032	Gstm5	0.000549946	-2.8379	2.9793e-06	0.00423333	2.8379	2.9793e-06
ENSMUSG00000089929	Bcl2a1b	0.0697881	-2.83488	1.13733e-32	0.498245	2.83488	1.13733e-32
ENSMUSG00000006575	Rundc3a	0.00456455	-2.83424	4.61746e-23	0.0328544	2.83424	4.61746e-23
ENSMUSG00000025779	Ly96	0.00445456	-2.83228	4.22752e-22	0.0320261	2.83228	4.22752e-22
ENSMUSG00000114981	Gm34093	0.000164984	-2.83021	0.0165222	0.00147246	2.83021	0.0165222
ENSMUSG00000038540	Tmc3	0.000824919	-2.83021	3.96465e-09	0.00616594	2.83021	3.96465e-09
ENSMUSG00000029001	Fbxo44	0.000384962	-2.83021	2.57035e-06	0.00303696	2.83021	2.57035e-06
ENSMUSG00000047959	Kcna3	0.00379463	-2.82778	2.62116e-20	0.0272406	2.82778	2.62116e-20
ENSMUSG00000024579	Pcyox1l	0.00362964	-2.8264	9.43066e-19	0.0260442	2.8264	9.43066e-19
ENSMUSG00000036093	Arl5a	0.0481752	-2.82391	2.5801e-31	0.341428	2.82391	2.5801e-31
ENSMUSG00000035273	Hpse	0.000659935	-2.82367	1.31336e-07	0.00496957	2.82367	1.31336e-07
ENSMUSG00000047293	Gpr15	0.000439957	-2.82075	7.2004e-06	0.00340507	2.82075	7.2004e-06
ENSMUSG00000079143	Atxn7l1os1	0.000439957	-2.82075	6.86262e-07	0.00340507	2.82075	6.86262e-07
ENSMUSG00000066456	Hmgn3	0.00192481	-2.82075	1.00321e-13	0.0138964	2.82075	1.00321e-13
ENSMUSG00000037474	Dtl	0.00940407	-2.82031	5.24041e-27	0.066721	2.82031	5.24041e-27
ENSMUSG00000062248	Cks2	0.0142986	-2.81813	5.19608e-27	0.10114	2.81813	5.19608e-27
ENSMUSG00000033287	Kctd17	0.00681933	-2.81588	1.4995e-24	0.0483152	2.81588	1.4995e-24
ENSMUSG00000114968	A630019I02Rik	0.000219978	-2.81314	0.000182774	0.00184058	2.81314	0.000182774
ENSMUSG00000104108	Gm37876	0.000549946	-2.80688	6.40493e-08	0.00414131	2.80688	6.40493e-08
ENSMUSG00000022178	Ajuba	0.000274973	-2.80164	4.09284e-05	0.0022087	2.80164	4.09284e-05
ENSMUSG00000062785	Kcnc3	0.000274973	-2.80164	4.83314e-05	0.0022087	2.80164	4.83314e-05
ENSMUSG00000020085	Aifm2	0.000989902	-2.7986	1.30265e-10	0.00717826	2.7986	1.30265e-10
ENSMUSG00000051354	Samd3	0.000659935	-2.79719	1.33101e-08	0.00487754	2.79719	1.33101e-08
ENSMUSG00000057137	Tmem140	0.0135287	-2.79719	4.8882e-28	0.0943297	2.79719	4.8882e-28
ENSMUSG00000048922	Cdca2	0.00159484	-2.79005	4.95832e-14	0.0113196	2.79005	4.95832e-14
ENSMUSG00000008496	Pou2f2	0.30654	-2.78846	2.07451e-32	2.11823	2.78846	2.07451e-32
ENSMUSG00000034394	Lif	0.000384962	-2.78714	1.99926e-05	0.00294493	2.78714	1.99926e-05
ENSMUSG00000098183	Gm27010	0.0040146	-2.78596	3.69816e-20	0.0279768	2.78596	3.69816e-20
ENSMUSG00000045273	Cenph	0.00340966	-2.78227	1.95795e-17	0.0237435	2.78227	1.95795e-17
ENSMUSG00000078945	Naip2	0.00885413	-2.78227	9.67163e-26	0.0611993	2.78227	9.67163e-26
ENSMUSG00000043733	Ptpn11	0.156625	-2.78073	4.4504e-32	1.07665	2.78073	4.4504e-32
ENSMUSG00000030149	Klrk1	0.0020348	-2.78022	2.7728e-08	0.0142645	2.78022	2.7728e-08
ENSMUSG00000025875	Tspan17	0.00489452	-2.77837	2.63351e-22	0.0338667	2.77837	2.63351e-22
ENSMUSG00000001300	Efnb2	0.0010449	-2.77837	3.92024e-10	0.00745435	2.77837	3.92024e-10
ENSMUSG00000043099	Hic1	0.00120988	-2.77377	6.81349e-12	0.0085587	2.77377	6.81349e-12
ENSMUSG00000034898	Filip1	0.00131987	-2.77132	6.76793e-13	0.00929493	2.77132	6.76793e-13
ENSMUSG00000029414	Kntc1	0.00131987	-2.77132	5.44753e-12	0.00929493	2.77132	5.44753e-12
ENSMUSG00000002058	Unc119	0.0309619	-2.77061	4.57132e-30	0.211575	2.77061	4.57132e-30
ENSMUSG00000040694	Apobec2	0.00219978	-2.7689	3.72002e-15	0.0152768	2.7689	3.72002e-15
ENSMUSG00000041707	1810011H11Rik	0.000714929	-2.76828	2.93173e-06	0.00515362	2.76828	2.93173e-06
ENSMUSG00000032092	Mpzl2	0.000769924	-2.76659	2.36062e-05	0.00552174	2.76659	2.36062e-05
ENSMUSG00000068220	Lgals1	0.356695	-2.76602	1.5057e-31	2.42671	2.76602	1.5057e-31
ENSMUSG00000020279	Il9r	0.00357465	-2.76444	7.78833e-18	0.0245717	2.76444	7.78833e-18
ENSMUSG00000033542	Arhgef5	0.00137486	-2.75655	6.1637e-11	0.00957102	2.75655	6.1637e-11
ENSMUSG00000034906	Ncaph	0.00241976	-2.75074	3.59593e-16	0.0165652	2.75074	3.59593e-16
ENSMUSG00000036192	Rorb	0	-2.74275	0.161097	0.000276087	2.74275	0.161097
ENSMUSG00000024940	Ltbp3	0	-2.74275	0.161097	0.000276087	2.74275	0.161097
ENSMUSG00000061451	Tmem151a	0	-2.74275	0.161097	0.000276087	2.74275	0.161097
ENSMUSG00000034339	Gm5689	0	-2.74275	0.161097	0.000276087	2.74275	0.161097
ENSMUSG00000097727	F630040K05Rik	0	-2.74275	0.18317	0.000276087	2.74275	0.18317
ENSMUSG00000038146	Notch3	0.000109989	-2.74275	0.0059009	0.00101232	2.74275	0.0059009
ENSMUSG00000011052	1700049J03Rik	0	-2.74275	0.161097	0.000276087	2.74275	0.161097
ENSMUSG00000086719	Gm16275	0	-2.74275	0.161097	0.000276087	2.74275	0.161097
ENSMUSG00000094396	Vmn2r124	0	-2.74275	0.161097	0.000276087	2.74275	0.161097
ENSMUSG00000014773	Dll1	0	-2.74275	0.161097	0.000276087	2.74275	0.161097
ENSMUSG00000022754	Tmem45a	0	-2.74275	0.161097	0.000276087	2.74275	0.161097
ENSMUSG00000091238	Gm17103	0	-2.74275	0.167476	0.000276087	2.74275	0.167476
ENSMUSG00000022683	Pla2g10	0	-2.74275	0.16562	0.000276087	2.74275	0.16562
ENSMUSG00000022408	Fam83f	0	-2.74275	0.161097	0.000276087	2.74275	0.161097
ENSMUSG00000022416	Cacna1i	0	-2.74275	0.161097	0.000276087	2.74275	0.161097
ENSMUSG00000116287	AL589670.4	0	-2.74275	0.161097	0.000276087	2.74275	0.161097
ENSMUSG00000114755	Galr3	5.49946e-05	-2.74275	0.0294466	0.000644203	2.74275	0.0294466
ENSMUSG00000079018	Ly6c1	0.000164984	-2.74275	0.00327473	0.00138044	2.74275	0.00327473
ENSMUSG00000022586	Ly6i	0	-2.74275	0.161097	0.000276087	2.74275	0.161097
ENSMUSG00000115426	Gm19510	0	-2.74275	0.161097	0.000276087	2.74275	0.161097
ENSMUSG00000115151	Gm19276	0	-2.74275	0.19324	0.000276087	2.74275	0.19324
ENSMUSG00000076613	Ighg2b	0	-2.74275	0.239148	0.000276087	2.74275	0.239148
ENSMUSG00000113193	Gm40576	0	-2.74275	0.161097	0.000276087	2.74275	0.161097
ENSMUSG00000098202	B830012L14Rik	0	-2.74275	0.161097	0.000276087	2.74275	0.161097
ENSMUSG00000021208	Ifi27l2b	0	-2.74275	0.161097	0.000276087	2.74275	0.161097
ENSMUSG00000113210	4930474N09Rik	0	-2.74275	0.161097	0.000276087	2.74275	0.161097
ENSMUSG00000007682	Dio2	0	-2.74275	0.161097	0.000276087	2.74275	0.161097
ENSMUSG00000113716	Gm47518	0	-2.74275	0.245872	0.000276087	2.74275	0.245872
ENSMUSG00000050103	Agmo	5.49946e-05	-2.74275	0.0294466	0.000644203	2.74275	0.0294466
ENSMUSG00000020635	Fkbp1b	5.49946e-05	-2.74275	0.0294466	0.000644203	2.74275	0.0294466
ENSMUSG00000114311	Gm31452	0	-2.74275	0.161097	0.000276087	2.74275	0.161097
ENSMUSG00000114400	Gm47533	0	-2.74275	0.161097	0.000276087	2.74275	0.161097
ENSMUSG00000045034	Ankrd34b	0	-2.74275	0.260777	0.000276087	2.74275	0.260777
ENSMUSG00000021587	Pcsk1	0	-2.74275	0.161097	0.000276087	2.74275	0.161097
ENSMUSG00000113295	Gm49357	0	-2.74275	0.161097	0.000276087	2.74275	0.161097
ENSMUSG00000038068	Rnf144b	0.000109989	-2.74275	0.0059009	0.00101232	2.74275	0.0059009
ENSMUSG00000058385	Hist1h2bg	0.000274973	-2.74275	0.00012742	0.00211667	2.74275	0.00012742
ENSMUSG00000076746	Tcrg-V6	5.49946e-05	-2.74275	0.0656239	0.000644203	2.74275	0.0656239
ENSMUSG00000025375	Aatk	0	-2.74275	0.161097	0.000276087	2.74275	0.161097
ENSMUSG00000062312	Erbb2	0	-2.74275	0.161097	0.000276087	2.74275	0.161097
ENSMUSG00000000320	Alox12	0	-2.74275	0.161097	0.000276087	2.74275	0.161097
ENSMUSG00000087654	Gm12256	0	-2.74275	0.161097	0.000276087	2.74275	0.161097
ENSMUSG00000085533	Gm12146	0	-2.74275	0.161097	0.000276087	2.74275	0.161097
ENSMUSG00000086375	Gm12127	0	-2.74275	0.193474	0.000276087	2.74275	0.193474
ENSMUSG00000020160	Meis1	5.49946e-05	-2.74275	0.0411732	0.000644203	2.74275	0.0411732
ENSMUSG00000038233	Fam198a	0	-2.74275	0.276706	0.000276087	2.74275	0.276706
ENSMUSG00000059741	Myl3	0	-2.74275	0.171229	0.000276087	2.74275	0.171229
ENSMUSG00000086236	5830418P13Rik	0.000329967	-2.74275	2.86495e-05	0.00248478	2.74275	2.86495e-05
ENSMUSG00000074146	4930579C12Rik	0.000109989	-2.74275	0.0419655	0.00101232	2.74275	0.0419655
ENSMUSG00000047990	C2cd4a	0	-2.74275	0.161097	0.000276087	2.74275	0.161097
ENSMUSG00000097734	B930082K07Rik	0	-2.74275	0.161097	0.000276087	2.74275	0.161097
ENSMUSG00000032131	Abcg4	0	-2.74275	0.161097	0.000276087	2.74275	0.161097
ENSMUSG00000095385	D630033O11Rik	0	-2.74275	0.173131	0.000276087	2.74275	0.173131
ENSMUSG00000031937	Vstm5	0	-2.74275	0.161097	0.000276087	2.74275	0.161097
ENSMUSG00000035932	Olfr750	0	-2.74275	0.17509	0.000276087	2.74275	0.17509
ENSMUSG00000017491	Rarb	0	-2.74275	0.161097	0.000276087	2.74275	0.161097
ENSMUSG00000091275	Gm3248	0	-2.74275	0.161097	0.000276087	2.74275	0.161097
ENSMUSG00000094132	Gm3264	0	-2.74275	0.187581	0.000276087	2.74275	0.187581
ENSMUSG00000110592	4930488N15Rik	0	-2.74275	0.161097	0.000276087	2.74275	0.161097
ENSMUSG00000035694	Caps2	0	-2.74275	0.161097	0.000276087	2.74275	0.161097
ENSMUSG00000112481	Gm29684	0	-2.74275	0.161097	0.000276087	2.74275	0.161097
ENSMUSG00000089711	Gm16240	0	-2.74275	0.161097	0.000276087	2.74275	0.161097
ENSMUSG00000112587	Gm47769	0	-2.74275	0.161097	0.000276087	2.74275	0.161097
ENSMUSG00000101014	Gm28289	0	-2.74275	0.217585	0.000276087	2.74275	0.217585
ENSMUSG00000108511	Gm44987	0	-2.74275	0.161097	0.000276087	2.74275	0.161097
ENSMUSG00000030669	Calca	0	-2.74275	0.177069	0.000276087	2.74275	0.177069
ENSMUSG00000097220	Gm26599	0.000219978	-2.74275	0.000834425	0.00174855	2.74275	0.000834425
ENSMUSG00000030621	Me3	0	-2.74275	0.161097	0.000276087	2.74275	0.161097
ENSMUSG00000049791	Fzd4	0	-2.74275	0.161097	0.000276087	2.74275	0.161097
ENSMUSG00000087492	Gm15700	0	-2.74275	0.168071	0.000276087	2.74275	0.168071
ENSMUSG00000054046	Klk13	0	-2.74275	0.172971	0.000276087	2.74275	0.172971
ENSMUSG00000036560	Lgi4	0	-2.74275	0.161097	0.000276087	2.74275	0.161097
ENSMUSG00000006311	Etv2	0	-2.74275	0.161097	0.000276087	2.74275	0.161097
ENSMUSG00000030401	Rtn2	0.00060494	-2.74275	5.78295e-08	0.00432536	2.74275	5.78295e-08
ENSMUSG00000030411	Nova2	0	-2.74275	0.161097	0.000276087	2.74275	0.161097
ENSMUSG00000091438	Gm17088	0	-2.74275	0.174867	0.000276087	2.74275	0.174867
ENSMUSG00000030159	Clec1b	0	-2.74275	0.342876	0.000276087	2.74275	0.342876
ENSMUSG00000038521	C1s1	0	-2.74275	0.161097	0.000276087	2.74275	0.161097
ENSMUSG00000044927	H1fx	0	-2.74275	0.161097	0.000276087	2.74275	0.161097
ENSMUSG00000107928	Gm45140	0	-2.74275	0.161097	0.000276087	2.74275	0.161097
ENSMUSG00000030054	Gp9	0	-2.74275	0.248702	0.000276087	2.74275	0.248702
ENSMUSG00000071341	Egr4	5.49946e-05	-2.74275	0.0323471	0.000644203	2.74275	0.0323471
ENSMUSG00000001761	Smo	0	-2.74275	0.161097	0.000276087	2.74275	0.161097
ENSMUSG00000092035	Peg10	0	-2.74275	0.342876	0.000276087	2.74275	0.342876
ENSMUSG00000106663	Gm42839	0	-2.74275	0.161097	0.000276087	2.74275	0.161097
ENSMUSG00000034528	Hsd17b13	0	-2.74275	0.161097	0.000276087	2.74275	0.161097
ENSMUSG00000104684	5430427N15Rik	0	-2.74275	0.161097	0.000276087	2.74275	0.161097
ENSMUSG00000034687	Fras1	0	-2.74275	0.161097	0.000276087	2.74275	0.161097
ENSMUSG00000107111	Gm40304	0	-2.74275	0.161097	0.000276087	2.74275	0.161097
ENSMUSG00000029026	Trp73	0	-2.74275	0.161097	0.000276087	2.74275	0.161097
ENSMUSG00000028950	Tas1r1	0	-2.74275	0.161097	0.000276087	2.74275	0.161097
ENSMUSG00000029005	Draxin	5.49946e-05	-2.74275	0.0294466	0.000644203	2.74275	0.0294466
ENSMUSG00000045589	Frrs1l	0	-2.74275	0.199486	0.000276087	2.74275	0.199486
ENSMUSG00000042788	Fam166b	0	-2.74275	0.161097	0.000276087	2.74275	0.161097
ENSMUSG00000086052	Gm11802	0.00159484	-2.74275	1.67708e-13	0.0109515	2.74275	1.67708e-13
ENSMUSG00000086679	Gm15551	0	-2.74275	0.184371	0.000276087	2.74275	0.184371
ENSMUSG00000070368	Prok1	0	-2.74275	0.161097	0.000276087	2.74275	0.161097
ENSMUSG00000057777	Mab21l2	0.000164984	-2.74275	0.0016238	0.00138044	2.74275	0.0016238
ENSMUSG00000041842	Fhdc1	0.000274973	-2.74275	0.00056517	0.00211667	2.74275	0.00056517
ENSMUSG00000090120	A730090N16Rik	0	-2.74275	0.161097	0.000276087	2.74275	0.161097
ENSMUSG00000104401	Gm20750	0	-2.74275	0.161097	0.000276087	2.74275	0.161097
ENSMUSG00000103827	Gm32950	0	-2.74275	0.161097	0.000276087	2.74275	0.161097
ENSMUSG00000083695	Rnf138rt1	0	-2.74275	0.161097	0.000276087	2.74275	0.161097
ENSMUSG00000033777	Tlr13	5.49946e-05	-2.74275	0.0821413	0.000644203	2.74275	0.0821413
ENSMUSG00000031375	Bgn	0	-2.74275	0.161097	0.000276087	2.74275	0.161097
ENSMUSG00000009731	Kcnd1	0.000549946	-2.74275	1.71474e-07	0.00395725	2.74275	1.71474e-07
ENSMUSG00000027273	Snap25	0	-2.74275	0.161097	0.000276087	2.74275	0.161097
ENSMUSG00000075025	Gm10804	5.49946e-05	-2.74275	0.16907	0.000644203	2.74275	0.16907
ENSMUSG00000068806	Olfr1259	0	-2.74275	0.161097	0.000276087	2.74275	0.161097
ENSMUSG00000085768	Gm13707	0	-2.74275	0.161097	0.000276087	2.74275	0.161097
ENSMUSG00000086995	Gm13544	0	-2.74275	0.161097	0.000276087	2.74275	0.161097
ENSMUSG00000026880	Stom	0.000219978	-2.74275	0.000296959	0.00174855	2.74275	0.000296959
ENSMUSG00000036067	Slc2a6	0.000164984	-2.74275	0.00247103	0.00138044	2.74275	0.00247103
ENSMUSG00000059625	Sohlh1	0	-2.74275	0.161097	0.000276087	2.74275	0.161097
ENSMUSG00000047356	Lcn10	0	-2.74275	0.251603	0.000276087	2.74275	0.251603
ENSMUSG00000036805	Noxa1	5.49946e-05	-2.74275	0.0490276	0.000644203	2.74275	0.0490276
ENSMUSG00000026748	Plxdc2	0.000494951	-2.74275	1.21121e-06	0.00358913	2.74275	1.21121e-06
ENSMUSG00000025783	4930412O13Rik	0	-2.74275	0.161097	0.000276087	2.74275	0.161097
ENSMUSG00000026650	Meig1	5.49946e-05	-2.74275	0.0912604	0.000644203	2.74275	0.0912604
ENSMUSG00000039377	Hlx	0.000164984	-2.74275	0.00164827	0.00138044	2.74275	0.00164827
ENSMUSG00000041605	5730559C18Rik	0	-2.74275	0.161097	0.000276087	2.74275	0.161097
ENSMUSG00000096141	Dnah7a	0.000384962	-2.74275	4.33454e-05	0.0028529	2.74275	4.33454e-05
ENSMUSG00000097934	6720483E21Rik	0	-2.74275	0.161097	0.000276087	2.74275	0.161097
ENSMUSG00000002459	Rgs20	0.000109989	-2.74275	0.0059009	0.00101232	2.74275	0.0059009
ENSMUSG00000026811	St6galnac6	0.00318968	-2.73662	3.16161e-18	0.0215348	2.73662	3.16161e-18
ENSMUSG00000043773	1700048O20Rik	0.00131987	-2.72825	2.62775e-12	0.00901884	2.72825	2.62775e-12
ENSMUSG00000100911	1700027F09Rik	0.0010449	-2.7246	7.15988e-11	0.00717826	2.7246	7.15988e-11
ENSMUSG00000000386	Mx1	0.00368464	-2.72137	2.6558e-15	0.0245717	2.72137	2.6558e-15
ENSMUSG00000028978	Nos3	0.000879913	-2.72137	8.16419e-08	0.00607391	2.72137	8.16419e-08
ENSMUSG00000053914	Kdm4d	0.000824919	-2.72003	4.05646e-09	0.0057058	2.72003	4.05646e-09
ENSMUSG00000047945	Marcksl1	0.0138036	-2.71966	2.51331e-25	0.0912007	2.71966	2.51331e-25
ENSMUSG00000067336	Bmpr2	0.0244726	-2.71086	4.49003e-28	0.160499	2.71086	4.49003e-28
ENSMUSG00000030346	Rad51ap1	0.0030247	-2.71018	4.20287e-18	0.0200623	2.71018	4.20287e-18
ENSMUSG00000027087	Itgav	0.0383862	-2.70934	4.01876e-29	0.251331	2.70934	4.01876e-29
ENSMUSG00000110301	Gm35363	0.0113289	-2.70747	6.0651e-25	0.0742674	2.70747	6.0651e-25
ENSMUSG00000066687	Zbtb16	0.000934908	-2.7021	4.0915e-06	0.00635	2.7021	4.0915e-06
ENSMUSG00000045441	Gprin3	0.0623638	-2.70149	7.19729e-30	0.40594	2.70149	7.19729e-30
ENSMUSG00000030498	Gas2	0.00137486	-2.70052	1.80429e-12	0.0092029	2.70052	1.80429e-12
ENSMUSG00000052117	D630039A03Rik	0.000384962	-2.69694	5.32376e-05	0.00276087	2.69694	5.32376e-05
ENSMUSG00000038648	Creb3l2	0.00582942	-2.69128	3.59727e-21	0.0379159	2.69128	3.59727e-21
ENSMUSG00000074269	Rec114	0.00186982	-2.69028	1.5663e-11	0.0123319	2.69028	1.5663e-11
ENSMUSG00000091679	Vmn2r96	0.00225478	-2.69028	3.04172e-14	0.0148167	2.69028	3.04172e-14
ENSMUSG00000019992	Mtfr2	0.00109989	-2.69028	4.20199e-08	0.00736232	2.69028	4.20199e-08
ENSMUSG00000041308	Sntb2	0.0340416	-2.687	1.96878e-28	0.219489	2.687	1.96878e-28
ENSMUSG00000069910	Spdl1	0.0020348	-2.68464	1.1988e-14	0.0133442	2.68464	1.1988e-14
ENSMUSG00000047751	Utf1	0.000989902	-2.68464	1.69507e-08	0.00662609	2.68464	1.69507e-08
ENSMUSG00000095742	CAAA01147332.1	0.000934908	-2.68135	9.82317e-10	0.00625797	2.68135	9.82317e-10
ENSMUSG00000076755	Tcrg-V1	0.000274973	-2.68135	0.00115209	0.00202464	2.68135	0.00115209
ENSMUSG00000094018	S100a2	0.000274973	-2.68135	0.000238612	0.00202464	2.68135	0.000238612
ENSMUSG00000031628	Casp3	0.0467454	-2.67684	7.19257e-29	0.299186	2.67684	7.19257e-29
ENSMUSG00000035172	Plekhh3	0.000824919	-2.67348	4.68484e-09	0.00552174	2.67348	4.68484e-09
ENSMUSG00000040841	Six5	0.00170483	-2.67348	1.64635e-13	0.0111355	2.67348	1.64635e-13
ENSMUSG00000028702	Rad54l	0.00192481	-2.67085	2.22318e-14	0.0125159	2.67085	2.22318e-14
ENSMUSG00000035283	Adrb1	0.000219978	-2.66875	0.000547623	0.00165652	2.66875	0.000547623
ENSMUSG00000022619	Mapk8ip2	0.000219978	-2.66875	0.00201398	0.00165652	2.66875	0.00201398
ENSMUSG00000025812	Pard3	0.000219978	-2.66875	0.0110687	0.00165652	2.66875	0.0110687
ENSMUSG00000075318	Scn2a	0.000219978	-2.66875	0.000712785	0.00165652	2.66875	0.000712785
ENSMUSG00000034471	Caskin2	0.000989902	-2.66474	5.5833e-10	0.00653406	2.66474	5.5833e-10
ENSMUSG00000031246	Sh3bgrl	0.0922809	-2.66304	2.31113e-29	0.584752	2.66304	2.31113e-29
ENSMUSG00000051736	Fam229b	0.000934908	-2.66028	1.44773e-09	0.00616594	2.66028	1.44773e-09
ENSMUSG00000028073	Pear1	0.0233727	-2.65909	4.86496e-27	0.147891	2.65909	4.86496e-27
ENSMUSG00000025747	Tyms	0.0186982	-2.65891	4.8866e-26	0.118349	2.65891	4.8866e-26
ENSMUSG00000036295	Lrrn3	0.000879913	-2.65528	2.00103e-08	0.00579783	2.65528	2.00103e-08
ENSMUSG00000031078	Cttn	0.00131987	-2.65348	6.61985e-11	0.0085587	2.65348	6.61985e-11
ENSMUSG00000074170	Plekhf1	0.0010449	-2.64964	3.88052e-10	0.00681015	2.64964	3.88052e-10
ENSMUSG00000050272	Dscam	0.000164984	-2.64964	0.0086798	0.00128841	2.64964	0.0086798
ENSMUSG00000050395	Tnfsf15	0.000164984	-2.64964	0.008935	0.00128841	2.64964	0.008935
ENSMUSG00000031224	Magee2	0.000164984	-2.64964	0.00293889	0.00128841	2.64964	0.00293889
ENSMUSG00000068129	Cst7	0.0350865	-2.63861	1.54866e-27	0.218753	2.63861	1.54866e-27
ENSMUSG00000034361	Cpne2	0.00247476	-2.63704	1.43501e-14	0.0156449	2.63704	1.43501e-14
ENSMUSG00000032766	Gng11	0.000329967	-2.63583	0.00679384	0.00230073	2.63583	0.00679384
ENSMUSG00000035954	Dock4	0.00357465	-2.63499	8.59008e-18	0.0224551	2.63499	8.59008e-18
ENSMUSG00000029401	Rilpl2	0.10141	-2.63418	1.04504e-28	0.629847	2.63418	1.04504e-28
ENSMUSG00000031387	Renbp	0.00164984	-2.63404	2.16812e-11	0.0104913	2.63404	2.16812e-11
ENSMUSG00000040584	Abcb1a	0.0193581	-2.63237	1.71316e-25	0.120282	2.63237	1.71316e-25
ENSMUSG00000022876	Samsn1	0.0726478	-2.63104	1.99334e-28	0.450298	2.63104	1.99334e-28
ENSMUSG00000039813	Tbc1d2	0.000494951	-2.63027	2.56147e-06	0.00331304	2.63027	2.56147e-06
ENSMUSG00000028587	Orc1	0.000989902	-2.6241	7.01882e-07	0.00635	2.6241	7.01882e-07
ENSMUSG00000030867	Plk1	0.00219978	-2.6236	2.48341e-13	0.0138044	2.6236	2.48341e-13
ENSMUSG00000039450	Dcxr	0.0126488	-2.62062	2.80069e-24	0.0780406	2.62062	2.80069e-24
ENSMUSG00000017692	Rhbdl3	0.00192481	-2.61722	7.66114e-13	0.0120558	2.61722	7.66114e-13
ENSMUSG00000090691	Gm3667	0.000769924	-2.61722	4.79898e-08	0.00496957	2.61722	4.79898e-08
ENSMUSG00000024530	Prelid3a	0.000109989	-2.61722	0.0113011	0.00092029	2.61722	0.0113011
ENSMUSG00000037346	Hrh4	0.000274973	-2.61722	0.000354265	0.00193261	2.61722	0.000354265
ENSMUSG00000044072	Eml6	0.000439957	-2.61722	0.000170682	0.00294493	2.61722	0.000170682
ENSMUSG00000034209	Rasl10a	0.000109989	-2.61722	0.0113011	0.00092029	2.61722	0.0113011
ENSMUSG00000039716	Dock3	0.000109989	-2.61722	0.0113011	0.00092029	2.61722	0.0113011
ENSMUSG00000049493	Pls1	0.000274973	-2.61722	0.00141807	0.00193261	2.61722	0.00141807
ENSMUSG00000031458	Coprs	0.00060494	-2.61722	1.99525e-05	0.00395725	2.61722	1.99525e-05
ENSMUSG00000019194	Scn1b	0.00258474	-2.61722	9.39062e-15	0.0161051	2.61722	9.39062e-15
ENSMUSG00000097497	Gm26652	0.000109989	-2.61722	0.0184725	0.00092029	2.61722	0.0184725
ENSMUSG00000085471	4933423P22Rik	0.000274973	-2.61722	0.00086094	0.00193261	2.61722	0.00086094
ENSMUSG00000028362	Tnfsf8	0.232352	-2.61625	1.21631e-28	1.42498	2.61625	1.21631e-28
ENSMUSG00000028173	Wls	0.0349765	-2.60315	9.35377e-27	0.212771	2.60315	9.35377e-27
ENSMUSG00000078439	Smim24	0.00335467	-2.60233	3.6761e-17	0.0206145	2.60233	3.6761e-17
ENSMUSG00000032640	Chsy1	0.00390461	-2.60073	8.61041e-17	0.0239275	2.60073	8.61041e-17
ENSMUSG00000031028	Tub	0.000659935	-2.5969	2.6483e-07	0.00423333	2.5969	2.6483e-07
ENSMUSG00000023827	Agpat4	0.0177632	-2.59272	5.98703e-25	0.107398	2.59272	5.98703e-25
ENSMUSG00000021569	Trip13	0.00285972	-2.59225	4.64128e-16	0.0174855	2.59225	4.64128e-16
ENSMUSG00000116705	AC124739.1	0.000219978	-2.59074	0.0119837	0.00156449	2.59074	0.0119837
ENSMUSG00000023781	Hes7	0.000494951	-2.59074	6.99702e-06	0.00322102	2.59074	6.99702e-06
ENSMUSG00000102097	A930006L05Rik	0.000219978	-2.59074	0.00166129	0.00156449	2.59074	0.00166129
ENSMUSG00000032204	Aqp9	0.000219978	-2.59074	0.0113721	0.00156449	2.59074	0.0113721
ENSMUSG00000090363	Gm3512	0.000219978	-2.59074	0.00258477	0.00156449	2.59074	0.00258477
ENSMUSG00000048388	Fam171b	0.000494951	-2.59074	3.40462e-05	0.00322102	2.59074	3.40462e-05
ENSMUSG00000031428	Zcchc18	0.00769924	-2.58904	2.0716e-20	0.0465667	2.58904	2.0716e-20
ENSMUSG00000017861	Mybl2	0.00153985	-2.5852	7.92148e-12	0.00947899	2.5852	7.92148e-12
ENSMUSG00000094338	Hist1h2bl	0.00175983	-2.581	1.30805e-12	0.0107674	2.581	1.30805e-12
ENSMUSG00000032375	Aph1b	0.00186982	-2.57925	4.04346e-13	0.0114116	2.57925	4.04346e-13
ENSMUSG00000042262	Ccr8	0.000329967	-2.57925	0.000133094	0.0022087	2.57925	0.000133094
ENSMUSG00000033470	Cysltr2	0.00412459	-2.57697	4.57517e-18	0.0248478	2.57697	4.57517e-18
ENSMUSG00000038264	Sema7a	0.00120988	-2.57674	2.39524e-08	0.00745435	2.57674	2.39524e-08
ENSMUSG00000063354	Slc39a4	0.0040696	-2.57462	4.08781e-18	0.0244797	2.57462	4.08781e-18
ENSMUSG00000110803	Gm20275	0.00533447	-2.57098	1.88023e-19	0.0319341	2.57098	1.88023e-19
ENSMUSG00000097111	Peak1os	0.000549946	-2.56872	5.10187e-06	0.0034971	2.56872	5.10187e-06
ENSMUSG00000026274	Pask	0.000549946	-2.56872	3.06613e-06	0.0034971	2.56872	3.06613e-06
ENSMUSG00000028078	Dclk2	0.00351965	-2.56587	4.03671e-17	0.0210746	2.56587	4.03671e-17
ENSMUSG00000023015	Racgap1	0.0139136	-2.55981	2.56214e-23	0.0822739	2.55981	2.56214e-23
ENSMUSG00000027074	Slc43a3	0.00362964	-2.5593	3.76767e-17	0.0216268	2.5593	3.76767e-17
ENSMUSG00000023940	Sgo1	0.00258474	-2.55866	1.44832e-14	0.0154609	2.55866	1.44832e-14
ENSMUSG00000068758	Il3ra	0.00940407	-2.55727	2.14312e-22	0.0555855	2.55727	2.14312e-22
ENSMUSG00000013089	Etv5	0.00186982	-2.55598	1.46053e-12	0.0112275	2.55598	1.46053e-12
ENSMUSG00000028212	Ccne2	0.00252975	-2.55448	1.14008e-14	0.0150928	2.55448	1.14008e-14
ENSMUSG00000063810	Alms1	0.00791922	-2.55436	7.1258e-21	0.0467507	2.55436	7.1258e-21
ENSMUSG00000027323	Rad51	0.00489452	-2.5501	4.02876e-17	0.0288971	2.5501	4.02876e-17
ENSMUSG00000033053	1700028P14Rik	0.000164984	-2.5501	0.080981	0.00119638	2.5501	0.080981
ENSMUSG00000036858	Ptcra	5.49946e-05	-2.5501	0.0578887	0.000552174	2.5501	0.0578887
ENSMUSG00000040658	Dnph1	0.00170483	-2.5501	4.48601e-12	0.0102152	2.5501	4.48601e-12
ENSMUSG00000025738	Fbxl16	5.49946e-05	-2.5501	0.112116	0.000552174	2.5501	0.112116
ENSMUSG00000116311	AC133868.2	5.49946e-05	-2.5501	0.0578887	0.000552174	2.5501	0.0578887
ENSMUSG00000061603	Akap6	5.49946e-05	-2.5501	0.0578887	0.000552174	2.5501	0.0578887
ENSMUSG00000091682	Tcrg-C3	5.49946e-05	-2.5501	0.0578887	0.000552174	2.5501	0.0578887
ENSMUSG00000089709	Gm16262	5.49946e-05	-2.5501	0.0578887	0.000552174	2.5501	0.0578887
ENSMUSG00000013076	Amotl1	0.000164984	-2.5501	0.004471	0.00119638	2.5501	0.004471
ENSMUSG00000031962	Cdh15	5.49946e-05	-2.5501	0.0578887	0.000552174	2.5501	0.0578887
ENSMUSG00000111535	Gm35154	5.49946e-05	-2.5501	0.0578887	0.000552174	2.5501	0.0578887
ENSMUSG00000107985	Gm35037	5.49946e-05	-2.5501	0.199353	0.000552174	2.5501	0.199353
ENSMUSG00000067610	Klri1	5.49946e-05	-2.5501	0.074651	0.000552174	2.5501	0.074651
ENSMUSG00000055818	A230083G16Rik	5.49946e-05	-2.5501	0.115469	0.000552174	2.5501	0.115469
ENSMUSG00000030032	Wdr54	0.000384962	-2.5501	6.87082e-05	0.00248478	2.5501	6.87082e-05
ENSMUSG00000038456	Dennd2a	5.49946e-05	-2.5501	0.0578887	0.000552174	2.5501	0.0578887
ENSMUSG00000025856	Pdgfa	5.49946e-05	-2.5501	0.0578887	0.000552174	2.5501	0.0578887
ENSMUSG00000106275	Gm42495	5.49946e-05	-2.5501	0.0578887	0.000552174	2.5501	0.0578887
ENSMUSG00000036995	Asap3	5.49946e-05	-2.5501	0.0578887	0.000552174	2.5501	0.0578887
ENSMUSG00000003411	Rab3b	5.49946e-05	-2.5501	0.0578887	0.000552174	2.5501	0.0578887
ENSMUSG00000110970	Olfr156	5.49946e-05	-2.5501	0.0578887	0.000552174	2.5501	0.0578887
ENSMUSG00000037259	Dzank1	0.000164984	-2.5501	0.00458368	0.00119638	2.5501	0.00458368
ENSMUSG00000108931	Olfr1284	5.49946e-05	-2.5501	0.0718045	0.000552174	2.5501	0.0718045
ENSMUSG00000102674	8030442B05Rik	5.49946e-05	-2.5501	0.0578887	0.000552174	2.5501	0.0578887
ENSMUSG00000103659	Gm32569	0.000164984	-2.5501	0.004471	0.00119638	2.5501	0.004471
ENSMUSG00000096210	H1f0	0.0321168	-2.54904	3.2075e-25	0.188199	2.54904	3.2075e-25
ENSMUSG00000047415	Gpr68	0.0425658	-2.5429	5.1279e-26	0.248294	2.5429	5.1279e-26
ENSMUSG00000002233	Rhoc	0.0040146	-2.53892	1.35934e-15	0.0235594	2.53892	1.35934e-15
ENSMUSG00000041845	Rhod	0.00181482	-2.53793	4.23737e-12	0.0107674	2.53793	4.23737e-12
ENSMUSG00000005087	Cd44	0.0782023	-2.53657	9.02111e-27	0.453979	2.53657	9.02111e-27
ENSMUSG00000028680	Plk3	0.0266724	-2.53218	5.30483e-25	0.154517	2.53218	5.30483e-25
ENSMUSG00000073158	9030624G23Rik	0.00175983	-2.53124	2.22849e-11	0.0103993	2.53124	2.22849e-11
ENSMUSG00000075122	Cd80	0.0010449	-2.52934	7.68188e-08	0.00625797	2.52934	7.68188e-08
ENSMUSG00000089809	Rasgef1b	0.00153985	-2.52862	5.1164e-10	0.00911087	2.52862	5.1164e-10
ENSMUSG00000079396	Gm3411	0.000439957	-2.52702	3.03211e-05	0.00276087	2.52702	3.03211e-05
ENSMUSG00000049353	Rd3	0.000934908	-2.52702	3.61369e-08	0.00561377	2.52702	3.61369e-08
ENSMUSG00000030154	Klrb1f	0.00236477	-2.52172	2.71608e-12	0.0138044	2.52172	2.71608e-12
ENSMUSG00000039943	Plcb4	0.0131987	-2.51636	4.804e-22	0.0757399	2.51636	4.804e-22
ENSMUSG00000096001	2610528A11Rik	0.00060494	-2.51534	0.00532817	0.00368116	2.51534	0.00532817
ENSMUSG00000015970	Chdh	0.00060494	-2.51534	2.32679e-06	0.00368116	2.51534	2.32679e-06
ENSMUSG00000038127	Ccdc50	0.0845816	-2.51527	2.47999e-26	0.483796	2.51527	2.47999e-26
ENSMUSG00000035473	Galm	0.0164434	-2.51111	1.17772e-22	0.0939616	2.51111	1.17772e-22
ENSMUSG00000068130	Zfp442	0.00632438	-2.51047	3.10656e-19	0.0362594	2.51047	3.10656e-19
ENSMUSG00000039055	Eme1	0.00131987	-2.50828	3.40293e-10	0.00773044	2.50828	3.40293e-10
ENSMUSG00000041886	Macc1	0.000219978	-2.50828	0.00440977	0.00147246	2.50828	0.00440977
ENSMUSG00000018916	Csf2	0.000219978	-2.50828	0.0131884	0.00147246	2.50828	0.0131884
ENSMUSG00000027931	Npr1	0.000219978	-2.50828	0.00276448	0.00147246	2.50828	0.00276448
ENSMUSG00000027695	Pld1	0.000219978	-2.50828	0.00302405	0.00147246	2.50828	0.00302405
ENSMUSG00000071723	Gspt2	0.000219978	-2.50828	0.00276448	0.00147246	2.50828	0.00276448
ENSMUSG00000037341	Slc9a7	0.00879913	-2.50723	6.42961e-21	0.0502478	2.50723	6.42961e-21
ENSMUSG00000029032	Arhgef16	0.00291471	-2.50356	1.40316e-13	0.0167493	2.50356	1.40316e-13
ENSMUSG00000022257	Laptm4b	0.00681933	-2.49806	3.95999e-19	0.0387442	2.49806	3.95999e-19
ENSMUSG00000003779	Kif20a	0.00395961	-2.49544	2.49067e-15	0.0225471	2.49544	2.49067e-15
ENSMUSG00000043004	Gng2	0.0942057	-2.49495	4.75659e-26	0.531283	2.49495	4.75659e-26
ENSMUSG00000069300	Hist1h2bj	0.00219978	-2.49372	2.18688e-09	0.012608	2.49372	2.18688e-09
ENSMUSG00000089687	Rab42	0.000549946	-2.49277	1.46781e-05	0.00331304	2.49277	1.46781e-05
ENSMUSG00000039748	Exo1	0.00153985	-2.48468	1.92133e-08	0.00883478	2.48468	1.92133e-08
ENSMUSG00000020828	Pld2	0.00362964	-2.48401	4.67366e-16	0.0205225	2.48401	4.67366e-16
ENSMUSG00000036908	Unc93b1	0.0118788	-2.48303	2.0195e-21	0.066629	2.48303	2.0195e-21
ENSMUSG00000051726	Kcnf1	0.0040696	-2.47971	4.98561e-16	0.0229152	2.47971	4.98561e-16
ENSMUSG00000043286	Pnpla1	0.000109989	-2.47971	0.0302491	0.000828261	2.47971	0.0302491
ENSMUSG00000017453	Pipox	0.000274973	-2.47971	0.00748934	0.00174855	2.47971	0.00748934
ENSMUSG00000021806	Nid2	0.000109989	-2.47971	0.02132	0.000828261	2.47971	0.02132
ENSMUSG00000054555	Adam12	0.000439957	-2.47971	4.29631e-05	0.00266884	2.47971	4.29631e-05
ENSMUSG00000058420	Syt17	0.000109989	-2.47971	0.02132	0.000828261	2.47971	0.02132
ENSMUSG00000056043	Rgs9bp	0.000109989	-2.47971	0.039152	0.000828261	2.47971	0.039152
ENSMUSG00000104529	Rbakdn	0.000109989	-2.47971	0.02132	0.000828261	2.47971	0.02132
ENSMUSG00000098008	A930001A20Rik	0.000109989	-2.47971	0.02132	0.000828261	2.47971	0.02132
ENSMUSG00000026981	Il1rn	0.000274973	-2.47971	0.000979478	0.00174855	2.47971	0.000979478
ENSMUSG00000026479	Lamc2	0.000109989	-2.47971	0.023348	0.000828261	2.47971	0.023348
ENSMUSG00000022500	Litaf	0.00428958	-2.47788	1.01287e-16	0.0241116	2.47788	1.01287e-16
ENSMUSG00000021675	F2rl2	0.0019798	-2.47581	2.13656e-10	0.0112275	2.47581	2.13656e-10
ENSMUSG00000054582	Pabpc1l	0.0019798	-2.47581	2.7595e-12	0.0112275	2.47581	2.7595e-12
ENSMUSG00000034584	Exph5	0.00335467	-2.47505	4.01703e-14	0.0188659	2.47505	4.01703e-14
ENSMUSG00000032815	Fanca	0.00120988	-2.46711	2.89108e-09	0.00690218	2.46711	2.89108e-09
ENSMUSG00000024486	Hbegf	0.000494951	-2.46521	5.21676e-05	0.00294493	2.46521	5.21676e-05
ENSMUSG00000022091	Sorbs3	0.000494951	-2.46521	2.86841e-05	0.00294493	2.46521	2.86841e-05
ENSMUSG00000035513	Ntng2	0.00126488	-2.46156	1.6296e-09	0.00717826	2.46156	1.6296e-09
ENSMUSG00000114436	Gm48283	0.00109989	-2.45895	1.86422e-06	0.00625797	2.45895	1.86422e-06
ENSMUSG00000040899	Ccr6	0.00461954	-2.45748	5.65601e-14	0.0255841	2.45748	5.65601e-14
ENSMUSG00000000253	Gmpr	0.00115489	-2.45324	7.7468e-09	0.00653406	2.45324	7.7468e-09
ENSMUSG00000025076	Casp7	0.0146286	-2.44858	5.23783e-22	0.0800652	2.44858	5.23783e-22
ENSMUSG00000020021	Fgd6	0.0146835	-2.44649	3.49921e-21	0.0802493	2.44649	3.49921e-21
ENSMUSG00000041762	Gpr155	0.0245276	-2.44343	6.61921e-23	0.133626	2.44343	6.61921e-23
ENSMUSG00000022449	Adamts20	0.000164984	-2.44319	0.0139714	0.00110435	2.44319	0.0139714
ENSMUSG00000042564	Fam227a	0.000164984	-2.44319	0.0139714	0.00110435	2.44319	0.0139714
ENSMUSG00000084889	Gm12148	0.000164984	-2.44319	0.0149125	0.00110435	2.44319	0.0149125
ENSMUSG00000019467	Arhgef25	0.000164984	-2.44319	0.0139714	0.00110435	2.44319	0.0139714
ENSMUSG00000066721	Zfp575	0.000384962	-2.44319	0.000162208	0.00230073	2.44319	0.000162208
ENSMUSG00000026833	Olfm1	0.000164984	-2.44319	0.0168225	0.00110435	2.44319	0.0168225
ENSMUSG00000056569	Mpz	0.000164984	-2.44319	0.0139714	0.00110435	2.44319	0.0139714
ENSMUSG00000100777	4930598F16Rik	0.000384962	-2.44319	0.000571189	0.00230073	2.44319	0.000571189
ENSMUSG00000032238	Rora	0.0492751	-2.4391	1.33277e-23	0.267436	2.4391	1.33277e-23
ENSMUSG00000058173	Smco4	0.14975	-2.43649	4.63745e-25	0.810868	2.43649	4.63745e-25
ENSMUSG00000054150	Syne3	0.0114939	-2.43364	1.11021e-20	0.0623036	2.43364	1.11021e-20
ENSMUSG00000031728	Zfp821	0.00841417	-2.43306	2.3928e-19	0.0456464	2.43306	2.3928e-19
ENSMUSG00000029121	Crmp1	0.0132537	-2.43306	2.37217e-21	0.0717826	2.43306	2.37217e-21
ENSMUSG00000028150	Rorc	0.00115489	-2.43306	5.98568e-08	0.00644203	2.43306	5.98568e-08
ENSMUSG00000049904	Tmem17	0.000439957	-2.4308	0.000632062	0.00257681	2.4308	0.000632062
ENSMUSG00000032109	Nlrx1	0.0040696	-2.42682	1.21455e-15	0.022087	2.42682	1.21455e-15
ENSMUSG00000027490	E2f1	0.00208979	-2.42313	1.13848e-11	0.0114116	2.42313	1.13848e-11
ENSMUSG00000024064	Galnt14	0.000219978	-2.42082	0.023521	0.00138044	2.42082	0.023521
ENSMUSG00000071510	Olfr172	0.000219978	-2.42082	0.00458553	0.00138044	2.42082	0.00458553
ENSMUSG00000085189	Gm11963	0.000219978	-2.42082	0.00458553	0.00138044	2.42082	0.00458553
ENSMUSG00000040717	Il17rd	0.000219978	-2.42082	0.00458553	0.00138044	2.42082	0.00458553
ENSMUSG00000009092	Derl3	0.000219978	-2.42082	0.00833537	0.00138044	2.42082	0.00833537
ENSMUSG00000111055	D030034A15Rik	0.000219978	-2.42082	0.011748	0.00138044	2.42082	0.011748
ENSMUSG00000060112	Olfr60	0.000494951	-2.42082	0.000944526	0.0028529	2.42082	0.000944526
ENSMUSG00000035547	Capn5	0.000219978	-2.42082	0.00737676	0.00138044	2.42082	0.00737676
ENSMUSG00000104937	Gm43057	0.000219978	-2.42082	0.00458553	0.00138044	2.42082	0.00458553
ENSMUSG00000020120	Plek	0.0040696	-2.42082	1.33171e-14	0.0219949	2.42082	1.33171e-14
ENSMUSG00000033031	C330027C09Rik	0.00335467	-2.41791	3.7839e-14	0.0181297	2.41791	3.7839e-14
ENSMUSG00000026207	Speg	0.00109989	-2.41652	1.21909e-07	0.00607391	2.41652	1.21909e-07
ENSMUSG00000030616	Sytl2	0.0248575	-2.41523	4.20642e-22	0.132798	2.41523	4.20642e-22
ENSMUSG00000024114	Prss41	0.00115489	-2.4126	1.53191e-08	0.00635	2.4126	1.53191e-08
ENSMUSG00000071722	Spin4	0.000549946	-2.4126	1.94774e-05	0.00312899	2.4126	1.94774e-05
ENSMUSG00000040183	Ankrd6	0.00208979	-2.41154	6.85336e-12	0.0113196	2.41154	6.85336e-12
ENSMUSG00000056515	Rab31	0.00186982	-2.40788	1.06255e-10	0.0101232	2.40788	1.06255e-10
ENSMUSG00000036452	Arhgap26	0.0366814	-2.40685	2.52075e-23	0.194733	2.40685	2.52075e-23
ENSMUSG00000035105	Egln3	0.00978903	-2.40614	5.9698e-19	0.0520884	2.40614	5.9698e-19
ENSMUSG00000072082	Ccnf	0.00159484	-2.40571	3.16599e-10	0.00865073	2.40571	3.16599e-10
ENSMUSG00000036564	Ndrg4	0.000274973	-2.40571	0.00165935	0.00165652	2.40571	0.00165935
ENSMUSG00000112144	Gm47861	0.000274973	-2.40571	0.00165935	0.00165652	2.40571	0.00165935
ENSMUSG00000026072	Il1r1	0.000274973	-2.40571	0.00165935	0.00165652	2.40571	0.00165935
ENSMUSG00000042213	Zfand4	0.0010449	-2.3981	1.12389e-07	0.0057058	2.3981	1.12389e-07
ENSMUSG00000025161	Slc16a3	0.00142986	-2.39725	6.86672e-07	0.00773044	2.39725	6.86672e-07
ENSMUSG00000085779	Atcayos	0.000329967	-2.39482	0.00242677	0.00193261	2.39482	0.00242677
ENSMUSG00000086152	Gm11454	0.000329967	-2.39482	0.00501569	0.00193261	2.39482	0.00501569
ENSMUSG00000043895	S1pr2	0.00929408	-2.39405	2.97271e-18	0.0490515	2.39405	2.97271e-18
ENSMUSG00000029314	Gpat3	0.00115489	-2.39184	2.17588e-08	0.00625797	2.39184	2.17588e-08
ENSMUSG00000001089	Luzp1	0.00934908	-2.39098	1.48719e-18	0.0492355	2.39098	1.48719e-18
ENSMUSG00000037032	Apbb1	0.000824919	-2.3866	8.5987e-07	0.00450942	2.3866	8.5987e-07
ENSMUSG00000026342	Slc35f5	0.000384962	-2.3866	0.0185887	0.0022087	2.3866	0.0185887
ENSMUSG00000109017	Gm38979	0.000439957	-2.38018	0.000219746	0.00248478	2.38018	0.000219746
ENSMUSG00000017774	Myo1c	0.00929408	-2.37775	1.00013e-18	0.0484993	2.37775	1.00013e-18
ENSMUSG00000027199	Gatm	0.00153985	-2.37662	1.30533e-08	0.00819058	2.37662	1.30533e-08
ENSMUSG00000029771	Irf5	0.00423458	-2.37621	2.81061e-14	0.022179	2.37621	2.81061e-14
ENSMUSG00000041926	Rnpep	0.0135837	-2.37539	2.11841e-20	0.0706783	2.37539	2.11841e-20
ENSMUSG00000053687	Dpep2	0.000494951	-2.37501	0.000130186	0.00276087	2.37501	0.000130186
ENSMUSG00000028339	Col15a1	0.000494951	-2.37501	7.19584e-05	0.00276087	2.37501	7.19584e-05
ENSMUSG00000096351	Samd11	0.00566444	-2.37322	1.9513e-16	0.0295413	2.37322	1.9513e-16
ENSMUSG00000100975	Gm28875	0.00478453	-2.37078	8.07075e-16	0.0249399	2.37078	8.07075e-16
ENSMUSG00000011751	Sptbn4	0.000549946	-2.37078	0.000361723	0.00303696	2.37078	0.000361723
ENSMUSG00000027331	Knstrn	0.0135287	-2.36803	1.21715e-19	0.0700341	2.36803	1.21715e-19
ENSMUSG00000024220	Zfp523	0.00852416	-2.36724	5.24686e-18	0.0441739	2.36724	5.24686e-18
ENSMUSG00000038555	Reep2	0.00060494	-2.36724	0.000690327	0.00331304	2.36724	0.000690327
ENSMUSG00000036411	9530077C05Rik	0.00131987	-2.36568	9.5342e-09	0.0069942	2.36568	9.5342e-09
ENSMUSG00000091491	Vmn2r97	0.000659935	-2.36423	1.02609e-05	0.00358913	2.36423	1.02609e-05
ENSMUSG00000037003	Tns2	0.000659935	-2.36423	1.23896e-05	0.00358913	2.36423	1.23896e-05
ENSMUSG00000071516	Hist1h2ai	0.000659935	-2.36423	1.02609e-05	0.00358913	2.36423	1.02609e-05
ENSMUSG00000031642	Sh3rf1	0.0150135	-2.3641	2.80121e-20	0.0774884	2.3641	2.80121e-20
ENSMUSG00000035239	Neu3	0.0080842	-2.36302	2.18465e-18	0.0417812	2.36302	2.18465e-18
ENSMUSG00000057246	BC051142	0.000769924	-2.35942	3.9243e-06	0.00414131	2.35942	3.9243e-06
ENSMUSG00000047898	Ccr4	0.0060494	-2.35772	1.23362e-15	0.0311978	2.35772	1.23362e-15
ENSMUSG00000024095	Hnrnpll	0.0741327	-2.35385	3.88603e-23	0.379159	2.35385	3.88603e-23
ENSMUSG00000038244	Mical2	0.00681933	-2.35061	2.19069e-16	0.034971	2.35061	2.19069e-16
ENSMUSG00000034714	Ttyh2	0.00115489	-2.3494	1.24094e-06	0.00607391	2.3494	1.24094e-06
ENSMUSG00000058056	Palld	0.00120988	-2.34847	5.77888e-07	0.00635	2.34847	5.77888e-07
ENSMUSG00000028420	Tmem38b	0.0265624	-2.34548	1.97538e-21	0.135191	2.34548	1.97538e-21
ENSMUSG00000052544	St6galnac3	0.0128137	-2.33795	4.83499e-19	0.0649725	2.33795	4.83499e-19
ENSMUSG00000020415	Pttg1	0.019798	-2.33435	6.31412e-20	0.100036	2.33435	6.31412e-20
ENSMUSG00000048029	Eno4	0	-2.32771	0.328851	0.000184058	2.32771	0.328851
ENSMUSG00000032735	Ablim3	0	-2.32771	0.328851	0.000184058	2.32771	0.328851
ENSMUSG00000052026	Slc6a7	0	-2.32771	0.328851	0.000184058	2.32771	0.328851
ENSMUSG00000097618	Gm26507	0	-2.32771	0.328851	0.000184058	2.32771	0.328851
ENSMUSG00000024427	Spry4	5.49946e-05	-2.32771	0.133899	0.000460145	2.32771	0.133899
ENSMUSG00000051375	Pcdh1	0.000164984	-2.32771	0.0229596	0.00101232	2.32771	0.0229596
ENSMUSG00000073600	Prob1	0.000109989	-2.32771	0.0396121	0.000736232	2.32771	0.0396121
ENSMUSG00000024304	Cdh2	0	-2.32771	0.328851	0.000184058	2.32771	0.328851
ENSMUSG00000089755	0610012D04Rik	0	-2.32771	0.328851	0.000184058	2.32771	0.328851
ENSMUSG00000048915	Efna5	0	-2.32771	0.427666	0.000184058	2.32771	0.427666
ENSMUSG00000085932	Gm15556	5.49946e-05	-2.32771	0.108895	0.000460145	2.32771	0.108895
ENSMUSG00000054951	9130008F23Rik	0.000109989	-2.32771	0.045613	0.000736232	2.32771	0.045613
ENSMUSG00000091601	Olfr93	0	-2.32771	0.328851	0.000184058	2.32771	0.328851
ENSMUSG00000092392	Gm20546	0	-2.32771	0.328851	0.000184058	2.32771	0.328851
ENSMUSG00000073408	Dpcr1	0.000109989	-2.32771	0.0396121	0.000736232	2.32771	0.0396121
ENSMUSG00000092586	Ly6g6c	0	-2.32771	0.421039	0.000184058	2.32771	0.421039
ENSMUSG00000054134	Umodl1	0	-2.32771	0.328851	0.000184058	2.32771	0.328851
ENSMUSG00000086485	Gm15458	0	-2.32771	0.328851	0.000184058	2.32771	0.328851
ENSMUSG00000067629	Syngap1	0	-2.32771	0.328851	0.000184058	2.32771	0.328851
ENSMUSG00000025735	Rhbdl1	0	-2.32771	0.328851	0.000184058	2.32771	0.328851
ENSMUSG00000097517	Gm26695	0	-2.32771	0.328851	0.000184058	2.32771	0.328851
ENSMUSG00000097566	A930024N18Rik	0	-2.32771	0.328851	0.000184058	2.32771	0.328851
ENSMUSG00000023828	Slc22a3	0	-2.32771	0.328851	0.000184058	2.32771	0.328851
ENSMUSG00000099384	1700110C19Rik	0	-2.32771	0.328851	0.000184058	2.32771	0.328851
ENSMUSG00000058159	T2	0	-2.32771	0.336935	0.000184058	2.32771	0.336935
ENSMUSG00000116961	AC117662.4	0	-2.32771	0.338067	0.000184058	2.32771	0.338067
ENSMUSG00000079597	Gm5483	0	-2.32771	0.338067	0.000184058	2.32771	0.338067
ENSMUSG00000075265	Tnk2os	0	-2.32771	0.367961	0.000184058	2.32771	0.367961
ENSMUSG00000038168	P3h2	5.49946e-05	-2.32771	0.108895	0.000460145	2.32771	0.108895
ENSMUSG00000116594	AC133488.1	0	-2.32771	0.328851	0.000184058	2.32771	0.328851
ENSMUSG00000116645	AC154667.1	0	-2.32771	0.371491	0.000184058	2.32771	0.371491
ENSMUSG00000115936	AC154509.1	0	-2.32771	0.328851	0.000184058	2.32771	0.328851
ENSMUSG00000001657	Hoxc8	5.49946e-05	-2.32771	0.108895	0.000460145	2.32771	0.108895
ENSMUSG00000029875	Ccdc184	5.49946e-05	-2.32771	0.108895	0.000460145	2.32771	0.108895
ENSMUSG00000035805	Mlc1	5.49946e-05	-2.32771	0.108895	0.000460145	2.32771	0.108895
ENSMUSG00000022441	Efcab6	0	-2.32771	0.328851	0.000184058	2.32771	0.328851
ENSMUSG00000042428	Mgat3	0	-2.32771	0.328851	0.000184058	2.32771	0.328851
ENSMUSG00000116378	Gcat	5.49946e-05	-2.32771	0.108895	0.000460145	2.32771	0.108895
ENSMUSG00000033170	Card10	0.000109989	-2.32771	0.0396121	0.000736232	2.32771	0.0396121
ENSMUSG00000102018	K230010J24Rik	5.49946e-05	-2.32771	0.150859	0.000460145	2.32771	0.150859
ENSMUSG00000047591	Mafa	0.000219978	-2.32771	0.00766346	0.00128841	2.32771	0.00766346
ENSMUSG00000022584	Ly6c2	0	-2.32771	0.345622	0.000184058	2.32771	0.345622
ENSMUSG00000115395	Gm49224	0	-2.32771	0.328851	0.000184058	2.32771	0.328851
ENSMUSG00000022261	Sdc2	5.49946e-05	-2.32771	0.260126	0.000460145	2.32771	0.260126
ENSMUSG00000022231	Sema5a	0	-2.32771	0.328851	0.000184058	2.32771	0.328851
ENSMUSG00000115667	Gm10389	0	-2.32771	0.328851	0.000184058	2.32771	0.328851
ENSMUSG00000041771	Slc24a4	0	-2.32771	0.328851	0.000184058	2.32771	0.328851
ENSMUSG00000113087	4930473H19Rik	0	-2.32771	0.364012	0.000184058	2.32771	0.364012
ENSMUSG00000021062	Rab15	0	-2.32771	0.328851	0.000184058	2.32771	0.328851
ENSMUSG00000113779	Gm33785	0	-2.32771	0.425806	0.000184058	2.32771	0.425806
ENSMUSG00000112950	Gm32369	0	-2.32771	0.328851	0.000184058	2.32771	0.328851
ENSMUSG00000021047	Nova1	0	-2.32771	0.411124	0.000184058	2.32771	0.411124
ENSMUSG00000113580	Gm48237	0	-2.32771	0.328851	0.000184058	2.32771	0.328851
ENSMUSG00000113300	Gm49371	0	-2.32771	0.328851	0.000184058	2.32771	0.328851
ENSMUSG00000020566	Atp6v1c2	0	-2.32771	0.328851	0.000184058	2.32771	0.328851
ENSMUSG00000020592	Sdc1	0	-2.32771	0.328851	0.000184058	2.32771	0.328851
ENSMUSG00000114945	Gm48265	0	-2.32771	0.328851	0.000184058	2.32771	0.328851
ENSMUSG00000078926	Cdc20b	0	-2.32771	0.345622	0.000184058	2.32771	0.345622
ENSMUSG00000114627	B230220B15Rik	0	-2.32771	0.355175	0.000184058	2.32771	0.355175
ENSMUSG00000021719	Rgs7bp	0	-2.32771	0.328851	0.000184058	2.32771	0.328851
ENSMUSG00000114360	Gm48596	0	-2.32771	0.328851	0.000184058	2.32771	0.328851
ENSMUSG00000099115	Gm17190	0	-2.32771	0.328851	0.000184058	2.32771	0.328851
ENSMUSG00000021622	Ckmt2	0	-2.32771	0.328851	0.000184058	2.32771	0.328851
ENSMUSG00000021614	Vcan	0.000219978	-2.32771	0.0118168	0.00128841	2.32771	0.0118168
ENSMUSG00000109228	Fam81b	0	-2.32771	0.328851	0.000184058	2.32771	0.328851
ENSMUSG00000045509	Gpr150	5.49946e-05	-2.32771	0.108895	0.000460145	2.32771	0.108895
ENSMUSG00000113274	Gm41002	0	-2.32771	0.329899	0.000184058	2.32771	0.329899
ENSMUSG00000112959	Gm32834	0	-2.32771	0.328851	0.000184058	2.32771	0.328851
ENSMUSG00000114917	Gm48250	0	-2.32771	0.328851	0.000184058	2.32771	0.328851
ENSMUSG00000113689	Gm29676	0	-2.32771	0.356209	0.000184058	2.32771	0.356209
ENSMUSG00000069266	Hist1h4b	0	-2.32771	0.328851	0.000184058	2.32771	0.328851
ENSMUSG00000075031	Hist1h2bb	0.000164984	-2.32771	0.0359725	0.00101232	2.32771	0.0359725
ENSMUSG00000113322	Gm48492	0	-2.32771	0.328851	0.000184058	2.32771	0.328851
ENSMUSG00000112968	Gm48530	0	-2.32771	0.328851	0.000184058	2.32771	0.328851
ENSMUSG00000025170	Rab40b	0	-2.32771	0.328851	0.000184058	2.32771	0.328851
ENSMUSG00000085081	Rptoros	0	-2.32771	0.328851	0.000184058	2.32771	0.328851
ENSMUSG00000063193	Cd300lb	0	-2.32771	0.328851	0.000184058	2.32771	0.328851
ENSMUSG00000020617	1700012B07Rik	5.49946e-05	-2.32771	0.108895	0.000460145	2.32771	0.108895
ENSMUSG00000046215	Rprml	0	-2.32771	0.328851	0.000184058	2.32771	0.328851
ENSMUSG00000045532	C1ql1	0	-2.32771	0.328851	0.000184058	2.32771	0.328851
ENSMUSG00000017309	Cd300lg	0	-2.32771	0.328851	0.000184058	2.32771	0.328851
ENSMUSG00000052373	Mpp3	0	-2.32771	0.328851	0.000184058	2.32771	0.328851
ENSMUSG00000001493	Meox1	5.49946e-05	-2.32771	0.108895	0.000460145	2.32771	0.108895
ENSMUSG00000087265	Gm12349	0	-2.32771	0.328851	0.000184058	2.32771	0.328851
ENSMUSG00000035557	Krt17	0	-2.32771	0.328851	0.000184058	2.32771	0.328851
ENSMUSG00000086255	Gm11534	0	-2.32771	0.328851	0.000184058	2.32771	0.328851
ENSMUSG00000047181	Samd14	0.000109989	-2.32771	0.065019	0.000736232	2.32771	0.065019
ENSMUSG00000039084	Chad	0	-2.32771	0.328851	0.000184058	2.32771	0.328851
ENSMUSG00000048616	Nog	0	-2.32771	0.328851	0.000184058	2.32771	0.328851
ENSMUSG00000111857	1190001M18Rik	5.49946e-05	-2.32771	0.112454	0.000460145	2.32771	0.112454
ENSMUSG00000091523	AU040972	0	-2.32771	0.328851	0.000184058	2.32771	0.328851
ENSMUSG00000086943	4732414G09Rik	0	-2.32771	0.328851	0.000184058	2.32771	0.328851
ENSMUSG00000060180	Myh13	0	-2.32771	0.437201	0.000184058	2.32771	0.437201
ENSMUSG00000018217	Pmp22	5.49946e-05	-2.32771	0.108895	0.000460145	2.32771	0.108895
ENSMUSG00000020155	Kcnmb1	0.000164984	-2.32771	0.0229596	0.00101232	2.32771	0.0229596
ENSMUSG00000040594	Ranbp17	0	-2.32771	0.328851	0.000184058	2.32771	0.328851
ENSMUSG00000086386	Gm12108	0	-2.32771	0.328851	0.000184058	2.32771	0.328851
ENSMUSG00000020176	Grb10	0	-2.32771	0.426307	0.000184058	2.32771	0.426307
ENSMUSG00000097572	Gm26797	0	-2.32771	0.339306	0.000184058	2.32771	0.339306
ENSMUSG00000074001	Klhl40	0	-2.32771	0.328851	0.000184058	2.32771	0.328851
ENSMUSG00000053820	Bcl2a1c	0.000109989	-2.32771	0.0842748	0.000736232	2.32771	0.0842748
ENSMUSG00000032496	Ltf	0	-2.32771	0.328851	0.000184058	2.32771	0.328851
ENSMUSG00000025644	Gm7628	0	-2.32771	0.345766	0.000184058	2.32771	0.345766
ENSMUSG00000032531	Amotl2	0.000109989	-2.32771	0.043991	0.000736232	2.32771	0.043991
ENSMUSG00000111757	Gm46124	0	-2.32771	0.328851	0.000184058	2.32771	0.328851
ENSMUSG00000032346	Ooep	0	-2.32771	0.328851	0.000184058	2.32771	0.328851
ENSMUSG00000023333	Gcm1	0	-2.32771	0.328851	0.000184058	2.32771	0.328851
ENSMUSG00000066510	Ankdd1a	0	-2.32771	0.328851	0.000184058	2.32771	0.328851
ENSMUSG00000111147	AC160562.1	0	-2.32771	0.328851	0.000184058	2.32771	0.328851
ENSMUSG00000034839	Larp6	0	-2.32771	0.328851	0.000184058	2.32771	0.328851
ENSMUSG00000032323	Cyp11a1	0	-2.32771	0.375468	0.000184058	2.32771	0.375468
ENSMUSG00000060594	Layn	0	-2.32771	0.343352	0.000184058	2.32771	0.343352
ENSMUSG00000032118	Fez1	5.49946e-05	-2.32771	0.108895	0.000460145	2.32771	0.108895
ENSMUSG00000036395	Glb1l2	0	-2.32771	0.348307	0.000184058	2.32771	0.348307
ENSMUSG00000001349	Cnn1	5.49946e-05	-2.32771	0.108895	0.000460145	2.32771	0.108895
ENSMUSG00000049723	Mmp12	0	-2.32771	0.435234	0.000184058	2.32771	0.435234
ENSMUSG00000050578	Mmp13	0	-2.32771	0.328851	0.000184058	2.32771	0.328851
ENSMUSG00000022123	Scel	0	-2.32771	0.37974	0.000184058	2.32771	0.37974
ENSMUSG00000022025	Cnmd	0	-2.32771	0.328851	0.000184058	2.32771	0.328851
ENSMUSG00000022098	Bmp1	5.49946e-05	-2.32771	0.161097	0.000460145	2.32771	0.161097
ENSMUSG00000022039	Adam2	0	-2.32771	0.328851	0.000184058	2.32771	0.328851
ENSMUSG00000086486	Ift88os	0	-2.32771	0.400091	0.000184058	2.32771	0.400091
ENSMUSG00000015441	Gzmf	0	-2.32771	0.328851	0.000184058	2.32771	0.328851
ENSMUSG00000022220	Adcy4	0	-2.32771	0.328851	0.000184058	2.32771	0.328851
ENSMUSG00000076921	Traj7	0	-2.32771	0.33508	0.000184058	2.32771	0.33508
ENSMUSG00000076897	Traj32	0	-2.32771	0.395424	0.000184058	2.32771	0.395424
ENSMUSG00000114989	Gm49303	0	-2.32771	0.328851	0.000184058	2.32771	0.328851
ENSMUSG00000071489	Ptgdr	0	-2.32771	0.331419	0.000184058	2.32771	0.331419
ENSMUSG00000042567	Nek10	0.000164984	-2.32771	0.0233167	0.00101232	2.32771	0.0233167
ENSMUSG00000091754	Gm3636	5.49946e-05	-2.32771	0.108895	0.000460145	2.32771	0.108895
ENSMUSG00000094628	Gm3252	0	-2.32771	0.328851	0.000184058	2.32771	0.328851
ENSMUSG00000091563	Gm8108	0	-2.32771	0.328851	0.000184058	2.32771	0.328851
ENSMUSG00000034224	Slc38a8	0.000109989	-2.32771	0.0499612	0.000736232	2.32771	0.0499612
ENSMUSG00000034467	Dynlrb2	5.49946e-05	-2.32771	0.114546	0.000460145	2.32771	0.114546
ENSMUSG00000031877	Ces2g	0	-2.32771	0.330868	0.000184058	2.32771	0.330868
ENSMUSG00000055730	Ces2a	0	-2.32771	0.328851	0.000184058	2.32771	0.328851
ENSMUSG00000110332	Gm19935	0	-2.32771	0.338731	0.000184058	2.32771	0.338731
ENSMUSG00000079011	Gm11033	0	-2.32771	0.328851	0.000184058	2.32771	0.328851
ENSMUSG00000034845	Plvap	0	-2.32771	0.328851	0.000184058	2.32771	0.328851
ENSMUSG00000084780	Gm15350	5.49946e-05	-2.32771	0.185434	0.000460145	2.32771	0.185434
ENSMUSG00000109772	Gm39132	0	-2.32771	0.345622	0.000184058	2.32771	0.345622
ENSMUSG00000044293	Olfr794	0	-2.32771	0.356675	0.000184058	2.32771	0.356675
ENSMUSG00000069456	Rdh16	0	-2.32771	0.328851	0.000184058	2.32771	0.328851
ENSMUSG00000020105	Lrig3	0.000164984	-2.32771	0.0229596	0.00101232	2.32771	0.0229596
ENSMUSG00000112155	4930477N07Rik	0	-2.32771	0.328851	0.000184058	2.32771	0.328851
ENSMUSG00000020151	Ptprr	0	-2.32771	0.328851	0.000184058	2.32771	0.328851
ENSMUSG00000034127	Tspan8	0	-2.32771	0.328851	0.000184058	2.32771	0.328851
ENSMUSG00000111531	Gm32688	0	-2.32771	0.328851	0.000184058	2.32771	0.328851
ENSMUSG00000111013	Gm32468	0	-2.32771	0.328851	0.000184058	2.32771	0.328851
ENSMUSG00000020331	Hcn2	5.49946e-05	-2.32771	0.108895	0.000460145	2.32771	0.108895
ENSMUSG00000037762	Slc16a9	0.000219978	-2.32771	0.00766346	0.00128841	2.32771	0.00766346
ENSMUSG00000043126	D830039M14Rik	0	-2.32771	0.328851	0.000184058	2.32771	0.328851
ENSMUSG00000020099	Unc5b	0	-2.32771	0.370732	0.000184058	2.32771	0.370732
ENSMUSG00000110898	Gm40638	0	-2.32771	0.328851	0.000184058	2.32771	0.328851
ENSMUSG00000110893	Gm47392	0	-2.32771	0.33124	0.000184058	2.32771	0.33124
ENSMUSG00000019899	Lama2	0	-2.32771	0.328851	0.000184058	2.32771	0.328851
ENSMUSG00000112751	Gm48084	0	-2.32771	0.328851	0.000184058	2.32771	0.328851
ENSMUSG00000111227	Gm20149	0	-2.32771	0.333274	0.000184058	2.32771	0.333274
ENSMUSG00000109936	Gm45889	0	-2.32771	0.328851	0.000184058	2.32771	0.328851
ENSMUSG00000050189	Etos1	0	-2.32771	0.328851	0.000184058	2.32771	0.328851
ENSMUSG00000109814	Gm45847	0	-2.32771	0.328851	0.000184058	2.32771	0.328851
ENSMUSG00000036111	Lmo1	0	-2.32771	0.328851	0.000184058	2.32771	0.328851
ENSMUSG00000073913	Olfr678	0	-2.32771	0.328851	0.000184058	2.32771	0.328851
ENSMUSG00000094822	Olfr243	0	-2.32771	0.332819	0.000184058	2.32771	0.332819
ENSMUSG00000053049	Gm15413	0	-2.32771	0.328851	0.000184058	2.32771	0.328851
ENSMUSG00000109341	Gm30873	0	-2.32771	0.335686	0.000184058	2.32771	0.335686
ENSMUSG00000030543	Mesp2	5.49946e-05	-2.32771	0.108895	0.000460145	2.32771	0.108895
ENSMUSG00000039099	Wdr93	0	-2.32771	0.328851	0.000184058	2.32771	0.328851
ENSMUSG00000030546	Plin1	0.000109989	-2.32771	0.0396121	0.000736232	2.32771	0.0396121
ENSMUSG00000109119	Gm44752	0	-2.32771	0.328851	0.000184058	2.32771	0.328851
ENSMUSG00000070527	Mkrn3	0	-2.32771	0.377525	0.000184058	2.32771	0.377525
ENSMUSG00000109111	6530437J22Rik	0.000329967	-2.32771	0.0104395	0.00184058	2.32771	0.0104395
ENSMUSG00000055193	Klk15	0	-2.32771	0.3472	0.000184058	2.32771	0.3472
ENSMUSG00000108781	Gm44707	0	-2.32771	0.329098	0.000184058	2.32771	0.329098
ENSMUSG00000030494	Rhpn2	0	-2.32771	0.361316	0.000184058	2.32771	0.361316
ENSMUSG00000019429	Ffar3	0	-2.32771	0.328851	0.000184058	2.32771	0.328851
ENSMUSG00000109351	Gm44632	0	-2.32771	0.328851	0.000184058	2.32771	0.328851
ENSMUSG00000043843	Tmem145	0	-2.32771	0.328851	0.000184058	2.32771	0.328851
ENSMUSG00000108523	4933430L12Rik	0	-2.32771	0.328851	0.000184058	2.32771	0.328851
ENSMUSG00000109080	Gm38944	0	-2.32771	0.328851	0.000184058	2.32771	0.328851
ENSMUSG00000054966	Lmntd1	5.49946e-05	-2.32771	0.108895	0.000460145	2.32771	0.108895
ENSMUSG00000067591	Klra3	0	-2.32771	0.328851	0.000184058	2.32771	0.328851
ENSMUSG00000067599	Klra7	0	-2.32771	0.373117	0.000184058	2.32771	0.373117
ENSMUSG00000033024	Klra9	0	-2.32771	0.328851	0.000184058	2.32771	0.328851
ENSMUSG00000107153	Gm38404	0	-2.32771	0.417963	0.000184058	2.32771	0.417963
ENSMUSG00000012396	Nanog	0	-2.32771	0.334141	0.000184058	2.32771	0.334141
ENSMUSG00000040797	Iqsec3	0	-2.32771	0.328851	0.000184058	2.32771	0.328851
ENSMUSG00000072623	Zfp9	0	-2.32771	0.328851	0.000184058	2.32771	0.328851
ENSMUSG00000107429	Gm44206	5.49946e-05	-2.32771	0.108895	0.000460145	2.32771	0.108895
ENSMUSG00000059900	Tmem40	0	-2.32771	0.421039	0.000184058	2.32771	0.421039
ENSMUSG00000108274	Gm44169	0	-2.32771	0.328851	0.000184058	2.32771	0.328851
ENSMUSG00000085794	Vax2os	0	-2.32771	0.338736	0.000184058	2.32771	0.338736
ENSMUSG00000035104	Eva1a	0	-2.32771	0.398359	0.000184058	2.32771	0.398359
ENSMUSG00000052631	Sh2d6	0	-2.32771	0.328851	0.000184058	2.32771	0.328851
ENSMUSG00000097133	Gm26628	0	-2.32771	0.328851	0.000184058	2.32771	0.328851
ENSMUSG00000062905	Vmn1r32	0	-2.32771	0.340101	0.000184058	2.32771	0.340101
ENSMUSG00000107479	2610300M13Rik	0	-2.32771	0.328851	0.000184058	2.32771	0.328851
ENSMUSG00000108190	Gm44731	5.49946e-05	-2.32771	0.141443	0.000460145	2.32771	0.141443
ENSMUSG00000029885	Moxd2	5.49946e-05	-2.32771	0.108895	0.000460145	2.32771	0.108895
ENSMUSG00000029563	Foxp2	0	-2.32771	0.328851	0.000184058	2.32771	0.328851
ENSMUSG00000032827	Ppp1r9a	5.49946e-05	-2.32771	0.108895	0.000460145	2.32771	0.108895
ENSMUSG00000016128	Stard13	0	-2.32771	0.404973	0.000184058	2.32771	0.404973
ENSMUSG00000086610	Gm15408	0	-2.32771	0.328851	0.000184058	2.32771	0.328851
ENSMUSG00000085740	4930505K14Rik	0	-2.32771	0.389696	0.000184058	2.32771	0.389696
ENSMUSG00000049551	Fzd9	0	-2.32771	0.328851	0.000184058	2.32771	0.328851
ENSMUSG00000029352	Crybb3	0	-2.32771	0.33686	0.000184058	2.32771	0.33686
ENSMUSG00000106333	4930428O21Rik	0.000109989	-2.32771	0.0396121	0.000736232	2.32771	0.0396121
ENSMUSG00000029248	Thegl	0	-2.32771	0.328851	0.000184058	2.32771	0.328851
ENSMUSG00000062960	Kdr	0	-2.32771	0.353318	0.000184058	2.32771	0.353318
ENSMUSG00000048142	Nat8l	0	-2.32771	0.328851	0.000184058	2.32771	0.328851
ENSMUSG00000095710	Gm8871	0	-2.32771	0.328851	0.000184058	2.32771	0.328851
ENSMUSG00000097279	Gm5106	0	-2.32771	0.328851	0.000184058	2.32771	0.328851
ENSMUSG00000073682	Gm10563	0	-2.32771	0.328851	0.000184058	2.32771	0.328851
ENSMUSG00000042804	Gpr153	5.49946e-05	-2.32771	0.108895	0.000460145	2.32771	0.108895
ENSMUSG00000086665	Gm13067	0	-2.32771	0.328851	0.000184058	2.32771	0.328851
ENSMUSG00000085807	Ube4bos2	0	-2.32771	0.38013	0.000184058	2.32771	0.38013
ENSMUSG00000100396	Gm29367	0	-2.32771	0.343569	0.000184058	2.32771	0.343569
ENSMUSG00000058579	Cela2a	0	-2.32771	0.328851	0.000184058	2.32771	0.328851
ENSMUSG00000070637	Srarp	0	-2.32771	0.328851	0.000184058	2.32771	0.328851
ENSMUSG00000006216	Clcnkb	0	-2.32771	0.366337	0.000184058	2.32771	0.366337
ENSMUSG00000028747	Htr6	0	-2.32771	0.328851	0.000184058	2.32771	0.328851
ENSMUSG00000070717	Gm10300	5.49946e-05	-2.32771	0.108895	0.000460145	2.32771	0.108895
ENSMUSG00000097224	Gm26716	0	-2.32771	0.328851	0.000184058	2.32771	0.328851
ENSMUSG00000034853	Acot11	0.00285972	-2.32771	3.47988e-12	0.0145406	2.32771	3.47988e-12
ENSMUSG00000034871	Fam151a	0	-2.32771	0.417963	0.000184058	2.32771	0.417963
ENSMUSG00000069733	Ube2u	0	-2.32771	0.328851	0.000184058	2.32771	0.328851
ENSMUSG00000028553	Angptl3	0	-2.32771	0.328851	0.000184058	2.32771	0.328851
ENSMUSG00000096591	Gm13272	0	-2.32771	0.328851	0.000184058	2.32771	0.328851
ENSMUSG00000028402	Mpdz	0	-2.32771	0.328851	0.000184058	2.32771	0.328851
ENSMUSG00000039611	Tmem246	0	-2.32771	0.328851	0.000184058	2.32771	0.328851
ENSMUSG00000055761	Nkain3	0	-2.32771	0.328851	0.000184058	2.32771	0.328851
ENSMUSG00000028238	Atp6v0d2	0.000164984	-2.32771	0.0244033	0.00101232	2.32771	0.0244033
ENSMUSG00000085478	Gm11851	0	-2.32771	0.328851	0.000184058	2.32771	0.328851
ENSMUSG00000105427	Gm31678	0	-2.32771	0.328851	0.000184058	2.32771	0.328851
ENSMUSG00000027902	Chil6	0.000219978	-2.32771	0.00766346	0.00128841	2.32771	0.00766346
ENSMUSG00000105642	Gm43134	0	-2.32771	0.328851	0.000184058	2.32771	0.328851
ENSMUSG00000044505	Lingo4	0.000219978	-2.32771	0.0133633	0.00128841	2.32771	0.0133633
ENSMUSG00000001021	S100a3	0.00170483	-2.32771	3.90647e-07	0.00874276	2.32771	3.90647e-07
ENSMUSG00000114832	Gm21388	0	-2.32771	0.358847	0.000184058	2.32771	0.358847
ENSMUSG00000086695	Gm15247	0	-2.32771	0.328851	0.000184058	2.32771	0.328851
ENSMUSG00000087201	Gm15261	0	-2.32771	0.328851	0.000184058	2.32771	0.328851
ENSMUSG00000040855	Reps2	0	-2.32771	0.328851	0.000184058	2.32771	0.328851
ENSMUSG00000087505	Gm15241	0	-2.32771	0.328851	0.000184058	2.32771	0.328851
ENSMUSG00000086188	Gm15169	0	-2.32771	0.328851	0.000184058	2.32771	0.328851
ENSMUSG00000067215	Usp51	0	-2.32771	0.328851	0.000184058	2.32771	0.328851
ENSMUSG00000087232	Gm14764	0	-2.32771	0.328851	0.000184058	2.32771	0.328851
ENSMUSG00000105993	Tex13c2	0	-2.32771	0.328851	0.000184058	2.32771	0.328851
ENSMUSG00000016327	Atp1b4	0	-2.32771	0.442467	0.000184058	2.32771	0.442467
ENSMUSG00000010505	Myt1	0	-2.32771	0.328851	0.000184058	2.32771	0.328851
ENSMUSG00000078902	Gm14443	0	-2.32771	0.339528	0.000184058	2.32771	0.339528
ENSMUSG00000044349	Snhg11	5.49946e-05	-2.32771	0.108895	0.000460145	2.32771	0.108895
ENSMUSG00000067818	Myl9	0	-2.32771	0.328851	0.000184058	2.32771	0.328851
ENSMUSG00000027611	Procr	5.49946e-05	-2.32771	0.108895	0.000460145	2.32771	0.108895
ENSMUSG00000074678	Defb25	0	-2.32771	0.328851	0.000184058	2.32771	0.328851
ENSMUSG00000037482	Erv3	0	-2.32771	0.328851	0.000184058	2.32771	0.328851
ENSMUSG00000027408	Cpxm1	0.000109989	-2.32771	0.0715827	0.000736232	2.32771	0.0715827
ENSMUSG00000027314	Dll4	0	-2.32771	0.328851	0.000184058	2.32771	0.328851
ENSMUSG00000040152	Thbs1	0	-2.32771	0.328851	0.000184058	2.32771	0.328851
ENSMUSG00000027217	Tspan18	5.49946e-05	-2.32771	0.108895	0.000460145	2.32771	0.108895
ENSMUSG00000040812	Agbl2	0	-2.32771	0.328851	0.000184058	2.32771	0.328851
ENSMUSG00000075081	Olfr1247	0	-2.32771	0.328851	0.000184058	2.32771	0.328851
ENSMUSG00000075091	Olfr1233	0	-2.32771	0.328851	0.000184058	2.32771	0.328851
ENSMUSG00000081948	Olfr1191-ps1	0	-2.32771	0.328851	0.000184058	2.32771	0.328851
ENSMUSG00000075140	Olfr73	0	-2.32771	0.328851	0.000184058	2.32771	0.328851
ENSMUSG00000027071	P2rx3	0	-2.32771	0.328851	0.000184058	2.32771	0.328851
ENSMUSG00000034101	Ctnnd1	0.000494951	-2.32771	0.000114405	0.00266884	2.32771	0.000114405
ENSMUSG00000085838	Chn1os1	0	-2.32771	0.328851	0.000184058	2.32771	0.328851
ENSMUSG00000097067	Gm26743	0	-2.32771	0.328851	0.000184058	2.32771	0.328851
ENSMUSG00000000394	Gcg	0	-2.32771	0.446067	0.000184058	2.32771	0.446067
ENSMUSG00000059429	Olfr365	0	-2.32771	0.328851	0.000184058	2.32771	0.328851
ENSMUSG00000026874	Hc	0	-2.32771	0.328851	0.000184058	2.32771	0.328851
ENSMUSG00000087496	Gm13523	0	-2.32771	0.328851	0.000184058	2.32771	0.328851
ENSMUSG00000050737	Ptges	0.000109989	-2.32771	0.0396121	0.000736232	2.32771	0.0396121
ENSMUSG00000087435	Gm16323	0	-2.32771	0.328851	0.000184058	2.32771	0.328851
ENSMUSG00000026787	Gad2	5.49946e-05	-2.32771	0.166099	0.000460145	2.32771	0.166099
ENSMUSG00000037708	Spag6	0	-2.32771	0.328851	0.000184058	2.32771	0.328851
ENSMUSG00000057072	Spata45	0	-2.32771	0.328851	0.000184058	2.32771	0.328851
ENSMUSG00000079164	Tlr5	0	-2.32771	0.328851	0.000184058	2.32771	0.328851
ENSMUSG00000054203	Ifi205	0	-2.32771	0.330594	0.000184058	2.32771	0.330594
ENSMUSG00000026548	Slamf9	0.000109989	-2.32771	0.0515373	0.000736232	2.32771	0.0515373
ENSMUSG00000103908	Gm37502	0	-2.32771	0.328851	0.000184058	2.32771	0.328851
ENSMUSG00000103139	Gm37982	0	-2.32771	0.328851	0.000184058	2.32771	0.328851
ENSMUSG00000044835	Ankrd45	0	-2.32771	0.39467	0.000184058	2.32771	0.39467
ENSMUSG00000042671	Rgs8	0	-2.32771	0.328851	0.000184058	2.32771	0.328851
ENSMUSG00000026443	Lrrn2	0	-2.32771	0.420866	0.000184058	2.32771	0.420866
ENSMUSG00000037035	Inhbb	0	-2.32771	0.328851	0.000184058	2.32771	0.328851
ENSMUSG00000047496	Rnf152	0	-2.32771	0.328851	0.000184058	2.32771	0.328851
ENSMUSG00000100108	Gm28100	0	-2.32771	0.328851	0.000184058	2.32771	0.328851
ENSMUSG00000073650	Catip	0	-2.32771	0.328851	0.000184058	2.32771	0.328851
ENSMUSG00000026188	Tmem169	5.49946e-05	-2.32771	0.125117	0.000460145	2.32771	0.125117
ENSMUSG00000101586	Gm29017	0	-2.32771	0.328851	0.000184058	2.32771	0.328851
ENSMUSG00000057173	Rfx8	0	-2.32771	0.33508	0.000184058	2.32771	0.33508
ENSMUSG00000067780	Pi15	0	-2.32771	0.328851	0.000184058	2.32771	0.328851
ENSMUSG00000025777	Gdap1	5.49946e-05	-2.32771	0.108895	0.000460145	2.32771	0.108895
ENSMUSG00000051510	Mafg	0.0351965	-2.32546	1.2017e-21	0.176604	2.32546	1.2017e-21
ENSMUSG00000032251	Irak1bp1	0.00665434	-2.32376	1.05506e-14	0.0334986	2.32376	1.05506e-14
ENSMUSG00000051998	Lax1	0.070723	-2.32322	1.62574e-22	0.354128	2.32322	1.62574e-22
ENSMUSG00000035121	Neil2	0.00340966	-2.32006	3.79481e-13	0.0172094	2.32006	3.79481e-13
ENSMUSG00000038807	Rap1gap2	0.00280472	-2.31843	8.63365e-12	0.0141725	2.31843	8.63365e-12
ENSMUSG00000016487	Ppfibp1	0.0129237	-2.31543	7.38564e-19	0.0645123	2.31543	7.38564e-19
ENSMUSG00000062210	Tnfaip8	0.261444	-2.3098	7.41504e-23	1.2965	2.3098	7.41504e-23
ENSMUSG00000069303	Hist1h2br	0.00137486	-2.30909	1.27292e-08	0.0069942	2.30909	1.27292e-08
ENSMUSG00000018341	Il12rb2	0.00258474	-2.30753	1.01068e-09	0.0129761	2.30753	1.01068e-09
ENSMUSG00000025077	Dclre1a	0.0117688	-2.30744	3.61781e-18	0.0584384	2.30744	3.61781e-18
ENSMUSG00000030677	Kif22	0.00500451	-2.30665	1.4502e-14	0.0249399	2.30665	1.4502e-14
ENSMUSG00000041219	Arhgap11a	0.00615939	-2.30627	2.20976e-16	0.0306457	2.30627	2.20976e-16
ENSMUSG00000028268	Gbp3	0.0354715	-2.3052	4.07162e-21	0.175499	2.3052	4.07162e-21
ENSMUSG00000000915	Hip1r	0.0285422	-2.30346	7.3533e-21	0.14108	2.30346	7.3533e-21
ENSMUSG00000048376	F2r	0.0219978	-2.3023	3.2701e-20	0.108686	2.3023	3.2701e-20
ENSMUSG00000030792	Dkkl1	0.00802921	-2.3013	7.41673e-17	0.0397565	2.3013	7.41673e-17
ENSMUSG00000038349	Plcl1	0.00395961	-2.30111	7.30231e-13	0.0196942	2.30111	7.30231e-13
ENSMUSG00000044052	Ccr10	0.00269473	-2.29856	1.14911e-07	0.0134362	2.29856	1.14911e-07
ENSMUSG00000028565	Nfia	0.0114389	-2.29748	5.53281e-17	0.0564138	2.29748	5.53281e-17
ENSMUSG00000026782	Abi2	0.0234277	-2.29467	2.29686e-20	0.115128	2.29467	2.29686e-20
ENSMUSG00000040621	Gemin8	0.0129237	-2.29056	1.45274e-18	0.063408	2.29056	1.45274e-18
ENSMUSG00000094840	Muc3a	0.00137486	-2.29023	1.0331e-07	0.00690218	2.29023	1.0331e-07
ENSMUSG00000030761	Myo7a	0.00060494	-2.28707	5.64452e-05	0.00312899	2.28707	5.64452e-05
ENSMUSG00000043230	Fam124b	0.00170483	-2.2819	1.9964e-09	0.00846667	2.2819	1.9964e-09
ENSMUSG00000057406	Nsd2	0.0568644	-2.28	1.76957e-21	0.276363	2.28	1.76957e-21
ENSMUSG00000045078	Rnf216	0.0388262	-2.27929	4.95141e-21	0.188659	2.27929	4.95141e-21
ENSMUSG00000095332	Gm9821	0.00208979	-2.27752	9.88313e-09	0.0103072	2.27752	9.88313e-09
ENSMUSG00000041801	Phlda3	0.00516949	-2.26565	7.72907e-14	0.0250319	2.26565	7.72907e-14
ENSMUSG00000040659	Efhd2	0.0925559	-2.26556	1.17741e-21	0.445236	2.26556	1.17741e-21
ENSMUSG00000061086	Myl4	0.00483952	-2.26137	1.42793e-14	0.0233754	2.26137	1.42793e-14
ENSMUSG00000039521	Foxp3	0.0531248	-2.25896	4.67101e-20	0.25446	2.25896	4.67101e-20
ENSMUSG00000051851	Rtl8c	0.000329967	-2.25732	0.00995967	0.00174855	2.25732	0.00995967
ENSMUSG00000069793	Slfn9	0.0213379	-2.25676	1.93827e-19	0.102152	2.25676	1.93827e-19
ENSMUSG00000021703	Serinc5	0.0168833	-2.25568	8.83108e-19	0.0808015	2.25568	8.83108e-19
ENSMUSG00000035314	Gdpd5	0.00962405	-2.25486	3.40026e-17	0.0461065	2.25486	3.40026e-17
ENSMUSG00000001014	Icam4	0.00142986	-2.25465	7.16689e-07	0.0069942	2.25465	7.16689e-07
ENSMUSG00000026826	Nr4a2	0.00395961	-2.25336	1.67086e-09	0.01905	2.25336	1.67086e-09
ENSMUSG00000039246	Lyplal1	0.00285972	-2.25323	1.00483e-11	0.0138044	2.25323	1.00483e-11
ENSMUSG00000006398	Cdc20	0.00978903	-2.25045	4.1845e-15	0.0467507	2.25045	4.1845e-15
ENSMUSG00000035783	Acta2	0.00060494	-2.24525	0.000318871	0.00303696	2.24525	0.000318871
ENSMUSG00000074892	B3galt5	0.00060494	-2.24525	0.000399026	0.00303696	2.24525	0.000399026
ENSMUSG00000006930	Hap1	0.00192481	-2.24525	3.02048e-08	0.00929493	2.24525	3.02048e-08
ENSMUSG00000027624	Epb41l1	0.000274973	-2.24525	0.00894832	0.00147246	2.24525	0.00894832
ENSMUSG00000018334	Ksr1	0.0183132	-2.24168	5.54826e-19	0.0867834	2.24168	5.54826e-19
ENSMUSG00000033016	Nfatc1	0.20744	-2.24158	1.57761e-21	0.981213	2.24158	1.57761e-21
ENSMUSG00000024098	Twsg1	0.0343716	-2.24063	4.63321e-20	0.162615	2.24063	4.63321e-20
ENSMUSG00000041272	Tox	0.133417	-2.23778	2.72615e-21	0.629478	2.23778	2.72615e-21
ENSMUSG00000022861	Dgkg	0.00175983	-2.23751	4.09247e-08	0.00846667	2.23751	4.09247e-08
ENSMUSG00000021596	Mctp1	0.00175983	-2.23751	7.47444e-08	0.00846667	2.23751	7.47444e-08
ENSMUSG00000028044	Cks1b	0.020623	-2.23664	1.38238e-18	0.0973667	2.23664	1.38238e-18
ENSMUSG00000021253	Tgfb3	0.00230977	-2.23534	1.98765e-10	0.0110435	2.23534	1.98765e-10
ENSMUSG00000032501	Trib1	0.0183682	-2.23278	2.44329e-18	0.0865073	2.23278	2.44329e-18
ENSMUSG00000016200	Syt14	0.00450955	-2.23189	3.60222e-13	0.0213507	2.23189	3.60222e-13
ENSMUSG00000020186	Csrp2	0.00390461	-2.23103	1.90313e-12	0.0184978	2.23103	1.90313e-12
ENSMUSG00000056130	Ticam2	0.000219978	-2.22817	0.012902	0.00119638	2.22817	0.012902
ENSMUSG00000102332	Gm19331	0.000219978	-2.22817	0.016253	0.00119638	2.22817	0.016253
ENSMUSG00000071398	2410004P03Rik	0.000219978	-2.22817	0.0289707	0.00119638	2.22817	0.0289707
ENSMUSG00000018012	Rac3	0.000494951	-2.22817	0.000658187	0.00248478	2.22817	0.000658187
ENSMUSG00000073758	Sh3d21	0.000769924	-2.22817	0.000148881	0.00377319	2.22817	0.000148881
ENSMUSG00000028040	Efna4	0.0010449	-2.22817	1.03575e-06	0.0050616	2.22817	1.03575e-06
ENSMUSG00000030161	Gabarapl1	0.00951406	-2.22758	1.16525e-16	0.0447261	2.22758	1.16525e-16
ENSMUSG00000051335	Gfod1	0.0173233	-2.22687	1.7198e-18	0.0812616	2.22687	1.7198e-18
ENSMUSG00000045071	E130308A19Rik	0.0163334	-2.22575	3.26113e-18	0.0765681	2.22575	3.26113e-18
ENSMUSG00000067586	S1pr3	0.000989902	-2.22274	1.18645e-05	0.00478551	2.22274	1.18645e-05
ENSMUSG00000045394	Epcam	0.00670934	-2.2223	5.85445e-13	0.0314739	2.2223	5.85445e-13
ENSMUSG00000044033	Ccdc141	0.00786422	-2.22028	1.84169e-15	0.0368116	2.22028	1.84169e-15
ENSMUSG00000060591	Ifitm2	0.0141886	-2.21979	2.83278e-12	0.0662609	2.21979	2.83278e-12
ENSMUSG00000006342	Susd2	0.00324468	-2.21956	4.88622e-12	0.0152768	2.21956	4.88622e-12
ENSMUSG00000067931	Zfp948	0.00214479	-2.21523	6.80126e-10	0.0101232	2.21523	6.80126e-10
ENSMUSG00000034177	Rnf43	0.0283772	-2.20345	3.74763e-19	0.130865	2.20345	3.74763e-19
ENSMUSG00000102748	Pcdhgb2	0.000164984	-2.20218	0.0377884	0.00092029	2.20218	0.0377884
ENSMUSG00000084848	4933408N05Rik	0.000164984	-2.20218	0.0377884	0.00092029	2.20218	0.0377884
ENSMUSG00000110183	Gm45411	0.000164984	-2.20218	0.0717598	0.00092029	2.20218	0.0717598
ENSMUSG00000030325	Klrb1c	0.000164984	-2.20218	0.0518456	0.00092029	2.20218	0.0518456
ENSMUSG00000041120	Nbl1	0.000164984	-2.20218	0.0377884	0.00092029	2.20218	0.0377884
ENSMUSG00000027412	Lpin3	0.000164984	-2.20218	0.0377884	0.00092029	2.20218	0.0377884
ENSMUSG00000026630	Batf3	0.000384962	-2.20218	0.00570234	0.00193261	2.20218	0.00570234
ENSMUSG00000044708	Kcnj10	0.000824919	-2.20218	2.56224e-05	0.00395725	2.20218	2.56224e-05
ENSMUSG00000097109	Gm26580	0.000164984	-2.20218	0.062169	0.00092029	2.20218	0.062169
ENSMUSG00000023909	Paqr4	0.00527948	-2.19812	4.65533e-14	0.0243877	2.19812	4.65533e-14
ENSMUSG00000052821	Cysltr1	0.000989902	-2.19526	2.47583e-05	0.00469348	2.19526	2.47583e-05
ENSMUSG00000076761	Trav5-1	0.010119	-2.19436	9.06484e-15	0.0464746	2.19436	9.06484e-15
ENSMUSG00000063021	Hist1h2ak	0.00258474	-2.19121	1.65912e-10	0.0119638	2.19121	1.65912e-10
ENSMUSG00000021636	Marveld2	0.000549946	-2.19021	0.000741258	0.00266884	2.19021	0.000741258
ENSMUSG00000097300	Gm26835	0.000549946	-2.19021	0.000808211	0.00266884	2.19021	0.000808211
ENSMUSG00000030272	Camk1	0.00962405	-2.1872	9.79133e-16	0.0439899	2.1872	9.79133e-16
ENSMUSG00000020865	Abcc3	0.00131987	-2.18635	2.68063e-07	0.00616594	2.18635	2.68063e-07
ENSMUSG00000051341	Zfp52	0.00659935	-2.18583	6.74148e-15	0.0301855	2.18583	6.74148e-15
ENSMUSG00000029275	Gfi1	0.00599441	-2.18539	3.32231e-14	0.0274246	2.18539	3.32231e-14
ENSMUSG00000079364	Gm3558	0.000329967	-2.18332	0.00517802	0.00165652	2.18332	0.00517802
ENSMUSG00000112925	Gm31763	0.00148485	-2.18332	9.16281e-08	0.00690218	2.18332	9.16281e-08
ENSMUSG00000028874	Fgr	0.00109989	-2.18332	2.16817e-05	0.00515362	2.18332	2.16817e-05
ENSMUSG00000035678	Tnfsf9	0.00720429	-2.18217	2.05922e-14	0.0328544	2.18217	2.05922e-14
ENSMUSG00000028456	Unc13b	0.000494951	-2.17571	0.000474652	0.00239275	2.17571	0.000474652
ENSMUSG00000030268	Bcat1	0.00175983	-2.17409	1.41921e-08	0.00809855	2.17409	1.41921e-08
ENSMUSG00000024033	Rsph1	0.00120988	-2.17338	6.20353e-07	0.00561377	2.17338	6.20353e-07
ENSMUSG00000018470	Kcnab3	0.000659935	-2.17159	0.000105118	0.00312899	2.17159	0.000105118
ENSMUSG00000044676	Zfp612	0.010394	-2.17007	7.05081e-16	0.0469348	2.17007	7.05081e-16
ENSMUSG00000034936	Arl4d	0.00170483	-2.16901	4.05642e-08	0.00782247	2.16901	4.05642e-08
ENSMUSG00000020642	Rnf144a	0.00659935	-2.16818	4.66831e-14	0.0298174	2.16818	4.66831e-14
ENSMUSG00000043931	Gimap7	0.218603	-2.16462	4.65345e-20	0.980293	2.16462	4.65345e-20
ENSMUSG00000091996	BC049352	0.00346466	-2.1606	3.6809e-11	0.0156449	2.1606	3.6809e-11
ENSMUSG00000050965	Prkca	0.164214	-2.15881	5.88878e-20	0.733471	2.15881	5.88878e-20
ENSMUSG00000038252	Ncapd2	0.0117138	-2.15863	2.24159e-16	0.0524565	2.15863	2.24159e-16
ENSMUSG00000101264	Gm28347	0.000109989	-2.15778	0.102332	0.000644203	2.15778	0.102332
ENSMUSG00000045045	Lrfn4	0.000109989	-2.15778	0.072211	0.000644203	2.15778	0.072211
ENSMUSG00000018865	Sult4a1	0.000109989	-2.15778	0.072211	0.000644203	2.15778	0.072211
ENSMUSG00000071713	Csf2rb	0.000109989	-2.15778	0.0740587	0.000644203	2.15778	0.0740587
ENSMUSG00000076615	Ighg3	0.000109989	-2.15778	0.0980544	0.000644203	2.15778	0.0980544
ENSMUSG00000021575	Ahrr	0.000109989	-2.15778	0.072211	0.000644203	2.15778	0.072211
ENSMUSG00000021411	Pxdc1	0.00060494	-2.15778	0.00147727	0.0028529	2.15778	0.00147727
ENSMUSG00000069308	Hist1h2bp	0.000439957	-2.15778	0.00978641	0.00211667	2.15778	0.00978641
ENSMUSG00000020411	Nipal4	0.000109989	-2.15778	0.072211	0.000644203	2.15778	0.072211
ENSMUSG00000110766	Gm47214	0.000274973	-2.15778	0.00802312	0.00138044	2.15778	0.00802312
ENSMUSG00000093452	Zfhx2os	0.000274973	-2.15778	0.00802312	0.00138044	2.15778	0.00802312
ENSMUSG00000095681	Gm8281	0.000274973	-2.15778	0.00802312	0.00138044	2.15778	0.00802312
ENSMUSG00000051314	Ffar2	0.000274973	-2.15778	0.0585793	0.00138044	2.15778	0.0585793
ENSMUSG00000059022	Kcp	0.000109989	-2.15778	0.122442	0.000644203	2.15778	0.122442
ENSMUSG00000005373	Mlxipl	0.000274973	-2.15778	0.00802312	0.00138044	2.15778	0.00802312
ENSMUSG00000097213	Gm26745	0.000109989	-2.15778	0.072211	0.000644203	2.15778	0.072211
ENSMUSG00000037313	Tacc3	0.00852416	-2.15778	1.86401e-15	0.038192	2.15778	1.86401e-15
ENSMUSG00000048621	Gm6377	0.000109989	-2.15778	0.072211	0.000644203	2.15778	0.072211
ENSMUSG00000078872	Gm14401	0.000109989	-2.15778	0.072211	0.000644203	2.15778	0.072211
ENSMUSG00000068115	Ninl	0.000109989	-2.15778	0.072211	0.000644203	2.15778	0.072211
ENSMUSG00000070880	Gad1	0.000109989	-2.15778	0.0862097	0.000644203	2.15778	0.0862097
ENSMUSG00000024253	Dync2li1	0.00186982	-2.15262	1.65775e-08	0.00846667	2.15262	1.65775e-08
ENSMUSG00000034023	Fancd2	0.0010449	-2.14874	3.18674e-06	0.00478551	2.14874	3.18674e-06
ENSMUSG00000024678	Ms4a4d	0.00181482	-2.14714	2.1869e-07	0.00819058	2.14714	2.1869e-07
ENSMUSG00000030413	Pglyrp1	0.0312369	-2.14409	3.95177e-18	0.138228	2.14409	3.95177e-18
ENSMUSG00000024659	Anxa1	0.00681933	-2.14328	6.503e-13	0.0302775	2.14328	6.503e-13
ENSMUSG00000020810	Cygb	0.00434457	-2.14192	1.69494e-10	0.0193261	2.14192	1.69494e-10
ENSMUSG00000021591	Glrx	0.110209	-2.1364	2.35966e-19	0.484717	2.1364	2.35966e-19
ENSMUSG00000034959	Rubcnl	0.000384962	-2.13506	0.00294724	0.00184058	2.13506	0.00294724
ENSMUSG00000015133	Lrrk1	0.000824919	-2.13506	5.3057e-05	0.00377319	2.13506	5.3057e-05
ENSMUSG00000097873	Gm26867	0.000384962	-2.13506	0.00371508	0.00184058	2.13506	0.00371508
ENSMUSG00000045103	Dmd	0.000384962	-2.13506	0.00327897	0.00184058	2.13506	0.00327897
ENSMUSG00000024696	Lpxn	0.0500451	-2.13363	7.53328e-19	0.219765	2.13363	7.53328e-19
ENSMUSG00000003228	Grk5	0.00852416	-2.1333	8.48182e-15	0.0375478	2.1333	8.48182e-15
ENSMUSG00000026797	Stxbp1	0.00560945	-2.12771	3.09757e-13	0.0246638	2.12771	3.09757e-13
ENSMUSG00000030208	Emp1	0.0151785	-2.12686	5.09202e-16	0.0664449	2.12686	5.09202e-16
ENSMUSG00000034329	Brip1	0.00445456	-2.12666	2.75794e-12	0.0196022	2.12666	2.75794e-12
ENSMUSG00000022388	Ttll8	0.000769924	-2.12126	6.03435e-05	0.0034971	2.12126	6.03435e-05
ENSMUSG00000022582	Ly6g	0.000219978	-2.12126	0.0669515	0.00110435	2.12126	0.0669515
ENSMUSG00000115137	Gm34794	0.000219978	-2.12126	0.0215668	0.00110435	2.12126	0.0215668
ENSMUSG00000038651	Sycp2l	0.000494951	-2.12126	0.00601026	0.00230073	2.12126	0.00601026
ENSMUSG00000021360	Gcnt2	0.000219978	-2.12126	0.0545314	0.00110435	2.12126	0.0545314
ENSMUSG00000009210	Prr29	0.000219978	-2.12126	0.0215668	0.00110435	2.12126	0.0215668
ENSMUSG00000053070	9230110C19Rik	0.000219978	-2.12126	0.0825555	0.00110435	2.12126	0.0825555
ENSMUSG00000110105	Gm45844	0.000219978	-2.12126	0.0233606	0.00110435	2.12126	0.0233606
ENSMUSG00000028701	Lurap1	0.000219978	-2.12126	0.0215668	0.00110435	2.12126	0.0215668
ENSMUSG00000038668	Lpar1	0.000219978	-2.12126	0.0234875	0.00110435	2.12126	0.0234875
ENSMUSG00000085852	Gm13807	0.000219978	-2.12126	0.0215668	0.00110435	2.12126	0.0215668
ENSMUSG00000062661	Ncs1	0.000219978	-2.12126	0.0229434	0.00110435	2.12126	0.0229434
ENSMUSG00000033488	Cryzl2	0.00351965	-2.12126	3.04247e-11	0.0154609	2.12126	3.04247e-11
ENSMUSG00000015312	Gadd45b	0.0669284	-2.12044	2.67728e-18	0.29118	2.12044	2.67728e-18
ENSMUSG00000097138	Gm26625	0.00362964	-2.1196	1.2446e-10	0.015921	2.1196	1.2446e-10
ENSMUSG00000039007	Cpq	0.00846916	-2.11767	1.33536e-14	0.0369036	2.11767	1.33536e-14
ENSMUSG00000069743	Zfp820	0.00142986	-2.11714	4.4005e-07	0.00635	2.11714	4.4005e-07
ENSMUSG00000070462	Tlnrd1	0.0160584	-2.11595	1.61313e-16	0.069758	2.11595	1.61313e-16
ENSMUSG00000003531	Dgcr6	0.030797	-2.11571	6.9023e-18	0.133626	2.11571	6.9023e-18
ENSMUSG00000031262	Cenpi	0.000879913	-2.11471	1.98038e-05	0.00395725	2.11471	1.98038e-05
ENSMUSG00000056498	Tmem154	0.123023	-2.1136	4.88697e-19	0.532572	2.1136	4.88697e-19
ENSMUSG00000042842	Serpinb6b	0.0227128	-2.10996	3.15095e-17	0.0981949	2.10996	3.15095e-17
ENSMUSG00000024079	Eif2ak2	0.0183132	-2.10723	2.16058e-16	0.0790529	2.10723	2.16058e-16
ENSMUSG00000111950	Gm48893	0.000329967	-2.10532	0.0211537	0.00156449	2.10532	0.0211537
ENSMUSG00000029752	Asns	0.00109989	-2.10532	4.9965e-06	0.00487754	2.10532	4.9965e-06
ENSMUSG00000073176	Zfp449	0.00109989	-2.10532	9.69107e-06	0.00487754	2.10532	9.69107e-06
ENSMUSG00000070565	Rasal2	0.000329967	-2.10532	0.0186333	0.00156449	2.10532	0.0186333
ENSMUSG00000024590	Lmnb1	0.0639587	-2.1038	3.0205e-18	0.275075	2.1038	3.0205e-18
ENSMUSG00000043419	Chd3os	0.0188081	-2.10204	1.47782e-16	0.0808935	2.10204	1.47782e-16
ENSMUSG00000037846	Rtkn2	0.000824919	-2.1003	6.28487e-05	0.00368116	2.1003	6.28487e-05
ENSMUSG00000027699	Ect2	0.00346466	-2.1003	6.52286e-11	0.0150007	2.1003	6.52286e-11
ENSMUSG00000038260	Trpm4	0.0123738	-2.09749	1.34976e-15	0.0531007	2.09749	1.34976e-15
ENSMUSG00000033762	Recql4	0.000934908	-2.09638	2.42907e-05	0.00414131	2.09638	2.42907e-05
ENSMUSG00000035506	Slc12a8	0.000439957	-2.09638	0.0191174	0.00202464	2.09638	0.0191174
ENSMUSG00000042249	Grk3	0.000439957	-2.09638	0.0112737	0.00202464	2.09638	0.0112737
ENSMUSG00000001270	Ckb	0.0030247	-2.09526	4.40128e-08	0.0130681	2.09526	4.40128e-08
ENSMUSG00000019966	Kitl	0.00153985	-2.09422	9.29486e-07	0.00671812	2.09422	9.29486e-07
ENSMUSG00000056531	Ccdc18	0.00263974	-2.09382	8.71658e-09	0.0114116	2.09382	8.71658e-09
ENSMUSG00000101972	Hist1h3i	0.00417959	-2.09067	7.43516e-11	0.0179457	2.09067	7.43516e-11
ENSMUSG00000032656	March3	0.00632438	-2.08934	6.87294e-13	0.0270565	2.08934	6.87294e-13
ENSMUSG00000028965	Tnfrsf9	0.0122088	-2.08905	1.7891e-12	0.0520884	2.08905	1.7891e-12
ENSMUSG00000052760	A630001G21Rik	0.0126488	-2.08821	1.62539e-15	0.053929	2.08821	1.62539e-15
ENSMUSG00000031860	Pbx4	0.00736927	-2.088	8.66049e-14	0.0314739	2.088	8.66049e-14
ENSMUSG00000030189	Ybx3	0.0270023	-2.08679	3.81367e-17	0.114852	2.08679	3.81367e-17
ENSMUSG00000002602	Axl	0.00357465	-2.08206	2.57412e-10	0.0152768	2.08206	2.57412e-10
ENSMUSG00000052928	Ctif	0.000879913	-2.08155	4.42818e-05	0.00386522	2.08155	4.42818e-05
ENSMUSG00000039942	Ptger4	0.0763325	-2.08099	2.97294e-18	0.323114	2.08099	2.97294e-18
ENSMUSG00000050382	Kif7	0.00109989	-2.07835	7.10795e-06	0.00478551	2.07835	7.10795e-06
ENSMUSG00000018168	Ikzf3	0.119173	-2.07713	2.42674e-18	0.503031	2.07713	2.42674e-18
ENSMUSG00000030029	Lrig1	0.020348	-2.0732	2.55321e-16	0.085771	2.0732	2.55321e-16
ENSMUSG00000028832	Stmn1	0.0742977	-2.07149	5.32025e-17	0.312438	2.07149	5.32025e-17
ENSMUSG00000100334	C230024C17Rik	0.00263974	-2.07055	1.38626e-08	0.0112275	2.07055	1.38626e-08
ENSMUSG00000015112	Slc25a13	0.00769924	-2.06672	1.08515e-13	0.0323942	2.06672	1.08515e-13
ENSMUSG00000078942	Naip6	0.00181482	-2.06467	1.02882e-07	0.00773044	2.06467	1.02882e-07
ENSMUSG00000067889	Sptbn2	0.000274973	-2.06467	0.0135823	0.00128841	2.06467	0.0135823
ENSMUSG00000024511	Rab27b	5.49946e-05	-2.06467	0.199486	0.000368116	2.06467	0.199486
ENSMUSG00000036743	Psma8	0.000164984	-2.06467	0.0621911	0.000828261	2.06467	0.0621911
ENSMUSG00000054640	Slc8a1	5.49946e-05	-2.06467	0.199486	0.000368116	2.06467	0.199486
ENSMUSG00000002076	Hsf2bp	5.49946e-05	-2.06467	0.218187	0.000368116	2.06467	0.218187
ENSMUSG00000097796	Gm16702	0.000164984	-2.06467	0.0621911	0.000828261	2.06467	0.0621911
ENSMUSG00000085865	Gm15966	5.49946e-05	-2.06467	0.31995	0.000368116	2.06467	0.31995
ENSMUSG00000049362	Olfr173	0.000164984	-2.06467	0.2639	0.000828261	2.06467	0.2639
ENSMUSG00000056258	Kcnq3	0.000274973	-2.06467	0.0134395	0.00128841	2.06467	0.0134395
ENSMUSG00000093695	Gm20717	5.49946e-05	-2.06467	0.281128	0.000368116	2.06467	0.281128
ENSMUSG00000037106	Fer1l6	5.49946e-05	-2.06467	0.199486	0.000368116	2.06467	0.199486
ENSMUSG00000051225	Fam83a	5.49946e-05	-2.06467	0.199486	0.000368116	2.06467	0.199486
ENSMUSG00000045404	Kcnk13	5.49946e-05	-2.06467	0.199486	0.000368116	2.06467	0.199486
ENSMUSG00000021118	Plek2	0.000274973	-2.06467	0.0134395	0.00128841	2.06467	0.0134395
ENSMUSG00000112784	Gm34868	5.49946e-05	-2.06467	0.263488	0.000368116	2.06467	0.263488
ENSMUSG00000046768	Rhoj	5.49946e-05	-2.06467	0.199486	0.000368116	2.06467	0.199486
ENSMUSG00000113152	Gm48422	5.49946e-05	-2.06467	0.199486	0.000368116	2.06467	0.199486
ENSMUSG00000092233	Gm20403	5.49946e-05	-2.06467	0.199486	0.000368116	2.06467	0.199486
ENSMUSG00000071362	Gm10330	0.000164984	-2.06467	0.0621911	0.000828261	2.06467	0.0621911
ENSMUSG00000114608	Gm36161	5.49946e-05	-2.06467	0.203723	0.000368116	2.06467	0.203723
ENSMUSG00000021765	Fst	5.49946e-05	-2.06467	0.353969	0.000368116	2.06467	0.353969
ENSMUSG00000025150	Cbr2	5.49946e-05	-2.06467	0.199486	0.000368116	2.06467	0.199486
ENSMUSG00000047798	Cd300lf	0.000274973	-2.06467	0.0134395	0.00128841	2.06467	0.0134395
ENSMUSG00000000983	Wfdc18	5.49946e-05	-2.06467	0.328851	0.000368116	2.06467	0.328851
ENSMUSG00000020826	Nos2	5.49946e-05	-2.06467	0.256604	0.000368116	2.06467	0.256604
ENSMUSG00000040554	Aipl1	0.000164984	-2.06467	0.268232	0.000828261	2.06467	0.268232
ENSMUSG00000094845	Tmem95	5.49946e-05	-2.06467	0.199486	0.000368116	2.06467	0.199486
ENSMUSG00000063652	Slc22a21	0.000164984	-2.06467	0.0621911	0.000828261	2.06467	0.0621911
ENSMUSG00000086707	Gm12088	5.49946e-05	-2.06467	0.240141	0.000368116	2.06467	0.240141
ENSMUSG00000032418	Me1	5.49946e-05	-2.06467	0.199486	0.000368116	2.06467	0.199486
ENSMUSG00000032068	Plet1	5.49946e-05	-2.06467	0.225347	0.000368116	2.06467	0.225347
ENSMUSG00000033060	Lmo7	5.49946e-05	-2.06467	0.199486	0.000368116	2.06467	0.199486
ENSMUSG00000035566	Pcdh17	5.49946e-05	-2.06467	0.199486	0.000368116	2.06467	0.199486
ENSMUSG00000096775	Gm5796	0.000164984	-2.06467	0.0628967	0.000828261	2.06467	0.0628967
ENSMUSG00000031825	Crispld2	5.49946e-05	-2.06467	0.204268	0.000368116	2.06467	0.204268
ENSMUSG00000031785	Adgrg1	5.49946e-05	-2.06467	0.199486	0.000368116	2.06467	0.199486
ENSMUSG00000040467	4921522P10Rik	5.49946e-05	-2.06467	0.199486	0.000368116	2.06467	0.199486
ENSMUSG00000035873	Pawr	0.000274973	-2.06467	0.0134395	0.00128841	2.06467	0.0134395
ENSMUSG00000112073	Gm47101	5.49946e-05	-2.06467	0.199486	0.000368116	2.06467	0.199486
ENSMUSG00000059602	Syn3	5.49946e-05	-2.06467	0.199486	0.000368116	2.06467	0.199486
ENSMUSG00000034591	Slc41a2	5.49946e-05	-2.06467	0.251132	0.000368116	2.06467	0.251132
ENSMUSG00000057337	Chst3	0.000164984	-2.06467	0.0621911	0.000828261	2.06467	0.0621911
ENSMUSG00000037887	Dusp8	5.49946e-05	-2.06467	0.201224	0.000368116	2.06467	0.201224
ENSMUSG00000108313	Gm45052	0.000164984	-2.06467	0.102735	0.000828261	2.06467	0.102735
ENSMUSG00000074093	Svip	0.000384962	-2.06467	0.00463301	0.00174855	2.06467	0.00463301
ENSMUSG00000030825	Hsd17b14	0.000384962	-2.06467	0.00506231	0.00174855	2.06467	0.00506231
ENSMUSG00000070570	Slc17a7	5.49946e-05	-2.06467	0.199486	0.000368116	2.06467	0.199486
ENSMUSG00000039013	Siglecf	5.49946e-05	-2.06467	0.199486	0.000368116	2.06467	0.199486
ENSMUSG00000036634	Mag	5.49946e-05	-2.06467	0.204412	0.000368116	2.06467	0.204412
ENSMUSG00000097266	Gm26802	0.000164984	-2.06467	0.147297	0.000828261	2.06467	0.147297
ENSMUSG00000030427	Lilra6	5.49946e-05	-2.06467	0.199486	0.000368116	2.06467	0.199486
ENSMUSG00000074417	Gm14548	0.000164984	-2.06467	0.0621911	0.000828261	2.06467	0.0621911
ENSMUSG00000078816	Prkcg	5.49946e-05	-2.06467	0.199486	0.000368116	2.06467	0.199486
ENSMUSG00000033634	Nat8f2	5.49946e-05	-2.06467	0.203757	0.000368116	2.06467	0.203757
ENSMUSG00000038022	Mindy4	5.49946e-05	-2.06467	0.199486	0.000368116	2.06467	0.199486
ENSMUSG00000068259	Olfr461	5.49946e-05	-2.06467	0.199486	0.000368116	2.06467	0.199486
ENSMUSG00000107825	Gm44296	5.49946e-05	-2.06467	0.238137	0.000368116	2.06467	0.238137
ENSMUSG00000089890	Gm16055	5.49946e-05	-2.06467	0.199486	0.000368116	2.06467	0.199486
ENSMUSG00000025854	Fam20c	5.49946e-05	-2.06467	0.199486	0.000368116	2.06467	0.199486
ENSMUSG00000106555	Gm2479	5.49946e-05	-2.06467	0.216711	0.000368116	2.06467	0.216711
ENSMUSG00000029361	Nos1	0.000164984	-2.06467	0.0739022	0.000828261	2.06467	0.0739022
ENSMUSG00000106396	Gm42902	5.49946e-05	-2.06467	0.199486	0.000368116	2.06467	0.199486
ENSMUSG00000106438	Gm32051	5.49946e-05	-2.06467	0.30727	0.000368116	2.06467	0.30727
ENSMUSG00000097877	Gm26703	5.49946e-05	-2.06467	0.212075	0.000368116	2.06467	0.212075
ENSMUSG00000040254	Sema3d	5.49946e-05	-2.06467	0.199486	0.000368116	2.06467	0.199486
ENSMUSG00000111895	Gm47252	5.49946e-05	-2.06467	0.199486	0.000368116	2.06467	0.199486
[truncated: 16,968 more rows]

## Sheet: Cluster 0_vs_Cluster 1
FeatureID	FeatureName	Cluster 1 Average	Cluster 1 Log2 Fold Change	Cluster 1 P-Value	Cluster 3 Average	Cluster 3 Log2 Fold Change	Cluster 3 P-Value
ENSMUSG00000024907	Gal	5.44409e-05	-9.52006	2.36131e-37	0.07975	9.52006	2.36131e-37
ENSMUSG00000036040	Adamtsl2	0	-8.96802	1.72146e-43	0.0270617	8.96802	1.72146e-43
ENSMUSG00000056486	Chn1	0.000326646	-8.79013	2.66181e-111	0.168521	8.79013	2.66181e-111
ENSMUSG00000036169	Sostdc1	0.00146991	-8.52692	7.21853e-116	0.562145	8.52692	7.21853e-116
ENSMUSG00000027316	Gfra4	0.000326646	-8.51477	1.11309e-94	0.139204	8.51477	1.11309e-94
ENSMUSG00000041729	Coro2b	0.000272205	-8.19196	2.73331e-88	0.0953309	8.19196	2.73331e-88
ENSMUSG00000000869	Il4	0.000544409	-8.11508	9.71344e-103	0.165855	8.11508	9.71344e-103
ENSMUSG00000094117	Igkv3-12	0.000653291	-8.01965	1.77123e-106	0.183486	8.01965	1.77123e-106
ENSMUSG00000054889	Dsp	0	-7.9351	4.92094e-30	0.0131208	7.9351	4.92094e-30
ENSMUSG00000029641	Rasl11a	0.000163323	-7.9351	1.97762e-65	0.0530983	7.9351	1.97762e-65
ENSMUSG00000047414	Flrt2	0	-7.89001	1.37246e-21	0.0127108	7.89001	1.37246e-21
ENSMUSG00000009248	Ascl2	0.00201431	-7.84223	1.81139e-139	0.474605	7.84223	1.81139e-139
ENSMUSG00000025586	Cpeb1	0.000108882	-7.81159	7.69161e-49	0.0364923	7.81159	7.69161e-49
ENSMUSG00000017057	Il13ra1	0.000326646	-7.72743	9.243e-77	0.08057	7.72743	9.243e-77
ENSMUSG00000109501	Gm14377	0	-7.69409	2.05874e-25	0.0110707	7.69409	2.05874e-25
ENSMUSG00000020439	Smtn	0.00179655	-7.65182	1.11888e-121	0.372098	7.65182	1.11888e-121
ENSMUSG00000030854	Ptpn5	0.000326646	-7.62894	1.17568e-71	0.0752397	7.62894	1.17568e-71
ENSMUSG00000001497	Pax9	0	-7.52744	3.94388e-19	0.00984061	7.52744	3.94388e-19
ENSMUSG00000105646	Gm30211	0.000108882	-7.4977	4.25259e-37	0.0293168	7.4977	4.25259e-37
ENSMUSG00000074607	Tox2	0.00631515	-7.45414	4.47312e-151	1.11691	7.45414	4.47312e-151
ENSMUSG00000034957	Cebpa	0.00103438	-7.44879	8.35688e-106	0.190047	7.44879	8.35688e-106
ENSMUSG00000027718	Il21	0.00266761	-7.41162	3.55092e-125	0.463329	7.41162	3.55092e-125
ENSMUSG00000029304	Spp1	0.000435527	-7.36852	5.4053e-23	0.080775	7.36852	5.4053e-23
ENSMUSG00000114536	Gm48837	0.000489968	-7.3119	1.49532e-78	0.0863104	7.3119	1.49532e-78
ENSMUSG00000006362	Cbfa2t3	0.00185099	-7.30701	4.44599e-114	0.301574	7.30701	4.44599e-114
ENSMUSG00000059857	Ntng1	5.44409e-05	-7.25258	3.97382e-25	0.016401	7.25258	3.97382e-25
ENSMUSG00000011171	Vipr2	0.000217764	-7.24186	1.84349e-55	0.0410026	7.24186	1.84349e-55
ENSMUSG00000017453	Pipox	0.000272205	-7.22864	1.01126e-60	0.048793	7.22864	1.01126e-60
ENSMUSG00000043153	Ispd	0.000435527	-7.22259	3.52946e-70	0.0729846	7.22259	3.52946e-70
ENSMUSG00000034271	Jdp2	0.000217764	-7.19814	3.89175e-55	0.0397725	7.19814	3.89175e-55
ENSMUSG00000086544	Chn1os3	0.000489968	-7.19814	3.57203e-73	0.07975	7.19814	3.57203e-73
ENSMUSG00000023041	Krt6b	0	-7.19814	7.96976e-20	0.00779049	7.19814	7.96976e-20
ENSMUSG00000034115	Scn11a	0	-7.19814	6.28939e-17	0.00779049	7.19814	6.28939e-17
ENSMUSG00000067613	Krt83	0.000544409	-7.1572	5.32362e-65	0.0852853	7.1572	5.32362e-65
ENSMUSG00000004105	Angptl2	0.00283093	-7.15707	1.0774e-121	0.411666	7.15707	1.0774e-121
ENSMUSG00000052609	Plekhg3	0.00059885	-7.12867	8.63229e-79	0.0912307	7.12867	8.63229e-79
ENSMUSG00000024176	Sox8	0	-7.12219	1.93367e-15	0.00738046	7.12219	1.93367e-15
ENSMUSG00000015340	Cybb	0.00473636	-7.11463	2.58105e-133	0.663831	7.11463	2.58105e-133
ENSMUSG00000026285	Pdcd1	0.0145902	-7.10615	3.02185e-149	2.01774	7.10615	3.02185e-149
ENSMUSG00000024598	Fbn2	0.000381087	-7.06248	5.88074e-56	0.0580186	7.06248	5.88074e-56
ENSMUSG00000035557	Krt17	0	-7.04202	8.87801e-14	0.00697043	7.04202	8.87801e-14
ENSMUSG00000028364	Tnc	0	-7.04202	5.61737e-16	0.00697043	7.04202	5.61737e-16
ENSMUSG00000020866	Cacna1g	0	-7.0002	5.00725e-12	0.00676542	7.0002	5.00725e-12
ENSMUSG00000102852	Gm37083	0	-7.0002	7.37089e-17	0.00676542	7.0002	7.37089e-17
ENSMUSG00000025321	Itgb8	0.00146991	-6.96647	3.17895e-92	0.190457	6.96647	3.17895e-92
ENSMUSG00000038936	Sccpdh	0.00141546	-6.9194	4.06429e-97	0.177746	6.9194	4.06429e-97
ENSMUSG00000030495	Slc7a10	0.000108882	-6.88236	3.33127e-30	0.0190662	6.88236	3.33127e-30
ENSMUSG00000097283	Gm26686	0	-6.86693	2.04742e-12	0.00615038	6.86693	2.04742e-12
ENSMUSG00000057967	Fgf18	0	-6.81962	9.11274e-16	0.00594537	6.81962	9.11274e-16
ENSMUSG00000029608	Rph3a	0	-6.81962	9.11274e-16	0.00594537	6.81962	9.11274e-16
ENSMUSG00000046546	Fam43a	0.00234096	-6.80203	1.23157e-106	0.267132	6.80203	1.23157e-106
ENSMUSG00000095682	Igkv3-1	0	-6.77071	2.51011e-14	0.00574036	6.77071	2.51011e-14
ENSMUSG00000000889	Dbh	0	-6.77071	2.42444e-14	0.00574036	6.77071	2.42444e-14
ENSMUSG00000021765	Fst	5.44409e-05	-6.74562	2.84191e-20	0.0114807	6.74562	2.84191e-20
ENSMUSG00000095338	Igkv3-9	5.44409e-05	-6.69409	7.25982e-25	0.0110707	6.69409	7.25982e-25
ENSMUSG00000022479	Vdr	0.000762173	-6.66048	1.60434e-70	0.0824151	6.66048	1.60434e-70
ENSMUSG00000046668	Cxxc5	0.00636959	-6.65854	3.66968e-123	0.648865	6.65854	3.66968e-123
ENSMUSG00000063873	Slc24a3	0.000108882	-6.6497	2.38705e-31	0.016196	6.6497	2.38705e-31
ENSMUSG00000015222	Map2	0.000163323	-6.64065	1.99767e-31	0.0215263	6.64065	1.99767e-31
ENSMUSG00000027524	Edn3	0.000489968	-6.62972	6.25899e-48	0.0537133	6.62972	6.25899e-48
ENSMUSG00000026883	Dab2ip	0.000544409	-6.62323	6.1094e-64	0.0588387	6.62323	6.1094e-64
ENSMUSG00000020908	Myh3	0	-6.61317	7.52739e-14	0.00512532	6.61317	7.52739e-14
ENSMUSG00000066705	Fxyd6	5.44409e-05	-6.58516	3.72815e-19	0.0102506	6.58516	3.72815e-19
ENSMUSG00000048058	Ldlrad3	0.000381087	-6.58516	5.03947e-50	0.0416176	6.58516	5.03947e-50
ENSMUSG00000068117	Mei1	0	-6.55659	2.89731e-13	0.00492031	6.55659	2.89731e-13
ENSMUSG00000086517	Gm12534	0.000163323	-6.51265	3.61368e-36	0.0196812	6.51265	3.61368e-36
ENSMUSG00000030577	Cd22	0.00293981	-6.50424	3.03647e-102	0.271642	6.50424	3.03647e-102
ENSMUSG00000058297	Spock2	0.00544409	-6.50007	3.41035e-115	0.497566	6.50007	3.41035e-115
ENSMUSG00000097365	C030034L19Rik	0.0023954	-6.491	1.0005e-97	0.220184	6.491	1.0005e-97
ENSMUSG00000086382	Chrna1os	0.000217764	-6.48562	8.46067e-38	0.0241915	6.48562	8.46067e-38
ENSMUSG00000019817	Plagl1	0.000653291	-6.48376	5.9461e-52	0.0631439	6.48376	5.9461e-52
ENSMUSG00000047880	Cxcr5	0.00996269	-6.46699	5.054e-123	0.886065	6.46699	5.054e-123
ENSMUSG00000023067	Cdkn1a	0.000979937	-6.43959	2.16996e-65	0.0895906	6.43959	2.16996e-65
ENSMUSG00000086788	1700029M20Rik	0.000108882	-6.43629	1.30175e-27	0.0139409	6.43629	1.30175e-27
ENSMUSG00000029168	Dpysl5	0	-6.43629	1.14979e-10	0.00451028	6.43629	1.14979e-10
ENSMUSG00000013921	Clip3	0.000272205	-6.4258	2.16191e-42	0.0278817	6.4258	2.16191e-42
ENSMUSG00000071552	Tigit	0.000544409	-6.40167	5.53178e-57	0.0504331	6.40167	5.53178e-57
ENSMUSG00000089762	Ier5l	0.000653291	-6.3772	7.81199e-53	0.0586337	6.3772	7.81199e-53
ENSMUSG00000114348	Gm41031	5.44409e-05	-6.37216	3.95065e-19	0.00881555	6.37216	3.95065e-19
ENSMUSG00000114388	Gm48510	5.44409e-05	-6.37216	1.54542e-20	0.00881555	6.37216	1.54542e-20
ENSMUSG00000086040	Wipf3	0	-6.37216	2.65155e-11	0.00430527	6.37216	2.65155e-11
ENSMUSG00000085008	Dbhos	0	-6.37216	1.97594e-11	0.00430527	6.37216	1.97594e-11
ENSMUSG00000054944	5330416C01Rik	0.000108882	-6.35014	2.90505e-27	0.0131208	6.35014	2.90505e-27
ENSMUSG00000036699	Zcchc12	0.000925496	-6.34272	2.1471e-66	0.0793399	6.34272	2.1471e-66
ENSMUSG00000039717	Ralyl	5.44409e-05	-6.339	2.39881e-18	0.00861054	6.339	2.39881e-18
ENSMUSG00000044694	2010007H06Rik	0.000871055	-6.33306	5.3917e-67	0.0744196	6.33306	5.3917e-67
ENSMUSG00000026417	Pigr	0	-6.30505	1.09054e-10	0.00410026	6.30505	1.09054e-10
ENSMUSG00000021268	Meg3	0.000163323	-6.27029	2.62817e-16	0.016606	6.27029	2.62817e-16
ENSMUSG00000015968	Cacna1d	0.000435527	-6.24265	4.82793e-44	0.0369023	6.24265	4.82793e-44
ENSMUSG00000087057	Gm11730	0	-6.23466	1.20786e-09	0.00389524	6.23466	1.20786e-09
ENSMUSG00000046186	Cd109	5.44409e-05	-6.23466	7.96982e-13	0.0079955	6.23466	7.96982e-13
ENSMUSG00000053465	Hs6st3	5.44409e-05	-6.23466	2.52035e-17	0.0079955	6.23466	2.52035e-17
ENSMUSG00000024727	Trpm6	0.00059885	-6.22259	7.3661e-55	0.048588	6.22259	7.3661e-55
ENSMUSG00000027860	Vangl1	0.000326646	-6.20341	2.14251e-38	0.0278817	6.20341	2.14251e-38
ENSMUSG00000079173	Zan	0.00157879	-6.2006	6.88387e-79	0.119932	6.2006	6.88387e-79
ENSMUSG00000022665	Ccdc80	5.44409e-05	-6.19814	1.20025e-13	0.00779049	6.19814	1.20025e-13
ENSMUSG00000020475	Pgam2	0	-6.16066	3.4331e-08	0.00369023	6.16066	3.4331e-08
ENSMUSG00000027799	Nbea	0	-6.16066	3.48835e-10	0.00369023	6.16066	3.48835e-10
ENSMUSG00000027318	Adam33	5.44409e-05	-6.16066	8.10002e-15	0.00758547	6.16066	8.10002e-15
ENSMUSG00000002808	Epdr1	0.000435527	-6.14369	1.58645e-46	0.0344421	6.14369	1.58645e-46
ENSMUSG00000036832	Lpar3	0.000272205	-6.13513	3.86881e-38	0.0227564	6.13513	3.86881e-38
ENSMUSG00000066026	Dhrs3	0.00489968	-6.08442	4.96841e-99	0.336016	6.08442	4.96841e-99
ENSMUSG00000086050	Gm16045	0.000108882	-6.05569	6.4691e-23	0.0106607	6.05569	6.4691e-23
ENSMUSG00000063142	Kcnma1	0.000272205	-6.04202	2.38771e-29	0.0213213	6.04202	2.38771e-29
ENSMUSG00000055523	Gucy2g	0.000108882	-6.02821	1.54855e-22	0.0104557	6.02821	1.54855e-22
ENSMUSG00000038651	Sycp2l	0.000489968	-6.02543	5.47952e-46	0.0352622	6.02543	5.47952e-46
ENSMUSG00000045573	Penk	0.000381087	-6.0002	6.61025e-15	0.0276767	6.0002	6.61025e-15
ENSMUSG00000055320	Tead1	0.000381087	-5.97882	1.50463e-33	0.0272667	5.97882	1.50463e-33
ENSMUSG00000053889	Kirrel3os	0.000108882	-5.97163	1.53714e-18	0.0100456	5.97163	1.53714e-18
ENSMUSG00000054905	Stfa3	0.000326646	-5.95087	4.65251e-16	0.0233715	5.95087	4.65251e-16
ENSMUSG00000031342	Gpm6b	0.0215586	-5.9433	5.65265e-112	1.32992	5.9433	5.65265e-112
ENSMUSG00000031438	Rnf128	0.00125214	-5.94248	2.93379e-66	0.08016	5.94248	2.93379e-66
ENSMUSG00000052629	Gm9885	0.00103438	-5.93953	1.18963e-61	0.0666292	5.93953	1.18963e-61
ENSMUSG00000033147	Slc22a15	0.0162778	-5.93776	8.6653e-110	1.00108	5.93776	8.6653e-110
ENSMUSG00000091722	Siah3	0	-5.91273	2.13481e-07	0.00307519	5.91273	2.13481e-07
ENSMUSG00000031760	Mt3	0	-5.91273	2.23984e-05	0.00307519	5.91273	2.23984e-05
ENSMUSG00000115969	AC119264.1	0.0021232	-5.89001	2.18275e-75	0.128953	5.89001	2.18275e-75
ENSMUSG00000075590	Nrbp2	0.000381087	-5.89001	2.89433e-33	0.0256266	5.89001	2.89433e-33
ENSMUSG00000024697	Gna14	0.000272205	-5.88236	9.10151e-31	0.0190662	5.88236	9.10151e-31
ENSMUSG00000109127	Gm31135	0.000108882	-5.88236	4.1861e-14	0.00943059	5.88236	4.1861e-14
ENSMUSG00000034462	Pkd2	0.000163323	-5.86693	5.27184e-22	0.0125058	5.86693	5.27184e-22
ENSMUSG00000087248	Gm16120	0.000925496	-5.85133	7.46482e-55	0.0563785	5.85133	7.46482e-55
ENSMUSG00000019852	Arfgef3	0	-5.81962	3.30717e-08	0.00287018	5.81962	3.30717e-08
ENSMUSG00000043614	Vps37d	0	-5.81962	3.30717e-08	0.00287018	5.81962	3.30717e-08
ENSMUSG00000061825	Ces2c	0.00321201	-5.78228	2.05048e-82	0.179591	5.78228	2.05048e-82
ENSMUSG00000028602	Tnfrsf8	0.000217764	-5.78063	9.6809e-25	0.0147609	5.78063	9.6809e-25
ENSMUSG00000091007	D630036H23Rik	5.44409e-05	-5.77071	4.90312e-14	0.00574036	5.77071	4.90312e-14
ENSMUSG00000110647	Gm17745	0.0021232	-5.73801	5.15641e-71	0.116037	5.73801	5.15641e-71
ENSMUSG00000032036	Kirrel3	0.000326646	-5.73473	5.95135e-31	0.0200913	5.73473	5.95135e-31
ENSMUSG00000021200	Asb2	0.00413751	-5.7241	2.91967e-84	0.221414	5.7241	2.91967e-84
ENSMUSG00000046844	Vat1l	5.44409e-05	-5.72009	1.41556e-13	0.00553535	5.72009	1.41556e-13
ENSMUSG00000034000	Neu4	0	-5.72009	1.75045e-07	0.00266517	5.72009	1.75045e-07
ENSMUSG00000030124	Lag3	0.00446416	-5.71262	9.0437e-85	0.23679	5.71262	9.0437e-85
ENSMUSG00000058260	Serpina9	0.00234096	-5.70597	4.53685e-70	0.124853	5.70597	4.53685e-70
ENSMUSG00000005917	Otx1	5.44409e-05	-5.66762	4.15198e-13	0.00533033	5.66762	4.15198e-13
ENSMUSG00000020401	Fam71b	0.00310313	-5.66023	6.64453e-75	0.1595	5.66023	6.64453e-75
ENSMUSG00000034796	Cpne7	0.00223208	-5.65997	5.85783e-68	0.115422	5.65997	5.85783e-68
ENSMUSG00000030638	Sh3gl3	0.000489968	-5.65689	3.09886e-35	0.0272667	5.65689	3.09886e-35
ENSMUSG00000043895	S1pr2	0.00920052	-5.62228	1.97983e-93	0.455743	5.62228	1.97983e-93
ENSMUSG00000020614	Fam20a	0.00108882	-5.61845	2.07013e-53	0.0559685	5.61845	2.07013e-53
ENSMUSG00000020681	Ace	0	-5.61317	0.000767672	0.00246015	5.61317	0.000767672
ENSMUSG00000093672	Gm20655	0	-5.61317	3.90965e-07	0.00246015	5.61317	3.90965e-07
ENSMUSG00000031150	Ccdc120	0	-5.61317	3.35042e-06	0.00246015	5.61317	3.35042e-06
ENSMUSG00000045045	Lrfn4	0.000108882	-5.61317	1.59767e-15	0.00779049	5.61317	1.59767e-15
ENSMUSG00000099968	1700029J03Rik	5.44409e-05	-5.61317	9.62932e-05	0.00512532	5.61317	9.62932e-05
ENSMUSG00000020839	Tmigd1	0.000108882	-5.61317	2.01657e-15	0.00779049	5.61317	2.01657e-15
ENSMUSG00000022015	Tnfsf11	0.0109426	-5.60214	3.62315e-95	0.534058	5.60214	3.62315e-95
ENSMUSG00000074121	Ntf5	0.000272205	-5.59456	3.95574e-28	0.015581	5.59456	3.95574e-28
ENSMUSG00000030361	Klrb1a	0.000163323	-5.58516	3.23911e-14	0.0102506	5.58516	3.23911e-14
ENSMUSG00000039891	Txlnb	0.000979937	-5.58367	1.6981e-47	0.0494081	5.58367	1.6981e-47
ENSMUSG00000006930	Hap1	0.00190543	-5.56299	3.12036e-64	0.0924608	5.56299	3.12036e-64
ENSMUSG00000110301	Gm35363	0.0112148	-5.56132	3.44792e-94	0.532008	5.56132	3.44792e-94
ENSMUSG00000040998	Npnt	5.44409e-05	-5.55659	1.19056e-08	0.00492031	5.55659	1.19056e-08
ENSMUSG00000030410	Dmwd	0.000217764	-5.545	4.34938e-21	0.0125058	5.545	4.34938e-21
ENSMUSG00000051435	Fhad1	0.000108882	-5.53722	2.63253e-15	0.00738046	5.53722	2.63253e-15
ENSMUSG00000079033	Mef2b	0.00228652	-5.53086	6.36615e-66	0.108042	5.53086	6.36615e-66
ENSMUSG00000097062	Gm17586	0.000381087	-5.52744	3.39812e-27	0.0198862	5.52744	3.39812e-27
ENSMUSG00000026407	Cacna1s	0.000217764	-5.52154	4.4116e-20	0.0123008	5.52154	4.4116e-20
ENSMUSG00000114092	Gm47418	0.000326646	-5.4977	3.71071e-27	0.0170161	5.4977	3.71071e-27
ENSMUSG00000104727	Gm42500	0	-5.4977	2.51256e-05	0.00225514	5.4977	2.51256e-05
ENSMUSG00000001985	Grik3	0	-5.4977	4.15024e-06	0.00225514	5.4977	4.15024e-06
ENSMUSG00000042671	Rgs8	0	-5.4977	2.42527e-05	0.00225514	5.4977	2.42527e-05
ENSMUSG00000015709	Arnt2	0.000544409	-5.48672	2.01577e-34	0.0266517	5.48672	2.01577e-34
ENSMUSG00000035067	Xkr6	0.00234096	-5.47567	1.25819e-66	0.106402	5.47567	1.25819e-66
ENSMUSG00000022297	Fzd6	5.44409e-05	-5.43629	3.31929e-11	0.00451028	5.43629	3.31929e-11
ENSMUSG00000109713	Pvrig	5.44409e-05	-5.43629	3.31929e-11	0.00451028	5.43629	3.31929e-11
ENSMUSG00000084860	2610204G07Rik	0.000762173	-5.43211	4.58108e-37	0.0350572	5.43211	4.58108e-37
ENSMUSG00000001665	Gstt3	0.000435527	-5.42931	1.32848e-31	0.0209113	5.42931	1.32848e-31
ENSMUSG00000055435	Maf	0.0922229	-5.42093	5.16686e-101	3.95367	5.42093	5.16686e-101
ENSMUSG00000029084	Cd38	0.00391975	-5.4059	1.04559e-73	0.168315	5.4059	1.04559e-73
ENSMUSG00000000266	Mid2	0.000163323	-5.40459	8.41697e-16	0.00902056	5.40459	8.41697e-16
ENSMUSG00000086717	Gm15655	0.00201431	-5.39612	1.04384e-59	0.0869254	5.39612	1.04384e-59
ENSMUSG00000034487	Kdelc2	0.0011977	-5.37786	6.61284e-51	0.0518682	5.37786	6.61284e-51
ENSMUSG00000053310	Nrgn	0.000871055	-5.37216	1.27426e-30	0.0381324	5.37216	1.27426e-30
ENSMUSG00000039977	Deup1	0.000108882	-5.37216	7.73231e-13	0.00656041	5.37216	7.73231e-13
ENSMUSG00000072688	Gm10399	0.000108882	-5.37216	7.95286e-15	0.00656041	5.37216	7.95286e-15
ENSMUSG00000015599	Ttbk1	0.000381087	-5.37216	1.6434e-29	0.0178361	5.37216	1.6434e-29
ENSMUSG00000045322	Tlr9	0	-5.37216	5.07333e-06	0.00205013	5.37216	5.07333e-06
ENSMUSG00000109759	1700011L03Rik	0	-5.37216	5.07333e-06	0.00205013	5.37216	5.07333e-06
ENSMUSG00000020135	Apc2	0	-5.37216	4.46757e-05	0.00205013	5.37216	4.46757e-05
ENSMUSG00000039683	Sdk1	0	-5.37216	5.07333e-06	0.00205013	5.37216	5.07333e-06
ENSMUSG00000029120	Ppp2r2c	0	-5.37216	0.000884	0.00205013	5.37216	0.000884
ENSMUSG00000034780	B3galt1	0	-5.37216	5.07333e-06	0.00205013	5.37216	5.07333e-06
ENSMUSG00000041362	Shtn1	0.00163323	-5.36368	4.59271e-51	0.0692943	5.36368	4.59271e-51
ENSMUSG00000095325	Zfp870	0.000979937	-5.33014	1.2046e-43	0.0414126	5.33014	1.2046e-43
ENSMUSG00000026072	Il1r1	0.000272205	-5.32777	8.59434e-19	0.0129158	5.32777	8.59434e-19
ENSMUSG00000032122	Slc37a2	0.000326646	-5.31483	2.15651e-26	0.0149659	5.31483	2.15651e-26
ENSMUSG00000040907	Atp1a3	0.00136102	-5.28376	3.23941e-45	0.0549434	5.28376	3.23941e-45
ENSMUSG00000022508	Bcl6	0.0207964	-5.26412	2.58246e-89	0.80119	5.26412	2.58246e-89
ENSMUSG00000016529	Il10	0.000217764	-5.23466	7.05978e-20	0.0100456	5.23466	7.05978e-20
ENSMUSG00000047641	Krt87	0	-5.23466	1.85147e-05	0.00184512	5.23466	1.85147e-05
ENSMUSG00000036298	Slc2a13	0	-5.23466	7.72135e-05	0.00184512	5.23466	7.72135e-05
ENSMUSG00000021638	Ocln	0	-5.23466	1.85147e-05	0.00184512	5.23466	1.85147e-05
ENSMUSG00000030873	Scnn1b	5.44409e-05	-5.23466	9.84132e-10	0.00389524	5.23466	9.84132e-10
ENSMUSG00000034930	Rtkn	0	-5.23466	1.85147e-05	0.00184512	5.23466	1.85147e-05
ENSMUSG00000042804	Gpr153	5.44409e-05	-5.23466	9.84132e-10	0.00389524	5.23466	9.84132e-10
ENSMUSG00000048988	Elfn1	0.000163323	-5.19814	9.10657e-14	0.00779049	5.19814	9.10657e-14
ENSMUSG00000073802	Cdkn2b	0.000544409	-5.19477	2.3432e-28	0.0217314	5.19477	2.3432e-28
ENSMUSG00000044453	Ffar1	0.000435527	-5.18575	5.57982e-24	0.0176311	5.18575	5.57982e-24
ENSMUSG00000031530	Dusp4	0.00364754	-5.18502	1.75278e-65	0.134488	5.18502	1.75278e-65
ENSMUSG00000068246	Apol9b	0.000816614	-5.17952	1.28975e-38	0.031367	5.17952	1.28975e-38
ENSMUSG00000055733	Nap1l3	0.000217764	-5.17577	4.63713e-16	0.0096356	5.17577	4.63713e-16
ENSMUSG00000048388	Fam171b	0.000489968	-5.17577	1.56981e-29	0.0194762	5.17577	1.56981e-29
ENSMUSG00000027075	Slc43a1	0.00125214	-5.17326	4.70742e-46	0.0469479	5.17326	4.70742e-46
ENSMUSG00000014030	Pax5	0.000489968	-5.16066	1.08289e-28	0.0192712	5.16066	1.08289e-28
ENSMUSG00000101746	2310043L19Rik	5.44409e-05	-5.16066	3.59588e-08	0.00369023	5.16066	3.59588e-08
ENSMUSG00000000416	Cttnbp2	0.000544409	-5.15374	1.39872e-20	0.0211163	5.15374	1.39872e-20
ENSMUSG00000062785	Kcnc3	0.000272205	-5.13513	1.22462e-20	0.0112757	5.13513	1.22462e-20
ENSMUSG00000033053	1700028P14Rik	0.000163323	-5.12219	3.67178e-09	0.00738046	5.12219	3.67178e-09
ENSMUSG00000114981	Gm34093	0.000163323	-5.12219	8.96809e-11	0.00738046	5.12219	8.96809e-11
ENSMUSG00000018451	6330403K07Rik	0.000381087	-5.12219	9.37011e-25	0.0149659	5.12219	9.37011e-25
ENSMUSG00000096525	Gm2663	0.000163323	-5.12219	2.97685e-06	0.00738046	5.12219	2.97685e-06
ENSMUSG00000034958	Atcay	0.00255872	-5.09595	1.11189e-56	0.0891806	5.09595	1.11189e-56
ENSMUSG00000028033	Kcnq5	0.00136102	-5.09494	2.0477e-45	0.048178	5.09494	2.0477e-45
ENSMUSG00000053414	Hunk	0	-5.08266	6.7045e-05	0.0016401	5.08266	6.7045e-05
ENSMUSG00000115680	Gm35167	0	-5.08266	6.7045e-05	0.0016401	5.08266	6.7045e-05
ENSMUSG00000047904	Sstr2	0	-5.08266	0.0115841	0.0016401	5.08266	0.0115841
ENSMUSG00000085502	Gm12320	0	-5.08266	6.7045e-05	0.0016401	5.08266	6.7045e-05
ENSMUSG00000032839	Trpc1	0	-5.08266	6.7045e-05	0.0016401	5.08266	6.7045e-05
ENSMUSG00000032315	Cyp1a1	0	-5.08266	0.0029706	0.0016401	5.08266	0.0029706
ENSMUSG00000100029	D7Ertd128e	0	-5.08266	6.7045e-05	0.0016401	5.08266	6.7045e-05
ENSMUSG00000007944	Ttc9b	0	-5.08266	0.00162759	0.0016401	5.08266	0.00162759
ENSMUSG00000030411	Nova2	0	-5.08266	0.00066983	0.0016401	5.08266	0.00066983
ENSMUSG00000029151	Slc30a3	0.000108882	-5.08266	9.11221e-09	0.00533033	5.08266	9.11221e-09
ENSMUSG00000079694	Gm14862	0	-5.08266	6.7045e-05	0.0016401	5.08266	6.7045e-05
ENSMUSG00000026247	Ecel1	0	-5.08266	0.000179403	0.0016401	5.08266	0.000179403
ENSMUSG00000097519	4930558J18Rik	0.000108882	-5.08266	3.6759e-12	0.00533033	5.08266	3.6759e-12
ENSMUSG00000026100	Mstn	0	-5.08266	6.7045e-05	0.0016401	5.08266	6.7045e-05
ENSMUSG00000047907	Tshz2	0.000326646	-5.05957	4.25136e-18	0.0125058	5.05957	4.25136e-18
ENSMUSG00000022803	Popdc2	0.000653291	-5.05778	1.14585e-27	0.0233715	5.05778	1.14585e-27
ENSMUSG00000057880	Abat	0.000163323	-5.04202	8.3332e-15	0.00697043	5.04202	8.3332e-15
ENSMUSG00000038987	Cfap157	0.000163323	-5.04202	2.25965e-13	0.00697043	5.04202	2.25965e-13
ENSMUSG00000031202	Rab39b	0.000871055	-5.03472	1.80487e-35	0.0301369	5.03472	1.80487e-35
ENSMUSG00000042474	Fcmr	0.000489968	-5.03375	5.22761e-19	0.0176311	5.03375	5.22761e-19
ENSMUSG00000004633	Chn2	0.00647847	-5.02543	4.9357e-71	0.212598	5.02543	4.9357e-71
ENSMUSG00000108432	Gm44756	0.000381087	-5.02126	6.90751e-18	0.0139409	5.02126	6.90751e-18
ENSMUSG00000026535	Ifi202b	0.00108882	-5.00423	1.03451e-35	0.0364923	5.00423	1.03451e-35
ENSMUSG00000038665	Dgki	0.000163323	-5.0002	7.13956e-13	0.00676542	5.0002	7.13956e-13
ENSMUSG00000085087	Gm13528	5.44409e-05	-5.0002	3.10282e-07	0.0032802	5.0002	3.10282e-07
ENSMUSG00000020279	Il9r	0.00353866	-4.99762	1.52363e-59	0.114602	4.99762	1.52363e-59
ENSMUSG00000057719	Sh3rf2	0.000871055	-4.9952	1.54405e-28	0.0293168	4.9952	1.54405e-28
ENSMUSG00000085779	Atcayos	0.000326646	-4.98802	1.79049e-18	0.0118907	4.98802	1.79049e-18
ENSMUSG00000099804	Gm28497	0.000217764	-4.98312	6.83837e-16	0.00840552	4.98312	6.83837e-16
ENSMUSG00000056258	Kcnq3	0.000272205	-4.97163	7.48252e-17	0.0100456	4.97163	7.48252e-17
ENSMUSG00000020865	Abcc3	0.00130658	-4.96932	4.80631e-42	0.0424376	4.96932	4.80631e-42
ENSMUSG00000039232	Stx11	0.00876499	-4.95118	1.69121e-71	0.272667	4.95118	1.69121e-71
ENSMUSG00000032224	Fam81a	0.000381087	-4.9351	5.45709e-18	0.0131208	4.9351	5.45709e-18
ENSMUSG00000033350	Chst2	0.0033209	-4.91854	3.5302e-55	0.101891	4.91854	3.5302e-55
ENSMUSG00000011589	Fsd1	0	-4.91273	0.000544313	0.00143509	4.91273	0.000544313
ENSMUSG00000089849	Runx2os2	0	-4.91273	0.000244569	0.00143509	4.91273	0.000244569
ENSMUSG00000085912	Trp53cor1	0	-4.91273	0.000244569	0.00143509	4.91273	0.000244569
ENSMUSG00000116684	AC154408.2	0	-4.91273	0.000244569	0.00143509	4.91273	0.000244569
ENSMUSG00000002847	Pla1a	5.44409e-05	-4.91273	5.27474e-07	0.00307519	4.91273	5.27474e-07
ENSMUSG00000097147	Gm26780	0	-4.91273	0.000244569	0.00143509	4.91273	0.000244569
ENSMUSG00000035274	Tpbg	0	-4.91273	0.00031025	0.00143509	4.91273	0.00031025
ENSMUSG00000114980	4933432I03Rik	0	-4.91273	0.000658199	0.00143509	4.91273	0.000658199
ENSMUSG00000097134	1110002J07Rik	0	-4.91273	0.000328298	0.00143509	4.91273	0.000328298
ENSMUSG00000047228	A2ml1	0	-4.91273	0.000569943	0.00143509	4.91273	0.000569943
ENSMUSG00000096715	Igkv3-4	0	-4.91273	0.000244569	0.00143509	4.91273	0.000244569
ENSMUSG00000067215	Usp51	0	-4.91273	0.000751885	0.00143509	4.91273	0.000751885
ENSMUSG00000027525	Phactr3	0	-4.91273	0.00114138	0.00143509	4.91273	0.00114138
ENSMUSG00000040093	Bmf	0.000272205	-4.91273	4.6556e-14	0.0096356	4.91273	4.6556e-14
ENSMUSG00000101156	Gm29114	0.000326646	-4.91273	1.70477e-15	0.0112757	4.91273	1.70477e-15
ENSMUSG00000024548	Setbp1	0.00195987	-4.90785	9.95327e-42	0.0602738	4.90785	9.95327e-42
ENSMUSG00000040997	Abhd4	0.00321201	-4.87312	3.5302e-55	0.095536	4.87312	3.5302e-55
ENSMUSG00000032053	Pou2af1	0.0138824	-4.85598	7.87867e-73	0.403465	4.85598	7.87867e-73
ENSMUSG00000019890	Nts	0.000435527	-4.85133	0.00646207	0.0139409	4.85133	0.00646207
ENSMUSG00000058056	Palld	0.0011977	-4.8486	3.40827e-37	0.0358772	4.8486	3.40827e-37
ENSMUSG00000114708	Gm30177	0.000217764	-4.83873	1.7978e-14	0.00758547	4.83873	1.7978e-14
ENSMUSG00000079559	Colca2	5.44409e-05	-4.81962	1.94891e-06	0.00287018	4.81962	1.94891e-06
ENSMUSG00000021747	4930452B06Rik	5.44409e-05	-4.81962	3.14921e-07	0.00287018	4.81962	3.14921e-07
ENSMUSG00000040209	Zfp704	0.000979937	-4.81455	7.24075e-34	0.0289068	4.81455	7.24075e-34
ENSMUSG00000035681	Kcnc2	0.000435527	-4.8089	1.03185e-21	0.0135308	4.8089	1.03185e-21
ENSMUSG00000037759	Ptger2	0.00555297	-4.80177	1.82881e-60	0.15622	4.80177	1.82881e-60
ENSMUSG00000044165	Bcl2l15	0.000816614	-4.7831	2.70808e-29	0.0237815	4.7831	2.70808e-29
ENSMUSG00000051726	Kcnf1	0.00402863	-4.75806	3.45378e-57	0.110297	4.75806	3.45378e-57
ENSMUSG00000043079	Synpo	0.00179655	-4.75601	6.14935e-43	0.0498181	4.75601	6.14935e-43
ENSMUSG00000025314	Ptprj	0.00255872	-4.75404	4.53925e-48	0.0703194	4.75404	4.53925e-48
ENSMUSG00000021061	Sptb	0.00234096	-4.74792	5.07635e-45	0.064169	4.74792	5.07635e-45
ENSMUSG00000028565	Nfia	0.0113237	-4.74453	6.03057e-67	0.304854	4.74453	6.03057e-67
ENSMUSG00000026475	Rgs16	0.00925496	-4.72129	4.25635e-60	0.2454	4.72129	4.25635e-60
ENSMUSG00000022805	Maats1	0	-4.72009	0.0220309	0.00123008	4.72009	0.0220309
ENSMUSG00000056553	Ptprn2	0	-4.72009	0.000882475	0.00123008	4.72009	0.000882475
ENSMUSG00000061603	Akap6	5.44409e-05	-4.72009	1.03673e-06	0.00266517	4.72009	1.03673e-06
ENSMUSG00000039208	Metrnl	0.00059885	-4.72009	1.10587e-21	0.0170161	4.72009	1.10587e-21
ENSMUSG00000097604	Gm17322	0	-4.72009	0.000882475	0.00123008	4.72009	0.000882475
ENSMUSG00000115735	Gm49180	0.000108882	-4.72009	9.78953e-06	0.00410026	4.72009	9.78953e-06
ENSMUSG00000045291	E330021D16Rik	0	-4.72009	0.00155871	0.00123008	4.72009	0.00155871
ENSMUSG00000086610	Gm15408	0	-4.72009	0.0010481	0.00123008	4.72009	0.0010481
ENSMUSG00000028544	Slc5a9	0	-4.72009	0.00536227	0.00123008	4.72009	0.00536227
ENSMUSG00000042788	Fam166b	0	-4.72009	0.000882475	0.00123008	4.72009	0.000882475
ENSMUSG00000026839	Upp2	5.44409e-05	-4.72009	4.96613e-06	0.00266517	4.72009	4.96613e-06
ENSMUSG00000026443	Lrrn2	0	-4.72009	0.00113258	0.00123008	4.72009	0.00113258
ENSMUSG00000034612	Chst11	0.000544409	-4.70123	1.94869e-19	0.015376	4.70123	1.94869e-19
ENSMUSG00000051000	Fam160a1	0.000326646	-4.69034	1.3006e-17	0.0096356	4.69034	1.3006e-17
ENSMUSG00000033083	Tbc1d4	0.188202	-4.68008	1.27027e-77	4.82662	4.68008	1.27027e-77
ENSMUSG00000000753	Serpinf1	0.000217764	-4.67827	6.35194e-08	0.00676542	4.67827	6.35194e-08
ENSMUSG00000034573	Ptpn13	0.0164412	-4.67378	5.05469e-70	0.420891	4.67378	5.05469e-70
ENSMUSG00000031618	Nr3c2	0.000925496	-4.67355	3.29266e-30	0.0248065	4.67355	3.29266e-30
ENSMUSG00000005124	Wisp1	0.000653291	-4.67172	8.70461e-23	0.0178361	4.67172	8.70461e-23
ENSMUSG00000024247	Pkdcc	0.000163323	-4.66762	1.91407e-08	0.00533033	4.66762	1.91407e-08
ENSMUSG00000044550	Tceal3	0.000326646	-4.65997	8.20572e-16	0.00943059	4.65997	8.20572e-16
ENSMUSG00000071203	Naip5	0.000108882	-4.6497	6.88782e-09	0.00389524	4.6497	6.88782e-09
ENSMUSG00000037419	Endod1	0.0149168	-4.64786	2.10199e-68	0.375173	4.64786	2.10199e-68
ENSMUSG00000066894	Vsig10	0.00195987	-4.63992	1.57437e-42	0.0500231	4.63992	1.57437e-42
ENSMUSG00000031442	Mcf2l	0.000489968	-4.6352	1.86372e-18	0.0133258	4.6352	1.86372e-18
ENSMUSG00000005824	Tnfsf14	0.00549853	-4.63477	3.90404e-57	0.137769	4.63477	3.90404e-57
ENSMUSG00000048965	Mrgpre	0.00174211	-4.62989	3.13728e-37	0.0442828	4.62989	3.13728e-37
ENSMUSG00000038515	Grtp1	0.00152435	-4.62461	1.05304e-35	0.0387474	4.62461	1.05304e-35
ENSMUSG00000043298	Smco3	5.44409e-05	-4.61317	3.39709e-06	0.00246015	4.61317	3.39709e-06
ENSMUSG00000036067	Slc2a6	0.000163323	-4.61317	6.49143e-11	0.00512532	4.61317	6.49143e-11
ENSMUSG00000091705	H2-Q2	0.013338	-4.60684	2.81545e-65	0.326175	4.60684	2.81545e-65
ENSMUSG00000055407	Map6	0.000217764	-4.5908	8.72581e-13	0.0063554	4.5908	8.72581e-13
ENSMUSG00000059042	Klk1b9	0.000217764	-4.5908	3.42496e-08	0.0063554	4.5908	3.42496e-08
ENSMUSG00000030651	Art2b	0.073713	-4.58981	1.25636e-73	1.77644	4.58981	1.25636e-73
ENSMUSG00000097497	Gm26652	0.000108882	-4.5757	1.12649e-07	0.00369023	4.5757	1.12649e-07
ENSMUSG00000029822	Osbpl3	0.00783949	-4.5546	4.66316e-59	0.185332	4.5546	4.66316e-59
ENSMUSG00000022793	B4galt4	0.000871055	-4.55319	5.53752e-26	0.0215263	4.55319	5.53752e-26
ENSMUSG00000032547	Ryk	0.00114326	-4.55133	8.86007e-29	0.0278817	4.55133	8.86007e-29
ENSMUSG00000020175	Rab36	0.000217764	-4.545	2.26859e-12	0.00615038	4.545	2.26859e-12
ENSMUSG00000036256	Igfbp7	0.000272205	-4.53722	3.74612e-08	0.00738046	4.53722	3.74612e-08
ENSMUSG00000086152	Gm11454	0.000326646	-4.53164	8.99874e-16	0.00861054	4.53164	8.99874e-16
ENSMUSG00000056749	Nfil3	0.00261316	-4.52202	3.16021e-41	0.0610938	4.52202	3.16021e-41
ENSMUSG00000032220	Myo1e	0.00664179	-4.51711	2.57951e-56	0.153145	4.51711	2.57951e-56
ENSMUSG00000032802	Srxn1	0.000871055	-4.51177	7.46287e-26	0.0209113	4.51177	7.46287e-26
ENSMUSG00000036499	Eea1	0.0586329	-4.50526	2.90011e-70	1.33279	4.50526	2.90011e-70
ENSMUSG00000073755	5730409E04Rik	0.00130658	-4.4977	5.45606e-29	0.0305469	4.4977	5.45606e-29
ENSMUSG00000036192	Rorb	0	-4.4977	0.00312968	0.00102506	4.4977	0.00312968
ENSMUSG00000100320	Gm29417	0	-4.4977	0.00312968	0.00102506	4.4977	0.00312968
ENSMUSG00000022636	Alcam	0.00424639	-4.4977	7.90271e-48	0.096971	4.4977	7.90271e-48
ENSMUSG00000054196	Cthrc1	0	-4.4977	0.00312968	0.00102506	4.4977	0.00312968
ENSMUSG00000017309	Cd300lg	0	-4.4977	0.00312968	0.00102506	4.4977	0.00312968
ENSMUSG00000001506	Col1a1	5.44409e-05	-4.4977	7.5299e-05	0.00225514	4.4977	7.5299e-05
ENSMUSG00000086943	4732414G09Rik	0	-4.4977	0.047365	0.00102506	4.4977	0.047365
ENSMUSG00000061462	Obscn	0	-4.4977	0.00312968	0.00102506	4.4977	0.00312968
ENSMUSG00000056427	Slit3	0	-4.4977	0.00312968	0.00102506	4.4977	0.00312968
ENSMUSG00000015354	Pcolce2	0.000108882	-4.4977	1.89891e-05	0.00348522	4.4977	1.89891e-05
ENSMUSG00000022098	Bmp1	5.44409e-05	-4.4977	1.12917e-05	0.00225514	4.4977	1.12917e-05
ENSMUSG00000046352	Gjb2	0.000217764	-4.4977	5.97213e-12	0.00594537	4.4977	5.97213e-12
ENSMUSG00000112544	Gm48089	0	-4.4977	0.0207732	0.00102506	4.4977	0.0207732
ENSMUSG00000019851	Perp	5.44409e-05	-4.4977	2.09153e-05	0.00225514	4.4977	2.09153e-05
ENSMUSG00000112498	Gm47691	0	-4.4977	0.00787735	0.00102506	4.4977	0.00787735
ENSMUSG00000060487	Samd5	0	-4.4977	0.015661	0.00102506	4.4977	0.015661
ENSMUSG00000109814	Gm45847	0	-4.4977	0.00312968	0.00102506	4.4977	0.00312968
ENSMUSG00000030409	Dmpk	5.44409e-05	-4.4977	7.33506e-05	0.00225514	4.4977	7.33506e-05
ENSMUSG00000044927	H1fx	0	-4.4977	0.0255631	0.00102506	4.4977	0.0255631
ENSMUSG00000084947	Gm15594	0	-4.4977	0.00312968	0.00102506	4.4977	0.00312968
ENSMUSG00000062995	Ica1	0.000108882	-4.4977	6.48401e-07	0.00348522	4.4977	6.48401e-07
ENSMUSG00000029167	Ppargc1a	0	-4.4977	0.00312968	0.00102506	4.4977	0.00312968
ENSMUSG00000105106	Gm43657	0	-4.4977	0.00312968	0.00102506	4.4977	0.00312968
ENSMUSG00000039005	Tlr4	0.000163323	-4.4977	5.09404e-10	0.00471529	4.4977	5.09404e-10
ENSMUSG00000086679	Gm15551	0	-4.4977	0.00863972	0.00102506	4.4977	0.00863972
ENSMUSG00000049176	Frmpd4	0	-4.4977	0.01406	0.00102506	4.4977	0.01406
ENSMUSG00000090589	Gm17180	0	-4.4977	0.00312968	0.00102506	4.4977	0.00312968
ENSMUSG00000051177	Plcb1	0	-4.4977	0.0549125	0.00102506	4.4977	0.0549125
ENSMUSG00000027315	Spint1	0	-4.4977	0.00312968	0.00102506	4.4977	0.00312968
ENSMUSG00000036805	Noxa1	5.44409e-05	-4.4977	6.81277e-05	0.00225514	4.4977	6.81277e-05
ENSMUSG00000086706	Gm15848	5.44409e-05	-4.4977	0.000100948	0.00225514	4.4977	0.000100948
ENSMUSG00000026121	Sema4c	0.000108882	-4.4977	6.17782e-08	0.00348522	4.4977	6.17782e-08
ENSMUSG00000067780	Pi15	0	-4.4977	0.0474386	0.00102506	4.4977	0.0474386
ENSMUSG00000008999	Bmp7	0.00304869	-4.49347	4.56227e-45	0.0697043	4.49347	4.56227e-45
ENSMUSG00000048895	Cdk5r1	0.0105615	-4.49152	1.99871e-60	0.238635	4.49152	1.99871e-60
ENSMUSG00000016498	Pdcd1lg2	0.00413751	-4.49144	3.08725e-50	0.0941009	4.49144	3.08725e-50
ENSMUSG00000025997	Ikzf2	0.125051	-4.49035	5.15641e-71	2.81216	4.49035	5.15641e-71
ENSMUSG00000020902	Ntn1	0.000762173	-4.48158	5.63607e-25	0.0180411	4.48158	5.63607e-25
ENSMUSG00000021375	Kif13a	0.00277649	-4.46968	4.61137e-43	0.0625289	4.46968	4.61137e-43
ENSMUSG00000028988	Ctnnbip1	0.0045186	-4.46878	1.90317e-51	0.101071	4.46878	1.90317e-51
ENSMUSG00000086527	Gm15856	0.000326646	-4.46293	1.68882e-14	0.00820051	4.46293	1.68882e-14
ENSMUSG00000025330	Padi4	0.00511745	-4.4514	2.13856e-51	0.112962	4.4514	2.13856e-51
ENSMUSG00000020607	Fam84a	0.000217764	-4.44879	3.6361e-10	0.00574036	4.44879	3.6361e-10
ENSMUSG00000064140	Trim38	0.000163323	-4.43629	1.44386e-09	0.00451028	4.43629	1.44386e-09
ENSMUSG00000114483	Gm49144	0.000762173	-4.43211	7.90422e-21	0.0174261	4.43211	7.90422e-21
ENSMUSG00000041986	Elmod1	0.000108882	-4.41523	4.44448e-05	0.0032802	4.41523	4.44448e-05
ENSMUSG00000070476	Fam217b	0.000108882	-4.41523	1.8229e-07	0.0032802	4.41523	1.8229e-07
ENSMUSG00000040264	Gbp2b	0.0120314	-4.39328	1.80982e-56	0.253806	4.39328	1.80982e-56
ENSMUSG00000104213	Ighd	0.00261316	-4.38549	2.11136e-39	0.0555585	4.38549	2.11136e-39
ENSMUSG00000032503	Arpp21	0.00125214	-4.38305	8.10375e-28	0.0270617	4.38305	8.10375e-28
ENSMUSG00000054850	Smim10l2a	0.00136102	-4.38222	6.73242e-30	0.0293168	4.38222	6.73242e-30
ENSMUSG00000075707	Dio3	5.44409e-05	-4.37216	0.000912104	0.00205013	4.37216	0.000912104
ENSMUSG00000110970	Olfr156	5.44409e-05	-4.37216	0.000223067	0.00205013	4.37216	0.000223067
ENSMUSG00000037568	Vash2	5.44409e-05	-4.37216	3.72002e-05	0.00205013	4.37216	3.72002e-05
ENSMUSG00000044629	Cnrip1	0.00566186	-4.36841	5.38342e-50	0.117882	4.36841	5.38342e-50
ENSMUSG00000009628	Tex15	0.0011977	-4.34337	1.15178e-23	0.0252166	4.34337	1.15178e-23
ENSMUSG00000041907	Gpr45	0.00283093	-4.33963	6.95838e-41	0.0582236	4.33963	6.95838e-41
ENSMUSG00000006651	Aplp1	0.00266761	-4.32957	4.67143e-39	0.0545334	4.32957	4.67143e-39
ENSMUSG00000020723	Cacng4	0.000108882	-4.32777	0.000549681	0.00307519	4.32777	0.000549681
ENSMUSG00000028664	Ephb2	0.000108882	-4.32777	1.14003e-05	0.00307519	4.32777	1.14003e-05
ENSMUSG00000035105	Egln3	0.00969049	-4.32676	2.29446e-55	0.195377	4.32676	2.29446e-55
ENSMUSG00000024812	Tjp2	0.00468192	-4.31528	1.84263e-47	0.0941009	4.31528	1.84263e-47
ENSMUSG00000007867	Ift43	0.000762173	-4.30962	1.14497e-19	0.015991	4.30962	1.14497e-19
ENSMUSG00000099974	Bcl2a1d	0.00887387	-4.3084	2.59209e-54	0.176721	4.3084	2.59209e-54
ENSMUSG00000033597	Caskin1	0.000163323	-4.30505	1.17227e-08	0.00410026	4.30505	1.17227e-08
ENSMUSG00000049036	Tmem121	0.000217764	-4.29124	3.08687e-10	0.00512532	4.29124	3.08687e-10
ENSMUSG00000039193	Nlrc4	0.00217764	-4.2831	9.57134e-35	0.0432577	4.2831	9.57134e-35
ENSMUSG00000038070	Cntln	0.00696844	-4.28305	2.75776e-50	0.136539	4.28305	2.75776e-50
ENSMUSG00000043629	1700019D03Rik	0.00903719	-4.28225	1.02076e-52	0.176721	4.28225	1.02076e-52
ENSMUSG00000034275	Igsf9b	0.00157879	-4.28197	3.24219e-30	0.031572	4.28197	3.24219e-30
ENSMUSG00000038555	Reep2	0.00059885	-4.28197	9.31814e-16	0.0125058	4.28197	9.31814e-16
ENSMUSG00000047766	Lrrc49	0.000272205	-4.28197	4.98747e-09	0.00615038	4.28197	4.98747e-09
ENSMUSG00000044303	Cdkn2a	0.000381087	-4.27029	1.20872e-09	0.00820051	4.27029	1.20872e-09
ENSMUSG00000041992	Rapgef5	0.00228652	-4.26783	2.94461e-33	0.0448978	4.26783	2.94461e-33
ENSMUSG00000027223	Mapk8ip1	0.00059885	-4.25851	6.40741e-18	0.0123008	4.25851	6.40741e-18
ENSMUSG00000002900	Lamb1	0.000217764	-4.23466	4.06193e-08	0.00492031	4.23466	4.06193e-08
ENSMUSG00000032174	Icam5	0.000871055	-4.23466	2.8697e-21	0.0172211	4.23466	2.8697e-21
ENSMUSG00000048029	Eno4	0	-4.23466	0.0111813	0.000820051	4.23466	0.0111813
ENSMUSG00000024897	Apba1	0	-4.23466	0.0111813	0.000820051	4.23466	0.0111813
ENSMUSG00000048399	Tprg	0	-4.23466	0.0111813	0.000820051	4.23466	0.0111813
ENSMUSG00000023043	Krt18	0	-4.23466	0.0111813	0.000820051	4.23466	0.0111813
ENSMUSG00000115965	AC102910.1	0	-4.23466	0.0111813	0.000820051	4.23466	0.0111813
ENSMUSG00000022456	Sept3	0	-4.23466	0.0176145	0.000820051	4.23466	0.0176145
ENSMUSG00000116378	Gcat	5.44409e-05	-4.23466	0.000121767	0.00184512	4.23466	0.000121767
ENSMUSG00000093765	Gm20658	0	-4.23466	0.0111813	0.000820051	4.23466	0.0111813
ENSMUSG00000007682	Dio2	0	-4.23466	0.0111813	0.000820051	4.23466	0.0111813
ENSMUSG00000001901	Kcnh6	0	-4.23466	0.0134028	0.000820051	4.23466	0.0134028
ENSMUSG00000053930	Shisa6	0	-4.23466	0.0529343	0.000820051	4.23466	0.0529343
ENSMUSG00000025644	Gm7628	0	-4.23466	0.0111813	0.000820051	4.23466	0.0111813
ENSMUSG00000022025	Cnmd	0	-4.23466	0.0401809	0.000820051	4.23466	0.0401809
ENSMUSG00000076867	Trdv4	0	-4.23466	0.0583837	0.000820051	4.23466	0.0583837
ENSMUSG00000110592	4930488N15Rik	0	-4.23466	0.0111813	0.000820051	4.23466	0.0111813
ENSMUSG00000031877	Ces2g	0	-4.23466	0.0513437	0.000820051	4.23466	0.0513437
ENSMUSG00000001663	Gstt1	0	-4.23466	0.0111813	0.000820051	4.23466	0.0111813
ENSMUSG00000033427	Upb1	0.000108882	-4.23466	1.81664e-06	0.00287018	4.23466	1.81664e-06
ENSMUSG00000009545	Kcnq1	0	-4.23466	0.0869907	0.000820051	4.23466	0.0869907
ENSMUSG00000048330	Ric3	0.000163323	-4.23466	3.81394e-05	0.00389524	4.23466	3.81394e-05
ENSMUSG00000001802	Lrp3	0	-4.23466	0.0445701	0.000820051	4.23466	0.0445701
ENSMUSG00000039578	Ccser1	0	-4.23466	0.0111813	0.000820051	4.23466	0.0111813
ENSMUSG00000079679	Vwde	0	-4.23466	0.0111813	0.000820051	4.23466	0.0111813
ENSMUSG00000105345	BC030343	0	-4.23466	0.0111813	0.000820051	4.23466	0.0111813
ENSMUSG00000029370	Rassf6	0	-4.23466	0.0111813	0.000820051	4.23466	0.0111813
ENSMUSG00000043085	Tmem82	0	-4.23466	0.0111813	0.000820051	4.23466	0.0111813
ENSMUSG00000032744	Heyl	0	-4.23466	0.0111813	0.000820051	4.23466	0.0111813
ENSMUSG00000028654	Mycl	0	-4.23466	0.0111813	0.000820051	4.23466	0.0111813
ENSMUSG00000096591	Gm13272	0	-4.23466	0.0111813	0.000820051	4.23466	0.0111813
ENSMUSG00000102215	Gm2464	0	-4.23466	0.0201658	0.000820051	4.23466	0.0201658
ENSMUSG00000039059	Hrh3	0	-4.23466	0.0111813	0.000820051	4.23466	0.0111813
ENSMUSG00000049999	Ppp1r3d	0	-4.23466	0.0340888	0.000820051	4.23466	0.0340888
ENSMUSG00000034226	Rhov	5.44409e-05	-4.23466	0.0272914	0.00184512	4.23466	0.0272914
ENSMUSG00000009216	Fam163b	0	-4.23466	0.0111813	0.000820051	4.23466	0.0111813
ENSMUSG00000042251	Pm20d1	0	-4.23466	0.0111813	0.000820051	4.23466	0.0111813
ENSMUSG00000049690	Nckap5	0	-4.23466	0.0111813	0.000820051	4.23466	0.0111813
ENSMUSG00000097109	Gm26580	0.000163323	-4.23466	3.3525e-08	0.00389524	4.23466	3.3525e-08
ENSMUSG00000028716	Pdzk1ip1	0.0011977	-4.20935	1.14256e-23	0.0229614	4.20935	1.14256e-23
ENSMUSG00000015981	Stk32c	0.000381087	-4.19814	1.19723e-13	0.00779049	4.19814	1.19723e-13
ENSMUSG00000041351	Rap1gap	0.000381087	-4.19814	4.40698e-11	0.00779049	4.19814	4.40698e-11
ENSMUSG00000038718	Pbx3	0.00522633	-4.19546	6.3689e-45	0.096561	4.19546	6.3689e-45
ENSMUSG00000020042	Btbd11	0.00462748	-4.19383	2.16126e-43	0.0854903	4.19383	2.16126e-43
ENSMUSG00000038843	Gcnt1	0.00179655	-4.18282	1.85307e-31	0.0334171	4.18282	1.85307e-31
ENSMUSG00000039470	Zdhhc2	0.0148624	-4.16785	8.85153e-55	0.267952	4.16785	8.85153e-55
ENSMUSG00000038576	Susd4	0.00538965	-4.16672	3.04728e-45	0.0975861	4.16672	3.04728e-45
ENSMUSG00000042564	Fam227a	0.000163323	-4.16066	9.50753e-08	0.00369023	4.16066	9.50753e-08
ENSMUSG00000025810	Nrp1	0.0316846	-4.16053	1.04621e-57	0.567475	4.16053	1.04621e-57
ENSMUSG00000085808	Gm14718	0.0209053	-4.15295	1.12756e-54	0.372713	4.15295	1.12756e-54
ENSMUSG00000073394	Runx2os1	0.000489968	-4.14539	1.81379e-10	0.00943059	4.14539	1.81379e-10
ENSMUSG00000074570	Cass4	0.000816614	-4.14155	1.77963e-19	0.0151709	4.14155	1.77963e-19
ENSMUSG00000084978	Gm11655	0.000435527	-4.13513	3.4862e-14	0.00840552	4.13513	3.4862e-14
ENSMUSG00000074146	4930579C12Rik	0.000108882	-4.13513	0.000519759	0.00266517	4.13513	0.000519759
ENSMUSG00000071000	Olfr155	0.000108882	-4.13513	0.000128611	0.00266517	4.13513	0.000128611
ENSMUSG00000100354	Gm29113	0.00125214	-4.13513	3.16688e-26	0.0227564	4.13513	3.16688e-26
ENSMUSG00000020656	Grhl1	0.00310313	-4.12621	2.55771e-36	0.0549434	4.12621	2.55771e-36
ENSMUSG00000074336	Apoc4	0.000544409	-4.12573	6.4157e-08	0.0102506	4.12573	6.4157e-08
ENSMUSG00000026573	Xcl1	0.000925496	-4.11785	3.69646e-08	0.016811	4.11785	3.69646e-08
ENSMUSG00000009092	Derl3	0.000217764	-4.11437	1.99769e-07	0.00451028	4.11437	1.99769e-07
ENSMUSG00000020083	Fam241b	0.00125214	-4.10913	3.65938e-23	0.0223464	4.10913	3.65938e-23
ENSMUSG00000032420	Nt5e	0.0326646	-4.10673	4.22538e-57	0.56358	4.10673	4.22538e-57
ENSMUSG00000066952	Myo1h	0.00283093	-4.08568	9.9262e-36	0.048793	4.08568	9.9262e-36
ENSMUSG00000002204	Napsa	0.00353866	-4.08266	1.10836e-33	0.0606838	4.08266	1.10836e-33
ENSMUSG00000094083	Gm1604a	0.000163323	-4.08266	2.69913e-07	0.00348522	4.08266	2.69913e-07
ENSMUSG00000114755	Galr3	5.44409e-05	-4.08266	0.000394207	0.0016401	4.08266	0.000394207
ENSMUSG00000021223	Papln	5.44409e-05	-4.08266	0.000394207	0.0016401	4.08266	0.000394207
ENSMUSG00000029762	Akr1b8	5.44409e-05	-4.08266	0.000394207	0.0016401	4.08266	0.000394207
ENSMUSG00000052117	D630039A03Rik	0.000381087	-4.08266	1.63213e-12	0.00717545	4.08266	1.63213e-12
ENSMUSG00000086484	Nron	5.44409e-05	-4.08266	0.000394207	0.0016401	4.08266	0.000394207
ENSMUSG00000070644	Etnk2	5.44409e-05	-4.08266	0.000394207	0.0016401	4.08266	0.000394207
ENSMUSG00000073608	Gal3st2c	0.000163323	-4.08266	1.16103e-06	0.00348522	4.08266	1.16103e-06
ENSMUSG00000024424	Ttc39c	0.006914	-4.06248	4.56227e-45	0.116242	4.06248	4.56227e-45
ENSMUSG00000015970	Chdh	0.00059885	-4.05569	1.89228e-15	0.0106607	4.05569	1.89228e-15
ENSMUSG00000031004	Mki67	0.00544409	-4.05218	1.87055e-39	0.0910257	4.05218	1.87055e-39
ENSMUSG00000024502	Jakmip2	0.000217764	-4.05024	3.54324e-07	0.00430527	4.05024	3.54324e-07
ENSMUSG00000114968	A630019I02Rik	0.000217764	-4.05024	1.77582e-07	0.00430527	4.05024	1.77582e-07
ENSMUSG00000111611	Olfr157	0.000217764	-4.05024	3.80271e-07	0.00430527	4.05024	3.80271e-07
ENSMUSG00000052512	Nav2	0.0707732	-4.04938	1.16441e-57	1.17267	4.04938	1.16441e-57
ENSMUSG00000090643	Gm3453	0.000108882	-4.02821	0.00129511	0.00246015	4.02821	0.00129511
ENSMUSG00000048031	Fcrl5	0.000108882	-4.02821	1.62673e-05	0.00246015	4.02821	1.62673e-05
ENSMUSG00000042377	Fam83g	0.000272205	-4.02821	3.07012e-07	0.00512532	4.02821	3.07012e-07
ENSMUSG00000055629	B4galnt4	0.00424639	-4.0268	4.67143e-39	0.0699094	4.0268	4.67143e-39
ENSMUSG00000030134	Rasgef1a	0.00566186	-4.02185	7.41064e-43	0.0926658	4.02185	7.41064e-43
ENSMUSG00000025779	Ly96	0.00440972	-4.01461	7.83703e-39	0.0719595	4.01461	7.83703e-39
ENSMUSG00000043635	Adamts3	0.000707732	-4.01227	6.73365e-17	0.0120958	4.01227	6.73365e-17
ENSMUSG00000023033	Scn8a	0.000816614	-4.0002	2.36899e-17	0.0137359	4.0002	2.36899e-17
ENSMUSG00000090709	Gm17173	0.00375642	-3.99777	9.18185e-37	0.0606838	3.99777	9.18185e-37
ENSMUSG00000071637	Cebpd	0.00277649	-3.98708	1.63928e-32	0.0446928	3.98708	1.63928e-32
ENSMUSG00000003206	Ebi3	0.000979937	-3.98673	1.69125e-12	0.016196	3.98673	1.69125e-12
ENSMUSG00000014599	Csf1	0.00506301	-3.98385	1.66661e-37	0.080775	3.98385	1.66661e-37
ENSMUSG00000012819	Cdh23	0.00130658	-3.98312	1.1992e-22	0.0213213	3.98312	1.1992e-22
ENSMUSG00000057246	BC051142	0.000762173	-3.98312	2.19021e-17	0.0127108	3.98312	2.19021e-17
ENSMUSG00000027695	Pld1	0.000217764	-3.98312	9.61582e-07	0.00410026	3.98312	9.61582e-07
ENSMUSG00000041390	Mdfic	0.0238996	-3.97921	2.05836e-52	0.377634	3.97921	2.05836e-52
ENSMUSG00000038059	Smim3	0.000816614	-3.97882	1.14169e-18	0.0135308	3.97882	1.14169e-18
ENSMUSG00000039115	Itga9	0.000979937	-3.96859	3.07962e-17	0.015991	3.96859	3.07962e-17
ENSMUSG00000020057	Dram1	0.000707732	-3.96336	1.62404e-16	0.0116857	3.96336	1.62404e-16
ENSMUSG00000031497	Tnfsf13b	0.00174211	-3.9558	1.16185e-22	0.0276767	3.9558	1.16185e-22
ENSMUSG00000086052	Gm11802	0.00157879	-3.94836	6.14384e-25	0.0250116	3.94836	6.14384e-25
ENSMUSG00000031458	Coprs	0.00059885	-3.94248	1.15153e-11	0.00984061	3.94248	1.15153e-11
ENSMUSG00000106951	5930430L01Rik	0.0059885	-3.94168	2.58053e-39	0.0926658	3.94168	2.58053e-39
ENSMUSG00000040183	Ankrd6	0.00206876	-3.92195	8.32293e-28	0.031982	3.92195	8.32293e-28
ENSMUSG00000024940	Ltbp3	0	-3.91273	0.0385584	0.000615038	3.91273	0.0385584
ENSMUSG00000067872	Ccdc87	0	-3.91273	0.102477	0.000615038	3.91273	0.102477
ENSMUSG00000025427	Rnf165	0	-3.91273	0.127262	0.000615038	3.91273	0.127262
ENSMUSG00000034339	Gm5689	0	-3.91273	0.0802799	0.000615038	3.91273	0.0802799
ENSMUSG00000086312	Gm15336	0	-3.91273	0.0385584	0.000615038	3.91273	0.0385584
ENSMUSG00000103897	Pcdhga8	0.000163323	-3.91273	4.96294e-05	0.00307519	3.91273	4.96294e-05
ENSMUSG00000024053	Emilin2	0	-3.91273	0.0385584	0.000615038	3.91273	0.0385584
ENSMUSG00000024409	Psors1c2	0	-3.91273	0.0385584	0.000615038	3.91273	0.0385584
ENSMUSG00000087190	D430001F17Rik	5.44409e-05	-3.91273	0.00657296	0.00143509	3.91273	0.00657296
ENSMUSG00000022687	Boc	0	-3.91273	0.0385584	0.000615038	3.91273	0.0385584
ENSMUSG00000093789	Methig1	0	-3.91273	0.0385584	0.000615038	3.91273	0.0385584
ENSMUSG00000062760	1810041L15Rik	0	-3.91273	0.0720796	0.000615038	3.91273	0.0720796
ENSMUSG00000115151	Gm19276	0	-3.91273	0.0385584	0.000615038	3.91273	0.0385584
ENSMUSG00000097391	Mirg	0	-3.91273	0.0385584	0.000615038	3.91273	0.0385584
ENSMUSG00000098202	B830012L14Rik	0	-3.91273	0.0615101	0.000615038	3.91273	0.0615101
ENSMUSG00000021209	Ppp4r4	0	-3.91273	0.0385584	0.000615038	3.91273	0.0385584
ENSMUSG00000020566	Atp6v1c2	0	-3.91273	0.0385584	0.000615038	3.91273	0.0385584
ENSMUSG00000114627	B230220B15Rik	0	-3.91273	0.0385584	0.000615038	3.91273	0.0385584
ENSMUSG00000021388	Aspn	0	-3.91273	0.0917836	0.000615038	3.91273	0.0917836
ENSMUSG00000114329	Gm30489	0	-3.91273	0.0385584	0.000615038	3.91273	0.0385584
ENSMUSG00000085126	Gm12589	0	-3.91273	0.0385584	0.000615038	3.91273	0.0385584
ENSMUSG00000086902	Gm11728	0	-3.91273	0.0385584	0.000615038	3.91273	0.0385584
ENSMUSG00000063193	Cd300lb	0	-3.91273	0.0385584	0.000615038	3.91273	0.0385584
ENSMUSG00000089709	Gm16262	5.44409e-05	-3.91273	0.00125571	0.00143509	3.91273	0.00125571
ENSMUSG00000032191	Bcl2l10	0	-3.91273	0.0385584	0.000615038	3.91273	0.0385584
ENSMUSG00000032083	Apoa1	0	-3.91273	0.0385584	0.000615038	3.91273	0.0385584
ENSMUSG00000110862	Gm35835	0	-3.91273	0.0385584	0.000615038	3.91273	0.0385584
ENSMUSG00000087652	Gm15918	0.000108882	-3.91273	4.99738e-05	0.00225514	3.91273	4.99738e-05
ENSMUSG00000072601	Ear1	0	-3.91273	0.0385584	0.000615038	3.91273	0.0385584
ENSMUSG00000110447	Gm31518	0	-3.91273	0.124204	0.000615038	3.91273	0.124204
ENSMUSG00000048148	Nwd1	0	-3.91273	0.0385584	0.000615038	3.91273	0.0385584
ENSMUSG00000110162	Gm45356	0	-3.91273	0.0530069	0.000615038	3.91273	0.0530069
ENSMUSG00000110270	Gm45607	0	-3.91273	0.0385584	0.000615038	3.91273	0.0385584
ENSMUSG00000037535	1700021A07Rik	0.000217764	-3.91273	5.37326e-06	0.00389524	3.91273	5.37326e-06
ENSMUSG00000030771	Micalcl	5.44409e-05	-3.91273	0.00125571	0.00143509	3.91273	0.00125571
ENSMUSG00000062542	Syt9	0	-3.91273	0.0385584	0.000615038	3.91273	0.0385584
ENSMUSG00000108714	Gm21057	5.44409e-05	-3.91273	0.00125571	0.00143509	3.91273	0.00125571
ENSMUSG00000070815	Vmn1r87	0	-3.91273	0.0385584	0.000615038	3.91273	0.0385584
ENSMUSG00000091438	Gm17088	0	-3.91273	0.0385584	0.000615038	3.91273	0.0385584
ENSMUSG00000000182	Fgf23	0	-3.91273	0.0385584	0.000615038	3.91273	0.0385584
ENSMUSG00000072623	Zfp9	0	-3.91273	0.0822552	0.000615038	3.91273	0.0822552
ENSMUSG00000108274	Gm44169	0	-3.91273	0.0385584	0.000615038	3.91273	0.0385584
ENSMUSG00000096580	Igkv1-132	0	-3.91273	0.131754	0.000615038	3.91273	0.131754
ENSMUSG00000107619	Gm32479	0	-3.91273	0.0584634	0.000615038	3.91273	0.0584634
ENSMUSG00000063455	D630045J12Rik	0	-3.91273	0.0385584	0.000615038	3.91273	0.0385584
ENSMUSG00000029348	Asphd2	0	-3.91273	0.0385584	0.000615038	3.91273	0.0385584
ENSMUSG00000051503	Gm6583	0	-3.91273	0.0557305	0.000615038	3.91273	0.0557305
ENSMUSG00000029337	Fgf5	0	-3.91273	0.0448534	0.000615038	3.91273	0.0448534
ENSMUSG00000062960	Kdr	0	-3.91273	0.0385584	0.000615038	3.91273	0.0385584
ENSMUSG00000006216	Clcnkb	0	-3.91273	0.0385584	0.000615038	3.91273	0.0385584
ENSMUSG00000086884	Gm16225	5.44409e-05	-3.91273	0.00125571	0.00143509	3.91273	0.00125571
ENSMUSG00000102569	Gm37041	0	-3.91273	0.0630036	0.000615038	3.91273	0.0630036
ENSMUSG00000104607	Gm31651	0	-3.91273	0.041068	0.000615038	3.91273	0.041068
ENSMUSG00000000794	Kcnn3	0	-3.91273	0.0385584	0.000615038	3.91273	0.0385584
ENSMUSG00000105651	1700017M07Rik	5.44409e-05	-3.91273	0.00125571	0.00143509	3.91273	0.00125571
ENSMUSG00000073010	Gm5127	0	-3.91273	0.0404475	0.000615038	3.91273	0.0404475
ENSMUSG00000013338	Fer1l4	5.44409e-05	-3.91273	0.00125571	0.00143509	3.91273	0.00125571
ENSMUSG00000074678	Defb25	0	-3.91273	0.0385584	0.000615038	3.91273	0.0385584
ENSMUSG00000027401	Tgm3	0	-3.91273	0.0385584	0.000615038	3.91273	0.0385584
ENSMUSG00000075025	Gm10804	5.44409e-05	-3.91273	0.0407629	0.00143509	3.91273	0.0407629
ENSMUSG00000097317	Gm17281	0	-3.91273	0.0385584	0.000615038	3.91273	0.0385584
ENSMUSG00000085838	Chn1os1	0	-3.91273	0.040053	0.000615038	3.91273	0.040053
ENSMUSG00000085519	Gm13703	0	-3.91273	0.0434424	0.000615038	3.91273	0.0434424
ENSMUSG00000086995	Gm13544	0	-3.91273	0.0599729	0.000615038	3.91273	0.0599729
ENSMUSG00000026874	Hc	0	-3.91273	0.0501151	0.000615038	3.91273	0.0501151
ENSMUSG00000100945	Gm29529	0	-3.91273	0.0466723	0.000615038	3.91273	0.0466723
ENSMUSG00000100830	Gm28441	0	-3.91273	0.0385584	0.000615038	3.91273	0.0385584
ENSMUSG00000067064	Olfr1416	0	-3.91273	0.0385584	0.000615038	3.91273	0.0385584
ENSMUSG00000073656	Gm10558	0	-3.91273	0.0385584	0.000615038	3.91273	0.0385584
ENSMUSG00000036768	Kif15	0.00125214	-3.89763	1.56437e-16	0.0192712	3.89763	1.56437e-16
ENSMUSG00000008136	Fhl2	0.00125214	-3.89763	2.74074e-20	0.0192712	3.89763	2.74074e-20
ENSMUSG00000028073	Pear1	0.0231374	-3.89141	5.33591e-50	0.344011	3.89141	5.33591e-50
ENSMUSG00000043733	Ptpn11	0.155048	-3.87333	7.30599e-54	2.27318	3.87333	7.30599e-54
ENSMUSG00000039765	Cc2d2a	0.000435527	-3.87209	1.33556e-11	0.00697043	3.87209	1.33556e-11
ENSMUSG00000087670	9530036M11Rik	0.000381087	-3.86693	9.812e-10	0.00615038	3.86693	9.812e-10
ENSMUSG00000031286	Glt28d2	0.000326646	-3.86027	4.52162e-08	0.00533033	3.86027	4.52162e-08
ENSMUSG00000038679	Trps1	0.0199798	-3.85881	5.39473e-48	0.290503	3.85881	5.39473e-48
ENSMUSG00000035873	Pawr	0.000272205	-3.85133	2.26858e-08	0.00451028	3.85133	2.26858e-08
ENSMUSG00000096975	Gm16386	0.000435527	-3.83027	3.17047e-11	0.00676542	3.83027	3.17047e-11
ENSMUSG00000026478	Lamc1	0.00228652	-3.82632	2.76045e-26	0.0330071	3.82632	2.76045e-26
ENSMUSG00000020891	Alox8	0.00059885	-3.81962	1.09509e-13	0.00902056	3.81962	1.09509e-13
ENSMUSG00000031224	Magee2	0.000163323	-3.81962	7.90214e-06	0.00287018	3.81962	7.90214e-06
ENSMUSG00000034201	Gas2l1	0.000544409	-3.81085	8.71314e-13	0.00820051	3.81085	8.71314e-13
ENSMUSG00000045903	Npas4	0.000326646	-3.80582	4.25995e-09	0.00512532	3.80582	4.25995e-09
ENSMUSG00000039021	Ttc16	0.000326646	-3.80582	1.17086e-08	0.00512532	3.80582	1.17086e-08
ENSMUSG00000027297	Ltk	0.000871055	-3.80255	4.20292e-12	0.0127108	3.80255	4.20292e-12
ENSMUSG00000037211	Spry1	0.00555297	-3.78847	8.27193e-36	0.0772898	3.78847	8.27193e-36
ENSMUSG00000033717	Adra2a	0.000272205	-3.7872	5.99615e-08	0.00430527	3.7872	5.99615e-08
ENSMUSG00000033170	Card10	0.000108882	-3.7872	0.000154871	0.00205013	3.7872	0.000154871
ENSMUSG00000020014	Cfap54	0.000108882	-3.7872	0.000151868	0.00205013	3.7872	0.000151868
ENSMUSG00000033847	Pla2g4c	0.000108882	-3.7872	0.000920058	0.00205013	3.7872	0.000920058
ENSMUSG00000005057	Sh2b2	0.00059885	-3.7872	2.55246e-10	0.00881555	3.7872	2.55246e-10
ENSMUSG00000033377	Palmd	0.000272205	-3.7872	3.49168e-07	0.00430527	3.7872	3.49168e-07
ENSMUSG00000049288	Lix1l	0.000272205	-3.7872	5.99615e-08	0.00430527	3.7872	5.99615e-08
ENSMUSG00000031383	Dusp9	0.000108882	-3.7872	0.0026901	0.00205013	3.7872	0.0026901
ENSMUSG00000055632	Hmcn2	0.000108882	-3.7872	0.000494047	0.00205013	3.7872	0.000494047
ENSMUSG00000044320	1700001O22Rik	0.000272205	-3.7872	5.99615e-08	0.00430527	3.7872	5.99615e-08
ENSMUSG00000022324	Matn2	0.0033209	-3.78509	3.45646e-29	0.0463329	3.78509	3.45646e-29
ENSMUSG00000095115	Itpripl2	0.00283093	-3.76978	6.57939e-30	0.0391574	3.76978	6.57939e-30
ENSMUSG00000030545	Pex11a	0.00190543	-3.75404	3.30744e-23	0.0262416	3.75404	3.30744e-23
ENSMUSG00000097899	Gm16894	0.000707732	-3.74923	2.40964e-13	0.0100456	3.74923	2.40964e-13
ENSMUSG00000030447	Cyfip1	0.0351688	-3.74504	1.35626e-47	0.472144	3.74504	1.35626e-47
ENSMUSG00000027333	Smox	0.0095816	-3.74204	1.11491e-40	0.128748	3.74204	1.11491e-40
ENSMUSG00000113987	4930453C13Rik	0.000544409	-3.7387	1.98249e-11	0.00779049	3.7387	1.98249e-11
ENSMUSG00000032501	Trib1	0.0181833	-3.72806	5.42611e-44	0.241505	3.72806	5.42611e-44
ENSMUSG00000039114	Nrn1	0.0177477	-3.72575	2.17235e-39	0.235355	3.72575	2.17235e-39
ENSMUSG00000043050	Tnp2	0.000707732	-3.72009	4.38546e-14	0.00984061	3.72009	4.38546e-14
ENSMUSG00000000982	Ccl3	0.000163323	-3.72009	0.00985084	0.00266517	3.72009	0.00985084
ENSMUSG00000032816	Igdcc4	0.000163323	-3.72009	1.93873e-05	0.00266517	3.72009	1.93873e-05
ENSMUSG00000097203	4732419C18Rik	0.000272205	-3.72009	1.84885e-06	0.00410026	3.72009	1.84885e-06
ENSMUSG00000020331	Hcn2	5.44409e-05	-3.72009	0.00392728	0.00123008	3.72009	0.00392728
ENSMUSG00000038570	Saxo2	5.44409e-05	-3.72009	0.00392728	0.00123008	3.72009	0.00392728
ENSMUSG00000035357	Pdzrn3	0.000272205	-3.72009	1.55536e-07	0.00410026	3.72009	1.55536e-07
ENSMUSG00000034777	Vax2	5.44409e-05	-3.72009	0.00939091	0.00123008	3.72009	0.00939091
ENSMUSG00000000058	Cav2	5.44409e-05	-3.72009	0.00392728	0.00123008	3.72009	0.00392728
ENSMUSG00000028523	Tctex1d1	5.44409e-05	-3.72009	0.00461764	0.00123008	3.72009	0.00461764
ENSMUSG00000097338	Gm2464	5.44409e-05	-3.72009	0.00669766	0.00123008	3.72009	0.00669766
ENSMUSG00000026836	Acvr1	0.000163323	-3.72009	1.93873e-05	0.00266517	3.72009	1.93873e-05
ENSMUSG00000055170	Ifng	0.00696844	-3.71849	4.21688e-34	0.0922558	3.71849	4.21688e-34
ENSMUSG00000017692	Rhbdl3	0.00190543	-3.697	1.65191e-22	0.0252166	3.697	1.65191e-22
ENSMUSG00000095332	Gm9821	0.00206876	-3.69342	1.1204e-21	0.0272667	3.69342	1.1204e-21
ENSMUSG00000110195	Pde2a	0.0114326	-3.68949	1.62459e-39	0.148019	3.68949	1.62459e-39
ENSMUSG00000047419	Cmya5	0.00234096	-3.68212	1.34137e-23	0.0305469	3.68212	1.34137e-23
ENSMUSG00000022661	Cd200	0.0407218	-3.67679	2.63424e-45	0.521348	3.67679	2.63424e-45
ENSMUSG00000048521	Cxcr6	0.0151346	-3.67431	6.39756e-38	0.193737	3.67431	6.39756e-38
ENSMUSG00000002393	Nr2f6	0.00348422	-3.67172	2.368e-28	0.0448978	3.67172	2.368e-28
ENSMUSG00000038349	Plcl1	0.00391975	-3.67128	3.66647e-29	0.0504331	3.67128	3.66647e-29
ENSMUSG00000002489	Tiam1	0.0423006	-3.66446	1.46659e-45	0.536928	3.66446	1.46659e-45
ENSMUSG00000056612	Ppp1r14b	0.137627	-3.66434	9.32514e-48	1.74568	3.66434	9.32514e-48
ENSMUSG00000021636	Marveld2	0.000544409	-3.66275	3.29826e-11	0.00738046	3.66275	3.29826e-11
ENSMUSG00000002104	Rapsn	0.00163323	-3.65898	1.10418e-20	0.0211163	3.65898	1.10418e-20
ENSMUSG00000038244	Mical2	0.00675068	-3.65776	6.46992e-35	0.0856953	3.65776	6.46992e-35
ENSMUSG00000074158	Zfp976	0.00195987	-3.65748	2.01094e-20	0.0252166	3.65748	2.01094e-20
ENSMUSG00000051747	Ttn	0.00293981	-3.65494	1.65685e-22	0.0375173	3.65494	1.65685e-22
ENSMUSG00000051146	Camk2n2	0.000108882	-3.6497	0.0296777	0.00184512	3.6497	0.0296777
ENSMUSG00000032531	Amotl2	0.000108882	-3.6497	0.000449049	0.00184512	3.6497	0.000449049
ENSMUSG00000003484	Cyp4f18	0.000108882	-3.6497	0.000609202	0.00184512	3.6497	0.000609202
ENSMUSG00000097378	B230208H11Rik	0.000108882	-3.6497	0.00126413	0.00184512	3.6497	0.00126413
ENSMUSG00000045095	Magi1	0.000108882	-3.6497	0.000449049	0.00184512	3.6497	0.000449049
ENSMUSG00000028197	Col24a1	0.000108882	-3.6497	0.000449049	0.00184512	3.6497	0.000449049
ENSMUSG00000079056	Kcnip3	0.000108882	-3.6497	0.00514582	0.00184512	3.6497	0.00514582
ENSMUSG00000085471	4933423P22Rik	0.000272205	-3.6497	4.09464e-07	0.00389524	3.6497	4.09464e-07
ENSMUSG00000047959	Kcna3	0.00375642	-3.62894	3.71384e-28	0.0469479	3.62894	3.71384e-28
ENSMUSG00000042500	Ago4	0.000707732	-3.62894	1.26927e-10	0.00922558	3.62894	1.26927e-10
ENSMUSG00000011751	Sptbn4	0.000544409	-3.62323	5.17755e-11	0.00717545	3.62323	5.17755e-11
ENSMUSG00000037994	Slc9b2	0.00185099	-3.61634	1.92412e-22	0.0231664	3.61634	1.92412e-22
ENSMUSG00000097796	Gm16702	0.000163323	-3.61317	6.48569e-05	0.00246015	3.61317	6.48569e-05
ENSMUSG00000022449	Adamts20	0.000163323	-3.61317	5.60102e-05	0.00246015	3.61317	5.60102e-05
ENSMUSG00000084889	Gm12148	0.000163323	-3.61317	0.000206807	0.00246015	3.61317	0.000206807
ENSMUSG00000037962	Rflna	0.000163323	-3.61317	0.000276202	0.00246015	3.61317	0.000276202
ENSMUSG00000017740	Slc12a5	0.000163323	-3.61317	0.000334436	0.00246015	3.61317	0.000334436
ENSMUSG00000031933	Izumo1r	0.31603	-3.61298	5.0702e-47	3.86777	3.61298	5.0702e-47
ENSMUSG00000026131	Dst	0.0455126	-3.61198	1.03516e-44	0.55702	3.61198	1.03516e-44
ENSMUSG00000003378	Grik5	0.00391975	-3.61165	2.61927e-29	0.048383	3.61165	2.61927e-29
ENSMUSG00000000125	Wnt3	0.00266761	-3.60873	2.77847e-23	0.0330071	3.60873	2.77847e-23
ENSMUSG00000004933	Matk	0.0763806	-3.60842	7.2886e-46	0.932193	3.60842	7.2886e-46
ENSMUSG00000015745	Plekho1	0.00745841	-3.59862	3.99324e-35	0.0908207	3.59862	3.99324e-35
ENSMUSG00000022574	Naprt	0.00174211	-3.59626	6.19178e-20	0.0215263	3.59626	6.19178e-20
ENSMUSG00000055826	Tescl	0.000217764	-3.5908	0.000116777	0.00307519	3.5908	0.000116777
ENSMUSG00000033538	Casp4	0.0211231	-3.58872	6.95838e-41	0.254626	3.58872	6.95838e-41
ENSMUSG00000091679	Vmn2r96	0.00223208	-3.5865	1.23519e-20	0.0272667	3.5865	1.23519e-20
ENSMUSG00000086752	Gm11674	0.00261316	-3.58343	5.21164e-23	0.031777	3.58343	5.21164e-23
ENSMUSG00000097111	Peak1os	0.000544409	-3.58258	1.18324e-10	0.00697043	3.58258	1.18324e-10
ENSMUSG00000071722	Spin4	0.000544409	-3.58258	3.24743e-10	0.00697043	3.58258	3.24743e-10
ENSMUSG00000059994	Fcrl1	0.00326646	-3.58191	3.87601e-27	0.0395675	3.58191	3.87601e-27
ENSMUSG00000025597	Klhl4	0.00157879	-3.5757	4.27582e-20	0.0192712	3.5757	4.27582e-20
ENSMUSG00000058173	Smco4	0.148243	-3.56849	1.53462e-45	1.75942	3.56849	1.53462e-45
ENSMUSG00000089929	Bcl2a1b	0.0690855	-3.55049	3.61054e-44	0.810006	3.55049	3.61054e-44
ENSMUSG00000033249	Hsf4	0.00103438	-3.545	5.668e-14	0.0125058	3.545	5.668e-14
ENSMUSG00000056413	Adap1	0.00277649	-3.54321	7.70507e-23	0.032802	3.54321	7.70507e-23
ENSMUSG00000029378	Areg	0.00059885	-3.53722	3.48237e-09	0.00738046	3.53722	3.48237e-09
ENSMUSG00000045031	Cetn4	0.000653291	-3.53422	1.54094e-11	0.0079955	3.53422	1.54094e-11
ENSMUSG00000022900	Ildr1	0.000816614	-3.52744	3.11105e-13	0.00984061	3.52744	3.11105e-13
ENSMUSG00000011148	Adssl1	0.000871055	-3.52571	1.66646e-10	0.0104557	3.52571	1.66646e-10
ENSMUSG00000089842	Pitpnm2os2	0.00114326	-3.51939	2.67533e-14	0.0135308	3.51939	2.67533e-14
ENSMUSG00000051510	Mafg	0.0348422	-3.51707	6.00604e-42	0.399365	3.51707	6.00604e-42
ENSMUSG00000018537	Pcgf2	0.00283093	-3.51573	2.59078e-25	0.032802	3.51573	2.59078e-25
ENSMUSG00000047344	Lancl3	0.00163323	-3.51313	5.42026e-17	0.0190662	3.51313	5.42026e-17
ENSMUSG00000053646	Plxnb1	0.00190543	-3.51099	7.92784e-20	0.0221414	3.51099	7.92784e-20
ENSMUSG00000030103	Bhlhe40	0.0103982	-3.51016	4.89371e-33	0.118907	3.51016	4.89371e-33
ENSMUSG00000032369	Plscr1	0.00707732	-3.50136	5.01915e-29	0.08057	3.50136	5.01915e-29
ENSMUSG00000040563	Plppr2	0.000653291	-3.4977	7.77907e-08	0.00779049	3.4977	7.77907e-08
ENSMUSG00000043969	Emx2	0	-3.4977	0.127262	0.000410026	3.4977	0.127262
ENSMUSG00000087095	Emx2os	0	-3.4977	0.137277	0.000410026	3.4977	0.137277
ENSMUSG00000046008	Pnlip	0	-3.4977	0.127262	0.000410026	3.4977	0.127262
ENSMUSG00000079258	Calhm1	0	-3.4977	0.127262	0.000410026	3.4977	0.127262
ENSMUSG00000071633	Gm4952	0	-3.4977	0.127262	0.000410026	3.4977	0.127262
ENSMUSG00000024730	Ms4a8a	0	-3.4977	0.127262	0.000410026	3.4977	0.127262
ENSMUSG00000042439	Zfp532	0	-3.4977	0.127262	0.000410026	3.4977	0.127262
ENSMUSG00000058925	1700011I03Rik	0	-3.4977	0.127262	0.000410026	3.4977	0.127262
ENSMUSG00000073591	Pcdhb22	5.44409e-05	-3.4977	0.0161172	0.00102506	3.4977	0.0161172
ENSMUSG00000095438	Mir133a-1hg	0	-3.4977	0.127262	0.000410026	3.4977	0.127262
ENSMUSG00000036904	Fzd8	0	-3.4977	0.203417	0.000410026	3.4977	0.203417
ENSMUSG00000038805	Six3	0	-3.4977	0.137437	0.000410026	3.4977	0.137437
ENSMUSG00000085932	Gm15556	5.44409e-05	-3.4977	0.0121847	0.00102506	3.4977	0.0121847
ENSMUSG00000024034	Tmprss3	0	-3.4977	0.128934	0.000410026	3.4977	0.128934
ENSMUSG00000086719	Gm16275	0	-3.4977	0.127262	0.000410026	3.4977	0.127262
ENSMUSG00000099384	1700110C19Rik	0	-3.4977	0.127262	0.000410026	3.4977	0.127262
ENSMUSG00000058159	T2	0	-3.4977	0.14304	0.000410026	3.4977	0.14304
ENSMUSG00000091238	Gm17103	0	-3.4977	0.127262	0.000410026	3.4977	0.127262
ENSMUSG00000075265	Tnk2os	0	-3.4977	0.127262	0.000410026	3.4977	0.127262
ENSMUSG00000110291	Gm37419	0	-3.4977	0.1465	0.000410026	3.4977	0.1465
ENSMUSG00000022490	Ppp1r1a	0	-3.4977	0.127262	0.000410026	3.4977	0.127262
ENSMUSG00000037185	Krt80	0	-3.4977	0.127262	0.000410026	3.4977	0.127262
ENSMUSG00000116366	AC125526.1	0	-3.4977	0.127262	0.000410026	3.4977	0.127262
ENSMUSG00000042428	Mgat3	0	-3.4977	0.127262	0.000410026	3.4977	0.127262
ENSMUSG00000115867	AL589670.1	0	-3.4977	0.127262	0.000410026	3.4977	0.127262
ENSMUSG00000033576	Apol6	0	-3.4977	0.127262	0.000410026	3.4977	0.127262
ENSMUSG00000022577	Ly6h	0	-3.4977	0.127262	0.000410026	3.4977	0.127262
ENSMUSG00000099013	Gm27153	0	-3.4977	0.194098	0.000410026	3.4977	0.194098
ENSMUSG00000037386	Rims2	0	-3.4977	0.127262	0.000410026	3.4977	0.127262
ENSMUSG00000115508	AC164883.2	0	-3.4977	0.127262	0.000410026	3.4977	0.127262
ENSMUSG00000115395	Gm49224	0	-3.4977	0.127262	0.000410026	3.4977	0.127262
ENSMUSG00000093894	Ighv1-53	0	-3.4977	0.127262	0.000410026	3.4977	0.127262
ENSMUSG00000063232	Serpina11	0	-3.4977	0.127262	0.000410026	3.4977	0.127262
ENSMUSG00000041771	Slc24a4	0	-3.4977	0.127262	0.000410026	3.4977	0.127262
ENSMUSG00000114163	Gm32296	0	-3.4977	0.127262	0.000410026	3.4977	0.127262
ENSMUSG00000112288	Gm47879	0	-3.4977	0.127262	0.000410026	3.4977	0.127262
ENSMUSG00000112388	AI463170	0	-3.4977	0.127262	0.000410026	3.4977	0.127262
ENSMUSG00000112112	Gm48508	0	-3.4977	0.127262	0.000410026	3.4977	0.127262
ENSMUSG00000084979	Gm16267	0	-3.4977	0.127262	0.000410026	3.4977	0.127262
ENSMUSG00000114688	Gm47381	0	-3.4977	0.197756	0.000410026	3.4977	0.197756
ENSMUSG00000087143	A830082K12Rik	0	-3.4977	0.127262	0.000410026	3.4977	0.127262
ENSMUSG00000060176	Kif27	0	-3.4977	0.127262	0.000410026	3.4977	0.127262
ENSMUSG00000021541	Trpc7	0	-3.4977	0.127262	0.000410026	3.4977	0.127262
ENSMUSG00000114407	Gm48765	0	-3.4977	0.127262	0.000410026	3.4977	0.127262
ENSMUSG00000036110	Slc17a2	0	-3.4977	0.162958	0.000410026	3.4977	0.162958
ENSMUSG00000099583	Hist1h3d	5.44409e-05	-3.4977	0.019146	0.00102506	3.4977	0.019146
ENSMUSG00000085081	Rptoros	0	-3.4977	0.127262	0.000410026	3.4977	0.127262
ENSMUSG00000013483	Card14	0	-3.4977	0.127262	0.000410026	3.4977	0.127262
ENSMUSG00000087072	Recql5os1	0	-3.4977	0.127262	0.000410026	3.4977	0.127262
ENSMUSG00000110636	Gm39397	0	-3.4977	0.127262	0.000410026	3.4977	0.127262
ENSMUSG00000086900	Kcnab3os	0	-3.4977	0.127262	0.000410026	3.4977	0.127262
ENSMUSG00000038233	Fam198a	0	-3.4977	0.127262	0.000410026	3.4977	0.127262
ENSMUSG00000091745	Gm17098	0	-3.4977	0.127262	0.000410026	3.4977	0.127262
ENSMUSG00000074397	Foxr1	0	-3.4977	0.127262	0.000410026	3.4977	0.127262
ENSMUSG00000032014	Oaf	0.000163323	-3.4977	0.000160203	0.00225514	3.4977	0.000160203
ENSMUSG00000031963	Bmper	0	-3.4977	0.127262	0.000410026	3.4977	0.127262
ENSMUSG00000111299	4930540M03Rik	0	-3.4977	0.127262	0.000410026	3.4977	0.127262
ENSMUSG00000031937	Vstm5	0	-3.4977	0.127262	0.000410026	3.4977	0.127262
ENSMUSG00000022126	Acod1	0	-3.4977	0.127262	0.000410026	3.4977	0.127262
ENSMUSG00000034997	Htr2a	0	-3.4977	0.127262	0.000410026	3.4977	0.127262
ENSMUSG00000046210	Olfr735	0	-3.4977	0.127262	0.000410026	3.4977	0.127262
ENSMUSG00000017491	Rarb	0	-3.4977	0.127262	0.000410026	3.4977	0.127262
ENSMUSG00000094929	Gm3526	0	-3.4977	0.214469	0.000410026	3.4977	0.214469
ENSMUSG00000110682	A530010L16Rik	0.000163323	-3.4977	0.000160203	0.00225514	3.4977	0.000160203
ENSMUSG00000062826	Ces2f	0	-3.4977	0.13404	0.000410026	3.4977	0.13404
ENSMUSG00000047747	Rnf150	0	-3.4977	0.127262	0.000410026	3.4977	0.127262
ENSMUSG00000031486	Adgra2	0	-3.4977	0.127262	0.000410026	3.4977	0.127262
ENSMUSG00000037406	Htra4	0	-3.4977	0.127262	0.000410026	3.4977	0.127262
ENSMUSG00000035694	Caps2	0	-3.4977	0.127262	0.000410026	3.4977	0.127262
ENSMUSG00000089711	Gm16240	0	-3.4977	0.190911	0.000410026	3.4977	0.190911
ENSMUSG00000111008	Gm31562	0	-3.4977	0.127262	0.000410026	3.4977	0.127262
ENSMUSG00000111227	Gm20149	0	-3.4977	0.127262	0.000410026	3.4977	0.127262
ENSMUSG00000112587	Gm47769	0	-3.4977	0.127262	0.000410026	3.4977	0.127262
ENSMUSG00000111731	Gm48727	0	-3.4977	0.128981	0.000410026	3.4977	0.128981
ENSMUSG00000060240	Cend1	5.44409e-05	-3.4977	0.0121847	0.00102506	3.4977	0.0121847
ENSMUSG00000025468	Caly	0	-3.4977	0.127262	0.000410026	3.4977	0.127262
ENSMUSG00000108760	Gm31897	5.44409e-05	-3.4977	0.0121847	0.00102506	3.4977	0.0121847
ENSMUSG00000098132	Rassf10	0	-3.4977	0.127262	0.000410026	3.4977	0.127262
ENSMUSG00000050266	Olfr690	0	-3.4977	0.127262	0.000410026	3.4977	0.127262
ENSMUSG00000035686	Thrsp	0	-3.4977	0.184547	0.000410026	3.4977	0.184547
ENSMUSG00000108635	Gm44633	0	-3.4977	0.127262	0.000410026	3.4977	0.127262
ENSMUSG00000053049	Gm15413	0	-3.4977	0.127262	0.000410026	3.4977	0.127262
ENSMUSG00000052353	Cemip	0	-3.4977	0.127262	0.000410026	3.4977	0.127262
ENSMUSG00000108436	Gm44851	0	-3.4977	0.127262	0.000410026	3.4977	0.127262
ENSMUSG00000108950	9130015G15Rik	0	-3.4977	0.157476	0.000410026	3.4977	0.157476
ENSMUSG00000109200	Gm44969	0	-3.4977	0.127262	0.000410026	3.4977	0.127262
ENSMUSG00000070570	Slc17a7	5.44409e-05	-3.4977	0.0121847	0.00102506	3.4977	0.0121847
ENSMUSG00000063133	Klk1b1	0	-3.4977	0.127262	0.000410026	3.4977	0.127262
ENSMUSG00000063089	Klk1b8	0	-3.4977	0.127262	0.000410026	3.4977	0.127262
ENSMUSG00000058447	Gm26920	0	-3.4977	0.127262	0.000410026	3.4977	0.127262
ENSMUSG00000084174	Sycn	0	-3.4977	0.127262	0.000410026	3.4977	0.127262
ENSMUSG00000040488	Ltbp4	0	-3.4977	0.127262	0.000410026	3.4977	0.127262
ENSMUSG00000043843	Tmem145	0	-3.4977	0.127262	0.000410026	3.4977	0.127262
ENSMUSG00000108367	Gm4881	0	-3.4977	0.127262	0.000410026	3.4977	0.127262
ENSMUSG00000049130	C5ar1	0	-3.4977	0.127262	0.000410026	3.4977	0.127262
ENSMUSG00000040163	1700034J05Rik	0	-3.4977	0.127262	0.000410026	3.4977	0.127262
ENSMUSG00000087277	2010013B24Rik	0	-3.4977	0.152926	0.000410026	3.4977	0.152926
ENSMUSG00000079262	Slco1a6	0	-3.4977	0.127262	0.000410026	3.4977	0.127262
ENSMUSG00000030187	Klra2	0	-3.4977	0.127262	0.000410026	3.4977	0.127262
ENSMUSG00000030162	Olr1	5.44409e-05	-3.4977	0.0121847	0.00102506	3.4977	0.0121847
ENSMUSG00000107153	Gm38404	0	-3.4977	0.127262	0.000410026	3.4977	0.127262
ENSMUSG00000055818	A230083G16Rik	5.44409e-05	-3.4977	0.0404643	0.00102506	3.4977	0.0404643
ENSMUSG00000038390	Gpr162	0.000435527	-3.4977	5.61027e-06	0.00533033	3.4977	5.61027e-06
ENSMUSG00000095351	Igkv3-2	0	-3.4977	0.127262	0.000410026	3.4977	0.127262
ENSMUSG00000105499	Igkv3-11	0	-3.4977	0.127262	0.000410026	3.4977	0.127262
ENSMUSG00000062905	Vmn1r32	0	-3.4977	0.127262	0.000410026	3.4977	0.127262
ENSMUSG00000094808	1810009J06Rik	0	-3.4977	0.127262	0.000410026	3.4977	0.127262
ENSMUSG00000107071	Gm42420	0	-3.4977	0.127262	0.000410026	3.4977	0.127262
ENSMUSG00000032827	Ppp1r9a	5.44409e-05	-3.4977	0.0121847	0.00102506	3.4977	0.0121847
ENSMUSG00000043388	Tmem130	0	-3.4977	0.132227	0.000410026	3.4977	0.132227
ENSMUSG00000025854	Fam20c	5.44409e-05	-3.4977	0.0121847	0.00102506	3.4977	0.0121847
ENSMUSG00000107090	Gm42884	0	-3.4977	0.127262	0.000410026	3.4977	0.127262
ENSMUSG00000029597	Sds	0	-3.4977	0.149129	0.000410026	3.4977	0.149129
ENSMUSG00000029522	Pla2g1b	0	-3.4977	0.127262	0.000410026	3.4977	0.127262
ENSMUSG00000104684	5430427N15Rik	0	-3.4977	0.127262	0.000410026	3.4977	0.127262
ENSMUSG00000029330	Cds1	0	-3.4977	0.188205	0.000410026	3.4977	0.188205
ENSMUSG00000036553	Sh3tc1	0.000108882	-3.4977	0.00135324	0.0016401	3.4977	0.00135324
ENSMUSG00000042453	Reln	0	-3.4977	0.162645	0.000410026	3.4977	0.162645
ENSMUSG00000040118	Cacna2d1	0	-3.4977	0.127262	0.000410026	3.4977	0.127262
ENSMUSG00000028950	Tas1r1	0	-3.4977	0.127262	0.000410026	3.4977	0.127262
ENSMUSG00000085286	Ube4bos3	0	-3.4977	0.127262	0.000410026	3.4977	0.127262
ENSMUSG00000085922	Fhad1os2	0	-3.4977	0.127262	0.000410026	3.4977	0.127262
ENSMUSG00000040706	Agmat	0	-3.4977	0.171195	0.000410026	3.4977	0.171195
ENSMUSG00000043621	Ubxn10	0	-3.4977	0.147536	0.000410026	3.4977	0.147536
ENSMUSG00000037188	Grhl3	0	-3.4977	0.139833	0.000410026	3.4977	0.139833
ENSMUSG00000085085	1700086P04Rik	0	-3.4977	0.127262	0.000410026	3.4977	0.127262
ENSMUSG00000050234	Gja4	0	-3.4977	0.127262	0.000410026	3.4977	0.127262
ENSMUSG00000028553	Angptl3	0	-3.4977	0.127262	0.000410026	3.4977	0.127262
ENSMUSG00000085654	Gm12536	0	-3.4977	0.127262	0.000410026	3.4977	0.127262
ENSMUSG00000086211	Gm12462	0	-3.4977	0.210586	0.000410026	3.4977	0.210586
ENSMUSG00000085630	Gm11795	0	-3.4977	0.178802	0.000410026	3.4977	0.178802
ENSMUSG00000027867	Spag17	0	-3.4977	0.127262	0.000410026	3.4977	0.127262
ENSMUSG00000057123	Gja5	5.44409e-05	-3.4977	0.0121847	0.00102506	3.4977	0.0121847
ENSMUSG00000052415	Tchh	0	-3.4977	0.127262	0.000410026	3.4977	0.127262
ENSMUSG00000090120	A730090N16Rik	0	-3.4977	0.127262	0.000410026	3.4977	0.127262
ENSMUSG00000103827	Gm32950	0	-3.4977	0.127262	0.000410026	3.4977	0.127262
ENSMUSG00000040329	Il7	0.000108882	-3.4977	0.00132028	0.0016401	3.4977	0.00132028
ENSMUSG00000087201	Gm15261	0	-3.4977	0.199418	0.000410026	3.4977	0.199418
ENSMUSG00000031323	Dmrtc1a	0	-3.4977	0.129846	0.000410026	3.4977	0.129846
ENSMUSG00000105993	Tex13c2	0	-3.4977	0.127262	0.000410026	3.4977	0.127262
ENSMUSG00000039278	Pcsk1n	0	-3.4977	0.200498	0.000410026	3.4977	0.200498
ENSMUSG00000086238	Gm14258	5.44409e-05	-3.4977	0.0181443	0.00102506	3.4977	0.0181443
ENSMUSG00000017300	Tnnc2	0	-3.4977	0.127262	0.000410026	3.4977	0.127262
ENSMUSG00000027313	Chac1	0	-3.4977	0.151622	0.000410026	3.4977	0.151622
ENSMUSG00000075020	Mir670hg	0	-3.4977	0.127262	0.000410026	3.4977	0.127262
ENSMUSG00000034059	Ypel4	0	-3.4977	0.127262	0.000410026	3.4977	0.127262
ENSMUSG00000086546	Gm13709	0	-3.4977	0.164647	0.000410026	3.4977	0.164647
ENSMUSG00000084908	C79798	0	-3.4977	0.127262	0.000410026	3.4977	0.127262
ENSMUSG00000109946	Brd3os	5.44409e-05	-3.4977	0.0121847	0.00102506	3.4977	0.0121847
ENSMUSG00000026650	Meig1	5.44409e-05	-3.4977	0.0613248	0.00102506	3.4977	0.0613248
ENSMUSG00000026640	Plxna2	5.44409e-05	-3.4977	0.092753	0.00102506	3.4977	0.092753
ENSMUSG00000037942	Crp	0	-3.4977	0.127262	0.000410026	3.4977	0.127262
ENSMUSG00000103631	Gm38060	0	-3.4977	0.127262	0.000410026	3.4977	0.127262
ENSMUSG00000104414	Gm37799	0	-3.4977	0.127262	0.000410026	3.4977	0.127262
ENSMUSG00000041605	5730559C18Rik	0	-3.4977	0.127262	0.000410026	3.4977	0.127262
ENSMUSG00000064246	Chil1	5.44409e-05	-3.4977	0.0121847	0.00102506	3.4977	0.0121847
ENSMUSG00000100170	Gm28942	5.44409e-05	-3.4977	0.0121847	0.00102506	3.4977	0.0121847
ENSMUSG00000104237	Gm33533	0	-3.4977	0.127262	0.000410026	3.4977	0.127262
ENSMUSG00000097934	6720483E21Rik	0	-3.4977	0.127262	0.000410026	3.4977	0.127262
ENSMUSG00000042686	Jph1	0	-3.4977	0.127262	0.000410026	3.4977	0.127262
ENSMUSG00000015396	Cd83	0.00517189	-3.49268	1.25101e-24	0.0586337	3.49268	1.25101e-24
ENSMUSG00000028214	Gem	0.00326646	-3.48979	8.6668e-25	0.0371073	3.48979	8.6668e-25
ENSMUSG00000002985	Apoe	0.0220486	-3.48461	2.74634e-19	0.247245	3.48461	2.74634e-19
ENSMUSG00000024639	Gnaq	0.0187277	-3.47805	2.11489e-38	0.209113	3.47805	2.11489e-38
ENSMUSG00000021703	Serinc5	0.0167134	-3.47725	4.96624e-38	0.186562	3.47725	4.96624e-38
ENSMUSG00000039943	Plcb4	0.0130658	-3.46337	1.28713e-35	0.144534	3.46337	1.28713e-35
ENSMUSG00000021109	Hif1a	0.248196	-3.45651	6.73642e-43	2.72544	3.45651	6.73642e-43
ENSMUSG00000028551	Cdkn2c	0.00822058	-3.45597	3.40884e-33	0.0906156	3.45597	3.40884e-33
ENSMUSG00000044676	Zfp612	0.0102893	-3.44879	6.61478e-34	0.112757	3.44879	6.61478e-34
ENSMUSG00000001300	Efnb2	0.00103438	-3.44879	9.18891e-14	0.0116857	3.44879	9.18891e-14
ENSMUSG00000080316	Spaca6	0.00141546	-3.44325	3.15284e-15	0.015786	3.44325	3.15284e-15
ENSMUSG00000018648	Dusp14	0.000435527	-3.44325	3.54613e-07	0.00512532	3.44325	3.54613e-07
ENSMUSG00000020142	Slc1a4	0.000435527	-3.44325	4.29629e-07	0.00512532	3.44325	4.29629e-07
ENSMUSG00000020642	Rnf144a	0.00653291	-3.43681	1.39025e-29	0.0711394	3.43681	1.39025e-29
ENSMUSG00000037594	BC022687	0.000381087	-3.43629	9.52647e-06	0.00451028	3.43629	9.52647e-06
ENSMUSG00000041115	Iqsec2	0.000381087	-3.43629	6.01508e-06	0.00451028	3.43629	6.01508e-06
ENSMUSG00000041272	Tox	0.132074	-3.43119	4.22087e-42	1.42525	3.43119	4.22087e-42
ENSMUSG00000048807	Slc35e4	0.00146991	-3.42731	2.80836e-17	0.016196	3.42731	2.80836e-17
ENSMUSG00000038587	Akap12	0.00751285	-3.42679	1.09268e-30	0.0811851	3.42679	1.09268e-30
ENSMUSG00000022440	C1qtnf6	0.00206876	-3.42175	7.62171e-16	0.0225514	3.42175	7.62171e-16
ENSMUSG00000032218	Ccnb2	0.00136102	-3.42175	3.9577e-08	0.0149659	3.42175	3.9577e-08
ENSMUSG00000067889	Sptbn2	0.000272205	-3.41523	7.91748e-06	0.0032802	3.41523	7.91748e-06
ENSMUSG00000025808	Ccdc7a	0.000272205	-3.41523	0.000387674	0.0032802	3.41523	0.000387674
ENSMUSG00000090220	Pitpnm2os1	0.000272205	-3.41523	3.24156e-05	0.0032802	3.41523	3.24156e-05
ENSMUSG00000029499	Pxmp2	0.0011977	-3.41154	3.82883e-14	0.0131208	3.41154	3.82883e-14
ENSMUSG00000047945	Marcksl1	0.0136647	-3.40713	5.09461e-33	0.145354	3.40713	5.09461e-33
ENSMUSG00000026011	Ctla4	0.0405041	-3.40712	1.69581e-38	0.430117	3.40712	1.69581e-38
ENSMUSG00000041930	Fam222a	0.0095816	-3.40513	2.44486e-33	0.101891	3.40513	2.44486e-33
ENSMUSG00000093979	Gm2237	0.000816614	-3.40459	6.22079e-08	0.00902056	3.40459	6.22079e-08
ENSMUSG00000022610	Mapk12	0.0021232	-3.39816	8.22129e-19	0.0227564	3.39816	8.22129e-19
ENSMUSG00000038725	Pkhd1l1	0.000489968	-3.39816	1.64962e-08	0.00553535	3.39816	1.64962e-08
ENSMUSG00000017314	Mpp2	0.00413751	-3.39414	6.63167e-25	0.0438727	3.39414	6.63167e-25
ENSMUSG00000032012	Nectin1	0.000435527	-3.38666	8.62268e-08	0.00492031	3.38666	8.62268e-08
ENSMUSG00000039153	Runx2	0.0081117	-3.38435	7.81527e-28	0.0850803	3.38435	7.81527e-28
ENSMUSG00000022766	Serpind1	0.000163323	-3.37216	0.000446326	0.00205013	3.37216	0.000446326
ENSMUSG00000013419	Zfp651	0.000816614	-3.37216	3.34094e-09	0.00881555	3.37216	3.34094e-09
ENSMUSG00000084848	4933408N05Rik	0.000163323	-3.37216	0.00045504	0.00205013	3.37216	0.00045504
ENSMUSG00000102805	Gm37240	0.000163323	-3.37216	0.00135324	0.00205013	3.37216	0.00135324
ENSMUSG00000026394	Atp6v1g3	0.000762173	-3.36339	8.1046e-08	0.00820051	3.36339	8.1046e-08
ENSMUSG00000019558	Slc6a8	0.000544409	-3.36019	7.6654e-09	0.00594537	3.36019	7.6654e-09
ENSMUSG00000061458	Nol10	0.0454582	-3.35829	2.08427e-38	0.466609	3.35829	2.08427e-38
ENSMUSG00000051736	Fam229b	0.000925496	-3.35752	1.84785e-12	0.00984061	3.35752	1.84785e-12
ENSMUSG00000033033	Calhm2	0.0238451	-3.34776	1.36314e-36	0.243145	3.34776	1.36314e-36
ENSMUSG00000046572	Zfp518b	0.00206876	-3.34158	4.53277e-17	0.0213213	3.34158	4.53277e-17
ENSMUSG00000024827	Gldc	0.000108882	-3.32777	0.0193773	0.00143509	3.32777	0.0193773
ENSMUSG00000038068	Rnf144b	0.000108882	-3.32777	0.00378362	0.00143509	3.32777	0.00378362
ENSMUSG00000053820	Bcl2a1c	0.000108882	-3.32777	0.00422833	0.00143509	3.32777	0.00422833
ENSMUSG00000114436	Gm48283	0.00108882	-3.32777	4.25995e-09	0.0112757	3.32777	4.25995e-09
ENSMUSG00000110697	Gm31718	0.000435527	-3.32777	2.04417e-07	0.00471529	3.32777	2.04417e-07
ENSMUSG00000109056	A630009H07Rik	0.000272205	-3.32777	2.08967e-05	0.00307519	3.32777	2.08967e-05
ENSMUSG00000048621	Gm6377	0.000108882	-3.32777	0.00378362	0.00143509	3.32777	0.00378362
ENSMUSG00000078872	Gm14401	0.000108882	-3.32777	0.0268914	0.00143509	3.32777	0.0268914
ENSMUSG00000091476	Catspere2	0.000108882	-3.32777	0.00378362	0.00143509	3.32777	0.00378362
ENSMUSG00000005087	Cd44	0.077415	-3.32638	4.62808e-39	0.776998	3.32638	4.62808e-39
ENSMUSG00000024754	Tmem2	0.0176389	-3.32499	8.71841e-35	0.177131	3.32499	8.71841e-35
ENSMUSG00000040841	Six5	0.00168767	-3.32212	5.73496e-17	0.0172211	3.32212	5.73496e-17
ENSMUSG00000068923	Syt11	0.0692489	-3.31596	1.86825e-38	0.690073	3.31596	1.86825e-38
ENSMUSG00000031078	Cttn	0.00130658	-3.31327	1.38091e-14	0.0133258	3.31327	1.38091e-14
ENSMUSG00000097300	Gm26835	0.000544409	-3.31128	1.76751e-08	0.00574036	3.31128	1.76751e-08
ENSMUSG00000026841	Fibcd1	0.000544409	-3.31128	6.07246e-08	0.00574036	3.31128	6.07246e-08
ENSMUSG00000038963	Slco4a1	0.000381087	-3.30505	1.21766e-06	0.00410026	3.30505	1.21766e-06
ENSMUSG00000031373	Car5b	0.00223208	-3.30178	1.10061e-14	0.0223464	3.30178	1.10061e-14
ENSMUSG00000028152	Tspan5	0.0337534	-3.29695	2.0442e-36	0.332121	3.29695	2.0442e-36
ENSMUSG00000025279	Dnase1l3	0.00310313	-3.29316	7.17372e-18	0.0307519	3.29316	7.17372e-18
ENSMUSG00000068323	Slc4a5	0.000217764	-3.29124	0.000155546	0.00246015	3.29124	0.000155546
ENSMUSG00000063354	Slc39a4	0.00402863	-3.28383	2.68677e-23	0.0395675	3.28383	2.68677e-23
ENSMUSG00000024579	Pcyox1l	0.0035931	-3.28127	2.94308e-19	0.0352622	3.28127	2.94308e-19
ENSMUSG00000030029	Lrig1	0.0201431	-3.2662	5.66022e-34	0.194147	3.2662	5.66022e-34
ENSMUSG00000021271	Zfp839	0.00560742	-3.25669	3.3839e-26	0.0539184	3.25669	3.3839e-26
ENSMUSG00000038648	Creb3l2	0.00577074	-3.24808	7.55216e-26	0.0551484	3.24808	7.55216e-26
ENSMUSG00000079227	Ccr5	0.00174211	-3.24338	1.66945e-10	0.016811	3.24338	1.66945e-10
ENSMUSG00000030203	Dusp16	0.00195987	-3.24244	7.47943e-15	0.0188612	3.24244	7.47943e-15
ENSMUSG00000025203	Scd2	0.0536243	-3.23934	3.86212e-36	0.506792	3.23934	3.86212e-36
ENSMUSG00000030074	Gxylt2	0.00103438	-3.23466	4.17091e-10	0.0100456	3.23466	4.17091e-10
ENSMUSG00000035783	Acta2	0.00059885	-3.23466	4.3587e-08	0.00594537	3.23466	4.3587e-08
ENSMUSG00000024600	Slc27a6	5.44409e-05	-3.23466	0.0434028	0.000820051	3.23466	0.0434028
ENSMUSG00000050138	Kcnk12	5.44409e-05	-3.23466	0.0362482	0.000820051	3.23466	0.0362482
ENSMUSG00000092618	Btnl6	5.44409e-05	-3.23466	0.036593	0.000820051	3.23466	0.036593
ENSMUSG00000102018	K230010J24Rik	5.44409e-05	-3.23466	0.0623899	0.000820051	3.23466	0.0623899
ENSMUSG00000116289	AC087116.1	5.44409e-05	-3.23466	0.0786627	0.000820051	3.23466	0.0786627
ENSMUSG00000048230	Fbxo43	5.44409e-05	-3.23466	0.0781454	0.000820051	3.23466	0.0781454
ENSMUSG00000114131	Gm47460	0.000163323	-3.23466	0.00123158	0.00184512	3.23466	0.00123158
ENSMUSG00000111857	1190001M18Rik	5.44409e-05	-3.23466	0.0362482	0.000820051	3.23466	0.0362482
ENSMUSG00000035606	Ky	5.44409e-05	-3.23466	0.151612	0.000820051	3.23466	0.151612
ENSMUSG00000041268	Dmxl2	5.44409e-05	-3.23466	0.0362482	0.000820051	3.23466	0.0362482
ENSMUSG00000031962	Cdh15	5.44409e-05	-3.23466	0.0362482	0.000820051	3.23466	0.0362482
ENSMUSG00000047371	Zfp768	0.000163323	-3.23466	0.00123158	0.00184512	3.23466	0.00123158
ENSMUSG00000085725	Gm15873	5.44409e-05	-3.23466	0.0362482	0.000820051	3.23466	0.0362482
ENSMUSG00000047013	Fbxo41	5.44409e-05	-3.23466	0.0430023	0.000820051	3.23466	0.0430023
ENSMUSG00000106357	Gm8013	0.000163323	-3.23466	0.00123158	0.00184512	3.23466	0.00123158
ENSMUSG00000040740	Slc25a34	5.44409e-05	-3.23466	0.0362482	0.000820051	3.23466	0.0362482
ENSMUSG00000097873	Gm26867	0.000381087	-3.23466	3.19786e-06	0.00389524	3.23466	3.19786e-06
ENSMUSG00000066191	Anks6	5.44409e-05	-3.23466	0.0362482	0.000820051	3.23466	0.0362482
ENSMUSG00000097584	1700125G22Rik	5.44409e-05	-3.23466	0.0362482	0.000820051	3.23466	0.0362482
ENSMUSG00000016239	Lonrf3	0.000163323	-3.23466	0.00123158	0.00184512	3.23466	0.00123158
ENSMUSG00000027643	Ghrh	5.44409e-05	-3.23466	0.185721	0.000820051	3.23466	0.185721
ENSMUSG00000075027	4631405J19Rik	5.44409e-05	-3.23466	0.0362482	0.000820051	3.23466	0.0362482
ENSMUSG00000044647	Csrnp3	5.44409e-05	-3.23466	0.0362482	0.000820051	3.23466	0.0362482
ENSMUSG00000079602	9230102O04Rik	5.44409e-05	-3.23466	0.0362482	0.000820051	3.23466	0.0362482
ENSMUSG00000026622	Nek2	5.44409e-05	-3.23466	0.0423061	0.000820051	3.23466	0.0423061
ENSMUSG00000060568	Fam78b	5.44409e-05	-3.23466	0.0362482	0.000820051	3.23466	0.0362482
ENSMUSG00000026342	Slc35f5	0.000381087	-3.23466	0.000877559	0.00389524	3.23466	0.000877559
ENSMUSG00000099767	Gm28884	5.44409e-05	-3.23466	0.0362482	0.000820051	3.23466	0.0362482
ENSMUSG00000006576	Slc4a3	5.44409e-05	-3.23466	0.0375491	0.000820051	3.23466	0.0375491
ENSMUSG00000006310	Zbtb32	0.00217764	-3.22761	2.94686e-12	0.0207063	3.22761	2.94686e-12
ENSMUSG00000090942	F830016B08Rik	0.00375642	-3.22639	1.29942e-18	0.0354672	3.22639	1.29942e-18
ENSMUSG00000022876	Samsn1	0.0719165	-3.22239	2.20794e-36	0.671622	3.22239	2.20794e-36
ENSMUSG00000074063	Osgin1	0.00370198	-3.22206	3.7018e-21	0.0348522	3.22206	3.7018e-21
ENSMUSG00000022602	Arc	0.00702288	-3.21679	2.4394e-26	0.0656041	3.21679	2.4394e-26
ENSMUSG00000051339	2900026A02Rik	0.000653291	-3.21229	1.21808e-07	0.0063554	3.21229	1.21808e-07
ENSMUSG00000074923	Pak6	0.00136102	-3.21229	2.32599e-13	0.0129158	3.21229	2.32599e-13
ENSMUSG00000097415	AU020206	0.0915152	-3.21009	3.04141e-36	0.847318	3.21009	3.04141e-36
ENSMUSG00000035498	Cdcp1	0.000544409	-3.20819	6.38596e-07	0.00533033	3.20819	6.38596e-07
ENSMUSG00000032374	Plod2	0.000544409	-3.20819	1.50814e-06	0.00533033	3.20819	1.50814e-06
ENSMUSG00000026797	Stxbp1	0.00555297	-3.20351	6.82462e-25	0.0514582	3.20351	6.82462e-25
ENSMUSG00000028556	Dock7	0.000435527	-3.20224	0.0003954	0.00430527	3.20224	0.0003954
ENSMUSG00000021759	Plpp1	0.000707732	-3.19284	1.37793e-08	0.00676542	3.19284	1.37793e-08
ENSMUSG00000020399	Havcr2	0.000326646	-3.19284	0.000279012	0.0032802	3.19284	0.000279012
ENSMUSG00000109134	Gm45076	0.000326646	-3.19284	7.82686e-05	0.0032802	3.19284	7.82686e-05
ENSMUSG00000048416	Mlf1	0.00108882	-3.19284	7.48354e-11	0.0102506	3.19284	7.48354e-11
ENSMUSG00000037868	Egr2	0.0108882	-3.18649	3.34072e-23	0.0994312	3.18649	3.34072e-23
ENSMUSG00000050195	Scd4	0.00059885	-3.18575	1.07431e-07	0.00574036	3.18575	1.07431e-07
ENSMUSG00000022176	Rem2	0.000871055	-3.18282	2.41925e-10	0.00820051	3.18282	2.41925e-10
ENSMUSG00000092097	Gm5819	0.000217764	-3.17577	0.000413072	0.00225514	3.17577	0.000413072
ENSMUSG00000022878	Adipoq	0.000762173	-3.17577	2.00985e-09	0.00717545	3.17577	2.00985e-09
ENSMUSG00000043110	Lrrn4	0.000217764	-3.17577	0.000818111	0.00225514	3.17577	0.000818111
ENSMUSG00000026014	Raph1	0.0200343	-3.17479	2.12174e-31	0.181231	3.17479	2.12174e-31
ENSMUSG00000091764	Zfp964	0.000653291	-3.16649	1.91407e-08	0.00615038	3.16649	1.91407e-08
ENSMUSG00000087700	Gm15283	0.00778505	-3.16066	4.26862e-26	0.0699094	3.16066	4.26862e-26
ENSMUSG00000026782	Abi2	0.0231918	-3.15906	2.09941e-32	0.207473	3.15906	2.09941e-32
ENSMUSG00000026872	Zeb2	0.00489968	-3.15313	4.82424e-19	0.0438727	3.15313	4.82424e-19
ENSMUSG00000076609	Igkc	0.0220486	-3.14826	2.81251e-15	0.195787	3.14826	2.81251e-15
ENSMUSG00000024253	Dync2li1	0.00185099	-3.141	1.54451e-14	0.016606	3.141	1.54451e-14
ENSMUSG00000026663	Atf6	0.010126	-3.14063	1.75418e-27	0.0895906	3.14063	1.75418e-27
ENSMUSG00000038146	Notch3	0.000108882	-3.13513	0.0219804	0.00123008	3.13513	0.0219804
ENSMUSG00000056458	Mok	0.000108882	-3.13513	0.0213802	0.00123008	3.13513	0.0213802
ENSMUSG00000113052	Gm31513	0.000108882	-3.13513	0.0107487	0.00123008	3.13513	0.0107487
ENSMUSG00000113440	Gm46404	0.000435527	-3.13513	6.62686e-06	0.00410026	3.13513	6.62686e-06
ENSMUSG00000047798	Cd300lf	0.000272205	-3.13513	0.000143177	0.00266517	3.13513	0.000143177
ENSMUSG00000020282	Rhbdf1	0.000272205	-3.13513	0.000143177	0.00266517	3.13513	0.000143177
ENSMUSG00000036564	Ndrg4	0.000272205	-3.13513	0.000143177	0.00266517	3.13513	0.000143177
ENSMUSG00000086526	Gm12762	0.000108882	-3.13513	0.0107487	0.00123008	3.13513	0.0107487
ENSMUSG00000030137	Tuba8	0.000108882	-3.13513	0.0107487	0.00123008	3.13513	0.0107487
ENSMUSG00000004347	Pde1c	0.000108882	-3.13513	0.042724	0.00123008	3.13513	0.042724
ENSMUSG00000029206	Nsun7	0.000108882	-3.13513	0.0107487	0.00123008	3.13513	0.0107487
ENSMUSG00000026347	Tmem163	0.000272205	-3.13513	0.000143177	0.00266517	3.13513	0.000143177
ENSMUSG00000029032	Arhgef16	0.00288537	-3.12363	1.72953e-16	0.0254216	3.12363	1.72953e-16
ENSMUSG00000026672	Optn	0.00293981	-3.12006	1.11909e-18	0.0258316	3.12006	1.11909e-18
ENSMUSG00000038217	Tlcd2	0.00664179	-3.11997	6.45007e-25	0.0580186	3.11997	6.45007e-25
ENSMUSG00000100334	C230024C17Rik	0.00261316	-3.1182	2.65655e-15	0.0229614	3.1182	2.65655e-15
ENSMUSG00000025555	Farp1	0.00430083	-3.11437	6.63736e-21	0.0375173	3.11437	6.63736e-21
ENSMUSG00000015094	Npdc1	0.000871055	-3.11067	9.30583e-08	0.00779049	3.11067	9.30583e-08
ENSMUSG00000020599	Rgs9	0.000326646	-3.10538	0.000210764	0.00307519	3.10538	0.000210764
ENSMUSG00000046798	Cldn12	0.000326646	-3.10538	0.000104558	0.00307519	3.10538	0.000104558
ENSMUSG00000026649	Cfap126	0.000326646	-3.10538	5.10998e-05	0.00307519	3.10538	5.10998e-05
ENSMUSG00000095609	Gm21188	0.000925496	-3.10036	8.56791e-08	0.00820051	3.10036	8.56791e-08
ENSMUSG00000038740	Mvb12b	0.0167134	-3.09716	7.33507e-30	0.143304	3.09716	7.33507e-30
ENSMUSG00000039908	Slc26a11	0.0317391	-3.09469	7.91404e-32	0.271437	3.09469	7.91404e-32
ENSMUSG00000068227	Il2rb	0.0697388	-3.09188	9.2722e-33	0.594947	3.09188	9.2722e-33
ENSMUSG00000000915	Hip1r	0.0282548	-3.08512	1.59045e-31	0.24007	3.08512	1.59045e-31
ENSMUSG00000056145	AI504432	0.08667	-3.08457	2.18986e-33	0.735586	3.08457	2.18986e-33
ENSMUSG00000110844	Gm47680	0.000163323	-3.08266	0.00329525	0.0016401	3.08266	0.00329525
ENSMUSG00000072294	Klf12	0.000381087	-3.08266	1.87487e-05	0.00348522	3.08266	1.87487e-05
ENSMUSG00000049420	Tmem200a	0.000163323	-3.08266	0.0093738	0.0016401	3.08266	0.0093738
ENSMUSG00000109634	Gm45474	0.000163323	-3.08266	0.00329525	0.0016401	3.08266	0.00329525
ENSMUSG00000108094	Gm31108	0.00059885	-3.08266	7.0429e-07	0.00533033	3.08266	7.0429e-07
ENSMUSG00000085237	Gm15406	0.000163323	-3.08266	0.00752524	0.0016401	3.08266	0.00752524
ENSMUSG00000100911	1700027F09Rik	0.00103438	-3.08266	7.65965e-10	0.00902056	3.08266	7.65965e-10
ENSMUSG00000037259	Dzank1	0.000163323	-3.08266	0.00380569	0.0016401	3.08266	0.00380569
ENSMUSG00000027378	Nphp1	0.000816614	-3.08266	1.11081e-08	0.00717545	3.08266	1.11081e-08
ENSMUSG00000048120	Entpd1	0.00593406	-3.07389	2.41187e-20	0.0502281	3.07389	2.41187e-20
ENSMUSG00000030498	Gas2	0.00136102	-3.07027	3.32633e-12	0.0116857	3.07027	3.32633e-12
ENSMUSG00000001249	Hpn	0.000653291	-3.07027	7.53101e-05	0.00574036	3.07027	7.53101e-05
ENSMUSG00000026009	Icos	0.0837302	-3.066	1.59862e-32	0.701554	3.066	1.59862e-32
ENSMUSG00000039046	Usp6nl	0.0378364	-3.06411	9.30188e-32	0.316745	3.06411	9.30188e-32
ENSMUSG00000044033	Ccdc141	0.00778505	-3.06022	8.29595e-24	0.0651941	3.06022	8.29595e-24
ENSMUSG00000024066	Xdh	0.0150801	-3.05823	7.61674e-28	0.125878	3.05823	7.61674e-28
ENSMUSG00000025888	Casp1	0.0309224	-3.05736	6.43839e-31	0.257701	3.05736	6.43839e-31
ENSMUSG00000034471	Caskin2	0.000979937	-3.05712	5.50575e-10	0.00840552	3.05712	5.50575e-10
ENSMUSG00000011831	Evi5	0.00201431	-3.05712	2.32036e-13	0.0170161	3.05712	2.32036e-13
ENSMUSG00000021876	Rnase4	0.00903719	-3.05651	9.6194e-25	0.0754447	3.05651	9.6194e-25
ENSMUSG00000041762	Gpr155	0.0242807	-3.05551	8.75386e-30	0.202143	3.05551	8.75386e-30
ENSMUSG00000031642	Sh3rf1	0.0148624	-3.05072	7.9915e-28	0.123418	3.05072	7.9915e-28
ENSMUSG00000056130	Ticam2	0.000217764	-3.05024	0.00108114	0.00205013	3.05024	0.00108114
ENSMUSG00000041886	Macc1	0.000217764	-3.05024	0.00164002	0.00205013	3.05024	0.00164002
ENSMUSG00000087014	Gm16364	0.000217764	-3.05024	0.00108114	0.00205013	3.05024	0.00108114
ENSMUSG00000085250	Gm15234	0.000217764	-3.05024	0.00108114	0.00205013	3.05024	0.00108114
ENSMUSG00000071723	Gspt2	0.000217764	-3.05024	0.00108114	0.00205013	3.05024	0.00108114
ENSMUSG00000085852	Gm13807	0.000217764	-3.05024	0.00108114	0.00205013	3.05024	0.00108114
ENSMUSG00000062210	Tnfaip8	0.258812	-3.0472	2.0952e-33	2.13992	3.0472	2.0952e-33
ENSMUSG00000015312	Gadd45b	0.0662546	-3.0429	1.68222e-31	0.546359	3.0429	1.68222e-31
ENSMUSG00000032688	Malt1	0.42355	-3.03897	2.87429e-33	3.48194	3.03897	2.87429e-33
ENSMUSG00000028420	Tmem38b	0.026295	-3.03826	4.92094e-30	0.216288	3.03826	4.92094e-30
ENSMUSG00000038304	Cd160	0.00593406	-3.03826	1.33464e-20	0.0489981	3.03826	1.33464e-20
ENSMUSG00000087006	Gm13889	0.000272205	-3.02821	0.00348407	0.00246015	3.02821	0.00348407
ENSMUSG00000043004	Gng2	0.0932573	-3.02406	3.03297e-32	0.758957	3.02406	3.03297e-32
ENSMUSG00000043773	1700048O20Rik	0.00130658	-3.02376	1.35231e-10	0.0108657	3.02376	1.35231e-10
ENSMUSG00000029759	Pon3	0.00266761	-3.02376	1.82123e-15	0.0219364	3.02376	1.82123e-15
ENSMUSG00000053746	Ptrh1	0.00920052	-3.01904	9.6194e-25	0.0748297	3.01904	9.6194e-25
ENSMUSG00000024846	Cst6	0.000326646	-3.01227	0.00201391	0.00287018	3.01227	0.00201391
ENSMUSG00000039959	Hip1	0.00299425	-3.01227	5.27324e-16	0.0243965	3.01227	5.27324e-16
ENSMUSG00000028970	Abcb1b	0.000326646	-3.01227	0.00016915	0.00287018	3.01227	0.00016915
ENSMUSG00000021203	Otub2	0.00114326	-3.00789	1.09452e-09	0.00943059	3.00789	1.09452e-09
ENSMUSG00000029560	Snx8	0.00195987	-3.00706	2.16477e-13	0.015991	3.00706	2.16477e-13
ENSMUSG00000059089	Fcgr4	0.000816614	-3.0002	0.000496779	0.00676542	3.0002	0.000496779
ENSMUSG00000027087	Itgav	0.0379998	-2.99983	3.17406e-30	0.304239	2.99983	3.17406e-30
ENSMUSG00000079037	Prnp	0.010126	-2.99883	7.33515e-25	0.0811851	2.99883	7.33515e-25
ENSMUSG00000024222	Fkbp5	0.0459481	-2.99406	1.62647e-30	0.366358	2.99406	1.62647e-30
ENSMUSG00000062866	Phactr2	0.0919507	-2.99285	2.16482e-31	0.732306	2.99285	2.16482e-31
ENSMUSG00000044072	Eml6	0.000435527	-2.99074	0.000969781	0.00369023	2.99074	0.000969781
ENSMUSG00000031129	Slc9a9	0.0836213	-2.98905	2.19481e-31	0.664241	2.98905	2.19481e-31
ENSMUSG00000031749	St3gal2	0.0257506	-2.98689	4.9109e-29	0.204398	2.98689	4.9109e-29
ENSMUSG00000076433	Cep295nl	0.00261316	-2.98452	4.15194e-16	0.0209113	2.98452	4.15194e-16
ENSMUSG00000039007	Cpq	0.0083839	-2.9809	3.04192e-23	0.0664241	2.9809	3.04192e-23
ENSMUSG00000018334	Ksr1	0.0181288	-2.97818	8.98295e-28	0.143099	2.97818	8.98295e-28
ENSMUSG00000096210	H1f0	0.0317935	-2.97547	1.66377e-28	0.250321	2.97547	1.66377e-28
ENSMUSG00000007872	Id3	0.116395	-2.97446	1.63487e-30	0.915177	2.97446	1.63487e-30
ENSMUSG00000016487	Ppfibp1	0.0127936	-2.96378	4.16446e-25	0.100046	2.96378	4.16446e-25
ENSMUSG00000020611	Gna13	0.20252	-2.96021	2.96858e-31	1.57655	2.96021	2.96858e-31
ENSMUSG00000097709	2810429I04Rik	0.00174211	-2.9558	3.1593e-12	0.0137359	2.9558	3.1593e-12
ENSMUSG00000036908	Unc93b1	0.0117592	-2.95531	9.6194e-25	0.0914357	2.95531	9.6194e-25
ENSMUSG00000033287	Kctd17	0.00675068	-2.95257	1.76651e-20	0.0524833	2.95257	1.76651e-20
ENSMUSG00000061731	Ext1	0.0511745	-2.95205	9.71455e-30	0.39629	2.95205	9.71455e-30
ENSMUSG00000087433	Gm14167	0.000979937	-2.95021	2.63926e-08	0.00779049	2.95021	2.63926e-08
ENSMUSG00000006342	Susd2	0.00321201	-2.94836	1.28091e-14	0.0250116	2.94836	1.28091e-14
ENSMUSG00000021493	Pdlim7	0.0101805	-2.94686	3.23551e-24	0.0787249	2.94686	3.23551e-24
ENSMUSG00000074217	2210011C24Rik	0.00201431	-2.93159	6.38413e-13	0.015581	2.93159	6.38413e-13
ENSMUSG00000047238	Mageh1	0.0021232	-2.93065	9.80424e-13	0.016401	2.93065	9.80424e-13
ENSMUSG00000030272	Camk1	0.00952716	-2.92091	3.13502e-23	0.0723695	2.92091	3.13502e-23
ENSMUSG00000091491	Vmn2r97	0.000653291	-2.91273	9.93967e-07	0.00512532	2.91273	9.93967e-07
ENSMUSG00000097779	4833407H14Rik	0.0011977	-2.91273	6.00623e-10	0.00922558	2.91273	6.00623e-10
ENSMUSG00000034336	Ina	0	-2.91273	0.395196	0.000205013	2.91273	0.395196
ENSMUSG00000025229	Pitx3	0	-2.91273	0.395196	0.000205013	2.91273	0.395196
ENSMUSG00000074818	Pdzd7	0	-2.91273	0.395196	0.000205013	2.91273	0.395196
ENSMUSG00000091471	Gm20538	0	-2.91273	0.395196	0.000205013	2.91273	0.395196
ENSMUSG00000025002	Cyp2c55	0	-2.91273	0.395196	0.000205013	2.91273	0.395196
ENSMUSG00000037603	Gm5519	0	-2.91273	0.395196	0.000205013	2.91273	0.395196
ENSMUSG00000067545	Olfr1419	0	-2.91273	0.395196	0.000205013	2.91273	0.395196
ENSMUSG00000035735	Dagla	0.000108882	-2.91273	0.0291767	0.00102506	2.91273	0.0291767
ENSMUSG00000024565	Sall3	0	-2.91273	0.395196	0.000205013	2.91273	0.395196
ENSMUSG00000024533	Spire1	0.000326646	-2.91273	0.000923387	0.00266517	2.91273	0.000923387
ENSMUSG00000026322	Htr4	0	-2.91273	0.395196	0.000205013	2.91273	0.395196
ENSMUSG00000045094	Arhgef37	0	-2.91273	0.395196	0.000205013	2.91273	0.395196
ENSMUSG00000097618	Gm26507	0	-2.91273	0.395196	0.000205013	2.91273	0.395196
ENSMUSG00000096948	Gm4221	0	-2.91273	0.395196	0.000205013	2.91273	0.395196
ENSMUSG00000039954	Stk32a	0	-2.91273	0.395196	0.000205013	2.91273	0.395196
ENSMUSG00000103332	Pcdhga2	5.44409e-05	-2.91273	0.111612	0.000615038	2.91273	0.111612
ENSMUSG00000007440	Pcdha11	0	-2.91273	0.395196	0.000205013	2.91273	0.395196
ENSMUSG00000044201	Cdc25c	5.44409e-05	-2.91273	0.17473	0.000615038	2.91273	0.17473
ENSMUSG00000005836	Gata6	0	-2.91273	0.395196	0.000205013	2.91273	0.395196
ENSMUSG00000061013	Mkx	0	-2.91273	0.395196	0.000205013	2.91273	0.395196
ENSMUSG00000069045	Ddx3y	0	-2.91273	0.395196	0.000205013	2.91273	0.395196
ENSMUSG00000024087	Cyp1b1	0	-2.91273	0.395196	0.000205013	2.91273	0.395196
ENSMUSG00000052105	Mtcl1	0	-2.91273	0.395196	0.000205013	2.91273	0.395196
ENSMUSG00000011486	Slc25a41	5.44409e-05	-2.91273	0.101529	0.000615038	2.91273	0.101529
ENSMUSG00000001227	Sema6b	0	-2.91273	0.395196	0.000205013	2.91273	0.395196
ENSMUSG00000011305	Plin5	0	-2.91273	0.395196	0.000205013	2.91273	0.395196
ENSMUSG00000023992	Trem2	0	-2.91273	0.395196	0.000205013	2.91273	0.395196
ENSMUSG00000086930	Frs3os	0	-2.91273	0.395196	0.000205013	2.91273	0.395196
ENSMUSG00000047428	Dlk2	0	-2.91273	0.395196	0.000205013	2.91273	0.395196
ENSMUSG00000039601	Rcan2	0	-2.91273	0.395196	0.000205013	2.91273	0.395196
ENSMUSG00000036036	Zfp57	0	-2.91273	0.395196	0.000205013	2.91273	0.395196
ENSMUSG00000092604	Gm20508	5.44409e-05	-2.91273	0.101529	0.000615038	2.91273	0.101529
ENSMUSG00000092586	Ly6g6c	0	-2.91273	0.395196	0.000205013	2.91273	0.395196
ENSMUSG00000058435	Btnl4	0	-2.91273	0.395196	0.000205013	2.91273	0.395196
ENSMUSG00000024027	Glp1r	0	-2.91273	0.395196	0.000205013	2.91273	0.395196
ENSMUSG00000002249	Tead3	0.000108882	-2.91273	0.0291767	0.00102506	2.91273	0.0291767
ENSMUSG00000063239	Grm4	0	-2.91273	0.395196	0.000205013	2.91273	0.395196
ENSMUSG00000011052	1700049J03Rik	0	-2.91273	0.395196	0.000205013	2.91273	0.395196
ENSMUSG00000025735	Rhbdl1	0	-2.91273	0.395196	0.000205013	2.91273	0.395196
ENSMUSG00000048992	Prss32	0	-2.91273	0.395196	0.000205013	2.91273	0.395196
ENSMUSG00000043782	Bicdl2	0	-2.91273	0.395196	0.000205013	2.91273	0.395196
ENSMUSG00000094396	Vmn2r124	0	-2.91273	0.395196	0.000205013	2.91273	0.395196
ENSMUSG00000014773	Dll1	0	-2.91273	0.395196	0.000205013	2.91273	0.395196
ENSMUSG00000068037	Mas1	0	-2.91273	0.395196	0.000205013	2.91273	0.395196
ENSMUSG00000023868	Pde10a	5.44409e-05	-2.91273	0.110327	0.000615038	2.91273	0.110327
ENSMUSG00000071984	Fndc1	0	-2.91273	0.395196	0.000205013	2.91273	0.395196
ENSMUSG00000116874	AC165953.3	0	-2.91273	0.395196	0.000205013	2.91273	0.395196
ENSMUSG00000115246	Gm48984	0	-2.91273	0.395196	0.000205013	2.91273	0.395196
ENSMUSG00000116930	AC144408.3	0	-2.91273	0.395196	0.000205013	2.91273	0.395196
ENSMUSG00000093701	Gm21970	0	-2.91273	0.395196	0.000205013	2.91273	0.395196
ENSMUSG00000108903	Gm45029	0	-2.91273	0.395196	0.000205013	2.91273	0.395196
ENSMUSG00000109338	Gm45030	0	-2.91273	0.395196	0.000205013	2.91273	0.395196
ENSMUSG00000022754	Tmem45a	0	-2.91273	0.395196	0.000205013	2.91273	0.395196
ENSMUSG00000097694	G730013B05Rik	0	-2.91273	0.395196	0.000205013	2.91273	0.395196
ENSMUSG00000033187	BC016579	0	-2.91273	0.395196	0.000205013	2.91273	0.395196
ENSMUSG00000033210	Slc9c1	5.44409e-05	-2.91273	0.115431	0.000615038	2.91273	0.115431
ENSMUSG00000022829	Stxbp5l	0	-2.91273	0.395196	0.000205013	2.91273	0.395196
ENSMUSG00000079597	Gm5483	0	-2.91273	0.395196	0.000205013	2.91273	0.395196
ENSMUSG00000022824	Muc13	0	-2.91273	0.395196	0.000205013	2.91273	0.395196
ENSMUSG00000022780	Meltf	5.44409e-05	-2.91273	0.101529	0.000615038	2.91273	0.101529
ENSMUSG00000115919	AC169509.3	0	-2.91273	0.395196	0.000205013	2.91273	0.395196
ENSMUSG00000072214	Sept5	0	-2.91273	0.395196	0.000205013	2.91273	0.395196
ENSMUSG00000071636	Rimbp3	0	-2.91273	0.395196	0.000205013	2.91273	0.395196
ENSMUSG00000044117	2900011O08Rik	0	-2.91273	0.395196	0.000205013	2.91273	0.395196
ENSMUSG00000022683	Pla2g10	0	-2.91273	0.395196	0.000205013	2.91273	0.395196
ENSMUSG00000095369	Gm21859	0	-2.91273	0.395196	0.000205013	2.91273	0.395196
ENSMUSG00000116029	AC124490.1	0	-2.91273	0.395196	0.000205013	2.91273	0.395196
ENSMUSG00000014303	Glis2	5.44409e-05	-2.91273	0.101529	0.000615038	2.91273	0.101529
ENSMUSG00000063971	Krt88	0	-2.91273	0.395196	0.000205013	2.91273	0.395196
ENSMUSG00000022987	Zfp641	0	-2.91273	0.395196	0.000205013	2.91273	0.395196
ENSMUSG00000115522	Gm49173	0	-2.91273	0.395196	0.000205013	2.91273	0.395196
ENSMUSG00000116237	AC109617.2	0	-2.91273	0.395196	0.000205013	2.91273	0.395196
ENSMUSG00000022615	Tymp	0	-2.91273	0.395196	0.000205013	2.91273	0.395196
ENSMUSG00000058441	Panx2	0	-2.91273	0.395196	0.000205013	2.91273	0.395196
ENSMUSG00000041653	Pnpla3	5.44409e-05	-2.91273	0.101529	0.000615038	2.91273	0.101529
ENSMUSG00000115970	AC102334.1	0	-2.91273	0.395196	0.000205013	2.91273	0.395196
ENSMUSG00000116287	AL589670.4	0	-2.91273	0.395196	0.000205013	2.91273	0.395196
ENSMUSG00000043460	Elfn2	0	-2.91273	0.395196	0.000205013	2.91273	0.395196
ENSMUSG00000116288	AC116487.2	0	-2.91273	0.395196	0.000205013	2.91273	0.395196
ENSMUSG00000085523	Gm15945	0	-2.91273	0.395196	0.000205013	2.91273	0.395196
ENSMUSG00000116380	AC139671.1	0	-2.91273	0.395196	0.000205013	2.91273	0.395196
ENSMUSG00000090464	Gm17140	0	-2.91273	0.395196	0.000205013	2.91273	0.395196
ENSMUSG00000058656	Samd12	0	-2.91273	0.395196	0.000205013	2.91273	0.395196
ENSMUSG00000094447	9430069I07Rik	0	-2.91273	0.395196	0.000205013	2.91273	0.395196
ENSMUSG00000022243	Slc45a2	0	-2.91273	0.395196	0.000205013	2.91273	0.395196
ENSMUSG00000048562	Sp8	0	-2.91273	0.395196	0.000205013	2.91273	0.395196
ENSMUSG00000076709	Ighv1-47	5.44409e-05	-2.91273	0.12109	0.000615038	2.91273	0.12109
ENSMUSG00000095079	Igha	0	-2.91273	0.395196	0.000205013	2.91273	0.395196
ENSMUSG00000113769	5033406O09Rik	0.000163323	-2.91273	0.00877948	0.00143509	2.91273	0.00877948
ENSMUSG00000113056	6030440G07Rik	0	-2.91273	0.395196	0.000205013	2.91273	0.395196
ENSMUSG00000041550	Serpina5	0	-2.91273	0.395196	0.000205013	2.91273	0.395196
ENSMUSG00000043319	Cox8c	0	-2.91273	0.395196	0.000205013	2.91273	0.395196
ENSMUSG00000100211	1700064M15Rik	0	-2.91273	0.395196	0.000205013	2.91273	0.395196
ENSMUSG00000113087	4930473H19Rik	0	-2.91273	0.395196	0.000205013	2.91273	0.395196
ENSMUSG00000113488	Gm47819	0	-2.91273	0.395196	0.000205013	2.91273	0.395196
ENSMUSG00000021239	Vsx2	0	-2.91273	0.395196	0.000205013	2.91273	0.395196
ENSMUSG00000052392	Acot4	0	-2.91273	0.395196	0.000205013	2.91273	0.395196
ENSMUSG00000114050	Gm47666	0	-2.91273	0.395196	0.000205013	2.91273	0.395196
ENSMUSG00000021062	Rab15	0	-2.91273	0.395196	0.000205013	2.91273	0.395196
ENSMUSG00000113779	Gm33785	0	-2.91273	0.395196	0.000205013	2.91273	0.395196
ENSMUSG00000113302	Gm32219	0	-2.91273	0.395196	0.000205013	2.91273	0.395196
ENSMUSG00000113716	Gm47518	0	-2.91273	0.395196	0.000205013	2.91273	0.395196
ENSMUSG00000086372	Gm16246	0	-2.91273	0.395196	0.000205013	2.91273	0.395196
ENSMUSG00000113096	Gm40884	0	-2.91273	0.395196	0.000205013	2.91273	0.395196
ENSMUSG00000112705	Gm47552	0	-2.91273	0.395196	0.000205013	2.91273	0.395196
ENSMUSG00000050103	Agmo	5.44409e-05	-2.91273	0.101529	0.000615038	2.91273	0.101529
ENSMUSG00000113580	Gm48237	0	-2.91273	0.395196	0.000205013	2.91273	0.395196
ENSMUSG00000112937	Gm17746	0	-2.91273	0.395196	0.000205013	2.91273	0.395196
ENSMUSG00000113300	Gm49371	0	-2.91273	0.395196	0.000205013	2.91273	0.395196
ENSMUSG00000113892	Gm48605	0	-2.91273	0.395196	0.000205013	2.91273	0.395196
ENSMUSG00000114945	Gm48265	0	-2.91273	0.395196	0.000205013	2.91273	0.395196
ENSMUSG00000021732	Fgf10	0	-2.91273	0.395196	0.000205013	2.91273	0.395196
ENSMUSG00000114935	Gm47040	0	-2.91273	0.395196	0.000205013	2.91273	0.395196
ENSMUSG00000074651	Mcidas	0	-2.91273	0.395196	0.000205013	2.91273	0.395196
ENSMUSG00000021719	Rgs7bp	0	-2.91273	0.395196	0.000205013	2.91273	0.395196
ENSMUSG00000114206	Gm30551	0	-2.91273	0.395196	0.000205013	2.91273	0.395196
ENSMUSG00000078302	Foxd1	0	-2.91273	0.395196	0.000205013	2.91273	0.395196
ENSMUSG00000110235	Gm5086	0	-2.91273	0.395196	0.000205013	2.91273	0.395196
ENSMUSG00000045034	Ankrd34b	0	-2.91273	0.395196	0.000205013	2.91273	0.395196
ENSMUSG00000021613	Hapln1	0	-2.91273	0.395196	0.000205013	2.91273	0.395196
ENSMUSG00000050334	C130071C03Rik	0	-2.91273	0.395196	0.000205013	2.91273	0.395196
ENSMUSG00000114125	1700037F03Rik	0	-2.91273	0.395196	0.000205013	2.91273	0.395196
ENSMUSG00000074847	Gm10775	0	-2.91273	0.395196	0.000205013	2.91273	0.395196
ENSMUSG00000032999	Nlrp4f	0	-2.91273	0.395196	0.000205013	2.91273	0.395196
ENSMUSG00000097502	4930528D03Rik	0	-2.91273	0.395196	0.000205013	2.91273	0.395196
ENSMUSG00000069223	4930451E10Rik	0	-2.91273	0.395196	0.000205013	2.91273	0.395196
ENSMUSG00000034891	Sncb	0.000272205	-2.91273	0.00161555	0.00225514	2.91273	0.00161555
ENSMUSG00000113882	Gm48550	0	-2.91273	0.395196	0.000205013	2.91273	0.395196
ENSMUSG00000107008	Gm2762	5.44409e-05	-2.91273	0.101529	0.000615038	2.91273	0.101529
ENSMUSG00000112952	Gm48336	0	-2.91273	0.395196	0.000205013	2.91273	0.395196
ENSMUSG00000113037	Gm36550	0	-2.91273	0.395196	0.000205013	2.91273	0.395196
ENSMUSG00000114647	Gm30127	0	-2.91273	0.395196	0.000205013	2.91273	0.395196
ENSMUSG00000038408	1700018A04Rik	0	-2.91273	0.395196	0.000205013	2.91273	0.395196
ENSMUSG00000086893	Gm11365	0	-2.91273	0.395196	0.000205013	2.91273	0.395196
ENSMUSG00000069266	Hist1h4b	0	-2.91273	0.395196	0.000205013	2.91273	0.395196
ENSMUSG00000053101	Gpr141	0.000163323	-2.91273	0.0320447	0.00143509	2.91273	0.0320447
ENSMUSG00000097009	Gm26861	0	-2.91273	0.395196	0.000205013	2.91273	0.395196
ENSMUSG00000045410	Akr1e1	0.000871055	-2.91273	3.9387e-08	0.00676542	2.91273	3.9387e-08
ENSMUSG00000113271	Gm40653	0	-2.91273	0.395196	0.000205013	2.91273	0.395196
ENSMUSG00000025165	Sectm1a	0	-2.91273	0.395196	0.000205013	2.91273	0.395196
ENSMUSG00000097020	Gm26613	0.000108882	-2.91273	0.0291767	0.00102506	2.91273	0.0291767
ENSMUSG00000069607	Cd300ld3	0	-2.91273	0.395196	0.000205013	2.91273	0.395196
ENSMUSG00000034641	Cd300ld	5.44409e-05	-2.91273	0.167114	0.000615038	2.91273	0.167114
ENSMUSG00000087393	1700023C21Rik	0	-2.91273	0.395196	0.000205013	2.91273	0.395196
ENSMUSG00000087139	Gm11683	0	-2.91273	0.395196	0.000205013	2.91273	0.395196
ENSMUSG00000020722	Cacng1	0	-2.91273	0.395196	0.000205013	2.91273	0.395196
ENSMUSG00000018486	Wnt9b	5.44409e-05	-2.91273	0.118772	0.000615038	2.91273	0.118772
ENSMUSG00000046215	Rprml	0	-2.91273	0.395196	0.000205013	2.91273	0.395196
ENSMUSG00000051378	Kif18b	0	-2.91273	0.395196	0.000205013	2.91273	0.395196
ENSMUSG00000020932	Gfap	0	-2.91273	0.395196	0.000205013	2.91273	0.395196
ENSMUSG00000052373	Mpp3	0	-2.91273	0.395196	0.000205013	2.91273	0.395196
ENSMUSG00000001555	Fkbp10	0	-2.91273	0.395196	0.000205013	2.91273	0.395196
ENSMUSG00000062312	Erbb2	0	-2.91273	0.395196	0.000205013	2.91273	0.395196
ENSMUSG00000049604	Hoxb13	0	-2.91273	0.395196	0.000205013	2.91273	0.395196
ENSMUSG00000050860	Phospho1	0	-2.91273	0.395196	0.000205013	2.91273	0.395196
ENSMUSG00000039084	Chad	0	-2.91273	0.395196	0.000205013	2.91273	0.395196
ENSMUSG00000072553	Gm525	0	-2.91273	0.395196	0.000205013	2.91273	0.395196
ENSMUSG00000045667	Smtnl2	0	-2.91273	0.395196	0.000205013	2.91273	0.395196
ENSMUSG00000000320	Alox12	0	-2.91273	0.395196	0.000205013	2.91273	0.395196
ENSMUSG00000000317	Bcl6b	0	-2.91273	0.395196	0.000205013	2.91273	0.395196
ENSMUSG00000097386	9130213A22Rik	0	-2.91273	0.395196	0.000205013	2.91273	0.395196
ENSMUSG00000048070	Pirt	0	-2.91273	0.395196	0.000205013	2.91273	0.395196
ENSMUSG00000056752	Dnah9	0	-2.91273	0.395196	0.000205013	2.91273	0.395196
ENSMUSG00000033389	Arhgap44	0	-2.91273	0.395196	0.000205013	2.91273	0.395196
ENSMUSG00000087654	Gm12256	0	-2.91273	0.395196	0.000205013	2.91273	0.395196
ENSMUSG00000086028	Gm12243	0	-2.91273	0.395196	0.000205013	2.91273	0.395196
ENSMUSG00000020377	Ltc4s	0.000217764	-2.91273	0.00276353	0.00184512	2.91273	0.00276353
ENSMUSG00000087607	Gm16034	0	-2.91273	0.395196	0.000205013	2.91273	0.395196
ENSMUSG00000086375	Gm12127	0	-2.91273	0.395196	0.000205013	2.91273	0.395196
ENSMUSG00000085803	Gm12056	0	-2.91273	0.395196	0.000205013	2.91273	0.395196
ENSMUSG00000020434	4921536K21Rik	5.44409e-05	-2.91273	0.101529	0.000615038	2.91273	0.101529
ENSMUSG00000057895	Zfp105	0	-2.91273	0.395196	0.000205013	2.91273	0.395196
ENSMUSG00000097572	Gm26797	0	-2.91273	0.395196	0.000205013	2.91273	0.395196
ENSMUSG00000038775	Vill	0	-2.91273	0.395196	0.000205013	2.91273	0.395196
ENSMUSG00000086119	Gm2415	5.44409e-05	-2.91273	0.101529	0.000615038	2.91273	0.101529
ENSMUSG00000038357	Camp	0	-2.91273	0.395196	0.000205013	2.91273	0.395196
ENSMUSG00000091735	Gpr62	0.000108882	-2.91273	0.0291767	0.00102506	2.91273	0.0291767
ENSMUSG00000100931	Gm28085	5.44409e-05	-2.91273	0.101529	0.000615038	2.91273	0.101529
ENSMUSG00000074139	1700057G04Rik	0	-2.91273	0.395196	0.000205013	2.91273	0.395196
ENSMUSG00000095654	Plscr5	0	-2.91273	0.395196	0.000205013	2.91273	0.395196
ENSMUSG00000032346	Ooep	0	-2.91273	0.395196	0.000205013	2.91273	0.395196
ENSMUSG00000032355	Mlip	0	-2.91273	0.395196	0.000205013	2.91273	0.395196
ENSMUSG00000097720	Gm26849	0	-2.91273	0.395196	0.000205013	2.91273	0.395196
ENSMUSG00000074232	Gm10647	0	-2.91273	0.395196	0.000205013	2.91273	0.395196
ENSMUSG00000041064	Pif1	0	-2.91273	0.395196	0.000205013	2.91273	0.395196
ENSMUSG00000041696	Rasl12	0	-2.91273	0.395196	0.000205013	2.91273	0.395196
ENSMUSG00000097734	B930082K07Rik	0	-2.91273	0.395196	0.000205013	2.91273	0.395196
ENSMUSG00000035914	Cd276	0	-2.91273	0.395196	0.000205013	2.91273	0.395196
ENSMUSG00000032323	Cyp11a1	0	-2.91273	0.395196	0.000205013	2.91273	0.395196
ENSMUSG00000049556	Lingo1	0	-2.91273	0.395196	0.000205013	2.91273	0.395196
ENSMUSG00000060594	Layn	0	-2.91273	0.395196	0.000205013	2.91273	0.395196
ENSMUSG00000039542	Ncam1	0	-2.91273	0.395196	0.000205013	2.91273	0.395196
ENSMUSG00000046480	Scn4b	0	-2.91273	0.395196	0.000205013	2.91273	0.395196
ENSMUSG00000100837	1700063D05Rik	0.000435527	-2.91273	0.00087162	0.00348522	2.91273	0.00087162
ENSMUSG00000094970	Olfr943	0	-2.91273	0.395196	0.000205013	2.91273	0.395196
ENSMUSG00000004098	Col5a3	0	-2.91273	0.395196	0.000205013	2.91273	0.395196
ENSMUSG00000111871	Gm47557	0	-2.91273	0.395196	0.000205013	2.91273	0.395196
ENSMUSG00000070323	Mmp27	0	-2.91273	0.395196	0.000205013	2.91273	0.395196
ENSMUSG00000047562	Mmp10	0	-2.91273	0.395196	0.000205013	2.91273	0.395196
ENSMUSG00000096736	Gm17535	0	-2.91273	0.395196	0.000205013	2.91273	0.395196
ENSMUSG00000115390	Gm49035	0	-2.91273	0.395196	0.000205013	2.91273	0.395196
ENSMUSG00000022129	Dct	5.44409e-05	-2.91273	0.113786	0.000615038	2.91273	0.113786
ENSMUSG00000115313	Gm48941	0	-2.91273	0.395196	0.000205013	2.91273	0.395196
ENSMUSG00000035566	Pcdh17	5.44409e-05	-2.91273	0.101529	0.000615038	2.91273	0.101529
ENSMUSG00000097511	Gm16677	0	-2.91273	0.395196	0.000205013	2.91273	0.395196
ENSMUSG00000114284	9630015K15Rik	0	-2.91273	0.395196	0.000205013	2.91273	0.395196
ENSMUSG00000075571	Defb30	0	-2.91273	0.395196	0.000205013	2.91273	0.395196
ENSMUSG00000097542	Gm26751	0	-2.91273	0.395196	0.000205013	2.91273	0.395196
ENSMUSG00000022219	Cideb	0	-2.91273	0.395196	0.000205013	2.91273	0.395196
ENSMUSG00000112858	Rnf212b	5.44409e-05	-2.91273	0.10812	0.000615038	2.91273	0.10812
ENSMUSG00000076926	Traj2	0	-2.91273	0.395196	0.000205013	2.91273	0.395196
ENSMUSG00000076914	Traj15	0	-2.91273	0.395196	0.000205013	2.91273	0.395196
ENSMUSG00000076892	Traj38	0	-2.91273	0.395196	0.000205013	2.91273	0.395196
ENSMUSG00000035896	Rnase1	0	-2.91273	0.395196	0.000205013	2.91273	0.395196
ENSMUSG00000035932	Olfr750	0	-2.91273	0.395196	0.000205013	2.91273	0.395196
ENSMUSG00000115669	Gm49151	0	-2.91273	0.395196	0.000205013	2.91273	0.395196
ENSMUSG00000071489	Ptgdr	0	-2.91273	0.395196	0.000205013	2.91273	0.395196
ENSMUSG00000072596	Ear2	0	-2.91273	0.395196	0.000205013	2.91273	0.395196
ENSMUSG00000021798	Ldb3	0	-2.91273	0.395196	0.000205013	2.91273	0.395196
ENSMUSG00000090459	Gm17210	0	-2.91273	0.395196	0.000205013	2.91273	0.395196
ENSMUSG00000114818	Gm35164	0	-2.91273	0.395196	0.000205013	2.91273	0.395196
ENSMUSG00000114770	4921522A10Rik	0	-2.91273	0.395196	0.000205013	2.91273	0.395196
ENSMUSG00000114883	Gm48860	0	-2.91273	0.395196	0.000205013	2.91273	0.395196
ENSMUSG00000072707	Olfr31	0	-2.91273	0.395196	0.000205013	2.91273	0.395196
ENSMUSG00000089833	Fhitos	0	-2.91273	0.395196	0.000205013	2.91273	0.395196
ENSMUSG00000093985	Gm10406	0	-2.91273	0.395196	0.000205013	2.91273	0.395196
ENSMUSG00000096685	Gm3642	0	-2.91273	0.395196	0.000205013	2.91273	0.395196
ENSMUSG00000079402	Gm3020	0	-2.91273	0.395196	0.000205013	2.91273	0.395196
ENSMUSG00000033998	Kcnk1	0	-2.91273	0.395196	0.000205013	2.91273	0.395196
ENSMUSG00000031980	Agt	0	-2.91273	0.395196	0.000205013	2.91273	0.395196
ENSMUSG00000089745	1810008B01Rik	5.44409e-05	-2.91273	0.116909	0.000615038	2.91273	0.116909
ENSMUSG00000043903	Zfp469	0	-2.91273	0.395196	0.000205013	2.91273	0.395196
ENSMUSG00000097500	Gm26537	0	-2.91273	0.395196	0.000205013	2.91273	0.395196
ENSMUSG00000097960	A330074K22Rik	0	-2.91273	0.395196	0.000205013	2.91273	0.395196
ENSMUSG00000090217	Gm16116	0	-2.91273	0.395196	0.000205013	2.91273	0.395196
ENSMUSG00000069925	4932416K20Rik	0	-2.91273	0.395196	0.000205013	2.91273	0.395196
ENSMUSG00000055730	Ces2a	0	-2.91273	0.395196	0.000205013	2.91273	0.395196
ENSMUSG00000052616	Terb1	0.000217764	-2.91273	0.00304285	0.00184512	2.91273	0.00304285
ENSMUSG00000035785	Cmtm2b	0	-2.91273	0.395196	0.000205013	2.91273	0.395196
ENSMUSG00000110427	4933406B17Rik	0	-2.91273	0.395196	0.000205013	2.91273	0.395196
ENSMUSG00000031778	Cx3cl1	0	-2.91273	0.395196	0.000205013	2.91273	0.395196
ENSMUSG00000031734	Irx3	0	-2.91273	0.395196	0.000205013	2.91273	0.395196
ENSMUSG00000110304	Gm36380	0	-2.91273	0.395196	0.000205013	2.91273	0.395196
ENSMUSG00000110433	Gm45820	0	-2.91273	0.395196	0.000205013	2.91273	0.395196
ENSMUSG00000110593	Gm45822	0	-2.91273	0.395196	0.000205013	2.91273	0.395196
ENSMUSG00000095026	Gm3336	0	-2.91273	0.395196	0.000205013	2.91273	0.395196
ENSMUSG00000071089	Trim75	0	-2.91273	0.395196	0.000205013	2.91273	0.395196
ENSMUSG00000109999	Gm35368	0	-2.91273	0.395196	0.000205013	2.91273	0.395196
ENSMUSG00000031520	Vegfc	5.44409e-05	-2.91273	0.101529	0.000615038	2.91273	0.101529
ENSMUSG00000039396	Neil3	0.000217764	-2.91273	0.00276353	0.00184512	2.91273	0.00276353
ENSMUSG00000031603	Fgf20	0	-2.91273	0.395196	0.000205013	2.91273	0.395196
ENSMUSG00000055976	Cldn23	0	-2.91273	0.395196	0.000205013	2.91273	0.395196
ENSMUSG00000049476	1700104B16Rik	5.44409e-05	-2.91273	0.122063	0.000615038	2.91273	0.122063
ENSMUSG00000109915	7420700N18Rik	0	-2.91273	0.395196	0.000205013	2.91273	0.395196
ENSMUSG00000031492	Chrnb3	0	-2.91273	0.395196	0.000205013	2.91273	0.395196
ENSMUSG00000085437	1700047A11Rik	0	-2.91273	0.395196	0.000205013	2.91273	0.395196
ENSMUSG00000110183	Gm45411	0.000163323	-2.91273	0.00877948	0.00143509	2.91273	0.00877948
ENSMUSG00000109772	Gm39132	0	-2.91273	0.395196	0.000205013	2.91273	0.395196
ENSMUSG00000031502	Col4a1	0	-2.91273	0.395196	0.000205013	2.91273	0.395196
ENSMUSG00000109371	Gm44626	0	-2.91273	0.395196	0.000205013	2.91273	0.395196
ENSMUSG00000108888	Gm45231	5.44409e-05	-2.91273	0.222728	0.000615038	2.91273	0.222728
ENSMUSG00000042801	Olfr769	0	-2.91273	0.395196	0.000205013	2.91273	0.395196
ENSMUSG00000069456	Rdh16	0	-2.91273	0.395196	0.000205013	2.91273	0.395196
ENSMUSG00000112774	Gm36041	0	-2.91273	0.395196	0.000205013	2.91273	0.395196
ENSMUSG00000112684	Gm47958	0	-2.91273	0.395196	0.000205013	2.91273	0.395196
ENSMUSG00000112466	Gm29674	0	-2.91273	0.395196	0.000205013	2.91273	0.395196
ENSMUSG00000112384	Gm34921	0.000217764	-2.91273	0.00315497	0.00184512	2.91273	0.00315497
ENSMUSG00000112400	Gm47725	0	-2.91273	0.395196	0.000205013	2.91273	0.395196
ENSMUSG00000112481	Gm29684	0	-2.91273	0.395196	0.000205013	2.91273	0.395196
ENSMUSG00000086269	Tmcc3os	0	-2.91273	0.395196	0.000205013	2.91273	0.395196
ENSMUSG00000090230	Gm16315	5.44409e-05	-2.91273	0.12421	0.000615038	2.91273	0.12421
ENSMUSG00000004939	Nmrk2	0.000108882	-2.91273	0.043425	0.00102506	2.91273	0.043425
ENSMUSG00000071185	Olfr1357	0	-2.91273	0.395196	0.000205013	2.91273	0.395196
ENSMUSG00000112366	C730027H18Rik	0	-2.91273	0.395196	0.000205013	2.91273	0.395196
ENSMUSG00000020085	Aifm2	0.000979937	-2.91273	9.0597e-09	0.00758547	2.91273	9.0597e-09
ENSMUSG00000112058	Gm47593	0	-2.91273	0.395196	0.000205013	2.91273	0.395196
ENSMUSG00000020099	Unc5b	0	-2.91273	0.395196	0.000205013	2.91273	0.395196
ENSMUSG00000019874	Fabp7	0	-2.91273	0.395196	0.000205013	2.91273	0.395196
ENSMUSG00000112833	Gm36595	0	-2.91273	0.395196	0.000205013	2.91273	0.395196
ENSMUSG00000111171	Gm47815	0	-2.91273	0.395196	0.000205013	2.91273	0.395196
ENSMUSG00000045555	Mettl24	0	-2.91273	0.395196	0.000205013	2.91273	0.395196
ENSMUSG00000019846	Lama4	0	-2.91273	0.395196	0.000205013	2.91273	0.395196
ENSMUSG00000019779	Frk	0	-2.91273	0.395196	0.000205013	2.91273	0.395196
ENSMUSG00000020000	Moxd1	0	-2.91273	0.395196	0.000205013	2.91273	0.395196
ENSMUSG00000045680	Tcf21	0	-2.91273	0.395196	0.000205013	2.91273	0.395196
ENSMUSG00000112654	4930455C13Rik	0	-2.91273	0.395196	0.000205013	2.91273	0.395196
ENSMUSG00000110967	Gm40608	0	-2.91273	0.395196	0.000205013	2.91273	0.395196
ENSMUSG00000111102	Gm48189	0	-2.91273	0.395196	0.000205013	2.91273	0.395196
ENSMUSG00000110917	Gm33056	5.44409e-05	-2.91273	0.101529	0.000615038	2.91273	0.101529
ENSMUSG00000019828	Grm1	0	-2.91273	0.395196	0.000205013	2.91273	0.395196
ENSMUSG00000000215	Ins2	0	-2.91273	0.395196	0.000205013	2.91273	0.395196
ENSMUSG00000110136	Gm45785	0	-2.91273	0.395196	0.000205013	2.91273	0.395196
ENSMUSG00000025467	Prap1	0	-2.91273	0.395196	0.000205013	2.91273	0.395196
ENSMUSG00000066129	Kndc1	0.000217764	-2.91273	0.00276353	0.00184512	2.91273	0.00276353
ENSMUSG00000110027	C030029H02Rik	0	-2.91273	0.395196	0.000205013	2.91273	0.395196
ENSMUSG00000109598	Gm36356	0	-2.91273	0.395196	0.000205013	2.91273	0.395196
ENSMUSG00000073805	Fam196a	0	-2.91273	0.395196	0.000205013	2.91273	0.395196
ENSMUSG00000058325	Dock1	0.000163323	-2.91273	0.00877948	0.00143509	2.91273	0.00877948
ENSMUSG00000042340	Ctf1	0	-2.91273	0.395196	0.000205013	2.91273	0.395196
ENSMUSG00000044701	Il27	0	-2.91273	0.395196	0.000205013	2.91273	0.395196
ENSMUSG00000046182	Gsg1l	0	-2.91273	0.395196	0.000205013	2.91273	0.395196
ENSMUSG00000108511	Gm44987	0	-2.91273	0.395196	0.000205013	2.91273	0.395196
ENSMUSG00000000216	Scnn1g	0	-2.91273	0.395196	0.000205013	2.91273	0.395196
ENSMUSG00000052273	Dnah3	5.44409e-05	-2.91273	0.101529	0.000615038	2.91273	0.101529
ENSMUSG00000108456	4732496C06Rik	0.000435527	-2.91273	5.17248e-05	0.00348522	2.91273	5.17248e-05
ENSMUSG00000030666	Calcb	0	-2.91273	0.395196	0.000205013	2.91273	0.395196
ENSMUSG00000030790	Adm	0	-2.91273	0.395196	0.000205013	2.91273	0.395196
ENSMUSG00000051200	Olfr513	0	-2.91273	0.395196	0.000205013	2.91273	0.395196
ENSMUSG00000056946	Olfr512	0	-2.91273	0.395196	0.000205013	2.91273	0.395196
ENSMUSG00000061000	Olfr507	0	-2.91273	0.395196	0.000205013	2.91273	0.395196
ENSMUSG00000073893	Olfr472	0	-2.91273	0.395196	0.000205013	2.91273	0.395196
ENSMUSG00000062553	Olfr709-ps1	0	-2.91273	0.395196	0.000205013	2.91273	0.395196
ENSMUSG00000078611	Gm5901	5.44409e-05	-2.91273	0.101529	0.000615038	2.91273	0.101529
ENSMUSG00000073913	Olfr678	0	-2.91273	0.395196	0.000205013	2.91273	0.395196
ENSMUSG00000096773	Olfr675	0	-2.91273	0.395196	0.000205013	2.91273	0.395196
ENSMUSG00000073937	Olfr633	0	-2.91273	0.395196	0.000205013	2.91273	0.395196
ENSMUSG00000045132	Olfr620	0	-2.91273	0.395196	0.000205013	2.91273	0.395196
ENSMUSG00000081945	Olfr607	0	-2.91273	0.395196	0.000205013	2.91273	0.395196
ENSMUSG00000045792	Olfr578	0	-2.91273	0.395196	0.000205013	2.91273	0.395196
ENSMUSG00000066269	Olfr575	0	-2.91273	0.395196	0.000205013	2.91273	0.395196
ENSMUSG00000032860	P2ry2	0	-2.91273	0.395196	0.000205013	2.91273	0.395196
ENSMUSG00000030701	Plekhb1	0	-2.91273	0.395196	0.000205013	2.91273	0.395196
ENSMUSG00000109149	Gm19656	5.44409e-05	-2.91273	0.101529	0.000615038	2.91273	0.101529
ENSMUSG00000109506	Gm44724	0	-2.91273	0.395196	0.000205013	2.91273	0.395196
ENSMUSG00000109485	Gm45016	0	-2.91273	0.395196	0.000205013	2.91273	0.395196
ENSMUSG00000109119	Gm44752	0	-2.91273	0.395196	0.000205013	2.91273	0.395196
ENSMUSG00000070527	Mkrn3	0	-2.91273	0.395196	0.000205013	2.91273	0.395196
ENSMUSG00000038201	Kcna7	0	-2.91273	0.395196	0.000205013	2.91273	0.395196
ENSMUSG00000030731	Syt3	0.000489968	-2.91273	2.88206e-05	0.00389524	2.91273	2.88206e-05
ENSMUSG00000108509	Gm44780	0	-2.91273	0.395196	0.000205013	2.91273	0.395196
ENSMUSG00000030693	Klk10	0	-2.91273	0.395196	0.000205013	2.91273	0.395196
ENSMUSG00000055102	Zfp819	0	-2.91273	0.395196	0.000205013	2.91273	0.395196
ENSMUSG00000100650	Gm28807	0	-2.91273	0.395196	0.000205013	2.91273	0.395196
ENSMUSG00000030494	Rhpn2	0	-2.91273	0.395196	0.000205013	2.91273	0.395196
ENSMUSG00000101029	Gm29439	0	-2.91273	0.395196	0.000205013	2.91273	0.395196
ENSMUSG00000019429	Ffar3	0	-2.91273	0.395196	0.000205013	2.91273	0.395196
ENSMUSG00000006311	Etv2	0	-2.91273	0.395196	0.000205013	2.91273	0.395196
ENSMUSG00000054169	Ceacam10	0	-2.91273	0.395196	0.000205013	2.91273	0.395196
ENSMUSG00000011632	Pinlyp	0	-2.91273	0.395196	0.000205013	2.91273	0.395196
ENSMUSG00000092473	Vmn1r180	0	-2.91273	0.395196	0.000205013	2.91273	0.395196
ENSMUSG00000030406	Gipr	0	-2.91273	0.395196	0.000205013	2.91273	0.395196
ENSMUSG00000085601	Gm4969	0	-2.91273	0.395196	0.000205013	2.91273	0.395196
ENSMUSG00000001988	Npas1	0	-2.91273	0.395196	0.000205013	2.91273	0.395196
ENSMUSG00000110139	Gm45783	0	-2.91273	0.395196	0.000205013	2.91273	0.395196
ENSMUSG00000110105	Gm45844	0.000217764	-2.91273	0.00276353	0.00184512	2.91273	0.00276353
ENSMUSG00000070837	Aurkc	0	-2.91273	0.395196	0.000205013	2.91273	0.395196
ENSMUSG00000002265	Peg3	0	-2.91273	0.395196	0.000205013	2.91273	0.395196
ENSMUSG00000054938	Olfr1346	0	-2.91273	0.395196	0.000205013	2.91273	0.395196
ENSMUSG00000109080	Gm38944	0	-2.91273	0.395196	0.000205013	2.91273	0.395196
ENSMUSG00000066820	Vmn2r28	0	-2.91273	0.395196	0.000205013	2.91273	0.395196
ENSMUSG00000006154	Eps8l1	0	-2.91273	0.395196	0.000205013	2.91273	0.395196
ENSMUSG00000053395	Cacng8	0	-2.91273	0.395196	0.000205013	2.91273	0.395196
ENSMUSG00000054753	AU018091	0	-2.91273	0.395196	0.000205013	2.91273	0.395196
ENSMUSG00000054966	Lmntd1	5.44409e-05	-2.91273	0.129542	0.000615038	2.91273	0.129542
ENSMUSG00000107730	Gm44238	0	-2.91273	0.395196	0.000205013	2.91273	0.395196
ENSMUSG00000067591	Klra3	0	-2.91273	0.395196	0.000205013	2.91273	0.395196
ENSMUSG00000089727	Klra8	0	-2.91273	0.395196	0.000205013	2.91273	0.395196
ENSMUSG00000052736	Klrc2	0	-2.91273	0.395196	0.000205013	2.91273	0.395196
ENSMUSG00000030160	Tmem52b	0	-2.91273	0.395196	0.000205013	2.91273	0.395196
ENSMUSG00000030142	Clec4e	5.44409e-05	-2.91273	0.101529	0.000615038	2.91273	0.101529
ENSMUSG00000030144	Clec4d	0	-2.91273	0.395196	0.000205013	2.91273	0.395196
ENSMUSG00000107434	Gm4640	0	-2.91273	0.395196	0.000205013	2.91273	0.395196
ENSMUSG00000059900	Tmem40	0	-2.91273	0.395196	0.000205013	2.91273	0.395196
ENSMUSG00000030317	Timp4	0	-2.91273	0.395196	0.000205013	2.91273	0.395196
ENSMUSG00000030302	Atp2b2	0.000108882	-2.91273	0.129741	0.00102506	2.91273	0.129741
ENSMUSG00000087341	0610040F04Rik	0	-2.91273	0.395196	0.000205013	2.91273	0.395196
ENSMUSG00000030077	Chl1	0	-2.91273	0.395196	0.000205013	2.91273	0.395196
ENSMUSG00000107427	Gm43948	0	-2.91273	0.395196	0.000205013	2.91273	0.395196
ENSMUSG00000095932	Vmn1r49	0	-2.91273	0.395196	0.000205013	2.91273	0.395196
ENSMUSG00000033152	Podxl2	0.000272205	-2.91273	0.000920058	0.00225514	2.91273	0.000920058
ENSMUSG00000084950	Gm5577	0	-2.91273	0.395196	0.000205013	2.91273	0.395196
ENSMUSG00000030054	Gp9	0	-2.91273	0.395196	0.000205013	2.91273	0.395196
ENSMUSG00000090891	D6Ertd527e	5.44409e-05	-2.91273	0.130246	0.000615038	2.91273	0.130246
ENSMUSG00000071341	Egr4	5.44409e-05	-2.91273	0.101857	0.000615038	2.91273	0.101857
ENSMUSG00000107651	Gm44166	0	-2.91273	0.395196	0.000205013	2.91273	0.395196
ENSMUSG00000095335	Igkv3-5	0	-2.91273	0.395196	0.000205013	2.91273	0.395196
ENSMUSG00000076598	Igkv3-7	0	-2.91273	0.395196	0.000205013	2.91273	0.395196
ENSMUSG00000104760	Igkv3-8	0	-2.91273	0.395196	0.000205013	2.91273	0.395196
ENSMUSG00000076596	Igkv3-10	0	-2.91273	0.395196	0.000205013	2.91273	0.395196
ENSMUSG00000076535	Igkv1-88	0	-2.91273	0.395196	0.000205013	2.91273	0.395196
ENSMUSG00000107479	2610300M13Rik	0	-2.91273	0.395196	0.000205013	2.91273	0.395196
ENSMUSG00000048697	Vmn1r26	0	-2.91273	0.395196	0.000205013	2.91273	0.395196
ENSMUSG00000115253	Vmn1r20	0	-2.91273	0.395196	0.000205013	2.91273	0.395196
ENSMUSG00000115199	Vmn1r15	0	-2.91273	0.395196	0.000205013	2.91273	0.395196
ENSMUSG00000004655	Aqp1	0	-2.91273	0.395196	0.000205013	2.91273	0.395196
ENSMUSG00000014704	Hoxa2	0	-2.91273	0.395196	0.000205013	2.91273	0.395196
ENSMUSG00000038456	Dennd2a	5.44409e-05	-2.91273	0.101529	0.000615038	2.91273	0.101529
ENSMUSG00000087272	Gm15409	0	-2.91273	0.395196	0.000205013	2.91273	0.395196
ENSMUSG00000029586	Spdye4b	0	-2.91273	0.395196	0.000205013	2.91273	0.395196
ENSMUSG00000053647	Gper1	0	-2.91273	0.395196	0.000205013	2.91273	0.395196
ENSMUSG00000029716	Tfr2	0	-2.91273	0.395196	0.000205013	2.91273	0.395196
ENSMUSG00000106237	Gm8066	5.44409e-05	-2.91273	0.101529	0.000615038	2.91273	0.101529
ENSMUSG00000106395	Gm42439	0	-2.91273	0.395196	0.000205013	2.91273	0.395196
ENSMUSG00000106275	Gm42495	5.44409e-05	-2.91273	0.101529	0.000615038	2.91273	0.101529
ENSMUSG00000105430	Gm43301	0	-2.91273	0.395196	0.000205013	2.91273	0.395196
ENSMUSG00000042216	Sgsm1	0	-2.91273	0.395196	0.000205013	2.91273	0.395196
ENSMUSG00000063447	Ube2d2b	0	-2.91273	0.395196	0.000205013	2.91273	0.395196
ENSMUSG00000104580	Gm42620	0	-2.91273	0.395196	0.000205013	2.91273	0.395196
ENSMUSG00000106492	Gm29707	0	-2.91273	0.395196	0.000205013	2.91273	0.395196
ENSMUSG00000103927	Gm9932	0	-2.91273	0.395196	0.000205013	2.91273	0.395196
ENSMUSG00000047963	Stbd1	5.44409e-05	-2.91273	0.101529	0.000615038	2.91273	0.101529
ENSMUSG00000035540	Gc	0	-2.91273	0.395196	0.000205013	2.91273	0.395196
ENSMUSG00000054537	Tmprss11e	0	-2.91273	0.395196	0.000205013	2.91273	0.395196
ENSMUSG00000105105	Gm31363	0	-2.91273	0.395196	0.000205013	2.91273	0.395196
ENSMUSG00000087281	Gm16015	0	-2.91273	0.395196	0.000205013	2.91273	0.395196
ENSMUSG00000107244	Gm43699	0	-2.91273	0.395196	0.000205013	2.91273	0.395196
ENSMUSG00000029102	Hgfac	0	-2.91273	0.395196	0.000205013	2.91273	0.395196
ENSMUSG00000048142	Nat8l	0	-2.91273	0.395196	0.000205013	2.91273	0.395196
ENSMUSG00000054252	Fgfr3	0	-2.91273	0.395196	0.000205013	2.91273	0.395196
ENSMUSG00000092275	Gm20465	0	-2.91273	0.395196	0.000205013	2.91273	0.395196
ENSMUSG00000038552	Fndc4	5.44409e-05	-2.91273	0.101529	0.000615038	2.91273	0.101529
ENSMUSG00000104667	Gm4961	0	-2.91273	0.395196	0.000205013	2.91273	0.395196
ENSMUSG00000106144	Gm43972	0	-2.91273	0.395196	0.000205013	2.91273	0.395196
ENSMUSG00000054116	E130116L18Rik	0	-2.91273	0.395196	0.000205013	2.91273	0.395196
ENSMUSG00000038204	Asb10	0	-2.91273	0.395196	0.000205013	2.91273	0.395196
ENSMUSG00000104866	Gm42948	0	-2.91273	0.395196	0.000205013	2.91273	0.395196
ENSMUSG00000079666	1700015F17Rik	0	-2.91273	0.395196	0.000205013	2.91273	0.395196
ENSMUSG00000086767	Gm13070	0	-2.91273	0.395196	0.000205013	2.91273	0.395196
ENSMUSG00000041556	Fbxo2	0	-2.91273	0.395196	0.000205013	2.91273	0.395196
ENSMUSG00000029001	Fbxo44	0.000381087	-2.91273	0.00203716	0.00307519	2.91273	0.00203716
ENSMUSG00000086130	Gm16211	0	-2.91273	0.395196	0.000205013	2.91273	0.395196
ENSMUSG00000100396	Gm29367	0	-2.91273	0.395196	0.000205013	2.91273	0.395196
ENSMUSG00000086818	Ctrcos	0	-2.91273	0.395196	0.000205013	2.91273	0.395196
ENSMUSG00000058579	Cela2a	0	-2.91273	0.395196	0.000205013	2.91273	0.395196
ENSMUSG00000070637	Srarp	0	-2.91273	0.395196	0.000205013	2.91273	0.395196
ENSMUSG00000085395	Gm13056	0	-2.91273	0.395196	0.000205013	2.91273	0.395196
ENSMUSG00000087084	Gm13016	0	-2.91273	0.395196	0.000205013	2.91273	0.395196
ENSMUSG00000028753	Vwa5b1	0	-2.91273	0.395196	0.000205013	2.91273	0.395196
ENSMUSG00000048003	Catsper4	5.44409e-05	-2.91273	0.138801	0.000615038	2.91273	0.138801
ENSMUSG00000096969	4930535I16Rik	0	-2.91273	0.395196	0.000205013	2.91273	0.395196
ENSMUSG00000073768	Olfr1330	0	-2.91273	0.395196	0.000205013	2.91273	0.395196
ENSMUSG00000078588	Ccdc24	0	-2.91273	0.395196	0.000205013	2.91273	0.395196
ENSMUSG00000033948	Zswim5	0.000108882	-2.91273	0.0291767	0.00102506	2.91273	0.0291767
ENSMUSG00000085041	BB031773	0	-2.91273	0.395196	0.000205013	2.91273	0.395196
ENSMUSG00000046683	0610025J13Rik	0	-2.91273	0.395196	0.000205013	2.91273	0.395196
ENSMUSG00000028571	Cyp2j13	0	-2.91273	0.395196	0.000205013	2.91273	0.395196
ENSMUSG00000084918	Gm12708	0	-2.91273	0.395196	0.000205013	2.91273	0.395196
ENSMUSG00000096987	Gm26525	0.000707732	-2.91273	5.96061e-07	0.00553535	2.91273	5.96061e-07
ENSMUSG00000086755	Gm11216	0	-2.91273	0.395196	0.000205013	2.91273	0.395196
ENSMUSG00000085177	Gm11209	0	-2.91273	0.395196	0.000205013	2.91273	0.395196
ENSMUSG00000039653	Baat	0	-2.91273	0.395196	0.000205013	2.91273	0.395196
ENSMUSG00000063446	Plppr1	0	-2.91273	0.395196	0.000205013	2.91273	0.395196
ENSMUSG00000044801	Olfr159	0	-2.91273	0.395196	0.000205013	2.91273	0.395196
ENSMUSG00000035969	Rusc2	0	-2.91273	0.395196	0.000205013	2.91273	0.395196
ENSMUSG00000036062	Phf24	0	-2.91273	0.395196	0.000205013	2.91273	0.395196
ENSMUSG00000073877	Gm13306	0.000217764	-2.91273	0.00466488	0.00184512	2.91273	0.00466488
ENSMUSG00000040372	Gpr63	0	-2.91273	0.395196	0.000205013	2.91273	0.395196
ENSMUSG00000055761	Nkain3	0	-2.91273	0.395196	0.000205013	2.91273	0.395196
ENSMUSG00000055963	Triqk	0	-2.91273	0.395196	0.000205013	2.91273	0.395196
ENSMUSG00000097459	Gm26895	0	-2.91273	0.395196	0.000205013	2.91273	0.395196
ENSMUSG00000085180	AI838599	0.000163323	-2.91273	0.0424376	0.00143509	2.91273	0.0424376
ENSMUSG00000036745	Ttll7	0	-2.91273	0.395196	0.000205013	2.91273	0.395196
ENSMUSG00000105057	Gm40190	0	-2.91273	0.395196	0.000205013	2.91273	0.395196
ENSMUSG00000074268	Amy2a5	0	-2.91273	0.395196	0.000205013	2.91273	0.395196
ENSMUSG00000086968	4933431E20Rik	5.44409e-05	-2.91273	0.101529	0.000615038	2.91273	0.101529
ENSMUSG00000027849	Syt6	0	-2.91273	0.395196	0.000205013	2.91273	0.395196
ENSMUSG00000027855	Sycp1	0	-2.91273	0.395196	0.000205013	2.91273	0.395196
ENSMUSG00000050064	Zfp697	0	-2.91273	0.395196	0.000205013	2.91273	0.395196
ENSMUSG00000056071	S100a9	5.44409e-05	-2.91273	0.169331	0.000615038	2.91273	0.169331
ENSMUSG00000109293	Dcst2	5.44409e-05	-2.91273	0.12129	0.000615038	2.91273	0.12129
ENSMUSG00000057777	Mab21l2	0.000163323	-2.91273	0.0122988	0.00143509	2.91273	0.0122988
ENSMUSG00000027955	Fam198b	0	-2.91273	0.395196	0.000205013	2.91273	0.395196
ENSMUSG00000103587	Gm38326	0	-2.91273	0.395196	0.000205013	2.91273	0.395196
ENSMUSG00000049100	Pcdh10	0	-2.91273	0.395196	0.000205013	2.91273	0.395196
ENSMUSG00000097639	Platr4	0	-2.91273	0.395196	0.000205013	2.91273	0.395196
ENSMUSG00000105535	Gm43077	0	-2.91273	0.395196	0.000205013	2.91273	0.395196
ENSMUSG00000104588	Gm43666	0	-2.91273	0.395196	0.000205013	2.91273	0.395196
ENSMUSG00000083695	Rnf138rt1	0	-2.91273	0.395196	0.000205013	2.91273	0.395196
ENSMUSG00000109128	Gm45022	0	-2.91273	0.395196	0.000205013	2.91273	0.395196
ENSMUSG00000045180	Shroom2	0	-2.91273	0.395196	0.000205013	2.91273	0.395196
ENSMUSG00000086907	Gm15298	5.44409e-05	-2.91273	0.101529	0.000615038	2.91273	0.101529
ENSMUSG00000031274	Col4a5	0	-2.91273	0.395196	0.000205013	2.91273	0.395196
ENSMUSG00000058252	Tcp11x2	0	-2.91273	0.395196	0.000205013	2.91273	0.395196
ENSMUSG00000025527	Satl1	0	-2.91273	0.395196	0.000205013	2.91273	0.395196
ENSMUSG00000093916	Gm379	0	-2.91273	0.395196	0.000205013	2.91273	0.395196
ENSMUSG00000033777	Tlr13	5.44409e-05	-2.91273	0.142849	0.000615038	2.91273	0.142849
ENSMUSG00000019359	Gdpd2	0	-2.91273	0.395196	0.000205013	2.91273	0.395196
ENSMUSG00000035246	Pcyt1b	0.000871055	-2.91273	8.04584e-07	0.00676542	2.91273	8.04584e-07
ENSMUSG00000031375	Bgn	0	-2.91273	0.395196	0.000205013	2.91273	0.395196
ENSMUSG00000031138	F9	0	-2.91273	0.395196	0.000205013	2.91273	0.395196
ENSMUSG00000079593	Gm14597	5.44409e-05	-2.91273	0.108299	0.000615038	2.91273	0.108299
ENSMUSG00000087390	Gm7598	0.000816614	-2.91273	8.51826e-08	0.0063554	2.91273	8.51826e-08
ENSMUSG00000025038	Efhc2	5.44409e-05	-2.91273	0.101529	0.000615038	2.91273	0.101529
ENSMUSG00000101819	H2al1b	0	-2.91273	0.395196	0.000205013	2.91273	0.395196
ENSMUSG00000040456	Hypm	0	-2.91273	0.395196	0.000205013	2.91273	0.395196
ENSMUSG00000060445	Sycp2	0	-2.91273	0.395196	0.000205013	2.91273	0.395196
ENSMUSG00000089951	Gm14435	0	-2.91273	0.395196	0.000205013	2.91273	0.395196
ENSMUSG00000087600	Pmepa1os	0	-2.91273	0.395196	0.000205013	2.91273	0.395196
ENSMUSG00000086970	Bcas1os1	0	-2.91273	0.395196	0.000205013	2.91273	0.395196
ENSMUSG00000053141	Ptprt	0	-2.91273	0.395196	0.000205013	2.91273	0.395196
ENSMUSG00000044349	Snhg11	5.44409e-05	-2.91273	0.166599	0.000615038	2.91273	0.166599
ENSMUSG00000037813	D630003M21Rik	0	-2.91273	0.395196	0.000205013	2.91273	0.395196
ENSMUSG00000027624	Epb41l1	0.000272205	-2.91273	0.000920058	0.00225514	2.91273	0.000920058
ENSMUSG00000079001	4930404H24Rik	0	-2.91273	0.395196	0.000205013	2.91273	0.395196
ENSMUSG00000027435	Cd93	0	-2.91273	0.395196	0.000205013	2.91273	0.395196
ENSMUSG00000054160	Nkx2-4	0	-2.91273	0.395196	0.000205013	2.91273	0.395196
ENSMUSG00000068154	Insm1	0	-2.91273	0.395196	0.000205013	2.91273	0.395196
ENSMUSG00000027420	Bfsp1	0	-2.91273	0.395196	0.000205013	2.91273	0.395196
ENSMUSG00000085709	Gm14211	0	-2.91273	0.395196	0.000205013	2.91273	0.395196
ENSMUSG00000027403	Tgm6	0	-2.91273	0.395196	0.000205013	2.91273	0.395196
ENSMUSG00000033498	Strc	0	-2.91273	0.395196	0.000205013	2.91273	0.395196
ENSMUSG00000027344	Fsip1	0	-2.91273	0.395196	0.000205013	2.91273	0.395196
ENSMUSG00000074955	Olfr1305	0	-2.91273	0.395196	0.000205013	2.91273	0.395196
ENSMUSG00000074965	Olfr1277	0	-2.91273	0.395196	0.000205013	2.91273	0.395196
ENSMUSG00000085444	Gm13936	5.44409e-05	-2.91273	0.125923	0.000615038	2.91273	0.125923
ENSMUSG00000040812	Agbl2	0	-2.91273	0.395196	0.000205013	2.91273	0.395196
ENSMUSG00000075078	Olfr1250	0	-2.91273	0.395196	0.000205013	2.91273	0.395196
ENSMUSG00000075081	Olfr1247	0	-2.91273	0.395196	0.000205013	2.91273	0.395196
ENSMUSG00000068816	Olfr152	0	-2.91273	0.395196	0.000205013	2.91273	0.395196
ENSMUSG00000075172	Olfr1090	0	-2.91273	0.395196	0.000205013	2.91273	0.395196
ENSMUSG00000085450	Gm13686	0	-2.91273	0.395196	0.000205013	2.91273	0.395196
ENSMUSG00000027004	Frzb	0	-2.91273	0.395196	0.000205013	2.91273	0.395196
ENSMUSG00000084946	Dlx1as	0	-2.91273	0.395196	0.000205013	2.91273	0.395196
ENSMUSG00000052865	Gm13619	0	-2.91273	0.395196	0.000205013	2.91273	0.395196
ENSMUSG00000087040	Gm14033	0	-2.91273	0.395196	0.000205013	2.91273	0.395196
ENSMUSG00000053475	Tnfaip6	0	-2.91273	0.395196	0.000205013	2.91273	0.395196
ENSMUSG00000000247	Lhx2	0.000108882	-2.91273	0.0291767	0.00102506	2.91273	0.0291767
ENSMUSG00000059429	Olfr365	0	-2.91273	0.395196	0.000205013	2.91273	0.395196
ENSMUSG00000096822	Olfr344	0	-2.91273	0.395196	0.000205013	2.91273	0.395196
ENSMUSG00000026885	Ttll11	0.00244984	-2.91273	8.17324e-15	0.0186562	2.91273	8.17324e-15
ENSMUSG00000052951	C130021I20Rik	0	-2.91273	0.395196	0.000205013	2.91273	0.395196
ENSMUSG00000085397	Gm13524	0.000163323	-2.91273	0.00877948	0.00143509	2.91273	0.00877948
ENSMUSG00000026811	St6galnac6	0.00315757	-2.91273	2.02603e-15	0.0239865	2.91273	2.02603e-15
ENSMUSG00000059625	Sohlh1	0	-2.91273	0.395196	0.000205013	2.91273	0.395196
ENSMUSG00000087028	Gm13387	0	-2.91273	0.395196	0.000205013	2.91273	0.395196
ENSMUSG00000054074	Skida1	0	-2.91273	0.395196	0.000205013	2.91273	0.395196
ENSMUSG00000026768	Itga8	0	-2.91273	0.395196	0.000205013	2.91273	0.395196
ENSMUSG00000102674	8030442B05Rik	5.44409e-05	-2.91273	0.101529	0.000615038	2.91273	0.101529
ENSMUSG00000085716	Gm13388	0	-2.91273	0.395196	0.000205013	2.91273	0.395196
ENSMUSG00000026669	Mcm10	0.000381087	-2.91273	0.00125308	0.00307519	2.91273	0.00125308
ENSMUSG00000104487	Gm31373	0	-2.91273	0.395196	0.000205013	2.91273	0.395196
ENSMUSG00000010175	Prox1	0	-2.91273	0.395196	0.000205013	2.91273	0.395196
ENSMUSG00000055214	Pld5	0	-2.91273	0.395196	0.000205013	2.91273	0.395196
ENSMUSG00000006403	Adamts4	0	-2.91273	0.395196	0.000205013	2.91273	0.395196
ENSMUSG00000026674	Ddr2	0	-2.91273	0.395196	0.000205013	2.91273	0.395196
ENSMUSG00000101189	1700029M03Rik	5.44409e-05	-2.91273	0.101529	0.000615038	2.91273	0.101529
ENSMUSG00000103719	Gm38039	0	-2.91273	0.395196	0.000205013	2.91273	0.395196
ENSMUSG00000015829	Tnr	0	-2.91273	0.395196	0.000205013	2.91273	0.395196
ENSMUSG00000073530	Pappa2	0	-2.91273	0.395196	0.000205013	2.91273	0.395196
ENSMUSG00000026468	Lhx4	0	-2.91273	0.395196	0.000205013	2.91273	0.395196
ENSMUSG00000032487	Ptgs2	0	-2.91273	0.395196	0.000205013	2.91273	0.395196
ENSMUSG00000041498	Kif14	0.000108882	-2.91273	0.15004	0.00102506	2.91273	0.15004
ENSMUSG00000103594	A430034D21Rik	0	-2.91273	0.395196	0.000205013	2.91273	0.395196
ENSMUSG00000102717	Gm37759	0	-2.91273	0.395196	0.000205013	2.91273	0.395196
ENSMUSG00000101583	Gm20753	0	-2.91273	0.395196	0.000205013	2.91273	0.395196
ENSMUSG00000047496	Rnf152	0	-2.91273	0.395196	0.000205013	2.91273	0.395196
ENSMUSG00000007805	Twist2	0	-2.91273	0.395196	0.000205013	2.91273	0.395196
ENSMUSG00000089943	Ugt1a5	0	-2.91273	0.395196	0.000205013	2.91273	0.395196
ENSMUSG00000026237	Nmur1	0	-2.91273	0.395196	0.000205013	2.91273	0.395196
ENSMUSG00000100217	9930111H07Rik	0	-2.91273	0.395196	0.000205013	2.91273	0.395196
ENSMUSG00000032968	Inha	0.000163323	-2.91273	0.0491058	0.00143509	2.91273	0.0491058
ENSMUSG00000101503	Gm28364	0	-2.91273	0.395196	0.000205013	2.91273	0.395196
ENSMUSG00000100426	Gm4208	0	-2.91273	0.395196	0.000205013	2.91273	0.395196
ENSMUSG00000101586	Gm29017	0	-2.91273	0.395196	0.000205013	2.91273	0.395196
ENSMUSG00000026042	Col5a2	0	-2.91273	0.395196	0.000205013	2.91273	0.395196
ENSMUSG00000100635	Gm29157	0	-2.91273	0.395196	0.000205013	2.91273	0.395196
ENSMUSG00000048814	Lonrf2	0	-2.91273	0.395196	0.000205013	2.91273	0.395196
ENSMUSG00000046337	Fam178b	0	-2.91273	0.395196	0.000205013	2.91273	0.395196
ENSMUSG00000101711	Gm28306	0	-2.91273	0.395196	0.000205013	2.91273	0.395196
ENSMUSG00000033569	Adgrb3	0	-2.91273	0.395196	0.000205013	2.91273	0.395196
ENSMUSG00000067795	4930444P10Rik	0	-2.91273	0.395196	0.000205013	2.91273	0.395196
ENSMUSG00000092083	Kcnb2	0	-2.91273	0.395196	0.000205013	2.91273	0.395196
ENSMUSG00000022500	Litaf	0.00424639	-2.90357	1.14239e-18	0.031982	2.90357	1.14239e-18
ENSMUSG00000039835	Nhsl1	0.00685956	-2.89559	3.93673e-20	0.0512532	2.89559	3.93673e-20
ENSMUSG00000078771	Evi2a	0.0584151	-2.89244	1.08289e-28	0.434012	2.89244	1.08289e-28
ENSMUSG00000057766	Ankrd29	0.00141546	-2.88577	6.95521e-08	0.0106607	2.88577	6.95521e-08
ENSMUSG00000005533	Igf1r	0.108773	-2.88504	4.97133e-29	0.803855	2.88504	4.97133e-29
ENSMUSG00000040883	Tmem205	0.00136102	-2.88472	3.00297e-07	0.0102506	2.88472	3.00297e-07
ENSMUSG00000035711	Dok3	0.00255872	-2.88236	2.42444e-14	0.0190662	2.88236	2.42444e-14
ENSMUSG00000035513	Ntng2	0.00125214	-2.88236	6.04273e-10	0.00943059	2.88236	6.04273e-10
ENSMUSG00000002068	Ccne1	0.0100171	-2.8732	8.63019e-23	0.0735996	2.8732	8.63019e-23
ENSMUSG00000093846	Gm4425	0.000816614	-2.86693	1.74709e-07	0.00615038	2.86693	1.74709e-07
ENSMUSG00000030123	Plxnd1	0.00854723	-2.86634	3.34219e-20	0.0625289	2.86634	3.34219e-20
ENSMUSG00000024220	Zfp523	0.00843834	-2.86574	4.94676e-21	0.0617088	2.86574	4.94676e-21
ENSMUSG00000005580	Adcy9	0.00413751	-2.86512	2.61898e-17	0.0303419	2.86512	2.61898e-17
ENSMUSG00000052572	Dlg2	0.000707732	-2.86027	0.0002157	0.00533033	2.86027	0.0002157
ENSMUSG00000029406	Pitpnm2	0.10518	-2.85836	1.04196e-28	0.763058	2.85836	1.04196e-28
ENSMUSG00000030761	Myo7a	0.00059885	-2.85133	5.39503e-06	0.00451028	2.85133	5.39503e-06
ENSMUSG00000017466	Timp2	0.0857445	-2.85006	2.37719e-28	0.618524	2.85006	2.37719e-28
ENSMUSG00000038264	Sema7a	0.0011977	-2.8486	2.21515e-09	0.00881555	2.8486	2.21515e-09
ENSMUSG00000051998	Lax1	0.070011	-2.83974	6.62253e-28	0.501461	2.83974	6.62253e-28
ENSMUSG00000050232	Cxcr3	0.0390886	-2.83863	4.08231e-26	0.279842	2.83863	4.08231e-26
ENSMUSG00000043051	Disc1	0.00152435	-2.83611	1.96692e-08	0.0110707	2.83611	1.96692e-08
ENSMUSG00000032377	Plscr4	0.000435527	-2.83027	0.000222245	0.0032802	2.83027	0.000222245
ENSMUSG00000001014	Icam4	0.00141546	-2.83027	9.2568e-08	0.0102506	2.83027	9.2568e-08
ENSMUSG00000028362	Tnfsf8	0.230013	-2.82711	2.3432e-28	1.63272	2.82711	2.3432e-28
ENSMUSG00000068606	Gm4841	0.00321201	-2.82602	4.2634e-15	0.0229614	2.82602	4.2634e-15
ENSMUSG00000027030	Stk39	0.0487246	-2.82562	2.90697e-27	0.345652	2.82562	2.90697e-27
ENSMUSG00000041831	Sytl3	0.00685956	-2.81887	1.50339e-16	0.048588	2.81887	1.50339e-16
ENSMUSG00000000791	Il12rb1	0.00370198	-2.81544	2.52972e-16	0.0262416	2.81544	2.52972e-16
ENSMUSG00000030064	Frmd4b	0.00947272	-2.81467	4.16361e-21	0.0668342	2.81467	4.16361e-21
ENSMUSG00000049001	Ndnf	0.00201431	-2.81455	1.53486e-10	0.0143509	2.81455	1.53486e-10
ENSMUSG00000018168	Ikzf3	0.117973	-2.81251	9.23995e-28	0.829072	2.81251	9.23995e-28
ENSMUSG00000097764	Gm26635	0.000326646	-2.80582	0.000766521	0.00246015	2.80582	0.000766521
ENSMUSG00000013236	Ptprs	0.0113237	-2.80529	2.77594e-22	0.0793399	2.80529	2.77594e-22
ENSMUSG00000038127	Ccdc50	0.0837302	-2.80069	2.90505e-27	0.583671	2.80069	2.90505e-27
ENSMUSG00000049608	Gpr55	0.00206876	-2.79726	2.10073e-09	0.0145559	2.79726	2.10073e-09
ENSMUSG00000029049	Morn1	0.00157879	-2.7872	1.80644e-10	0.0110707	2.7872	1.80644e-10
ENSMUSG00000023800	Tiam2	0.000272205	-2.7872	0.00227089	0.00205013	2.7872	0.00227089
ENSMUSG00000030020	Prickle2	0.000272205	-2.7872	0.00227089	0.00205013	2.7872	0.00227089
ENSMUSG00000031728	Zfp821	0.00832946	-2.7855	5.03533e-20	0.0576086	2.7855	5.03533e-20
ENSMUSG00000024347	Psd2	0.000217764	-2.76073	0.0126769	0.0016401	2.76073	0.0126769
ENSMUSG00000071510	Olfr172	0.000217764	-2.76073	0.054976	0.0016401	2.76073	0.054976
ENSMUSG00000116705	AC124739.1	0.000217764	-2.76073	0.0403992	0.0016401	2.76073	0.0403992
ENSMUSG00000021360	Gcnt2	0.000217764	-2.76073	0.0118417	0.0016401	2.76073	0.0118417
ENSMUSG00000060509	Xcr1	0.000217764	-2.76073	0.00759692	0.0016401	2.76073	0.00759692
ENSMUSG00000091472	Gm3739	0.000217764	-2.76073	0.0205092	0.0016401	2.76073	0.0205092
ENSMUSG00000079019	Insl3	0.000217764	-2.76073	0.00695176	0.0016401	2.76073	0.00695176
ENSMUSG00000044162	Tnip3	0.00103438	-2.76073	5.2485e-05	0.00717545	2.76073	5.2485e-05
ENSMUSG00000027993	Trim2	0.0113237	-2.75996	2.76158e-21	0.0768798	2.75996	2.76158e-21
ENSMUSG00000029153	Ociad2	0.00261316	-2.75745	1.9454e-10	0.0178361	2.75745	1.9454e-10
ENSMUSG00000045078	Rnf216	0.0384353	-2.75209	2.24503e-25	0.259136	2.75209	2.24503e-25
ENSMUSG00000016520	Lnx2	0.0290715	-2.75171	5.22908e-25	0.195992	2.75171	5.22908e-25
ENSMUSG00000050965	Prkca	0.162561	-2.74925	8.63103e-27	1.09333	2.74925	8.63103e-27
ENSMUSG00000051341	Zfp52	0.00653291	-2.74876	5.00425e-19	0.0440777	2.74876	5.00425e-19
ENSMUSG00000035506	Slc12a8	0.000435527	-2.74281	0.00524202	0.00307519	2.74281	0.00524202
ENSMUSG00000079143	Atxn7l1os1	0.000435527	-2.74281	0.000225682	0.00307519	2.74281	0.000225682
ENSMUSG00000027330	Cdc25b	0.0877043	-2.73889	5.17502e-26	0.585722	2.73889	5.17502e-26
ENSMUSG00000034855	Cxcl10	0.00435527	-2.72263	5.34987e-09	0.0289068	2.72263	5.34987e-09
ENSMUSG00000051375	Pcdh1	0.000163323	-2.72009	0.0224838	0.00123008	2.72009	0.0224838
ENSMUSG00000044626	Liph	0.000163323	-2.72009	0.0224838	0.00123008	2.72009	0.0224838
ENSMUSG00000085242	Gm11537	0.000163323	-2.72009	0.0224838	0.00123008	2.72009	0.0224838
ENSMUSG00000086536	Gm12264	0.000163323	-2.72009	0.0224838	0.00123008	2.72009	0.0224838
ENSMUSG00000032363	Adamts7	0.000163323	-2.72009	0.0264671	0.00123008	2.72009	0.0264671
ENSMUSG00000034959	Rubcnl	0.000381087	-2.72009	0.000632013	0.00266517	2.72009	0.000632013
ENSMUSG00000068431	Olfr742	0.000163323	-2.72009	0.0224838	0.00123008	2.72009	0.0224838
ENSMUSG00000098609	Anxa11os	0.000163323	-2.72009	0.0224838	0.00123008	2.72009	0.0224838
ENSMUSG00000094531	Olfr671	0.000163323	-2.72009	0.0224838	0.00123008	2.72009	0.0224838
ENSMUSG00000030032	Wdr54	0.000381087	-2.72009	0.00238504	0.00266517	2.72009	0.00238504
ENSMUSG00000028121	Bcar3	0.000163323	-2.72009	0.0271017	0.00123008	2.72009	0.0271017
ENSMUSG00000038209	Itln1	0.000163323	-2.72009	0.0365518	0.00123008	2.72009	0.0365518
ENSMUSG00000025034	Trim8	0.15385	-2.71476	4.57812e-26	1.0103	2.71476	4.57812e-26
ENSMUSG00000037703	Lzts3	0.00163323	-2.71342	1.53433e-09	0.0108657	2.71342	1.53433e-09
ENSMUSG00000035473	Galm	0.0162778	-2.70905	3.25385e-21	0.106607	2.70905	3.25385e-21
ENSMUSG00000039246	Lyplal1	0.00283093	-2.70837	2.82404e-13	0.0186562	2.70837	2.82404e-13
ENSMUSG00000039899	Fgl2	0.000762173	-2.70628	0.000356194	0.00512532	2.70628	0.000356194
ENSMUSG00000024114	Prss41	0.00114326	-2.70123	6.06529e-08	0.00758547	2.70123	6.06529e-08
ENSMUSG00000015342	Xk	0.00353866	-2.70123	2.52613e-14	0.0231664	2.70123	2.52613e-14
ENSMUSG00000023243	Kcnk5	0.0021232	-2.69933	1.23172e-10	0.0139409	2.69933	1.23172e-10
ENSMUSG00000006301	Tmbim1	0.00190543	-2.697	1.95389e-10	0.0125058	2.697	1.95389e-10
ENSMUSG00000063810	Alms1	0.00783949	-2.69283	8.45605e-18	0.0508432	2.69283	8.45605e-18
ENSMUSG00000116618	AC122413.1	0.000326646	-2.69034	0.00183362	0.00225514	2.69034	0.00183362
ENSMUSG00000035121	Neil2	0.00337534	-2.69034	3.71391e-14	0.0219364	2.69034	3.71391e-14
ENSMUSG00000034311	Kif4	0.000326646	-2.69034	0.0341573	0.00225514	2.69034	0.0341573
ENSMUSG00000026785	Pkn3	0.000326646	-2.69034	0.0534783	0.00225514	2.69034	0.0534783
ENSMUSG00000057137	Tmem140	0.0133925	-2.68888	5.47804e-21	0.0865154	2.68888	5.47804e-21
ENSMUSG00000035239	Neu3	0.00800282	-2.68627	8.80324e-18	0.0516632	2.68627	8.80324e-18
ENSMUSG00000030930	Chst15	0.0186732	-2.68614	4.78929e-22	0.120343	2.68614	4.78929e-22
ENSMUSG00000028173	Wls	0.0346244	-2.68505	1.41629e-23	0.222849	2.68505	1.41629e-23
ENSMUSG00000026155	Smap1	0.0988647	-2.68391	3.99669e-25	0.63554	2.68391	3.99669e-25
ENSMUSG00000049670	Morn4	0.000871055	-2.68325	2.04716e-06	0.00574036	2.68325	2.04716e-06
ENSMUSG00000033565	Rbfox2	0.000489968	-2.67827	0.000189091	0.0032802	2.67827	0.000189091
ENSMUSG00000052336	Cx3cr1	0.000489968	-2.67827	0.000189091	0.0032802	2.67827	0.000189091
ENSMUSG00000022091	Sorbs3	0.000489968	-2.67827	0.000189091	0.0032802	2.67827	0.000189091
ENSMUSG00000093617	4933438K21Rik	0.000489968	-2.67827	0.000189091	0.0032802	2.67827	0.000189091
ENSMUSG00000059810	Rgs3	0.0573807	-2.67303	2.30282e-24	0.366153	2.67303	2.30282e-24
ENSMUSG00000040621	Gemin8	0.0127936	-2.67033	4.75989e-20	0.0815951	2.67033	4.75989e-20
ENSMUSG00000000958	Slc7a7	0.00152435	-2.66946	1.26822e-07	0.00984061	2.66946	1.26822e-07
ENSMUSG00000001021	S100a3	0.00168767	-2.66762	1.80512e-06	0.0108657	2.66762	1.80512e-06
ENSMUSG00000047363	Cstad	0.00489968	-2.66233	1.67966e-15	0.0311619	2.66233	1.67966e-15
ENSMUSG00000050271	Prag1	0.074693	-2.66142	2.07897e-24	0.472759	2.66142	2.07897e-24
ENSMUSG00000036411	9530077C05Rik	0.00130658	-2.66119	9.53726e-08	0.00840552	2.66119	9.53726e-08
ENSMUSG00000019256	Ahr	0.00756729	-2.65997	1.51747e-15	0.047973	2.65997	1.51747e-15
ENSMUSG00000026463	Atp2b4	0.0395241	-2.65603	3.38251e-23	0.249296	2.65603	3.38251e-23
ENSMUSG00000038152	5033430I15Rik	0.00277649	-2.65524	9.85903e-11	0.0176311	2.65524	9.85903e-11
ENSMUSG00000067702	Tuba3a	0.000762173	-2.6497	8.15776e-06	0.00492031	2.6497	8.15776e-06
ENSMUSG00000036587	Fut7	0.000762173	-2.6497	5.82202e-05	0.00492031	2.6497	5.82202e-05
ENSMUSG00000046272	Olfr1444	0.00125214	-2.6497	7.04154e-07	0.0079955	2.6497	7.04154e-07
ENSMUSG00000116879	AC125141.3	0.000272205	-2.6497	0.00544435	0.00184512	2.6497	0.00544435
ENSMUSG00000096960	A230028O05Rik	0.000108882	-2.6497	0.0982793	0.000820051	2.6497	0.0982793
ENSMUSG00000041617	Ccdc74a	0.000108882	-2.6497	0.0790938	0.000820051	2.6497	0.0790938
ENSMUSG00000022340	Sybu	0.000108882	-2.6497	0.0741893	0.000820051	2.6497	0.0741893
ENSMUSG00000113434	3200001D21Rik	0.000108882	-2.6497	0.0741893	0.000820051	2.6497	0.0741893
ENSMUSG00000021575	Ahrr	0.000108882	-2.6497	0.10093	0.000820051	2.6497	0.10093
ENSMUSG00000025573	6030468B19Rik	0.000108882	-2.6497	0.0741893	0.000820051	2.6497	0.0741893
ENSMUSG00000085246	Gm15893	0.000272205	-2.6497	0.0314995	0.00184512	2.6497	0.0314995
ENSMUSG00000074354	Arhgap20os	0.000108882	-2.6497	0.144048	0.000820051	2.6497	0.144048
ENSMUSG00000092167	Gm3696	0.000108882	-2.6497	0.0741893	0.000820051	2.6497	0.0741893
ENSMUSG00000079388	2610042L04Rik	0.000108882	-2.6497	0.124904	0.000820051	2.6497	0.124904
ENSMUSG00000079391	Gm2974	0.000108882	-2.6497	0.0741893	0.000820051	2.6497	0.0741893
ENSMUSG00000096945	Gm26546	0.000108882	-2.6497	0.118355	0.000820051	2.6497	0.118355
ENSMUSG00000003872	Lin7b	0.000108882	-2.6497	0.0786418	0.000820051	2.6497	0.0786418
ENSMUSG00000054385	Ceacam2	0.000108882	-2.6497	0.0741893	0.000820051	2.6497	0.0741893
ENSMUSG00000029581	Fscn1	0.000272205	-2.6497	0.0413377	0.00184512	2.6497	0.0413377
ENSMUSG00000106333	4930428O21Rik	0.000108882	-2.6497	0.0780587	0.000820051	2.6497	0.0780587
ENSMUSG00000106227	Gm43464	0.000108882	-2.6497	0.0767136	0.000820051	2.6497	0.0767136
ENSMUSG00000031340	Gabre	0.000108882	-2.6497	0.122427	0.000820051	2.6497	0.122427
ENSMUSG00000027581	Stmn3	0.000108882	-2.6497	0.102935	0.000820051	2.6497	0.102935
ENSMUSG00000086018	Gm13179	0.000108882	-2.6497	0.121611	0.000820051	2.6497	0.121611
ENSMUSG00000015962	1700016C15Rik	0.000108882	-2.6497	0.0741893	0.000820051	2.6497	0.0741893
ENSMUSG00000024696	Lpxn	0.0495412	-2.63985	1.87679e-23	0.308954	2.63985	1.87679e-23
ENSMUSG00000023084	Lrrc71	0.0011977	-2.6371	4.17864e-07	0.00758547	2.6371	4.17864e-07
ENSMUSG00000002012	Pnck	0.0011977	-2.6371	1.66858e-07	0.00758547	2.6371	1.66858e-07
ENSMUSG00000067931	Zfp948	0.0021232	-2.6352	1.00172e-10	0.0133258	2.6352	1.00172e-10
ENSMUSG00000034584	Exph5	0.0033209	-2.63096	3.1593e-12	0.0207063	2.63096	3.1593e-12
ENSMUSG00000097354	2310001H17Rik	0.186732	-2.62596	2.26194e-24	1.15299	2.62596	2.26194e-24
ENSMUSG00000004032	Gstm5	0.000544409	-2.62323	0.00127133	0.00348522	2.62323	0.00127133
ENSMUSG00000027797	Dclk1	0.00114326	-2.62323	2.43131e-05	0.00717545	2.62323	2.43131e-05
ENSMUSG00000039450	Dcxr	0.0125214	-2.62323	3.78221e-19	0.0772898	2.62323	3.78221e-19
ENSMUSG00000098889	Gm27206	0.00157879	-2.62055	1.31991e-08	0.00984061	2.62055	1.31991e-08
ENSMUSG00000034394	Lif	0.000381087	-2.61317	0.00145697	0.00246015	2.61317	0.00145697
ENSMUSG00000053914	Kdm4d	0.000816614	-2.61317	5.10417e-05	0.00512532	2.61317	5.10417e-05
ENSMUSG00000063177	Klk1b27	0.00484524	-2.6107	3.2037e-13	0.0297269	2.6107	3.2037e-13
ENSMUSG00000028874	Fgr	0.00108882	-2.60788	1.10134e-05	0.00676542	2.60788	1.10134e-05
ENSMUSG00000026207	Speg	0.00108882	-2.60788	4.67589e-07	0.00676542	2.60788	4.67589e-07
ENSMUSG00000032867	Fbxw8	0.0146446	-2.6041	3.98725e-20	0.0891806	2.6041	3.98725e-20
ENSMUSG00000025809	Itgb1	0.426599	-2.59858	8.97504e-24	2.58439	2.59858	8.97504e-24
ENSMUSG00000006575	Rundc3a	0.0045186	-2.59723	1.07075e-14	0.0274717	2.59723	1.07075e-14
ENSMUSG00000064247	Plcxd1	0.00146991	-2.59723	4.10644e-08	0.00902056	2.59723	4.10644e-08
ENSMUSG00000032231	Anxa2	0.0346244	-2.59476	1.69001e-21	0.209318	2.59476	1.69001e-21
ENSMUSG00000052632	Asap2	0.0135014	-2.59298	2.22416e-19	0.0815951	2.59298	2.22416e-19
ENSMUSG00000103677	Pcdhga4	0.000217764	-2.5908	0.0170735	0.00143509	2.5908	0.0170735
ENSMUSG00000042680	Garem1	0.000489968	-2.5908	0.000464948	0.00307519	2.5908	0.000464948
ENSMUSG00000109333	Gm30790	0.000217764	-2.5908	0.0673292	0.00143509	2.5908	0.0673292
ENSMUSG00000022676	Snai2	0.000217764	-2.5908	0.0897286	0.00143509	2.5908	0.0897286
ENSMUSG00000057346	Apol9a	0.000217764	-2.5908	0.0170735	0.00143509	2.5908	0.0170735
ENSMUSG00000093938	Evi2b	0.000217764	-2.5908	0.0170735	0.00143509	2.5908	0.0170735
ENSMUSG00000052698	Tln2	0.000217764	-2.5908	0.051463	0.00143509	2.5908	0.051463
ENSMUSG00000110980	Gm47204	0.000489968	-2.5908	0.000421202	0.00307519	2.5908	0.000421202
ENSMUSG00000053070	9230110C19Rik	0.000217764	-2.5908	0.0263089	0.00143509	2.5908	0.0263089
ENSMUSG00000044006	Cilp2	0.000217764	-2.5908	0.0244394	0.00143509	2.5908	0.0244394
ENSMUSG00000047642	D930020B18Rik	0.000217764	-2.5908	0.019436	0.00143509	2.5908	0.019436
ENSMUSG00000027902	Chil6	0.000217764	-2.5908	0.0243997	0.00143509	2.5908	0.0243997
ENSMUSG00000026271	Gpr35	0.000217764	-2.5908	0.0170735	0.00143509	2.5908	0.0170735
ENSMUSG00000022723	Crybg3	0.010126	-2.58984	1.12812e-17	0.0610938	2.58984	1.12812e-17
ENSMUSG00000049577	Zfpm1	0.0403407	-2.58935	1.20376e-22	0.24294	2.58935	1.20376e-22
ENSMUSG00000054619	Mettl7a1	0.0100171	-2.58102	1.49269e-17	0.0600687	2.58102	1.49269e-17
ENSMUSG00000076463	Trbv3	0.00734953	-2.58016	4.62094e-16	0.0440777	2.58016	4.62094e-16
ENSMUSG00000045441	Gprin3	0.061736	-2.57402	2.18824e-22	0.367793	2.57402	2.18824e-22
ENSMUSG00000028885	Smpdl3b	0.000979937	-2.5717	2.31974e-06	0.00594537	2.5717	2.31974e-06
ENSMUSG00000024799	Tm7sf2	0.00898275	-2.57112	1.91419e-17	0.0535083	2.57112	1.91419e-17
ENSMUSG00000024098	Twsg1	0.0340256	-2.57108	1.1454e-21	0.202348	2.57108	1.1454e-21
ENSMUSG00000034708	Grn	0.0145902	-2.56919	1.11906e-18	0.0867204	2.56919	1.11906e-18
ENSMUSG00000073176	Zfp449	0.00108882	-2.56481	9.93069e-07	0.00656041	2.56481	9.93069e-07
ENSMUSG00000079364	Gm3558	0.000326646	-2.56481	0.00423201	0.00205013	2.56481	0.00423201
ENSMUSG00000067149	Jchain	0.000326646	-2.56481	0.0200474	0.00205013	2.56481	0.0200474
ENSMUSG00000052062	Pard3b	0.000326646	-2.56481	0.00950676	0.00205013	2.56481	0.00950676
ENSMUSG00000067336	Bmpr2	0.0242262	-2.56304	1.76651e-20	0.143304	2.56304	1.76651e-20
ENSMUSG00000024033	Rsph1	0.0011977	-2.5591	3.8179e-07	0.00717545	2.5591	3.8179e-07
ENSMUSG00000045382	Cxcr4	0.0375098	-2.5591	2.38361e-21	0.221209	2.5591	2.38361e-21
ENSMUSG00000072115	Ang	0.000816614	-2.55659	4.25013e-05	0.00492031	2.55659	4.25013e-05
ENSMUSG00000045114	Prrt2	0.000816614	-2.55659	4.45381e-05	0.00492031	2.55659	4.45381e-05
ENSMUSG00000110239	Gm45620	0.00228652	-2.55256	2.55246e-10	0.0135308	2.55256	2.55246e-10
ENSMUSG00000027983	Cyp2u1	0.00228652	-2.55256	1.03396e-08	0.0135308	2.55256	1.03396e-08
ENSMUSG00000021338	Carmil1	0.000435527	-2.55016	0.00237477	0.00266517	2.55016	0.00237477
ENSMUSG00000030428	Ttyh1	0.000435527	-2.55016	0.00116797	0.00266517	2.55016	0.00116797
ENSMUSG00000029868	Trpv6	0.000435527	-2.55016	0.00116797	0.00266517	2.55016	0.00116797
ENSMUSG00000042249	Grk3	0.000435527	-2.55016	0.0219796	0.00266517	2.55016	0.0219796
ENSMUSG00000048001	Hes5	0.0141546	-2.54661	2.05741e-18	0.0828252	2.54661	2.05741e-18
ENSMUSG00000030917	Tmem159	0.00272205	-2.54409	3.43225e-11	0.015991	2.54409	3.43225e-11
ENSMUSG00000069727	Zfp975	0.00560742	-2.54321	8.16914e-14	0.032802	2.54321	8.16914e-14
ENSMUSG00000074785	Plxnc1	0.0306502	-2.54137	8.40446e-21	0.178566	2.54137	8.40446e-21
ENSMUSG00000030830	Itgal	0.269973	-2.53993	6.03603e-23	1.5704	2.53993	6.03603e-23
ENSMUSG00000022799	Arhgap31	0.0166589	-2.53938	1.08817e-18	0.096971	2.53938	1.08817e-18
ENSMUSG00000103793	Pcdhga6	0.000653291	-2.53422	0.000107352	0.00389524	2.53422	0.000107352
ENSMUSG00000040659	Efhd2	0.0916241	-2.53268	3.88905e-22	0.530368	2.53268	3.88905e-22
ENSMUSG00000015112	Slc25a13	0.00762173	-2.52807	8.13628e-16	0.0440777	2.52807	8.13628e-16
ENSMUSG00000026483	Fam129a	0.0209053	-2.52614	2.22816e-19	0.120548	2.52614	2.22816e-19
ENSMUSG00000072437	Nanos1	0.022103	-2.52462	7.29464e-20	0.127313	2.52462	7.29464e-20
ENSMUSG00000053783	1700016K19Rik	0.00315757	-2.52194	6.50224e-11	0.0182461	2.52194	6.50224e-11
ENSMUSG00000020841	Cpd	0.00544409	-2.52131	1.30573e-13	0.031367	2.52131	1.30573e-13
ENSMUSG00000037341	Slc9a7	0.00871055	-2.51845	2.5963e-16	0.0500231	2.51845	2.5963e-16
ENSMUSG00000029913	Prdm5	0.00391975	-2.51732	3.55254e-12	0.0225514	2.51732	3.55254e-12
ENSMUSG00000006476	Nsmf	0.00979937	-2.51617	2.15784e-17	0.0561735	2.51617	2.15784e-17
ENSMUSG00000032446	Eomes	0.00615183	-2.51447	2.45809e-07	0.0352622	2.51447	2.45809e-07
ENSMUSG00000019838	Slc16a10	0.0100171	-2.50547	6.51702e-17	0.0569936	2.50547	6.51702e-17
ENSMUSG00000007987	Ift22	0.006914	-2.50519	3.21297e-15	0.0393625	2.50519	3.21297e-15
ENSMUSG00000038776	Ephx1	0.117048	-2.50505	7.00844e-22	0.664651	2.50505	7.00844e-22
ENSMUSG00000037306	Man1c1	0.0144268	-2.50131	8.7645e-18	0.0818001	2.50131	8.7645e-18
ENSMUSG00000033542	Arhgef5	0.00136102	-2.4977	2.45874e-05	0.00779049	2.4977	2.45874e-05
ENSMUSG00000023982	Guca1a	5.44409e-05	-2.4977	0.341211	0.000410026	2.4977	0.341211
ENSMUSG00000043312	Olfr131	5.44409e-05	-2.4977	0.262623	0.000410026	2.4977	0.262623
ENSMUSG00000116851	AC154507.3	5.44409e-05	-2.4977	0.262623	0.000410026	2.4977	0.262623
ENSMUSG00000045275	Lca5l	5.44409e-05	-2.4977	0.262623	0.000410026	2.4977	0.262623
ENSMUSG00000022996	Wnt10b	0.000163323	-2.4977	0.0913024	0.00102506	2.4977	0.0913024
ENSMUSG00000035805	Mlc1	5.44409e-05	-2.4977	0.27621	0.000410026	2.4977	0.27621
ENSMUSG00000093695	Gm20717	5.44409e-05	-2.4977	0.307715	0.000410026	2.4977	0.307715
ENSMUSG00000054263	Lifr	5.44409e-05	-2.4977	0.262623	0.000410026	2.4977	0.262623
ENSMUSG00000113669	AC163354.1	5.44409e-05	-2.4977	0.331422	0.000410026	2.4977	0.331422
ENSMUSG00000071362	Gm10330	0.000163323	-2.4977	0.0536936	0.00102506	2.4977	0.0536936
ENSMUSG00000047117	Ankdd1b	0.000272205	-2.4977	0.0128384	0.0016401	2.4977	0.0128384
ENSMUSG00000058246	Gm10037	0.000163323	-2.4977	0.0536936	0.00102506	2.4977	0.0536936
ENSMUSG00000114923	Gm49345	5.44409e-05	-2.4977	0.288558	0.000410026	2.4977	0.288558
ENSMUSG00000114884	Gm47675	5.44409e-05	-2.4977	0.262623	0.000410026	2.4977	0.262623
ENSMUSG00000050295	Foxc1	5.44409e-05	-2.4977	0.294206	0.000410026	2.4977	0.294206
ENSMUSG00000062727	Hist1h2bk	5.44409e-05	-2.4977	0.269971	0.000410026	2.4977	0.269971
ENSMUSG00000041695	Kcnj2	5.44409e-05	-2.4977	0.262623	0.000410026	2.4977	0.262623
ENSMUSG00000017400	Stac2	5.44409e-05	-2.4977	0.262623	0.000410026	2.4977	0.262623
ENSMUSG00000069785	Gm11444	5.44409e-05	-2.4977	0.270381	0.000410026	2.4977	0.270381
ENSMUSG00000040554	Aipl1	0.000163323	-2.4977	0.177995	0.00102506	2.4977	0.177995
ENSMUSG00000036964	Trim17	5.44409e-05	-2.4977	0.312236	0.000410026	2.4977	0.312236
ENSMUSG00000110618	Gm39822	0.000816614	-2.4977	5.42314e-05	0.00471529	2.4977	5.42314e-05
ENSMUSG00000040283	Btnl9	5.44409e-05	-2.4977	0.267389	0.000410026	2.4977	0.267389
ENSMUSG00000040405	Havcr1	5.44409e-05	-2.4977	0.315656	0.000410026	2.4977	0.315656
ENSMUSG00000043999	Gpr75	5.44409e-05	-2.4977	0.262623	0.000410026	2.4977	0.262623
ENSMUSG00000038060	Dlec1	5.44409e-05	-2.4977	0.262623	0.000410026	2.4977	0.262623
ENSMUSG00000037977	6430571L13Rik	5.44409e-05	-2.4977	0.262623	0.000410026	2.4977	0.262623
ENSMUSG00000111348	Gm19531	5.44409e-05	-2.4977	0.262623	0.000410026	2.4977	0.262623
ENSMUSG00000046240	Hepacam	5.44409e-05	-2.4977	0.294716	0.000410026	2.4977	0.294716
ENSMUSG00000032118	Fez1	5.44409e-05	-2.4977	0.262623	0.000410026	2.4977	0.262623
ENSMUSG00000032194	Kank2	0.000163323	-2.4977	0.0536936	0.00102506	2.4977	0.0536936
ENSMUSG00000097903	Gm26679	5.44409e-05	-2.4977	0.271163	0.000410026	2.4977	0.271163
ENSMUSG00000033060	Lmo7	5.44409e-05	-2.4977	0.262623	0.000410026	2.4977	0.262623
ENSMUSG00000022012	Enox1	5.44409e-05	-2.4977	0.262623	0.000410026	2.4977	0.262623
ENSMUSG00000115531	Gm35419	5.44409e-05	-2.4977	0.262623	0.000410026	2.4977	0.262623
ENSMUSG00000040380	Cbln3	5.44409e-05	-2.4977	0.262623	0.000410026	2.4977	0.262623
ENSMUSG00000076891	Traj39	5.44409e-05	-2.4977	0.262623	0.000410026	2.4977	0.262623
ENSMUSG00000091754	Gm3636	5.44409e-05	-2.4977	0.262623	0.000410026	2.4977	0.262623
ENSMUSG00000096793	Gm3002	5.44409e-05	-2.4977	0.262623	0.000410026	2.4977	0.262623
ENSMUSG00000096039	D830030K20Rik	5.44409e-05	-2.4977	0.262623	0.000410026	2.4977	0.262623
ENSMUSG00000110684	Gm45866	5.44409e-05	-2.4977	0.262623	0.000410026	2.4977	0.262623
ENSMUSG00000048478	Spata33	5.44409e-05	-2.4977	0.262623	0.000410026	2.4977	0.262623
ENSMUSG00000014786	Slc9a5	5.44409e-05	-2.4977	0.262623	0.000410026	2.4977	0.262623
ENSMUSG00000036437	Npy1r	5.44409e-05	-2.4977	0.262623	0.000410026	2.4977	0.262623
ENSMUSG00000039814	Xkr5	0.000272205	-2.4977	0.0128384	0.0016401	2.4977	0.0128384
ENSMUSG00000084780	Gm15350	5.44409e-05	-2.4977	0.262623	0.000410026	2.4977	0.262623
ENSMUSG00000023073	Slc10a2	5.44409e-05	-2.4977	0.262623	0.000410026	2.4977	0.262623
ENSMUSG00000113032	Gm47578	5.44409e-05	-2.4977	0.262623	0.000410026	2.4977	0.262623
ENSMUSG00000059602	Syn3	5.44409e-05	-2.4977	0.291839	0.000410026	2.4977	0.291839
ENSMUSG00000084849	Gm16105	5.44409e-05	-2.4977	0.262623	0.000410026	2.4977	0.262623
ENSMUSG00000060205	Olfr57	5.44409e-05	-2.4977	0.275754	0.000410026	2.4977	0.275754
ENSMUSG00000075184	F930017D23Rik	5.44409e-05	-2.4977	0.262623	0.000410026	2.4977	0.262623
ENSMUSG00000037887	Dusp8	5.44409e-05	-2.4977	0.262623	0.000410026	2.4977	0.262623
ENSMUSG00000030981	Mmp21	5.44409e-05	-2.4977	0.334409	0.000410026	2.4977	0.334409
ENSMUSG00000108736	Gm45151	0.000163323	-2.4977	0.0536936	0.00102506	2.4977	0.0536936
ENSMUSG00000101585	1600010M07Rik	5.44409e-05	-2.4977	0.262623	0.000410026	2.4977	0.262623
ENSMUSG00000043310	Olfr571	5.44409e-05	-2.4977	0.262623	0.000410026	2.4977	0.262623
ENSMUSG00000046179	E2f8	0.000163323	-2.4977	0.163437	0.00102506	2.4977	0.163437
ENSMUSG00000044485	Klk1b11	5.44409e-05	-2.4977	0.262623	0.000410026	2.4977	0.262623
ENSMUSG00000013367	Iglon5	5.44409e-05	-2.4977	0.289884	0.000410026	2.4977	0.289884
ENSMUSG00000110320	Gm31152	5.44409e-05	-2.4977	0.262623	0.000410026	2.4977	0.262623
ENSMUSG00000112144	Gm47861	0.000272205	-2.4977	0.0128384	0.0016401	2.4977	0.0128384
ENSMUSG00000079298	Klrb1b	5.44409e-05	-2.4977	0.262623	0.000410026	2.4977	0.262623
ENSMUSG00000030087	Klf15	5.44409e-05	-2.4977	0.288385	0.000410026	2.4977	0.288385
ENSMUSG00000033634	Nat8f2	5.44409e-05	-2.4977	0.262623	0.000410026	2.4977	0.262623
ENSMUSG00000108660	Gm21284	5.44409e-05	-2.4977	0.316654	0.000410026	2.4977	0.316654
ENSMUSG00000029700	Slc13a1	5.44409e-05	-2.4977	0.262623	0.000410026	2.4977	0.262623
ENSMUSG00000039860	Srrm3	5.44409e-05	-2.4977	0.262623	0.000410026	2.4977	0.262623
ENSMUSG00000106555	Gm2479	5.44409e-05	-2.4977	0.262623	0.000410026	2.4977	0.262623
ENSMUSG00000106396	Gm42902	5.44409e-05	-2.4977	0.269212	0.000410026	2.4977	0.269212
ENSMUSG00000104753	Gm35172	5.44409e-05	-2.4977	0.262623	0.000410026	2.4977	0.262623
ENSMUSG00000097673	Gm26608	5.44409e-05	-2.4977	0.262623	0.000410026	2.4977	0.262623
ENSMUSG00000105534	Gm42435	0.000163323	-2.4977	0.0536936	0.00102506	2.4977	0.0536936
ENSMUSG00000078521	Aunip	5.44409e-05	-2.4977	0.262623	0.000410026	2.4977	0.262623
ENSMUSG00000028610	Dmrtb1	5.44409e-05	-2.4977	0.262623	0.000410026	2.4977	0.262623
ENSMUSG00000050395	Tnfsf15	0.000163323	-2.4977	0.0536936	0.00102506	2.4977	0.0536936
ENSMUSG00000078719	Msmp	5.44409e-05	-2.4977	0.280622	0.000410026	2.4977	0.280622
ENSMUSG00000028175	Depdc1a	0.000381087	-2.4977	0.0228106	0.00225514	2.4977	0.0228106
ENSMUSG00000078161	Erich3	5.44409e-05	-2.4977	0.262623	0.000410026	2.4977	0.262623
ENSMUSG00000019232	Etnppl	5.44409e-05	-2.4977	0.287536	0.000410026	2.4977	0.287536
ENSMUSG00000087357	Gm12498	5.44409e-05	-2.4977	0.262623	0.000410026	2.4977	0.262623
ENSMUSG00000103620	Gm37359	5.44409e-05	-2.4977	0.262623	0.000410026	2.4977	0.262623
ENSMUSG00000078314	Gm14762	0.000489968	-2.4977	0.000931915	0.00287018	2.4977	0.000931915
ENSMUSG00000031385	Plxnb3	5.44409e-05	-2.4977	0.262623	0.000410026	2.4977	0.262623
ENSMUSG00000031374	Zfp92	5.44409e-05	-2.4977	0.262623	0.000410026	2.4977	0.262623
ENSMUSG00000097824	Gm26593	5.44409e-05	-2.4977	0.262623	0.000410026	2.4977	0.262623
ENSMUSG00000037347	Chst7	5.44409e-05	-2.4977	0.262623	0.000410026	2.4977	0.262623
ENSMUSG00000097444	Gm10489	5.44409e-05	-2.4977	0.262623	0.000410026	2.4977	0.262623
ENSMUSG00000053166	Cdh22	5.44409e-05	-2.4977	0.290132	0.000410026	2.4977	0.290132
ENSMUSG00000017767	Spata25	5.44409e-05	-2.4977	0.262623	0.000410026	2.4977	0.262623
ENSMUSG00000109780	Gm45447	5.44409e-05	-2.4977	0.262623	0.000410026	2.4977	0.262623
ENSMUSG00000027412	Lpin3	0.000163323	-2.4977	0.0536936	0.00102506	2.4977	0.0536936
ENSMUSG00000027470	Mylk2	5.44409e-05	-2.4977	0.35223	0.000410026	2.4977	0.35223
ENSMUSG00000074783	AU019990	5.44409e-05	-2.4977	0.262623	0.000410026	2.4977	0.262623
ENSMUSG00000099470	Gm29340	5.44409e-05	-2.4977	0.262623	0.000410026	2.4977	0.262623
ENSMUSG00000094747	Olfr1307	0.000272205	-2.4977	0.0128384	0.0016401	2.4977	0.0128384
ENSMUSG00000108931	Olfr1284	5.44409e-05	-2.4977	0.262623	0.000410026	2.4977	0.262623
ENSMUSG00000050199	Lgr4	0.000707732	-2.4977	0.000235813	0.00410026	2.4977	0.000235813
ENSMUSG00000075199	Olfr52	5.44409e-05	-2.4977	0.262623	0.000410026	2.4977	0.262623
ENSMUSG00000086447	Gm13522	5.44409e-05	-2.4977	0.262623	0.000410026	2.4977	0.262623
ENSMUSG00000086353	Gm13481	5.44409e-05	-2.4977	0.262623	0.000410026	2.4977	0.262623
ENSMUSG00000097872	Gm26702	5.44409e-05	-2.4977	0.262623	0.000410026	2.4977	0.262623
ENSMUSG00000015085	Entpd2	5.44409e-05	-2.4977	0.262623	0.000410026	2.4977	0.262623
ENSMUSG00000026787	Gad2	5.44409e-05	-2.4977	0.262623	0.000410026	2.4977	0.262623
ENSMUSG00000036617	Etl4	5.44409e-05	-2.4977	0.283459	0.000410026	2.4977	0.283459
ENSMUSG00000039063	Echdc3	0.000163323	-2.4977	0.0536936	0.00102506	2.4977	0.0536936
ENSMUSG00000100147	1700047M11Rik	5.44409e-05	-2.4977	0.262623	0.000410026	2.4977	0.262623
ENSMUSG00000100459	Gm5833	5.44409e-05	-2.4977	0.262623	0.000410026	2.4977	0.262623
ENSMUSG00000026405	C4bp	5.44409e-05	-2.4977	0.262623	0.000410026	2.4977	0.262623
ENSMUSG00000026348	Acmsd	5.44409e-05	-2.4977	0.262623	0.000410026	2.4977	0.262623
ENSMUSG00000101995	Gm29480	5.44409e-05	-2.4977	0.284932	0.000410026	2.4977	0.284932
ENSMUSG00000026023	Cdk15	5.44409e-05	-2.4977	0.262623	0.000410026	2.4977	0.262623
ENSMUSG00000022791	Tnk2	0.028527	-2.48943	7.29464e-20	0.16032	2.48943	7.29464e-20
ENSMUSG00000033016	Nfatc1	0.205351	-2.48554	9.53898e-22	1.15033	2.48554	9.53898e-22
ENSMUSG00000030523	Trpm1	0.00185099	-2.48389	7.0543e-08	0.0104557	2.48389	7.0543e-08
ENSMUSG00000039676	Capsl	0.00152435	-2.48102	1.16206e-07	0.00861054	2.48102	1.16206e-07
ENSMUSG00000030161	Gabarapl1	0.00941828	-2.48102	4.14296e-16	0.0526883	2.48102	4.14296e-16
ENSMUSG00000025161	Slc16a3	0.00141546	-2.47977	7.10216e-05	0.0079955	2.47977	7.10216e-05
ENSMUSG00000028223	Decr1	0.0298336	-2.4685	1.15336e-19	0.16524	2.4685	1.15336e-19
ENSMUSG00000021253	Tgfb3	0.00228652	-2.46375	2.8336e-09	0.0127108	2.46375	2.8336e-09
ENSMUSG00000030122	Ptms	0.0891742	-2.46295	1.03654e-20	0.491826	2.46295	1.03654e-20
ENSMUSG00000075592	Nynrin	0.00206876	-2.46022	6.72503e-09	0.0114807	2.46022	6.72503e-09
ENSMUSG00000041025	Iffo2	0.0265127	-2.45773	1.89017e-19	0.145764	2.45773	1.89017e-19
ENSMUSG00000024989	Cep55	0.00125214	-2.45705	0.000221822	0.00697043	2.45705	0.000221822
ENSMUSG00000013089	Etv5	0.00185099	-2.45588	7.68305e-08	0.0102506	2.45588	7.68305e-08
ENSMUSG00000046408	1700067K01Rik	0.000544409	-2.4533	0.000744963	0.00307519	2.4533	0.000744963
ENSMUSG00000029275	Gfi1	0.00593406	-2.4533	1.56086e-13	0.032597	2.4533	1.56086e-13
ENSMUSG00000026167	Wnt10a	0.00283093	-2.4516	1.93988e-10	0.015581	2.4516	1.93988e-10
ENSMUSG00000078945	Naip2	0.00876499	-2.4494	3.55006e-15	0.047973	2.4494	3.55006e-15
ENSMUSG00000046591	Ticrr	0.00103438	-2.44879	7.94003e-06	0.00574036	2.44879	7.94003e-06
ENSMUSG00000020570	Sypl	0.0522633	-2.44728	4.8007e-20	0.285173	2.44728	4.8007e-20
ENSMUSG00000113321	Gm8075	0.000435527	-2.44325	0.00257876	0.00246015	2.44325	0.00257876
ENSMUSG00000021013	Ttc8	0.00315757	-2.43948	4.17091e-10	0.0172211	2.43948	4.17091e-10
ENSMUSG00000041353	Tmem29	0.028146	-2.43896	8.36566e-19	0.152735	2.43896	8.36566e-19
ENSMUSG00000020961	Ston2	0.00168767	-2.43629	8.88033e-08	0.00922558	2.43629	8.88033e-08
ENSMUSG00000038540	Tmc3	0.000816614	-2.43629	0.00063208	0.00451028	2.43629	0.00063208
ENSMUSG00000089774	Slc5a3	0.0351688	-2.43465	2.54761e-19	0.190252	2.43465	2.54761e-19
ENSMUSG00000034361	Cpne2	0.00244984	-2.43357	9.22317e-08	0.0133258	2.43357	9.22317e-08
ENSMUSG00000049488	Tmem67	0.00299425	-2.42731	2.33641e-09	0.016196	2.42731	2.33641e-09
ENSMUSG00000074619	1700034I23Rik	0.000326646	-2.42731	0.0191011	0.00184512	2.42731	0.0191011
ENSMUSG00000044042	Fmn1	0.000326646	-2.42731	0.0253703	0.00184512	2.42731	0.0253703
ENSMUSG00000022861	Dgkg	0.00174211	-2.42293	1.16523e-07	0.00943059	2.42293	1.16523e-07
ENSMUSG00000041481	Serpina3g	0.00892831	-2.42293	3.87798e-12	0.047973	2.42293	3.87798e-12
ENSMUSG00000037548	H2-DMb2	0.00136102	-2.42175	7.55985e-05	0.00738046	2.42175	7.55985e-05
ENSMUSG00000067586	S1pr3	0.000979937	-2.41969	5.82345e-05	0.00533033	2.41969	5.82345e-05
ENSMUSG00000074802	Gas2l3	0.00059885	-2.41523	0.00770604	0.0032802	2.41523	0.00770604
ENSMUSG00000059495	Arhgef12	0.0720798	-2.41517	7.22824e-20	0.384604	2.41517	7.22824e-20
ENSMUSG00000045007	Tubg2	0.00283093	-2.41363	7.89569e-09	0.0151709	2.41363	7.89569e-09
ENSMUSG00000008206	Cers4	0.216185	-2.41164	1.87654e-20	1.15053	2.41164	1.87654e-20
ENSMUSG00000049823	Zbtb12	0.00642403	-2.41023	5.78107e-14	0.0342371	2.41023	5.78107e-14
ENSMUSG00000032202	Rab27a	0.0605383	-2.40996	1.23278e-19	0.32187	2.40996	1.23278e-19
[truncated: 16,419 more rows]

## Sheet: Cluster 2_vs_Cluster 1
FeatureID	FeatureName	Cluster 2 Average	Cluster 2 Log2 Fold Change	Cluster 2 P-Value	Cluster 3 Average	Cluster 3 Log2 Fold Change	Cluster 3 P-Value
ENSMUSG00000030114	Klrg1	0.0582411	7.18095	9.15021e-29	0.000201017	-7.18095	9.15021e-29
ENSMUSG00000026069	Il1rl1	0.0255475	6.99492	2.89781e-18	0	-6.99492	2.89781e-18
ENSMUSG00000034472	Rasd2	0.013667	6.0968	3.44962e-12	0	-6.0968	3.44962e-12
ENSMUSG00000023132	Gzma	0.235197	6.02313	1.87418e-22	0.00341729	-6.02313	1.87418e-22
ENSMUSG00000026068	Il18rap	0.101029	5.80474	1.93963e-33	0.00160813	-5.80474	1.93963e-33
ENSMUSG00000018930	Ccl4	0.0757491	5.75228	5.07953e-15	0.0012061	-5.75228	5.07953e-15
ENSMUSG00000015437	Gzmb	0.187854	5.699	1.24859e-33	0.00341729	-5.699	1.24859e-33
ENSMUSG00000076757	Tcrg-C4	0.0102726	5.68799	2.00383e-08	0	-5.68799	2.00383e-08
ENSMUSG00000017737	Mmp9	0.0174187	5.44472	4.32399e-14	0.000201017	-5.44472	4.32399e-14
ENSMUSG00000025491	Ifitm1	0.0158108	5.30574	0.0173129	0.000201017	-5.30574	0.0173129
ENSMUSG00000112023	Lilr4b	0.0222424	5.21083	2.60885e-16	0.000402034	-5.21083	2.60885e-16
ENSMUSG00000094840	Muc3a	0.00669951	5.07794	8.89389e-08	0	-5.07794	8.89389e-08
ENSMUSG00000004612	Nkg7	0.56258	5.07588	1.35587e-44	0.0164834	-5.07588	1.35587e-44
ENSMUSG00000097767	Miat	0.00661018	5.05883	1.92486e-07	0	-5.05883	1.92486e-07
ENSMUSG00000022034	Esco2	0.0193839	5.01323	5.28628e-16	0.000402034	-5.01323	5.28628e-16
ENSMUSG00000045087	S1pr5	0.0247435	4.94895	3.79848e-13	0.00060305	-4.94895	3.79848e-13
ENSMUSG00000035042	Ccl5	2.82067	4.93429	5.47458e-36	0.0920657	-4.93429	5.47458e-36
ENSMUSG00000028678	Kif2c	0.0118805	4.8961	2.05116e-12	0.000201017	-4.8961	2.05116e-12
ENSMUSG00000095105	Edaradd	0.0117911	4.88529	1.67654e-11	0.000201017	-4.88529	1.67654e-11
ENSMUSG00000052374	Actn2	0.0171507	4.8375	3.63403e-14	0.000402034	-4.8375	3.63403e-14
ENSMUSG00000046908	Ltb4r1	0.00562759	4.83001	1.67205e-06	0	-4.83001	1.67205e-06
ENSMUSG00000079853	Klra1	0.00535961	4.76075	0.0014302	0	-4.76075	0.0014302
ENSMUSG00000049103	Ccr2	0.308981	4.75368	1.79628e-39	0.0112569	-4.75368	1.79628e-39
ENSMUSG00000042284	Itga1	0.0297458	4.62875	2.02248e-16	0.00100508	-4.62875	2.02248e-16
ENSMUSG00000044258	Ctla2a	0.162217	4.61296	1.82597e-25	0.00643254	-4.61296	1.82597e-25
ENSMUSG00000043932	Klri2	0.00464499	4.55793	0.000804429	0	-4.55793	0.000804429
ENSMUSG00000087651	1500009L16Rik	0.0503803	4.51269	6.36625e-23	0.00201017	-4.51269	6.36625e-23
ENSMUSG00000039899	Fgl2	0.118537	4.50461	6.01817e-30	0.00502542	-4.50461	6.01817e-30
ENSMUSG00000086998	Gm16033	0.00428769	4.44472	9.88817e-06	0	-4.44472	9.88817e-06
ENSMUSG00000020808	Pimreg	0.0121484	4.34308	1.735e-11	0.000402034	-4.34308	1.735e-11
ENSMUSG00000044229	Nxpe4	0.0121484	4.34308	1.53208e-09	0.000402034	-4.34308	1.53208e-09
ENSMUSG00000026070	Il18r1	0.277002	4.34153	6.06528e-35	0.0134681	-4.34153	6.06528e-35
ENSMUSG00000022055	Nefl	0.00384105	4.28944	0.00018101	0	-4.28944	0.00018101
ENSMUSG00000113741	Gm48236	0.0192053	4.26297	7.78479e-14	0.000804067	-4.26297	7.78479e-14
ENSMUSG00000061615	Hist1h2ab	0.00375173	4.25628	6.2563e-05	0	-4.25628	6.2563e-05
ENSMUSG00000027715	Ccna2	0.0343908	4.25254	5.39142e-19	0.00160813	-4.25254	5.39142e-19
ENSMUSG00000058773	Hist1h1b	0.367312	4.25102	1.42793e-19	0.0190966	-4.25102	1.42793e-19
ENSMUSG00000049690	Nckap5	0.0189373	4.24279	4.44111e-11	0.000804067	-4.24279	4.44111e-11
ENSMUSG00000076752	Tcrg-C2	0.0148283	4.21371	1.04578e-08	0.00060305	-4.21371	1.04578e-08
ENSMUSG00000028927	Padi2	0.0148283	4.21371	1.31657e-12	0.00060305	-4.21371	1.31657e-12
ENSMUSG00000003949	Hlf	0.00357307	4.18756	0.000357884	0	-4.18756	0.000357884
ENSMUSG00000059325	Hopx	0.12345	4.17613	8.81121e-29	0.00663355	-4.17613	8.81121e-29
ENSMUSG00000027379	Bub1	0.0103619	4.11541	4.70961e-10	0.000402034	-4.11541	4.70961e-10
ENSMUSG00000030247	Kcnj8	0.00339442	4.11541	0.00129325	0	-4.11541	0.00129325
ENSMUSG00000054752	Fsd1l	0.00339442	4.11541	0.00310532	0	-4.11541	0.00310532
ENSMUSG00000050241	Klre1	0.0101833	4.09054	1.46691e-06	0.000402034	-4.09054	1.46691e-06
ENSMUSG00000024084	Qpct	0.00330509	4.07794	0.00020248	0	-4.07794	0.00020248
ENSMUSG00000044052	Ccr10	0.0130417	4.02968	8.82643e-07	0.00060305	-4.02968	8.82643e-07
ENSMUSG00000021485	Mxd3	0.0160788	4.00793	2.61398e-12	0.000804067	-4.00793	2.61398e-12
ENSMUSG00000075602	Ly6a	0.92623	3.96069	2.72952e-33	0.0592999	-3.96069	2.72952e-33
ENSMUSG00000097240	Gm26614	0.00303711	3.95929	0.00054373	0	-3.95929	0.00054373
ENSMUSG00000017716	Birc5	0.146139	3.92189	1.91722e-23	0.00944779	-3.92189	1.91722e-23
ENSMUSG00000001020	S100a4	1.22619	3.90242	1.19466e-33	0.0818138	-3.90242	1.19466e-33
ENSMUSG00000020689	Itgb3	0.0145603	3.86563	2.47098e-10	0.000804067	-3.86563	2.47098e-10
ENSMUSG00000060112	Olfr60	0.00276913	3.83001	0.00827272	0	-3.83001	0.00827272
ENSMUSG00000030149	Klrk1	0.0138457	3.79348	1.45688e-05	0.000804067	-3.79348	1.45688e-05
ENSMUSG00000067455	Hist1h4j	0.0026798	3.78421	0.00160974	0	-3.78421	0.00160974
ENSMUSG00000038379	Ttk	0.00544894	3.78421	5.56274e-06	0.000201017	-3.78421	5.56274e-06
ENSMUSG00000028339	Col15a1	0.0026798	3.78421	0.00160974	0	-3.78421	0.00160974
ENSMUSG00000039521	Foxp3	0.246989	3.77174	1.63529e-28	0.0178905	-3.77174	1.63529e-28
ENSMUSG00000052336	Cx3cr1	0.0462713	3.76214	4.70457e-13	0.00321627	-3.76214	4.70457e-13
ENSMUSG00000022181	C6	0.00259048	3.7369	0.00285534	0	-3.7369	0.00285534
ENSMUSG00000079186	Gzmc	0.00259048	3.7369	0.00144297	0	-3.7369	0.00144297
ENSMUSG00000030165	Klrd1	0.0266194	3.73208	2.16733e-10	0.00180915	-3.73208	2.16733e-10
ENSMUSG00000076754	Trgv2	0.0100939	3.6629	1.81429e-06	0.00060305	-3.6629	1.81429e-06
ENSMUSG00000021983	Atp8a2	0.0200092	3.64379	4.17472e-12	0.00140712	-3.64379	4.17472e-12
ENSMUSG00000112765	9430078K24Rik	0.00241182	3.63737	0.0031731	0	-3.63737	0.0031731
ENSMUSG00000086236	5830418P13Rik	0.00241182	3.63737	0.0031731	0	-3.63737	0.0031731
ENSMUSG00000050335	Lgals3	0.142744	3.61498	1.8813e-21	0.011458	-3.61498	1.8813e-21
ENSMUSG00000024659	Anxa1	0.0293885	3.61137	2.19282e-14	0.00221118	-3.61137	2.19282e-14
ENSMUSG00000110902	Gm33104	0.00482365	3.61137	0.000104551	0.000201017	-3.61137	0.000104551
ENSMUSG00000034792	Gna15	0.0849498	3.59555	6.3462e-23	0.00683457	-3.59555	6.3462e-23
ENSMUSG00000045232	Rln3	0.0281379	3.54883	3.04472e-14	0.00221118	-3.54883	3.04472e-14
ENSMUSG00000025473	Adam8	0.0186693	3.54426	1.1299e-11	0.00140712	-3.54426	1.1299e-11
ENSMUSG00000020702	Ccl1	0.00223317	3.53045	0.960773	0	-3.53045	0.960773
ENSMUSG00000031162	Gata1	0.00223317	3.53045	0.00438753	0	-3.53045	0.00438753
ENSMUSG00000027596	a	0.00223317	3.53045	0.00946068	0	-3.53045	0.00946068
ENSMUSG00000005947	Itgae	0.0346588	3.52675	3.98498e-14	0.00281423	-3.52675	3.98498e-14
ENSMUSG00000112148	Lilrb4a	0.0160788	3.5225	1.47066e-10	0.0012061	-3.5225	1.47066e-10
ENSMUSG00000038807	Rap1gap2	0.0137563	3.52117	8.82897e-10	0.00100508	-3.52117	8.82897e-10
ENSMUSG00000032841	Prr5l	0.00911133	3.51651	3.1946e-07	0.00060305	-3.51651	3.1946e-07
ENSMUSG00000020399	Havcr2	0.0389465	3.51404	2.56712e-16	0.00321627	-3.51404	2.56712e-16
ENSMUSG00000068566	Myadm	0.0113445	3.50808	2.73134e-08	0.000804067	-3.50808	2.73134e-08
ENSMUSG00000020027	Socs2	0.232339	3.48892	8.92947e-26	0.0205037	-3.48892	8.92947e-26
ENSMUSG00000030154	Klrb1f	0.013399	3.48345	8.84273e-09	0.00100508	-3.48345	8.84273e-09
ENSMUSG00000020330	Hmmr	0.0424302	3.4769	6.02033e-13	0.0036183	-3.4769	6.02033e-13
ENSMUSG00000020897	Aurkb	0.017776	3.47387	6.06388e-12	0.00140712	-3.47387	6.06388e-12
ENSMUSG00000046179	E2f8	0.0132204	3.46422	5.21688e-10	0.00100508	-3.46422	5.21688e-10
ENSMUSG00000021675	F2rl2	0.0108979	3.4506	1.40347e-08	0.000804067	-3.4506	1.40347e-08
ENSMUSG00000090958	Lrrc32	0.0086647	3.44472	1.19908e-06	0.00060305	-3.44472	1.19908e-06
ENSMUSG00000026622	Nek2	0.0107192	3.42695	9.68774e-09	0.000804067	-3.42695	9.68774e-09
ENSMUSG00000018925	Heatr9	0.00205452	3.41497	0.0405963	0	-3.41497	0.0405963
ENSMUSG00000015880	Ncapg	0.027334	3.39167	1.29631e-14	0.0024122	-3.39167	1.29631e-14
ENSMUSG00000043099	Hic1	0.00830739	3.3846	7.62316e-07	0.00060305	-3.3846	7.62316e-07
ENSMUSG00000051359	Ncald	0.0124164	3.37433	4.34202e-08	0.00100508	-3.37433	4.34202e-08
ENSMUSG00000015533	Itga2	0.0268874	3.36798	1.66902e-13	0.0024122	-3.36798	1.66902e-13
ENSMUSG00000061086	Myl4	0.022689	3.36493	3.78074e-13	0.00201017	-3.36493	3.78074e-13
ENSMUSG00000076755	Tcrg-V1	0.00196519	3.35357	0.0317049	0	-3.35357	0.0317049
ENSMUSG00000027469	Tpx2	0.0584197	3.32738	1.18988e-14	0.00562847	-3.32738	1.18988e-14
ENSMUSG00000051378	Kif18b	0.00393038	3.32186	0.00711543	0.000201017	-3.32186	0.00711543
ENSMUSG00000069309	Hist1h2an	0.013935	3.31728	3.11335e-07	0.0012061	-3.31728	3.11335e-07
ENSMUSG00000040204	Pclaf	0.161503	3.31114	2.51257e-18	0.0160813	-3.31114	2.51257e-18
ENSMUSG00000079227	Ccr5	0.163915	3.29732	3.61177e-22	0.0164834	-3.29732	3.61177e-22
ENSMUSG00000037346	Hrh4	0.00187586	3.28944	0.0167071	0	-3.28944	0.0167071
ENSMUSG00000021697	Depdc1b	0.00187586	3.28944	0.0135505	0	-3.28944	0.0135505
ENSMUSG00000079852	Klra4	0.00187586	3.28944	0.057508	0	-3.28944	0.057508
ENSMUSG00000001025	S100a6	2.98718	3.26786	2.5581e-27	0.309968	-3.26786	2.5581e-27
ENSMUSG00000026955	Sapcd2	0.00571692	3.26742	1.90386e-05	0.000402034	-3.26742	1.90386e-05
ENSMUSG00000034311	Kif4	0.0228677	3.25067	7.86909e-13	0.00221118	-3.25067	7.86909e-13
ENSMUSG00000032281	Acsbg1	0.0418049	3.24402	1.43861e-15	0.00422135	-3.24402	1.43861e-15
ENSMUSG00000026683	Nuf2	0.0132204	3.24182	2.01388e-09	0.0012061	-3.24182	2.01388e-09
ENSMUSG00000026950	Neb	0.233054	3.23733	8.61832e-23	0.024524	-3.23733	8.61832e-23
ENSMUSG00000023940	Sgo1	0.0150069	3.23089	4.37981e-10	0.00140712	-3.23089	4.37981e-10
ENSMUSG00000028068	Iqgap3	0.00178654	3.22233	0.0201445	0	-3.22233	0.0201445
ENSMUSG00000045103	Dmd	0.00178654	3.22233	0.0217349	0	-3.22233	0.0217349
ENSMUSG00000042182	Bend6	0.0036624	3.22233	0.00069482	0.000201017	-3.22233	0.00069482
ENSMUSG00000040084	Bub1b	0.0128631	3.20256	3.58672e-09	0.0012061	-3.20256	3.58672e-09
ENSMUSG00000016529	Il10	0.0920066	3.19598	6.80996e-18	0.00984982	-3.19598	6.80996e-18
ENSMUSG00000096001	2610528A11Rik	0.00357307	3.18756	0.127039	0.000201017	-3.18756	0.127039
ENSMUSG00000012519	Mlkl	0.00357307	3.18756	0.000646033	0.000201017	-3.18756	0.000646033
ENSMUSG00000038517	Tbkbp1	0.00902201	3.18051	5.43973e-07	0.000804067	-3.18051	5.43973e-07
ENSMUSG00000032092	Mpzl2	0.00535961	3.17579	0.00574749	0.000402034	-3.17579	0.00574749
ENSMUSG00000001403	Ube2c	0.101297	3.17113	7.93153e-17	0.0110559	-3.17113	7.93153e-17
ENSMUSG00000034883	Lrr1	0.00527028	3.15194	6.67703e-05	0.000402034	-3.15194	6.67703e-05
ENSMUSG00000074874	Ctla2b	0.00169721	3.15194	0.0305947	0	-3.15194	0.0305947
ENSMUSG00000020334	Slc22a4	0.00169721	3.15194	0.0392033	0	-3.15194	0.0392033
ENSMUSG00000040899	Ccr6	0.0248329	3.14678	5.78471e-10	0.00261322	-3.14678	5.78471e-10
ENSMUSG00000000982	Ccl3	0.0247435	3.1416	2.85716e-06	0.00261322	-3.1416	2.85716e-06
ENSMUSG00000034765	Dusp5	0.12211	3.13934	3.0018e-20	0.0136691	-3.13934	3.0018e-20
ENSMUSG00000032578	Cish	0.171686	3.13924	1.6417e-21	0.0192976	-3.13924	1.6417e-21
ENSMUSG00000026728	Vim	1.81405	3.13703	4.6597e-26	0.206042	-3.13703	4.6597e-26
ENSMUSG00000020185	E2f7	0.0086647	3.12279	5.08087e-07	0.000804067	-3.12279	5.08087e-07
ENSMUSG00000047250	Ptgs1	0.0086647	3.12279	1.58373e-06	0.000804067	-3.12279	1.58373e-06
ENSMUSG00000035283	Adrb1	0.00160788	3.07794	0.0285669	0	-3.07794	0.0285669
ENSMUSG00000022619	Mapk8ip2	0.00160788	3.07794	0.0480823	0	-3.07794	0.0480823
ENSMUSG00000114279	Hist1h2bm	0.0168828	3.07794	2.55533e-06	0.00180915	-3.07794	2.55533e-06
ENSMUSG00000070390	Nlrp1b	0.00330509	3.07794	0.00188926	0.000201017	-3.07794	0.00188926
ENSMUSG00000041707	1810011H11Rik	0.0050023	3.07794	0.00045753	0.000402034	-3.07794	0.00045753
ENSMUSG00000025812	Pard3	0.00160788	3.07794	0.123487	0	-3.07794	0.123487
ENSMUSG00000052736	Klrc2	0.00330509	3.07794	0.0144033	0.000201017	-3.07794	0.0144033
ENSMUSG00000037628	Cdkn3	0.0318897	3.0659	2.62781e-13	0.0036183	-3.0659	2.62781e-13
ENSMUSG00000074170	Plekhf1	0.00661018	3.05883	1.62814e-05	0.00060305	-3.05883	1.62814e-05
ENSMUSG00000042385	Gzmk	0.0685137	3.05742	1.60545e-15	0.00804067	-3.05742	1.60545e-15
ENSMUSG00000003541	Ier3	0.0149176	3.0524	3.73304e-06	0.00160813	-3.0524	3.73304e-06
ENSMUSG00000041498	Kif14	0.00991528	3.0524	2.01909e-07	0.00100508	-3.0524	2.01909e-07
ENSMUSG00000055723	Rras2	0.0198306	3.04595	4.6691e-11	0.00221118	-3.04595	4.6691e-11
ENSMUSG00000020649	Rrm2	0.0791436	3.03784	8.45882e-15	0.00944779	-3.03784	8.45882e-15
ENSMUSG00000002233	Rhoc	0.0228677	3.02828	1.39736e-11	0.00261322	-3.02828	1.39736e-11
ENSMUSG00000062488	Ifit3b	0.00482365	3.02641	0.000895129	0.000402034	-3.02641	0.000895129
ENSMUSG00000023827	Agpat4	0.104244	3.01983	2.92843e-19	0.0126641	-3.01983	2.92843e-19
ENSMUSG00000047751	Utf1	0.00643153	3.01983	2.86905e-05	0.00060305	-3.01983	2.86905e-05
ENSMUSG00000017412	Cacnb4	0.00643153	3.01983	6.53481e-05	0.00060305	-3.01983	6.53481e-05
ENSMUSG00000055044	Pdlim1	0.0356414	3.01443	7.94654e-14	0.00422135	-3.01443	7.94654e-14
ENSMUSG00000073555	Gm4951	0.00955797	2.99994	8.18472e-06	0.00100508	-2.99994	8.18472e-06
ENSMUSG00000069310	Hist1h3c	0.00151856	2.99994	0.041185	0	-2.99994	0.041185
ENSMUSG00000071478	Hist1h2ad	0.00151856	2.99994	0.041185	0	-2.99994	0.041185
ENSMUSG00000052563	D930048N14Rik	0.00312644	2.99994	0.00257194	0.000201017	-2.99994	0.00257194
ENSMUSG00000032204	Aqp9	0.00151856	2.99994	0.146461	0	-2.99994	0.146461
ENSMUSG00000032380	Dapk2	0.00955797	2.99994	1.87399e-06	0.00100508	-2.99994	1.87399e-06
ENSMUSG00000090363	Gm3512	0.00151856	2.99994	0.041185	0	-2.99994	0.041185
ENSMUSG00000053719	Klk1b26	0.00151856	2.99994	0.107655	0	-2.99994	0.107655
ENSMUSG00000079481	Nhsl2	0.0063422	2.99994	0.000351578	0.00060305	-2.99994	0.000351578
ENSMUSG00000038151	Prdm1	0.203218	2.99361	1.35659e-20	0.0253281	-2.99361	1.35659e-20
ENSMUSG00000050777	Tmem37	0.0381425	2.98651	6.12647e-14	0.00462339	-2.98651	6.12647e-14
ENSMUSG00000028150	Rorc	0.00625288	2.97976	8.83037e-05	0.00060305	-2.97976	8.83037e-05
ENSMUSG00000032572	Col6a4	0.0109872	2.97685	6.67477e-07	0.0012061	-2.97685	6.67477e-07
ENSMUSG00000026770	Il2ra	0.17919	2.96795	2.06845e-19	0.0227149	-2.96795	2.06845e-19
ENSMUSG00000025574	Tk1	0.0328723	2.96517	1.50956e-13	0.00402034	-2.96517	1.50956e-13
ENSMUSG00000033952	Aspm	0.0391251	2.96423	3.6268e-11	0.0048244	-2.96423	3.6268e-11
ENSMUSG00000066687	Zbtb16	0.00616355	2.95929	0.00144442	0.00060305	-2.95929	0.00144442
ENSMUSG00000030208	Emp1	0.064494	2.93554	7.62029e-16	0.00824169	-2.93554	7.62029e-16
ENSMUSG00000025017	Pik3ap1	0.0059849	2.91747	0.000169334	0.00060305	-2.91747	0.000169334
ENSMUSG00000018916	Csf2	0.00142923	2.91747	0.120324	0	-2.91747	0.120324
ENSMUSG00000041064	Pif1	0.00294778	2.91747	0.00526915	0.000201017	-2.91747	0.00526915
ENSMUSG00000041377	Ninj2	0.00294778	2.91747	0.00526915	0.000201017	-2.91747	0.00526915
ENSMUSG00000040229	Gpr34	0.0105406	2.91747	2.51989e-07	0.0012061	-2.91747	2.51989e-07
ENSMUSG00000039545	Flicr	0.0238503	2.8961	8.67065e-11	0.00301525	-2.8961	8.67065e-11
ENSMUSG00000052504	Epha3	0.00437701	2.8889	0.00322054	0.000402034	-2.8889	0.00322054
ENSMUSG00000033213	AA467197	0.0133097	2.8889	3.28313e-07	0.00160813	-2.8889	3.28313e-07
ENSMUSG00000028718	Stil	0.0073248	2.88312	1.12991e-05	0.000804067	-2.88312	1.12991e-05
ENSMUSG00000024486	Hbegf	0.00285846	2.8744	0.00675666	0.000201017	-2.8744	0.00675666
ENSMUSG00000052724	Gm9888	0.00285846	2.8744	0.00482568	0.000201017	-2.8744	0.00482568
ENSMUSG00000043931	Gimap7	0.951509	2.87136	5.35408e-22	0.129857	-2.87136	5.35408e-22
ENSMUSG00000042751	Nmnat2	0.0100939	2.85555	6.32114e-07	0.0012061	-2.85555	6.32114e-07
ENSMUSG00000034413	Neurl1b	0.0013399	2.83001	0.487464	0	-2.83001	0.487464
ENSMUSG00000079018	Ly6c1	0.0013399	2.83001	0.154288	0	-2.83001	0.154288
ENSMUSG00000114689	Gm9465	0.0013399	2.83001	0.237382	0	-2.83001	0.237382
ENSMUSG00000061991	Hist1h2af	0.0013399	2.83001	0.0926595	0	-2.83001	0.0926595
ENSMUSG00000042254	Cilp	0.0013399	2.83001	0.189341	0	-2.83001	0.189341
ENSMUSG00000037129	Tmprss13	0.0013399	2.83001	0.0926595	0	-2.83001	0.0926595
ENSMUSG00000060470	Adgrg3	0.0013399	2.83001	0.0926595	0	-2.83001	0.0926595
ENSMUSG00000078490	Cfap74	0.0013399	2.83001	0.123897	0	-2.83001	0.123897
ENSMUSG00000049410	Zfp683	0.0013399	2.83001	0.0926595	0	-2.83001	0.0926595
ENSMUSG00000039377	Hlx	0.0013399	2.83001	0.0926595	0	-2.83001	0.0926595
ENSMUSG00000022033	Pbk	0.0113445	2.83001	1.55633e-06	0.00140712	-2.83001	1.55633e-06
ENSMUSG00000032666	1700025G04Rik	0.0279593	2.8027	9.38805e-11	0.00381932	-2.8027	9.38805e-11
ENSMUSG00000035448	Ccr3	0.0110765	2.79579	1.12991e-05	0.00140712	-2.79579	1.12991e-05
ENSMUSG00000035901	Dennd5a	0.0473432	2.79512	7.76928e-14	0.00663355	-2.79512	7.76928e-14
ENSMUSG00000030167	Klrc1	0.0026798	2.78421	0.0587841	0.000201017	-2.78421	0.0587841
ENSMUSG00000085180	AI838599	0.0109872	2.78421	4.4741e-06	0.00140712	-2.78421	4.4741e-06
ENSMUSG00000030792	Dkkl1	0.0385892	2.78088	8.71611e-13	0.00542745	-2.78088	8.71611e-13
ENSMUSG00000000817	Fasl	0.0426982	2.7797	1.4509e-12	0.0060305	-2.7797	1.4509e-12
ENSMUSG00000054582	Pabpc1l	0.0108979	2.77252	4.43187e-07	0.00140712	-2.77252	4.43187e-07
ENSMUSG00000028832	Stmn1	0.303265	2.77173	3.30691e-17	0.0442237	-2.77173	3.30691e-17
ENSMUSG00000017499	Cdc6	0.0204558	2.76861	4.50949e-10	0.00281423	-2.76861	4.50949e-10
ENSMUSG00000024989	Cep55	0.0477898	2.76682	1.94192e-12	0.00683457	-2.76682	1.94192e-12
ENSMUSG00000017697	Ada	0.0258154	2.76199	4.02673e-11	0.0036183	-2.76199	4.02673e-11
ENSMUSG00000025366	Esyt1	0.34632	2.75111	8.93123e-20	0.0512593	-2.75111	8.93123e-20
ENSMUSG00000001768	Rin2	0.0146496	2.7369	8.45171e-08	0.00201017	-2.7369	8.45171e-08
ENSMUSG00000023903	Mmp25	0.00125058	2.7369	0.0857762	0	-2.7369	0.0857762
ENSMUSG00000056529	Ptafr	0.00125058	2.7369	0.104762	0	-2.7369	0.104762
ENSMUSG00000044505	Lingo4	0.00125058	2.7369	0.140096	0	-2.7369	0.140096
ENSMUSG00000001864	Aif1l	0.00125058	2.7369	0.0857762	0	-2.7369	0.0857762
ENSMUSG00000027306	Nusap1	0.0344801	2.72576	1.45466e-09	0.00502542	-2.72576	1.45466e-09
ENSMUSG00000066363	Serpina3f	0.0104512	2.71265	3.18799e-06	0.00140712	-2.71265	3.18799e-06
ENSMUSG00000046971	Pla2g4f	0.00384105	2.70448	0.00176167	0.000402034	-2.70448	0.00176167
ENSMUSG00000006310	Zbtb32	0.133097	2.69965	1.33877e-16	0.0203027	-2.69965	1.33877e-16
ENSMUSG00000047821	Trim16	0.0246542	2.69583	1.92169e-10	0.0036183	-2.69583	1.92169e-10
ENSMUSG00000032640	Chsy1	0.023225	2.68799	2.36785e-09	0.00341729	-2.68799	2.36785e-09
ENSMUSG00000038872	Zfhx3	0.00250115	2.68799	0.0650279	0.000201017	-2.68799	0.0650279
ENSMUSG00000020186	Csrp2	0.0179547	2.68087	1.24696e-08	0.00261322	-2.68087	1.24696e-08
ENSMUSG00000031391	L1cam	0.078161	2.67406	9.21575e-15	0.012061	-2.67406	9.21575e-15
ENSMUSG00000006360	Crip1	2.34402	2.66568	6.89527e-20	0.369268	-2.66568	6.89527e-20
ENSMUSG00000105096	Gbp10	0.0151856	2.6629	7.22642e-08	0.00221118	-2.6629	7.22642e-08
ENSMUSG00000068101	Cenpm	0.0392145	2.65717	1.37e-12	0.0060305	-2.65717	1.37e-12
ENSMUSG00000030257	Srgap3	0.0201879	2.65656	7.67302e-09	0.00301525	-2.65656	7.67302e-09
ENSMUSG00000055541	Lair1	0.036356	2.64445	2.71789e-11	0.00562847	-2.64445	2.71789e-11
ENSMUSG00000036223	Ska1	0.013667	2.63737	1.27225e-07	0.00201017	-2.63737	1.27225e-07
ENSMUSG00000102332	Gm19331	0.00116125	2.63737	0.140096	0	-2.63737	0.140096
ENSMUSG00000114442	F630042J09Rik	0.00116125	2.63737	0.122483	0	-2.63737	0.122483
ENSMUSG00000032105	Pdzd3	0.00116125	2.63737	0.199227	0	-2.63737	0.199227
ENSMUSG00000030730	Atp2a1	0.00116125	2.63737	0.127251	0	-2.63737	0.127251
ENSMUSG00000044562	Rasip1	0.00116125	2.63737	0.122483	0	-2.63737	0.122483
ENSMUSG00000054932	Afp	0.00116125	2.63737	0.122483	0	-2.63737	0.122483
ENSMUSG00000028587	Orc1	0.00616355	2.63737	0.000139956	0.000804067	-2.63737	0.000139956
ENSMUSG00000045672	Col27a1	0.00116125	2.63737	0.661663	0	-2.63737	0.661663
ENSMUSG00000104109	Gm30292	0.00116125	2.63737	0.122483	0	-2.63737	0.122483
ENSMUSG00000037661	Gpr160	0.00241182	2.63737	0.0187112	0.000201017	-2.63737	0.0187112
ENSMUSG00000078780	Gm5150	0.00116125	2.63737	0.122483	0	-2.63737	0.122483
ENSMUSG00000054453	Sytl5	0.00116125	2.63737	0.122483	0	-2.63737	0.122483
ENSMUSG00000079502	Cfap77	0.00241182	2.63737	0.0187112	0.000201017	-2.63737	0.0187112
ENSMUSG00000044162	Tnip3	0.0445741	2.62587	3.41254e-11	0.00703559	-2.62587	3.41254e-11
ENSMUSG00000074476	Spc24	0.0433235	2.62554	8.35919e-13	0.00683457	-2.62554	8.35919e-13
ENSMUSG00000074813	Gm14005	0.0900414	2.6189	2.83592e-15	0.0144732	-2.6189	2.83592e-15
ENSMUSG00000039396	Neil3	0.0122378	2.61661	4.4586e-07	0.00180915	-2.61661	4.4586e-07
ENSMUSG00000055148	Klf2	0.556238	2.6112	2.60541e-18	0.0908596	-2.6112	2.60541e-18
ENSMUSG00000030867	Plk1	0.013399	2.60898	4.39644e-07	0.00201017	-2.60898	4.39644e-07
ENSMUSG00000074896	Ifit3	0.0243862	2.60611	3.41403e-07	0.00381932	-2.60611	3.41403e-07
ENSMUSG00000028161	Ppp3ca	0.193214	2.59661	9.5489e-17	0.0317606	-2.59661	9.5489e-17
ENSMUSG00000028480	Glipr2	0.198306	2.58945	6.43522e-17	0.0327657	-2.58945	6.43522e-17
ENSMUSG00000048534	Jaml	0.0156322	2.589	4.35294e-07	0.0024122	-2.589	4.35294e-07
ENSMUSG00000050822	Slc29a4	0.0023225	2.5849	0.0271308	0.000201017	-2.5849	0.0271308
ENSMUSG00000033460	Armcx1	0.0023225	2.5849	0.0271308	0.000201017	-2.5849	0.0271308
ENSMUSG00000020009	Ifngr1	0.314877	2.55854	8.16867e-17	0.0532694	-2.55854	8.16867e-17
ENSMUSG00000047534	Mis18bp1	0.0200092	2.55633	6.37061e-09	0.00321627	-2.55633	6.37061e-09
ENSMUSG00000028337	Coro2a	0.206524	2.55435	3.13357e-16	0.0349769	-2.55435	3.13357e-16
ENSMUSG00000052769	Gm9889	0.0128631	2.55049	1.80013e-06	0.00201017	-2.55049	1.80013e-06
ENSMUSG00000026605	Cenpf	0.118715	2.54901	1.46376e-11	0.0201017	-2.54901	1.46376e-11
ENSMUSG00000032265	Fam46a	0.0761958	2.54573	9.48267e-13	0.0128651	-2.54573	9.48267e-13
ENSMUSG00000099474	1700097N02Rik	0.0242969	2.53045	9.94893e-10	0.00402034	-2.53045	9.94893e-10
ENSMUSG00000058290	Espl1	0.00455567	2.53045	0.00163229	0.00060305	-2.53045	0.00163229
ENSMUSG00000002228	Ppm1j	0.0196519	2.53045	9.68774e-09	0.00321627	-2.53045	9.68774e-09
ENSMUSG00000052821	Cysltr1	0.00455567	2.53045	0.00477043	0.00060305	-2.53045	0.00477043
ENSMUSG00000022582	Ly6g	0.00107192	2.53045	0.368202	0	-2.53045	0.368202
ENSMUSG00000022594	Lynx1	0.00107192	2.53045	0.196605	0	-2.53045	0.196605
ENSMUSG00000115137	Gm34794	0.00107192	2.53045	0.17576	0	-2.53045	0.17576
ENSMUSG00000021337	Scgn	0.00107192	2.53045	0.17576	0	-2.53045	0.17576
ENSMUSG00000025804	Ccr1	0.00107192	2.53045	0.17576	0	-2.53045	0.17576
ENSMUSG00000000303	Cdh1	0.00107192	2.53045	0.17576	0	-2.53045	0.17576
ENSMUSG00000036902	Neto2	0.00223317	2.53045	0.0256438	0.000201017	-2.53045	0.0256438
ENSMUSG00000053219	Raet1e	0.00107192	2.53045	0.17576	0	-2.53045	0.17576
ENSMUSG00000032766	Gng11	0.00223317	2.53045	0.246262	0.000201017	-2.53045	0.246262
ENSMUSG00000029373	Pf4	0.00107192	2.53045	1	0	-2.53045	1
ENSMUSG00000039315	Clnk	0.00107192	2.53045	0.231951	0	-2.53045	0.231951
ENSMUSG00000078521	Aunip	0.00339442	2.53045	0.00592388	0.000402034	-2.53045	0.00592388
ENSMUSG00000028836	Slc30a2	0.00107192	2.53045	0.17576	0	-2.53045	0.17576
ENSMUSG00000103408	Gm37933	0.00107192	2.53045	0.298974	0	-2.53045	0.298974
ENSMUSG00000085580	1700061F12Rik	0.00107192	2.53045	0.176585	0	-2.53045	0.176585
ENSMUSG00000102941	Gm37552	0.00107192	2.53045	0.17576	0	-2.53045	0.17576
ENSMUSG00000070643	Sox13	0.00107192	2.53045	0.17576	0	-2.53045	0.17576
ENSMUSG00000041757	Plekha6	0.00107192	2.53045	0.235529	0	-2.53045	0.235529
ENSMUSG00000100777	4930598F16Rik	0.00223317	2.53045	0.0452024	0.000201017	-2.53045	0.0452024
ENSMUSG00000036777	Anln	0.00902201	2.50244	1.50378e-05	0.00140712	-2.50244	1.50378e-05
ENSMUSG00000046295	Ankle1	0.00446634	2.50244	0.0014893	0.00060305	-2.50244	0.0014893
ENSMUSG00000034818	Celf5	0.00446634	2.50244	0.00177635	0.00060305	-2.50244	0.00177635
ENSMUSG00000037725	Ckap2	0.0237609	2.49839	2.76623e-08	0.00402034	-2.49839	2.76623e-08
ENSMUSG00000042379	Esm1	0.0438595	2.48712	1.89556e-10	0.00763864	-2.48712	1.89556e-10
ENSMUSG00000027326	Knl1	0.0369813	2.48258	1.42973e-09	0.00643254	-2.48258	1.42973e-09
ENSMUSG00000062028	Irgc1	0.0189373	2.47726	4.93994e-08	0.00321627	-2.47726	4.93994e-08
ENSMUSG00000028517	Plpp3	0.00214384	2.47387	0.0354009	0.000201017	-2.47387	0.0354009
ENSMUSG00000026358	Rgs1	1.27845	2.47266	3.7798e-17	0.230164	-2.47266	3.7798e-17
ENSMUSG00000029417	Cxcl9	0.00544894	2.46228	0.021757	0.000804067	-2.46228	0.021757
ENSMUSG00000028378	Ptgr1	0.00544894	2.46228	0.000556479	0.000804067	-2.46228	0.000556479
ENSMUSG00000012443	Kif11	0.0375173	2.46022	1.10707e-10	0.00663355	-2.46022	1.10707e-10
ENSMUSG00000037849	Ifi206	0.0197412	2.4545	7.05015e-08	0.00341729	-2.4545	7.05015e-08
ENSMUSG00000026399	Cd55	0.0857537	2.453	1.45691e-13	0.0154783	-2.453	1.45691e-13
ENSMUSG00000022246	Rai14	0.00428769	2.44472	0.00432932	0.00060305	-2.44472	0.00432932
ENSMUSG00000043664	Tmem221	0.00428769	2.44472	0.00306748	0.00060305	-2.44472	0.00306748
ENSMUSG00000028064	Sema4a	0.0491297	2.44407	1.4948e-11	0.00884474	-2.44407	1.4948e-11
ENSMUSG00000032218	Ccnb2	0.0807514	2.44233	1.56665e-10	0.0146742	-2.44233	1.56665e-10
ENSMUSG00000019866	Crybg1	0.0803941	2.43594	2.70138e-13	0.0146742	-2.43594	2.70138e-13
ENSMUSG00000002578	Ikzf4	0.105942	2.4284	2.62781e-13	0.0194986	-2.4284	2.62781e-13
ENSMUSG00000019489	Cd70	0.000982595	2.41497	0.170227	0	-2.41497	0.170227
ENSMUSG00000096965	3300005D01Rik	0.00205452	2.41497	0.0506923	0.000201017	-2.41497	0.0506923
ENSMUSG00000048385	Scrt1	0.000982595	2.41497	0.170227	0	-2.41497	0.170227
ENSMUSG00000069267	Hist1h3b	0.000982595	2.41497	0.170227	0	-2.41497	0.170227
ENSMUSG00000075031	Hist1h2bb	0.000982595	2.41497	0.238224	0	-2.41497	0.238224
ENSMUSG00000041324	Inhba	0.000982595	2.41497	1	0	-2.41497	1
ENSMUSG00000087139	Gm11683	0.00205452	2.41497	0.0506923	0.000201017	-2.41497	0.0506923
ENSMUSG00000009356	Lpo	0.000982595	2.41497	0.170227	0	-2.41497	0.170227
ENSMUSG00000041361	Myzap	0.000982595	2.41497	0.336888	0	-2.41497	0.336888
ENSMUSG00000111167	Gm39321	0.000982595	2.41497	0.237056	0	-2.41497	0.237056
ENSMUSG00000022021	Diaph3	0.0427875	2.41497	4.041e-11	0.00783965	-2.41497	4.041e-11
ENSMUSG00000042567	Nek10	0.000982595	2.41497	0.170227	0	-2.41497	0.170227
ENSMUSG00000071324	Armc2	0.00205452	2.41497	0.0506923	0.000201017	-2.41497	0.0506923
ENSMUSG00000030108	Slc6a13	0.000982595	2.41497	0.170227	0	-2.41497	0.170227
ENSMUSG00000067206	Lrrc66	0.000982595	2.41497	0.178123	0	-2.41497	0.178123
ENSMUSG00000040616	Tmem51	0.000982595	2.41497	0.170227	0	-2.41497	0.170227
ENSMUSG00000025964	Adam23	0.000982595	2.41497	0.460775	0	-2.41497	0.460775
ENSMUSG00000044055	Otos	0.00419836	2.41497	0.00530844	0.00060305	-2.41497	0.00530844
ENSMUSG00000001247	Lsr	0.0148283	2.40636	3.66018e-07	0.00261322	-2.40636	3.66018e-07
ENSMUSG00000063021	Hist1h2ak	0.0116125	2.404	3.12716e-06	0.00201017	-2.404	3.12716e-06
ENSMUSG00000085786	Gm15987	0.0105406	2.4029	2.84666e-05	0.00180915	-2.4029	2.84666e-05
ENSMUSG00000046447	Camk2n1	0.0264407	2.40047	1.70136e-08	0.0048244	-2.40047	1.70136e-08
ENSMUSG00000036256	Igfbp7	0.0391251	2.39863	1.70429e-10	0.0072366	-2.39863	1.70429e-10
ENSMUSG00000011256	Adam19	0.349982	2.39559	1.77956e-15	0.0663355	-2.39559	1.77956e-15
ENSMUSG00000021965	Ska3	0.00518095	2.39073	0.000955424	0.000804067	-2.39073	0.000955424
ENSMUSG00000086825	Gm15675	0.00937932	2.38801	8.1368e-05	0.00160813	-2.38801	8.1368e-05
ENSMUSG00000044201	Cdc25c	0.00410903	2.3846	0.00351619	0.00060305	-2.3846	0.00351619
ENSMUSG00000005233	Spc25	0.0176867	2.37917	1.8809e-07	0.00321627	-2.37917	1.8809e-07
ENSMUSG00000027463	Slc52a3	0.00303711	2.37433	0.0270496	0.000402034	-2.37433	0.0270496
ENSMUSG00000026796	Fam129b	0.00303711	2.37433	0.0370811	0.000402034	-2.37433	0.0370811
ENSMUSG00000043230	Fam124b	0.00821807	2.36917	5.47356e-05	0.00140712	-2.36917	5.47356e-05
ENSMUSG00000030852	Tacc2	0.026798	2.36319	7.47104e-09	0.00502542	-2.36319	7.47104e-09
ENSMUSG00000019992	Mtfr2	0.00714614	2.36251	0.000155359	0.0012061	-2.36251	0.000155359
ENSMUSG00000019942	Cdk1	0.0257261	2.36108	4.08417e-09	0.0048244	-2.36108	4.08417e-09
ENSMUSG00000085531	Slc36a3os	0.0463606	2.36053	3.22778e-11	0.00884474	-2.36053	3.22778e-11
ENSMUSG00000045328	Cenpe	0.0917386	2.3599	1.1902e-10	0.0176895	-2.3599	1.1902e-10
ENSMUSG00000023045	Soat2	0.0101833	2.35357	3.40957e-05	0.00180915	-2.35357	3.40957e-05
ENSMUSG00000024873	Cnih2	0.00401971	2.35357	0.00484981	0.00060305	-2.35357	0.00484981
ENSMUSG00000076749	Tcrg-C1	0.00196519	2.35357	0.129459	0.000201017	-2.35357	0.129459
ENSMUSG00000032783	Troap	0.0050023	2.34097	0.00170884	0.000804067	-2.34097	0.00170884
ENSMUSG00000030125	Lrrc23	0.0050023	2.34097	0.00287507	0.000804067	-2.34097	0.00287507
ENSMUSG00000058818	Pirb	0.00294778	2.33251	0.0322083	0.000402034	-2.33251	0.0322083
ENSMUSG00000027200	Sema6d	0.00393038	2.32186	0.0140847	0.00060305	-2.32186	0.0140847
ENSMUSG00000026347	Tmem163	0.013935	2.31728	3.10065e-06	0.00261322	-2.31728	3.10065e-06
ENSMUSG00000100529	Gm19261	0.00491297	2.31544	0.00232141	0.000804067	-2.31544	0.00232141
ENSMUSG00000097142	Gm26778	0.00491297	2.31544	0.00330527	0.000804067	-2.31544	0.00330527
ENSMUSG00000022901	Cd86	0.0218851	2.31309	2.02279e-07	0.00422135	-2.31309	2.02279e-07
ENSMUSG00000053702	Nebl	0.0238503	2.31114	1.42772e-07	0.00462339	-2.31114	1.42772e-07
ENSMUSG00000027646	Src	0.0148283	2.30682	1.29402e-06	0.00281423	-2.30682	1.29402e-06
ENSMUSG00000052572	Dlg2	0.0267087	2.30394	1.54539e-08	0.00522644	-2.30394	1.54539e-08
ENSMUSG00000069833	Ahnak	1.87819	2.30046	9.79444e-16	0.381128	-2.30046	9.79444e-16
ENSMUSG00000056737	Capg	0.47111	2.29108	7.2995e-15	0.096086	-2.29108	7.2995e-15
ENSMUSG00000024027	Glp1r	0.00187586	2.28944	0.0833391	0.000201017	-2.28944	0.0833391
ENSMUSG00000049687	Fam109b	0.000893268	2.28944	0.270357	0	-2.28944	0.270357
ENSMUSG00000083193	4930595D18Rik	0.000893268	2.28944	0.283426	0	-2.28944	0.283426
ENSMUSG00000036523	Greb1	0.000893268	2.28944	0.233397	0	-2.28944	0.233397
ENSMUSG00000069294	Vmn1r197	0.000893268	2.28944	0.233397	0	-2.28944	0.233397
ENSMUSG00000064288	Hist1h4k	0.00285846	2.28944	0.0197439	0.000402034	-2.28944	0.0197439
ENSMUSG00000010651	Acaa1b	0.000893268	2.28944	0.233397	0	-2.28944	0.233397
ENSMUSG00000090570	Gm17041	0.000893268	2.28944	0.233397	0	-2.28944	0.233397
ENSMUSG00000046168	Kcnrg	0.000893268	2.28944	0.255938	0	-2.28944	0.255938
ENSMUSG00000019997	Ctgf	0.000893268	2.28944	0.259007	0	-2.28944	0.259007
ENSMUSG00000040703	Cyp2s1	0.0156322	2.28944	8.04209e-07	0.00301525	-2.28944	8.04209e-07
ENSMUSG00000030325	Klrb1c	0.000893268	2.28944	0.246685	0	-2.28944	0.246685
ENSMUSG00000009376	Met	0.000893268	2.28944	0.233397	0	-2.28944	0.233397
ENSMUSG00000094595	Fsbp	0.000893268	2.28944	0.233397	0	-2.28944	0.233397
ENSMUSG00000096879	Gm4858	0.000893268	2.28944	0.233397	0	-2.28944	0.233397
ENSMUSG00000015852	Fcrls	0.000893268	2.28944	0.233397	0	-2.28944	0.233397
ENSMUSG00000031302	Nlgn3	0.000893268	2.28944	0.287182	0	-2.28944	0.287182
ENSMUSG00000104509	Gm33994	0.00187586	2.28944	0.0674959	0.000201017	-2.28944	0.0674959
ENSMUSG00000002055	Spag5	0.00768211	2.27295	0.00018162	0.00140712	-2.27295	0.00018162
ENSMUSG00000026344	Lypd1	0.00571692	2.26742	0.0159519	0.00100508	-2.26742	0.0159519
ENSMUSG00000109713	Pvrig	0.022153	2.26645	5.17672e-08	0.00442237	-2.26645	5.17672e-08
ENSMUSG00000033949	Trim36	0.00857537	2.26	0.000183912	0.00160813	-2.26	0.000183912
ENSMUSG00000031397	Tktl1	0.0124164	2.25885	3.43012e-05	0.0024122	-2.25885	3.43012e-05
ENSMUSG00000037493	Cib2	0.00661018	2.25147	0.00185924	0.0012061	-2.25147	0.00185924
ENSMUSG00000007080	Pole	0.0161682	2.25034	7.55771e-07	0.00321627	-2.25034	7.55771e-07
ENSMUSG00000002365	Snx9	0.0763744	2.24955	1.37108e-11	0.0158803	-2.24955	1.37108e-11
ENSMUSG00000034329	Brip1	0.0190266	2.24955	2.35066e-07	0.00381932	-2.24955	2.35066e-07
ENSMUSG00000037242	Clic4	0.031443	2.24914	5.56588e-09	0.00643254	-2.24914	5.56588e-09
ENSMUSG00000021411	Pxdc1	0.00276913	2.24505	0.0704183	0.000402034	-2.24505	0.0704183
ENSMUSG00000050157	Gm867	0.00276913	2.24505	0.0270574	0.000402034	-2.24505	0.0270574
ENSMUSG00000098715	Gm28053	0.0510949	2.23751	1.92056e-10	0.0106539	-2.23751	1.92056e-10
ENSMUSG00000020914	Top2a	0.184817	2.23072	7.68417e-12	0.0391983	-2.23072	7.68417e-12
ENSMUSG00000110279	Gm45552	0.0036624	2.22233	0.0214583	0.00060305	-2.22233	0.0214583
ENSMUSG00000057286	St6galnac2	0.14194	2.21689	2.46768e-12	0.0303535	-2.21689	2.46768e-12
ENSMUSG00000017861	Mybl2	0.00920066	2.20852	7.02399e-05	0.00180915	-2.20852	7.02399e-05
ENSMUSG00000024056	Ndc80	0.0285846	2.20224	1.44448e-07	0.0060305	-2.20224	1.44448e-07
ENSMUSG00000040592	Cd79b	0.0248329	2.19924	2.87527e-07	0.00522644	-2.19924	2.87527e-07
ENSMUSG00000022103	Gfra2	0.0026798	2.19924	0.0565837	0.000402034	-2.19924	0.0565837
ENSMUSG00000029658	Wdr95	0.0026798	2.19924	0.0582222	0.000402034	-2.19924	0.0582222
ENSMUSG00000086447	Gm13522	0.0026798	2.19924	0.0536716	0.000402034	-2.19924	0.0536716
ENSMUSG00000079339	Ifit1bl1	0.0432342	2.19726	3.27839e-09	0.00924677	-2.19726	3.27839e-09
ENSMUSG00000023505	Cdca3	0.0247435	2.19406	4.6639e-08	0.00522644	-2.19406	4.6639e-08
ENSMUSG00000069301	Hist1h2ag	0.00357307	2.18756	0.0109427	0.00060305	-2.18756	0.0109427
ENSMUSG00000001270	Ckb	0.0126844	2.18253	3.61068e-05	0.00261322	-2.18253	3.61068e-05
ENSMUSG00000029516	Cit	0.0254581	2.18253	4.34202e-08	0.00542745	-2.18253	4.34202e-08
ENSMUSG00000045287	Rtn4rl1	0.022689	2.18051	1.08597e-07	0.0048244	-2.18051	1.08597e-07
ENSMUSG00000028599	Tnfrsf1b	0.31309	2.17936	2.67742e-13	0.0689488	-2.17936	2.67742e-13
ENSMUSG00000047712	Ust	0.0144709	2.17874	1.16069e-05	0.00301525	-2.17874	1.16069e-05
ENSMUSG00000040966	Slc22a2	0.00535961	2.17579	0.00901945	0.00100508	-2.17579	0.00901945
ENSMUSG00000018340	Anxa6	0.756687	2.17459	6.56952e-14	0.167447	-2.17459	6.56952e-14
ENSMUSG00000059791	Nrm	0.0686923	2.1708	8.05534e-11	0.0150763	-2.1708	8.05534e-11
ENSMUSG00000006014	Prg4	0.018848	2.16561	5.27908e-06	0.00402034	-2.16561	5.27908e-06
ENSMUSG00000020415	Pttg1	0.0970982	2.16259	7.14418e-11	0.0215088	-2.16259	7.14418e-11
ENSMUSG00000074217	2210011C24Rik	0.069139	2.16128	1.23494e-10	0.0152773	-2.16128	1.23494e-10
ENSMUSG00000075702	Selenom	0.0331402	2.15972	1.49626e-08	0.0072366	-2.15972	1.49626e-08
ENSMUSG00000042064	Myo3b	0.0196519	2.15848	1.00291e-06	0.00422135	-2.15848	1.00291e-06
ENSMUSG00000100605	Gm29243	0.0473432	2.15466	1.48241e-09	0.0104529	-2.15466	1.48241e-09
ENSMUSG00000032113	Chek1	0.0133097	2.15194	8.35185e-06	0.00281423	-2.15194	8.35185e-06
ENSMUSG00000024935	Slc1a1	0.000803941	2.15194	0.331225	0	-2.15194	0.331225
ENSMUSG00000114761	Gm47242	0.00348375	2.15194	0.0146184	0.00060305	-2.15194	0.0146184
ENSMUSG00000024885	Aldh3b1	0.000803941	2.15194	0.377532	0	-2.15194	0.377532
ENSMUSG00000040957	Cables1	0.000803941	2.15194	0.354452	0	-2.15194	0.354452
ENSMUSG00000097081	Gm10425	0.000803941	2.15194	0.679124	0	-2.15194	0.679124
ENSMUSG00000052485	Tmem171	0.000803941	2.15194	0.325875	0	-2.15194	0.325875
ENSMUSG00000001313	Rnd2	0.000803941	2.15194	0.325875	0	-2.15194	0.325875
ENSMUSG00000035413	Tmem98	0.000803941	2.15194	0.325875	0	-2.15194	0.325875
ENSMUSG00000032080	Apoa4	0.000803941	2.15194	0.325875	0	-2.15194	0.325875
ENSMUSG00000021806	Nid2	0.000803941	2.15194	0.325875	0	-2.15194	0.325875
ENSMUSG00000096775	Gm5796	0.000803941	2.15194	0.325875	0	-2.15194	0.325875
ENSMUSG00000031451	Gas6	0.000803941	2.15194	0.325875	0	-2.15194	0.325875
ENSMUSG00000111821	Gm48545	0.00169721	2.15194	0.253086	0.000201017	-2.15194	0.253086
ENSMUSG00000054555	Adam12	0.00259048	2.15194	0.0354344	0.000402034	-2.15194	0.0354344
ENSMUSG00000046321	Hs3st2	0.000803941	2.15194	0.368202	0	-2.15194	0.368202
ENSMUSG00000108313	Gm45052	0.000803941	2.15194	0.441331	0	-2.15194	0.441331
ENSMUSG00000074417	Gm14548	0.000803941	2.15194	0.325875	0	-2.15194	0.325875
ENSMUSG00000030173	Klra5	0.000803941	2.15194	1	0	-2.15194	1
ENSMUSG00000043088	Il17re	0.00169721	2.15194	0.225037	0.000201017	-2.15194	0.225037
ENSMUSG00000106466	Gm40348	0.000803941	2.15194	0.419728	0	-2.15194	0.419728
ENSMUSG00000032850	Rnft2	0.000803941	2.15194	0.325875	0	-2.15194	0.325875
ENSMUSG00000029361	Nos1	0.000803941	2.15194	0.325875	0	-2.15194	0.325875
ENSMUSG00000029122	Evc	0.00169721	2.15194	0.129948	0.000201017	-2.15194	0.129948
ENSMUSG00000028631	Kcnq4	0.000803941	2.15194	0.325875	0	-2.15194	0.325875
ENSMUSG00000028175	Depdc1a	0.0106299	2.15194	3.71562e-05	0.00221118	-2.15194	3.71562e-05
ENSMUSG00000099146	0610031O16Rik	0.000803941	2.15194	0.325875	0	-2.15194	0.325875
ENSMUSG00000027994	Mcub	0.00259048	2.15194	0.0354344	0.000402034	-2.15194	0.0354344
ENSMUSG00000048332	Lhfp	0.000803941	2.15194	0.388627	0	-2.15194	0.388627
ENSMUSG00000051579	Tceal8	0.00259048	2.15194	0.0354344	0.000402034	-2.15194	0.0354344
ENSMUSG00000087179	Gm14230	0.000803941	2.15194	0.325875	0	-2.15194	0.325875
ENSMUSG00000027233	Patl2	0.000803941	2.15194	0.325875	0	-2.15194	0.325875
ENSMUSG00000037995	Igsf9	0.000803941	2.15194	0.340463	0	-2.15194	0.340463
ENSMUSG00000045777	Ifitm10	0.0584197	2.14097	5.72623e-10	0.0130661	-2.14097	5.72623e-10
ENSMUSG00000029314	Gpat3	0.00607422	2.13118	0.0014302	0.0012061	-2.13118	0.0014302
ENSMUSG00000022346	Myc	0.0482365	2.12814	2.31765e-09	0.0108549	-2.12814	2.31765e-09
ENSMUSG00000094338	Hist1h2bl	0.0104512	2.12769	6.27175e-05	0.00221118	-2.12769	6.27175e-05
ENSMUSG00000042073	Abhd14b	0.00518095	2.12769	0.00319232	0.00100508	-2.12769	0.00319232
ENSMUSG00000002835	Chaf1a	0.0279593	2.12463	4.44762e-08	0.00623152	-2.12463	4.44762e-08
ENSMUSG00000049608	Gpr55	0.0627967	2.11952	3.10494e-10	0.0142722	-2.11952	3.10494e-10
ENSMUSG00000074203	G430095P16Rik	0.0443954	2.11759	2.89061e-09	0.0100508	-2.11759	2.89061e-09
ENSMUSG00000006356	Crip2	0.0138457	2.11541	2.70401e-05	0.00301525	-2.11541	2.70401e-05
ENSMUSG00000021396	Nxnl2	0.00339442	2.11541	0.0199247	0.00060305	-2.11541	0.0199247
ENSMUSG00000006345	Ggt1	0.00339442	2.11541	0.0303326	0.00060305	-2.11541	0.0303326
ENSMUSG00000026077	Npas2	0.00339442	2.11541	0.0199247	0.00060305	-2.11541	0.0199247
ENSMUSG00000025880	Smad7	0.331938	2.1125	1.20316e-12	0.0765874	-2.1125	1.20316e-12
ENSMUSG00000022912	Pros1	0.0119698	2.09947	4.1952e-05	0.00261322	-2.09947	4.1952e-05
ENSMUSG00000027536	Chmp4c	0.00678884	2.0968	0.00124591	0.00140712	-2.0968	0.00124591
ENSMUSG00000006179	Prss16	0.00419836	2.09304	0.00825683	0.000804067	-2.09304	0.00825683
ENSMUSG00000041481	Serpina3g	0.201075	2.09048	5.265e-11	0.0470379	-2.09048	5.265e-11
ENSMUSG00000021696	Elovl7	0.00330509	2.07794	0.0272612	0.00060305	-2.07794	0.0272612
ENSMUSG00000037202	Prf1	0.0252795	2.07287	5.56001e-07	0.00582949	-2.07287	5.56001e-07
ENSMUSG00000024936	Kcnk7	0.014203	2.06448	1.56298e-05	0.00321627	-2.06448	1.56298e-05
ENSMUSG00000100392	Gm28935	0.0108085	2.06031	0.000124244	0.0024122	-2.06031	0.000124244
ENSMUSG00000024791	Cdca5	0.00911133	2.05708	0.000217498	0.00201017	-2.05708	0.000217498
ENSMUSG00000014686	Ceacam16	0.00571692	2.04502	0.00297113	0.0012061	-2.04502	0.00297113
ENSMUSG00000041920	Slc16a6	0.0744986	2.04379	9.22648e-10	0.0178905	-2.04379	9.22648e-10
ENSMUSG00000024232	Bambi	0.00321577	2.03946	0.0420795	0.00060305	-2.03946	0.0420795
ENSMUSG00000097457	2310031A07Rik	0.00321577	2.03946	0.0256794	0.00060305	-2.03946	0.0256794
ENSMUSG00000032946	Rasgrp2	0.433235	2.03516	4.6096e-12	0.105534	-2.03516	4.6096e-12
ENSMUSG00000093661	Eif4e3	0.0904881	2.03449	2.50521e-10	0.0219108	-2.03449	2.50521e-10
ENSMUSG00000036875	Dna2	0.0114338	2.03388	5.19789e-05	0.00261322	-2.03388	5.19789e-05
ENSMUSG00000001228	Uhrf1	0.0501123	2.0337	3.35143e-09	0.012061	-2.0337	3.35143e-09
ENSMUSG00000048327	Ckap2l	0.0269767	2.02879	4.82581e-07	0.00643254	-2.02879	4.82581e-07
ENSMUSG00000020810	Cygb	0.0187586	2.02755	2.41304e-05	0.00442237	-2.02755	2.41304e-05
ENSMUSG00000098557	Kctd12	0.0482365	2.02685	2.79205e-08	0.011659	-2.02685	2.79205e-08
ENSMUSG00000006587	Snai3	0.00482365	2.02641	0.00999099	0.00100508	-2.02641	0.00999099
ENSMUSG00000115681	Gm2682	0.719617	2.0214	3.57135e-12	0.177096	-2.0214	3.57135e-12
ENSMUSG00000094777	Hist1h2ap	0.0668165	2.02128	4.93281e-08	0.0162824	-2.02128	4.93281e-08
ENSMUSG00000019256	Ahr	0.191606	2.02093	9.58631e-11	0.0470379	-2.02093	9.58631e-11
ENSMUSG00000078773	Rad54b	0.00643153	2.01983	0.00181165	0.00140712	-2.01983	0.00181165
ENSMUSG00000030775	Trat1	0.130238	2.01885	5.77104e-10	0.0319617	-2.01885	5.77104e-10
ENSMUSG00000050350	Gpr18	0.0568119	2.01588	2.97533e-09	0.0138702	-2.01588	2.97533e-09
ENSMUSG00000027331	Knstrn	0.0679777	2.01134	2.86903e-09	0.0166844	-2.01134	2.86903e-09
ENSMUSG00000022747	St3gal6	0.0443954	2.00865	4.122e-08	0.0108549	-2.00865	4.122e-08
ENSMUSG00000060591	Ifitm2	0.0643153	2.00194	2.86721e-06	0.0158803	-2.00194	2.86721e-06
ENSMUSG00000024737	Slc15a3	0.00714614	1.99994	0.00143991	0.00160813	-1.99994	0.00143991
ENSMUSG00000054951	9130008F23Rik	0.000714614	1.99994	0.496911	0	-1.99994	0.496911
ENSMUSG00000073408	Dpcr1	0.000714614	1.99994	0.461602	0	-1.99994	0.461602
ENSMUSG00000058550	Dppa4	0.000714614	1.99994	0.47557	0	-1.99994	0.47557
ENSMUSG00000094447	9430069I07Rik	0.00151856	1.99994	0.167117	0.000201017	-1.99994	0.167117
ENSMUSG00000021567	Nkd2	0.0023225	1.99994	0.0907201	0.000402034	-1.99994	0.0907201
ENSMUSG00000049539	Hist1h1a	0.023225	1.99994	3.4802e-06	0.00562847	-1.99994	3.4802e-06
ENSMUSG00000033066	Gas7	0.0023225	1.99994	0.182677	0.000402034	-1.99994	0.182677
ENSMUSG00000032177	Pde4a	0.0023225	1.99994	0.0907201	0.000402034	-1.99994	0.0907201
ENSMUSG00000076878	Traj53	0.000714614	1.99994	0.441154	0	-1.99994	0.441154
ENSMUSG00000021803	Cdhr1	0.000714614	1.99994	0.449871	0	-1.99994	0.449871
ENSMUSG00000034224	Slc38a8	0.000714614	1.99994	0.499857	0	-1.99994	0.499857
ENSMUSG00000046807	Lrrc75b	0.00553826	1.99994	0.00584053	0.0012061	-1.99994	0.00584053
ENSMUSG00000030546	Plin1	0.000714614	1.99994	0.441154	0	-1.99994	0.441154
ENSMUSG00000064158	Izumo1	0.000714614	1.99994	0.441154	0	-1.99994	0.441154
ENSMUSG00000087593	Gm16174	0.00151856	1.99994	0.167117	0.000201017	-1.99994	0.167117
ENSMUSG00000053977	Cd8a	0.00151856	1.99994	1	0.000201017	-1.99994	1
ENSMUSG00000079598	Clec2l	0.0023225	1.99994	0.0907201	0.000402034	-1.99994	0.0907201
ENSMUSG00000004814	Ccl24	0.0023225	1.99994	0.148768	0.000402034	-1.99994	0.148768
ENSMUSG00000058427	Cxcl2	0.000714614	1.99994	0.534072	0	-1.99994	0.534072
ENSMUSG00000043333	Rhbdl2	0.000714614	1.99994	0.441154	0	-1.99994	0.441154
ENSMUSG00000035539	Ccdc180	0.000714614	1.99994	0.593136	0	-1.99994	0.593136
ENSMUSG00000040562	Gstm2	0.000714614	1.99994	0.472293	0	-1.99994	0.472293
ENSMUSG00000068874	Selenbp1	0.00151856	1.99994	0.167117	0.000201017	-1.99994	0.167117
ENSMUSG00000017943	Gdap1l1	0.000714614	1.99994	0.441154	0	-1.99994	0.441154
ENSMUSG00000075302	Erich2	0.000714614	1.99994	0.441154	0	-1.99994	0.441154
ENSMUSG00000038860	Garnl3	0.00312644	1.99994	0.0554461	0.00060305	-1.99994	0.0554461
ENSMUSG00000104111	Gm37294	0.000714614	1.99994	0.441154	0	-1.99994	0.441154
ENSMUSG00000042807	Hecw2	0.000714614	1.99994	0.4427	0	-1.99994	0.4427
ENSMUSG00000039959	Hip1	0.0960263	1.99458	6.80377e-10	0.023921	-1.99458	6.80377e-10
ENSMUSG00000033910	Gucy1a1	0.0134883	1.99048	0.000469615	0.00321627	-1.99048	0.000469615
ENSMUSG00000006398	Cdc20	0.045378	1.98864	1.56617e-07	0.0112569	-1.98864	1.56617e-07
ENSMUSG00000030616	Sytl2	0.128899	1.97714	4.50949e-10	0.0325647	-1.97714	4.50949e-10
ENSMUSG00000048163	Selplg	0.875403	1.97628	4.26761e-12	0.222325	-1.97628	4.26761e-12
ENSMUSG00000038152	5033430I15Rik	0.0684243	1.97015	2.73249e-09	0.0172874	-1.97015	2.73249e-09
ENSMUSG00000020889	Nr1d1	0.00384105	1.96751	0.0259573	0.000804067	-1.96751	0.0259573
ENSMUSG00000033174	Mgll	0.00384105	1.96751	0.0251932	0.000804067	-1.96751	0.0251932
ENSMUSG00000042784	Muc1	0.00384105	1.96751	0.0183931	0.000804067	-1.96751	0.0183931
ENSMUSG00000018983	E2f2	0.0816447	1.9672	1.3631e-09	0.0207047	-1.9672	1.3631e-09
ENSMUSG00000031995	St14	0.0108979	1.96517	0.000137725	0.00261322	-1.96517	0.000137725
ENSMUSG00000023243	Kcnk5	0.0537747	1.9575	1.28913e-08	0.0136691	-1.9575	1.28913e-08
ENSMUSG00000070691	Runx3	0.383837	1.95402	3.20659e-11	0.0989003	-1.95402	3.20659e-11
ENSMUSG00000021796	Bmpr1a	0.00687816	1.94549	0.00272589	0.00160813	-1.94549	0.00272589
ENSMUSG00000020493	Prr11	0.00839672	1.94043	0.000782333	0.00201017	-1.94043	0.000782333
ENSMUSG00000095742	CAAA01147332.1	0.00607422	1.93853	0.00366344	0.00140712	-1.93853	0.00366344
ENSMUSG00000039976	Tbc1d16	0.00375173	1.93435	0.0244218	0.000804067	-1.93435	0.0244218
ENSMUSG00000024140	Epas1	0.00678884	1.92687	0.00388765	0.00160813	-1.92687	0.00388765
ENSMUSG00000041633	Kctd12b	0.00830739	1.92517	0.0021504	0.00201017	-1.92517	0.0021504
ENSMUSG00000028044	Cks1b	0.0945078	1.9243	3.927e-09	0.0247251	-1.9243	3.927e-09
ENSMUSG00000035683	Melk	0.0219744	1.9204	6.22498e-06	0.00562847	-1.9204	6.22498e-06
ENSMUSG00000034855	Cxcl10	0.107728	1.91747	1.56518e-07	0.0283434	-1.91747	1.56518e-07
ENSMUSG00000074892	B3galt5	0.00294778	1.91747	0.0439344	0.00060305	-1.91747	0.0439344
ENSMUSG00000051236	Msrb3	0.00142923	1.91747	0.222633	0.000201017	-1.91747	0.222633
ENSMUSG00000046410	Kcnk6	0.0150962	1.91747	6.74824e-05	0.00381932	-1.91747	6.74824e-05
ENSMUSG00000107191	Gm43579	0.00142923	1.91747	0.249085	0.000201017	-1.91747	0.249085
ENSMUSG00000105105	Gm31363	0.00142923	1.91747	0.222633	0.000201017	-1.91747	0.222633
ENSMUSG00000027002	Nckap1	0.0120591	1.91747	0.000109179	0.00301525	-1.91747	0.000109179
ENSMUSG00000027015	Cybrd1	0.00142923	1.91747	0.222633	0.000201017	-1.91747	0.222633
ENSMUSG00000038943	Prc1	0.0795009	1.91505	2.73214e-08	0.0209057	-1.91505	2.73214e-08
ENSMUSG00000063430	Wscd2	0.018848	1.91407	1.14478e-05	0.0048244	-1.91407	1.14478e-05
ENSMUSG00000015981	Stk32c	0.0293885	1.91093	5.83982e-07	0.00763864	-1.91093	5.83982e-07
ENSMUSG00000104835	Gm5547	0.0165255	1.90974	2.4459e-05	0.00422135	-1.90974	2.4459e-05
ENSMUSG00000022385	Gtse1	0.0036624	1.9004	0.0323885	0.000804067	-1.9004	0.0323885
ENSMUSG00000020473	Aebp1	0.0036624	1.9004	0.0904853	0.000804067	-1.9004	0.0904853
ENSMUSG00000112230	Ifngas1	0.00741413	1.9004	0.00342018	0.00180915	-1.9004	0.00342018
ENSMUSG00000029121	Crmp1	0.0696749	1.90003	5.47171e-09	0.0184935	-1.90003	5.47171e-09
ENSMUSG00000021823	Vcl	0.0245649	1.89414	2.85061e-06	0.00643254	-1.89414	2.85061e-06
ENSMUSG00000048285	Frmd6	0.0819127	1.891	5.33454e-09	0.0219108	-1.891	5.33454e-09
ENSMUSG00000036093	Arl5a	0.331402	1.88994	2.9189e-10	0.0892514	-1.88994	2.9189e-10
ENSMUSG00000036768	Kif15	0.0706575	1.88951	1.74012e-08	0.0188956	-1.88951	1.74012e-08
ENSMUSG00000016283	H2-M2	0.00214384	1.8889	0.274661	0.000402034	-1.8889	0.274661
ENSMUSG00000018830	Myh11	0.00214384	1.8889	0.329952	0.000402034	-1.8889	0.329952
ENSMUSG00000038295	Atg9b	0.00214384	1.8889	0.159076	0.000402034	-1.8889	0.159076
ENSMUSG00000007379	Dennd2c	0.00214384	1.8889	0.113686	0.000402034	-1.8889	0.113686
ENSMUSG00000022440	C1qtnf6	0.08227	1.88422	4.78458e-09	0.0221118	-1.88422	4.78458e-09
ENSMUSG00000074364	Ehd2	0.00285846	1.8744	0.103597	0.00060305	-1.8744	0.103597
ENSMUSG00000029994	Anxa4	0.031443	1.86727	7.93527e-07	0.0084427	-1.86727	7.93527e-07
ENSMUSG00000025068	Gsto1	0.0255475	1.86563	1.93729e-06	0.00683457	-1.86563	1.93729e-06
ENSMUSG00000026669	Mcm10	0.0116125	1.86343	0.00020507	0.00301525	-1.86343	0.00020507
ENSMUSG00000031004	Mki67	0.323631	1.85572	2.26966e-09	0.0892514	-1.85572	2.26966e-09
ENSMUSG00000027533	Fabp5	0.12604	1.85059	1.28408e-08	0.0347759	-1.85059	1.28408e-08
ENSMUSG00000069910	Spdl1	0.0129524	1.84991	0.000102587	0.00341729	-1.84991	0.000102587
ENSMUSG00000112290	Gm33782	0.0129524	1.84991	0.000383806	0.00341729	-1.84991	0.000383806
ENSMUSG00000039748	Exo1	0.00857537	1.84496	0.00110549	0.00221118	-1.84496	0.00110549
ENSMUSG00000040680	Kremen2	0.0446634	1.84448	1.42772e-07	0.012262	-1.84448	1.42772e-07
ENSMUSG00000026581	Sell	0.261728	1.84336	1.49616e-09	0.0727681	-1.84336	1.49616e-09
ENSMUSG00000111229	Gm39323	0.0436808	1.83591	1.80258e-07	0.012061	-1.83591	1.80258e-07
ENSMUSG00000004661	Arid3b	0.0953117	1.83542	7.67302e-09	0.0265342	-1.83542	7.67302e-09
ENSMUSG00000096996	Gm26792	0.000625288	1.83001	0.437595	0	-1.83001	0.437595
ENSMUSG00000101264	Gm28347	0.000625288	1.83001	0.419728	0	-1.83001	0.419728
ENSMUSG00000047992	Fam69c	0.000625288	1.83001	0.419728	0	-1.83001	0.419728
ENSMUSG00000024451	Arap3	0.000625288	1.83001	0.419728	0	-1.83001	0.419728
ENSMUSG00000097755	2010110K18Rik	0.000625288	1.83001	0.419728	0	-1.83001	0.419728
ENSMUSG00000045551	Fpr1	0.000625288	1.83001	0.495708	0	-1.83001	0.495708
ENSMUSG00000112454	Gm48619	0.00276913	1.83001	0.0778682	0.00060305	-1.83001	0.0778682
ENSMUSG00000020635	Fkbp1b	0.000625288	1.83001	0.419728	0	-1.83001	0.419728
ENSMUSG00000020658	Efr3b	0.000625288	1.83001	0.419728	0	-1.83001	0.419728
ENSMUSG00000114185	Gm47662	0.000625288	1.83001	0.419728	0	-1.83001	0.419728
ENSMUSG00000095217	Hist1h2bn	0.0063422	1.83001	0.00549105	0.00160813	-1.83001	0.00549105
ENSMUSG00000101355	Hist1h3h	0.0013399	1.83001	0.217484	0.000201017	-1.83001	0.217484
ENSMUSG00000017446	C1qtnf1	0.000625288	1.83001	0.72545	0	-1.83001	0.72545
ENSMUSG00000034773	BC030867	0.000625288	1.83001	0.419728	0	-1.83001	0.419728
ENSMUSG00000020160	Meis1	0.000625288	1.83001	0.483001	0	-1.83001	0.483001
ENSMUSG00000111324	Gm31410	0.000625288	1.83001	0.419728	0	-1.83001	0.419728
ENSMUSG00000102300	Gm34106	0.000625288	1.83001	0.419728	0	-1.83001	0.419728
ENSMUSG00000089702	Gm16568	0.000625288	1.83001	0.419728	0	-1.83001	0.419728
ENSMUSG00000095547	Gm10719	0.000625288	1.83001	0.496911	0	-1.83001	0.496911
ENSMUSG00000022114	Spry2	0.000625288	1.83001	0.47374	0	-1.83001	0.47374
ENSMUSG00000048827	Pkd1l3	0.0013399	1.83001	0.217484	0.000201017	-1.83001	0.217484
ENSMUSG00000112458	Gm40773	0.0013399	1.83001	0.217484	0.000201017	-1.83001	0.217484
ENSMUSG00000020020	Usp44	0.000625288	1.83001	0.419728	0	-1.83001	0.419728
ENSMUSG00000069601	Ank3	0.0013399	1.83001	0.259645	0.000201017	-1.83001	0.259645
ENSMUSG00000008193	Spib	0.0013399	1.83001	0.217484	0.000201017	-1.83001	0.217484
ENSMUSG00000089727	Klra8	0.0013399	1.83001	0.39085	0.000201017	-1.83001	0.39085
ENSMUSG00000087658	Hotairm1	0.00205452	1.83001	0.151653	0.000402034	-1.83001	0.151653
ENSMUSG00000052131	Akr1b7	0.000625288	1.83001	0.419728	0	-1.83001	0.419728
ENSMUSG00000045709	Smkr-ps	0.000625288	1.83001	0.679124	0	-1.83001	0.679124
ENSMUSG00000059022	Kcp	0.000625288	1.83001	0.679124	0	-1.83001	0.679124
ENSMUSG00000029372	Ppbp	0.000625288	1.83001	1	0	-1.83001	1
ENSMUSG00000072941	Sod3	0.000625288	1.83001	0.419728	0	-1.83001	0.419728
ENSMUSG00000042116	Vwa1	0.000625288	1.83001	0.46649	0	-1.83001	0.46649
ENSMUSG00000038354	Ankrd35	0.00205452	1.83001	0.154586	0.000402034	-1.83001	0.154586
ENSMUSG00000106441	Gm42921	0.0013399	1.83001	0.373597	0.000201017	-1.83001	0.373597
ENSMUSG00000027380	Acoxl	0.000625288	1.83001	0.419728	0	-1.83001	0.419728
ENSMUSG00000070880	Gad1	0.000625288	1.83001	0.497546	0	-1.83001	0.497546
ENSMUSG00000038473	Nos1ap	0.000625288	1.83001	0.419728	0	-1.83001	0.419728
ENSMUSG00000073535	Gm5532	0.000625288	1.83001	0.419728	0	-1.83001	0.419728
ENSMUSG00000052759	Gpr25	0.000625288	1.83001	0.486051	0	-1.83001	0.486051
ENSMUSG00000099767	Gm28884	0.00348375	1.83001	0.0452724	0.000804067	-1.83001	0.0452724
ENSMUSG00000040212	Emp3	1.31203	1.8254	1.47066e-10	0.370072	-1.8254	1.47066e-10
ENSMUSG00000056498	Tmem154	0.516934	1.82503	3.93635e-10	0.145737	-1.82503	3.93635e-10
ENSMUSG00000098322	5830468F06Rik	0.0155429	1.82179	6.21985e-05	0.00422135	-1.82179	6.21985e-05
ENSMUSG00000020901	Pik3r5	0.0786969	1.82023	2.04842e-08	0.0221118	-1.82023	2.04842e-08
ENSMUSG00000086494	2210417A02Rik	0.0112552	1.8187	0.000798915	0.00301525	-1.8187	0.000798915
ENSMUSG00000044447	Dock5	0.00982595	1.81707	0.00134903	0.00261322	-1.81707	0.00134903
ENSMUSG00000047898	Ccr4	0.0302818	1.81314	3.8999e-06	0.0084427	-1.81314	3.8999e-06
ENSMUSG00000005125	Ndrg1	0.0175081	1.80821	6.53481e-05	0.0048244	-1.80821	6.53481e-05
ENSMUSG00000001444	Tbx21	0.0737839	1.80751	4.34954e-08	0.0209057	-1.80751	4.34954e-08
ENSMUSG00000001517	Foxm1	0.00973662	1.80402	0.000700597	0.00261322	-1.80402	0.000700597
ENSMUSG00000026700	Tnfsf4	0.00410903	1.79964	0.0396956	0.00100508	-1.79964	0.0396956
ENSMUSG00000026765	Lypd6b	0.00687816	1.79348	0.00780156	0.00180915	-1.79348	0.00780156
ENSMUSG00000027456	Sdcbp2	0.0783396	1.78791	4.17345e-08	0.0225139	-1.78791	4.17345e-08
ENSMUSG00000028860	Sytl1	0.124968	1.78138	9.07376e-09	0.036183	-1.78138	9.07376e-09
ENSMUSG00000003206	Ebi3	0.0551146	1.77955	1.86281e-07	0.0158803	-1.77955	1.86281e-07
ENSMUSG00000048120	Entpd1	0.169453	1.77776	4.76506e-09	0.0492491	-1.77776	4.76506e-09
ENSMUSG00000010660	Plcd1	0.00473432	1.77754	0.0261516	0.0012061	-1.77754	0.0261516
ENSMUSG00000039114	Nrn1	0.791078	1.77645	9.47005e-10	0.230767	-1.77645	9.47005e-10
ENSMUSG00000041986	Elmod1	0.0116125	1.77597	0.00131555	0.00321627	-1.77597	0.00131555
ENSMUSG00000068105	Tnfrsf13c	0.0108979	1.77252	0.00063611	0.00301525	-1.77252	0.00063611
ENSMUSG00000036587	Fut7	0.0170614	1.77112	0.000107072	0.0048244	-1.77112	0.000107072
ENSMUSG00000028078	Dclk2	0.0204558	1.76861	1.75833e-05	0.00582949	-1.76861	1.75833e-05
ENSMUSG00000004698	Hdac9	0.00196519	1.76861	0.259645	0.000402034	-1.76861	0.259645
ENSMUSG00000070644	Etnk2	0.00607422	1.76861	0.0110263	0.00160813	-1.76861	0.0110263
ENSMUSG00000003882	Il7r	1.00609	1.76686	1.23055e-09	0.295495	-1.76686	1.23055e-09
ENSMUSG00000021591	Glrx	0.470484	1.7626	1.63948e-09	0.138501	-1.7626	1.63948e-09
ENSMUSG00000047293	Gpr15	0.00330509	1.75601	0.107107	0.000804067	-1.75601	0.107107
ENSMUSG00000022474	Pmm1	0.0473432	1.7533	3.39927e-07	0.0138702	-1.7533	3.39927e-07
ENSMUSG00000044734	Serpinb1a	0.00803941	1.75284	0.00601481	0.00221118	-1.75284	0.00601481
ENSMUSG00000029530	Ccr9	0.0127737	1.75201	0.0155922	0.0036183	-1.75201	0.0155922
ENSMUSG00000020974	Pole2	0.0187586	1.74375	3.46377e-05	0.00542745	-1.74375	3.46377e-05
ENSMUSG00000026509	Capn2	0.232428	1.73718	5.33454e-09	0.0695518	-1.73718	5.33454e-09
ENSMUSG00000037992	Rara	0.119162	1.7369	2.74973e-08	0.03558	-1.7369	2.74973e-08
ENSMUSG00000051984	Sec31b	0.00125058	1.7369	0.287019	0.000201017	-1.7369	0.287019
ENSMUSG00000022817	Itgb5	0.00527028	1.7369	0.0139621	0.00140712	-1.7369	0.0139621
ENSMUSG00000035638	Muc20	0.00125058	1.7369	0.310557	0.000201017	-1.7369	0.310557
ENSMUSG00000003352	Cacnb3	0.00393038	1.7369	0.0365472	0.00100508	-1.7369	0.0365472
ENSMUSG00000047591	Mafa	0.00125058	1.7369	0.287019	0.000201017	-1.7369	0.287019
ENSMUSG00000021118	Plek2	0.00125058	1.7369	0.287019	0.000201017	-1.7369	0.287019
ENSMUSG00000069170	Adgrv1	0.00125058	1.7369	0.287019	0.000201017	-1.7369	0.287019
ENSMUSG00000047562	Mmp10	0.00125058	1.7369	0.287019	0.000201017	-1.7369	0.287019
ENSMUSG00000061577	Adgrg5	0.00125058	1.7369	0.317723	0.000201017	-1.7369	0.317723
ENSMUSG00000020131	Pcsk4	0.00393038	1.7369	0.0348659	0.00100508	-1.7369	0.0348659
ENSMUSG00000037762	Slc16a9	0.00125058	1.7369	0.287019	0.000201017	-1.7369	0.287019
ENSMUSG00000068747	Sort1	0.00125058	1.7369	0.343108	0.000201017	-1.7369	0.343108
ENSMUSG00000054057	A930004D18Rik	0.00125058	1.7369	0.355467	0.000201017	-1.7369	0.355467
ENSMUSG00000032436	Cmtm7	0.35561	1.73672	3.71909e-09	0.106539	-1.73672	3.71909e-09
ENSMUSG00000033350	Chst2	0.333189	1.73536	5.53622e-09	0.0999053	-1.73536	5.53622e-09
ENSMUSG00000026932	Nacc2	0.013935	1.73231	0.000204675	0.00402034	-1.73231	0.000204675
ENSMUSG00000041959	S100a10	4.21962	1.72994	1.04369e-09	1.27203	-1.72994	1.04369e-09
ENSMUSG00000030268	Bcat1	0.00786076	1.72078	0.00364887	0.00221118	-1.72078	0.00364887
ENSMUSG00000072919	Noxred1	0.0144709	1.71931	0.000168369	0.00422135	-1.71931	0.000168369
ENSMUSG00000025584	Pde8a	0.0243862	1.71859	1.97076e-05	0.0072366	-1.71859	1.97076e-05
ENSMUSG00000054672	5830411N06Rik	0.00321577	1.71754	0.405482	0.000804067	-1.71754	0.405482
ENSMUSG00000003418	St8sia6	0.0626181	1.71548	5.43304e-07	0.0188956	-1.71548	5.43304e-07
ENSMUSG00000027750	Postn	0.0117911	1.71537	0.00900762	0.00341729	-1.71537	0.00900762
ENSMUSG00000049916	2610318N02Rik	0.00848605	1.71453	0.00218766	0.0024122	-1.71453	0.00218766
ENSMUSG00000026547	Tagln2	0.731944	1.71419	2.32252e-09	0.222928	-1.71419	2.32252e-09
ENSMUSG00000054676	1600014C10Rik	0.322112	1.7129	1.05583e-08	0.0980962	-1.7129	1.05583e-08
ENSMUSG00000031146	Plp2	0.112552	1.71251	3.35472e-08	0.0341729	-1.71251	3.35472e-08
ENSMUSG00000043157	Arl11	0.00384105	1.70448	0.0452665	0.00100508	-1.70448	0.0452665
ENSMUSG00000097923	Gm26577	0.00187586	1.70448	0.188123	0.000402034	-1.70448	0.188123
ENSMUSG00000037060	Cavin3	0.00187586	1.70448	0.188123	0.000402034	-1.70448	0.188123
ENSMUSG00000038763	Alpk3	0.00187586	1.70448	0.28511	0.000402034	-1.70448	0.28511
ENSMUSG00000078161	Erich3	0.00187586	1.70448	0.324808	0.000402034	-1.70448	0.324808
ENSMUSG00000034059	Ypel4	0.00187586	1.70448	0.189371	0.000402034	-1.70448	0.189371
ENSMUSG00000104414	Gm37799	0.00187586	1.70448	0.188123	0.000402034	-1.70448	0.188123
ENSMUSG00000019970	Sgk1	0.144352	1.70121	4.23575e-08	0.0442237	-1.70121	4.23575e-08
ENSMUSG00000030346	Rad51ap1	0.0194732	1.69791	4.71257e-05	0.00582949	-1.69791	4.71257e-05
ENSMUSG00000043924	Ncmap	0.0827166	1.69775	2.07317e-07	0.0253281	-1.69775	2.07317e-07
ENSMUSG00000020019	Ntn4	0.0109872	1.69674	0.0014302	0.00321627	-1.69674	0.0014302
ENSMUSG00000037161	Mgarp	0.00446634	1.69508	0.0533729	0.0012061	-1.69508	0.0533729
ENSMUSG00000004709	Cd244	0.00902201	1.69508	0.0021504	0.00261322	-1.69508	0.0021504
ENSMUSG00000031765	Mt1	0.0122378	1.69061	0.00160974	0.0036183	-1.69061	0.00160974
ENSMUSG00000114232	Gm17747	0.00509163	1.68799	0.0243623	0.00140712	-1.68799	0.0243623
ENSMUSG00000107230	Gm19265	0.00509163	1.68799	0.0256593	0.00140712	-1.68799	0.0256593
ENSMUSG00000002565	Scin	0.00250115	1.68799	0.164702	0.00060305	-1.68799	0.164702
ENSMUSG00000021314	Amph	0.00250115	1.68799	0.126249	0.00060305	-1.68799	0.126249
ENSMUSG00000015879	Fam184b	0.00250115	1.68799	0.209577	0.00060305	-1.68799	0.209577
ENSMUSG00000006800	Sulf2	0.00250115	1.68799	0.17576	0.00060305	-1.68799	0.17576
ENSMUSG00000000386	Mx1	0.0238503	1.68665	0.000474473	0.0072366	-1.68665	0.000474473
ENSMUSG00000028873	Cdca8	0.0833419	1.68606	5.96263e-07	0.0257301	-1.68606	5.96263e-07
ENSMUSG00000060131	Atp8b4	0.0173294	1.68245	0.000302535	0.00522644	-1.68245	0.000302535
ENSMUSG00000023781	Hes7	0.00312644	1.67801	0.109433	0.000804067	-1.67801	0.109433
ENSMUSG00000018648	Dusp14	0.0165255	1.66873	0.000169002	0.00502542	-1.66873	0.000169002
ENSMUSG00000035455	Fignl1	0.0184013	1.66552	8.77621e-05	0.00562847	-1.66552	8.77621e-05
ENSMUSG00000039942	Ptger4	0.313626	1.66264	1.94179e-08	0.0989003	-1.66264	1.94179e-08
ENSMUSG00000005470	Asf1b	0.0487724	1.65862	1.17256e-06	0.0152773	-1.65862	1.17256e-06
ENSMUSG00000018341	Il12rb2	0.0125951	1.65783	0.000818818	0.00381932	-1.65783	0.000818818
ENSMUSG00000044770	Scml4	0.148818	1.65653	6.07065e-08	0.0470379	-1.65653	6.07065e-08
ENSMUSG00000026872	Zeb2	0.136045	1.65546	1.94918e-06	0.0430176	-1.65546	1.94918e-06
ENSMUSG00000043873	Chil5	0.00812874	1.65313	0.00992692	0.0024122	-1.65313	0.00992692
ENSMUSG00000092600	Gm20442	0.0112552	1.64877	0.00155166	0.00341729	-1.64877	0.00155166
ENSMUSG00000029344	Tpst2	0.404114	1.63832	2.17809e-08	0.129656	-1.63832	2.17809e-08
ENSMUSG00000017417	Plxdc1	0.00803941	1.63737	0.00690599	0.0024122	-1.63737	0.00690599
ENSMUSG00000034903	Cobll1	0.022421	1.63737	8.21241e-05	0.00703559	-1.63737	8.21241e-05
ENSMUSG00000024842	Cabp4	0.00491297	1.63737	0.0276043	0.00140712	-1.63737	0.0276043
ENSMUSG00000033327	Tnxb	0.000535961	1.63737	0.563715	0	-1.63737	0.563715
ENSMUSG00000071230	Npw	0.000535961	1.63737	0.563715	0	-1.63737	0.563715
ENSMUSG00000062480	Acat3	0.00178654	1.63737	0.328263	0.000402034	-1.63737	0.328263
ENSMUSG00000062082	Cd200r4	0.000535961	1.63737	0.563715	0	-1.63737	0.563715
ENSMUSG00000022469	Rapgef3	0.000535961	1.63737	0.563715	0	-1.63737	0.563715
ENSMUSG00000000489	Pdgfb	0.00116125	1.63737	0.480791	0.000201017	-1.63737	0.480791
ENSMUSG00000013611	Snx31	0.000535961	1.63737	0.563715	0	-1.63737	0.563715
ENSMUSG00000087075	Lbhd2	0.00616355	1.63737	0.0541442	0.00180915	-1.63737	0.0541442
ENSMUSG00000021198	Unc79	0.000535961	1.63737	0.563715	0	-1.63737	0.563715
ENSMUSG00000071398	2410004P03Rik	0.00116125	1.63737	0.480406	0.000201017	-1.63737	0.480406
ENSMUSG00000021760	Gpx8	0.000535961	1.63737	0.630818	0	-1.63737	0.630818
ENSMUSG00000092116	Gm10320	0.00116125	1.63737	0.371192	0.000201017	-1.63737	0.371192
ENSMUSG00000085861	1700016G14Rik	0.000535961	1.63737	0.563715	0	-1.63737	0.563715
ENSMUSG00000000567	Sox9	0.000535961	1.63737	0.563715	0	-1.63737	0.563715
ENSMUSG00000072753	9230020A06Rik	0.000535961	1.63737	0.605233	0	-1.63737	0.605233
ENSMUSG00000020407	Upp1	0.000535961	1.63737	0.679124	0	-1.63737	0.679124
ENSMUSG00000034452	Slc24a1	0.000535961	1.63737	0.578989	0	-1.63737	0.578989
ENSMUSG00000087047	1700110K17Rik	0.000535961	1.63737	0.563715	0	-1.63737	0.563715
ENSMUSG00000054391	4930517O19Rik	0.000535961	1.63737	0.563715	0	-1.63737	0.563715
ENSMUSG00000004562	Arhgef40	0.00178654	1.63737	0.244878	0.000402034	-1.63737	0.244878
ENSMUSG00000034112	Atp2c2	0.000535961	1.63737	0.563715	0	-1.63737	0.563715
ENSMUSG00000031565	Fgfr1	0.000535961	1.63737	0.563715	0	-1.63737	0.563715
ENSMUSG00000112854	Gm38403	0.000535961	1.63737	0.595491	0	-1.63737	0.595491
ENSMUSG00000111994	A330049N07Rik	0.000535961	1.63737	0.5903	0	-1.63737	0.5903
ENSMUSG00000062593	Gm49339	0.000535961	1.63737	0.563715	0	-1.63737	0.563715
ENSMUSG00000038156	Spon1	0.000535961	1.63737	0.564276	0	-1.63737	0.564276
ENSMUSG00000066263	Olfr639	0.000535961	1.63737	0.563715	0	-1.63737	0.563715
ENSMUSG00000110357	A030001D20Rik	0.000535961	1.63737	0.846672	0	-1.63737	0.846672
ENSMUSG00000108332	D530033B14Rik	0.000535961	1.63737	0.58497	0	-1.63737	0.58497
ENSMUSG00000030600	Lrfn1	0.00178654	1.63737	0.244878	0.000402034	-1.63737	0.244878
ENSMUSG00000046223	Plaur	0.00491297	1.63737	0.0525081	0.00140712	-1.63737	0.0525081
ENSMUSG00000107985	Gm35037	0.000535961	1.63737	0.563715	0	-1.63737	0.563715
ENSMUSG00000108258	Gm43913	0.000535961	1.63737	0.563715	0	-1.63737	0.563715
ENSMUSG00000035357	Pdzrn3	0.0130417	1.63737	0.00065029	0.00402034	-1.63737	0.00065029
[truncated: 17,612 more rows]
