# Supplementary material for: A T follicular helper cell origin for T regulatory type 1 cells
Source: Cell Mol Immunol. 2023 Mar 27;20(5):489–511. doi: 10.1038/s41423-023-00989-z (PMC10202951; doi:10.1038/s41423-023-00989-z)
Supplement: Supplementary file 20 — Database 19 [file 41423_2023_989_MOESM20_ESM.xlsx]

## Sheet: Cyto
gene

## Sheet: TF
gene
