# Supplementary material for: A T follicular helper cell origin for T regulatory type 1 cells
Source: Cell Mol Immunol. 2023 Mar 27;20(5):489–511. doi: 10.1038/s41423-023-00989-z (PMC10202951; doi:10.1038/s41423-023-00989-z)
Supplement: Supplementary file 22 — Database 21 [file 41423_2023_989_MOESM22_ESM.xlsx]

## Sheet: DE genes TFH vs. Th0
		TFH vs Th0		Tet+ TF (Cluster 1) vs Tconv (Cluster 0)
Gene ID	Gene type	Fold Change	FDR	Fold Change	pval
Tox2	protein_coding	2013.65	3.26714e-286	175.356	4.47312e-151
Plekhg3	protein_coding	1735.09	4.30031e-117	139.941	8.63229e-79
Cd22	protein_coding	1520.82	3.89802e-202	90.776	3.03647e-102
Cebpa	protein_coding	1328.17	2.4029e-149	174.706	8.35688e-106
Tnfrsf8	protein_coding	1198.38	2.00022e-97	54.9722	9.6809e-25
Ces2c	protein_coding	946.048	6.25927e-132	55.0349	2.05048e-82
Serpina9	protein_coding	901.66	1.26538e-102	52.1996	4.53685e-70
Tigit	protein_coding	859.405	6.30283e-142	84.5462	5.53178e-57
Coro2b	protein_coding	813.709	5.24915e-118	292.432	2.73331e-88
Dhrs3	protein_coding	787.596	8.18619e-191	67.8567	4.96841e-99
Art2a-ps	polymorphic_pseudogene	731.055	1.04728e-185	#N/A	#N/A
Arnt2	protein_coding	725.814	3.70256e-169	44.8403	2.01577e-34
Krt83	protein_coding	658.327	4.44817e-86	142.736	5.32362e-65
Smtn	protein_coding	658.151	5.03551e-95	201.107	1.11888e-121
Il21	protein_coding	654.278	8.41463e-112	170.263	3.55092e-125
Jdp2	protein_coding	653.649	1.05844e-79	146.843	3.89175e-55
Il9r	protein_coding	651.332	5.48987e-116	31.9473	1.52363e-59
Ptpn5	protein_coding	628.708	2.64107e-77	197.943	1.17568e-71
Cxcr5	protein_coding	589.429	9.17635e-250	88.4621	5.054e-123
Chn1	protein_coding	544.718	3.28861e-75	442.682	2.66181e-111
Asb2	protein_coding	516.638	0	52.8597	2.91967e-84
Fbn2	protein_coding	512.61	2.3757e-86	133.665	5.88074e-56
Sostdc1	protein_coding	479.49	2.67099e-87	368.857	7.21853e-116
Ascl2	protein_coding	472.816	3.42152e-99	229.48	1.81139e-139
Adamtsl2	protein_coding	468.526	3.12705e-68	500.774	1.72146e-43
Pdcd1	protein_coding	461.204	0	137.773	3.02185e-149
Vipr2	protein_coding	439.796	8.97271e-74	151.362	1.84349e-55
Cbfa2t3	protein_coding	430.888	5.36287e-93	158.354	4.44599e-114
Il4	protein_coding	404.043	1.70477e-64	277.257	9.71344e-103
Cpeb1	protein_coding	389.641	6.4486e-77	224.658	7.69161e-49
Ttc39c	protein_coding	383.29	7.11672e-119	16.7082	4.56227e-45
Angptl2	protein_coding	369.233	2.28367e-107	142.723	1.0774e-121
Slc7a10	protein_coding	369.06	7.74364e-44	117.977	3.33127e-30
AC154639.1	antisense_RNA	355.538	1.62267e-60	#N/A	#N/A
Gfra4	protein_coding	343.328	1.71068e-60	365.764	1.11309e-94
Cybb	protein_coding	342.357	2.31396e-208	138.586	2.58105e-133
Gal	protein_coding	339.38	1.23923e-55	734.217	2.36131e-37
Itgb8	protein_coding	320.796	1.64939e-143	125.059	3.17895e-92
Matn2	protein_coding	316.624	3.60625e-79	13.7856	3.45646e-29
Pax5	protein_coding	313.701	2.76554e-55	35.7696	1.08289e-28
C030034L19Rik	lincRNA	308.041	9.41321e-74	89.9469	1.0005e-97
Slc24a3	protein_coding	293.242	2.21718e-56	100.406	2.38705e-31
Ces2d-ps	unprocessed_pseudogene	287.588	1.14861e-70	#N/A	#N/A
Zan	protein_coding	283.505	2.26896e-117	73.5472	6.88387e-79
Ttn	protein_coding	273.889	5.41786e-60	12.5964	1.65685e-22
Dab2ip	protein_coding	273.437	1.0128e-132	98.5802	6.1094e-64
Il1r2	protein_coding	266.43	6.46347e-40	5.02029	0.00477107
Chn1os3	antisense_RNA	266.363	3.26523e-69	146.843	3.57203e-73
Slc2a6	protein_coding	262.442	7.5308e-50	24.4739	6.49143e-11
Gm21188	protein_coding	253.203	2.26915e-45	8.57633	8.56791e-08
Spock2	protein_coding	244.098	0	90.5143	3.41035e-115
Gcnt1	protein_coding	243.377	2.83573e-57	18.1616	1.85307e-31
Shtn1	protein_coding	240.833	2.21973e-82	41.1745	4.59271e-51
Esm1	protein_coding	238.046	2.21117e-61	1.38532	0.454902
Rgs16	protein_coding	235.893	5.53745e-136	26.3785	4.25635e-60
Fam43a	protein_coding	235.681	2.38031e-302	111.587	1.23157e-106
Epdr1	protein_coding	234.278	1.88781e-51	70.7024	1.58645e-46
Caskin1	protein_coding	227.487	9.5547e-59	19.7674	1.17227e-08
Il1r1	protein_coding	218.164	4.00403e-65	40.1623	8.59434e-19
Gm8798	transcribed_unprocessed_pseudogene	214.863	2.90173e-78	#N/A	#N/A
Gstt3	protein_coding	210.763	1.20717e-59	43.0908	1.32848e-31
Gna14	protein_coding	193.655	2.74416e-46	58.9884	9.10151e-31
Cpne7	protein_coding	192.384	1.43462e-48	50.5615	5.85783e-68
Mcf2l	protein_coding	191.832	1.56137e-67	24.8504	1.86372e-18
Actg2	protein_coding	188.943	1.43279e-38	3.9744	0.00212709
Tmod1	protein_coding	188.858	1.62504e-43	4.13678	1.79067e-09
Il13ra1	protein_coding	187.63	8.56522e-75	211.928	9.243e-77
Gpr153	protein_coding	184.647	1.20234e-41	37.6522	9.84132e-10
Slc43a1	protein_coding	183.704	9.70954e-114	36.0833	4.70742e-46
Vangl1	protein_coding	179.767	4.56634e-42	73.6907	2.14251e-38
Igsf9b	protein_coding	178.066	7.93061e-92	19.4536	3.24219e-30
Sccpdh	protein_coding	174.552	1.38356e-75	121.045	4.06429e-97
Scnn1b	protein_coding	173.704	6.63099e-40	37.6522	9.84132e-10
Atp1a3	protein_coding	171.364	5.90139e-287	38.9555	3.23941e-45
Bmf	protein_coding	170.792	3.26299e-57	30.1217	4.6556e-14
Pipox	protein_coding	170.401	1.27851e-74	149.981	1.01126e-60
Notch3	protein_coding	168.828	1.18954e-39	8.78551	0.0219804
Cacna1g	protein_coding	165.341	3.14784e-42	128.017	5.00725e-12
Igkv3-12	IG_V_gene	163.117	3.05593e-42	259.51	1.77123e-106
Stx11	protein_coding	161.471	1.01866e-111	30.9352	1.69121e-71
Maf	protein_coding	157.809	0	42.8413	5.16686e-101
Gm30211	lincRNA	156.795	1.56615e-39	180.73	4.25259e-37
Ispd	protein_coding	155.283	7.5795e-43	149.354	3.52946e-70
Cd38	protein_coding	153.159	7.67013e-130	42.3974	1.04559e-73
Clip3	protein_coding	151.185	5.83092e-72	85.9725	2.16191e-42
Chst2	protein_coding	149.97	1.23178e-97	30.2432	3.5302e-55
Rab39b	protein_coding	147.265	2.68952e-40	32.7795	1.80487e-35
Vat1l	protein_coding	146.282	8.07991e-41	52.713	1.41556e-13
Fcmr	protein_coding	146.153	1.4229e-43	32.7574	5.22761e-19
Map2	protein_coding	143.985	1.43146e-47	99.7783	1.99767e-31
Wisp1	protein_coding	142.817	6.71681e-40	25.4876	8.70461e-23
Lrrn3	protein_coding	140.197	1.01123e-35	5.09412	0.00044506
Gpm6b	protein_coding	139	0	61.5333	5.65265e-112
Ryr1	protein_coding	137.732	1.49401e-58	3.76522	0.0200304
Hap1	protein_coding	137.136	7.5275e-142	47.2744	3.12036e-64
Fam20a	protein_coding	135.252	2.44368e-85	49.1271	2.07013e-53
D430019H16Rik	protein_coding	134.918	6.17867e-36	3.76522	0.0478936
Tnfsf11	protein_coding	134.596	0	48.575	3.62315e-95
Tnfsf14	protein_coding	130.857	2.52817e-227	24.843	3.90404e-57
Myh3	protein_coding	127.453	2.4859e-54	97.8956	7.52739e-14
B4galnt4	protein_coding	126.619	0	16.3001	4.67143e-39
1700029M20Rik	lincRNA	125.69	5.40139e-38	86.6	1.30175e-27
Akap6	protein_coding	123.987	5.25179e-28	26.3565	1.03673e-06
Fam84a	protein_coding	119.383	1.60668e-37	21.8383	3.6361e-10
Ldlrad3	protein_coding	117.607	1.80658e-65	96.013	5.03947e-50
Tead1	protein_coding	116.404	3.11458e-35	63.0674	1.50463e-33
Napsa	protein_coding	115.941	1.94097e-100	16.9435	1.10836e-33
Micall2	protein_coding	114.512	3.52603e-29	3.76522	0.395196
Sh3rf2	protein_coding	112.299	7.40973e-48	31.8936	1.54405e-28
Ier5l	protein_coding	110.882	9.22464e-92	83.1244	7.81199e-53
Mid2	protein_coding	109.966	2.87557e-55	42.3587	8.41697e-16
Abat	protein_coding	108.271	2.63584e-47	32.9456	8.3332e-15
Bcl2a1d	protein_coding	107.968	7.72137e-66	19.8133	2.59209e-54
Nrbp2	protein_coding	107.813	1.69952e-92	59.3022	2.89433e-33
Cdkn1a	protein_coding	105.982	1.15554e-43	86.7982	2.16996e-65
Vwde	protein_coding	105.806	3.70866e-22	18.8261	0.0111813
Cass4	protein_coding	105.754	1.4693e-77	17.6495	1.77963e-19
AC151971.3	unprocessed_pseudogene	104.699	2.09212e-26	#N/A	#N/A
Metrnl	protein_coding	101.704	4.78085e-33	26.3565	1.10587e-21
Ccdc120	protein_coding	101.407	3.74515e-29	48.9478	3.35042e-06
Tlr4	protein_coding	101.403	2.14514e-32	22.5913	5.09404e-10
Abcc3	protein_coding	100.416	1.22398e-146	31.3266	4.80631e-42
Dnase1l3	protein_coding	99.3308	1.80497e-92	9.80255	7.17372e-18
Dbhos	antisense_RNA	98.7364	2.75068e-29	82.8348	1.97594e-11
Stk32c	protein_coding	98.0647	4.15503e-34	18.3554	1.19723e-13
Plxnb2	protein_coding	97.5173	3.9865e-70	3.04803	0.0216507
S100a6	protein_coding	97.4718	2.00097e-147	1.99991	0.00319773
Txlnb	protein_coding	97.1607	1.34718e-62	47.957	1.6981e-47
4930558J18Rik	lincRNA	96.7919	2.82042e-28	33.887	3.6759e-12
Srxn1	protein_coding	93.5634	6.32434e-97	22.8128	7.46287e-26
Rgs8	protein_coding	90.5029	1.76855e-27	45.1826	2.42527e-05
S100a4	protein_coding	90.2029	6.47589e-51	1.38898	0.288677
Osbpl3	protein_coding	88.3784	0	23.5001	4.66316e-59
Cxxc5	protein_coding	87.8464	0	101.023	3.66968e-123
Cables1	protein_coding	87.8211	1.0466e-21	1.88261	1
Ltbp4	protein_coding	86.9066	5.24443e-38	11.2957	0.127262
AC238811.2	lincRNA	86.2398	2.89164e-23	#N/A	#N/A
Spp1	protein_coding	85.9003	1.24668e-24	165.251	5.4053e-23
C3	protein_coding	85.6782	3.06112e-24	1.80076	0.496527
Ica1l	protein_coding	85.0745	4.52703e-30	1.64125	0.395196
Rin2	protein_coding	84.3328	1.16214e-32	2.07087	0.33795
Dram1	protein_coding	84.1398	2.97328e-43	15.5988	1.62404e-16
Serpinf1	protein_coding	84.1044	5.85063e-29	25.6035	6.35194e-08
Tshz2	protein_coding	83.8757	2.96931e-28	33.3491	4.25136e-18
Il1rn	protein_coding	83.707	5.98346e-20	1.88261	0.873829
Palld	protein_coding	82.8397	1.73627e-61	28.8121	3.40827e-37
Ccdc80	protein_coding	82.055	4.10969e-32	73.4217	1.20025e-13
Gm17745	lincRNA	81.8195	2.47512e-28	53.372	5.15641e-71
Noxa1	protein_coding	81.3217	1.17327e-23	22.5913	6.81277e-05
Ltk	protein_coding	81.2148	1.90505e-63	13.9535	4.20292e-12
Sptbn2	protein_coding	80.6546	9.91278e-45	10.6681	7.91748e-06
Pvrig	protein_coding	79.694	5.0121e-33	43.3	3.31929e-11
Myo1b	protein_coding	78.998	8.96352e-25	4.84099	0.0225783
Scn11a	protein_coding	78.7602	1.83536e-31	146.843	6.28939e-17
Dusp4	protein_coding	78.7561	2.01071e-185	36.3786	1.75278e-65
Vsig10	protein_coding	78.4677	1.61031e-83	24.9318	1.57437e-42
Sytl3	protein_coding	77.6663	2.68782e-210	7.05608	1.50339e-16
Ces2g	protein_coding	77.6093	8.3948e-25	18.8261	0.0513437
Lrp3	protein_coding	77.4408	1.22089e-23	18.8261	0.0445701
Rasgrf1	protein_coding	77.0369	9.26156e-21	3.76522	0.595376
Cacna1e	protein_coding	76.9324	1.14229e-25	1.88261	0.873829
Lrfn4	protein_coding	76.6592	2.59254e-53	48.9478	1.59767e-15
Tlr9	protein_coding	76.0268	7.04223e-44	41.4174	5.07333e-06
Smco3	protein_coding	75.4099	2.64798e-33	24.4739	3.39709e-06
Rnf128	protein_coding	74.8235	5.49772e-106	61.4985	2.93379e-66
Ffar1	protein_coding	73.6321	2.76224e-40	36.3971	5.57982e-24
Gm11454	lincRNA	73.1784	1.57082e-35	23.1292	8.99874e-16
AC154627.3	lincRNA	72.9942	2.1058e-26	#N/A	#N/A
Pkdcc	protein_coding	72.9723	2.79954e-25	25.4152	1.91407e-08
Rian	processed_transcript	72.9306	1.48129e-24	#N/A	#N/A
Adam33	protein_coding	72.6502	1.42342e-24	71.5391	8.10002e-15
Adssl1	protein_coding	72.4653	5.98289e-41	11.5171	1.66646e-10
Kirrel3	protein_coding	71.6669	1.39236e-26	53.2509	5.95135e-31
Gm16120	antisense_RNA	71.6468	7.27393e-39	57.7333	7.46482e-55
Sh3gl3	protein_coding	71.3308	7.84124e-55	50.4539	3.09886e-35
Cxcr6	protein_coding	70.7867	1.70637e-159	12.7666	6.39756e-38
Gm3095	protein_coding	70.4292	3.4744e-22	#N/A	#N/A
Gm15283	antisense_RNA	70.037	1.38069e-20	8.94239	4.26862e-26
Galr3	protein_coding	69.55	4.99938e-23	16.9435	0.000394207
Gm9885	antisense_RNA	68.8947	9.32649e-25	61.373	1.18963e-61
Nrgn	protein_coding	68.4761	3.31699e-23	41.4174	1.27426e-30
Gm2762	lincRNA	68.2874	5.50515e-19	7.53043	0.101529
Gm15411	processed_transcript	67.7777	5.79323e-70	#N/A	#N/A
Gm15428	processed_pseudogene	67.4724	3.32509e-20	#N/A	#N/A
6330403K07Rik	lincRNA	67.1675	5.85912e-25	34.8283	9.37011e-25
Kcnq3	protein_coding	66.9082	3.27567e-25	31.3768	7.48252e-17
Ptprj	protein_coding	66.5373	1.16894e-265	26.9841	4.53925e-48
Prickle2	protein_coding	66.4395	2.81268e-27	6.9029	0.00227089
Sox8	protein_coding	65.2929	1.51316e-23	139.313	1.93367e-15
Lag3	protein_coding	65.1182	3.93012e-30	52.4409	9.0437e-85
Mctp1	protein_coding	64.8209	6.92029e-22	4.3357	1.8745e-05
Adgre4	protein_coding	64.1083	1.38431e-21	5.10994	0.00038267
Dagla	protein_coding	63.8153	1.75763e-28	7.53043	0.0291767
Wnt10a	protein_coding	63.3237	3.65385e-53	5.47022	1.93988e-10
Vdr	protein_coding	62.9935	9.03967e-65	101.159	1.60434e-70
Ston2	protein_coding	62.9623	6.01483e-86	5.4125	8.88033e-08
Nxpe1-ps	transcribed_unprocessed_pseudogene	62.236	7.37293e-35	#N/A	#N/A
Stac2	protein_coding	61.8142	6.72336e-32	5.64783	0.262623
Kcnma1	protein_coding	61.4675	1.37996e-25	65.8913	2.38771e-29
Gm3739	protein_coding	61.0401	2.84221e-22	6.77739	0.0205092
Trpm6	protein_coding	60.6005	1.15566e-56	74.6768	7.3661e-55
Fam160a1	protein_coding	60.5724	1.75651e-59	25.8186	1.3006e-17
Ecel1	protein_coding	60.1777	2.67715e-21	33.887	0.000179403
Adra2a	protein_coding	59.6455	9.12224e-23	13.8058	5.99615e-08
Krt17	protein_coding	59.4625	4.55519e-20	131.783	8.87801e-14
Srgap3	protein_coding	59.3567	6.56248e-25	2.73834	0.107162
Myo1e	protein_coding	59.0254	6.68119e-142	22.8974	2.57951e-56
Mrgpre	protein_coding	58.8198	7.62858e-191	24.7592	3.13728e-37
Nfia	protein_coding	58.0605	1.00613e-167	26.8069	6.03057e-67
Nusap1	protein_coding	57.8582	1.29061e-31	2.5762	0.0307169
Gm17586	lincRNA	57.6108	2.25777e-40	46.1239	3.39812e-27
Gm20658	antisense_RNA	57.578	1.57091e-18	18.8261	0.0111813
Ptger2	protein_coding	57.1748	1.08778e-219	27.8919	1.82881e-60
Gm6637	processed_pseudogene	56.9242	4.93507e-23	#N/A	#N/A
Fam171b	protein_coding	56.6139	9.32865e-44	36.1461	1.56981e-29
Slc37a2	protein_coding	55.9337	6.62688e-63	39.8037	2.15651e-26
Oaf	protein_coding	55.8117	8.06859e-23	11.2957	0.000160203
Slc22a15	protein_coding	55.6805	0	61.2977	8.6653e-110
8030451A03Rik	processed_transcript	55.6424	3.79489e-22	#N/A	#N/A
Mki67	protein_coding	55.1988	1.27142e-66	16.5893	1.87055e-39
Smim3	protein_coding	55.1473	1.00784e-52	15.7668	1.14169e-18
Pcyt1b	protein_coding	54.9974	7.80973e-34	7.53043	8.04584e-07
Egln3	protein_coding	54.9887	4.90456e-262	20.0671	2.29446e-55
Setbp1	protein_coding	54.6746	5.983e-133	30.02	9.95327e-42
Ccr4	protein_coding	54.5437	2.19151e-102	1.4586	0.35208
AL591207.1	bidirectional_promoter_lncRNA	54.2164	3.52769e-20	#N/A	#N/A
Hmmr	protein_coding	54.1295	8.41205e-21	5.10994	0.0321606
Ntn1	protein_coding	53.9805	1.1116e-160	22.3403	5.63607e-25
Cc2d2a	protein_coding	53.9215	3.39964e-19	14.6425	1.33556e-11
Mtmr7	protein_coding	52.6985	1.38836e-33	4.36765	7.70382e-05
Cemip	protein_coding	52.6332	9.98808e-23	11.2957	0.127262
Tjp2	protein_coding	52.5556	5.88994e-187	19.908	1.84263e-47
Fam83g	protein_coding	52.4578	1.04391e-52	16.3159	3.07012e-07
Kcnq5	protein_coding	52.4266	4.08244e-58	34.1766	2.0477e-45
Apoc4	protein_coding	51.9484	7.48357e-16	17.4569	6.4157e-08
Zfp870	protein_coding	51.664	1.24321e-96	40.2284	1.2046e-43
Lancl3	protein_coding	51.6081	1.84093e-45	11.4171	5.42026e-17
Arfgef3	protein_coding	51.5854	5.78838e-34	56.4783	3.30717e-08
Gzmk	protein_coding	51.0826	4.48092e-25	2.14408	0.137351
Mapk8ip1	protein_coding	51.0742	2.33475e-52	19.1399	6.40741e-18
9630013D21Rik	processed_transcript	51.0477	4.44631e-25	#N/A	#N/A
Grtp1	protein_coding	50.787	3.63112e-92	24.6687	1.05304e-35
Cd19	protein_coding	50.4225	8.90694e-17	1.88261	0.618587
D630003M21Rik	protein_coding	50.3231	1.64978e-16	7.53043	0.395196
Fam241b	protein_coding	49.8794	1.93068e-33	17.2572	3.65938e-23
Gm3002	protein_coding	49.8254	1.01396e-15	5.64783	0.262623
Tex15	protein_coding	49.6802	2.12285e-26	20.2994	1.15178e-23
Ttbk1	protein_coding	49.5107	7.83446e-94	41.4174	1.6434e-29
Rnase4	protein_coding	49.0764	8.50229e-125	8.31955	9.6194e-25
Gm14377	antisense_RNA	48.9967	4.76569e-21	207.087	2.05874e-25
Pgam2	protein_coding	48.9071	2.83214e-17	71.5391	3.4331e-08
Penk	protein_coding	48.3109	5.38253e-17	64.0087	6.61025e-15
Dmpk	protein_coding	47.8617	3.60289e-20	22.5913	7.33506e-05
E2f8	protein_coding	47.7322	1.17372e-28	5.64783	0.163437
Synpo	protein_coding	47.4435	1.81624e-99	27.021	6.14935e-43
Ntf5	protein_coding	47.2939	8.97817e-24	48.3203	3.95574e-28
Ccna2	protein_coding	46.4597	7.37357e-20	1.35548	0.791651
Tk1	protein_coding	46.3192	8.72877e-38	2.39605	0.0660687
Dsp	protein_coding	46.2892	4.47418e-27	244.739	4.92094e-30
Caskin2	protein_coding	46.1527	8.08458e-89	8.32311	5.50575e-10
Ctnnbip1	protein_coding	46.138	3.08782e-66	22.1431	1.90317e-51
Dgki	protein_coding	45.6757	2.13213e-20	32.0043	7.13956e-13
Ikzf2	protein_coding	45.6271	1.16817e-260	22.4766	5.15641e-71
Smim1	protein_coding	45.5009	6.64876e-21	3.30245	2.02451e-07
Cxcr3	protein_coding	45.4781	4.10639e-150	7.15339	4.08231e-26
Tmigd1	protein_coding	45.4116	1.51551e-18	48.9478	2.01657e-15
Kif18b	protein_coding	45.3614	1.20662e-30	7.53043	0.395196
Cacna1s	protein_coding	45.0699	1.66644e-19	45.9356	4.4116e-20
Tnfsf13b	protein_coding	44.9218	6.10353e-51	15.5173	1.16185e-22
Dbh	protein_coding	44.7925	6.60199e-18	109.191	2.42444e-14
Spin4	protein_coding	44.6528	5.66914e-24	11.9802	3.24743e-10
AC115037.1	bidirectional_promoter_lncRNA	44.5217	5.71205e-17	#N/A	#N/A
Pawr	protein_coding	44.4134	2.36978e-27	14.4333	2.26858e-08
Cd109	protein_coding	44.2466	3.40495e-19	75.3043	7.96982e-13
Papln	protein_coding	44.2318	9.05413e-17	16.9435	0.000394207
Padi4	protein_coding	44.0028	6.43197e-94	21.8779	2.13856e-51
Farp1	protein_coding	43.3791	1.418e-87	8.66	6.63736e-21
Ebi3	protein_coding	43.2898	2.31734e-33	15.8535	1.69125e-12
Fgf18	protein_coding	43.1988	1.1498e-16	112.957	9.11274e-16
Rasl11a	protein_coding	43.0141	1.96558e-31	244.739	1.97762e-65
Hmgn3	protein_coding	42.8941	2.16049e-17	5.12488	1.37945e-05
Dclk1	protein_coding	42.7367	1.74608e-17	6.16126	2.43131e-05
Ncapg	protein_coding	42.6718	5.97242e-38	2.5762	0.157239
C1qc	protein_coding	42.6	2.4909e-21	1.00951	1
Csf1r	protein_coding	42.5678	1.36136e-45	1.85273	0.135931
Mrc1	protein_coding	42.4688	3.20065e-40	1.23856	0.737616
Cd83	protein_coding	42.3071	3.10196e-105	11.2564	1.25101e-24
Npnt	protein_coding	42.1164	4.26944e-19	47.0652	1.19056e-08
Map6	protein_coding	42.0545	1.4945e-53	24.0974	8.72581e-13
Garem1	protein_coding	42.0403	7.34299e-28	6.02435	0.000464948
Gm44756	antisense_RNA	41.9347	1.31068e-17	32.475	6.90751e-18
B3galt1	protein_coding	41.9062	1.51842e-17	41.4174	5.07333e-06
Areg	protein_coding	41.6215	2.3212e-17	11.6094	3.48237e-09
Pif1	protein_coding	41.5462	2.38902e-16	7.53043	0.395196
Gucy2g	protein_coding	40.6691	7.99441e-19	65.2638	1.54855e-22
Adgre1	protein_coding	40.647	1.02997e-25	1.50609	0.520691
Popdc2	protein_coding	40.5659	1.29524e-29	33.3077	1.14585e-27
Fads2	protein_coding	40.3988	5.79486e-14	1.88261	1
Ifi202b	protein_coding	40.1583	6.18971e-20	32.094	1.03451e-35
Cr2	protein_coding	39.9938	1.129e-29	-1.12211	1
Dusp14	protein_coding	39.4935	3.89787e-27	10.8773	3.54613e-07
Ms4a1	protein_coding	39.4793	5.86351e-21	-1.02916	1
Asphd2	protein_coding	39.4324	4.45567e-16	15.0609	0.0385584
Gm42495	lincRNA	39.3015	2.8671e-18	7.53043	0.101529
Pla2g7	protein_coding	39.2886	9.46395e-41	4.19553	8.98357e-05
Alcam	protein_coding	39.1187	2.9701e-86	22.5913	7.90271e-48
Dmwd	protein_coding	38.911	2.99214e-52	46.6887	4.34938e-21
Xkr6	protein_coding	38.7746	9.1755e-105	44.498	1.25819e-66
Igkc	IG_C_gene	38.4967	6.21172e-53	8.86588	2.81251e-15
Krt87	protein_coding	38.2095	8.1163e-15	37.6522	1.85147e-05
Axl	protein_coding	38.1648	9.73733e-92	1.48327	0.440194
Neo1	protein_coding	38.1132	3.37816e-15	1.25507	1
Zdhhc2	protein_coding	37.9769	3.64292e-263	17.9741	8.85153e-55
Zcchc12	protein_coding	37.8402	4.71417e-91	81.1613	2.1471e-66
Rassf6	protein_coding	37.5618	2.36436e-13	18.8261	0.0111813
Myo1f	protein_coding	37.5486	1.1116e-160	3.35081	1.81841e-08
Dock7	protein_coding	37.2068	6.13889e-17	9.20386	0.0003954
2010007H06Rik	antisense_RNA	36.9113	6.0823e-113	80.6199	5.3917e-67
Bub1b	protein_coding	36.8035	1.93579e-32	3.29456	0.230478
Lima1	protein_coding	36.6957	8.65651e-34	2.61136	0.00793736
B930095G15Rik	sense_intronic	36.5717	8.31607e-44	#N/A	#N/A
Tmem26	protein_coding	36.5048	3.00862e-21	5.02029	0.000308493
Sapcd2	protein_coding	36.3655	1.61306e-14	3.76522	0.413598
Kndc1	protein_coding	35.9648	5.41254e-24	7.53043	0.00276353
Gm12305	sense_intronic	35.8999	6.39912e-23	#N/A	#N/A
Fam217b	protein_coding	35.7877	1.63114e-16	21.3362	1.8229e-07
Fam81a	protein_coding	35.7852	5.37032e-21	30.5924	5.45709e-18
Fgd1	protein_coding	35.6396	4.60274e-19	1.01371	1
Heyl	protein_coding	35.5694	1.9757e-13	18.8261	0.0111813
Pdzk1ip1	protein_coding	35.53	1.48178e-18	18.4987	1.14256e-23
Cenpf	protein_coding	35.3413	1.26121e-13	5.28176	1.84588e-07
Acta2	protein_coding	35.2828	6.0251e-16	9.41304	4.3587e-08
Eea1	protein_coding	35.248	9.47453e-195	22.7101	2.90011e-70
Bhlhe40	protein_coding	35.0022	8.46634e-130	11.3937	4.89371e-33
Rgs9	protein_coding	34.7885	5.72824e-30	8.60621	0.000210764
Nlrc4	protein_coding	34.4839	9.95892e-105	19.4689	9.57134e-35
Igf1	protein_coding	34.4077	5.07327e-21	1.10294	0.980505
Gfra2	protein_coding	34.1519	1.02732e-18	-1.505	0.845535
Itgb5	protein_coding	33.9319	3.20929e-32	2.51014	0.223456
S1pr2	protein_coding	33.9119	0	49.2579	1.97983e-93
Atcay	protein_coding	33.8516	5.52967e-219	34.2007	1.11189e-56
Aplp1	protein_coding	33.7674	2.46789e-143	20.1063	4.67143e-39
Ctla4	protein_coding	33.5353	4.11795e-69	10.6083	1.69581e-38
Tnfrsf21	protein_coding	33.4942	4.11066e-32	2.35326	0.292261
Bicd1	protein_coding	33.3703	1.88214e-22	4.91393	1.87445e-07
Cyfip1	protein_coding	33.2943	1.9008e-245	13.4081	1.35626e-47
Bub1	protein_coding	33.2801	1.3771e-20	3.76522	0.395196
Ifitm2	protein_coding	33.2372	1.64681e-34	1.163	0.788178
Pik3ap1	protein_coding	33.0629	4.70023e-28	1.67343	0.940588
Mpeg1	protein_coding	33.047	2.05303e-71	1.34016	0.595376
Plxdc1	protein_coding	33.026	9.91936e-31	3.26319	0.044296
Tbc1d4	protein_coding	32.8737	0	25.6357	1.27027e-77
Lrrc49	protein_coding	32.8126	6.38001e-21	19.4536	4.98747e-09
Ephb2	protein_coding	32.6392	5.49077e-16	20.0812	1.14003e-05
Bcl2l15	protein_coding	32.6177	8.42297e-49	27.5331	2.70808e-29
Lonrf3	protein_coding	32.5904	3.13149e-22	9.41304	0.00123158
Spint1	protein_coding	32.5842	3.86567e-14	22.5913	0.00312968
Gm6831	transcribed_unprocessed_pseudogene	32.441	2.4532e-17	#N/A	#N/A
4833407H14Rik	lincRNA	32.3011	1.34665e-15	7.53043	6.00623e-10
Fbxo41	protein_coding	32.2433	9.11672e-19	9.41304	0.0430023
Kif15	protein_coding	32.2304	9.15729e-51	14.904	1.56437e-16
Rapgef5	protein_coding	32.1952	1.59687e-112	19.2639	2.94461e-33
Cdkn2c	protein_coding	32.0077	3.91461e-114	10.9736	3.40884e-33
Siah3	protein_coding	31.688	1.80956e-18	60.2435	2.13481e-07
Tubb6	protein_coding	31.4967	6.32779e-18	3.29456	0.125822
Fcna	protein_coding	31.4759	2.02042e-30	1.28645	0.595376
Rnf144a	protein_coding	31.47	1.91729e-241	10.8289	1.39025e-29
Slc30a3	protein_coding	31.464	3.97794e-22	33.887	9.11221e-09
Cdh23	protein_coding	31.3026	1.59732e-17	15.8139	1.1992e-22
Ptpn13	protein_coding	30.9146	0	25.5239	5.05469e-70
Endod1	protein_coding	30.8948	0	25.0695	2.10199e-68
Lrp1	protein_coding	30.8677	1.91885e-66	3.30883	0.00635669
Tg	protein_coding	30.7575	1.07854e-16	2.82391	0.238383
Col6a3	protein_coding	30.7092	8.79184e-11	#N/A	#N/A
Klk1b9	protein_coding	30.6189	1.40758e-11	24.0974	3.42496e-08
Cd160	protein_coding	30.5346	9.43988e-88	8.21502	1.33464e-20
Nsun7	protein_coding	30.5181	5.45841e-11	8.78551	0.0107487
Ccr6	protein_coding	30.4581	2.33715e-29	-1.6125	0.391266
Plagl1	protein_coding	30.0668	1.21368e-42	89.4963	5.9461e-52
Pbk	protein_coding	30.027	2.10786e-15	2.00812	0.395196
F830016B08Rik	protein_coding	29.8698	3.85046e-15	9.35925	1.29942e-18
Nrp1	protein_coding	29.8515	6.04601e-294	17.8832	1.04621e-57
Bcl6	protein_coding	29.6325	3.48723e-239	38.4288	2.58246e-89
Serpina3g	protein_coding	29.5997	7.85973e-28	5.36258	3.87798e-12
Slc7a7	protein_coding	29.5628	7.1731e-28	6.36192	1.26822e-07
Gm5530	processed_pseudogene	29.4735	9.69916e-17	#N/A	#N/A
Plxnb3	protein_coding	29.4386	9.84484e-12	5.64783	0.262623
Atp6v1g3	protein_coding	29.0982	7.72426e-15	10.2916	8.1046e-08
Adap1	protein_coding	29.044	1.60088e-230	11.6577	7.70507e-23
Anxa2	protein_coding	28.9795	1.88266e-286	6.0409	1.69001e-21
Frmpd4	protein_coding	28.9472	7.74843e-13	22.5913	0.01406
Blk	protein_coding	28.5296	7.69521e-14	2.68944	0.33184
Siglec1	protein_coding	28.5164	4.15404e-14	2.51014	0.735392
Map1a	protein_coding	28.4897	1.01565e-11	4.70652	0.0097259
Nav2	protein_coding	28.4265	0	16.5571	1.16441e-57
Vcam1	protein_coding	28.3944	6.41269e-30	1.09974	0.899094
Reep1	protein_coding	28.3857	3.33048e-12	1.88261	1
AC153887.1	lincRNA	28.3662	7.6076e-12	#N/A	#N/A
Rnf39	protein_coding	28.2225	1.10595e-13	5.13439	0.00392537
Zeb2	protein_coding	28.2108	1.49155e-27	8.89584	4.82424e-19
Cxcl10	protein_coding	28.1978	2.58965e-22	6.60075	5.34987e-09
BC064078	transcribed_unprocessed_pseudogene	28.184	2.04687e-25	#N/A	#N/A
Trf	protein_coding	28.1319	5.47128e-32	1.94984	0.112036
C1qb	protein_coding	28.0192	5.52442e-40	-1.11619	0.983581
Rflna	protein_coding	27.9496	4.23439e-12	12.237	0.000276202
Lpar3	protein_coding	27.8753	4.54012e-16	70.2841	3.86881e-38
H2-DMb1	protein_coding	27.8448	4.47991e-12	2.63565	0.0994728
Ptgs1	protein_coding	27.7677	3.3494e-14	-1.00924	1
Lamc1	protein_coding	27.7466	3.48293e-135	14.1852	2.76045e-26
Igkv3-4	IG_V_gene	27.7148	4.07142e-12	30.1217	0.000244569
Lgals3	protein_coding	27.6872	7.93554e-16	-1.34626	0.582688
Rhov	protein_coding	27.5491	1.56856e-11	18.8261	0.0272914
AC158538.2	lincRNA	27.5076	8.24952e-22	#N/A	#N/A
Slc40a1	protein_coding	27.4263	5.85184e-26	-1.08389	1
Nr3c2	protein_coding	27.3869	3.82143e-31	25.5198	3.29266e-30
Lacc1	protein_coding	27.1221	2.33265e-17	4.60193	0.000784434
Gm35363	lincRNA	27.1093	6.74143e-99	47.2198	3.44792e-94
Gm31135	lincRNA	27.0769	4.34457e-15	58.9884	4.1861e-14
Depdc1a	protein_coding	26.9961	3.41767e-14	5.64783	0.0228106
Gm3667	protein_coding	26.8604	1.93568e-16	4.51826	0.00131767
Hpn	protein_coding	26.7472	9.53945e-54	8.39933	7.53101e-05
Kcnc3	protein_coding	26.6956	5.31465e-53	35.142	1.22462e-20
Gatm	protein_coding	26.6236	3.76859e-23	1.68786	0.483826
Bmp7	protein_coding	26.5748	2.08791e-114	22.5252	4.56227e-45
Samd14	protein_coding	26.504	2.80923e-13	2.51014	0.728184
Nr4a2	protein_coding	26.4418	8.67743e-21	3.5589	0.000292985
Myo1h	protein_coding	26.3924	4.62326e-112	16.979	9.9262e-36
Bcl2a1b	protein_coding	26.3852	1.4101e-254	11.7166	3.61054e-44
Ago4	protein_coding	26.221	9.80796e-32	12.3714	1.26927e-10
Celf3	protein_coding	26.2017	4.39987e-10	5.02029	0.0291767
Slc6a8	protein_coding	26.0691	3.7768e-31	10.2688	7.6654e-09
Trib1	protein_coding	26.0289	8.8036e-226	13.2513	5.42611e-44
Fst	protein_coding	25.9255	3.56253e-13	107.309	2.84191e-20
Cela1	protein_coding	25.892	1.2628e-24	3.45785	6.97808e-05
Gjb2	protein_coding	25.748	1.32227e-20	22.5913	5.97213e-12
Grik3	protein_coding	25.6531	3.79033e-13	45.1826	4.15024e-06
Dusp18	protein_coding	25.5636	2.37992e-13	3.76522	0.18022
Aurkb	protein_coding	25.4686	3.36871e-25	2.15155	0.463293
Sptb	protein_coding	25.4571	2.84737e-190	26.87	5.07635e-45
AC153498.1	TEC	25.4236	1.51069e-14	#N/A	#N/A
Chrna1os	antisense_RNA	25.4176	5.06742e-13	89.6122	8.46067e-38
Fam71b	protein_coding	25.3731	3.67277e-165	50.5708	6.64453e-75
AC115304.1	lincRNA	25.3365	1.40686e-13	#N/A	#N/A
Smox	protein_coding	25.2626	2.55563e-164	13.3803	1.11491e-40
Sh2b2	protein_coding	25.1166	6.5043e-18	13.8058	2.55246e-10
Plcl1	protein_coding	25.0791	2.6945e-146	12.7398	3.66647e-29
Kif11	protein_coding	24.9518	1.67327e-39	3.04803	0.00688221
Nek2	protein_coding	24.943	3.12015e-22	9.41304	0.0423061
Cdk5r1	protein_coding	24.882	2.17427e-194	22.4948	1.99871e-60
Cacna1d	protein_coding	24.7951	9.88546e-28	75.7227	4.82793e-44
Ptprm	protein_coding	24.7799	3.85263e-11	3.76522	0.395196
2010300C02Rik	protein_coding	24.7053	2.93356e-69	2.40556	0.0741476
Mef2b	protein_coding	24.6566	4.06929e-93	46.2334	6.36615e-66
Gm5596	processed_pseudogene	24.6519	7.3398e-11	#N/A	#N/A
Slamf7	protein_coding	24.5076	9.22529e-43	3.93793	1.85139e-07
Hey1	protein_coding	24.4327	9.38036e-40	2.51014	0.365626
Runx2	protein_coding	24.275	7.72671e-65	10.4422	7.81527e-28
Ankrd6	protein_coding	24.2591	9.6894e-124	15.1574	8.32293e-28
Gm13528	antisense_RNA	24.2224	7.40202e-12	32.0043	3.10282e-07
Gpr35	protein_coding	24.0796	1.92284e-09	6.02435	0.0170735
Kif4	protein_coding	24.06	1.04249e-24	6.45466	0.0341573
Klrb1a	protein_coding	24.0562	1.59127e-15	48.0065	3.23911e-14
Gm16894	antisense_RNA	24.0453	4.52046e-10	13.4472	2.40964e-13
Gm14548	protein_coding	24.0057	5.7887e-10	-1.06236	1
Stil	protein_coding	23.904	1.49363e-22	2.68944	0.312179
Tenm4	protein_coding	23.8818	1.33981e-15	1.88261	0.873829
Map1b	protein_coding	23.8524	6.37922e-17	2.40974	0.118795
Nuf2	protein_coding	23.8355	1.99337e-23	2.63565	0.266806
Hcar2	protein_coding	23.825	1.24466e-10	1.07578	1
Pon3	protein_coding	23.6723	5.46984e-53	8.13287	1.82123e-15
Treml4	protein_coding	23.6154	1.28358e-17	2.2249	0.18702
Slc16a3	protein_coding	23.5987	3.87604e-88	5.5781	7.10216e-05
Fcrl1	protein_coding	23.5577	4.14168e-70	11.9746	3.87601e-27
Clec7a	polymorphic_pseudogene	23.4682	5.1678e-10	#N/A	#N/A
Hmcn2	protein_coding	23.3486	2.7808e-11	13.8058	0.000494047
Krt6b	protein_coding	23.3484	3.22384e-10	146.843	7.96976e-20
Gm15513	sense_intronic	23.3402	2.35269e-56	#N/A	#N/A
Iglc1	IG_C_gene	23.1496	4.17609e-10	1.11562	0.927683
Pou2af1	protein_coding	23.0448	0	28.9598	7.87867e-73
Gem	protein_coding	23.0325	6.80553e-28	11.2339	8.6668e-25
Kdelc2	protein_coding	23.0261	9.35198e-68	41.5811	6.61284e-51
Kcnc2	protein_coding	23.0257	5.91288e-18	28.0299	1.03185e-21
Dscam	protein_coding	22.9758	7.24057e-10	2.82391	0.504473
B4galt4	protein_coding	22.9492	1.52856e-41	23.4772	5.53752e-26
Gm20394	processed_transcript	22.9223	6.03434e-11	#N/A	#N/A
E2f7	protein_coding	22.9062	5.88156e-21	3.76522	0.185205
Slc35f5	protein_coding	22.723	1.63733e-25	9.41304	0.000877559
5530400K19Rik	TEC	22.7052	3.44695e-09	#N/A	#N/A
Scnn1g	protein_coding	22.6307	4.23574e-09	7.53043	0.395196
Spag5	protein_coding	22.6235	3.28582e-35	3.76522	0.0658135
Elfn1	protein_coding	22.6044	1.1489e-11	36.7109	9.10657e-14
Jakmip2	protein_coding	22.5691	6.30853e-11	16.567	3.54324e-07
Cfap126	protein_coding	22.5598	1.18442e-10	8.60621	5.10998e-05
Ccr8	protein_coding	22.5568	1.13691e-15	2.15155	0.645511
Colca2	protein_coding	22.5112	3.68653e-10	28.2391	1.94891e-06
Plek	protein_coding	22.4359	1.02205e-71	2.51014	0.00845094
Ryk	protein_coding	22.4115	1.33349e-97	23.447	8.86007e-29
Pnpla3	protein_coding	22.1458	1.41255e-12	7.53043	0.101529
Tal2	protein_coding	22.0657	1.99067e-10	2.51014	0.422758
Abhd4	protein_coding	21.9973	7.79517e-172	29.3059	3.5302e-55
Cd74	protein_coding	21.9677	5.25128e-119	-1.20128	0.831942
Gas2l1	protein_coding	21.9475	6.94441e-33	14.034	8.71314e-13
Mertk	protein_coding	21.8908	7.6288e-11	1.12957	1
Dusp9	protein_coding	21.8083	3.85413e-14	13.8058	0.0026901
Gm2237	protein_coding	21.7637	9.05331e-26	10.5897	6.22079e-08
Ano7	protein_coding	21.755	3.77883e-09	3.76522	0.395196
Ifng	protein_coding	21.5	3.61242e-17	13.1637	4.21688e-34
Btbd11	protein_coding	21.4619	2.66621e-199	18.3007	2.16126e-43
Stfa3	protein_coding	21.4389	7.19548e-12	61.8571	4.65251e-16
Klhl4	protein_coding	21.4355	1.12531e-57	11.9232	4.27582e-20
Itgad	protein_coding	21.3275	1.31723e-30	-1.02441	1
Bace2	protein_coding	21.2469	2.08103e-09	#N/A	#N/A
Alpk2	protein_coding	21.1711	9.5306e-17	2.89632	0.0136153
Kcnq1	protein_coding	21.107	1.05583e-09	18.8261	0.0869907
Rrm2	protein_coding	21.0771	4.4308e-69	2.17747	0.040053
Klk1b27	protein_coding	21.0736	1.06806e-19	6.10802	3.2037e-13
Ltbp3	protein_coding	21.002	1.20132e-09	15.0609	0.0385584
Lyn	protein_coding	20.9709	7.52737e-27	2.05773	0.0388879
Pld1	protein_coding	20.8771	8.9251e-17	15.8139	9.61582e-07
CT030166.5	processed_pseudogene	20.8593	1.17849e-14	#N/A	#N/A
Naip5	protein_coding	20.828	2.75262e-32	25.1014	6.88782e-09
Sycp2l	protein_coding	20.7312	1.87389e-29	65.1383	5.47952e-46
Msrb3	protein_coding	20.707	3.38218e-13	3.76522	0.595376
Hrh3	protein_coding	20.6843	6.81543e-09	18.8261	0.0111813
Mcm10	protein_coding	20.6814	9.51383e-24	7.53043	0.00125308
Pdcd1lg2	protein_coding	20.6697	1.08687e-46	22.4935	3.08725e-50
Tiam1	protein_coding	20.6405	0	12.6798	1.46659e-45
Timd4	protein_coding	20.6011	4.94263e-10	-1.15089	1
Mical2	protein_coding	20.5628	1.14398e-132	12.621	6.46992e-35
Gm14258	lincRNA	20.3846	4.7414e-09	11.2957	0.0181443
Etnk2	protein_coding	20.3644	1.45476e-10	16.9435	0.000394207
Sept5	protein_coding	20.3599	1.08624e-13	7.53043	0.395196
Fscn1	protein_coding	20.2936	1.14831e-11	6.27536	0.0413377
Serpina3f	protein_coding	20.2853	7.54388e-15	5.02029	0.117297
Litaf	protein_coding	20.2204	3.43739e-45	7.48277	1.14239e-18
Cfap157	protein_coding	20.1451	3.54943e-12	32.9456	2.25965e-13
Plscr1	protein_coding	20.1393	1.82648e-95	11.3244	5.01915e-29
Pax9	protein_coding	20.1327	1.99716e-12	184.496	3.94388e-19
Hmox1	protein_coding	20.123	1.30708e-110	1.98881	0.00381981
Gm16045	antisense_RNA	20.1211	4.12333e-12	66.5188	6.4691e-23
Hpgd	protein_coding	20	1.72934e-15	1.19104	0.813413
Iqgap3	protein_coding	19.9913	2.22479e-08	#N/A	#N/A
Clec12a	protein_coding	19.9479	1.91683e-09	4.14174	0.0308883
Hif1a	protein_coding	19.9365	3.66445e-226	10.9778	6.73642e-43
Fam69c	protein_coding	19.8865	1.99118e-09	#N/A	#N/A
Ticam2	protein_coding	19.8691	1.60488e-12	8.28348	0.00108114
Tgm2	protein_coding	19.8331	2.44302e-56	4.42004	0.00084001
Cd300a	protein_coding	19.7622	8.40399e-21	1.56119	0.422758
Igkv3-9	IG_V_gene	19.759	4.25909e-10	103.543	7.25982e-25
Hip1	protein_coding	19.754	4.70906e-53	8.06832	5.27324e-16
Lix1l	protein_coding	19.7529	7.24187e-24	13.8058	5.99615e-08
Kdm4d	protein_coding	19.7092	9.93071e-11	6.11848	5.10417e-05
Ccr3	protein_coding	19.5624	1.85339e-19	1.07578	1
4930579C12Rik	lincRNA	19.4767	9.93895e-10	17.571	0.000519759
Nlrp6	protein_coding	19.4683	8.90822e-08	#N/A	#N/A
1700063D05Rik	lincRNA	19.4321	1.06343e-09	7.53043	0.00087162
Fbxo44	protein_coding	19.4185	4.50795e-13	7.53043	0.00203716
Fam167a	protein_coding	19.4155	5.41584e-10	2.35326	0.480475
Rasgrp3	protein_coding	19.3442	2.12897e-09	2.51014	0.430421
Esco2	protein_coding	19.3355	6.49919e-13	1.12957	1
Pbx3	protein_coding	19.2584	2.06839e-95	18.3215	6.3689e-45
Tpx2	protein_coding	19.2166	1.7714e-28	4.54964	0.003601
Nlrp1b	protein_coding	19.2071	1.58641e-18	2.51014	0.674628
Ighj1	IG_J_gene	19.1835	1.65577e-09	#N/A	#N/A
Mef2c	protein_coding	19.1569	2.23641e-11	2.85244	0.100766
Smim10l2a	protein_coding	19.1207	2.21858e-32	20.8535	6.73242e-30
Stab2	protein_coding	19.0166	1.59822e-15	1.01371	1
Moxd2	protein_coding	19.0133	3.9512e-09	3.76522	0.595376
Slc9b2	protein_coding	19.012	5.36618e-48	12.2638	1.92412e-22
Sncb	protein_coding	18.8613	1.38486e-08	7.53043	0.00161555
Gm32742	protein_coding	18.8524	2.4524e-11	5.02029	0.208353
March1	protein_coding	18.8505	1.45569e-10	-1.09555	1
Rasgef1a	protein_coding	18.8004	3.70947e-121	16.2442	7.41064e-43
Slc12a8	protein_coding	18.7973	1.07009e-19	6.69372	0.00524202
Smco4	protein_coding	18.7505	4.86756e-179	11.8638	1.53462e-45
Gm15918	antisense_RNA	18.718	6.65962e-10	15.0609	4.99738e-05
Ube2c	protein_coding	18.7084	1.42316e-08	3.57377	0.00508553
Aspm	protein_coding	18.7057	4.52725e-19	4.27866	0.0115442
Cpd	protein_coding	18.6965	1.18078e-110	5.74102	1.30573e-13
Ociad2	protein_coding	18.659	2.48455e-17	6.76202	1.9454e-10
Sort1	protein_coding	18.6501	7.97472e-20	-1.19515	1
Cntln	protein_coding	18.5273	1.1891e-60	19.4682	2.75776e-50
Snai2	protein_coding	18.4904	1.22554e-09	6.02435	0.0897286
Npas4	protein_coding	18.484	1.62799e-11	13.9851	4.25995e-09
Atcayos	antisense_RNA	18.4349	8.4678e-10	31.7354	1.79049e-18
Tceal3	protein_coding	18.412	4.76118e-09	25.2807	8.20572e-16
Gm14668	processed_pseudogene	18.3975	9.17062e-09	#N/A	#N/A
Prnp	protein_coding	18.3542	6.7056e-112	7.99354	7.33515e-25
Gm14718	antisense_RNA	18.3436	2.28949e-22	17.7894	1.12756e-54
Hs3st2	protein_coding	18.2989	9.13519e-11	-1.85912	0.873829
Gm2663	protein_coding	18.2885	1.02461e-08	34.8283	2.97685e-06
Tbx21	protein_coding	18.2737	7.658e-42	4.94185	1.40603e-10
Ttyh1	protein_coding	18.2064	2.80391e-09	5.857	0.00116797
B3galt5	protein_coding	18.196	4.89118e-27	1.25507	1
Pdzrn3	protein_coding	18.1946	1.6162e-19	13.1783	1.55536e-07
Apba1	protein_coding	18.133	1.99789e-09	18.8261	0.0111813
5730409E04Rik	protein_coding	18.1109	3.60792e-36	22.5913	5.45606e-29
Cd180	protein_coding	18.0882	5.2753e-11	-1.32794	0.957957
Col14a1	protein_coding	18.0723	1.78752e-08	1.56884	0.782491
Icos	protein_coding	18.037	5.04629e-276	8.37449	1.59862e-32
Zbtb32	protein_coding	17.9945	7.47132e-13	9.36713	2.94686e-12
Marcksl1	protein_coding	17.9746	2.29943e-103	10.6083	5.09461e-33
Atf6	protein_coding	17.9581	5.4751e-175	8.81906	1.75418e-27
Adamdec1	protein_coding	17.8148	3.04464e-12	2.4205	0.310518
Gm42500	lincRNA	17.765	2.69116e-09	45.1826	2.51256e-05
Cd300lf	protein_coding	17.7297	7.86914e-12	8.78551	0.000143177
Gm10406	protein_coding	17.5375	2.55924e-07	7.53043	0.395196
Luzp1	protein_coding	17.4959	1.54811e-60	5.24048	1.47607e-14
Ighg3	IG_C_gene	17.4896	3.62629e-08	3.76522	0.403723
2610204G07Rik	antisense_RNA	17.456	2.99621e-09	43.1745	4.58108e-37
Bmp1	protein_coding	17.4428	1.49273e-15	22.5913	1.12917e-05
Pparg	protein_coding	17.3963	6.2728e-13	1.55038	0.661587
Rab3il1	protein_coding	17.3732	4.10827e-14	-1.06236	1
Tnfaip2	protein_coding	17.3343	9.85869e-12	1.14097	0.983581
Syk	protein_coding	17.2934	4.9285e-38	1.88261	0.219767
Fzd6	protein_coding	17.291	7.6083e-11	43.3	3.31929e-11
Gm38214	TEC	17.2839	4.27566e-09	#N/A	#N/A
Iglon5	protein_coding	17.2682	1.12369e-08	5.64783	0.289884
Orm3	protein_coding	17.2326	8.77881e-08	3.29456	0.148008
Mvb12b	protein_coding	17.2057	6.58901e-212	8.55731	7.33507e-30
Lpcat2	protein_coding	17.1522	4.65233e-09	3.13768	0.269777
Prr11	protein_coding	17.0913	5.5961e-23	4.60193	0.0182226
Irak1bp1	protein_coding	17.0772	6.38767e-19	4.41333	7.38708e-09
Fhdc1	protein_coding	17.0018	1.15687e-21	4.39275	0.0623899
Tgfb3	protein_coding	16.9957	1.00913e-15	5.51648	2.8336e-09
Ehf	protein_coding	16.891	5.36205e-08	2.82391	0.508454
Kif2c	protein_coding	16.8642	5.3342e-12	1.07578	1
Snx21	protein_coding	16.8021	6.28519e-15	2.49933	0.000864695
Meg3	lincRNA	16.7822	1.11773e-08	77.1869	2.62817e-16
Nrn1	protein_coding	16.7757	3.89565e-30	13.2301	2.17235e-39
Kntc1	protein_coding	16.7533	1.21685e-87	4.21704	0.000139496
Fam20c	protein_coding	16.6676	5.23191e-09	11.2957	0.0121847
Kcnj10	protein_coding	16.578	1.89329e-19	2.11793	0.311684
Sh3tc1	protein_coding	16.5582	5.15911e-13	11.2957	0.00135324
Cdk1	protein_coding	16.5083	1.08965e-28	2.29586	0.0818662
Scimp	protein_coding	16.4841	2.31079e-07	5.02029	0.111028
Gm7869	processed_pseudogene	16.454	3.5115e-09	#N/A	#N/A
Casp4	protein_coding	16.4312	1.60345e-192	12.0313	6.95838e-41
Gm43636	TEC	16.4253	1.15067e-07	#N/A	#N/A
Ighd	IG_C_gene	16.4211	8.11623e-73	20.9008	2.11136e-39
Cfap54	protein_coding	16.281	1.01825e-09	13.8058	0.000151868
Gm15349	processed_pseudogene	16.2628	3.70459e-08	#N/A	#N/A
Lrrk2	protein_coding	16.2414	8.53834e-16	2.05375	0.518689
Cd5l	protein_coding	16.2364	5.51069e-18	-1.08765	1
C430002N11Rik	processed_transcript	16.22	7.1487e-12	#N/A	#N/A
Gm27186	processed_pseudogene	16.196	1.43952e-07	#N/A	#N/A
Clspn	protein_coding	16.1603	6.86214e-31	1.373	0.264952
Hunk	protein_coding	16.1595	1.7712e-09	33.887	6.7045e-05
Lrrn2	protein_coding	16.0505	2.32168e-07	26.3565	0.00113258
Sirpa	protein_coding	15.977	1.14529e-36	-1.01549	1
Gm37083	lincRNA	15.975	1.48599e-07	128.017	7.37089e-17
Ptrh1	protein_coding	15.9669	5.92691e-97	8.10629	9.6194e-25
Hacd4	protein_coding	15.9214	2.44957e-08	1.41196	0.836616
Smpdl3b	protein_coding	15.9193	7.47345e-20	5.94508	2.31974e-06
Dysf	protein_coding	15.9014	1.29393e-07	-1.85912	0.850961
Plcb4	protein_coding	15.8898	1.30727e-176	11.0301	1.28713e-35
Fut4	protein_coding	15.8753	6.1438e-09	2.51014	0.735392
Lrrn4	protein_coding	15.8675	1.08066e-11	9.03652	0.000818111
Alas2	protein_coding	15.8583	5.66324e-08	3.13768	0.314149
Spib	protein_coding	15.8524	3.73779e-17	-2.92148	0.464028
Akap5	protein_coding	15.823	7.96924e-22	2.07871	0.0196408
Tns2	protein_coding	15.8217	1.55764e-12	3.18595	0.075477
Gm21970	protein_coding	15.7775	2.00053e-10	7.53043	0.395196
Trpm2	protein_coding	15.7609	8.67326e-13	1.71146	0.757389
Gm20425	protein_coding	15.7024	2.62788e-07	#N/A	#N/A
Rln3	protein_coding	15.6859	2.60224e-23	2.51014	0.230994
P2ry1	protein_coding	15.6642	8.02657e-11	1.25507	0.904364
Iglc3	IG_C_gene	15.6566	5.37937e-08	-1.85912	0.790252
Ly96	protein_coding	15.6368	4.02815e-36	16.1629	7.83703e-39
Mzb1	protein_coding	15.5968	2.18329e-08	-1.24827	1
Mafb	protein_coding	15.5845	2.76459e-22	1.52715	0.275179
Chst3	protein_coding	15.5522	1.32032e-09	1.88261	1
Nt5e	protein_coding	15.5491	0	17.2285	4.22538e-57
Tyrobp	protein_coding	15.5297	7.97876e-19	1.32353	0.398361
Chrm4	protein_coding	15.4939	5.15529e-08	#N/A	#N/A
Gfra1	protein_coding	15.4931	6.28818e-07	-1.32794	1
Lpl	protein_coding	15.4692	3.52675e-11	1.16852	1
Dpp6	protein_coding	15.4078	1.98083e-08	3.76522	0.323379
Tmem121	protein_coding	15.3955	2.56411e-07	19.5791	3.08687e-10
Rph3a	protein_coding	15.3899	1.26156e-09	112.957	9.11274e-16
Hgf	protein_coding	15.3458	2.44995e-07	2.51014	0.379542
Sh2d1b1	protein_coding	15.3231	3.6761e-08	1.38719	0.866239
Pex11a	protein_coding	15.2939	1.65668e-40	13.492	3.30744e-23
Casp1	protein_coding	15.2712	4.11543e-220	8.3245	6.43839e-31
Mis18bp1	protein_coding	15.2433	1.09593e-20	2.00027	0.152852
Susd2	protein_coding	15.197	3.86856e-81	7.71869	1.28091e-14
Gpr45	protein_coding	15.1557	2.98274e-49	20.2469	6.95838e-41
Plbd1	protein_coding	15.0623	1.14513e-13	-1.15893	1
Ctsl	protein_coding	15.0563	8.49695e-105	4.46033	1.25691e-13
C1qa	protein_coding	15.0277	2.03057e-24	-1.02204	1
Ankrd29	protein_coding	15.0094	3.5827e-20	7.39098	6.95521e-08
Gm2974	protein_coding	14.9234	6.53621e-08	6.27536	0.0741893
Siglecg	protein_coding	14.9073	1.20612e-08	1.88261	0.634653
Lrr1	protein_coding	14.8469	5.52763e-07	2.82391	0.495353
Cd200	protein_coding	14.8113	2.34791e-179	12.7887	2.63424e-45
Itga9	protein_coding	14.763	1.32545e-20	15.6554	3.07962e-17
Fgf1	protein_coding	14.7567	1.52824e-06	2.82391	0.495353
Sema6d	protein_coding	14.6865	3.70498e-09	1.50609	0.957247
Pear1	protein_coding	14.6495	2.50759e-203	14.8399	5.33591e-50
Pcdhgc3	protein_coding	14.5726	5.93008e-51	1.69435	0.487342
Nxpe5	protein_coding	14.5537	7.96534e-08	3.76522	0.222586
Arhgef5	protein_coding	14.4611	8.24458e-24	5.64783	2.45874e-05
Lrrc25	protein_coding	14.4331	7.02982e-08	3.76522	0.0197744
Col5a3	protein_coding	14.4235	2.31488e-06	7.53043	0.395196
Prc1	protein_coding	14.3935	2.01909e-34	3.06471	2.4989e-05
Macc1	protein_coding	14.3746	2.54512e-07	8.28348	0.00164002
Wdfy4	protein_coding	14.3495	2.22627e-21	2.11793	0.362267
Gm17173	antisense_RNA	14.3088	4.94267e-47	15.9753	9.18185e-37
H1fx	protein_coding	14.285	7.06558e-07	22.5913	0.0255631
Aoc1	protein_coding	14.2562	2.64255e-06	#N/A	#N/A
Gm11674	lincRNA	14.2377	8.15151e-17	11.9872	5.21164e-23
Boc	protein_coding	14.2344	3.87289e-07	15.0609	0.0385584
Npy	protein_coding	14.2206	2.39343e-06	#N/A	#N/A
Sema4c	protein_coding	14.1784	1.60112e-12	22.5913	6.17782e-08
Cdc25c	protein_coding	14.1738	2.09663e-08	7.53043	0.17473
Nectin1	protein_coding	14.1735	7.16445e-16	10.4589	8.62268e-08
Tpbg	protein_coding	14.1621	4.73641e-07	30.1217	0.00031025
Gm29114	antisense_RNA	14.0918	1.42941e-07	30.1217	1.70477e-15
H2-Ab1	protein_coding	14.0834	1.04083e-38	-1.09324	1
Scin	protein_coding	14.0355	1.72227e-07	5.02029	0.176911
Alox8	protein_coding	13.9897	1.84135e-41	14.1196	1.09509e-13
5330417C22Rik	protein_coding	13.9706	2.6667e-16	3.48631	0.00167706
S1pr3	protein_coding	13.9541	3.89137e-08	5.35057	5.82345e-05
Ighv1-47	IG_V_gene	13.954	3.95847e-07	7.53043	0.12109
A930002I21Rik	lincRNA	13.9463	1.09529e-17	4.51826	0.000209468
Fam163b	protein_coding	13.9318	3.20355e-06	18.8261	0.0111813
Ndrg4	protein_coding	13.9151	2.11269e-26	8.78551	0.000143177
Mxd3	protein_coding	13.8194	2.48047e-10	3.13768	0.246176
Cyp1a1	protein_coding	13.7941	1.47797e-07	33.887	0.0029706
Fcrl5	protein_coding	13.7825	1.21319e-07	16.3159	1.62673e-05
Knl1	protein_coding	13.7775	4.56603e-15	2.07087	0.0694038
Gstm5	protein_coding	13.7659	1.29013e-07	6.16126	0.00127133
Grhl1	protein_coding	13.7503	1.92614e-149	17.4628	2.55771e-36
Pclaf	protein_coding	13.7334	5.68595e-22	2.54152	0.0103835
Cdkn2b	protein_coding	13.7235	3.94033e-14	36.6253	2.3432e-28
Nwd1	protein_coding	13.7233	4.14695e-07	15.0609	0.0385584
Lyl1	protein_coding	13.7196	5.16514e-14	3.13768	0.0464159
Trim38	protein_coding	13.6941	6.41269e-09	21.65	1.44386e-09
Chn2	protein_coding	13.6911	5.47119e-103	32.5691	4.9357e-71
Ccne2	protein_coding	13.6188	3.97611e-18	3.28455	0.00114276
Flrt2	protein_coding	13.5602	1.22919e-09	237.209	1.37246e-21
Clec4a3	protein_coding	13.5361	1.07431e-06	2.89632	0.088331
E530011L22Rik	antisense_RNA	13.5335	1.11591e-09	2.30505	0.00022456
Arpp21	protein_coding	13.4966	1.89914e-12	20.8656	8.10375e-28
Hs6st3	protein_coding	13.4751	1.46393e-07	75.3043	2.52035e-17
Gm15931	unprocessed_pseudogene	13.4709	4.0396e-06	#N/A	#N/A
Cd80	protein_coding	13.4638	1.58395e-12	4.51826	0.00189179
Lilra5	protein_coding	13.4314	2.79604e-06	2.31706	0.256148
Ube2l6	protein_coding	13.4244	4.32841e-36	4.01962	2.44288e-07
Mdfic	protein_coding	13.4017	1.11455e-148	15.7711	2.05836e-52
Kitl	protein_coding	13.3602	7.75577e-22	2.33703	0.0707034
Endou	protein_coding	13.3574	3.3983e-06	2.25913	0.845535
Celf5	protein_coding	13.2833	1.29516e-11	2.51014	0.422758
Kifc3	protein_coding	13.2719	3.29239e-24	4.70652	0.000492712
Ttk	protein_coding	13.2392	6.15959e-10	2.51014	0.735392
Il12rb2	protein_coding	13.2068	4.48613e-16	1.56884	0.458228
Gm44521	processed_pseudogene	13.2017	9.34102e-07	#N/A	#N/A
Slc15a3	protein_coding	13.1952	1.86748e-17	3.08063	0.11263
Arhgap32	protein_coding	13.146	3.96568e-08	2.51014	0.735392
AC154627.2	processed_transcript	13.0929	9.68238e-36	#N/A	#N/A
Spry1	protein_coding	13.083	8.8416e-165	13.818	8.27193e-36
Klf12	protein_coding	13.0825	1.61205e-19	8.47174	1.87487e-05
Neil3	protein_coding	13.0766	1.27068e-11	7.53043	0.00276353
Apol9a	protein_coding	13.071	1.93894e-07	6.02435	0.0170735
Gng3	protein_coding	13.0657	3.75845e-06	1.50609	0.464047
Gpr141	protein_coding	13.0616	7.40045e-07	7.53043	0.0320447
2210408F21Rik	processed_transcript	13.0224	3.61896e-08	#N/A	#N/A
Clec4n	protein_coding	13.0172	1.62669e-09	1.22588	0.906281
Ttc16	protein_coding	13.0119	7.27131e-10	13.9851	1.17086e-08
Wnt10b	protein_coding	13.0069	9.40939e-09	5.64783	0.0913024
Pirb	protein_coding	12.9394	3.77531e-10	-2.21324	0.458661
Slco4a1	protein_coding	12.9308	4.68767e-22	9.88369	1.21766e-06
Stxbp1	protein_coding	12.8745	3.18672e-104	9.21199	6.82462e-25
9530077C05Rik	protein_coding	12.8643	2.15286e-10	6.32556	9.53726e-08
Kank2	protein_coding	12.8576	3.00836e-08	5.64783	0.0536936
Pdzd2	protein_coding	12.816	2.08945e-11	4.79209	4.10615e-06
Coprs	protein_coding	12.8129	8.41312e-11	15.3746	1.15153e-11
Tex13c2	protein_coding	12.7926	1.7381e-06	11.2957	0.127262
Cd302	protein_coding	12.7342	2.66192e-08	1.50609	0.395196
Neurl1a	protein_coding	12.7319	3.51997e-06	2.25913	0.594355
Marcks	protein_coding	12.7085	5.01871e-31	1.55629	0.220029
Kif19a	protein_coding	12.6605	3.22004e-06	2.25913	0.845535
Plcxd1	protein_coding	12.6379	3.36553e-34	6.05124	4.10644e-08
Tlr13	protein_coding	12.6367	4.55808e-07	7.53043	0.142849
A230028O05Rik	lincRNA	12.629	5.6526e-06	6.27536	0.0982793
Gm35037	lincRNA	12.5815	1.96203e-06	1.88261	1
Zcchc18	protein_coding	12.5349	3.21933e-68	3.52488	8.28294e-07
Serinc5	protein_coding	12.5236	0	11.1367	4.96624e-38
AC124397.1	lincRNA	12.5225	5.87856e-07	#N/A	#N/A
Ifitm1	protein_coding	12.485	1.0527e-06	-19.5208	0.769363
Wdfy3	protein_coding	12.4433	1.25484e-09	1.36917	0.839732
St6galnac6	protein_coding	12.4376	6.87051e-67	7.53043	2.02603e-15
Glt28d2	protein_coding	12.4332	2.39394e-10	14.523	4.52162e-08
Nap1l3	protein_coding	12.4204	4.75239e-07	36.1461	4.63713e-16
Plpp1	protein_coding	12.4113	2.33121e-12	9.1441	1.37793e-08
Zfp651	protein_coding	12.3845	4.39086e-40	10.3543	3.34094e-09
Mir22hg	processed_transcript	12.3841	4.48385e-20	#N/A	#N/A
Pde6a	protein_coding	12.371	2.94698e-06	1.41662	0.395196
Cd36	protein_coding	12.3471	3.02836e-06	2.35326	0.414654
H1f0	protein_coding	12.3445	8.35897e-131	7.86512	1.66377e-28
Tmem63c	protein_coding	12.327	6.89206e-06	#N/A	#N/A
Gadd45b	protein_coding	12.3255	5.235e-75	8.24144	1.68222e-31
Ppfibp2	protein_coding	12.3217	1.58497e-07	1.34472	1
Themis2	protein_coding	12.3204	5.66239e-23	4.65115	0.000638798
Neurl1b	protein_coding	12.2908	6.39057e-06	#N/A	#N/A
Rhbdl3	protein_coding	12.289	8.9367e-80	12.9691	1.65191e-22
Hip1r	protein_coding	12.2783	2.51329e-175	8.48622	1.59045e-31
Slc16a9	protein_coding	12.2482	3.893e-06	1.50609	1
Naip1	protein_coding	12.2348	5.98328e-06	3.13768	0.246176
Rgl1	protein_coding	12.228	6.82687e-14	1.23343	0.814463
Cep55	protein_coding	12.2253	5.91779e-28	5.49094	0.000221822
Arc	protein_coding	12.2089	1.83313e-110	9.29719	2.4394e-26
Pilrb2	protein_coding	12.2007	1.86101e-06	1.15853	0.976691
Kif14	protein_coding	12.1869	2.24207e-12	7.53043	0.15004
Fcer2a	protein_coding	12.179	1.14857e-05	1.19802	0.960261
Ly86	protein_coding	12.1709	6.4693e-09	-1.21412	0.921137
Coch	protein_coding	12.1468	1.64274e-08	-1.73012	0.270133
Wipf3	protein_coding	12.0937	6.42905e-07	82.8348	2.65155e-11
Card10	protein_coding	12.0483	7.65745e-12	13.8058	0.000154871
Hopx	protein_coding	12.0385	1.18259e-11	1.28017	0.680826
Iglv1	IG_V_gene	12.0332	8.81812e-06	1.88261	1
Frmd4b	protein_coding	12.03	1.45788e-74	7.03558	4.16361e-21
Cd300e	protein_coding	12.0228	6.16182e-07	4.23587	0.0372096
Cend1	protein_coding	12.0205	1.58089e-06	11.2957	0.0121847
Anln	protein_coding	11.9882	1.22861e-15	4.30311	0.140137
Itgb1	protein_coding	11.9844	0	6.05692	8.97504e-24
Fabp4	protein_coding	11.9723	1.0154e-05	1.44816	0.692085
Dusp16	protein_coding	11.9417	8.67487e-57	9.46392	7.47943e-15
Gm3411	protein_coding	11.9407	4.2155e-16	2.09179	0.520691
Art2b	protein_coding	11.9195	3.09641e-279	24.0807	1.25636e-73
Ccnb2	protein_coding	11.9071	4.0667e-09	10.7164	3.9577e-08
Col24a1	protein_coding	11.884	6.84906e-07	12.5507	0.000449049
Zbtb46	protein_coding	11.8343	1.03063e-09	3.20741	0.000182085
Nid2	protein_coding	11.8324	1.65257e-06	1.25507	1
Nhsl1	protein_coding	11.8315	2.82485e-68	7.44149	3.93673e-20
H2-DMb2	protein_coding	11.812	2.95412e-25	5.35819	7.55985e-05
Cebpd	protein_coding	11.7882	8.92724e-15	15.8574	1.63928e-32
P2ry13	protein_coding	11.7855	4.29962e-08	2.82391	0.495353
Slc29a4	protein_coding	11.7728	2.99257e-09	1.88261	1
Crybg3	processed_transcript | protein_coding	11.7501	1.3435e-104	6.02032	1.12812e-17
Fut7	protein_coding	11.7486	6.60487e-19	6.27536	5.82202e-05
Fam129b	protein_coding	11.7351	1.47107e-13	-1.77059	0.93025
Camk1	protein_coding	11.7241	8.30576e-82	7.57322	3.13502e-23
Ccl6	protein_coding	11.687	3.60859e-06	1.50609	0.82688
Ciita	protein_coding	11.6852	1.05002e-11	1.47335	0.747257
Pkia	protein_coding	11.6563	1.26307e-05	2.51014	0.735392
Gm29094	protein_coding	11.6492	9.20111e-15	#N/A	#N/A
Gm16754	antisense_RNA	11.6126	5.57708e-08	3.57696	0.00983151
Gm21284	antisense_RNA	11.5793	1.30443e-09	5.64783	0.316654
Gm37240	protein_coding	11.5754	6.01442e-14	10.3543	0.00135324
Ica1	protein_coding	11.5712	2.71903e-06	22.5913	6.48401e-07
Lypd1	protein_coding	11.5458	1.18846e-06	2.25913	0.420728
Kcnf1	protein_coding	11.5399	3.05535e-214	27.0594	3.45378e-57
Espl1	protein_coding	11.537	7.05364e-19	2.15155	0.645511
Slc39a4	protein_coding	11.4888	1.35395e-104	9.73936	2.68677e-23
Moxd1	protein_coding	11.4849	1.18816e-05	7.53043	0.395196
Ggt7	protein_coding	11.4652	2.66038e-36	4.14174	0.000766521
Akap12	protein_coding	11.4523	2.29168e-66	10.7539	1.09268e-30
Mmp27	protein_coding	11.4233	2.6087e-05	7.53043	0.395196
Ctnnd1	protein_coding	11.4127	9.98189e-13	2.25913	0.395196
Mycl	protein_coding	11.4	7.27419e-07	18.8261	0.0111813
Mx1	protein_coding	11.3917	8.47713e-53	2.04872	0.055554
Nanos1	protein_coding	11.3635	1.60991e-153	5.75421	7.29464e-20
Ckap2l	protein_coding	11.3567	2.64727e-17	5.17717	7.13153e-05
2810468N07Rik	processed_transcript	11.3237	4.43091e-07	#N/A	#N/A
Calhm1	protein_coding	11.3204	5.50579e-06	11.2957	0.127262
Ptpn11	protein_coding	11.2938	9.7571e-136	14.6551	7.30599e-54
4930431P03Rik	processed_transcript	11.2865	3.37349e-23	#N/A	#N/A
Rhbdf1	protein_coding	11.2589	4.7511e-16	8.78551	0.000143177
Calhm2	protein_coding	11.2292	4.82104e-137	10.1807	1.36314e-36
Bcl11a	protein_coding	11.2227	1.23441e-06	1.12957	0.998725
Liph	protein_coding	11.1954	1.40326e-10	6.58913	0.0224838
Pde2a	protein_coding	11.189	4.34303e-129	12.9017	1.62459e-39
Kcnk5	protein_coding	11.1805	4.28558e-34	6.495	1.23172e-10
Aifm2	protein_coding	11.173	3.04676e-21	7.53043	9.0597e-09
Gprin2	protein_coding	11.1621	2.73096e-05	3.76522	0.595376
Tead3	protein_coding	11.1607	1.50766e-08	7.53043	0.0291767
Xcl1	protein_coding	11.0937	2.15131e-06	17.3618	3.69646e-08
Tchh	protein_coding	11.0903	3.22186e-05	11.2957	0.127262
Cmklr1	protein_coding	11.0848	9.27841e-06	3.76522	0.595376
Pnmal2	protein_coding	11.0796	6.28614e-06	2.9285	0.162994
Lilrb4a	protein_coding	11.0664	2.83136e-13	2.63565	0.305596
CT030166.3	processed_pseudogene	11.0581	3.56936e-10	#N/A	#N/A
Dst	protein_coding	10.9943	1.01887e-110	12.2268	1.03516e-44
Obscn	protein_coding	10.9891	1.36745e-08	22.5913	0.00312968
Nfil3	protein_coding	10.9625	1.08296e-90	22.9755	3.16021e-41
Slc46a1	protein_coding	10.9568	2.96682e-30	5.09412	1.11939e-06
Gm16702	lincRNA	10.9551	1.47856e-06	12.237	6.48569e-05
Rora	protein_coding	10.947	3.15547e-138	3.06422	2.63926e-08
Pkd2	protein_coding	10.9125	6.77536e-12	58.3609	5.27184e-22
Ppfia3	protein_coding	10.8839	8.8944e-07	5.02029	0.176911
Sema6b	protein_coding	10.8609	1.39256e-05	7.53043	0.395196
Kif13a	protein_coding	10.859	5.90492e-197	22.1569	4.61137e-43
Tmem2	protein_coding	10.8522	2.08812e-133	10.0213	8.71841e-35
Ighg1	IG_C_gene	10.8401	7.10347e-09	1.88261	0.680689
Ppfibp1	protein_coding	10.8126	2.23071e-143	7.80166	4.16446e-25
Plxnb1	protein_coding	10.8052	3.06999e-76	11.4002	7.92784e-20
Iqsec2	protein_coding	10.8038	2.11751e-20	10.825	6.01508e-06
S100a3	protein_coding	10.7953	1.99561e-09	6.3538	1.80512e-06
Rasgef1b	protein_coding	10.772	1.41281e-16	4.28456	0.000279633
Tmem205	protein_coding	10.7713	4.70126e-09	7.38562	3.00297e-07
Ccnb1	protein_coding	10.7526	5.023e-19	3.85487	0.000511915
Scn1b	protein_coding	10.6332	1.42625e-43	2.90235	0.0042274
Blnk	protein_coding	10.6123	1.87663e-09	-1.0865	1
Rapgef3	protein_coding	10.5766	7.31733e-08	1.25507	1
Derl3	protein_coding	10.5655	5.35381e-09	17.32	1.99769e-07
1700001O22Rik	protein_coding	10.565	3.68369e-12	13.8058	5.99615e-08
Rhobtb1	protein_coding	10.5523	2.32389e-05	1.25507	1
Shcbp1	protein_coding	10.5322	6.58216e-11	1.47335	0.470768
Spaca6	protein_coding	10.5299	4.12374e-12	10.8773	3.15284e-15
Reep2	protein_coding	10.5034	2.69359e-17	19.4536	9.31814e-16
Cttn	protein_coding	10.4847	2.37712e-50	9.94017	1.38091e-14
Pcolce2	protein_coding	10.4643	1.04332e-05	22.5913	1.89891e-05
Kif20a	protein_coding	10.463	5.15407e-34	4.59047	2.77165e-08
Itpripl2	protein_coding	10.4225	1.22914e-128	13.64	6.57939e-30
Gm7799	processed_pseudogene	10.4127	3.49122e-10	#N/A	#N/A
Gucy2e	protein_coding	10.4123	9.53932e-06	1.88261	1
Ift43	protein_coding	10.4055	2.02359e-11	19.8301	1.14497e-19
Ryr3	protein_coding	10.4036	3.75733e-32	4.58998	1.54588e-10
Fhad1	protein_coding	10.395	1.17647e-06	46.4377	2.63253e-15
St3gal2	protein_coding	10.3927	1.60411e-233	7.92761	4.9109e-29
Sdk1	protein_coding	10.3913	9.90543e-06	41.4174	5.07333e-06
Gm10128	protein_coding	10.3876	6.39899e-05	#N/A	#N/A
2310015A10Rik	processed_transcript	10.375	2.29996e-38	#N/A	#N/A
Ccnb1-ps	processed_pseudogene	10.3654	1.6887e-10	#N/A	#N/A
Fam83d	protein_coding	10.3422	2.12082e-09	3.29456	0.0298088
Anxa3	protein_coding	10.3349	3.12138e-06	2.04397	0.203852
Troap	protein_coding	10.3216	4.55455e-08	2.68944	0.312179
9430078K24Rik	lincRNA	10.3004	3.52785e-06	1.25507	1
Fhl2	protein_coding	10.2858	1.26386e-15	14.904	2.74074e-20
Grn	protein_coding	10.2733	3.30573e-77	5.93477	1.11906e-18
Gab2	protein_coding	10.2581	2.08692e-06	1.67343	0.940588
B230217C12Rik	protein_coding	10.2396	9.93895e-10	1.49799	0.321541
Cetn4	protein_coding	10.2377	5.86791e-07	11.5853	1.54094e-11
1810041L15Rik	protein_coding	10.2012	4.74351e-05	15.0609	0.0720796
Trpm1	protein_coding	10.2008	1.08383e-19	5.59404	7.0543e-08
Ntng1	protein_coding	10.1949	2.84078e-05	152.491	3.97382e-25
Cd300ld3	protein_coding	10.1878	6.14258e-05	7.53043	0.395196
Pdgfb	protein_coding	10.1757	8.27416e-07	-1.06236	1
Snx24	protein_coding	10.1699	2.13207e-05	2.82391	0.495353
5033430I15Rik	lincRNA	10.1631	2.39231e-07	6.2995	9.85903e-11
Slc11a1	protein_coding	10.154	2.21371e-10	-1.54042	0.652362
Trp53inp2	protein_coding	10.1468	1.80259e-37	1.76771	0.0381223
D830030K20Rik	protein_coding	10.1188	4.57196e-05	5.64783	0.262623
Ccdc38	protein_coding	10.1171	2.41301e-18	2.27211	0.0872801
Igkv3-7	IG_V_gene	10.0909	2.37353e-05	7.53043	0.395196
BC026762	lincRNA	10.0889	5.98176e-06	#N/A	#N/A
Gprc5a	protein_coding	10.0658	3.26461e-05	1.88261	1
AC154248.1	lincRNA	10.0421	3.25614e-06	#N/A	#N/A
Cnrip1	protein_coding	10.0379	1.70078e-31	20.6549	5.38342e-50
Csf1	protein_coding	10.0329	3.01616e-76	15.8219	1.66661e-37
Top2a	protein_coding	10.0313	8.79862e-49	2.62627	0.00022672
Epb41l3	protein_coding	10.0097	1.32915e-19	1.31212	0.648331
Ccrl2	protein_coding	10.0085	7.28341e-14	2.78626	0.00263452
Fgl2	protein_coding	10.006	4.08825e-08	6.52638	0.000356194
Gm17180	antisense_RNA	9.97559	3.81999e-05	22.5913	0.00312968
Rgs20	protein_coding	9.96868	6.47367e-05	5.02029	0.176911
Camsap3	protein_coding	9.96359	2.57468e-06	1.88261	0.828059
Gm6377	protein_coding	9.95077	4.99623e-05	10.0406	0.00378362
5430427O19Rik	protein_coding	9.94447	5.21342e-06	3.05924	0.0479116
Csf3r	protein_coding	9.92947	7.48407e-05	-1.32794	0.824945
Col1a1	protein_coding	9.9277	3.49808e-11	22.5913	7.5299e-05
Hhex	protein_coding	9.91333	1.90335e-08	3.76522	0.0734745
Plcd1	protein_coding	9.91181	1.12053e-05	3.76522	0.0917882
Oprd1	protein_coding	9.90022	7.08553e-05	#N/A	#N/A
Chadl	protein_coding	9.85936	3.52609e-05	4.51826	0.0012186
Slc4a3	protein_coding	9.85455	6.47367e-05	9.41304	0.0375491
Igkv3-2	IG_V_gene	9.84641	1.96153e-05	11.2957	0.127262
Egr2	protein_coding	9.8278	2.8408e-84	9.10396	3.34072e-23
Col16a1	protein_coding	9.82069	7.16083e-05	#N/A	#N/A
H2-Eb1	protein_coding	9.82022	5.926e-30	-1.26155	0.716592
5930430L01Rik	lincRNA	9.81437	4.57706e-40	15.3662	2.58053e-39
Bank1	protein_coding	9.81222	6.19541e-14	1.10446	0.971273
Grk3	protein_coding	9.79264	3.82371e-14	5.857	0.0219796
Ky	protein_coding	9.78917	4.17795e-06	9.41304	0.151612
Palmd	protein_coding	9.76762	9.45013e-07	13.8058	3.49168e-07
Capn5	protein_coding	9.75779	7.73835e-18	3.76522	0.212425
Spic	protein_coding	9.75285	6.30357e-18	1.04039	1
Ly6d	protein_coding	9.7297	3.07626e-05	-5.84296	0.245422
Tspan17	protein_coding	9.72128	5.34532e-24	4.30908	2.83103e-09
Ccdc74a	protein_coding	9.71956	9.04323e-05	6.27536	0.0790938
Lxn	protein_coding	9.71805	6.09207e-11	4.41236	2.31427e-06
Wls	protein_coding	9.717	1.01383e-88	6.43101	1.41629e-23
C230024C17Rik	lincRNA	9.69113	3.7362e-05	8.68305	2.65655e-15
Bcam	protein_coding	9.68876	5.74494e-05	#N/A	#N/A
Renbp	protein_coding	9.68003	3.97841e-24	5.22272	1.29847e-05
Gm3636	protein_coding	9.67459	1.38806e-05	5.64783	0.262623
Tns3	protein_coding	9.66933	3.73893e-12	1.56884	0.787862
Hck	protein_coding	9.6676	8.68433e-10	2.42917	0.106113
Tnfrsf9	protein_coding	9.65508	1.51959e-61	2.482	0.000562745
Whrn	protein_coding	9.64906	1.69791e-81	5.27907	1.11378e-11
Nfe2	protein_coding	9.61946	4.19809e-06	3.76522	0.147872
Fjx1	protein_coding	9.61449	7.4219e-05	3.76522	0.595376
Adap2	protein_coding	9.60794	3.3127e-06	-1.06236	1
Il2rb	protein_coding	9.60236	2.85542e-224	8.52607	9.2722e-33
Naprt	protein_coding	9.54628	1.89092e-27	12.0943	6.19178e-20
Ppp1r3d	protein_coding	9.54486	4.57595e-06	18.8261	0.0340888
Tns1	protein_coding	9.51801	2.10502e-115	2.33788	0.00132588
Gnao1	protein_coding	9.51744	1.06684e-05	2.25913	0.290704
Gal3st2c	protein_coding	9.51637	3.50845e-10	16.9435	1.16103e-06
Syt11	protein_coding	9.51348	0	9.95875	1.86825e-38
Fndc3b	protein_coding	9.51146	2.59683e-26	4.00555	1.30136e-05
Trps1	protein_coding	9.50404	4.90507e-48	14.5084	5.39473e-48
Plxnd1	protein_coding	9.49728	9.55576e-133	7.29213	3.34219e-20
Cd93	protein_coding	9.46865	6.9954e-05	7.53043	0.395196
Gm16386	lincRNA	9.45147	1.25752e-07	14.2242	3.17047e-11
Chst11	protein_coding	9.44755	1.81896e-22	26.0142	1.94869e-19
Gabarapl1	protein_coding	9.43086	1.58849e-77	5.58291	4.14296e-16
Pld4	protein_coding	9.42269	8.48495e-08	2.45558	0.0822848
Samsn1	protein_coding	9.40001	2.88216e-273	9.3333	2.20794e-36
Hspa2	protein_coding	9.37712	2.08411e-19	4.60193	1.38705e-07
Rbm11	protein_coding	9.37607	4.05246e-06	4.70652	0.0249896
Ncapg2	protein_coding	9.36867	4.96366e-57	3.28534	1.11138e-05
Tlr8	protein_coding	9.35407	8.58342e-05	-1.06236	1
Zfp839	protein_coding	9.34895	2.00351e-97	9.55786	3.3839e-26
Dtl	protein_coding	9.3484	3.07308e-30	4.35627	6.37522e-11
Slc9a9	protein_coding	9.33257	3.89836e-186	7.93954	2.19481e-31
Tspan5	protein_coding	9.32615	9.67395e-144	9.82837	2.0442e-36
Ddc	protein_coding	9.30614	8.37348e-11	3.37301	0.00301183
Wdfy2	protein_coding	9.29225	7.38693e-218	3.813	4.09983e-11
Trim7	protein_coding	9.28376	4.65778e-10	2.17986	0.300547
Scd1	protein_coding	9.27615	2.53829e-35	-2.3903	1
1810059H22Rik	processed_transcript	9.25852	2.04864e-15	#N/A	#N/A
Rubcnl	protein_coding	9.25461	4.06677e-14	6.58913	0.000632013
Cyp4f18	protein_coding	9.24502	4.1533e-05	12.5507	0.000609202
H2-Aa	protein_coding	9.24273	3.29402e-07	-1.31178	0.675764
Ccdc50-ps	processed_pseudogene	9.2121	4.155e-52	#N/A	#N/A
Aldh3b1	protein_coding	9.20299	5.60816e-05	-2.92148	0.461774
Hbb-bt	protein_coding	9.20015	2.41984e-08	-2.88828	0.548585
Vps37d	protein_coding	9.19463	4.13346e-05	56.4783	3.30717e-08
Trerf1	processed_transcript	9.19212	6.16197e-289	#N/A	#N/A
Nbea	protein_coding	9.19176	2.67364e-06	71.5391	3.48835e-10
Cmya5	protein_coding	9.15125	3.093e-24	12.836	1.34137e-23
Hba-a1	protein_coding	9.14691	5.0823e-21	-2.37098	0.455761
Lrig1	protein_coding	9.13129	0	9.62109	5.66022e-34
Cdk14	protein_coding	9.10991	2.75046e-05	1.88261	0.604431
4930456G14Rik	TEC	9.10965	0.000154923	#N/A	#N/A
Diaph3	protein_coding	9.08224	6.10265e-19	3.2741	0.00124634
Npdc1	protein_coding	9.07673	1.19754e-15	8.63785	9.30583e-08
Gm15848	antisense_RNA	9.06323	6.30508e-05	22.5913	0.000100948
Evi2a	protein_coding	9.0587	9.34993e-155	7.42526	1.08289e-28
4930447K03Rik	processed_transcript	9.04703	9.14607e-13	#N/A	#N/A
Sdc4	protein_coding	9.03619	1.30102e-19	3.89358	1.04779e-06
Ska3	protein_coding	9.01307	7.30096e-09	1.88261	0.569178
Rnf150	protein_coding	9.01139	1.06487e-05	11.2957	0.127262
Dio2	protein_coding	8.99195	5.36972e-05	18.8261	0.0111813
Rapsn	protein_coding	8.98114	2.70553e-10	12.6317	1.10418e-20
Gm38979	antisense_RNA	8.97745	3.23545e-05	2.09179	0.520691
Scamp5	protein_coding	8.97483	4.97329e-05	1.25507	1
1500004A13Rik	processed_transcript	8.96912	7.02893e-97	#N/A	#N/A
Tnp2	protein_coding	8.95618	7.68212e-05	13.1783	4.38546e-14
Acy3	protein_coding	8.93609	0.000111965	3.76522	0.595376
Pimreg	protein_coding	8.93222	7.43071e-06	1.61366	0.719347
Gm8075	lincRNA	8.88696	7.40864e-05	5.43865	0.00257876
Akr1b8	protein_coding	8.86882	5.94495e-05	16.9435	0.000394207
Irf5	protein_coding	8.86454	7.69483e-46	2.46187	0.00736211
Fsd1	protein_coding	8.85339	0.000179489	30.1217	0.000544313
Hpse	protein_coding	8.84805	3.50469e-11	2.89632	0.143118
Hsf4	protein_coding	8.80508	5.54252e-18	11.6722	5.668e-14
Kcnq4	protein_coding	8.78717	1.67983e-05	1.88261	1
Trpc1	protein_coding	8.78467	6.56186e-05	33.887	6.7045e-05
Muc16	protein_coding	8.75624	0.000221908	#N/A	#N/A
Pdzk1	protein_coding	8.73386	0.000159417	3.13768	0.335835
Ypel4	protein_coding	8.7312	9.69858e-05	11.2957	0.127262
Gm5150	protein_coding	8.71837	0.000163585	-1.85912	0.595376
Gm31718	lincRNA	8.68443	1.087e-06	10.0406	2.04417e-07
Acaa1b	protein_coding	8.6672	0.000199006	1.88261	1
Cdca5	protein_coding	8.66354	1.77145e-10	2.95838	0.0816979
Tgm1	protein_coding	8.65643	1.3884e-07	1.25507	1
Bcat1	protein_coding	8.65459	2.82683e-11	1.36917	0.735392
D130043K22Rik	protein_coding	8.64531	0.000240569	1.88261	1
Plpp3	protein_coding	8.63793	2.69705e-06	-1.99192	0.58854
Ak7	protein_coding	8.63221	1.46174e-06	3.76522	0.0357209
Kcnk6	protein_coding	8.62736	1.06422e-34	4.70652	0.0107195
Stom	protein_coding	8.60137	8.87641e-12	5.2713	0.0392497
Gm5362	processed_pseudogene	8.59932	7.6775e-09	#N/A	#N/A
1700019D03Rik	protein_coding	8.59385	1.33523e-38	19.4574	1.02076e-52
Cit	protein_coding	8.58058	1.39932e-26	2.9285	0.0273563
1700028P14Rik	protein_coding	8.5335	0.000139797	34.8283	3.67178e-09
Gprin3	protein_coding	8.52613	6.93381e-138	5.95468	2.18824e-22
Plod2	protein_coding	8.50813	4.20185e-10	9.2419	1.50814e-06
Cpq	protein_coding	8.50538	3.92242e-31	7.89481	3.04192e-23
Gm44250	TEC	8.5007	2.73086e-32	#N/A	#N/A
Amotl2	protein_coding	8.47876	1.2651e-05	12.5507	0.000449049
Gm32569	antisense_RNA	8.45665	0.000150362	3.76522	0.262623
Dgkg	protein_coding	8.4479	5.26217e-06	5.36258	1.16523e-07
Gm44171	TEC	8.44544	0.000199294	#N/A	#N/A
Gna15	protein_coding	8.44157	5.79116e-14	-1.14583	0.904364
Sh3rf1	protein_coding	8.42547	2.4295e-141	8.28623	7.9915e-28
Hc	protein_coding	8.40647	9.46065e-08	15.0609	0.0501151
Gm12534	antisense_RNA	8.37531	2.0268e-10	91.3065	3.61368e-36
Slc4a5	protein_coding	8.37282	1.05894e-09	9.78956	0.000155546
Zc2hc1c	protein_coding	8.36695	0.000202184	2.15155	0.52479
Ksr1	protein_coding	8.35872	0	7.8799	8.98295e-28
Apoe	protein_coding	8.34808	2.04247e-63	11.1936	2.74634e-19
Cldn12	protein_coding	8.3336	5.89818e-36	8.60621	0.000104558
Gm38699	unprocessed_pseudogene	8.32728	1.37487e-06	#N/A	#N/A
Ankrd33b	protein_coding	8.32462	0.000283589	-1.06236	1
Map7	protein_coding	8.32454	1.07381e-12	2.17986	0.0788956
Tgfbi	protein_coding	8.31926	5.66219e-16	-1.18308	0.904026
Dock1	protein_coding	8.30564	4.17813e-05	7.53043	0.00877948
Gbp2b	protein_coding	8.29451	1.08597e-61	21.014	1.80982e-56
Prr5l	protein_coding	8.28816	7.6469e-05	-1.39434	1
Nav1	protein_coding	8.28093	1.00764e-11	2.71932	0.0987966
Bend4	protein_coding	8.27643	2.83837e-10	5.2713	0.11644
Sash1	protein_coding	8.27232	2.25381e-14	1.59736	0.498663
Fcer1g	protein_coding	8.23785	1.35413e-10	1.62114	0.118418
Tmem38b	protein_coding	8.23501	9.39956e-138	8.21502	4.92094e-30
Gm9260	processed_pseudogene	8.23331	2.95107e-12	#N/A	#N/A
Fmnl2	protein_coding	8.2238	1.83001e-06	2.54706	0.0366155
Abcb1b	protein_coding	8.21606	1.59398e-10	8.06832	0.00016915
Slc35e4	protein_coding	8.2087	5.2061e-20	10.7578	2.80836e-17
Nova2	protein_coding	8.20071	0.000300729	33.887	0.00066983
4930520O04Rik	processed_transcript	8.18811	1.32133e-09	#N/A	#N/A
Cdkn2a	protein_coding	8.18485	7.53031e-05	19.2967	1.20872e-09
D630039A03Rik	protein_coding	8.18054	2.66494e-27	16.9435	1.63213e-12
Dcbld2	protein_coding	8.16817	9.74689e-11	1.55802	0.509614
Gm20479	protein_coding	8.16309	0.000307609	#N/A	#N/A
Plcb1	protein_coding	8.12611	0.000247087	22.5913	0.0549125
Epb41l1	protein_coding	8.11685	7.82909e-08	7.53043	0.000920058
Usp44	protein_coding	8.11611	0.000274449	-1.59353	0.82688
Efnb2	protein_coding	8.09256	3.62998e-20	10.9191	9.18891e-14
4933431E20Rik	antisense_RNA	8.08898	1.07433e-05	7.53043	0.101529
Cd44	protein_coding	8.08866	1.46982e-182	10.0309	4.62808e-39
Cttnbp2	protein_coding	8.08191	2.88396e-06	35.5984	1.39872e-20
Carmil1	protein_coding	8.08121	9.5311e-09	5.857	0.00237477
Tspan4	protein_coding	8.07898	6.97799e-11	2.23124	0.189966
Cttnbp2nl	protein_coding	8.07758	3.16257e-05	4.23587	0.0754737
Cdca8	protein_coding	8.06586	3.37432e-25	3.73625	5.69563e-07
Creb3l2	protein_coding	8.06323	2.10578e-76	9.50101	7.55216e-26
Zfp366	protein_coding	8.06317	1.03348e-06	5.02029	0.201674
4632428C04Rik	lincRNA	8.0579	0.000330603	#N/A	#N/A
Naip3	unprocessed_pseudogene	8.0529	0.000386395	#N/A	#N/A
Lamc2	protein_coding	8.05008	0.00030498	2.51014	0.729865
AC131033.1	lincRNA	8.0357	0.000413755	#N/A	#N/A
Marveld2	protein_coding	8.02997	1.34036e-15	12.6648	3.29826e-11
Tbc1d9	protein_coding	8.02949	6.17233e-07	3.01217	0.380798
Gng2	protein_coding	8.02463	1.23626e-188	8.13454	3.03297e-32
Pmaip1	protein_coding	8.02221	6.22309e-55	2.20534	0.00238588
Mgat3	protein_coding	7.98542	0.000374334	11.2957	0.127262
Fcgr4	protein_coding	7.96044	1.46447e-05	8.00109	0.000496779
Cd163	protein_coding	7.95389	5.09901e-17	-1.29	0.82688
Tox	protein_coding	7.95337	2.22529e-119	10.7868	4.22087e-42
Ang	protein_coding	7.94805	0.00011878	5.88315	4.25013e-05
Gm37039	TEC	7.94611	1.03004e-07	#N/A	#N/A
Gm14005	lincRNA	7.93409	6.71824e-05	3.35196	1.26206e-05
2900052N01Rik	lincRNA	7.92114	3.9427e-06	1.43437	0.599333
Wnt3	protein_coding	7.91899	4.01075e-19	12.1993	2.77847e-23
Il13	protein_coding	7.91355	0.000470257	1.88261	1
Izumo1r	protein_coding	7.91335	0	12.2353	5.0702e-47
Tuba8	protein_coding	7.88634	0.000140041	8.78551	0.0107487
Sema7a	protein_coding	7.87468	1.57591e-19	7.20302	2.21515e-09
Sh2d1a	protein_coding	7.86423	2.48937e-125	3.30022	2.49662e-10
Ikzf3	protein_coding	7.84687	2.09664e-168	7.02505	9.23995e-28
Aunip	protein_coding	7.83523	0.00042242	5.64783	0.262623
AC124601.2	processed_transcript	7.81792	6.44245e-05	#N/A	#N/A
Kmo	protein_coding	7.81607	2.37296e-05	3.76522	0.583853
Arhgap24	protein_coding	7.81158	0.000306123	1.07578	1
Pilra	protein_coding	7.80639	3.22726e-09	1.18335	0.997776
Zfp939	transcribed_unprocessed_pseudogene	7.79146	0.000164218	#N/A	#N/A
Bcas1	protein_coding	7.79007	3.47926e-12	4.95423	9.17615e-07
Ska1	protein_coding	7.78126	3.44578e-07	1.80076	0.422758
Prelid3a	protein_coding	7.75916	0.000404463	3.76522	0.395196
Ttll11	protein_coding	7.75905	1.83811e-28	7.53043	8.17324e-15
Stau2	protein_coding	7.75862	4.49998e-30	2.89393	0.000127681
Gm17322	lincRNA	7.75129	0.000365178	26.3565	0.000882475
Unc119	protein_coding	7.7448	4.52791e-100	5.08705	1.58361e-17
Ablim2	protein_coding	7.69721	2.87675e-32	2.29443	0.0170198
Atp6v1c2	protein_coding	7.69355	0.000571476	15.0609	0.0385584
Acot7	protein_coding	7.64003	1.38141e-44	5.03281	2.40821e-16
Gm4989	processed_pseudogene	7.63074	7.7783e-05	#N/A	#N/A
Soga1	protein_coding	7.61913	0.000106428	1.88261	1
Snx31	protein_coding	7.61799	0.000281102	-1.85912	1
Ighg2b	IG_C_gene	7.60755	8.54111e-05	#N/A	#N/A
Gstt1	protein_coding	7.59429	0.000488346	18.8261	0.0111813
Tmem132e	protein_coding	7.5855	0.000573663	#N/A	#N/A
Clec4a2	protein_coding	7.56822	0.000569424	-1.59353	0.470689
Slc9a7	protein_coding	7.56373	9.76005e-85	5.72968	2.5963e-16
Eml6	protein_coding	7.56054	5.37653e-07	7.94879	0.000969781
AL691505.1	lincRNA	7.5586	0.000500455	#N/A	#N/A
Abi2	protein_coding	7.54887	8.76154e-178	8.93247	2.09941e-32
Fmn1	protein_coding	7.54726	0.000127295	5.37888	0.0253703
Adamts3	protein_coding	7.54262	3.33995e-08	16.1366	6.73365e-17
Phactr2	protein_coding	7.54188	2.01984e-161	7.96043	2.16482e-31
Tmbim1	protein_coding	7.54123	1.34127e-30	6.48454	1.95389e-10
Peak1os	antisense_RNA	7.5389	0.00032805	11.9802	1.18324e-10
Melk	protein_coding	7.53718	4.17292e-13	3.5223	0.00231178
Zfp385a	protein_coding	7.52844	1.37375e-07	-1.22171	0.884544
Lgi2	protein_coding	7.52188	0.000657131	#N/A	#N/A
Kcna3	protein_coding	7.51103	1.14596e-141	12.3714	3.71384e-28
Tescl	protein_coding	7.50471	0.000616548	12.0487	0.000116777
Ctsh	protein_coding	7.50109	3.31012e-09	-1.49236	0.542547
Gm10409	protein_coding	7.49872	0.000689825	#N/A	#N/A
Gm3020	protein_coding	7.49872	0.000689825	7.53043	0.395196
Vsig10l	protein_coding	7.47868	4.40477e-14	4.06643	0.00111637
Cst6	protein_coding	7.45611	0.00057732	8.06832	0.00201391
Hecw2	protein_coding	7.40855	0.000434929	-1.06236	1
Pla2g4a	protein_coding	7.39394	1.00265e-05	-1.4873	0.70863
Gm15742	sense_intronic	7.39211	1.35418e-05	#N/A	#N/A
Anxa4	protein_coding	7.39209	1.39607e-22	2.24867	0.0227993
Rad54b	protein_coding	7.38985	1.57554e-09	2.00812	0.410358
Mlf1	protein_coding	7.38878	3.77734e-05	9.1441	7.48354e-11
Stab1	protein_coding	7.38292	5.29053e-05	-2.12471	0.595376
Il18	protein_coding	7.37701	5.03168e-07	1.05426	1
Tnfaip8	protein_coding	7.36807	1.48984e-117	8.26606	2.0952e-33
Ctdspl	protein_coding	7.35533	5.9942e-19	3.34686	0.00259858
Bspry	protein_coding	7.34513	9.03067e-10	2.44739	0.187111
Soat2	protein_coding	7.3392	7.7448e-06	3.42292	0.0648499
Pde1c	protein_coding	7.32968	0.000292955	8.78551	0.042724
Mpp2	protein_coding	7.31876	2.86213e-131	10.5133	6.63167e-25
Gpr15	protein_coding	7.31586	2.22382e-06	2.09179	0.520691
Atp2b4	protein_coding	7.31474	2.58257e-211	6.30298	3.38251e-23
Gm46404	lincRNA	7.30981	1.22976e-09	8.78551	6.62686e-06
Tubb2a	protein_coding	7.30378	1.0932e-115	4.81384	1.13506e-16
Rab39	protein_coding	7.30199	0.000334658	3.01217	0.221265
Mageh1	protein_coding	7.30069	6.08919e-15	7.62456	9.80424e-13
Shisa6	protein_coding	7.29687	0.000131593	18.8261	0.0529343
AI504432	lincRNA	7.29326	1.21631e-290	8.48297	2.18986e-33
Jazf1	protein_coding	7.29023	6.80725e-31	3.98037	2.18679e-07
Irf8	protein_coding	7.28062	1.95945e-13	3.42103	2.20024e-08
Syt3	protein_coding	7.27341	1.54803e-12	7.53043	2.88206e-05
Arhgef16	protein_coding	7.26273	9.10138e-60	8.71578	1.72953e-16
Ckap2	protein_coding	7.25375	4.56405e-12	3.16278	0.00684962
Gm16072	processed_pseudogene	7.25208	0.000453615	#N/A	#N/A
Ccdc148	protein_coding	7.24892	1.0726e-06	1.59736	0.497309
Fam129a	protein_coding	7.2481	2.08233e-62	5.76029	2.22816e-19
Pxmp2	protein_coding	7.24356	6.98529e-09	10.6408	3.82883e-14
Agap1	protein_coding	7.2435	5.54727e-06	1.25507	1
Igsf6	protein_coding	7.23968	5.39719e-06	1.44816	0.580859
Bcl2a1c	protein_coding	7.23792	9.54241e-05	10.0406	0.00422833
Tmed1	protein_coding	7.22527	1.24096e-15	5.21338	5.21413e-11
Nol4l	protein_coding	7.22398	1.58931e-28	2.63565	0.00014882
Apc2	protein_coding	7.22286	5.95759e-07	41.4174	4.46757e-05
Tktl1	protein_coding	7.22206	0.000460592	2.44739	0.130231
Gm20547	protein_coding	7.20972	0.000881458	#N/A	#N/A
Sdc1	protein_coding	7.20256	0.000709293	#N/A	#N/A
Gm38329	TEC	7.19183	5.05493e-18	#N/A	#N/A
2210417A02Rik	lincRNA	7.18837	8.10887e-05	2.86874	0.0503575
Cmbl	protein_coding	7.17926	0.000152385	-1.00334	1
Pkig	protein_coding	7.17323	7.06691e-08	1.7571	0.159429
Gm14032	processed_pseudogene	7.14989	3.60688e-12	#N/A	#N/A
Galnt3	protein_coding	7.13123	0.000635414	2.51014	0.427379
Fam229b	protein_coding	7.12012	1.73722e-06	10.2498	1.84785e-12
Rsad2	protein_coding	7.11093	9.39913e-13	2.12817	0.0295673
Myh11	protein_coding	7.10711	0.000254799	-2.21324	0.630385
Zfp964	protein_coding	7.09957	4.65184e-23	8.97859	1.91407e-08
2610042L04Rik	protein_coding	7.0908	0.000766977	6.27536	0.124904
Mthfsl	protein_coding	7.0865	4.43616e-57	5.0938	8.94791e-19
Xkr5	protein_coding	7.07704	1.28962e-05	5.64783	0.0128384
Ybx3	protein_coding	7.07267	3.45085e-91	5.06621	2.83752e-17
Cdkn3	protein_coding	7.06672	9.27636e-05	2.38464	0.135775
Mypop	protein_coding	7.05691	9.83802e-26	4.34448	8.46129e-11
Cyp2u1	protein_coding	7.05587	7.23871e-14	5.86673	1.03396e-08
4933425D22Rik	sense_intronic	7.05161	0.000612263	#N/A	#N/A
Zfp821	protein_coding	7.04571	2.72629e-56	6.89475	5.03533e-20
Aif1	protein_coding	7.04113	1.81967e-07	1.05799	1
Gm10087	processed_pseudogene	7.03848	0.00103224	#N/A	#N/A
Cib2	protein_coding	7.02668	0.000372351	1.7571	0.52479
Tro	protein_coding	7.01697	0.00103735	1.88261	1
Paqr9	protein_coding	7.01365	6.11961e-06	1.17663	1
Alpl	protein_coding	7.00855	0.000287961	1.88261	1
Tex35	protein_coding	6.99765	2.67331e-05	1.33604	0.734776
2310043L19Rik	lincRNA	6.9927	0.000859235	35.7696	3.59588e-08
Fcrla	protein_coding	6.98948	0.000567748	1.36917	0.837279
Hivep3	protein_coding	6.97913	9.78241e-65	4.27504	3.21553e-14
Cadm1	protein_coding	6.96821	1.76974e-07	2.53743	0.0207976
Fam198a	protein_coding	6.96761	0.000926121	11.2957	0.127262
Enpp2	protein_coding	6.9671	2.53668e-13	3.49627	1.31553e-05
Gm37226	TEC	6.9575	2.95671e-12	#N/A	#N/A
Xk	protein_coding	6.94995	2.93342e-44	6.50356	2.52613e-14
Cp	protein_coding	6.92646	0.000639576	4.84099	0.0281061
Syn1	protein_coding	6.90767	0.00083568	1.88261	1
Runx2os1	antisense_RNA	6.89179	0.000225094	17.6965	1.81379e-10
Frzb	protein_coding	6.88879	0.00114969	7.53043	0.395196
Gm14221	lincRNA	6.88732	0.000790119	-1.06236	1
Pfn2	protein_coding	6.867	5.99943e-68	4.96462	4.43838e-15
Slco2a1	protein_coding	6.86143	9.42305e-05	2.63565	0.266806
Raph1	protein_coding	6.86008	1.81372e-61	9.0304	2.12174e-31
Prss2	protein_coding	6.84342	8.9603e-06	3.76522	0.0368079
Fxyd6	protein_coding	6.84046	0.000138308	96.013	3.72815e-19
Kcna2	protein_coding	6.83798	2.13229e-56	1.06681	0.975226
Zfp518b	protein_coding	6.82727	4.54361e-42	10.1371	4.53277e-17
Anks6	protein_coding	6.82587	0.000608299	9.41304	0.0362482
Unc93b1	protein_coding	6.82223	5.49653e-109	7.756	9.6194e-25
Apol11b	protein_coding	6.8152	0.000768098	-2.12471	0.595376
Ccnd1	protein_coding	6.79728	1.26533e-07	1.35641	0.408173
Stk39	protein_coding	6.79521	2.11756e-172	7.0892	2.90697e-27
Ubxn10	protein_coding	6.79345	0.000937938	11.2957	0.147536
Armcx6	protein_coding	6.79119	7.06443e-22	3.5085	0.000268838
Arhgap21	protein_coding	6.7823	2.34887e-33	1.61945	0.226129
St6galnac3	protein_coding	6.78184	4.59444e-11	3.57213	5.78034e-09
2900026A02Rik	protein_coding	6.74947	2.74906e-09	9.26823	1.21808e-07
Cdc42ep2	protein_coding	6.74909	0.000227299	1.25507	1
Pglyrp1	protein_coding	6.74543	1.53185e-39	3.09687	2.63573e-08
Zfand4	protein_coding	6.74473	1.10655e-08	3.57696	0.0141755
Mettl7a1	protein_coding	6.74458	6.51947e-68	5.98364	1.49269e-17
Cks2	protein_coding	6.73764	1.09395e-23	3.62096	6.22561e-09
Tfec	protein_coding	6.73599	0.00111025	1.67343	0.940588
Dcxr	protein_coding	6.73275	1.0469e-38	6.16126	3.78221e-19
Gm9061	processed_pseudogene	6.73057	0.00107553	#N/A	#N/A
Ticrr	protein_coding	6.7233	3.9386e-20	5.45956	7.94003e-06
Gm6104	processed_pseudogene	6.71443	1.28198e-09	#N/A	#N/A
Sgo2a	protein_coding	6.69981	8.08977e-11	2.90949	0.0374204
Slc25a13	protein_coding	6.66417	1.86051e-22	5.76799	8.13628e-16
Gm12856	processed_pseudogene	6.66085	0.00149107	#N/A	#N/A
Hbb-bs	protein_coding	6.66029	6.27119e-07	-2.57168	0.546308
Tmem140	protein_coding	6.66	6.47623e-74	6.44812	5.47804e-21
Tesmin	protein_coding	6.6482	0.00104116	5.2713	0.0396959
Cd300c2	protein_coding	6.63382	1.04498e-05	-1.24344	0.738986
Igkv10-96	IG_V_gene	6.63273	0.000242582	#N/A	#N/A
Acvr1	protein_coding	6.63073	2.53174e-12	13.1783	1.93873e-05
Rab36	protein_coding	6.62686	1.12162e-09	23.3443	2.26859e-12
AC156802.1	antisense_RNA	6.62598	0.000314745	#N/A	#N/A
Fgf16	protein_coding	6.61584	0.00148646	#N/A	#N/A
Ptk7	protein_coding	6.60713	0.000790119	#N/A	#N/A
Slc39a6	protein_coding	6.60628	7.13136e-137	4.92068	1.03285e-17
Rnf144b	protein_coding	6.58746	1.97345e-06	10.0406	0.00378362
Optn	protein_coding	6.5847	6.8305e-27	8.69423	1.11909e-18
Serp2	protein_coding	6.57845	3.32576e-07	4.11821	0.000207304
Il12rb1	protein_coding	6.57829	4.92602e-47	7.03932	2.52972e-16
Clcnkb	protein_coding	6.57041	0.00162118	15.0609	0.0385584
Cdc6	protein_coding	6.5564	2.14425e-12	2.09179	0.387763
Hcn2	protein_coding	6.54432	7.4643e-07	13.1783	0.00392728
Cd79a	protein_coding	6.52456	3.17055e-08	-1.68649	0.748853
Fbxw8	protein_coding	6.51701	6.98609e-135	6.08013	3.98725e-20
Jchain	protein_coding	6.50128	6.1347e-05	5.91677	0.0200474
Abca9	protein_coding	6.49616	0.0016439	1.25507	1
Cenpe	protein_coding	6.47762	1.10743e-20	5.07734	3.02993e-07
Dync2li1	protein_coding	6.47306	2.01915e-12	8.82137	1.54451e-14
Cpt1c	protein_coding	6.44103	0.00074201	3.08063	0.129418
Dennd5b	protein_coding	6.43035	0.00164536	1.12116	0.780444
Ccdc50	protein_coding	6.41663	1.96165e-170	6.96773	2.90505e-27
Etv5	protein_coding	6.41596	1.66052e-20	5.48646	7.68305e-08
Egr4	protein_coding	6.40986	0.00104667	7.53043	0.101857
Fgf11	protein_coding	6.39235	0.00119178	1.25507	1
Trav7-6	TR_V_gene	6.36703	5.57302e-11	-1.32794	0.824945
Mapre2	protein_coding	6.36494	9.27972e-229	5.15299	5.51396e-19
Ppp4r4	protein_coding	6.36222	0.000335724	15.0609	0.0385584
Il10	protein_coding	6.36166	4.16297e-05	37.6522	7.05978e-20
Slc15a2	protein_coding	6.35244	0.00121339	1.25507	1
Adamts20	protein_coding	6.34972	0.000370181	12.237	5.60102e-05
Ext1	protein_coding	6.34192	9.68526e-205	7.7385	9.71455e-30
Fam222a	protein_coding	6.32908	3.20871e-67	10.5937	2.44486e-33
Rab11fip5	protein_coding	6.31528	5.28165e-23	3.26319	0.0122059
Glp1r	protein_coding	6.31199	0.000279327	7.53043	0.395196
Casp3	protein_coding	6.31165	1.36598e-91	2.94227	7.33695e-08
Spns3	protein_coding	6.31131	5.47416e-05	1.34472	0.997917
Fgr	protein_coding	6.30271	3.23886e-17	6.09607	1.10134e-05
Gm15452	processed_pseudogene	6.30101	2.77007e-11	#N/A	#N/A
Gas6	protein_coding	6.28929	0.000138061	-1.32794	0.824945
Wfdc17	protein_coding	6.28589	0.000619913	1.43437	0.568246
Ms4a7	protein_coding	6.2658	0.000416216	-1.16195	0.954331
Cenpm	protein_coding	6.26573	3.67328e-07	1.40629	0.449521
Gm6322	processed_pseudogene	6.25933	0.000333599	#N/A	#N/A
Rec8	protein_coding	6.24685	0.00045358	3.76522	0.595376
Lyplal1	protein_coding	6.22839	1.26212e-18	6.53585	2.82404e-13
Gm7468	processed_pseudogene	6.21006	0.00125822	#N/A	#N/A
Gtse1	protein_coding	6.20163	1.21717e-14	-1.22171	1
Btk	protein_coding	6.19637	8.97503e-08	3.29456	0.0366155
Oas1g	protein_coding	6.18712	0.000632778	3.76522	0.581168
Gm4575	processed_pseudogene	6.17957	0.00183503	#N/A	#N/A
Gm5796	protein_coding	6.16358	0.00152122	-1.06236	1
Gm37642	TEC	6.15926	0.00180288	#N/A	#N/A
Cilp2	protein_coding	6.15816	0.000238664	6.02435	0.0244394
Mmp14	protein_coding	6.1557	3.15399e-22	3.67338	0.000390633
Gm42752	TEC	6.15328	0.00243413	#N/A	#N/A
Sirpb1a	protein_coding	6.14906	0.000143526	3.76522	0.595376
Pcgf2	protein_coding	6.13853	6.58048e-30	11.4377	2.59078e-25
Gm39822	lincRNA	6.13105	1.54971e-10	5.64783	5.42314e-05
Srpk3	protein_coding	6.12441	0.00246439	-2.3903	0.352232
Zfp704	protein_coding	6.12427	1.99547e-05	28.14	7.24075e-34
Aph1b	protein_coding	6.12415	2.92561e-19	4.51826	2.81786e-06
Trim2	protein_coding	6.10998	7.8696e-40	6.77379	2.76158e-21
Arhgap26	protein_coding	6.10646	1.31386e-81	4.62197	6.27605e-16
Cdcp1	protein_coding	6.10416	1.53792e-13	9.2419	6.38596e-07
Naip6	protein_coding	6.10027	1.0385e-28	3.87596	9.59728e-05
Pex11g	protein_coding	6.08596	8.05704e-18	1.38542	0.270778
E230016M11Rik	processed_transcript	6.08082	3.75076e-05	#N/A	#N/A
P2ry12	protein_coding	6.07361	0.00128072	-1.06236	1
Trav7n-6	TR_V_gene	6.07168	0.000647044	#N/A	#N/A
Gm13218	lincRNA	6.0704	0.00243164	1.25507	1
Ric3	protein_coding	6.07022	4.45347e-06	18.8261	3.81394e-05
Fam131a	protein_coding	6.06401	3.19676e-14	4.84099	5.44262e-09
Fcgr1	protein_coding	6.06014	0.000414665	-1.94765	0.42659
Plxnc1	protein_coding	6.06009	4.75435e-226	5.8214	8.40446e-21
Chmp4c	protein_coding	6.05763	1.81381e-06	3.01217	0.180107
Coq8a	protein_coding	6.05573	1.19751e-124	4.23893	2.55702e-13
Acot11	protein_coding	6.04895	3.08795e-49	3.76522	8.15776e-06
Plppr2	protein_coding	6.01416	7.94299e-18	11.2957	7.77907e-08
Evi5	protein_coding	6.01345	6.22826e-13	8.32311	2.32036e-13
Scd2	protein_coding	6.01039	4.95034e-166	9.44359	3.86212e-36
Icam5	protein_coding	6.01019	2.3088e-13	18.8261	2.8697e-21
Klra17	protein_coding	6.00137	0.00256272	1.88261	1
Csf2	protein_coding	6.00016	0.00238235	-1.32794	1
Susd4	protein_coding	5.9939	2.74416e-46	17.9601	3.04728e-45
Birc5	protein_coding	5.99243	8.04224e-10	2.6578	0.0496181
Il2	protein_coding	5.98928	0.000632634	1.10538	0.947298
Gm15922	polymorphic_pseudogene	5.98886	0.00114562	#N/A	#N/A
Nr2f6	protein_coding	5.98842	7.77923e-44	12.7438	2.368e-28
Gm8956	processed_pseudogene	5.97941	0.00294582	#N/A	#N/A
Fkbp5	protein_coding	5.97917	6.35815e-24	7.96711	1.62647e-30
Bcar3	protein_coding	5.97653	0.000973844	6.58913	0.0271017
Gm21057	antisense_RNA	5.97106	0.00194707	15.0609	0.00125571
Pak6	protein_coding	5.9678	8.54249e-09	9.26823	2.32599e-13
Slco2b1	protein_coding	5.96296	0.000168284	1.67343	0.940588
Fsd2	protein_coding	5.95743	0.00231695	1.88261	0.873829
Slc43a3	protein_coding	5.95733	6.70492e-28	3.70902	1.05691e-05
2810039B14Rik	transcribed_unitary_pseudogene	5.94563	1.13372e-35	#N/A	#N/A
Kynu	protein_coding	5.91907	0.00289232	1.88261	0.712798
Asap2	protein_coding	5.90751	3.0601e-118	6.03342	2.22416e-19
Ntng2	protein_coding	5.89821	3.20718e-84	7.37355	6.04273e-10
Lpxn	protein_coding	5.89234	4.36552e-123	6.23265	1.87679e-23
2210406H18Rik	TEC	5.8881	0.00269724	#N/A	#N/A
Plscr4	protein_coding	5.88805	0.00170124	7.11208	0.000222245
Sept8	protein_coding	5.88692	1.95623e-48	4.84099	5.60995e-07
Fignl1	protein_coding	5.88297	2.55618e-15	2.37372	0.0734832
Fah	protein_coding	5.87246	1.28847e-24	1.84838	0.144718
Edn3	protein_coding	5.86863	0.000723166	99.0252	6.25899e-48
Fzd4	protein_coding	5.86771	0.00292209	#N/A	#N/A
Nsmf	protein_coding	5.8659	5.23609e-57	5.72063	2.15784e-17
Krt81	protein_coding	5.86424	0.00269979	#N/A	#N/A
Gch1	protein_coding	5.85581	9.9879e-55	4.44234	8.46681e-14
Scn2a	protein_coding	5.83713	0.00121962	4.51826	0.0877799
Ugt1a7c	protein_coding	5.83433	0.00258059	#N/A	#N/A
Cd24a	protein_coding	5.82325	7.28663e-06	-1.09187	1
Tubb2b	protein_coding	5.81811	2.15608e-13	2.6126	0.000308174
Gpr155	protein_coding	5.79357	9.77243e-108	8.3138	8.75386e-30
Klrg1	protein_coding	5.79345	2.00739e-05	-1.72633	1
Prkca	protein_coding	5.78619	4.29009e-151	6.72369	8.63103e-27
Plxdc2	protein_coding	5.76897	0.000518104	2.63565	0.266806
Gm3727	protein_coding	5.76795	0.00256204	#N/A	#N/A
Flywch2	protein_coding	5.76623	6.19235e-05	5.30992	3.65115e-08
Gtpbp4-ps6	processed_pseudogene	5.75992	0.00295515	#N/A	#N/A
Glis2	protein_coding	5.7544	8.42114e-05	7.53043	0.101529
Emp1	protein_coding	5.73279	5.55535e-09	-1.75162	0.132116
B3gnt9	protein_coding	5.72291	1.09713e-15	3.06323	4.72238e-05
Slc38a11	protein_coding	5.71244	0.00314068	#N/A	#N/A
Rab27a	protein_coding	5.70874	4.54629e-123	5.31461	1.23278e-19
Gm6015	processed_pseudogene	5.70842	0.00230661	#N/A	#N/A
Alox12	protein_coding	5.69012	0.0016588	7.53043	0.395196
Jag1	protein_coding	5.689	0.000962958	-1.68206	0.730717
Cenpk	protein_coding	5.68243	1.31592e-07	1.47656	0.279369
Plcg2	protein_coding	5.67335	1.57e-08	1.25507	1
Adm	protein_coding	5.6661	0.00247267	7.53043	0.395196
Gm6337	protein_coding	5.65414	0.00217475	#N/A	#N/A
Gm37131	TEC	5.65364	0.000579732	#N/A	#N/A
1700008O03Rik	protein_coding	5.64867	0.00326017	2.97254	0.0319575
Myo7a	protein_coding	5.64641	6.70906e-14	7.21667	5.39503e-06
Neu3	protein_coding	5.64468	9.08032e-85	6.43649	8.80324e-18
Gm16200	processed_pseudogene	5.63555	0.00107407	#N/A	#N/A
Gm17992	processed_pseudogene	5.63155	0.00284038	#N/A	#N/A
Ncf2	protein_coding	5.62653	1.52713e-08	1.66256	0.186307
Abcb1a	protein_coding	5.62411	1.4229e-43	4.05321	9.81523e-12
1110002J07Rik	lincRNA	5.62196	0.00107107	30.1217	0.000328298
Ccnf	protein_coding	5.62086	2.86716e-22	3.13768	0.00464423
Cfb	protein_coding	5.61924	0.000846048	-1.06236	1
Gm15523	antisense_RNA	5.61067	0.00411267	3.76522	0.595376
Kctd17	protein_coding	5.6009	1.23599e-36	7.74129	1.76651e-20
Pdgfa	protein_coding	5.59894	0.0043058	1.88261	1
Csrnp3	protein_coding	5.59437	0.00188608	9.41304	0.0362482
Scn8a	protein_coding	5.59215	2.72536e-10	16.0022	2.36899e-17
Timp2	protein_coding	5.58687	1.06297e-193	7.2103	2.37719e-28
Stk36	protein_coding	5.58651	0.00367926	1.25507	1
Slc1a3	protein_coding	5.57373	0.0014969	-1.06236	1
Ldlrad4	protein_coding	5.57204	7.21217e-149	5.07576	3.61696e-18
Lyz2	protein_coding	5.57057	7.24496e-22	1.19246	0.735392
Phlda3	protein_coding	5.56997	2.09374e-15	4.35973	8.75826e-09
Chaf1a	protein_coding	5.5634	3.59055e-18	4.15472	0.00195242
BC035044	protein_coding	5.56241	4.30783e-06	2.73834	0.00694104
Cysltr2	protein_coding	5.54322	1.30127e-16	3.26979	4.68682e-05
Pdlim7	protein_coding	5.54305	2.42757e-93	7.71068	3.23551e-24
Usp6nl	protein_coding	5.54209	1.04374e-122	8.36354	9.30188e-32
Igdcc4	protein_coding	5.53959	6.40894e-07	13.1783	1.93873e-05
Fgd4	protein_coding	5.53007	0.00199354	2.09179	0.263731
Nol10	protein_coding	5.5253	2.28816e-167	10.2553	2.08427e-38
Tiam2	protein_coding	5.52433	0.00197274	6.9029	0.00227089
Zfp612	protein_coding	5.51908	1.10636e-31	10.9191	6.61478e-34
Akr1e1	protein_coding	5.51657	5.11044e-05	7.53043	3.9387e-08
Gm11520	antisense_RNA	5.51599	0.00429866	3.45145	0.00479699
Gm8281	protein_coding	5.51541	0.00470828	5.02029	0.0291767
Gm3028	processed_pseudogene	5.51446	0.00407594	#N/A	#N/A
Trav7d-3	TR_V_gene	5.51014	2.31997e-05	-2.68909	0.0998375
Dock3	protein_coding	5.50154	0.00143075	3.76522	0.395196
Fgf2	protein_coding	5.50124	2.30712e-06	2.47429	0.00864712
Pcyox1l	protein_coding	5.49709	1.92827e-57	9.72213	2.94308e-19
Ypel1	protein_coding	5.49535	0.000911566	1.76561	0.051473
Angptl7	protein_coding	5.4945	0.00337042	1.78352	0.251838
Dll1	protein_coding	5.49189	0.00307627	7.53043	0.395196
March8	protein_coding	5.48565	4.27566e-09	3.08063	0.129418
Mlkl	protein_coding	5.47891	0.000106019	-1.19515	0.939767
Gm13889	protein_coding	5.46605	0.000114238	8.15797	0.00348407
Lgr4	protein_coding	5.46401	1.18252e-09	5.64783	0.000235813
Tas1r1	protein_coding	5.44131	0.0046162	11.2957	0.127262
Tnfrsf4	protein_coding	5.43466	6.19742e-13	4.76879	1.32328e-16
Gm20689	processed_pseudogene	5.43162	5.91033e-54	#N/A	#N/A
Hes5	protein_coding	5.4186	1.11602e-17	5.84258	2.05741e-18
Zc3h12c	protein_coding	5.40192	0.00119053	2.35326	0.505701
Lnx2	protein_coding	5.40045	1.73496e-278	6.73516	5.22908e-25
Gm7988	processed_pseudogene	5.39412	0.00475572	#N/A	#N/A
Marco	protein_coding	5.39256	0.000338147	1.00406	1
C1qtnf6	protein_coding	5.37468	3.38159e-18	10.7164	7.62171e-16
Krt18	protein_coding	5.37427	0.00296252	18.8261	0.0111813
Nek6	protein_coding	5.37365	5.55517e-05	2.51014	0.0847746
Zfyve28	protein_coding	5.3725	3.41145e-38	1.95596	0.0104535
Ighj2	IG_J_gene	5.36898	0.00413253	#N/A	#N/A
9530027J09Rik	lincRNA	5.36881	0.00524151	1.88261	0.569178
Stk3	protein_coding	5.36439	2.90431e-24	3.94667	4.25995e-09
Cobll1	protein_coding	5.35689	1.32166e-25	2.71096	0.00691988
C920008G01Rik	TR_V_gene	5.35448	0.0013695	#N/A	#N/A
B230208H11Rik	lincRNA	5.35301	0.0046026	12.5507	0.00126413
Camk2n2	protein_coding	5.34911	0.000239105	12.5507	0.0296777
Ubd	protein_coding	5.34504	0.00187271	-2.47883	0.13847
4930417O13Rik	processed_transcript	5.34408	3.75801e-72	#N/A	#N/A
1110046J04Rik	antisense_RNA	5.34094	0.0055897	3.76522	0.0573046
Gas7	protein_coding	5.33666	0.00402716	-1.68206	0.748203
Nkd1	protein_coding	5.33291	0.00559471	#N/A	#N/A
Snurf	protein_coding	5.32492	0.00462322	#N/A	#N/A
Adgrg1	protein_coding	5.32468	0.00148448	1.88261	1
Slc45a3	protein_coding	5.32252	0.000203315	1.41196	0.94465
Mastl	protein_coding	5.32091	2.45635e-05	1.23523	0.566611
Arhgap44	protein_coding	5.30818	0.00573914	7.53043	0.395196
Gm8206	protein_coding	5.29486	0.00588644	#N/A	#N/A
Gm42922	TEC	5.2884	0.00426818	#N/A	#N/A
Gdpd5	protein_coding	5.27737	2.5578e-42	5.19857	1.92968e-14
Dpep2	protein_coding	5.2569	0.00610671	4.51826	0.027996
Nts	protein_coding	5.25231	0.00488748	28.8667	0.00646207
Jam3	protein_coding	5.25218	0.00486714	1.88261	0.394789
Pm20d1	protein_coding	5.2493	0.00609235	18.8261	0.0111813
Sh3d2c-ps1	processed_pseudogene	5.24336	0.00622047	#N/A	#N/A
Vstm4	protein_coding	5.23945	0.00302942	1.25507	1
Mfsd4a	protein_coding	5.2375	1.26844e-07	2.00002	0.00141616
Aebp1	protein_coding	5.23576	0.0036494	3.13768	0.246176
Arhgap40	protein_coding	5.22712	0.00585123	#N/A	#N/A
Ccl4	protein_coding	5.22383	0.00264483	1.7571	0.595376
Gm28942	lincRNA	5.22109	6.38196e-06	11.2957	0.0121847
AC159819.3	TEC	5.21713	0.00442009	#N/A	#N/A
Gm43951	protein_coding	5.2153	5.58216e-09	3.76522	0.00498739
Tmem220	protein_coding	5.21468	2.08383e-09	2.345	0.00234836
Cdc25b	protein_coding	5.21384	3.95902e-95	6.67555	5.17502e-26
Spire1	protein_coding	5.21241	1.11593e-05	7.53043	0.000923387
AA414768	processed_pseudogene	5.21031	1.61863e-16	#N/A	#N/A
Pnck	protein_coding	5.20328	9.98052e-08	6.22079	1.66858e-07
C130060C02Rik	lincRNA	5.19617	0.00410705	3.76522	0.228529
BC030867	protein_coding	5.19585	0.000298199	-1.06236	1
Nynrin	protein_coding	5.19311	1.51864e-34	5.50301	6.72503e-09
4632418H02Rik	TEC	5.18794	2.03422e-06	#N/A	#N/A
Il7	protein_coding	5.18779	0.00659686	11.2957	0.00132028
Hba-a2	protein_coding	5.17617	9.14178e-05	1.10742	1
Caps2	protein_coding	5.17128	0.00670842	11.2957	0.127262
Arl6	protein_coding	5.16691	2.00691e-11	4.51826	5.47153e-08
Maged2	protein_coding	5.16346	1.62307e-31	3.60668	9.50394e-07
Rad51	protein_coding	5.15761	1.77381e-13	2.42647	0.00723091
Dlg2	processed_transcript | protein_coding	5.15581	0.000106234	7.26149	0.0002157
Apobec2	protein_coding	5.14836	1.37897e-05	2.6632	0.0157649
Gm5518	processed_pseudogene	5.13811	0.00582814	#N/A	#N/A
Otub2	protein_coding	5.13429	2.34587e-29	8.04387	1.09452e-09
Gm6356	protein_coding	5.13422	0.00701061	#N/A	#N/A
Sypl	protein_coding	5.12834	5.77626e-78	5.45388	4.8007e-20
Ctsb	protein_coding	5.11317	6.27888e-67	4.57706	7.18583e-17
Nlgn2	protein_coding	5.10474	3.9497e-09	1.6567	0.452528
Gm12892	processed_pseudogene	5.09635	0.0048082	#N/A	#N/A
Clec4a1	protein_coding	5.08923	0.000138341	-1.19515	1
Slc26a11	protein_coding	5.08348	4.01382e-62	8.54266	7.91404e-32
Tmem130	protein_coding	5.07928	0.00642189	11.2957	0.132227
Rassf4	protein_coding	5.06991	4.0696e-09	-1.23137	0.824945
Gm44861	TEC	5.06804	0.00701011	#N/A	#N/A
Tmcc2	protein_coding	5.06624	0.00766033	-2.12471	0.595376
Ildr1	protein_coding	5.05232	5.23295e-08	11.531	3.11105e-13
Prss41	protein_coding	5.04916	2.5124e-06	6.50356	6.06529e-08
Pde4a	protein_coding	5.04549	0.000489582	2.25913	0.845535
Plac8	protein_coding	5.04341	4.65252e-05	1.08612	0.915254
Gemin8	protein_coding	5.04169	7.04864e-74	6.36577	4.75989e-20
Ckb	protein_coding	5.04087	2.55e-05	-1.06236	1
Fcgr2b	protein_coding	5.03668	0.00176842	-1.02441	1
5330416C01Rik	lincRNA	5.03623	0.0056941	81.5797	2.90505e-27
Cd40	protein_coding	5.03616	0.00019903	1.36917	0.970487
Gm11443	processed_pseudogene	5.03513	0.00766033	#N/A	#N/A
Mocos	protein_coding	5.03115	1.54362e-14	3.14909	0.00149568
Eme1	protein_coding	5.02975	4.10658e-08	4.06643	0.000254942
Il17rb	protein_coding	5.0276	1.20487e-06	3.47558	0.00030822
Plekho1	protein_coding	5.0209	9.00054e-23	12.1142	3.99324e-35
Lmo7	protein_coding	5.01901	0.00788685	5.64783	0.262623
Oip5	protein_coding	5.01861	9.627e-07	1.50609	0.495353
Gm960	protein_coding	5.01674	0.00793261	3.76522	0.263273
Aph1c	protein_coding	5.01561	0.000550637	2.19638	0.33686
Rnf216	protein_coding	5.0112	2.29439e-220	6.73692	2.24503e-25
Igkv1-133	IG_V_gene	5.00822	0.0051164	#N/A	#N/A
Sept3	protein_coding	5.00589	0.00583395	18.8261	0.0176145
Syt7	protein_coding	5.00468	0.00816581	#N/A	#N/A
Fkbp9	protein_coding	5.00414	0.00709468	3.76522	0.127262
AC117245.3	TEC	4.99639	0.00831567	#N/A	#N/A
Dmd	protein_coding	4.99593	0.00799271	-2.12471	0.619493
Gabre	protein_coding	4.98046	0.0014512	6.27536	0.122427
Oas1a	protein_coding	4.98003	4.04425e-52	2.592	0.000244569
Irf4	protein_coding	4.97282	1.00221e-10	3.17843	1.96552e-06
Lgals1	protein_coding	4.97099	5.00136e-74	2.76747	2.19794e-07
Ccdc122	protein_coding	4.97038	0.000146303	2.58186	0.0392847
Cd33	protein_coding	4.96219	0.0085282	-1.06236	1
Gm17709	processed_pseudogene	4.95679	6.95284e-19	#N/A	#N/A
Adtrp	protein_coding	4.95576	0.00829775	#N/A	#N/A
Gm5262	processed_pseudogene	4.95525	0.00802114	#N/A	#N/A
Cxcr4	protein_coding	4.95288	9.4111e-50	5.89338	2.38361e-21
Apol9b	protein_coding	4.9525	2.12999e-28	36.2402	1.28975e-38
Gm7278	processed_pseudogene	4.95193	5.87096e-20	#N/A	#N/A
Hdac9	protein_coding	4.95162	0.000848666	2.82391	0.495353
Gm37328	sense_intronic	4.94661	0.00230787	#N/A	#N/A
Lmo2	protein_coding	4.94414	2.4705e-06	1.39452	0.689961
Gm44243	TEC	4.94254	0.00176831	#N/A	#N/A
Alad	protein_coding	4.94182	4.46816e-65	4.98517	1.7629e-17
Gm36961	unprocessed_pseudogene	4.9411	1.26256e-12	#N/A	#N/A
Gm26686	lincRNA	4.93991	0.00698527	116.722	2.04742e-12
Gna13	protein_coding	4.93929	3.96808e-153	7.78239	2.96858e-31
2810030D12Rik	bidirectional_promoter_lncRNA	4.93829	0.00798499	#N/A	#N/A
Tmem82	protein_coding	4.93426	0.00671474	18.8261	0.0111813
Sh3pxd2b	protein_coding	4.93244	0.00295348	-2.12471	0.92336
Dynlt3	protein_coding	4.92864	5.66702e-69	4.91611	1.25937e-17
Abcd2	protein_coding	4.92078	0.00658225	-1.46074	0.730923
Tm4sf5	protein_coding	4.90517	0.00902773	2.25913	0.395196
Iglc2	IG_C_gene	4.8998	3.52689e-05	-1.6404	0.810275
Ptprs	protein_coding	4.89583	1.19055e-24	6.98997	2.77594e-22
Igf2bp2	protein_coding	4.89217	3.46733e-09	-1.89706	0.344619
Usp27x	protein_coding	4.89044	1.39466e-13	3.50253	0.000139496
Adcy9	protein_coding	4.88717	1.6211e-27	7.28594	2.61898e-17
Mgst1	protein_coding	4.87374	0.000845764	-1.19515	1
Epor	protein_coding	4.8672	0.000941773	4.39275	0.0623899
Brca1	protein_coding	4.86059	2.34843e-15	1.64728	0.210726
9530036M11Rik	antisense_RNA	4.8518	0.00284382	14.5902	9.812e-10
Klrb1c	protein_coding	4.8505	0.00386495	-1.06236	1
Ccr5	protein_coding	4.84858	2.14083e-08	9.47009	1.66945e-10
Gm12409	processed_transcript	4.84843	0.00472315	#N/A	#N/A
Sh3bgrl	protein_coding	4.84369	4.53375e-114	4.61514	1.78642e-16
Spi1	protein_coding	4.82654	0.000295187	1.64728	0.320947
Car5b	protein_coding	4.8258	1.43114e-09	9.86128	1.10061e-14
Rab8b	protein_coding	4.82313	1.37491e-103	4.49514	2.63817e-16
Rab43	protein_coding	4.82141	1.79938e-136	3.83904	8.19115e-10
Hmgb3	protein_coding	4.82	5.94889e-44	3.92251	1.1675e-11
Cx3cr1	protein_coding	4.81689	0.00368062	6.40087	0.000189091
Terb1	protein_coding	4.81172	0.0072634	7.53043	0.00304285
Nlrx1	protein_coding	4.80913	3.31563e-39	5.1709	3.4683e-11
Gm29668	processed_pseudogene	4.80255	0.00141076	#N/A	#N/A
Gm43820	TEC	4.80021	0.000175109	#N/A	#N/A
Utf1	protein_coding	4.78559	0.000146442	-1.26155	1
H2-Eb2	protein_coding	4.77811	0.00756841	3.76522	0.407219
Lilra6	protein_coding	4.77749	0.00592019	1.88261	1
Gmnn	protein_coding	4.77337	2.61683e-10	2.37146	0.0012076
Gm13707	antisense_RNA	4.77194	0.00521409	#N/A	#N/A
Hsf2bp	protein_coding	4.77109	0.00721279	1.88261	1
Zfp52	protein_coding	4.76922	1.65459e-34	6.72138	5.00425e-19
Asns	protein_coding	4.76447	8.85708e-06	3.22733	0.011776
Ttyh2	protein_coding	4.76388	7.0567e-11	2.39605	0.118141
Gm39307	bidirectional_promoter_lncRNA	4.76311	8.32155e-05	#N/A	#N/A
Magi1	protein_coding	4.75936	0.000891318	12.5507	0.000449049
Gm37799	lincRNA	4.75376	0.00986908	11.2957	0.127262
Ccne1	protein_coding	4.74422	6.68472e-43	7.32691	8.63019e-23
Gm4841	protein_coding	4.73725	6.74377e-16	7.09116	4.2634e-15
Gas2l3	protein_coding	4.73608	2.66699e-10	5.33406	0.00770604
Ighg2c	IG_C_gene	4.7347	0.00258369	#N/A	#N/A
Acyp2	protein_coding	4.73339	1.47899e-06	2.58859	0.00029179
Epcam	protein_coding	4.73299	2.06726e-10	2.20403	0.0111682
D430020J02Rik	bidirectional_promoter_lncRNA	4.72923	2.04698e-13	#N/A	#N/A
AU020206	lincRNA	4.72634	4.19105e-114	9.25411	3.04141e-36
Esyt3	protein_coding	4.72428	0.00942232	3.76522	0.145621
Ptms	protein_coding	4.72251	1.36654e-50	5.51344	1.03654e-20
Ebf1	protein_coding	4.71536	0.00122479	2.29187	0.283335
Ppfia4	protein_coding	4.71347	0.000361579	1.10742	1
Baiap3	protein_coding	4.70974	1.46898e-22	2.03949	0.0241688
Lig1	protein_coding	4.70911	6.03783e-47	3.932	1.62798e-12
Pilrb1	protein_coding	4.70664	0.00759811	1.02688	1
Sgo1	protein_coding	4.7052	3.47789e-05	-1.59353	0.601173
Nt5dc2	protein_coding	4.69603	2.15515e-05	4.70652	0.013493
Ezh2	protein_coding	4.69387	8.9666e-109	3.15961	2.83628e-09
Ankrd42	protein_coding	4.68628	0.00682986	4.39275	0.107613
Rad54l	protein_coding	4.67711	1.49579e-06	3.55604	0.000250365
Slamf8	protein_coding	4.66891	0.00910558	1.88261	0.738145
Rnpep	protein_coding	4.66249	1.41956e-73	4.96462	3.26213e-15
Galm	protein_coding	4.66218	4.27358e-95	6.53893	3.25385e-21
A430093F15Rik	processed_transcript	4.64711	1.26651e-64	#N/A	#N/A
Hgfac	protein_coding	4.63809	0.00177579	7.53043	0.395196
Slc36a4	protein_coding	4.63725	5.16512e-85	3.45044	3.51348e-09
Trav4n-4	TR_V_gene	4.6322	9.84509e-05	#N/A	#N/A
Trav4d-4	TR_V_gene	4.6322	9.84509e-05	#N/A	#N/A
Rasd2	protein_coding	4.63027	0.00293266	-1.06236	1
Nucb2	protein_coding	4.62522	1.86616e-42	5.16476	2.5189e-17
Pla2g4c	protein_coding	4.61956	3.79817e-07	13.8058	0.000920058
Spc25	protein_coding	4.61649	8.30291e-08	1.48857	0.474397
Mpp4	protein_coding	4.6122	0.00221175	2.31706	0.2656
Id3	protein_coding	4.6076	1.15389e-31	7.8596	1.63487e-30
Exph5	protein_coding	4.60718	6.1983e-11	6.19439	3.1593e-12
Tubb2a-ps2	processed_pseudogene	4.60455	8.00352e-05	#N/A	#N/A
Zfp41	protein_coding	4.60389	2.50684e-64	5.01571	1.71371e-15
Fut8	protein_coding	4.60227	1.17989e-95	3.43431	1.26048e-10
Speg	protein_coding	4.59614	1.29551e-08	6.09607	4.67589e-07
Tmem159	protein_coding	4.59388	2.10505e-08	5.8324	3.43225e-11
Lif	protein_coding	4.59252	0.000116716	6.11848	0.00145697
Lgalsl	protein_coding	4.5914	4.41709e-39	3.43345	8.55426e-10
Plekho2	protein_coding	4.59044	4.59097e-166	3.21639	6.13591e-09
Six5	protein_coding	4.59005	6.72975e-39	10.0014	5.73496e-17
Ncaph	protein_coding	4.58538	6.67611e-17	2.25913	0.0682115
Rai14	protein_coding	4.57733	0.00949154	5.02029	0.184352
Aldoc	protein_coding	4.558	1.10475e-14	2.69555	0.000437143
Ighv1-26	IG_V_gene	4.55573	0.00771246	#N/A	#N/A
Mafg	protein_coding	4.55195	5.72984e-150	11.4484	6.00604e-42
Igfbp7	protein_coding	4.54199	0.000802963	23.2188	3.74612e-08
Eno2	protein_coding	4.53993	1.66347e-17	1.83883	0.215193
Srgn	protein_coding	4.53107	4.28276e-40	3.30853	1.85345e-10
E430024P14Rik	antisense_RNA	4.53081	0.00809346	1.61366	0.2581
Tpi-rs11	processed_pseudogene	4.5305	1.66782e-14	#N/A	#N/A
Gm26788	processed_transcript	4.52775	0.00177617	#N/A	#N/A
Ston1	protein_coding	4.52708	1.64197e-36	4.72364	1.87445e-07
Lhx2	protein_coding	4.52684	0.00418915	7.53043	0.0291767
Gm27008	antisense_RNA	4.51829	0.00970718	1.25507	1
Gm15314	processed_pseudogene	4.51364	0.0024951	#N/A	#N/A
Entpd1	protein_coding	4.51158	3.9078e-23	8.42039	2.41187e-20
Igf1r	protein_coding	4.50399	2.05708e-84	7.38728	4.97133e-29
Grik5	protein_coding	4.50157	7.1828e-34	12.2241	2.61927e-29
Nsd2	protein_coding	4.49441	7.4463e-120	4.98755	7.30513e-18
Gm44694	TEC	4.488	0.00365068	#N/A	#N/A
Slc25a53	protein_coding	4.47973	7.22714e-26	2.33864	0.00093526
Gm2897	protein_coding	4.47874	0.00101262	#N/A	#N/A
Siglece	protein_coding	4.46826	0.000141602	3.13768	0.149458
Jak2	protein_coding	4.46534	6.37635e-201	4.50447	2.95338e-16
Trip13	protein_coding	4.46507	5.76668e-08	4.26251	3.66045e-07
Rilpl2	protein_coding	4.46303	1.25456e-103	4.29582	6.85291e-15
Myadm	protein_coding	4.4619	0.000100455	1.34472	1
Zfp941	protein_coding	4.46074	0.00592019	5.2713	0.0392497
Gfi1	protein_coding	4.45932	5.48329e-58	5.47668	1.56086e-13
Dmxl2	protein_coding	4.45854	0.00682988	9.41304	0.0362482
Slc22a23	protein_coding	4.45768	0.00583544	-2.65589	0.42659
Maged1	protein_coding	4.45353	4.15265e-32	3.83763	1.53576e-07
Itgax	protein_coding	4.45267	5.45981e-05	5.2713	0.0392497
Phospho1	protein_coding	4.44521	3.73916e-05	7.53043	0.395196
Medag	protein_coding	4.44265	0.00233765	3.10077	0.0482929
Gm6166	processed_pseudogene	4.41783	9.99468e-11	#N/A	#N/A
Sh3d21	protein_coding	4.4134	2.03316e-05	2.51014	0.212701
Zfp768	protein_coding	4.4118	0.00247076	9.41304	0.00123158
Apbb1	protein_coding	4.40343	0.000159447	1.88261	0.413833
Chpt1	protein_coding	4.40234	7.06969e-28	3.34545	3.13337e-08
AC107864.1	unprocessed_pseudogene	4.39524	0.000147908	#N/A	#N/A
Btbd16	protein_coding	4.38913	6.98815e-05	2.97254	0.0319575
Tubb3	protein_coding	4.38609	2.51663e-06	2.60669	0.0432705
Iffo2	protein_coding	4.37538	9.40568e-194	5.49351	1.89017e-19
Ptpn22	protein_coding	4.36646	7.32183e-210	5.12005	1.23214e-19
Wdr54	protein_coding	4.366	4.26845e-05	6.58913	0.00238504
Naip2	protein_coding	4.36198	1.91002e-60	5.46189	3.55006e-15
Rad51b	protein_coding	4.35972	0.00110453	4.00054	0.000100844
Perp	protein_coding	4.34944	0.00362653	22.5913	2.09153e-05
Myb	protein_coding	4.34722	2.11062e-45	4.44663	6.81968e-13
Trim8	protein_coding	4.34573	3.54337e-293	6.56482	4.57812e-26
E130308A19Rik	protein_coding	4.34159	4.66574e-43	4.20744	1.79469e-12
Ncmap	protein_coding	4.33981	2.31993e-16	4.30795	7.32782e-09
Sec14l1	protein_coding	4.33469	2.13097e-227	3.18862	4.16723e-09
Plk1	protein_coding	4.33088	6.39695e-08	1.01018	1
A630001G21Rik	protein_coding	4.31896	3.15936e-39	4.79209	6.34691e-14
Tln2	protein_coding	4.31882	0.0091688	6.02435	0.051463
Tmem253	protein_coding	4.31855	0.00144109	4.51826	0.0933996
6030400A10Rik	TEC	4.31711	0.00220061	#N/A	#N/A
Cul7	protein_coding	4.31131	3.47451e-42	3.81542	4.48512e-07
9930022D16Rik	protein_coding	4.31031	0.00830823	2.69908	1.87736e-05
Carhsp1	protein_coding	4.30827	4.1892e-65	2.92573	2.53408e-07
Cenpi	protein_coding	4.3032	7.817e-05	1.55038	0.718887
Gm17799	processed_pseudogene	4.30273	0.00614088	#N/A	#N/A
F730043M19Rik	bidirectional_promoter_lncRNA	4.29984	1.43126e-17	#N/A	#N/A
Tnfsf4	protein_coding	4.29847	0.00102763	2.51014	0.365626
Ephx1	protein_coding	4.29788	2.28567e-207	5.67671	7.00844e-22
Ehd1	protein_coding	4.29277	2.18367e-25	2.79847	2.25601e-06
Gm9115	processed_pseudogene	4.28484	1.96414e-12	#N/A	#N/A
Ppm1n	protein_coding	4.28219	6.2132e-07	1.88261	0.101529
Gm15503	processed_transcript	4.27512	3.88662e-07	#N/A	#N/A
Gpr162	protein_coding	4.27003	2.63752e-12	11.2957	5.61027e-06
Spc24	protein_coding	4.26746	4.77181e-09	2.48646	0.0337742
Tmem30b	protein_coding	4.26603	7.22294e-05	4.51826	0.0877799
Smap1	protein_coding	4.26533	1.08448e-120	6.42594	3.99669e-25
Dleu2	processed_transcript	4.25867	6.65089e-26	#N/A	#N/A
Cpt1a	protein_coding	4.25479	2.36543e-80	2.9998	3.217e-08
Acadl	protein_coding	4.25392	4.4087e-50	3.74048	1.00997e-11
Foxm1	protein_coding	4.25164	5.93997e-11	2.10852	0.170241
Tyms	protein_coding	4.24894	1.35263e-22	3.18001	5.79607e-08
A530010L16Rik	lincRNA	4.23784	0.000800223	11.2957	0.000160203
Gm17807	processed_pseudogene	4.23621	0.00790534	#N/A	#N/A
Gm5819	protein_coding	4.23483	3.34259e-12	9.03652	0.000413072
Twsg1	protein_coding	4.23293	6.8396e-51	5.94255	1.1454e-21
Lamp2	protein_coding	4.23175	4.14293e-36	4.37656	3.92805e-15
Gnaq	protein_coding	4.22886	1.63885e-61	11.1429	2.11489e-38
Myo1c	protein_coding	4.22883	1.07806e-72	3.3444	2.70261e-07
Myl6b	protein_coding	4.22558	0.000429375	1.56884	0.782491
1700001J11Rik	transcribed_processed_pseudogene	4.2191	0.000224433	#N/A	#N/A
Smpdl3a	protein_coding	4.21646	5.06625e-67	3.74778	1.23529e-12
Src	protein_coding	4.21261	1.42145e-06	5.13439	0.0191545
Zfpm1	protein_coding	4.211	3.5419e-168	6.01826	1.20376e-22
Plekhs1	protein_coding	4.20603	0.000526754	1.88261	1
Bag2	protein_coding	4.20602	2.19346e-05	3.67765	8.39095e-05
Trav13n-2	TR_V_gene	4.19852	2.514e-10	#N/A	#N/A
Trav13d-2	TR_V_gene	4.19852	2.514e-10	#N/A	#N/A
Galnt9	protein_coding	4.1932	1.91279e-43	5.2011	8.6311e-16
Tpi1	protein_coding	4.19191	4.301e-24	1.87519	0.00363095
Klf10	protein_coding	4.18583	4.34132e-70	4.37448	7.44764e-13
Odc1	protein_coding	4.17712	1.42027e-36	3.19111	2.16967e-09
Wdfy1	protein_coding	4.17171	2.75066e-91	4.93908	2.03457e-17
Exo1	protein_coding	4.16045	4.11952e-06	1.55802	0.572485
Vav2	protein_coding	4.15494	6.78924e-43	1.55207	0.177767
Sowahc	protein_coding	4.15467	1.48932e-05	1.2836	0.814264
Tlcd2	protein_coding	4.15018	6.39425e-25	8.69367	6.45007e-25
Fer	protein_coding	4.13225	0.00757246	4.39275	1.80057e-05
St3gal1	protein_coding	4.13076	4.05094e-107	4.43241	6.53676e-16
Nedd4	protein_coding	4.12608	2.2226e-06	1.39851	0.546308
Opn3	protein_coding	4.12392	0.000954029	3.47558	0.0385584
Cdca2	protein_coding	4.12073	7.09532e-09	2.25913	0.116756
Atp9a	protein_coding	4.11841	1.40267e-121	4.55538	9.71266e-16
Cd79b	protein_coding	4.11772	4.38828e-09	-1.34762	0.794559
Gins2	protein_coding	4.11698	7.29561e-09	1.71485	0.0537775
Gm45837	protein_coding	4.1148	1.70676e-48	#N/A	#N/A
Batf	protein_coding	4.09604	5.1608e-76	2.32252	4.75932e-05
Myof	protein_coding	4.09432	0.00831567	1.12957	1
Fam110a	protein_coding	4.0874	1.23188e-26	3.66063	1.73846e-07
Nxpe4	protein_coding	4.08709	0.000661332	1.41196	1
Tmem106a	protein_coding	4.08407	8.19754e-23	2.25241	0.00412818
Abhd17c	protein_coding	4.08365	1.52541e-77	3.44119	3.75269e-10
Tmem86a	protein_coding	4.08291	4.4157e-25	4.76764	7.96982e-13
Gas2	protein_coding	4.07409	3.44695e-09	8.39933	3.32633e-12
Hpgds	protein_coding	4.0734	2.08206e-31	3.24363	1.01567e-08
Gm8659	processed_pseudogene	4.07197	0.000164784	#N/A	#N/A
Gm46339	TEC	4.0528	0.000111514	#N/A	#N/A
AC168059.1	antisense_RNA	4.05235	0.0078831	#N/A	#N/A
Itgal	protein_coding	4.04885	5.89157e-115	5.81559	6.03603e-23
Nr4a3	protein_coding	4.03588	5.81137e-50	1.33074	0.390715
Gna12	protein_coding	4.03253	2.42757e-93	4.68108	1.34953e-14
Alms1	protein_coding	4.02754	7.38038e-42	6.46579	8.45605e-18
Tank	protein_coding	4.00978	2.16609e-112	4.79108	8.80238e-18
Gm6030	processed_pseudogene	-4.01212	1.06041e-50	#N/A	#N/A
Inf2	protein_coding	-4.01282	8.58729e-28	-3.71512	1.30099e-06
Klhdc2	protein_coding	-4.01692	2.51175e-127	-2.24156	0.00167777
Gm29243	lincRNA	-4.03317	3.8053e-05	-3.80343	3.25147e-06
Has3	protein_coding	-4.03843	0.00695717	-1.23942	0.837986
Gm12107	lincRNA	-4.04578	1.1908e-05	-5.57737	6.62541e-07
Apol7e	protein_coding	-4.05621	2.50038e-19	-2.09044	0.0317562
4632404H12Rik	lincRNA	-4.05974	2.23335e-29	1.1455	0.728843
Lyrm7	protein_coding	-4.0725	1.29204e-06	-2.21324	0.0637861
Gm20560	antisense_RNA	-4.07476	0.000569536	-1.14686	0.947586
Relt	protein_coding	-4.08218	2.94968e-41	-2.72747	0.000174669
Gm32999	TEC	-4.09466	0.00562842	#N/A	#N/A
Epas1	protein_coding	-4.09994	1.99033e-29	-13.4565	9.11677e-13
Gm4951	protein_coding	-4.10197	0.00243	-5.84296	0.000344662
Zfp286	protein_coding	-4.10231	9.25895e-07	-1.94765	0.100448
Ifi213	protein_coding	-4.11238	7.97396e-31	-1.08765	1
Prss16	protein_coding	-4.11595	8.38924e-08	-5.73672	0.000250365
Slc12a7	protein_coding	-4.12456	4.83641e-44	-2.79567	6.8999e-05
Gm19265	antisense_RNA	-4.13042	0.00222122	-2.95468	0.0201658
Fntb	protein_coding	-4.1333	5.20325e-53	-2.30238	0.00208225
Gramd4	protein_coding	-4.13541	3.8666e-79	-1.84338	0.0241687
Gm42868	sense_intronic	-4.1371	1.13363e-12	#N/A	#N/A
Myo5c	protein_coding	-4.14161	0.00733396	-2.65589	0.268585
Gm6867	processed_pseudogene	-4.14163	1.14204e-09	#N/A	#N/A
Gm5528	processed_pseudogene	-4.14505	0.000212664	#N/A	#N/A
Adgre5	protein_coding	-4.14746	2.04486e-50	-2.25189	0.00107068
Efna2	protein_coding	-4.15914	0.00664705	-1.85912	0.555744
Irs2	protein_coding	-4.17988	9.58752e-22	-2.05158	0.0180464
Gm38043	TEC	-4.19324	0.000459412	#N/A	#N/A
Gm14869	processed_pseudogene	-4.2116	0.00888457	#N/A	#N/A
Gm43203	TEC	-4.21942	2.35702e-08	#N/A	#N/A
Tfap4	protein_coding	-4.22216	1.63361e-51	-1.79219	0.0461897
Itga2b	protein_coding	-4.22392	8.29338e-07	-1.09555	1
Plcxd2	protein_coding	-4.24297	1.34977e-50	-3.678	5.52116e-07
Gm18853	unprocessed_pseudogene	-4.2508	0.00106251	#N/A	#N/A
Crip1	protein_coding	-4.25188	1.05776e-29	-5.23404	2.07351e-11
Phyhd1	protein_coding	-4.26282	8.12124e-08	-1.38106	0.760717
Gm11342	antisense_RNA	-4.2752	0.00751125	-6.96433	5.59671e-07
Gm11970	processed_pseudogene	-4.28855	0.000263116	#N/A	#N/A
Atg9b	protein_coding	-4.28884	0.00123379	-1.94765	0.42659
2810001G20Rik	antisense_RNA	-4.29032	3.58943e-31	-2.48274	0.0004193
Snora57	snoRNA	-4.29359	0.00837664	#N/A	#N/A
Cnr2	protein_coding	-4.29754	4.6755e-19	-4.24942	4.6544e-05
Gm14418	protein_coding	-4.29761	0.00209422	2.37803	0.145301
Nckap5l	protein_coding	-4.29959	6.33379e-53	-2.84939	0.000206362
Gm3379	processed_pseudogene	-4.30001	0.00581096	#N/A	#N/A
Mgst3	protein_coding	-4.30382	6.10418e-06	-6.48922	7.44186e-10
S1pr4	protein_coding	-4.30655	2.40708e-31	-2.39993	0.000569868
Rasal1	protein_coding	-4.30722	2.04367e-31	-2.71565	0.00135324
Slfn1	protein_coding	-4.31496	7.04864e-74	-1.89466	0.0115471
Gm26810	antisense_RNA	-4.31557	0.00922354	1.36189	0.687917
Snord104	snoRNA	-4.32773	0.000304146	#N/A	#N/A
Nrros	protein_coding	-4.32809	4.92081e-98	-2.14565	0.0041863
Gm42890	processed_transcript	-4.34701	5.4067e-05	#N/A	#N/A
Gm11695	antisense_RNA	-4.34964	3.74293e-07	-3.01001	0.11106
Serpinf2	protein_coding	-4.36912	0.00957421	-1.19515	0.928698
Actn2	protein_coding	-4.37088	0.00286377	-39.0416	2.55658e-16
Rsad1	protein_coding	-4.37537	4.79377e-06	-1.23942	0.837986
1700084E18Rik	antisense_RNA	-4.37861	0.00212268	-1.95398	0.0661286
Ccnb1ip1	protein_coding	-4.3911	2.75661e-05	-2.08487	0.0565249
4921507P07Rik	protein_coding	-4.39227	4.03729e-06	-1.37623	0.67445
Hal	protein_coding	-4.39464	2.0611e-13	-2.24802	0.0216709
E130102H24Rik	lincRNA	-4.39521	1.6216e-10	-1.21579	0.630682
Gm38162	TEC	-4.39841	0.00259922	#N/A	#N/A
Gm15915	antisense_RNA	-4.39884	0.00318587	-1.40383	0.581417
Mgat4a	protein_coding	-4.40366	1.97905e-92	-2.09815	0.00614238
Fosl2	protein_coding	-4.40776	6.77663e-23	-1.2823	0.525032
Ifi211	protein_coding	-4.40807	9.19515e-14	-1.54503	0.167021
Rpl31-ps16	processed_pseudogene	-4.41992	0.0052282	#N/A	#N/A
Gm4332	processed_pseudogene	-4.42841	1.95891e-46	#N/A	#N/A
Vmn1r43	protein_coding	-4.43421	1.1318e-21	-1.28847	0.546429
Gm30373	lincRNA	-4.43805	4.41228e-05	-1.53451	0.232716
Stx1a	protein_coding	-4.45018	4.41541e-16	-3.03952	0.000309783
Mettl13	protein_coding	-4.45939	2.34855e-50	-1.89631	0.0304454
Slc29a2	protein_coding	-4.4596	3.66099e-07	-1.47549	0.551983
4930431P19Rik	transcribed_processed_pseudogene	-4.46086	3.17849e-10	#N/A	#N/A
Gm12359	antisense_RNA	-4.46448	0.00173078	-1.48287	0.512266
Ifngr1	protein_coding	-4.4695	8.76726e-37	-6.02468	3.62201e-12
Gm6545	processed_pseudogene	-4.49175	1.12561e-15	#N/A	#N/A
Adpgk	protein_coding	-4.49199	1.43507e-80	-1.95059	0.014042
Gimap4	protein_coding	-4.49436	1.16528e-113	-2.19608	0.00148159
Amz1	protein_coding	-4.49768	5.5008e-10	-2.73557	0.0352159
Tec	protein_coding	-4.49939	6.3689e-33	-2.69613	0.000230497
Zmynd10	protein_coding	-4.51212	0.00425443	-2.58949	0.151399
Adgrg5	protein_coding	-4.52251	5.01915e-12	-2.65589	0.278112
Gm13215	processed_pseudogene	-4.52465	0.0026196	#N/A	#N/A
Gm15796	processed_pseudogene	-4.53086	0.000328248	#N/A	#N/A
St3gal6	protein_coding	-4.5313	2.88657e-15	-4.86269	1.80392e-08
Gm37206	TEC	-4.53861	9.76509e-28	#N/A	#N/A
Mn1	protein_coding	-4.53974	0.00781616	-2.92148	0.495353
1810034E14Rik	antisense_RNA	-4.54641	3.74914e-22	-2.34451	0.00447798
Snhg15	processed_transcript	-4.55423	2.04208e-19	#N/A	#N/A
Mmp11	protein_coding	-4.56201	1.05303e-09	-4.22286	0.000317754
Cfap77	protein_coding	-4.5627	0.00611978	-1.72633	0.738511
Gm42941	sense_intronic	-4.56947	0.000421636	#N/A	#N/A
Gm43196	TEC	-4.57256	2.14654e-12	#N/A	#N/A
Bambi	protein_coding	-4.58094	0.000157381	-13.3458	7.13181e-08
Tagln2	protein_coding	-4.58284	7.15604e-73	-5.18616	2.44133e-11
Tmem71	protein_coding	-4.58817	1.2649e-32	-2.04425	0.0042639
Daam1	protein_coding	-4.59315	6.33371e-41	-4.06683	1.2873e-07
Cd7	protein_coding	-4.59482	6.43496e-30	-3.36051	2.93736e-06
Alpk3	protein_coding	-4.6082	1.75453e-05	-3.98383	0.0507834
Gvin1	protein_coding	-4.61058	8.59171e-50	-1.11547	0.984081
Vim	protein_coding	-4.62005	9.97706e-35	-4.53261	7.9599e-10
A930005H10Rik	processed_transcript	-4.62009	1.19632e-32	#N/A	#N/A
Syde2	protein_coding	-4.66153	0.00891575	1.88261	1
Thsd1	protein_coding	-4.67891	4.49927e-05	-4.24942	0.165889
Gm37387	lincRNA	-4.67927	2.69307e-51	-1.19861	0.664425
Gm15467	processed_pseudogene	-4.67985	0.0098201	#N/A	#N/A
F2rl2	protein_coding	-4.68682	0.000341816	-1.96536	0.577409
Letm2	protein_coding	-4.7084	1.96308e-24	-2.01089	0.00880041
Ttc41	protein_coding	-4.71035	0.000169932	-1.69977	0.464021
Coro2a	protein_coding	-4.71153	1.49377e-35	-2.08525	0.00831847
Spats2l	protein_coding	-4.71199	2.06551e-05	-10.6236	0.0029662
Itga6	protein_coding	-4.71554	1.26113e-55	-3.28386	1.97731e-06
Gm45358	TEC	-4.71673	0.000960579	#N/A	#N/A
Ccr9	protein_coding	-4.72421	1.40699e-05	-2.18062	0.0661662
Gm37105	TEC	-4.72931	0.00458758	#N/A	#N/A
Gm5621	processed_pseudogene	-4.73555	6.18041e-06	#N/A	#N/A
4930481B07Rik	processed_transcript	-4.73863	0.00114733	#N/A	#N/A
Grap2	protein_coding	-4.73904	1.02359e-54	-3.79444	4.26565e-08
Gm43062	lincRNA	-4.74691	0.000426486	-2.65589	0.0366848
Gm43852	TEC	-4.75609	0.00876592	#N/A	#N/A
Pde11a	protein_coding	-4.75981	3.72057e-20	-3.24019	0.000818961
Gm5853	processed_pseudogene	-4.76014	0.00535726	#N/A	#N/A
Rpl32-ps	processed_pseudogene	-4.76457	0.00843065	#N/A	#N/A
Gm20900	processed_pseudogene	-4.76877	3.62998e-06	#N/A	#N/A
Gm17541	processed_pseudogene	-4.76929	0.00368474	#N/A	#N/A
Gm28151	lincRNA	-4.78278	0.000239301	1.05897	1
Rps19	protein_coding	-4.78626	9.03838e-61	-3.29874	7.65284e-07
Emilin1	protein_coding	-4.79029	4.17649e-07	-1.15089	0.971267
Yes1	protein_coding	-4.7906	0.000107093	-2.43457	0.0428355
Snora78	snoRNA	-4.79412	0.00239344	#N/A	#N/A
Lair1	protein_coding	-4.79946	3.88456e-21	-8.4439	1.74216e-12
Gm9670	processed_pseudogene	-4.80377	0.00439113	#N/A	#N/A
Pard6g	protein_coding	-4.8056	3.63399e-17	-4.57912	1.29484e-06
Gm28707	lincRNA	-4.82327	0.0057865	-2.26636	0.00612555
A930030B08Rik	TEC	-4.83583	0.00953716	#N/A	#N/A
Gm37988	protein_coding	-4.83791	0.00533613	1.07578	1
Slc30a4	protein_coding	-4.8447	3.84978e-40	-1.72029	0.118418
Sox5os3	antisense_RNA	-4.85772	0.00717102	1.25507	1
Dph5	protein_coding	-4.86108	3.20252e-52	-2.72598	8.62466e-05
AC154556.1	processed_pseudogene	-4.86678	0.00747962	#N/A	#N/A
Rgs11	protein_coding	-4.90491	2.63422e-05	-7.1709	9.0472e-11
Gm12259	lincRNA	-4.91995	0.000333733	1.25507	1
Gm21986	processed_transcript	-4.92127	3.80539e-15	#N/A	#N/A
Mcmdc2	protein_coding	-4.9339	0.00672157	-4.69207	0.0139065
Zfp658	protein_coding	-4.93811	4.64669e-27	-2.56942	0.00209937
Dtx1	protein_coding	-4.95517	2.58019e-79	-1.91488	0.0106834
AC087891.1	lincRNA	-4.96853	0.00782892	#N/A	#N/A
Dhtkd1	protein_coding	-4.96934	0.00774334	1.25507	1
Chil5	protein_coding	-4.9731	0.00132802	-2.77847	0.0111813
Tmem35a	protein_coding	-4.98645	0.00724476	-7.43649	0.0387505
Gm37900	TEC	-4.99047	0.00349609	#N/A	#N/A
Frs3	protein_coding	-4.99368	2.48865e-07	-5.31178	0.00520472
D730003I15Rik	lincRNA	-4.9978	7.20176e-08	-2.53568	0.000827649
Rsph10b	protein_coding	-5.01122	5.41474e-06	1.78352	0.470689
Zcchc3	protein_coding	-5.01237	1.17328e-09	-1.44867	0.548947
Dirc2	protein_coding	-5.01422	3.71986e-37	-2.49416	0.00056105
Gm45705	TEC	-5.01525	2.26873e-20	#N/A	#N/A
Irf6	protein_coding	-5.01527	7.05815e-38	-2.33535	0.0046783
Znrf3	protein_coding	-5.02213	2.44429e-35	-2.71465	0.000234249
Gm10136	processed_pseudogene	-5.02543	0.00184045	#N/A	#N/A
Gm5879	processed_pseudogene	-5.02635	0.00655405	#N/A	#N/A
Sorcs2	protein_coding	-5.02749	2.34703e-07	-6.99384	0.000790056
Mical3	protein_coding	-5.03068	1.33325e-35	-2.66095	0.000351171
Gemin4	protein_coding	-5.06385	7.14078e-08	-1.96536	0.344847
Gm20045	lincRNA	-5.08328	5.76527e-17	1.77224	0.0157957
Gm43312	TEC	-5.10078	0.00602792	#N/A	#N/A
Gk5	protein_coding	-5.10829	3.57161e-14	-2.70208	0.00487753
[truncated: 497 more rows]
