# Supplementary material for: A T follicular helper cell origin for T regulatory type 1 cells
Source: Cell Mol Immunol. 2023 Mar 27;20(5):489–511. doi: 10.1038/s41423-023-00989-z (PMC10202951; doi:10.1038/s41423-023-00989-z)
Supplement: Supplementary file 23 — Database 22 [file 41423_2023_989_MOESM23_ESM.xlsx]

## Sheet: TFH vs Th0 ONLY
Art2a-ps
AC154639.1
Ces2d-ps
Esm1
Gm8798
Actg2
Notch3
Ryr1
D430019H16Rik
Micall2
Vwde
AC151971.3
Plxnb2
S100a6
S100a4
Cables1
Ltbp4
AC238811.2
C3
Ica1l
Rin2
Il1rn
Myo1b
Ces2g
Lrp3
Rasgrf1
Cacna1e
AC154627.3
Rian
Gm3095
Gm2762
Gm15411
Gm15428
Dagla
Nxpe1-ps
Stac2
Gm3739
Srgap3
Nusap1
Gm20658
Gm6637
8030451A03Rik
Ccr4
AL591207.1
Hmmr
Cemip
Gzmk
9630013D21Rik
Cd19
D630003M21Rik
Gm3002
E2f8
Ccna2
Tk1
Smim1
Kif18b
AC115037.1
Ncapg
C1qc
Csf1r
Mrc1
Pif1
Adgre1
Fads2
Cr2
Ms4a1
Asphd2
Gm42495
Axl
Neo1
Rassf6
Myo1f
Bub1b
Lima1
B930095G15Rik
Sapcd2
Gm12305
Fgd1
Heyl
Igf1
Gfra2
Itgb5
Tnfrsf21
Bub1
Ifitm2
Pik3ap1
Mpeg1
Plxdc1
Gm6831
Fbxo41
Tubb6
Fcna
Lrp1
Tg
Col6a3
Nsun7
Ccr6
Pbk
Gm5530
Plxnb3
Frmpd4
Blk
Siglec1
Vcam1
Reep1
AC153887.1
BC064078
Trf
C1qb
H2-DMb1
Ptgs1
Lgals3
Rhov
AC158538.2
Slc40a1
Depdc1a
Gatm
Samd14
Nr4a2
Celf3
Cela1
Dusp18
Aurkb
AC153498.1
AC115304.1
Kif11
Nek2
Ptprm
2010300C02Rik
Gm5596
Slamf7
Hey1
Gpr35
Kif4
Gm14548
Stil
Tenm4
Map1b
Nuf2
Hcar2
Treml4
Clec7a
Gm15513
Iglc1
Dscam
Gm20394
E2f7
5530400K19Rik
Scnn1g
Spag5
Ccr8
Plek
Pnpla3
Tal2
Cd74
Mertk
Ano7
Itgad
Bace2
Alpk2
Kcnq1
Rrm2
Ltbp3
Lyn
CT030166.5
Msrb3
Hrh3
Timd4
Gm14258
2005-09-01
Fscn1
Serpina3f
Hmox1
Hpgd
Iqgap3
Clec12a
Fam69c
Cd300a
Ccr3
Nlrp6
Fam167a
Rasgrp3
Esco2
Nlrp1b
Ighj1
Mef2c
Stab2
Moxd2
Gm32742
March1
Ube2c
Aspm
Sort1
Snai2
Gm14668
Hs3st2
B3galt5
Apba1
Cd180
Col14a1
Adamdec1
Gm10406
Ighg3
Pparg
Rab3il1
Tnfaip2
Syk
Gm38214
Iglon5
Orm3
Lpcat2
Prr11
Fhdc1
Ehf
Kif2c
Snx21
Fam20c
Kcnj10
Cdk1
Scimp
Gm7869
Gm43636
Gm15349
Lrrk2
Cd5l
C430002N11Rik
Gm27186
Clspn
Sirpa
Hacd4
Dysf
Fut4
Alas2
Spib
Akap5
Tns2
Gm21970
Trpm2
Gm20425
Rln3
P2ry1
Iglc3
Mzb1
Mafb
Chst3
Tyrobp
Chrm4
Gfra1
Lpl
Dpp6
Hgf
Sh2d1b1
Mis18bp1
Plbd1
C1qa
Gm2974
Siglecg
Lrr1
Fgf1
Sema6d
Pcdhgc3
Nxpe5
Lrrc25
Col5a3
Prc1
Wdfy4
H1fx
Aoc1
Boc
Npy
Cdc25c
H2-Ab1
Scin
5330417C22Rik
Ighv1-47
Fam163b
Mxd3
Knl1
Pclaf
Nwd1
Lyl1
Ccne2
Clec4a3
E530011L22Rik
Gm15931
Lilra5
Kitl
Endou
Celf5
Ttk
Il12rb2
Gm44521
Slc15a3
Arhgap32
AC154627.2
Apol9a
Gng3
Gpr141
2210408F21Rik
Clec4n
Wnt10b
Pirb
Kank2
Tex13c2
Cd302
Neurl1a
Marcks
Kif19a
Tlr13
A230028O05Rik
Gm35037
Zcchc18
AC124397.1
Ifitm1
Wdfy3
Mir22hg
Pde6a
Cd36
Tmem63c
Ppfibp2
Neurl1b
Slc16a9
Naip1
Rgl1
Pilrb2
Kif14
Fcer2a
Ly86
Coch
Hopx
Iglv1
Cd300e
Cend1
Anln
Fabp4
Gm3411
Zbtb46
Nid2
P2ry13
Slc29a4
Fam129b
Ccl6
Ciita
Pkia
Gm29094
Gm16754
Gm21284
Lypd1
Espl1
Moxd1
Mmp27
Ctnnd1
Mycl
Mx1
2810468N07Rik
Calhm1
4930431P03Rik
Bcl11a
Liph
Gprin2
Tead3
Tchh
Cmklr1
Pnmal2
Lilrb4a
CT030166.3
Rora
Ppfia3
Sema6b
Ighg1
Ccnb1
Scn1b
Blnk
Rapgef3
Rhobtb1
Shcbp1
Gm7799
Gucy2e
Gm10128
2310015A10Rik
Ccnb1-ps
Fam83d
Anxa3
Troap
9430078K24Rik
Gab2
B230217C12Rik
1810041L15Rik
Cd300ld3
Pdgfb
Snx24
Slc11a1
Trp53inp2
D830030K20Rik
Ccdc38
Igkv3-7
BC026762
Gprc5a
AC154248.1
Top2a
Epb41l3
Ccrl2
Rgs20
Camsap3
5430427O19Rik
Csf3r
Hhex
Plcd1
Oprd1
Slc4a3
Igkv3-2
Col16a1
H2-Eb1
Bank1
Grk3
Ky
Capn5
Spic
Ly6d
Ccdc74a
Bcam
Gm3636
Tns3
Hck
Tnfrsf9
Nfe2
Fjx1
Adap2
Ppp1r3d
Tns1
Gnao1
Cd93
Pld4
Rbm11
Ncapg2
Tlr8
Ddc
Wdfy2
Trim7
Scd1
1810059H22Rik
H2-Aa
Ccdc50-ps
Aldh3b1
Hbb-bt
Trerf1
Hba-a1
Cdk14
4930456G14Rik
Diaph3
4930447K03Rik
Sdc4
Ska3
Rnf150
Dio2
Gm38979
Scamp5
1500004A13Rik
Acy3
Pimreg
Irf5
Hpse
Kcnq4
Muc16
Pdzk1
Ypel4
Gm5150
Acaa1b
Cdca5
Tgm1
Bcat1
D130043K22Rik
Plpp3
Ak7
Kcnk6
Stom
Gm5362
Cit
Gm44250
Gm32569
Gm44171
Gna15
Hc
Zc2hc1c
Gm38699
Ankrd33b
Map7
Tgfbi
Prr5l
Nav1
Bend4
Sash1
Fcer1g
Gm9260
Fmnl2
4930520O04Rik
Dcbld2
Gm20479
Plcb1
Usp44
4933431E20Rik
Tspan4
Cttnbp2nl
Cdca8
Zfp366
4632428C04Rik
Naip3
Lamc2
AC131033.1
Tbc1d9
Pmaip1
Mgat3
Cd163
Gm37039
Gm14005
2900052N01Rik
Il13
Tuba8
Sh2d1a
Aunip
AC124601.2
Kmo
Arhgap24
Pilra
Zfp939
Ska1
Prelid3a
Stau2
Ablim2
Atp6v1c2
Gm4989
Soga1
Snx31
Ighg2b
Gstt1
Tmem132e
Clec4a2
AL691505.1
Fmn1
Melk
Zfp385a
Lgi2
Ctsh
Gm10409
Gm3020
Hecw2
Pla2g4a
Gm15742
Anxa4
Rad54b
Stab1
Il18
Ctdspl
Bspry
Soat2
Pde1c
Gpr15
Rab39
Shisa6
Jazf1
Irf8
Ckap2
Gm16072
Ccdc148
Agap1
Igsf6
Nol4l
Tktl1
Gm20547
Sdc1
Gm38329
2210417A02Rik
Cmbl
Pkig
Gm14032
Galnt3
Rsad2
Myh11
2610042L04Rik
Xkr5
Cdkn3
4933425D22Rik
Aif1
Gm10087
Cib2
Tro
Paqr9
Alpl
Tex35
Fcrla
Cadm1
Fam198a
Enpp2
Gm37226
Cp
Syn1
Frzb
Gm14221
Slco2a1
Prss2
Kcna2
Anks6
Apol11b
Ccnd1
Ubxn10
Armcx6
Arhgap21
St6galnac3
Cdc42ep2
Pglyrp1
Zfand4
Cks2
Tfec
Gm9061
Gm6104
Sgo2a
Gm12856
Hbb-bs
Tesmin
Cd300c2
Igkv10-96
AC156802.1
Fgf16
Ptk7
Clcnkb
Cdc6
Cd79a
Jchain
Abca9
Cpt1c
Dennd5b
Egr4
Fgf11
Trav7-6
Ppp4r4
Slc15a2
Rab11fip5
Glp1r
Casp3
Spns3
Gm15452
Gas6
Wfdc17
Ms4a7
Cenpm
Gm6322
Rec8
Gm7468
Gtse1
Btk
Oas1g
Gm4575
Gm5796
Gm37642
Cilp2
Mmp14
Gm42752
Sirpb1a
Srpk3
Naip6
Pex11g
E230016M11Rik
P2ry12
Trav7n-6
Gm13218
Fcgr1
Chmp4c
Acot11
Klra17
Csf2
Birc5
Il2
Gm15922
Gm8956
Bcar3
Slco2b1
Fsd2
Slc43a3
2810039B14Rik
Kynu
2210406H18Rik
Fignl1
Fah
Fzd4
Krt81
Scn2a
Ugt1a7c
Cd24a
Tubb2b
Klrg1
Plxdc2
Gm3727
Gtpbp4-ps6
Glis2
Emp1
B3gnt9
Slc38a11
Gm6015
Alox12
Jag1
Cenpk
Plcg2
Adm
Gm6337
Gm37131
1700008O03Rik
Gm16200
Gm17992
Ncf2
Ccnf
Cfb
Gm15523
Pdgfa
Csrnp3
Stk36
Slc1a3
Lyz2
BC035044
Cysltr2
Fgd4
Gm11520
Gm8281
Gm3028
Trav7d-3
Dock3
Fgf2
Ypel1
Angptl7
Dll1
March8
Mlkl
Tas1r1
Gm20689
Zc3h12c
Gm7988
Marco
Krt18
Nek6
Zfyve28
Ighj2
9530027J09Rik
Stk3
Cobll1
C920008G01Rik
Camk2n2
Ubd
4930417O13Rik
1110046J04Rik
Gas7
Nkd1
Snurf
Adgrg1
Slc45a3
Mastl
Arhgap44
Gm8206
Gm42922
Dpep2
Jam3
Pm20d1
Sh3d2c-ps1
Vstm4
Mfsd4a
Aebp1
Arhgap40
Ccl4
Gm28942
AC159819.3
Gm43951
Tmem220
AA414768
C130060C02Rik
BC030867
4632418H02Rik
Hba-a2
Caps2
Maged2
Rad51
Apobec2
Gm5518
Gm6356
Nlgn2
Gm12892
Clec4a1
Tmem130
Rassf4
Gm44861
Tmcc2
Pde4a
Plac8
Ckb
Fcgr2b
Cd40
Gm11443
Mocos
Il17rb
Lmo7
Oip5
Gm960
Aph1c
Igkv1-133
2003-09-01
Syt7
Fkbp9
AC117245.3
Dmd
Gabre
Oas1a
Irf4
Lgals1
Ccdc122
Cd33
Gm17709
Adtrp
Gm5262
Gm7278
Hdac9
Gm37328
Lmo2
Gm44243
Gm36961
2810030D12Rik
Tmem82
Sh3pxd2b
Abcd2
Tm4sf5
Iglc2
Igf2bp2
Usp27x
Mgst1
Epor
Brca1
Klrb1c
Gm12409
Spi1
Rab43
Hmgb3
Gm29668
Gm43820
Utf1
H2-Eb2
Lilra6
Gmnn
Gm13707
Hsf2bp
Asns
Ttyh2
Gm39307
Gm37799
Ighg2c
Acyp2
Epcam
D430020J02Rik
Esyt3
Ebf1
Ppfia4
Baiap3
Lig1
Pilrb1
Sgo1
Nt5dc2
Ezh2
Ankrd42
Rad54l
Slamf8
A430093F15Rik
Hgfac
Slc36a4
Trav4n-4
Trav4d-4
Rasd2
Spc25
Mpp4
Tubb2a-ps2
Fut8
Lgalsl
Plekho2
Ncaph
Rai14
Aldoc
Ighv1-26
Eno2
Srgn
E430024P14Rik
Tpi-rs11
Gm26788
Lhx2
Gm27008
Gm15314
Gm44694
Slc25a53
Gm2897
Siglece
Myadm
Zfp941
Dmxl2
Slc22a23
Maged1
Itgax
Phospho1
Medag
Gm6166
Sh3d21
Apbb1
Chpt1
AC107864.1
Btbd16
Tubb3
Sec14l1
Plk1
Tln2
Tmem253
6030400A10Rik
Cul7
9930022D16Rik
Carhsp1
Cenpi
Gm17799
F730043M19Rik
Tnfsf4
Ehd1
Gm9115
Ppm1n
Gm15503
Spc24
Tmem30b
Dleu2
Cpt1a
Acadl
Foxm1
Tyms
Gm17807
Myo1c
Myl6b
1700001J11Rik
Smpdl3a
Src
Plekhs1
Bag2
Trav13n-2
Trav13d-2
Tpi1
Odc1
Exo1
Vav2
Sowahc
Nedd4
Opn3
Cdca2
Cd79b
Gins2
Gm45837
Batf
Myof
Fam110a
Nxpe4
Tmem106a
Abhd17c
Hpgds
Gm8659
Gm46339
AC168059.1
Nr4a3
Gm6030
Inf2
Klhdc2
Gm29243
Has3
Apol7e
4632404H12Rik
Lyrm7
Gm20560
Relt
Gm32999
Zfp286
Ifi213
Slc12a7
Gm19265
Fntb
Gramd4
Gm42868
Myo5c
Gm6867
Gm5528
Adgre5
Efna2
Irs2
Gm38043
Gm14869
Gm43203
Tfap4
Itga2b
Plcxd2
Gm18853
Phyhd1
Gm11970
Atg9b
2810001G20Rik
Snora57
Gm14418
Nckap5l
Gm3379
S1pr4
Rasal1
Slfn1
Gm26810
Snord104
Nrros
Gm42890
Gm11695
Serpinf2
Rsad1
1700084E18Rik
Ccnb1ip1
4921507P07Rik
Hal
E130102H24Rik
Gm38162
Gm15915
Mgat4a
Fosl2
Ifi211
Rpl31-ps16
Gm4332
Vmn1r43
Gm30373
Stx1a
Mettl13
Slc29a2
4930431P19Rik
Gm12359
Gm6545
Adpgk
Gimap4
Amz1
Tec
Zmynd10
Adgrg5
Gm13215
Gm15796
Gm37206
Mn1
1810034E14Rik
Snhg15
Cfap77
Gm42941
Gm43196
Tmem71
Cd7
Alpk3
Gvin1
A930005H10Rik
Syde2
Thsd1
Gm37387
Gm15467
F2rl2
Letm2
Ttc41
Coro2a
Itga6
Gm45358
Ccr9
Gm37105
Gm5621
4930481B07Rik
Grap2
Gm43062
Gm43852
Pde11a
Gm5853
Rpl32-ps
Gm20900
Gm17541
Gm28151
Rps19
Emilin1
Yes1
Snora78
Gm9670
Gm28707
A930030B08Rik
Gm37988
Slc30a4
Sox5os3
Dph5
AC154556.1
Gm12259
Gm21986
Mcmdc2
Zfp658
Dtx1
AC087891.1
Dhtkd1
Chil5
Tmem35a
Gm37900
D730003I15Rik
Rsph10b
Zcchc3
Dirc2
Gm45705
Irf6
Znrf3
Gm10136
Gm5879
Mical3
Gemin4
Gm20045
Gm43312
Gk5
Gm5040
4930486L24Rik
Gm12848
Gm12592
Gm15163
Socs3
Gm36635
Il1rl2
Rps8-ps1
Aqp11
Gm7897
Gm27194
AC165080.3
Rbm20
Gm11865
Hist1h4d
Tmem144
Ifi204
Rcan3
Flt3l
Gm7424
Gm9958
H2-T24
Gm8525
BC043934
Ovgp1
A830073O21Rik
Rpl34-ps2
Gm17259
Wnk4
Plat
Gm37962
Lenep
Ripor2
Car11
Kbtbd11
Lppos
B230303O12Rik
Gm44627
Rps19-ps6
1700016L21Rik
Gm11944
Gm15690
Cfap45
Ankrd24
Mfsd13b
Pde8a
Hist2h3c2
Lfng
Cdhr1
Gm27162
Gm13216
Cytip
Gm1947
Gm29397
Cyp27b1
Npb
Padi3
AC132833.1
1700061G19Rik
Rps19-ps4
Muc3a
Macrod2
Gm44673
Gm6755
Gm6740
Gm5277
C630043F03Rik
A430057M04Rik
Ttc36
B230110C06Rik
Tagln
Gm16534
1810006J02Rik
Gm7561
Gm28727
AC154585.1
Ecm1
Adgra3
F2rl3
Gm22009
Atl1
Gm28530
Taf4b
Sapcd1
Gm32633
Ntn5
Tmie
Gm27326
Gm12816
AC129085.4
D030028A08Rik
Sesn1
Golm1
Etfbkmt
Rpl5-ps1
Comp
Arhgef33
Tbxa2r
Gm11525
Nme2
Gm44982
Gm43809
Tpt1-ps6
Spice1
Crnde
AC159622.1
Gm43545
Ddr1
Rps24-ps2
Hoga1
Rasa3
Mex3a
Grin2d
Gm45206
Olig3
Teddm3
A430028G04Rik
AC163637.2
Gm42638
Gm8231
Ascl3
Sh3bp5
Jhy
4732471J01Rik
Pde9a
Car15
Myl10
Dnajb4
Cib3
Vcl
Gm20705
Gm10247
2610509F24Rik
Hoxa4
Otos
Slc25a47
Arhgef18
Itga2
Rps15a-ps6
Dnah17
Cxadr
Dnah10
Ripor3
Ccnjl
A630033H20Rik
Btc
AC122428.3
Adgrl2
Iqgap2
Ubxn11
Dse
Rab3ip
Trav15-1-dv6-1
Gm44949
Gm4754
Cdh5
Prrt4
Gm37856
Gm43703
CT010505.3
Gm5654
Avil
Als2cl
Gm35035
Zfp708
Cdhr4
Gm19325
Anxa6
Vwa7
Grifin
Fam84b
Pced1b
D630023O14Rik
Col7a1
B230317F23Rik
Gm37469
2900005J15Rik
Nrip3
Cmah
Zfp503
Tacc2
Gm7775
Gm28512
Car12
Cxcr2
AC125206.2
Rgmb
Slc26a8
4921511C10Rik
Teddm2
Lman1l
Gm30414
BC048644
1810041H14Rik
Mro
Gm6238
A530021J07Rik
Chd7
4921511I17Rik
Gm6028
Gm7420
Glt8d2
Masp2
Gm43422
0610031O16Rik
Gm34376
I830127L07Rik
Ccin
Hhipl2
Ly6c2
E430014B02Rik
Tubal3
E130215H24Rik
A430078G23Rik
Col23a1
Fnbp1l
Runx3
Cdc42bpb
Gm5075
Cldn15
Gm27861
Mid1
Dcaf12l1
Gm18407
Fbxl22
AC164437.5
Gm20735
Snai3
Bach2it1
Gm13532
Gm15441
Socs2
AC160028.2
Gm2822
Sidt1
Abcb11
Gm8835
Cd8a
Ppm1l
Gm26615
Exosc6
Mrvi1
Boll
Usp2
Gm37266
Gm45155
Gm42957
Gm5538
Gm7363
Xkrx
Gm35065
Rcn3
Mroh8
Gm37248
Lhfpl3
Gm16793
Gm8623
Gm37176
Gm4129
Gm8812
Nat8f2
Nrg2
Gm11025
Spef2
Sec1
Pde5a
Ascl4
Samd13
Mir6516
AC159264.1
C230085N15Rik
Rps6-ps3
Gm36931
Adgrf5
Aqp9
2810410L24Rik
Gm6934
Slc4a4
Npas2
Gm44763
Acvr1c
Fam110b
Neb
Gm18604
Gzmc
4931408C20Rik
Gm5970
4933440M02Rik
Tnfrsf19
Gm11346
Plce1
Gm5864
Sema3f
Rps8-ps4
Pygm
Gm37909
Gm37593
Zfp618
Slc23a3
Zscan30
Gm20544
Cd55b
Pkd1l3
F730311O21Rik
Fam240a
Fgfr1
Stra6
Nlrp10
AC140209.1
Fam19a3
Gm43063
Gbp11

## Sheet: Shared
Tox2
Plekhg3
Cd22
Cebpa
Tnfrsf8
Ces2c
Serpina9
Tigit
Coro2b
Dhrs3
Arnt2
Krt83
Smtn
Il21
Jdp2
Il9r
Ptpn5
Cxcr5
Chn1
Asb2
Fbn2
Sostdc1
Ascl2
Adamtsl2
Pdcd1
Vipr2
Cbfa2t3
Il4
Cpeb1
Ttc39c
Angptl2
Slc7a10
Gfra4
Cybb
Gal
Itgb8
Matn2
Pax5
C030034L19Rik
Slc24a3
Zan
Ttn
Dab2ip
Il1r2
Chn1os3
Slc2a6
Gm21188
Spock2
Gcnt1
Shtn1
Rgs16
Fam43a
Epdr1
Caskin1
Il1r1
Gstt3
Gna14
Cpne7
Mcf2l
Tmod1
Il13ra1
Gpr153
Slc43a1
Vangl1
Igsf9b
Sccpdh
Scnn1b
Atp1a3
Bmf
Pipox
Cacna1g
Igkv3-12
Stx11
Maf
Gm30211
Ispd
Cd38
Clip3
Chst2
Rab39b
Vat1l
Fcmr
Map2
Wisp1
Lrrn3
Gpm6b
Hap1
Fam20a
Tnfsf11
Tnfsf14
Myh3
B4galnt4
1700029M20Rik
Akap6
Fam84a
Ldlrad3
Tead1
Napsa
Sh3rf2
Ier5l
Mid2
Abat
Bcl2a1d
Nrbp2
Cdkn1a
Cass4
Metrnl
Ccdc120
Tlr4
Abcc3
Dnase1l3
Dbhos
Stk32c
Txlnb
4930558J18Rik
Srxn1
Rgs8
Osbpl3
Cxxc5
Spp1
Dram1
Serpinf1
Tshz2
Palld
Ccdc80
Gm17745
Noxa1
Ltk
Sptbn2
Pvrig
Scn11a
Dusp4
Vsig10
Sytl3
Lrfn4
Tlr9
Smco3
Rnf128
Ffar1
Gm11454
Pkdcc
Adam33
Adssl1
Kirrel3
Gm16120
Sh3gl3
Cxcr6
Gm15283
Galr3
Gm9885
Nrgn
6330403K07Rik
Kcnq3
Ptprj
Prickle2
Sox8
Lag3
Mctp1
Adgre4
Wnt10a
Vdr
Ston2
Kcnma1
Trpm6
Fam160a1
Ecel1
Adra2a
Krt17
Myo1e
Mrgpre
Nfia
Gm17586
Ptger2
Fam171b
Slc37a2
Oaf
Slc22a15
Mki67
Smim3
Pcyt1b
Egln3
Setbp1
Ntn1
Cc2d2a
Mtmr7
Tjp2
Fam83g
Kcnq5
Apoc4
Zfp870
Lancl3
Arfgef3
Mapk8ip1
Grtp1
Fam241b
Tex15
Ttbk1
Rnase4
Gm14377
Pgam2
Penk
Dmpk
Synpo
Ntf5
Dsp
Caskin2
Ctnnbip1
Dgki
Ikzf2
Cxcr3
Tmigd1
Cacna1s
Tnfsf13b
Dbh
Spin4
Pawr
Cd109
Papln
Padi4
Farp1
Ebi3
Fgf18
Rasl11a
Hmgn3
Dclk1
Cd83
Npnt
Map6
Garem1
Gm44756
B3galt1
Areg
Gucy2g
Popdc2
Ifi202b
Dusp14
Pla2g7
Alcam
Dmwd
Xkr6
Igkc
Krt87
Zdhhc2
Zcchc12
Dock7
2010007H06Rik
Tmem26
Kndc1
Fam217b
Fam81a
Pdzk1ip1
Cenpf
Acta2
Eea1
Bhlhe40
Rgs9
Nlrc4
S1pr2
Atcay
Aplp1
Ctla4
Bicd1
Cyfip1
Tbc1d4
Lrrc49
Ephb2
Bcl2l15
Lonrf3
Spint1
4833407H14Rik
Kif15
Rapgef5
Cdkn2c
Siah3
Rnf144a
Slc30a3
Cdh23
Ptpn13
Endod1
Klk1b9
Cd160
Plagl1
F830016B08Rik
Nrp1
Bcl6
Serpina3g
Slc7a7
Atp6v1g3
Adap1
Anxa2
Map1a
Nav2
Rnf39
Zeb2
Cxcl10
Rflna
Lpar3
Lamc1
Igkv3-4
Nr3c2
Lacc1
Gm35363
Gm31135
Gm3667
Hpn
Kcnc3
Bmp7
Myo1h
Bcl2a1b
2004-08-01
Slc6a8
Trib1
Fst
Gjb2
Grik3
Sptb
Chrna1os
Fam71b
Smox
Sh2b2
Plcl1
Cdk5r1
Cacna1d
Mef2b
Runx2
Ankrd6
Gm13528
Klrb1a
Gm16894
Pon3
Slc16a3
Fcrl1
Hmcn2
Krt6b
Pou2af1
Gem
Kdelc2
Kcnc2
B4galt4
Slc35f5
Elfn1
Jakmip2
Cfap126
Colca2
Ryk
Abhd4
Gas2l1
Dusp9
Gm2237
Ifng
Btbd11
Stfa3
Klhl4
Klk1b27
Pld1
Naip5
Sycp2l
Mcm10
Pdcd1lg2
Tiam1
Mical2
Etnk2
Litaf
Cfap157
Plscr1
Pax9
Gm16045
Hif1a
Ticam2
Tgm2
Igkv3-9
Hip1
Lix1l
Kdm4d
4930579C12Rik
1700063D05Rik
Fbxo44
Pbx3
Tpx2
Smim10l2a
Slc9b2
Sncb
Rasgef1a
Slc12a8
Smco4
Gm15918
Cpd
Ociad2
Cntln
Npas4
Atcayos
Tceal3
Prnp
Gm14718
Gm2663
Tbx21
Ttyh1
Pdzrn3
5730409E04Rik
Icos
Zbtb32
Marcksl1
Atf6
Gm42500
Cd300lf
Luzp1
2610204G07Rik
Bmp1
Fzd6
Mvb12b
Irak1bp1
Tgfb3
Meg3
Nrn1
Kntc1
Sh3tc1
Casp4
Ighd
Cfap54
Hunk
Lrrn2
Gm37083
Ptrh1
Smpdl3b
Plcb4
Lrrn4
Ly96
Nt5e
Tmem121
Rph3a
Pex11a
Casp1
Susd2
Gpr45
Ctsl
Ankrd29
Cd200
Itga9
Pear1
Arhgef5
Macc1
Gm17173
Gm11674
Sema4c
Nectin1
Tpbg
Gm29114
Alox8
S1pr3
A930002I21Rik
Ndrg4
Cyp1a1
Fcrl5
Gstm5
Grhl1
Cdkn2b
Trim38
Chn2
Flrt2
Arpp21
Hs6st3
Cd80
Ube2l6
Mdfic
Kifc3
Spry1
Klf12
Neil3
Ttc16
Slco4a1
Stxbp1
9530077C05Rik
Pdzd2
Coprs
Plcxd1
Serinc5
St6galnac6
Glt28d2
Nap1l3
Plpp1
Zfp651
H1f0
Gadd45b
Themis2
Rhbdl3
Hip1r
Cep55
Arc
Wipf3
Card10
Frmd4b
Itgb1
Dusp16
Art2b
Ccnb2
Col24a1
Nhsl1
H2-DMb2
Cebpd
Crybg3
Fut7
Camk1
Gm37240
Ica1
Kcnf1
Slc39a4
Ggt7
Akap12
Nanos1
Ckap2l
Ptpn11
Rhbdf1
Calhm2
Pde2a
Kcnk5
Aifm2
Xcl1
Dst
Obscn
Nfil3
Slc46a1
Gm16702
Pkd2
Kif13a
Tmem2
Ppfibp1
Plxnb1
Iqsec2
S100a3
Rasgef1b
Tmem205
Derl3
1700001O22Rik
Spaca6
Reep2
Cttn
Pcolce2
Kif20a
Itpripl2
Ift43
Ryr3
Fhad1
St3gal2
Sdk1
Fhl2
Grn
Cetn4
Trpm1
Ntng1
5033430I15Rik
Cnrip1
Csf1
Fgl2
Gm17180
Gm6377
Col1a1
Chadl
Egr2
5930430L01Rik
Palmd
Tspan17
Lxn
Wls
C230024C17Rik
Renbp
Whrn
Il2rb
Naprt
Gal3st2c
Syt11
Fndc3b
Trps1
Plxnd1
Gm16386
Chst11
Gabarapl1
Samsn1
Hspa2
Zfp839
Dtl
Slc9a9
Tspan5
Rubcnl
Cyp4f18
Vps37d
Nbea
Cmya5
Lrig1
Npdc1
Gm15848
Evi2a
Rapsn
Tnp2
Gm8075
Akr1b8
Fsd1
Hsf4
Trpc1
Gm31718
1700019D03Rik
1700028P14Rik
Gprin3
Plod2
Cpq
Amotl2
Dgkg
Sh3rf1
Gm12534
Slc4a5
Ksr1
Apoe
Cldn12
Dock1
Gbp2b
Tmem38b
Abcb1b
Slc35e4
Nova2
Cdkn2a
D630039A03Rik
Epb41l1
Efnb2
Cd44
Cttnbp2
Carmil1
Creb3l2
Marveld2
Gng2
Fcgr4
Tox
Ang
Wnt3
Izumo1r
Sema7a
Ikzf3
Bcas1
Ttll11
Gm17322
Unc119
Acot7
Slc9a7
Eml6
Abi2
Adamts3
Phactr2
Tmbim1
Peak1os
Kcna3
Tescl
Vsig10l
Cst6
Mlf1
Tnfaip8
Mpp2
Atp2b4
Gm46404
Tubb2a
Mageh1
AI504432
Syt3
Arhgef16
Fam129a
Pxmp2
Bcl2a1c
Tmed1
Apc2
Fam229b
Zfp964
Mthfsl
Ybx3
Mypop
Cyp2u1
Zfp821
2310043L19Rik
Hivep3
Xk
Runx2os1
Pfn2
Raph1
Fxyd6
Zfp518b
Unc93b1
Stk39
2900026A02Rik
Mettl7a1
Dcxr
Ticrr
Slc25a13
Tmem140
Acvr1
Rab36
Slc39a6
Rnf144b
Optn
Serp2
Il12rb1
Hcn2
Fbxw8
Cenpe
Dync2li1
Ccdc50
Etv5
Mapre2
Il10
Adamts20
Ext1
Fam222a
Fgr
Lyplal1
Pcgf2
Gm39822
Zfp704
Aph1b
Trim2
Arhgap26
Cdcp1
Ric3
Fam131a
Plxnc1
Coq8a
Plppr2
Evi5
Scd2
Icam5
Susd4
Nr2f6
Fkbp5
Gm21057
Pak6
Asap2
Ntng2
Lpxn
Plscr4
2008-09-01
Edn3
Nsmf
Gch1
Gpr155
Prkca
Flywch2
Rab27a
Myo7a
Neu3
Abcb1a
1110002J07Rik
Kctd17
Scn8a
Timp2
Ldlrad4
Phlda3
Chaf1a
Pdlim7
Usp6nl
Igdcc4
Nol10
Tiam2
Zfp612
Akr1e1
Pcyox1l
Gm13889
Lgr4
Tnfrsf4
Hes5
Lnx2
C1qtnf6
B230208H11Rik
Gdpd5
Nts
Cdc25b
Spire1
Pnck
Nynrin
Il7
Arl6
Dlg2
Otub2
Sypl
Ctsb
Slc26a11
Ildr1
Prss41
Gemin8
5330416C01Rik
Eme1
Plekho1
Rnf216
Cxcr4
Apol9b
Alad
Gm26686
Gna13
Dynlt3
Ptprs
Adcy9
9530036M11Rik
Ccr5
Sh3bgrl
Car5b
Rab8b
Cx3cr1
Terb1
Nlrx1
Zfp52
Magi1
Ccne1
Gm4841
Gas2l3
AU020206
Ptms
Rnpep
Galm
Nucb2
Pla2g4c
Id3
Exph5
Zfp41
Speg
Tmem159
Lif
Six5
Mafg
Igfbp7
Ston1
Entpd1
Igf1r
Grik5
Nsd2
Jak2
Trip13
Rilpl2
Gfi1
Zfp768
Iffo2
Ptpn22
Wdr54
Naip2
Rad51b
Perp
Myb
Trim8
E130308A19Rik
Ncmap
A630001G21Rik
Ephx1
Gpr162
Smap1
A530010L16Rik
Gm5819
Twsg1
Lamp2
Gnaq
Zfpm1
Galnt9
Klf10
Wdfy1
Tlcd2
Fer
St3gal1
Atp9a
Tmem86a
Gas2
Itgal
Gna12
Alms1
Tank
Gm12107
Epas1
Gm4951
Prss16
Crip1
Gm11342
Cnr2
Mgst3
Actn2
Ifngr1
St3gal6
Mmp11
Bambi
Tagln2
Daam1
Vim
Spats2l
Lair1
Pard6g
Rgs11
Frs3
Sorcs2
Slpi
Aqp3
Fsd1l
Pole2
Ccdc114
Npc2
Dennd5a
Zdhhc14
Actn1
Lrfn1
Mettl1
Emp3
Glipr2
Bcl2
Card9
Lef1
Ifi214
Ppp3ca
Gpr146
B430306N03Rik
Ifi206
Il18r1
D930028M14Rik
Ada
Acss2
Gm29336
Ifngr2
Slc16a5
Usp28
Lynx1
Ube2cbp
BC049730
Fbxo17
Fggy
Gm9889
Tet1
Mettl27
Gabrr2
1700025G04Rik
Lrrc23
Trat1
Crybg1
Gm20696
Ldlr
Scgn
Clic5
Myc
Zfp2
Il4ra
Acoxl
Ly6k
Tle1
Gm26901
Adrb2
Mir17hg
Ppp1r3b
Myo10
Klhdc1
Pxylp1
Auts2
L1cam
Sgk3
Trim16
Gprc5b
Hoxaas3
St6galnac2
Tlr12
Cyp2s1
Nme4
Cyp2d22
Rtn4rl1
G430095P16Rik
1700097N02Rik
Slc17a9
Raver2
Hid1
Cacnb3
Dnah8
Gm33104
Arid3b
Adcy6
Pcsk4
Selplg
Ifit1bl1
S1pr1
Rara
Zfp629
Prss12
Elovl7
Sgk1
Tgtp1
Wscd2
B230118H07Rik
Padi2
Pdlim1
Txk
Ust
Trim36
Gm45552
Gm10640
0610043K17Rik
Satb1
Gm13546
Prkd3
Gm19261
Arhgap29
Nedd4l
Tsc22d3
Gata1
Arl4c
Qpct
Itgam
Rasgrp2
Cd200r3
Pik3r5
Plaur
Rras2
Bach2
Col11a2
Gpr34
Smad7
Esyt1
Qser1
5830468F06Rik
Ggt1
Adh1
Fam186b
Pik3ip1
Gpr18
Sema4a
Lypd6b
Treml2
Cish
Lcn4
Cnn3
Ggt5
Cd55
Gm28935
Tdrp
Hotairm1
Cldn4
Klf2
Dennd2c
Jaml
Ppm1j
Lrrc3b
Tns4
Ly6a
Fam46a
Nacc2
Il7r
Gm15675
Tbc1d16
Acvrl1
Scml4
Prf1
Vipr1
Gm38405
Amigo2
Itgb3
St8sia6
2600014E21Rik
Gm33994
Ccr7
Pdlim4
Atp8b4
Cpne4
Col6a4
Gm16083
Sell
Gm34006
Cd177
Rapgef4
Adgrg3
P4ha2
Gm26771
Klrd1
Dmbt1
Lrrc75b
Adamts14
Drc1
Igfbp4
Ampd1
Dapl1

## Sheet: Tet+ TFH-like ONLY
Gm48837
Tnc
Igkv3-1
Mei1
Dpysl5
Gm41031
Gm48510
Ralyl
Pigr
Gm11730
Kirrel3os
Mt3
AC119264.1
D630036H23Rik
Neu4
Otx1
Ace
Gm20655
1700029J03Rik
Gm47418
Gm15655
Deup1
Gm10399
1700011L03Rik
Ppp2r2c
Slc2a13
Ocln
Rtkn
Gm34093
Gm35167
Gm12320
D7Ertd128e
Ttc9b
Gm14862
Mstn
Gm28497
Runx2os2
Trp53cor1
AC154408.2
Pla1a
Gm26780
4933432I03Rik
A2ml1
Usp51
Phactr3
Gm30177
4930452B06Rik
Ptprn2
Gm49180
E330021D16Rik
Gm15408
Slc5a9
Fam166b
Upp2
H2-Q2
Gm26652
Rorb
Gm29417
Cthrc1
Cd300lg
Slit3
Gm47691
Gm45847
Gm15594
Ppargc1a
Gm43657
Gm15551
Gm15856
Gm49144
Elmod1
Dio3
Olfr156
Vash2
Cacng4
Lamb1
Gcat
Upb1
Gm26580
Rap1gap
Fam227a
Gm11655
Olfr155
Gm29113
Gm1604a
Nron
Chdh
A630019I02Rik
Olfr157
Gm3453
BC051142
Gm11802
Pcdhga8
D430001F17Rik
Gm16262
1700021A07Rik
Micalcl
Gm16225
1700017M07Rik
Fer1l4
Magee2
4930453C13Rik
Ccl3
4732419C18Rik
Saxo2
Vax2
Cav2
Tctex1d1
Gm2464
Gm9821
Ppp1r14b
Zfp976
Kcnip3
4933423P22Rik
Sptbn4
Gm12148
Slc12a5
Matk
Vmn2r96
Pitpnm2os2
Slc1a4
BC022687
Ccdc7a
Pitpnm2os1
Mapk12
Pkhd1l1
Serpind1
4933408N05Rik
Gm48283
A630009H07Rik
Catspere2
Gm26835
Fibcd1
Gxylt2
Gm47460
Gm8013
Gm26867
Osgin1
Havcr2
Gm45076
Scd4
Rem2
Adipoq
Tmem163
Gm47680
Tmem200a
Gm45474
Gm31108
Gm15406
1700027F09Rik
Dzank1
Nphp1
Ccdc141
Xdh
Gm16364
Gm15234
Gspt2
Gm13807
Malt1
1700048O20Rik
Snx8
Itgav
Cep295nl
2810429I04Rik
Gm14167
2210011C24Rik
Vmn2r97
5033406O09Rik
Ltc4s
Gm45411
Gm34921
4732496C06Rik
Gm45844
Podxl2
Gm26525
Gm13306
Gm7598
Gm13524
Dok3
Gm4425
Zfp523
Pitpnm2
Lax1
Disc1
Icam4
Tnfsf8
Ndnf
Gm26635
Gpr55
Morn1
Xcr1
Insl3
Tnip3
Atxn7l1os1
Lzts3
AC122413.1
Neil2
Chst15
Morn4
Rbfox2
Sorbs3
4933438K21Rik
Rgs3
Cstad
Prag1
Ahr
Tuba3a
Olfr1444
AC125141.3
Lrrc71
Zfp948
2310001H17Rik
Gm27206
Rundc3a
Gm47204
Trbv3
Tm7sf2
Zfp449
Gm3558
Pard3b
Bmpr2
Rsph1
Prrt2
Gm45620
Trpv6
Zfp975
Arhgap31
Pcdhga6
Efhd2
1700016K19Rik
Prdm5
Eomes
Slc16a10
Ift22
Man1c1
Gm14762
Tnk2
Nfatc1
Capsl
Decr1
1700067K01Rik
Ttc8
Tmem29
Tmc3
Slc5a3
Cpne2
Tmem67
Arhgef12
Tubg2
Cers4
Zbtb12
Podnl1
Filip1
Trav5-1
Cdiptos
Gm16121
Gnb5
9030624G23Rik
Spata13
Fanca
Trav3-3
Pcdhga5
Pcdhga7
Gm26656
Gpc2
Gm42742
Tspan2
Spsb1
Gm32250
Sp6
Pou2f2
Dennd2d
Dock4
Pank1
Mir155hg
Tmem136
Khdc3
D930048G16Rik
Wwc2
Cask
Pla2g6
Slc4a8
Zfp827
Rnaset2b
Pcdhgb5
Lpin2
Plk3
Hnrnpll
Enkd1
Gm17455
E2f3
Med7
Atat1
Samd11
Ccdc157
Bcl2l2
1700041G16Rik
Dock6
Sox5
Stard10
Heg1
Trav10n
Psrc1
Zbed3
Morn2
Spag1
Trav6-2
Gm26625
Gm15558
Gm28187
Dus2
Stc2
Nsmaf
Pld2
Dhdh
Gm5784
Nos3
Asap1
Syce1
Adgrd1
Cebpb
Slc25a42
Acsf3
Begain
B9d1
Plxna3
Krt222
Gpr183
Trp53inp1
Tmem218
Frmd4a
Pcdhgc4
Gm30948
Efna4
Baz1a
Zfr2
Gm37170
Map9
Lekr1
Gm33195
Zfp219
Pbx4
Tmem231
Gm27010
Nf1
Stx6
Adarb1
Mthfs
Spred3
Aknaos
Nespas
Sall2
Ppic
Taco1os
Pcdhga9
Pstpip2
5730507C01Rik
Galnt2
Samd3
Plekha8
Akap7
Ppp1r16b
P2rx7
Ikbip
Wdr35
Clstn1
Il6st
Trim30d
Sap30
Pde7a
Msra
Unkl
Rps6kc1
Chd3os
Fgd6
Gm12184
Synj2
Rnf43
Gm10138
Lclat1
Vwa5a
Tjp3
Plekhh3
Magi2
Atp6v1g2
Sdcbp2
Rhob
Gm26520
Gm10785
Hdhd3
C130013H08Rik
AI847159
Zfp442
4933406C10Rik
Zbed5
Gm4814
Nek7
Ciart
Elk3
Atxn1
Vegfb
Dtnbos
B3gat2
Fbxl19
Fbxl21
Zfp558
Gm15860
1190002N15Rik
Gca
Prrt1
Ccdc18
Kcnab3
1190005I06Rik
Shank1
Ccdc136
Gm26530
Rnf135
A730085K08Rik
Ctxn1
Trav2
Tbc1d2b
Ahi1
Jup
A430106G13Rik
Il18rap
Fry
Emid1
Eef2k
Gm26735
Fcgrt
Nrm
H2-Ob
Dusp5
Oasl1
H2-T3
Tmem221
Trdc
Susd1
Ccdc30
Cdh13
Kctd12b
Ccdc102a
Trim13
Clic4
Txnrd3
Atp8a2
Zfp516
Usp18
Gm2682
Armcx1
Gm28068
Ifit3
Gm26566
Gm10791
Neto2
Gm15200
Bach2os
Trav4-4-dv10
Sox4
Gm9888
Ccdc162
Gm26685
Lrp5
Ndrg1
Hoxa7
Oas2
Gm15050
Tsga10ip
Ifit3b
Gm26888
Gm40773
Nkd2
Kcnrg
Hlf
Bend5
Spon1
Wnt5b
Dntt
Trdv2-2
Tmem108
Gm36159
Irgc1
