# Supplementary material for: A T follicular helper cell origin for T regulatory type 1 cells
Source: Cell Mol Immunol. 2023 Mar 27;20(5):489–511. doi: 10.1038/s41423-023-00989-z (PMC10202951; doi:10.1038/s41423-023-00989-z)
Supplement: Supplementary file 24 — Database 23 [file 41423_2023_989_MOESM24_ESM.xlsx]

## Sheet: Sheet1
p_val	avg_log2FC	pct.1	pct.2	p_val_adj	gene	celltype
0	-1.09339	0.918	0.983	0	Ifi27l2a	TFH
1.37233e-244	0.778235	0.969	0.922	2.66521e-240	Junb	TFH
1.28251e-194	-0.654564	0.137	0.369	2.49076e-190	Ccdc28b	TFH
7.73124e-189	1.05486	0.525	0.246	1.50148e-184	Jun	TFH
1.32953e-168	0.371915	0.994	0.996	2.58209e-164	H3f3b	TFH
3.26325e-168	-0.656119	0.737	0.853	6.33756e-164	Sh2d1a	TFH
1.55952e-162	-0.728396	0.175	0.393	3.02875e-158	Ddit4	TFH
1.26326e-142	0.500939	0.956	0.907	2.45337e-138	Btg1	TFH
8.29708e-126	-0.727005	0.212	0.401	1.61138e-121	Tpi1	TFH
4.60518e-123	0.364407	0.962	0.937	8.94372e-119	Ubb	TFH
1.71283e-120	0.463849	0.962	0.939	3.32649e-116	Jund	TFH
4.93076e-119	0.601456	0.345	0.137	9.57602e-115	Dhrs3	TFH
4.94746e-119	-0.530217	0.789	0.889	9.60846e-115	Zfp36l2	TFH
1.16221e-117	-0.506926	0.785	0.866	2.25712e-113	Pkm	TFH
2.22714e-117	0.28373	0.999	1	4.32533e-113	Gm42418	TFH
3.84292e-114	0.449454	0.903	0.818	7.46333e-110	Pnrc1	TFH
2.59257e-107	0.553531	0.681	0.487	5.03503e-103	Ppp1r15a	TFH
1.11542e-105	0.376368	0.939	0.9	2.16626e-101	Srsf5	TFH
1.2443e-105	0.498351	0.88	0.772	2.41655e-101	Izumo1r	TFH
1.55567e-104	0.67524	0.514	0.305	3.02126e-100	Fos	TFH
1.26545e-103	-0.443485	0.772	0.886	2.45762e-99	Gna13	TFH
2.70482e-98	-0.396554	0.901	0.948	5.25303e-94	Maf	TFH
2.11395e-86	0.618397	0.382	0.2	4.10551e-82	Klf6	TFH
3.36916e-86	0.652159	0.295	0.129	6.54325e-82	Fosb	TFH
3.96613e-80	0.359024	0.914	0.852	7.70262e-76	Gm10260	TFH
9.99797e-80	0.616129	0.458	0.278	1.94171e-75	Itga4	TFH
5.63855e-79	-0.468312	0.746	0.835	1.09506e-74	Ighm	TFH
1.06989e-78	0.388913	0.882	0.81	2.07783e-74	Tra2b	TFH
3.30306e-73	-0.299091	0.95	0.972	6.41487e-69	Gapdh	TFH
1.91653e-71	-0.302539	0.019	0.091	3.7221e-67	Gm31814	TFH
6.01282e-69	-0.359703	0.71	0.789	1.16775e-64	Uqcr10	TFH
9.72638e-69	0.420583	0.286	0.136	1.88896e-64	Zrsr1	TFH
1.56499e-67	-0.436543	0.437	0.585	3.03938e-63	Icos	TFH
4.03309e-67	0.491653	0.529	0.356	7.83266e-63	Gpr183	TFH
5.27109e-67	-0.339736	0.855	0.916	1.0237e-62	Hif1a	TFH
1.63292e-65	-0.50288	0.26	0.405	3.17129e-61	Tubb2a	TFH
8.74299e-65	-0.435981	0.752	0.808	1.69798e-60	Mif	TFH
1.94774e-60	0.281053	0.962	0.946	3.78271e-56	Ubc	TFH
1.9511e-60	0.383203	0.682	0.54	3.78923e-56	1810026B05Rik	TFH
2.47909e-60	-0.33472	0.821	0.902	4.81464e-56	Ppp1r14b	TFH
2.56214e-58	-0.307559	0.98	0.986	4.97594e-54	Cd52	TFH
5.29237e-58	0.321916	0.936	0.905	1.02783e-53	Ltb	TFH
9.52432e-57	0.356261	0.23	0.105	1.84972e-52	Frat2	TFH
1.91381e-56	-0.250709	0.899	0.925	3.71681e-52	Rbm3	TFH
2.83274e-56	-0.257862	0.963	0.984	5.50147e-52	Tbc1d4	TFH
2.86782e-55	-0.470128	0.574	0.681	5.56959e-51	Ccnd2	TFH
3.39497e-54	0.51084	0.434	0.287	6.59338e-50	Id2	TFH
1.56653e-53	0.347583	0.853	0.782	3.04235e-49	Clk1	TFH
3.07828e-53	0.393834	0.377	0.229	5.97833e-49	Cebpb	TFH
5.25229e-53	0.288244	0.909	0.857	1.02005e-48	Hspa5	TFH
2.35105e-52	0.325708	0.912	0.835	4.56597e-48	Ms4a4b	TFH
6.22901e-52	0.305119	0.825	0.717	1.20974e-47	Cd27	TFH
3.90407e-51	-0.300524	0.799	0.857	7.5821e-47	Gdi2	TFH
6.05527e-50	0.371006	0.641	0.504	1.17599e-45	Atf4	TFH
3.35343e-49	-0.367304	0.494	0.609	6.5127e-45	Cybb	TFH
6.60054e-49	0.266616	0.162	0.063	1.28189e-44	Tnfrsf14	TFH
3.21418e-48	-0.405848	0.283	0.398	6.24227e-44	Mphosph6	TFH
6.98704e-46	-0.444674	0.506	0.615	1.35695e-41	Lgals1	TFH
6.72524e-45	0.318389	0.766	0.675	1.30611e-40	Eif4a2	TFH
1.01794e-44	0.366453	0.335	0.205	1.97693e-40	Impact	TFH
2.48291e-44	0.34176	0.194	0.092	4.82206e-40	Rgs2	TFH
3.29087e-43	-0.327789	0.617	0.699	6.39119e-39	Timp2	TFH
6.17739e-42	0.320437	0.555	0.419	1.19971e-37	Coq10b	TFH
9.07892e-42	0.290669	0.27	0.152	1.76322e-37	Dnajb9	TFH
4.94285e-41	0.287109	0.621	0.485	9.59951e-37	Dpm1	TFH
2.83831e-40	-0.357858	0.381	0.498	5.51229e-36	Tnfrsf4	TFH
3.93623e-39	-0.279726	0.751	0.831	7.64456e-35	Stat1	TFH
9.82733e-39	-0.321782	0.816	0.845	1.90857e-34	Aldoa	TFH
1.26002e-38	0.289196	0.615	0.484	2.44709e-34	Rasal3	TFH
2.53581e-38	0.270684	0.94	0.915	4.9248e-34	AY036118	TFH
3.55972e-38	-0.344468	0.433	0.533	6.91333e-34	AU020206	TFH
1.75701e-37	-0.364906	0.044	0.107	3.41229e-33	S100a4	TFH
1.55156e-36	0.278468	0.733	0.628	3.01328e-32	H2-Q4	TFH
5.69624e-36	-0.424198	0.273	0.379	1.10627e-31	Il4	TFH
8.80584e-36	0.277871	0.15	0.068	1.71018e-31	Cd226	TFH
2.40409e-35	-0.772281	0.121	0.206	4.66899e-31	Sostdc1	TFH
2.49788e-35	-0.348855	0.299	0.397	4.85113e-31	Cxcr4	TFH
2.5309e-35	0.487046	0.115	0.044	4.91526e-31	Klf2	TFH
3.29709e-35	0.302025	0.394	0.273	6.40328e-31	Snhg12	TFH
5.30926e-35	-0.262697	0.071	0.141	1.03111e-30	Rtp4	TFH
5.37115e-35	-0.252142	0.064	0.132	1.04313e-30	Ifi202b	TFH
9.66854e-35	0.344365	0.65	0.541	1.87773e-30	Ier5	TFH
1.45639e-34	0.397167	0.37	0.258	2.82846e-30	Ier2	TFH
2.83661e-34	-0.333741	0.528	0.597	5.50897e-30	Pgk1	TFH
3.44694e-34	0.285649	0.507	0.371	6.69431e-30	Taf7	TFH
5.47762e-34	-0.252196	0.481	0.594	1.06381e-29	Gm8369	TFH
6.65511e-34	0.267431	0.778	0.698	1.29249e-29	Tra2a	TFH
9.12935e-34	-0.287423	0.61	0.687	1.77301e-29	B3gnt2	TFH
1.10136e-33	0.307763	0.634	0.526	2.13894e-29	2410006H16Rik	TFH
1.72658e-33	-0.285956	0.196	0.289	3.35319e-29	Susd3	TFH
3.04772e-33	-0.259779	0.719	0.78	5.91898e-29	Cox17	TFH
3.09647e-33	-0.290852	0.274	0.374	6.01365e-29	Ldlrad4	TFH
3.95029e-33	-0.307732	0.411	0.504	7.67186e-29	Tiam1	TFH
4.31625e-33	-0.258637	0.711	0.765	8.38259e-29	Txn1	TFH
4.60441e-33	0.325125	0.347	0.235	8.94223e-29	Pde2a	TFH
9.1927e-33	0.368407	0.521	0.408	1.78531e-28	Zfp36	TFH
2.54887e-32	0.282947	0.391	0.275	4.95017e-28	Avl9	TFH
5.86056e-32	-0.298064	0.164	0.25	1.13818e-27	Gm47015	TFH
1.04697e-31	0.285807	0.63	0.529	2.03332e-27	Arf4	TFH
2.21437e-30	-0.268616	0.309	0.401	4.30053e-26	Tmem256	TFH
2.85565e-30	0.25736	0.125	0.056	5.54597e-26	Anxa6	TFH
3.18804e-30	-0.285001	0.508	0.606	6.1915e-26	Bcl6	TFH
1.24521e-29	-0.274933	0.047	0.103	2.41833e-25	Dnase1l3	TFH
1.49335e-29	-0.286353	0.056	0.116	2.90024e-25	Krt83	TFH
3.23847e-29	-0.280574	0.453	0.53	6.28944e-25	Pgam1	TFH
1.67905e-28	0.358639	0.652	0.553	3.26088e-24	Nfkbia	TFH
3.5594e-28	0.258858	0.615	0.504	6.91271e-24	Tgoln1	TFH
4.19072e-28	-0.283175	0.357	0.454	8.13879e-24	BE692007	TFH
4.4432e-28	-0.340393	0.379	0.459	8.62914e-24	Stx11	TFH
8.07015e-28	0.318262	0.12	0.054	1.5673e-23	Il7r	TFH
9.29781e-28	-0.257519	0.143	0.222	1.80573e-23	Nucb2	TFH
2.13619e-27	0.270892	0.096	0.038	4.1487e-23	Gimap7	TFH
2.65848e-27	-0.292884	0.373	0.453	5.16303e-23	Ppp4r2	TFH
4.36435e-27	-0.254397	0.369	0.459	8.476e-23	Nab1	TFH
6.21544e-26	0.257316	0.333	0.234	1.2071e-21	H2-Q2	TFH
2.13921e-25	0.253678	0.331	0.234	4.15455e-21	Zfp869	TFH
2.22267e-25	0.464213	0.141	0.075	4.31664e-21	Nrn1	TFH
3.13532e-25	0.268797	0.586	0.485	6.08911e-21	Chd2	TFH
4.05762e-25	0.278715	0.498	0.392	7.88031e-21	Hsp90b1	TFH
4.77935e-25	-0.253013	0.497	0.565	9.28197e-21	Mapk1	TFH
5.34236e-25	-0.368861	0.136	0.205	1.03754e-20	Padi4	TFH
5.76495e-25	-0.28685	0.185	0.263	1.11961e-20	Marcksl1	TFH
1.44083e-24	0.259853	0.497	0.392	2.79824e-20	Tnfsf11	TFH
1.45531e-24	0.275127	0.587	0.497	2.82636e-20	Slc3a2	TFH
1.93192e-24	0.253782	0.353	0.255	3.75198e-20	Pitpnc1	TFH
9.52317e-23	-0.261861	0.513	0.584	1.84949e-18	Matk	TFH
1.67046e-22	0.295175	0.594	0.512	3.24421e-18	Dusp1	TFH
5.04423e-22	-0.265447	0.121	0.186	9.7964e-18	Itgb8	TFH
6.87805e-22	-0.253443	0.491	0.562	1.33579e-17	Trp53inp1	TFH
7.37723e-22	-0.329368	0.178	0.25	1.43273e-17	S100a6	TFH
1.15587e-21	-0.252678	0.42	0.493	2.24481e-17	Syt11	TFH
2.41201e-21	0.315174	0.424	0.337	4.68436e-17	Irf1	TFH
3.58513e-21	-0.253907	0.531	0.612	6.96269e-17	Il21	TFH
4.55731e-20	0.295383	0.666	0.594	8.85075e-16	S100a10	TFH
7.37083e-20	-0.271356	0.417	0.488	1.43149e-15	Ascl2	TFH
4.05571e-19	-0.256175	0.177	0.245	7.8766e-15	Gm12840	TFH
8.40301e-19	-0.302119	0.351	0.416	1.63195e-14	Dusp2	TFH
1.56957e-17	-0.279901	0.367	0.431	3.04825e-13	Prmt3	TFH
1.33626e-14	-0.27259	0.159	0.213	2.59515e-10	Smtn	TFH
2.69506e-11	0.297257	0.491	0.436	5.23408e-07	Id3	TFH
1.57752e-05	0.318206	0.277	0.24	0.306369	Rgs1	TFH
0.00176152	-0.405251	0.062	0.077	1	Igkc	TFH
1.9127e-283	-1.09144	0.427	0.739	3.71465e-279	Sh2d1a	TR1.1
8.93637e-245	0.881566	0.959	0.911	1.73553e-240	Junb	TR1.1
1.84313e-232	0.85811	0.871	0.643	3.57954e-228	Izumo1r	TR1.1
7.58596e-217	-0.931571	0.949	0.974	1.47327e-212	Ifi27l2a	TR1.1
8.22993e-208	0.720098	0.952	0.892	1.59833e-203	Btg1	TR1.1
7.34221e-188	0.802391	0.758	0.51	1.42593e-183	Itga4	TR1.1
5.03554e-179	-0.521054	0.017	0.136	9.77952e-175	Il18r1	TR1.1
1.73382e-156	0.936606	0.557	0.278	3.36725e-152	Klf6	TR1.1
8.47117e-152	0.636663	0.857	0.755	1.64519e-147	Pnrc1	TR1.1
5.09334e-145	0.845824	0.686	0.43	9.89177e-141	Nrn1	TR1.1
3.22904e-143	0.898692	0.63	0.401	6.27112e-139	Dusp1	TR1.1
1.28283e-134	0.400864	0.999	0.999	2.49138e-130	Malat1	TR1.1
2.81171e-133	-0.309864	0.999	1	5.46063e-129	Rpl41	TR1.1
3.21129e-133	-0.789098	0.018	0.116	6.23665e-129	Lgals3	TR1.1
1.27697e-128	1.02118	0.496	0.259	2.48001e-124	Jun	TR1.1
8.89763e-128	0.47901	0.921	0.883	1.72801e-123	Srsf5	TR1.1
2.51215e-120	0.369319	0.999	1	4.87884e-116	Gm42418	TR1.1
9.86645e-120	0.690103	0.594	0.376	1.91616e-115	Ppp1r15a	TR1.1
1.12357e-116	0.618421	0.913	0.875	2.18208e-112	Jund	TR1.1
1.13214e-116	-0.473239	0.163	0.357	2.19872e-112	Ccdc28b	TR1.1
7.24441e-113	0.328264	0.991	0.996	1.40694e-108	Ddx5	TR1.1
1.57285e-111	-0.34483	0.952	0.981	3.05464e-107	Atp5e	TR1.1
2.95171e-108	0.280569	0.995	0.998	5.73252e-104	Eif1	TR1.1
1.21785e-101	-0.250707	0.996	0.998	2.36518e-97	Rpl36	TR1.1
3.48782e-99	0.368722	0.946	0.937	6.77369e-95	Ubb	TR1.1
1.08343e-98	-1.59577	0.142	0.305	2.10413e-94	S100a4	TR1.1
3.91492e-97	-0.255339	0.998	1	7.60317e-93	Rpl28	TR1.1
8.99703e-97	-0.259284	0.994	0.998	1.74731e-92	Rpl37	TR1.1
9.04021e-97	-0.308063	0.074	0.21	1.7557e-92	Ttc39c	TR1.1
3.24993e-95	0.459519	0.179	0.015	6.31169e-91	Zfp979	TR1.1
1.24465e-94	-0.609866	0.674	0.833	2.41723e-90	Zfp36l2	TR1.1
2.12443e-93	0.547637	0.784	0.671	4.12585e-89	Clk1	TR1.1
7.46942e-92	0.299674	0.994	0.998	1.45064e-87	H3f3b	TR1.1
1.45252e-89	-0.506172	0.385	0.586	2.82094e-85	Pdcd1	TR1.1
3.4508e-83	-0.389458	0.164	0.329	6.70179e-79	Cdk6	TR1.1
3.79216e-83	0.563653	0.503	0.304	7.36475e-79	Cd27	TR1.1
4.91976e-82	-0.581005	0.415	0.59	9.55467e-78	Mphosph6	TR1.1
2.94027e-81	-0.478461	0.392	0.583	5.7103e-77	Ybx3	TR1.1
3.14503e-80	0.592848	0.723	0.582	6.10796e-76	Ctla4	TR1.1
5.35289e-80	0.529807	0.812	0.74	1.03958e-75	Prkca	TR1.1
2.37509e-77	-0.331701	0.107	0.247	4.61266e-73	Adam19	TR1.1
6.27517e-77	-0.479424	0.269	0.446	1.2187e-72	Stx11	TR1.1
3.31489e-76	-0.383682	0.692	0.822	6.43784e-72	Uqcr10	TR1.1
4.28294e-76	-0.536616	0.767	0.848	8.31789e-72	Mif	TR1.1
2.23852e-74	-0.366144	0.136	0.283	4.34742e-70	Bcl6	TR1.1
2.85599e-72	0.858038	0.341	0.172	5.54662e-68	Fosb	TR1.1
3.35791e-72	0.556926	0.732	0.609	6.5214e-68	Ier2	TR1.1
9.38664e-72	0.579718	0.576	0.415	1.82298e-67	Lag3	TR1.1
3.14898e-71	0.693836	0.382	0.206	6.11564e-67	Fos	TR1.1
8.43385e-71	-0.339532	0.685	0.846	1.63794e-66	Uba52	TR1.1
1.66245e-70	0.319876	0.957	0.924	3.22865e-66	Ms4a4b	TR1.1
6.88727e-70	-0.313163	0.946	0.978	1.33758e-65	Rps17	TR1.1
5.49433e-67	-0.264222	0.034	0.116	1.06705e-62	Rora	TR1.1
4.00325e-65	-0.367637	0.203	0.358	7.7747e-61	Tpi1	TR1.1
1.65592e-64	-0.325111	0.24	0.402	3.21595e-60	Tmem256	TR1.1
9.3646e-63	-0.274334	0.924	0.958	1.8187e-58	Rpl31	TR1.1
1.02759e-62	0.374537	0.939	0.946	1.99567e-58	AY036118	TR1.1
1.51413e-62	-0.492955	0.445	0.61	2.94059e-58	Ppp1r14b	TR1.1
1.97974e-62	-0.370469	0.465	0.627	3.84486e-58	Pgam1	TR1.1
4.32585e-62	-0.340932	0.116	0.241	8.40123e-58	Ddit4	TR1.1
1.43579e-61	-0.344172	0.6	0.749	2.78845e-57	Ndufb1-ps	TR1.1
5.8044e-61	-0.521179	0.155	0.288	1.12727e-56	Ahr	TR1.1
3.08729e-60	0.609197	0.488	0.339	5.99583e-56	Zfp36	TR1.1
1.32648e-59	-0.45919	0.616	0.753	2.57616e-55	Dusp2	TR1.1
5.38486e-57	0.454222	0.237	0.097	1.04579e-52	Dhrs3	TR1.1
5.45587e-57	-0.257968	0.067	0.164	1.05959e-52	Cebpa	TR1.1
2.02768e-56	0.513951	0.882	0.834	3.93795e-52	Nfkbia	TR1.1
4.89448e-56	-0.307751	0.887	0.941	9.50556e-52	Serbp1	TR1.1
1.22047e-55	-0.347588	0.894	0.935	2.37027e-51	Nme2	TR1.1
1.45735e-55	0.296251	0.934	0.923	2.83031e-51	Ubc	TR1.1
5.14072e-55	-0.394768	0.712	0.803	9.98379e-51	Nme1	TR1.1
1.30989e-54	-0.457574	0.144	0.27	2.54395e-50	Id3	TR1.1
2.65054e-54	0.372982	0.83	0.787	5.14761e-50	Tra2b	TR1.1
6.86261e-54	0.271959	0.943	0.943	1.33279e-49	Gm10260	TR1.1
1.17878e-53	0.253537	0.984	0.981	2.28932e-49	Cd3g	TR1.1
6.06707e-53	-0.298173	0.986	0.989	1.17829e-48	Hsp90ab1	TR1.1
7.96861e-52	-0.250013	0.9	0.945	1.54758e-47	Cox6c	TR1.1
1.40717e-51	-0.314233	0.704	0.8	2.73286e-47	Snrpf	TR1.1
4.35502e-51	-0.363354	0.362	0.508	8.45788e-47	Nhp2	TR1.1
2.50721e-50	-0.274256	0.762	0.858	4.86926e-46	Cox5a	TR1.1
3.5836e-50	-0.295119	0.952	0.975	6.95971e-46	Hspa8	TR1.1
6.81284e-50	-0.276478	0.797	0.877	1.32312e-45	Snrpd2	TR1.1
6.968e-50	-0.274176	0.134	0.253	1.35326e-45	Cks2	TR1.1
1.74526e-49	-0.270579	0.825	0.896	3.38947e-45	Prdx1	TR1.1
1.94594e-49	-0.27672	0.798	0.88	3.77922e-45	Uqcrq	TR1.1
4.75997e-49	-0.321029	0.133	0.248	9.24434e-45	Srm	TR1.1
5.3158e-49	-0.401362	0.174	0.298	1.03238e-44	Ifi202b	TR1.1
1.21498e-48	-0.318905	0.788	0.854	2.3596e-44	Pkm	TR1.1
1.99632e-48	0.40605	0.561	0.385	3.87705e-44	Klf2	TR1.1
2.60602e-48	0.372153	0.833	0.774	5.06116e-44	Pou2f2	TR1.1
1.14971e-47	-0.285728	0.552	0.687	2.23285e-43	Uqcr11	TR1.1
1.21065e-47	-0.454421	0.789	0.847	2.35121e-43	Sdf4	TR1.1
1.29323e-47	-0.422278	0.45	0.596	2.51159e-43	Batf	TR1.1
2.28757e-47	0.258176	0.941	0.927	4.4427e-43	Itm2b	TR1.1
5.50824e-47	0.406702	0.319	0.175	1.06976e-42	Gm2682	TR1.1
4.99995e-46	-0.447077	0.139	0.249	9.71041e-42	Anxa2	TR1.1
5.02342e-46	0.376993	0.555	0.42	9.75599e-42	Il6ra	TR1.1
6.44354e-46	-0.387015	0.848	0.903	1.2514e-41	Eif5a	TR1.1
8.5739e-46	0.255268	0.906	0.863	1.66514e-41	Ms4a6b	TR1.1
1.68015e-45	-0.25648	0.804	0.875	3.26302e-41	Cox7b	TR1.1
1.98745e-45	-0.278388	0.399	0.552	3.85982e-41	Uqcc2	TR1.1
2.09461e-45	-0.297727	0.683	0.802	4.06795e-41	H2afj	TR1.1
6.75709e-45	0.391972	0.278	0.146	1.3123e-40	Zrsr1	TR1.1
7.77829e-45	0.459214	0.632	0.538	1.51062e-40	Btg2	TR1.1
2.47433e-44	-0.269043	0.036	0.102	4.8054e-40	Il4	TR1.1
3.4227e-44	0.419009	0.567	0.451	6.64723e-40	1810026B05Rik	TR1.1
8.77268e-44	0.383439	0.251	0.125	1.70374e-39	Gbp8	TR1.1
1.7366e-43	0.385877	0.734	0.645	3.37264e-39	Foxp1	TR1.1
4.21069e-43	0.653884	0.521	0.397	8.17759e-39	Rgs1	TR1.1
8.89054e-43	-0.941823	0.096	0.187	1.72663e-38	Ifitm2	TR1.1
1.16276e-42	-0.262239	0.479	0.629	2.2582e-38	Aurkaip1	TR1.1
3.0474e-42	-0.311233	0.251	0.382	5.91835e-38	Nab1	TR1.1
9.45478e-42	0.359642	0.703	0.612	1.83621e-37	Cd247	TR1.1
2.20825e-41	0.54279	0.482	0.363	4.28865e-37	Irf1	TR1.1
2.54712e-41	-0.327905	0.953	0.967	4.94677e-37	Npm1	TR1.1
5.12187e-41	-0.250397	0.719	0.816	9.94718e-37	Psma4	TR1.1
5.15385e-41	0.469905	0.387	0.26	1.00093e-36	Chst2	TR1.1
8.23144e-41	0.438324	0.529	0.408	1.59863e-36	Ramp1	TR1.1
9.9958e-41	0.348592	0.64	0.534	1.94128e-36	Traf1	TR1.1
1.00929e-40	0.384206	0.242	0.122	1.96015e-36	Edn3	TR1.1
1.91062e-40	-0.254927	0.094	0.186	3.71061e-36	Hells	TR1.1
2.13292e-40	-0.26292	0.609	0.722	4.14235e-36	Atp5mpl	TR1.1
2.84129e-40	-0.251342	0.647	0.772	5.51806e-36	Atp5md	TR1.1
3.69925e-40	0.396397	0.554	0.443	7.18431e-36	Itpkb	TR1.1
5.20069e-40	0.310806	0.632	0.49	1.01003e-35	Id2	TR1.1
5.45852e-40	-0.301888	0.831	0.886	1.0601e-35	Ran	TR1.1
1.7683e-39	-0.252072	0.628	0.742	3.43422e-35	Ndufa1	TR1.1
1.77709e-39	0.32684	0.818	0.778	3.45129e-35	Zfp36l1	TR1.1
1.20998e-38	-0.333371	0.626	0.732	2.34989e-34	Anp32e	TR1.1
1.42186e-38	-0.43919	0.536	0.641	2.7614e-34	Hspd1	TR1.1
1.74348e-38	-0.253293	0.491	0.63	3.38602e-34	Pgls	TR1.1
2.67698e-38	-0.263649	0.22	0.343	5.19897e-34	Mrto4	TR1.1
2.96129e-38	-0.257453	0.17	0.281	5.75113e-34	Lgals3bp	TR1.1
9.77163e-38	0.556325	0.157	0.06	1.89775e-33	Stfa3	TR1.1
1.13018e-37	-0.381551	0.809	0.861	2.19493e-33	Tnfrsf4	TR1.1
1.68205e-37	0.448853	0.345	0.226	3.26671e-33	Gimap7	TR1.1
1.88798e-37	-0.257493	0.581	0.705	3.66665e-33	Rps27l	TR1.1
1.95698e-37	0.309935	0.819	0.788	3.80066e-33	Luc7l2	TR1.1
2.06448e-37	-0.272929	0.778	0.835	4.00942e-33	Slc25a5	TR1.1
2.16182e-37	0.483962	0.397	0.277	4.19847e-33	Gbp4	TR1.1
3.38947e-37	-0.267888	0.519	0.648	6.58269e-33	Pgk1	TR1.1
3.40919e-37	-0.28106	0.192	0.305	6.62099e-33	Cldnd1	TR1.1
5.2814e-37	0.351184	0.656	0.558	1.0257e-32	Gimap6	TR1.1
6.41795e-37	-0.262252	0.211	0.328	1.24643e-32	Noc2l	TR1.1
7.98621e-37	-0.253528	0.446	0.578	1.551e-32	Mrpl20	TR1.1
2.05357e-36	0.324472	0.675	0.591	3.98825e-32	Arhgap45	TR1.1
3.48417e-35	0.358085	0.5	0.386	6.7666e-31	Adcy7	TR1.1
3.52997e-35	-0.646556	0.553	0.662	6.85555e-31	Crip1	TR1.1
6.81475e-35	0.356455	0.395	0.281	1.32349e-30	Ncoa3	TR1.1
1.10107e-34	0.295215	0.837	0.79	2.13839e-30	Gpm6b	TR1.1
1.15571e-34	0.320478	0.27	0.156	2.24451e-30	Tmem154	TR1.1
1.31638e-34	0.363389	0.47	0.352	2.55655e-30	Atxn1	TR1.1
9.09716e-34	-0.378849	0.45	0.565	1.76676e-29	Gmfg	TR1.1
1.03903e-33	0.303803	0.745	0.692	2.01789e-29	Nfatc1	TR1.1
1.31596e-33	-0.288998	0.468	0.586	2.55572e-29	Cct6a	TR1.1
6.37048e-33	-0.300112	0.621	0.72	1.23721e-28	Ranbp1	TR1.1
6.60285e-33	0.325232	0.667	0.599	1.28234e-28	Arf4	TR1.1
8.49712e-33	0.363717	0.079	0.013	1.65023e-28	Il10	TR1.1
1.05328e-32	0.328465	0.587	0.483	2.04558e-28	Anxa6	TR1.1
1.9329e-32	-0.273139	0.475	0.596	3.75388e-28	Odc1	TR1.1
4.78136e-32	-0.278203	0.388	0.506	9.28588e-28	C1qbp	TR1.1
5.69113e-32	-0.275143	0.564	0.674	1.10527e-27	Smco4	TR1.1
7.59115e-32	-0.254667	0.472	0.59	1.47428e-27	Prmt1	TR1.1
1.1139e-31	-0.271359	0.514	0.629	2.16331e-27	Cacybp	TR1.1
1.21532e-31	0.328947	0.649	0.579	2.36027e-27	H2-Q4	TR1.1
1.90271e-31	0.303085	0.737	0.678	3.69525e-27	Eif4a2	TR1.1
2.12469e-31	0.255802	0.945	0.946	4.12637e-27	Trac	TR1.1
3.3977e-31	-0.331004	0.43	0.542	6.59867e-27	Nop58	TR1.1
3.47749e-31	0.266907	0.813	0.786	6.75364e-27	Mcl1	TR1.1
3.7547e-31	0.380066	0.363	0.252	7.29201e-27	Klf3	TR1.1
4.17833e-31	0.307936	0.313	0.2	8.11474e-27	Kbtbd11	TR1.1
6.76257e-31	0.354607	0.729	0.671	1.31336e-26	Ptms	TR1.1
1.30652e-30	0.311931	0.503	0.391	2.5374e-26	4930523C07Rik	TR1.1
1.40047e-30	0.352407	0.575	0.482	2.71985e-26	Chd2	TR1.1
1.57945e-30	0.317916	0.66	0.595	3.06746e-26	Tra2a	TR1.1
2.11451e-30	-0.253262	0.247	0.36	4.10659e-26	Nolc1	TR1.1
2.36433e-30	0.30954	0.608	0.516	4.59176e-26	Arhgap15	TR1.1
2.66749e-30	0.273415	0.855	0.839	5.18053e-26	Stk17b	TR1.1
4.20967e-30	0.298013	0.538	0.43	8.17561e-26	Ankrd44	TR1.1
1.04593e-29	-0.392346	0.144	0.233	2.0313e-25	Ctsw	TR1.1
2.38448e-29	-0.264773	0.6	0.7	4.63091e-25	Psma6	TR1.1
6.48668e-29	-0.268003	0.056	0.117	1.25978e-24	Prdm1	TR1.1
1.11846e-28	0.313501	0.668	0.603	2.17216e-24	Cd84	TR1.1
2.24212e-28	-0.294902	0.512	0.627	4.35443e-24	Gna13	TR1.1
2.63283e-28	-0.3694	0.853	0.893	5.11322e-24	Ncl	TR1.1
4.42379e-28	0.251056	0.184	0.096	8.59144e-24	Zan	TR1.1
7.45665e-28	-0.26192	0.361	0.471	1.44816e-23	Pa2g4	TR1.1
1.38012e-27	0.312586	0.757	0.722	2.68034e-23	Ier5	TR1.1
4.52832e-27	-0.279193	0.613	0.717	8.79444e-23	Rgs10	TR1.1
6.03845e-27	0.308724	0.412	0.314	1.17273e-22	Taf7	TR1.1
6.48148e-27	0.318387	0.613	0.536	1.25877e-22	2410006H16Rik	TR1.1
6.79119e-27	0.296992	0.593	0.511	1.31892e-22	Rabac1	TR1.1
7.16156e-27	0.295596	0.496	0.404	1.39085e-22	Pip4k2a	TR1.1
8.94309e-27	0.28735	0.229	0.135	1.73684e-22	B630019A10Rik	TR1.1
1.22247e-26	0.364575	0.434	0.345	2.37415e-22	Vgll4	TR1.1
4.97002e-26	-0.276731	0.253	0.357	9.65228e-22	Marcksl1	TR1.1
7.49616e-26	0.305721	0.654	0.595	1.45583e-21	Ccnl1	TR1.1
8.53338e-26	0.357118	0.199	0.112	1.65727e-21	Igfbp7	TR1.1
9.18528e-26	-0.303705	0.538	0.636	1.78387e-21	Icos	TR1.1
1.01267e-25	-0.259482	0.32	0.423	1.96671e-21	Mcm6	TR1.1
1.41884e-25	0.258254	0.824	0.812	2.75553e-21	Fus	TR1.1
1.43516e-25	0.290601	0.555	0.448	2.78722e-21	Cd226	TR1.1
1.45334e-25	0.268753	0.225	0.135	2.82253e-21	Fbxl12	TR1.1
6.1523e-25	0.297557	0.347	0.252	1.19484e-20	Rlim	TR1.1
6.25571e-25	0.281479	0.398	0.3	1.21492e-20	Coq10b	TR1.1
7.46008e-25	0.262573	0.748	0.695	1.44882e-20	Cd5	TR1.1
7.72805e-25	0.270941	0.566	0.483	1.50086e-20	Cytip	TR1.1
9.06826e-25	0.326648	0.549	0.462	1.76115e-20	Nrp1	TR1.1
1.19445e-24	0.452058	0.367	0.273	2.31974e-20	Ifng	TR1.1
1.93753e-24	0.367815	0.535	0.449	3.76287e-20	Tnfaip3	TR1.1
2.34474e-24	-0.624271	0.179	0.26	4.55372e-20	Il7r	TR1.1
2.37774e-24	-0.610792	0.351	0.446	4.6178e-20	Vim	TR1.1
3.62004e-24	0.28491	0.436	0.344	7.03048e-20	Birc2	TR1.1
5.31008e-24	0.284322	0.312	0.22	1.03127e-19	Zfp869	TR1.1
1.62932e-23	0.275803	0.504	0.418	3.16431e-19	Rasal3	TR1.1
2.38619e-23	0.312991	0.585	0.515	4.63422e-19	Snhg8	TR1.1
5.93457e-23	0.277011	0.341	0.249	1.15255e-18	Avl9	TR1.1
6.20166e-23	-0.791878	0.416	0.502	1.20443e-18	S100a6	TR1.1
7.9763e-23	0.264413	0.498	0.401	1.54908e-18	9930111J21Rik2	TR1.1
1.40339e-22	0.291662	0.508	0.425	2.72553e-18	Atf7ip	TR1.1
1.54907e-22	0.273523	0.258	0.17	3.00844e-18	Pitpnc1	TR1.1
1.60153e-22	0.280736	0.408	0.321	3.11034e-18	Rasa1	TR1.1
2.01325e-22	0.315805	0.542	0.478	3.90993e-18	Atf4	TR1.1
2.71787e-22	0.303567	0.468	0.382	5.27837e-18	Dleu2	TR1.1
3.62025e-22	0.277604	0.555	0.486	7.03088e-18	Tgoln1	TR1.1
3.73109e-22	0.273847	0.501	0.417	7.24615e-18	Gimap8	TR1.1
9.78682e-22	0.265608	0.617	0.551	1.9007e-17	Macf1	TR1.1
1.07174e-21	0.250643	0.294	0.205	2.08143e-17	Arhgap4	TR1.1
2.96165e-21	0.289558	0.424	0.337	5.75182e-17	Sat1	TR1.1
4.86829e-21	-0.266965	0.411	0.508	9.45471e-17	Ostf1	TR1.1
5.3758e-21	0.35324	0.496	0.431	1.04403e-16	Slc3a2	TR1.1
5.65125e-21	0.286236	0.543	0.475	1.09753e-16	Ptpn7	TR1.1
9.08873e-21	0.28713	0.449	0.367	1.76512e-16	Sp3	TR1.1
1.37164e-19	-0.301144	0.231	0.313	2.66387e-15	Emb	TR1.1
1.92282e-19	-0.261647	0.76	0.801	3.73431e-15	Hspe1	TR1.1
3.46893e-19	-0.641304	0.123	0.185	6.73701e-15	Nkg7	TR1.1
3.54191e-18	0.261583	0.267	0.19	6.87875e-14	Fam169b	TR1.1
3.79671e-18	0.313205	0.14	0.076	7.37359e-14	Dapl1	TR1.1
2.14594e-17	-0.637352	0.538	0.612	4.16762e-13	Lgals1	TR1.1
2.17301e-17	0.262004	0.38	0.302	4.2202e-13	Traf5	TR1.1
1.66021e-16	-0.3278	0.36	0.447	3.22429e-12	Cxcl10	TR1.1
2.0263e-16	-0.469952	0.316	0.391	3.93527e-12	Ly6a	TR1.1
3.66335e-16	0.263813	0.327	0.253	7.11459e-12	Zbtb20	TR1.1
3.39425e-14	0.25353	0.324	0.258	6.59197e-10	Itgav	TR1.1
7.45595e-14	0.256986	0.545	0.496	1.44802e-09	Ipcef1	TR1.1
2.81152e-13	0.26954	0.673	0.631	5.46025e-09	Il21	TR1.1
5.09489e-12	0.257898	0.449	0.392	9.89478e-08	Ms4a6c	TR1.1
5.55265e-11	0.265619	0.451	0.399	1.07838e-06	Iigp1	TR1.1
6.44859e-08	0.407815	0.099	0.065	0.00125238	Spp1	TR1.1
1.13201e-260	-0.795796	0	0.273	2.19848e-256	Gm35028	TR1.2
6.2246e-203	-3.85078	0	0.218	1.20888e-198	Ifitm1	TR1.2
8.51192e-196	-1.87822	0.001	0.236	1.6531e-191	Klrk1	TR1.2
2.51367e-191	-1.00814	0.003	0.327	4.8818e-187	Il1rl1	TR1.2
2.14624e-188	-1.66649	0.003	0.309	4.1682e-184	Klrd1	TR1.2
4.45915e-177	-0.593244	0.001	0.218	8.66012e-173	Pdlim1	TR1.2
8.80963e-175	-1.02743	0.001	0.236	1.71092e-170	Tcrg-C2	TR1.2
5.1347e-173	-3.23619	0.047	0.891	9.9721e-169	Lgals3	TR1.2
3.63909e-169	-1.16129	0.005	0.364	7.06747e-165	Jaml	TR1.2
1.67725e-163	-2.18121	0.032	0.745	3.25738e-159	Il18r1	TR1.2
4.08641e-163	-2.50506	0.033	0.745	7.93622e-159	Ctsw	TR1.2
2.78605e-151	-1.86054	0.019	0.564	5.41078e-147	Cd7	TR1.2
7.55086e-141	-0.391281	0	0.145	1.46645e-136	Irgc1	TR1.2
9.97625e-141	-1.42939	0.012	0.455	1.93749e-136	Il18rap	TR1.2
1.61151e-121	-0.394385	0	0.127	3.12971e-117	Plaur	TR1.2
1.7732e-121	-0.516441	0	0.127	3.44372e-117	Klrc2	TR1.2
1.6197e-120	-1.29725	0.009	0.364	3.14562e-116	Anxa1	TR1.2
2.26866e-119	-0.478441	0	0.109	4.40596e-115	Batf3	TR1.2
8.40647e-108	-0.356815	0	0.127	1.63262e-103	Trgv2	TR1.2
2.52651e-106	-0.430174	0.001	0.164	4.90674e-102	Nebl	TR1.2
1.37607e-102	-0.526312	0.002	0.2	2.67246e-98	Atp8b4	TR1.2
8.83074e-100	-0.379532	0	0.091	1.71502e-95	Tacstd2	TR1.2
2.4211e-99	-0.601592	0.005	0.255	4.70202e-95	Oas3	TR1.2
6.3245e-97	-0.56459	0.001	0.127	1.22828e-92	Klrc1	TR1.2
4.37005e-80	-0.824214	0.009	0.291	8.48708e-76	Parp8	TR1.2
2.58734e-78	-2.17852	0.019	0.4	5.02486e-74	Ifitm3	TR1.2
1.34519e-76	-1.48667	0.019	0.4	2.61249e-72	Id3	TR1.2
4.30196e-65	-3.72436	0.211	1	8.35484e-61	S100a4	TR1.2
7.14403e-65	-0.385255	0.001	0.109	1.38744e-60	Rap1gap2	TR1.2
7.53814e-65	-1.36484	0.04	0.509	1.46398e-60	Nsg2	TR1.2
5.13202e-55	-2.02595	0.121	0.782	9.9669e-51	Emb	TR1.2
7.59398e-51	-0.829388	0.016	0.291	1.47483e-46	Chsy1	TR1.2
4.0145e-47	-1.18988	0.07	0.582	7.79656e-43	Car5b	TR1.2
2.53147e-45	-0.78977	0.014	0.255	4.91637e-41	Emp1	TR1.2
2.31171e-44	-0.506855	0.004	0.145	4.48956e-40	Mctp2	TR1.2
5.44649e-44	-2.7843	0.112	0.673	1.05776e-39	Il7r	TR1.2
3.32377e-43	-1.19931	0.072	0.564	6.45509e-39	Gna15	TR1.2
3.90128e-40	-0.256111	0.001	0.073	7.57667e-36	1700025G04Rik	TR1.2
7.7383e-40	-2.22287	0.208	0.855	1.50286e-35	Klf2	TR1.2
1.7999e-39	-1.85365	0.152	0.745	3.49558e-35	Anxa2	TR1.2
2.19137e-39	-0.371344	0.002	0.109	4.25585e-35	Ncald	TR1.2
8.31198e-39	-2.78695	0.292	0.945	1.61427e-34	Ly6a	TR1.2
1.35276e-36	-0.306097	0.004	0.127	2.6272e-32	Gpr146	TR1.2
1.52273e-36	-0.330343	0	0.055	2.95729e-32	Tcrg-C4	TR1.2
6.99714e-36	-1.32371	0.075	0.527	1.35891e-31	Evl	TR1.2
1.32586e-35	-2.41707	0.042	0.382	2.57495e-31	Ifitm2	TR1.2
2.02951e-35	-0.269717	0.002	0.091	3.94151e-31	Ifit3b	TR1.2
5.48491e-35	-1.26127	0.092	0.582	1.06523e-30	Tespa1	TR1.2
7.47083e-34	-3.04034	0.716	0.982	1.45091e-29	Tmsb10	TR1.2
7.81019e-34	3.82702	0.954	0.073	1.51682e-29	Izumo1r	TR1.2
1.58984e-33	-0.669297	0.006	0.145	3.08762e-29	B3gnt5	TR1.2
2.39475e-32	-1.02618	0.052	0.418	4.65084e-28	Ifi214	TR1.2
4.05254e-32	-0.386794	0.003	0.109	7.87043e-28	Ifit3	TR1.2
5.85486e-32	-0.476165	0.008	0.164	1.13707e-27	5430427O19Rik	TR1.2
1.3748e-31	-0.294892	0.005	0.127	2.67e-27	Lair1	TR1.2
1.29771e-30	-0.274788	0.003	0.109	2.52029e-26	Cd80	TR1.2
1.35949e-29	-2.38091	0.627	0.964	2.64026e-25	Crip1	TR1.2
1.56728e-29	-0.265848	0.005	0.127	3.04382e-25	Nacc2	TR1.2
1.7855e-28	-2.20911	0.318	0.873	3.46763e-24	Nkg7	TR1.2
2.60133e-26	-2.27662	0.605	0.964	5.05203e-22	S100a6	TR1.2
3.01116e-26	-0.35765	0.006	0.127	5.84797e-22	Rsad2	TR1.2
4.36149e-26	-2.29825	0.7	0.945	8.47046e-22	Lgals1	TR1.2
7.52077e-26	2.33786	0.953	0.418	1.46061e-21	Ctla4	TR1.2
1.13797e-25	-1.87116	0.878	0.982	2.21005e-21	S100a10	TR1.2
1.77068e-25	3.04128	0.934	0.4	3.43884e-21	Rgs1	TR1.2
1.89269e-25	-1.18673	0.14	0.636	3.67579e-21	Tcf7	TR1.2
3.89292e-25	-1.37209	0.057	0.382	7.56045e-21	Hopx	TR1.2
4.11246e-25	-0.307906	0.008	0.145	7.98681e-21	Il12rb2	TR1.2
7.68856e-25	-0.873428	0.051	0.364	1.49319e-20	Crybg1	TR1.2
9.51468e-25	-1.83599	0.569	0.945	1.84785e-20	Ahnak	TR1.2
1.07457e-24	-0.442012	0.002	0.073	2.08693e-20	Klre1	TR1.2
1.80964e-24	-0.902259	0.062	0.4	3.5145e-20	Sidt1	TR1.2
4.11772e-24	2.17006	0.935	0.345	7.99703e-20	Ikzf2	TR1.2
1.34369e-23	-2.15393	0.522	0.927	2.60957e-19	Vim	TR1.2
2.36342e-23	-0.794131	0.035	0.291	4.58999e-19	Slamf7	TR1.2
5.33615e-23	-1.25586	0.098	0.491	1.03633e-18	Rora	TR1.2
6.52598e-23	-1.11486	0.146	0.6	1.26741e-18	Ehd3	TR1.2
1.49433e-22	2.29545	0.768	0.018	2.90213e-18	Cd27	TR1.2
2.11475e-22	-1.58944	0.807	0.982	4.10705e-18	Itgb1	TR1.2
2.70805e-22	-0.380924	0.009	0.145	5.2593e-18	Sh2b3	TR1.2
1.5485e-21	-1.17088	0.936	1	3.00734e-17	Sh3bgrl3	TR1.2
2.98659e-20	1.10075	0.996	0.982	5.80026e-16	Cd3g	TR1.2
9.68409e-20	-0.393803	0.004	0.091	1.88075e-15	Galnt3	TR1.2
1.19555e-19	-1.03967	0.169	0.618	2.32189e-15	S1pr1	TR1.2
1.43646e-19	-0.973829	0.102	0.473	2.78975e-15	Hip1	TR1.2
1.4911e-19	-1.06252	0.089	0.436	2.89587e-15	Cdc25b	TR1.2
1.74802e-19	-1.33288	0.438	0.855	3.39483e-15	Ostf1	TR1.2
2.43678e-19	-1.38264	0.542	0.945	4.73247e-15	Emp3	TR1.2
5.09648e-19	-0.84055	0.09	0.436	9.89787e-15	Slfn5	TR1.2
5.9452e-19	2.11409	0.77	0.109	1.15462e-14	Dusp1	TR1.2
6.60102e-19	-0.285879	0.008	0.127	1.28198e-14	Lmna	TR1.2
6.95522e-19	2.11466	0.824	0.273	1.35077e-14	Lag3	TR1.2
7.39861e-19	-0.685667	0.025	0.218	1.43688e-14	Lilr4b	TR1.2
1.47439e-18	-0.995324	0.068	0.364	2.86342e-14	Cpne3	TR1.2
1.81955e-18	1.80361	0.823	0.327	3.53374e-14	Smco4	TR1.2
8.1605e-18	-0.50016	0.022	0.2	1.58485e-13	Fut7	TR1.2
3.57924e-17	-0.745354	0.998	1	6.95124e-13	Rps11	TR1.2
4.08132e-17	1.55253	0.97	0.836	7.92633e-13	Junb	TR1.2
4.98237e-17	-0.614804	0.036	0.255	9.67625e-13	Aff3	TR1.2
5.01942e-17	-1.21711	0.3	0.745	9.74821e-13	Tagln2	TR1.2
5.22875e-17	-1.14742	0.124	0.491	1.01547e-12	BC018473	TR1.2
6.20783e-17	-0.386846	0.005	0.091	1.20562e-12	Tmem176b	TR1.2
6.7169e-17	-0.670789	0.037	0.255	1.30449e-12	Sema4a	TR1.2
1.28412e-16	2.6597	0.63	0	2.4939e-12	Il10	TR1.2
1.50813e-16	-1.39598	0.21	0.618	2.92893e-12	Slfn1	TR1.2
4.21296e-16	-0.973147	0.185	0.582	8.18199e-12	Ptpn6	TR1.2
1.37304e-15	2.24657	0.684	0.127	2.66659e-11	Il21	TR1.2
1.38087e-15	-1.15228	0.436	0.855	2.68179e-11	Rinl	TR1.2
1.90429e-15	-1.17086	0.482	0.873	3.69833e-11	Itgb7	TR1.2
1.91581e-15	-1.27427	0.381	0.8	3.7207e-11	Txnip	TR1.2
1.94246e-15	-0.500875	0.002	0.055	3.77245e-11	S1pr5	TR1.2
2.05663e-15	-0.831127	0.04	0.255	3.99418e-11	Tnfrsf25	TR1.2
2.09466e-15	-0.919827	0.141	0.509	4.06805e-11	Klhl6	TR1.2
3.39189e-15	-0.407319	0.014	0.145	6.5874e-11	Tnfrsf26	TR1.2
4.24601e-15	1.586	0.785	0.291	8.24617e-11	Foxp1	TR1.2
6.30064e-15	-0.578235	0.026	0.2	1.22365e-10	Bcl2l11	TR1.2
7.35039e-15	-0.759109	0.125	0.473	1.42752e-10	Ddit4	TR1.2
1.29742e-14	-0.431115	0.031	0.218	2.51973e-10	Adam8	TR1.2
1.48014e-14	-0.783741	0.053	0.291	2.87459e-10	Ar	TR1.2
1.99269e-14	-0.980146	0.097	0.4	3.87001e-10	Cdkn2d	TR1.2
2.02102e-14	-0.445779	0.006	0.091	3.92503e-10	Tmem176a	TR1.2
2.91584e-14	-0.30769	0.012	0.127	5.66285e-10	Slc15a3	TR1.2
3.08021e-14	-0.682164	0.053	0.291	5.98207e-10	Gzmk	TR1.2
3.14799e-14	-0.731564	0.993	1	6.11372e-10	Cd52	TR1.2
3.16178e-14	-0.901517	0.642	0.982	6.1405e-10	Reep5	TR1.2
5.53499e-14	-0.602161	0.99	1	1.07495e-09	Rpl24	TR1.2
6.71124e-14	0.755413	0.998	0.964	1.30339e-09	Ddx5	TR1.2
8.84953e-14	0.816368	0.992	0.964	1.71867e-09	Cd3e	TR1.2
9.10755e-14	1.15064	0.951	0.8	1.76878e-09	Maf	TR1.2
9.39378e-14	-0.361022	0.009	0.109	1.82437e-09	Tnfsf14	TR1.2
1.0191e-13	-0.706433	0.105	0.418	1.97919e-09	Arid5a	TR1.2
1.10036e-13	-1.17829	0.45	0.818	2.13702e-09	Atp1b3	TR1.2
1.12123e-13	-1.19102	0.457	0.818	2.17754e-09	Gmfg	TR1.2
1.90482e-13	-0.917203	0.126	0.455	3.69935e-09	Tsc22d3	TR1.2
2.33062e-13	-1.11024	0.24	0.636	4.5263e-09	Bhlhe40	TR1.2
2.37935e-13	-0.36482	0.038	0.236	4.62093e-09	Rgcc	TR1.2
3.9776e-13	-0.410175	0.999	1	7.7249e-09	Rps14	TR1.2
6.44893e-13	-1.62622	0.923	0.927	1.25245e-08	Ifi27l2a	TR1.2
7.11239e-13	-0.250293	0.013	0.127	1.3813e-08	Sema4f	TR1.2
7.9405e-13	-1.12033	0.171	0.509	1.54212e-08	Gm2682	TR1.2
1.22527e-12	-0.275583	0.013	0.127	2.37959e-08	Usp18	TR1.2
1.27255e-12	-1.11135	0.642	0.909	2.47142e-08	Pycard	TR1.2
1.53685e-12	-0.466936	1	1	2.98471e-08	Fau	TR1.2
1.71579e-12	-0.971717	0.587	0.891	3.33223e-08	Skap1	TR1.2
1.91822e-12	1.72674	0.77	0.436	3.72538e-08	Tbc1d4	TR1.2
2.25649e-12	-0.317962	0.004	0.073	4.38232e-08	Hid1	TR1.2
3.09934e-12	-0.735632	0.1	0.382	6.01924e-08	Gramd3	TR1.2
3.12157e-12	-0.370702	0.017	0.145	6.06241e-08	Plod2	TR1.2
3.12843e-12	-0.336177	0.021	0.164	6.07572e-08	B4galt5	TR1.2
3.39227e-12	1.06973	0.934	0.727	6.58812e-08	Inpp4b	TR1.2
3.76213e-12	-0.699696	0.056	0.273	7.30643e-08	Rtp4	TR1.2
3.83612e-12	1.63321	0.666	0.2	7.45013e-08	Chst2	TR1.2
3.85168e-12	-0.355385	0.01	0.109	7.48035e-08	Esm1	TR1.2
4.747e-12	1.31227	0.701	0.255	9.21915e-08	Prkca	TR1.2
8.46431e-12	-1.11157	0.258	0.618	1.64385e-07	Ybx3	TR1.2
9.21204e-12	-0.770531	0.122	0.418	1.78907e-07	Irf7	TR1.2
1.00261e-11	-0.815388	0.051	0.255	1.94717e-07	Ifi202b	TR1.2
1.06436e-11	1.29612	0.85	0.6	2.06709e-07	Ptms	TR1.2
1.20519e-11	-0.366631	0.027	0.182	2.3406e-07	H2-T24	TR1.2
2.06417e-11	-0.37709	0.033	0.2	4.00882e-07	Rom1	TR1.2
2.67193e-11	-0.507281	0.994	1	5.18916e-07	Rpl13a	TR1.2
3.84936e-11	1.12131	0.863	0.545	7.47583e-07	Lbh	TR1.2
3.8938e-11	-0.319369	0.015	0.127	7.56215e-07	Dapk2	TR1.2
4.96857e-11	-0.96197	0.536	0.873	9.64945e-07	Smap1	TR1.2
6.13973e-11	0.958161	0.907	0.782	1.1924e-06	Pnrc1	TR1.2
7.61918e-11	-1.16993	0.469	0.782	1.47972e-06	Sh2d1a	TR1.2
1.47169e-10	-1.28338	0.071	0.291	2.85818e-06	Cxcl10	TR1.2
1.87814e-10	1.28234	0.89	0.545	3.64754e-06	Tnfrsf4	TR1.2
2.28996e-10	-0.585913	0.016	0.127	4.44733e-06	H2-Eb1	TR1.2
2.55598e-10	-0.520929	0.043	0.218	4.96397e-06	Tmem163	TR1.2
2.68054e-10	1.18164	0.707	0.327	5.20588e-06	Tmem154	TR1.2
3.04612e-10	1.24933	0.752	0.4	5.91587e-06	Gimap7	TR1.2
3.20869e-10	-0.740079	0.148	0.436	6.2316e-06	Atp2a3	TR1.2
3.35581e-10	-0.47042	0.042	0.218	6.51733e-06	Lilrb4a	TR1.2
4.40705e-10	0.550423	1	1	8.55894e-06	Malat1	TR1.2
6.55733e-10	-0.822962	0.598	0.855	1.2735e-05	Uba52	TR1.2
6.80823e-10	-0.687953	0.163	0.473	1.32223e-05	Ttc39c	TR1.2
7.23429e-10	1.41001	0.898	0.764	1.40497e-05	Nfkbia	TR1.2
7.55658e-10	-0.412036	0.009	0.091	1.46756e-05	Synpo	TR1.2
8.05974e-10	-0.935317	0.64	0.891	1.56528e-05	Zfp36l2	TR1.2
9.35882e-10	-0.900925	0.204	0.509	1.81758e-05	Rasgrp2	TR1.2
1.08935e-09	-0.498408	0.039	0.2	2.11563e-05	Dkkl1	TR1.2
1.17976e-09	-0.288673	0.017	0.127	2.29121e-05	Gm16152	TR1.2
1.25426e-09	-0.779983	0.809	0.982	2.4359e-05	Lsp1	TR1.2
1.32344e-09	1.10948	0.789	0.509	2.57026e-05	AU020206	TR1.2
1.38943e-09	-0.571357	0.038	0.2	2.69841e-05	Ifih1	TR1.2
1.60187e-09	-0.4343	0.995	1	3.11099e-05	Rpl18	TR1.2
1.63352e-09	-0.578226	0.223	0.582	3.17246e-05	Irgm1	TR1.2
1.6392e-09	1.12671	0.718	0.382	3.18349e-05	Agfg1	TR1.2
1.6652e-09	1.46307	0.7	0.364	3.23399e-05	Eea1	TR1.2
1.76307e-09	-0.453208	0.991	1	3.42405e-05	Rpl37	TR1.2
2.01514e-09	-0.488482	0.067	0.273	3.9136e-05	AB124611	TR1.2
2.1297e-09	-0.773173	0.255	0.582	4.13609e-05	Dnajc15	TR1.2
2.1312e-09	-0.601179	0.147	0.436	4.139e-05	Iqgap2	TR1.2
2.28679e-09	1.43196	0.436	0.018	4.44118e-05	Cybb	TR1.2
2.29786e-09	-0.961224	0.252	0.564	4.46267e-05	Prex1	TR1.2
2.79037e-09	1.17782	0.598	0.2	5.41918e-05	Ppp1r15a	TR1.2
3.52502e-09	-0.782925	0.194	0.491	6.84594e-05	Glipr2	TR1.2
4.47346e-09	-0.966215	0.581	0.836	8.68791e-05	Thy1	TR1.2
4.85471e-09	1.24017	0.485	0.073	9.42834e-05	Il6ra	TR1.2
5.0054e-09	1.16654	0.734	0.436	9.72099e-05	Ipcef1	TR1.2
5.07592e-09	1.07005	0.844	0.673	9.85794e-05	Cd5	TR1.2
6.24163e-09	-0.781803	0.569	0.836	0.000121219	Ppp1r12a	TR1.2
7.5315e-09	-0.534425	0.063	0.255	0.000146269	Plxnc1	TR1.2
7.66812e-09	-0.568989	0.111	0.364	0.000148923	Ap3s1	TR1.2
8.29074e-09	-0.460485	0.07	0.273	0.000161015	Zbtb32	TR1.2
8.78972e-09	-1.07636	0.265	0.545	0.000170705	Nptn	TR1.2
8.89765e-09	-1.16112	0.519	0.745	0.000172801	Id2	TR1.2
9.50396e-09	-0.398486	0.997	1	0.000184576	Rps15a	TR1.2
9.82967e-09	1.12188	0.66	0.364	0.000190902	Tnfrsf1b	TR1.2
1.02662e-08	0.677738	0.979	0.891	0.00019938	Ptprcap	TR1.2
1.17466e-08	-0.421026	0.986	1	0.000228131	Rack1	TR1.2
1.19927e-08	-0.708784	0.697	0.927	0.000232911	Cox7a2l	TR1.2
1.21155e-08	-0.328114	0.014	0.109	0.000235294	Susd2	TR1.2
1.21821e-08	0.957344	0.836	0.6	0.000236588	Tnfrsf18	TR1.2
1.29656e-08	-0.314508	0.029	0.164	0.000251806	Pogk	TR1.2
1.59931e-08	-1.02674	0.044	0.2	0.000310603	Cd74	TR1.2
1.73036e-08	-0.36986	0.997	0.982	0.000336054	Rpl34	TR1.2
1.77414e-08	-0.980231	0.547	0.818	0.000344556	Dusp2	TR1.2
1.83507e-08	-0.385153	0.049	0.218	0.000356388	Dennd4c	TR1.2
1.96464e-08	-0.774779	0.353	0.673	0.000381553	Flna	TR1.2
2.11716e-08	-0.716472	0.065	0.255	0.000411174	Gm47015	TR1.2
2.19455e-08	-0.550875	0.937	0.982	0.000426204	Ms4a6b	TR1.2
2.25697e-08	-0.732849	0.76	0.909	0.000438327	Tspo	TR1.2
2.33102e-08	-0.759615	0.601	0.836	0.000452708	Ccnd3	TR1.2
2.40714e-08	-0.408237	0.998	1	0.00046749	Rpl18a	TR1.2
2.57683e-08	1.04437	0.627	0.291	0.000500446	Notch1	TR1.2
2.6995e-08	-0.373254	0.044	0.2	0.000524269	Sh3bp5	TR1.2
2.7417e-08	-0.594619	0.075	0.273	0.000532466	Arhgap26	TR1.2
3.62677e-08	1.14842	0.587	0.218	0.000704355	Slc3a2	TR1.2
4.49072e-08	-0.30896	0.02	0.127	0.000872142	Milr1	TR1.2
4.89873e-08	-0.662859	0.911	0.982	0.000951382	Ms4a4b	TR1.2
5.08431e-08	0.942091	0.729	0.418	0.000987423	Zap70	TR1.2
5.21177e-08	0.684528	0.948	0.855	0.00101218	Ndfip1	TR1.2
5.45134e-08	-0.725946	0.14	0.4	0.0010587	Cd226	TR1.2
5.81139e-08	0.832186	0.526	0.109	0.00112863	Il6st	TR1.2
5.8646e-08	1.0616	0.579	0.218	0.00113896	Lrba	TR1.2
6.86134e-08	1.29342	0.381	0.018	0.00133254	Ccr5	TR1.2
9.09247e-08	-0.770442	0.671	0.909	0.00176585	Ifi203	TR1.2
9.20225e-08	-0.371791	0.027	0.145	0.00178717	Gsto1	TR1.2
1.06267e-07	-0.50537	0.055	0.218	0.00206382	Racgap1	TR1.2
1.077e-07	-0.735657	0.195	0.455	0.00209165	Zyx	TR1.2
1.09242e-07	-0.322604	0.996	0.982	0.00212159	Rpl17	TR1.2
1.29334e-07	0.636736	0.98	0.945	0.0025118	Ptma	TR1.2
1.3194e-07	0.8639	0.796	0.436	0.0025624	Gimap6	TR1.2
1.37887e-07	0.84885	0.827	0.564	0.0026779	Bcl11b	TR1.2
1.51384e-07	1.06908	0.717	0.436	0.00294003	Cd6	TR1.2
1.78085e-07	0.78034	0.853	0.582	0.00345859	Tnfaip8	TR1.2
1.90872e-07	0.904544	0.697	0.382	0.00370693	Rabgap1l	TR1.2
2.19405e-07	1.13595	0.753	0.473	0.00426107	Malt1	TR1.2
2.20456e-07	1.03296	0.512	0.145	0.00428147	Hdac7	TR1.2
2.4687e-07	-0.946857	0.139	0.364	0.00479446	Sorl1	TR1.2
2.72128e-07	0.644259	0.996	1	0.005285	AW112010	TR1.2
2.73824e-07	-0.794276	0.466	0.691	0.00531793	Arl6ip5	TR1.2
2.96429e-07	0.779374	0.824	0.6	0.00575694	Hsp90aa1	TR1.2
3.19885e-07	0.850669	0.75	0.473	0.00621249	Nfatc1	TR1.2
3.2108e-07	0.780442	0.873	0.727	0.0062357	Sdf4	TR1.2
3.82811e-07	1.12276	0.534	0.218	0.00743456	Adam19	TR1.2
3.99078e-07	-0.379552	0.073	0.255	0.00775049	Gm43813	TR1.2
5.30444e-07	0.510301	0.998	1	0.0103018	H3f3b	TR1.2
5.53517e-07	0.992972	0.675	0.382	0.0107499	Pou2f2	TR1.2
5.67737e-07	0.686316	0.977	0.964	0.011026	Hsp90ab1	TR1.2
5.82375e-07	-0.508825	0.185	0.455	0.0113103	Tle4	TR1.2
5.99837e-07	-0.640842	0.562	0.836	0.0116494	Cd48	TR1.2
6.40969e-07	-0.500597	0.13	0.364	0.0124483	Sytl3	TR1.2
6.59045e-07	-0.756596	0.534	0.727	0.0127993	Mbd2	TR1.2
7.08599e-07	0.394134	0.998	1	0.0137617	Eif1	TR1.2
8.25278e-07	-0.335801	0.996	1	0.0160277	Rpl37a	TR1.2
8.54711e-07	1.18491	0.476	0.164	0.0165993	Arl5a	TR1.2
9.31456e-07	1.15327	0.61	0.309	0.0180898	Zfp36	TR1.2
9.65074e-07	1.15143	0.34	0.018	0.0187427	Gbp2b	TR1.2
9.65923e-07	-0.723453	0.187	0.436	0.0187592	Xaf1	TR1.2
9.84341e-07	-0.571985	0.147	0.382	0.0191169	Cd9	TR1.2
9.90897e-07	-0.358082	0.994	1	0.0192442	Rpl35a	TR1.2
1.00666e-06	0.720114	0.881	0.727	0.0195503	Cdk2ap2	TR1.2
1.04182e-06	-0.923286	0.214	0.455	0.0202332	Irf2bp2	TR1.2
1.06367e-06	-0.77954	0.35	0.655	0.0206575	Ripor2	TR1.2
1.07996e-06	-0.365832	0.044	0.182	0.020974	Crmp1	TR1.2
1.286e-06	0.850753	0.68	0.4	0.0249754	Atxn1	TR1.2
1.33888e-06	-0.288427	0.03	0.145	0.0260024	Nqo2	TR1.2
1.41184e-06	-0.488698	0.038	0.164	0.0274194	Prc1	TR1.2
1.4781e-06	-0.548136	0.164	0.4	0.0287061	Myo1f	TR1.2
1.64196e-06	1.02363	0.331	0.018	0.0318885	Igf1r	TR1.2
1.80354e-06	0.63887	0.914	0.818	0.0350265	Ucp2	TR1.2
1.84375e-06	0.881397	0.618	0.345	0.0358075	Vsir	TR1.2
1.89864e-06	-0.607452	0.1	0.291	0.0368734	Xylt1	TR1.2
1.94763e-06	-0.545299	0.978	0.982	0.037825	Actg1	TR1.2
1.95617e-06	-0.315914	0.037	0.164	0.0379907	Fasl	TR1.2
2.09219e-06	-0.545886	0.156	0.382	0.0406324	Lgals3bp	TR1.2
2.19463e-06	0.958443	0.459	0.145	0.0426219	A630023P12Rik	TR1.2
2.21643e-06	-0.315651	0.031	0.145	0.0430453	Gm17745	TR1.2
2.29484e-06	1.0617	0.343	0.036	0.0445681	Sccpdh	TR1.2
2.29716e-06	-0.39478	0.053	0.2	0.0446132	Asb13	TR1.2
2.4143e-06	-0.676048	0.292	0.545	0.046888	Sms	TR1.2
2.42041e-06	-0.748848	0.508	0.782	0.0470068	Nfkb1	TR1.2
2.53537e-06	-0.373431	0.07	0.236	0.0492393	Calcoco1	TR1.2
2.55698e-06	-0.743157	0.207	0.455	0.0496591	Ifngr1	TR1.2
2.75848e-06	-0.409137	0.099	0.291	0.0535724	Prelid2	TR1.2
3.04071e-06	-0.942862	0.659	0.855	0.0590537	Hcst	TR1.2
3.15147e-06	-0.287892	0.01	0.073	0.0612046	Stc2	TR1.2
3.63521e-06	0.959091	0.454	0.145	0.0705995	Dennd2d	TR1.2
3.80623e-06	0.746719	0.801	0.618	0.0739208	Ctsb	TR1.2
3.85263e-06	-0.294649	0.025	0.127	0.0748218	Tnfrsf9	TR1.2
4.09236e-06	-0.434302	0.199	0.455	0.0794777	Asap1	TR1.2
4.23019e-06	-0.275488	0.047	0.182	0.0821545	AC168977.1	TR1.2
4.39459e-06	1.05113	0.584	0.291	0.0853474	Gbp4	TR1.2
4.60808e-06	-0.590578	0.395	0.673	0.0894936	Eno1	TR1.2
4.76642e-06	0.807259	0.788	0.582	0.0925686	Gimap3	TR1.2
4.9971e-06	0.949561	0.365	0.055	0.0970488	Neb	TR1.2
5.06377e-06	-0.540111	0.625	0.873	0.0983435	Macf1	TR1.2
5.0655e-06	0.903739	0.418	0.127	0.0983771	Tesc	TR1.2
5.55931e-06	-0.701211	0.371	0.618	0.107967	Glud1	TR1.2
5.68842e-06	0.982037	0.571	0.309	0.110475	AC149090.1	TR1.2
5.86411e-06	-0.647374	0.285	0.545	0.113887	Plec	TR1.2
6.18844e-06	0.998436	0.352	0.055	0.120186	Ramp1	TR1.2
6.21103e-06	1.49122	0.435	0.145	0.120624	Nrn1	TR1.2
6.24841e-06	0.753936	0.677	0.436	0.12135	Lcp2	TR1.2
6.37898e-06	-0.518294	0.131	0.327	0.123886	Fam117a	TR1.2
6.48777e-06	-0.414303	0.909	0.964	0.125999	Cox8a	TR1.2
6.4953e-06	0.790351	0.742	0.582	0.126145	Cd247	TR1.2
6.64047e-06	-0.679921	0.372	0.618	0.128965	Sh3bgrl	TR1.2
6.6481e-06	-0.555397	0.087	0.255	0.129113	Uhrf1bp1l	TR1.2
6.74847e-06	-0.743397	0.219	0.455	0.131062	S1pr4	TR1.2
6.78153e-06	1.23566	0.596	0.327	0.131704	Gadd45b	TR1.2
6.79033e-06	-0.329974	0.992	0.982	0.131875	Rpl36	TR1.2
7.10076e-06	0.917619	0.517	0.218	0.137904	A430093F15Rik	TR1.2
7.69455e-06	-0.303476	0.998	1	0.149436	Rpl32	TR1.2
8.10684e-06	0.736433	0.608	0.327	0.157443	Itpr2	TR1.2
8.13692e-06	-0.635937	0.158	0.364	0.158027	Sp110	TR1.2
8.19332e-06	-0.334868	0.082	0.255	0.159123	Kif1b	TR1.2
8.51094e-06	-0.601299	0.642	0.855	0.165291	Mndal	TR1.2
8.77534e-06	-0.803479	0.403	0.6	0.170426	Bin2	TR1.2
9.86429e-06	-0.272172	0.01	0.073	0.191574	Ms4a4c	TR1.2
1.02242e-05	-0.43798	0.059	0.2	0.198564	Clec2i	TR1.2
1.077e-05	-0.480431	0.315	0.6	0.209165	Tnfaip8l2	TR1.2
1.13191e-05	0.801679	0.709	0.436	0.219828	Rapgef6	TR1.2
1.14113e-05	0.791755	0.731	0.527	0.221619	Peli1	TR1.2
1.23055e-05	-0.620781	0.666	0.836	0.238986	Sp100	TR1.2
1.27056e-05	-0.419298	0.182	0.418	0.246756	Gpr132	TR1.2
1.30306e-05	-0.689861	0.65	0.873	0.253068	Slamf6	TR1.2
1.31552e-05	-0.377492	0.096	0.273	0.255486	Cks2	TR1.2
1.32324e-05	-0.687945	0.247	0.491	0.256987	Zmiz1	TR1.2
1.33755e-05	-0.482937	0.926	0.982	0.259765	Rpl36al	TR1.2
1.3925e-05	-0.422512	0.149	0.364	0.270437	Socs1	TR1.2
1.41577e-05	-0.661973	0.314	0.564	0.274956	Kcnn4	TR1.2
1.42238e-05	0.763639	0.29	0.018	0.276239	Pacsin1	TR1.2
1.46611e-05	1.19015	0.444	0.164	0.284733	Ahr	TR1.2
1.48543e-05	-0.564296	0.1	0.273	0.288486	Golm1	TR1.2
1.51058e-05	-0.271281	0.058	0.2	0.293369	Selenom	TR1.2
1.59514e-05	-0.366368	0.069	0.218	0.309792	Tob1	TR1.2
1.67166e-05	0.392525	0.992	0.982	0.324652	Rpl10	TR1.2
1.67905e-05	-0.539808	0.141	0.345	0.326089	Slc4a7	TR1.2
1.76111e-05	-0.581325	0.5	0.727	0.342025	Dek	TR1.2
1.88977e-05	-0.342963	0.036	0.145	0.367013	Lta	TR1.2
1.90048e-05	0.530051	0.975	0.927	0.369091	Trac	TR1.2
2.12862e-05	-0.253853	0.999	1	0.413399	Rpl19	TR1.2
2.13434e-05	0.896581	0.454	0.182	0.414509	Hnrnpll	TR1.2
2.2078e-05	0.859279	0.437	0.182	0.428777	Zmynd8	TR1.2
2.2358e-05	-0.302281	0.061	0.2	0.434216	Kbtbd4	TR1.2
2.30247e-05	0.645262	0.816	0.691	0.447162	Chd3	TR1.2
2.4426e-05	0.422206	0.986	0.982	0.474378	Itm2b	TR1.2
2.60575e-05	0.383318	0.979	0.964	0.506063	H3f3a	TR1.2
2.72653e-05	0.450357	0.985	0.964	0.529519	mt-Nd1	TR1.2
2.92065e-05	0.806888	0.718	0.545	0.56722	Baz1a	TR1.2
3.10327e-05	-0.52992	0.784	0.927	0.602685	Slfn2	TR1.2
3.10706e-05	0.759298	0.293	0.036	0.603422	Entpd1	TR1.2
3.16155e-05	0.726014	0.245	0	0.614005	Pitpnm2	TR1.2
3.18664e-05	-0.585918	0.431	0.691	0.618877	Arap2	TR1.2
3.19133e-05	-0.272913	1	1	0.619789	Tmsb4x	TR1.2
3.60146e-05	0.713328	0.299	0.036	0.699439	Agpat4	TR1.2
3.77008e-05	-0.589097	0.704	0.873	0.732187	Prr13	TR1.2
3.84807e-05	-0.325465	0.046	0.164	0.747333	Adrb2	TR1.2
3.98141e-05	1.10215	0.498	0.218	0.77323	Ighm	TR1.2
4.01725e-05	0.769469	0.31	0.055	0.780191	Ext1	TR1.2
4.07204e-05	-0.355497	0.093	0.255	0.79083	Ero1l	TR1.2
4.12544e-05	-0.441277	0.879	0.945	0.801202	Eif3f	TR1.2
4.18209e-05	-0.509975	0.099	0.255	0.812203	Tnfsf10	TR1.2
4.36673e-05	-0.498032	0.288	0.527	0.848062	Bri3	TR1.2
4.57876e-05	-0.550778	0.663	0.873	0.889241	Il2rg	TR1.2
4.79677e-05	-0.375794	0.031	0.127	0.931581	Smpdl3b	TR1.2
5.05787e-05	-0.412624	0.047	0.164	0.982289	Card6	TR1.2
5.14326e-05	0.597775	0.935	0.927	0.998873	Xist	TR1.2
5.20295e-05	-0.373275	0.134	0.327	1	Fbxw7	TR1.2
5.28694e-05	-0.256533	0.024	0.109	1	Hrh2	TR1.2
5.40192e-05	-0.275339	0.039	0.145	1	Zbtb11os1	TR1.2
5.50714e-05	-0.380446	0.083	0.236	1	Bri3bp	TR1.2
5.6797e-05	-0.418536	0.032	0.127	1	P2rx7	TR1.2
5.7113e-05	-0.443445	0.065	0.2	1	Lmo4	TR1.2
5.71872e-05	-0.453983	0.178	0.382	1	Rasa3	TR1.2
5.94948e-05	0.510681	0.903	0.782	1	Srsf3	TR1.2
6.11214e-05	0.797518	0.755	0.564	1	Pim1	TR1.2
6.16496e-05	1.01726	0.319	0.073	1	Fos	TR1.2
6.21897e-05	-0.336551	0.984	0.982	1	Rpl27	TR1.2
6.43379e-05	0.600713	0.401	0.109	1	Selenop	TR1.2
6.46911e-05	0.72207	0.369	0.109	1	Reps1	TR1.2
6.56673e-05	-0.763256	0.476	0.636	1	S100a11	TR1.2
6.86829e-05	-0.443845	0.142	0.327	1	Arhgef18	TR1.2
6.88144e-05	-0.336213	0.083	0.236	1	Sc5d	TR1.2
6.96673e-05	0.562521	0.847	0.745	1	Npc2	TR1.2
7.14403e-05	0.732084	0.675	0.473	1	Ptpn11	TR1.2
7.28183e-05	-0.522845	0.525	0.745	1	Scp2	TR1.2
7.302e-05	-0.425666	0.095	0.255	1	Mki67	TR1.2
7.44574e-05	0.357378	0.995	0.982	1	Ppia	TR1.2
7.50312e-05	-0.265094	0.997	1	1	Rplp2	TR1.2
7.72147e-05	0.4262	0.963	0.982	1	Ubb	TR1.2
7.86068e-05	0.477208	0.986	0.982	1	Rps2	TR1.2
8.31435e-05	-0.407665	0.215	0.436	1	Mitd1	TR1.2
8.38254e-05	0.608942	0.655	0.382	1	Itm2c	TR1.2
8.38269e-05	0.68834	0.425	0.164	1	Ncoa3	TR1.2
8.67099e-05	-0.494368	0.73	0.836	1	Prrc2c	TR1.2
8.73483e-05	-0.302358	0.04	0.145	1	Oxld1	TR1.2
8.75081e-05	0.690542	0.478	0.218	1	Twsg1	TR1.2
9.14506e-05	-0.304123	0.033	0.127	1	Naaa	TR1.2
9.6442e-05	-0.265957	0.033	0.127	1	Osm	TR1.2
0.000101651	0.698267	0.424	0.145	1	Adk	TR1.2
0.000102051	0.75262	0.652	0.4	1	Klf6	TR1.2
0.000102788	0.577994	0.902	0.873	1	Akap13	TR1.2
0.000111111	0.760858	0.687	0.527	1	Glrx	TR1.2
0.000111577	-0.457177	0.353	0.618	1	Prkcq	TR1.2
0.00011395	-0.345911	0.152	0.345	1	Tpgs1	TR1.2
0.000116105	-0.39774	0.059	0.182	1	L1cam	TR1.2
0.000120571	0.533088	0.977	0.945	1	Btg1	TR1.2
0.00012257	0.582823	0.935	0.836	1	Jund	TR1.2
0.000124927	-0.317994	0.041	0.145	1	Kremen2	TR1.2
0.000125251	-0.481397	0.844	0.909	1	H2-Q7	TR1.2
0.000126103	-0.421956	0.169	0.364	1	Carnmt1	TR1.2
0.000129459	0.578522	0.845	0.727	1	Lat	TR1.2
0.000129714	0.594736	0.775	0.618	1	Hnrnpa1	TR1.2
0.000131728	0.503437	0.895	0.818	1	Selenow	TR1.2
0.000132567	0.612397	0.213	0	1	Zfp979	TR1.2
0.000134967	-0.417495	0.224	0.436	1	AI413582	TR1.2
0.000137771	-0.307487	0.998	0.982	1	Rpl10a	TR1.2
0.000143312	-0.469144	0.294	0.527	1	Pgam1	TR1.2
0.000144152	0.51591	0.832	0.691	1	Psma3	TR1.2
0.000146749	0.674311	0.545	0.309	1	Vmp1	TR1.2
0.000148372	-0.592563	0.448	0.673	1	Tacc1	TR1.2
0.00015175	-0.507869	0.277	0.473	1	Npm3	TR1.2
0.000159185	-0.307816	0.034	0.127	1	Nod1	TR1.2
0.00016564	-0.711426	0.393	0.582	1	Epsti1	TR1.2
0.000165913	0.587915	0.585	0.4	1	Mrfap1	TR1.2
0.000171019	-0.267823	0.068	0.2	1	A930005H10Rik	TR1.2
0.000175103	-0.332304	0.956	0.982	1	Serf2	TR1.2
0.000176138	0.715946	0.409	0.164	1	Pip4k2a	TR1.2
0.000178769	-0.30381	0.096	0.255	1	Gpr171	TR1.2
0.000182715	0.763174	0.675	0.491	1	Gbp7	TR1.2
0.00018341	0.66517	0.26	0.036	1	Pik3c2a	TR1.2
0.00018397	-0.50471	0.297	0.509	1	Mtpn	TR1.2
0.000186693	-0.564252	0.405	0.618	1	B3gnt2	TR1.2
0.000188243	-0.388462	0.21	0.418	1	Fam129a	TR1.2
0.000191156	-0.442175	0.14	0.309	1	Kctd2	TR1.2
0.000196268	-0.515015	0.397	0.618	1	Rab8a	TR1.2
0.000197582	0.77916	0.287	0.055	1	Lztfl1	TR1.2
0.00021073	0.708995	0.492	0.255	1	Prkch	TR1.2
0.000215983	0.941714	0.358	0.127	1	Rgs16	TR1.2
0.000223253	0.711118	0.32	0.091	1	F2r	TR1.2
0.000228934	-0.293583	0.989	1	1	Rps28	TR1.2
0.000230972	-0.489204	0.118	0.273	1	Sgk1	TR1.2
0.000236075	-0.519105	0.715	0.855	1	Dynll1	TR1.2
0.000239177	-0.442003	0.082	0.218	1	Tor3a	TR1.2
0.000242459	-0.383307	0.852	0.891	1	Eif3h	TR1.2
0.000250152	0.662803	0.612	0.382	1	Samsn1	TR1.2
0.000263063	0.718752	0.412	0.182	1	Itgav	TR1.2
0.000264618	-0.466054	0.361	0.582	1	Oip5os1	TR1.2
0.000269659	0.715551	0.429	0.2	1	Ngly1	TR1.2
0.000280172	0.65738	0.474	0.236	1	Gpr174	TR1.2
0.000286845	0.592916	0.72	0.564	1	Tubb5	TR1.2
0.000308216	-0.352581	0.117	0.273	1	Txndc5	TR1.2
0.000310825	-0.378272	0.789	0.964	1	Psmb9	TR1.2
0.00031704	-0.293165	0.053	0.164	1	Slc2a3	TR1.2
0.00033242	0.702326	0.247	0.036	1	Chchd10	TR1.2
0.000333181	0.583339	0.849	0.673	1	Cd28	TR1.2
0.00034612	-0.278103	0.063	0.182	1	Stx17	TR1.2
0.00035678	-0.362613	0.334	0.564	1	Cnp	TR1.2
0.000358792	0.390208	0.984	0.982	1	Laptm5	TR1.2
0.000359787	0.677638	0.245	0.036	1	Rnase4	TR1.2
0.000367665	0.550477	0.471	0.218	1	Zdhhc18	TR1.2
0.000372773	-0.42008	0.084	0.218	1	Crybg3	TR1.2
0.000379518	0.560281	0.69	0.509	1	Snx3	TR1.2
0.000381122	-0.454128	0.276	0.491	1	3830406C13Rik	TR1.2
0.000383623	-0.468703	0.073	0.2	1	Foxp3	TR1.2
0.00038766	-0.471016	0.453	0.691	1	Efhd2	TR1.2
0.000401963	0.582763	0.883	0.691	1	Hspa5	TR1.2
0.000403261	0.593339	0.535	0.291	1	Hsbp1	TR1.2
0.00041319	-0.263217	0.021	0.091	1	Ttc7b	TR1.2
0.000424057	0.577776	0.187	0	1	Snx9	TR1.2
0.000432639	0.505138	0.756	0.618	1	Anp32b	TR1.2
0.000434751	-0.500519	0.304	0.491	1	Cmc1	TR1.2
0.00043516	0.567505	0.186	0	1	Ncmap	TR1.2
0.000444125	-0.49874	0.341	0.545	1	Stk38	TR1.2
0.00044786	0.45752	0.933	0.855	1	Srsf5	TR1.2
0.000451343	-0.358534	0.065	0.182	1	Cd55	TR1.2
0.000454778	-0.588894	0.652	0.8	1	Ctsd	TR1.2
0.000458714	0.645595	0.478	0.255	1	Vps54	TR1.2
0.000468282	0.276968	0.998	1	1	Rplp1	TR1.2
0.000518912	0.639079	0.511	0.291	1	Dleu2	TR1.2
0.000526784	-0.317495	0.045	0.145	1	Entpd5	TR1.2
0.000532667	0.572122	0.587	0.309	1	Dgkz	TR1.2
0.000545807	-0.45993	0.16	0.327	1	Sp140	TR1.2
0.000556289	-0.383454	0.119	0.273	1	Zfp120	TR1.2
0.00055859	0.544904	0.84	0.727	1	Tra2b	TR1.2
0.000572263	-0.52167	0.057	0.164	1	Ifit1	TR1.2
0.000578553	-0.521445	0.55	0.764	1	Spn	TR1.2
0.000592466	0.750014	0.389	0.182	1	Odc1	TR1.2
0.000596833	0.556485	0.604	0.4	1	Spata13	TR1.2
0.000610976	-0.360385	0.971	1	1	Shisa5	TR1.2
0.000617536	0.716242	0.561	0.418	1	Rasa1	TR1.2
0.00062669	-0.521533	0.596	0.764	1	Gabarapl2	TR1.2
0.000635572	-0.392001	0.977	1	1	Mbnl1	TR1.2
0.000641533	0.573082	0.234	0.036	1	Zfp831	TR1.2
0.000641779	-0.342734	0.109	0.255	1	Unc119b	TR1.2
0.000644827	0.350851	0.95	0.945	1	Ftl1	TR1.2
0.000650754	0.583016	0.668	0.491	1	Tspan32	TR1.2
0.000655822	0.518334	0.176	0	1	Inpp5f	TR1.2
0.000657369	0.560171	0.677	0.527	1	Hnrnpdl	TR1.2
0.000663106	-0.273701	0.047	0.145	1	Bicdl1	TR1.2
0.000671638	-0.270009	0.097	0.236	1	Bcl9l	TR1.2
0.000683811	0.466602	0.658	0.4	1	Fam49b	TR1.2
0.000687145	-0.417923	0.283	0.491	1	Ccdc50	TR1.2
0.000688346	-0.46161	0.539	0.691	1	Lrrfip1	TR1.2
0.000690203	-0.352495	0.1	0.236	1	Mmgt2	TR1.2
0.000695128	-0.512457	0.235	0.418	1	Samd9l	TR1.2
0.00069827	-0.439516	0.177	0.345	1	Letm1	TR1.2
0.000709694	-0.310242	0.067	0.182	1	Pim2	TR1.2
0.000720105	-0.447693	0.22	0.4	1	Tmem106b	TR1.2
0.000720613	0.627467	0.676	0.509	1	Irf2	TR1.2
0.000720927	-0.284084	0.067	0.182	1	Rarg	TR1.2
0.000723702	-0.42889	0.168	0.327	1	Myd88	TR1.2
0.00072973	-0.493042	0.563	0.745	1	Anp32a	TR1.2
0.000743183	0.583298	0.245	0.055	1	Grn	TR1.2
0.000750279	0.496261	0.814	0.727	1	Pkm	TR1.2
0.000753871	0.539256	0.38	0.145	1	Hspa4	TR1.2
0.000760653	-0.411714	0.199	0.382	1	Usp3	TR1.2
0.000767919	0.651341	0.256	0.055	1	Coro2a	TR1.2
0.000772232	-0.270296	0.989	1	1	Rpl22	TR1.2
0.00077314	-0.396253	0.305	0.509	1	Themis	TR1.2
0.000782205	0.615595	0.367	0.145	1	Trib2	TR1.2
0.000795274	-0.460001	0.111	0.255	1	Ap1g2	TR1.2
0.000803605	-0.548092	0.416	0.582	1	Bst2	TR1.2
0.000830232	0.479544	0.526	0.273	1	Cab39	TR1.2
0.000880095	0.615668	0.635	0.509	1	Ikzf1	TR1.2
0.000883461	-0.47729	0.535	0.673	1	Xrn2	TR1.2
0.000886082	-0.513318	0.207	0.382	1	Cdc42ep3	TR1.2
0.000889601	-0.526147	0.212	0.382	1	Unc119	TR1.2
0.000948115	0.61499	0.266	0.073	1	Pde4b	TR1.2
0.000958135	0.373933	0.963	0.945	1	Srrm2	TR1.2
0.000961837	-0.400367	0.271	0.455	1	Mvb12a	TR1.2
0.000964917	-0.272543	0.069	0.182	1	Msra	TR1.2
0.000992076	0.607711	0.618	0.436	1	Rhoh	TR1.2
0.00101211	-0.357315	0.35	0.564	1	Stat4	TR1.2
0.00102304	0.632214	0.261	0.073	1	Pmvk	TR1.2
0.00102779	-0.323785	0.068	0.182	1	Notch2	TR1.2
0.00103978	0.549897	0.596	0.436	1	Lrp10	TR1.2
0.00104224	0.555188	0.401	0.182	1	Rbm26	TR1.2
0.00108994	0.597682	0.664	0.564	1	Ptpn7	TR1.2
0.00110028	-0.630785	0.246	0.4	1	Ifi209	TR1.2
0.00111406	-0.467182	0.209	0.382	1	Ccdc85b	TR1.2
0.00111456	0.656015	0.359	0.164	1	Tapbpl	TR1.2
0.00115713	-0.437103	0.393	0.582	1	Mrpl30	TR1.2
0.00116686	0.603371	0.414	0.2	1	4921524J17Rik	TR1.2
0.00118279	0.609569	0.523	0.364	1	Stx6	TR1.2
0.00120998	-0.441671	0.737	0.855	1	S100a13	TR1.2
0.00121155	0.587793	0.22	0.036	1	Hivep3	TR1.2
0.00121407	-0.262444	0.041	0.127	1	E2f2	TR1.2
0.00124966	-0.258954	0.079	0.2	1	Itpr1	TR1.2
0.0012591	-0.382546	0.093	0.218	1	Serpinb6b	TR1.2
0.00126888	-0.252983	0.031	0.109	1	Rhbdf2	TR1.2
0.00127461	-0.254228	0.943	0.964	1	Cox4i1	TR1.2
0.00131064	0.541256	0.212	0.036	1	Gm11713	TR1.2
0.0013349	0.526404	0.24	0.055	1	Fdxr	TR1.2
0.00134378	-0.366806	0.155	0.309	1	Tbc1d1	TR1.2
0.00137416	0.437206	0.722	0.564	1	Paip2	TR1.2
0.00139129	0.526694	0.618	0.436	1	Dbnl	TR1.2
0.00139244	0.579045	0.431	0.236	1	Cltc	TR1.2
0.00140179	-0.340104	0.361	0.564	1	Pstpip1	TR1.2
0.00141931	0.464671	0.184	0.018	1	Nenf	TR1.2
0.00142329	0.556709	0.506	0.309	1	BC031181	TR1.2
0.00142378	-0.485267	0.423	0.618	1	Rps27rt	TR1.2
0.00142751	-0.64087	0.24	0.4	1	Cmah	TR1.2
0.00145519	-0.454507	0.276	0.473	1	Otulin	TR1.2
0.00145693	-0.259179	0.102	0.236	1	Taf13	TR1.2
0.00145974	0.450773	0.352	0.145	1	Cfdp1	TR1.2
0.00148753	-0.555898	0.28	0.436	1	Runx2	TR1.2
0.0015218	0.653835	0.405	0.236	1	Coq10b	TR1.2
0.00152794	0.52351	0.399	0.2	1	Pet100	TR1.2
0.00154012	0.797876	0.264	0.073	1	Cdkn1a	TR1.2
0.00163079	0.476472	0.625	0.436	1	Timm13	TR1.2
0.00165384	0.546931	0.591	0.4	1	Rasal3	TR1.2
0.00165504	0.503633	0.21	0.036	1	Tmem42	TR1.2
0.0016633	0.539588	0.24	0.055	1	Frmd4b	TR1.2
0.00167184	0.522695	0.238	0.055	1	Gm12216	TR1.2
0.0016841	0.471759	0.187	0.018	1	Gtf3c2	TR1.2
0.00169449	-0.293428	0.166	0.327	1	Zfhx2	TR1.2
0.00171583	0.468937	0.67	0.473	1	Ccnl1	TR1.2
0.00176285	0.619318	0.23	0.055	1	2700097O09Rik	TR1.2
0.0017822	0.61444	0.177	0.018	1	Asb2	TR1.2
0.00179803	0.626668	0.43	0.255	1	Cyfip1	TR1.2
0.00181082	0.562409	0.633	0.491	1	Fermt3	TR1.2
0.00183152	-0.454781	0.222	0.382	1	Tmem71	TR1.2
0.00183361	-0.519534	0.295	0.473	1	B4galnt1	TR1.2
0.00183426	0.531659	0.473	0.255	1	Git2	TR1.2
0.00183887	0.446382	0.359	0.145	1	Pfdn6	TR1.2
0.00184415	0.551268	0.315	0.127	1	Srebf2	TR1.2
0.00189488	0.514624	0.176	0.018	1	Ephx1	TR1.2
0.00192988	0.483045	0.422	0.218	1	Mdfic	TR1.2
0.00193472	0.469299	0.505	0.273	1	Bcl2a1d	TR1.2
0.00193769	0.534918	0.63	0.491	1	Grk2	TR1.2
0.00200924	0.449204	0.594	0.345	1	Cyb5a	TR1.2
0.00203337	-0.468429	0.182	0.345	1	Msrb1	TR1.2
0.00206516	-0.385988	0.198	0.364	1	Cyb5r4	TR1.2
0.00206913	0.529846	0.333	0.145	1	Serinc1	TR1.2
0.00207809	0.528353	0.668	0.509	1	Camk2d	TR1.2
0.00208773	0.484712	0.174	0.018	1	Scaper	TR1.2
0.00209919	-0.512953	0.358	0.545	1	Sesn3	TR1.2
0.00212153	-0.265263	0.061	0.164	1	Arsb	TR1.2
0.00214013	-0.40087	0.555	0.745	1	Mapre1	TR1.2
0.00215124	0.496242	0.704	0.582	1	Ypel3	TR1.2
0.00219191	0.397115	0.882	0.836	1	Gimap1	TR1.2
0.00220361	0.388671	0.869	0.818	1	Ptp4a2	TR1.2
0.00225334	-0.546829	0.222	0.364	1	Sike1	TR1.2
0.00227622	-0.38474	0.159	0.309	1	Mapkapk3	TR1.2
0.00228594	0.391032	0.899	0.891	1	Son	TR1.2
0.002308	-0.439877	0.576	0.764	1	Atp2b1	TR1.2
0.00233679	0.601059	0.466	0.309	1	Galnt2	TR1.2
0.00236881	0.592554	0.537	0.364	1	Tlk1	TR1.2
0.00238544	-0.258902	0.129	0.273	1	Gclm	TR1.2
0.0024152	0.317583	0.977	0.982	1	Rbm39	TR1.2
0.00241982	-0.336093	0.087	0.2	1	Serhl	TR1.2
0.00252741	-0.526493	0.138	0.273	1	Foxp4	TR1.2
0.00255882	-0.404822	0.266	0.455	1	Smndc1	TR1.2
0.00259101	-0.381628	0.097	0.218	1	Gm49359	TR1.2
0.0026452	-0.379927	0.488	0.673	1	Bag1	TR1.2
0.00268807	-0.403945	0.075	0.182	1	Mosmo	TR1.2
0.00272555	0.503029	0.557	0.4	1	Hnrnpl	TR1.2
0.00279879	-0.34078	0.11	0.236	1	Apaf1	TR1.2
0.00280427	-0.451087	0.302	0.455	1	Igbp1	TR1.2
0.00285234	0.572355	0.489	0.291	1	Gm2a	TR1.2
0.00286246	-0.253422	0.011	0.055	1	St3gal6	TR1.2
0.00288498	0.605959	0.39	0.2	1	Klf3	TR1.2
0.0028914	0.270092	0.988	0.982	1	mt-Nd2	TR1.2
0.00290826	-0.384135	0.655	0.782	1	Supt4a	TR1.2
0.00291169	0.54165	0.422	0.236	1	Tnik	TR1.2
0.00293518	0.714597	0.584	0.4	1	Irf1	TR1.2
0.00294527	0.451406	0.57	0.4	1	Msi2	TR1.2
0.00295959	-0.457826	0.466	0.618	1	Rbl2	TR1.2
0.00299159	0.515518	0.189	0.036	1	Gnaq	TR1.2
0.00303254	-0.351032	0.598	0.745	1	Psma4	TR1.2
0.00303403	0.505007	0.406	0.218	1	Etnk1	TR1.2
0.00303486	0.462509	0.516	0.327	1	Gm16286	TR1.2
0.00303497	0.524142	0.683	0.6	1	Elf1	TR1.2
0.00307204	-0.543083	0.359	0.527	1	Tut4	TR1.2
0.00307583	-0.279272	0.851	0.945	1	Serbp1	TR1.2
0.00309539	0.412792	0.826	0.691	1	Atp5b	TR1.2
0.00310992	0.425371	0.168	0.018	1	Tm9sf4	TR1.2
0.00312448	0.749995	0.167	0.018	1	Sell	TR1.2
0.0031619	0.465744	0.191	0.036	1	Vkorc1	TR1.2
0.00321101	0.508074	0.384	0.2	1	Hmgn2	TR1.2
0.00321237	0.572444	0.377	0.2	1	Gbp8	TR1.2
0.00322969	-0.473001	0.114	0.236	1	Ttc7	TR1.2
0.00327478	0.416047	0.313	0.127	1	Zfp869	TR1.2
0.00329021	-0.356431	0.056	0.145	1	Chn2	TR1.2
0.00333732	0.624946	0.281	0.109	1	Angptl2	TR1.2
0.00334854	-0.389382	0.349	0.545	1	Nrp1	TR1.2
0.0033675	-0.451005	0.285	0.436	1	Pin4	TR1.2
0.00340353	-0.467769	0.514	0.709	1	Birc6	TR1.2
0.00345576	0.418008	0.136	0	1	Egln3	TR1.2
0.00349628	-0.328717	0.13	0.255	1	Card19	TR1.2
0.00350498	0.392485	0.649	0.509	1	Cyld	TR1.2
0.00359892	0.449214	0.263	0.091	1	Rbm38	TR1.2
0.00362564	-0.40644	0.295	0.455	1	Twf2	TR1.2
0.00364454	0.489725	0.262	0.091	1	Dcaf15	TR1.2
0.00364512	0.444969	0.759	0.6	1	Dad1	TR1.2
0.00366747	0.452227	0.58	0.382	1	Rab10	TR1.2
0.00371039	0.452873	0.193	0.036	1	Creg1	TR1.2
0.00374657	-0.379725	0.766	0.782	1	Txn1	TR1.2
0.00377682	-0.439524	0.14	0.273	1	Stim2	TR1.2
0.00383458	0.800891	0.492	0.327	1	Iigp1	TR1.2
0.00384495	0.466715	0.186	0.036	1	Ptprs	TR1.2
0.00384883	0.581072	0.373	0.2	1	Il21r	TR1.2
0.0038634	-0.545855	0.33	0.509	1	Znrf2	TR1.2
0.00386864	-0.292417	0.255	0.436	1	Morc3	TR1.2
0.00388121	-0.408648	0.303	0.473	1	Vps13a	TR1.2
0.00390418	-0.294829	0.86	0.945	1	Arl6ip1	TR1.2
0.00395625	0.458008	0.164	0.018	1	4930417O13Rik	TR1.2
0.00400887	-0.399648	0.307	0.473	1	Phf11b	TR1.2
0.00404332	-0.355334	0.241	0.4	1	Gtf3a	TR1.2
0.00409755	0.367478	0.237	0.073	1	Gm28112	TR1.2
0.00412615	0.441511	0.534	0.327	1	Kansl1	TR1.2
0.00413845	0.533886	0.215	0.055	1	Art2b	TR1.2
0.00414996	0.466647	0.185	0.036	1	Zan	TR1.2
0.00420635	0.464509	0.243	0.073	1	Dynlt3	TR1.2
0.00428207	-0.270047	0.037	0.109	1	Mad2l1	TR1.2
0.00428444	-0.287705	0.205	0.364	1	Nudcd2	TR1.2
0.00439656	0.398133	0.875	0.782	1	Clec2d	TR1.2
0.00440897	0.456425	0.26	0.091	1	Tdp2	TR1.2
0.00443499	-0.250447	0.057	0.145	1	Snx10	TR1.2
0.00449313	-0.4109	0.382	0.545	1	Anxa5	TR1.2
0.00452823	0.419107	0.712	0.509	1	Sh3kbp1	TR1.2
0.00452992	-0.3816	0.144	0.273	1	Ehbp1l1	TR1.2
0.00453146	0.534564	0.457	0.291	1	Arhgef3	TR1.2
0.00454158	-0.407958	0.579	0.709	1	Mrpl33	TR1.2
0.00459222	-0.398896	0.153	0.291	1	Cemip2	TR1.2
0.00462234	-0.486971	0.217	0.382	1	Cd69	TR1.2
0.00466063	0.472866	0.794	0.691	1	Clk1	TR1.2
0.00472063	-0.333803	0.59	0.764	1	Ndufa6	TR1.2
0.00486059	0.475822	0.469	0.273	1	Zfp644	TR1.2
0.00496238	-0.25529	0.079	0.182	1	Arl6ip6	TR1.2
0.0049659	0.397918	0.247	0.073	1	Pmepa1	TR1.2
0.00502084	-0.377108	0.156	0.291	1	Rgs14	TR1.2
0.00507612	0.435608	0.635	0.491	1	Rabac1	TR1.2
0.00515502	-0.366626	0.068	0.164	1	Mbtps2	TR1.2
0.00520498	0.515866	0.593	0.436	1	Gimap8	TR1.2
0.00525158	0.358641	0.701	0.582	1	Ctss	TR1.2
0.00525802	-0.313824	0.279	0.455	1	Sap30l	TR1.2
0.00527159	-0.441337	0.252	0.4	1	Slain2	TR1.2
0.00528787	-0.287094	0.012	0.055	1	Hist1h4i	TR1.2
0.00545195	-0.410295	0.7	0.8	1	Cox5a	TR1.2
0.00545307	0.500772	0.35	0.182	1	Wbp11	TR1.2
0.00546713	0.42037	0.31	0.127	1	Arf3	TR1.2
0.00551642	0.523665	0.179	0.036	1	1700019D03Rik	TR1.2
0.00552171	0.43582	0.177	0.036	1	Cep164	TR1.2
0.00562225	-0.257757	0.141	0.273	1	Amn1	TR1.2
0.00562372	0.266263	0.987	0.964	1	Oaz1	TR1.2
0.00564093	0.511543	0.546	0.382	1	Snx2	TR1.2
0.00565775	-0.307797	0.081	0.182	1	Rprd1a	TR1.2
0.00566544	-0.302994	0.225	0.382	1	Smim15	TR1.2
0.00570516	-0.465463	0.297	0.436	1	Zdhhc20	TR1.2
0.00571748	0.360562	0.86	0.764	1	Sept1	TR1.2
0.00577566	-0.29364	0.059	0.145	1	Myo5a	TR1.2
0.00580609	0.403461	0.648	0.509	1	Hnrnpd	TR1.2
0.00581541	0.392468	0.35	0.182	1	Lsm3	TR1.2
0.00591003	0.630929	0.365	0.2	1	Gbp3	TR1.2
0.00612991	0.41669	0.783	0.618	1	Rbx1	TR1.2
0.006208	0.357284	0.121	0	1	Arhgap12	TR1.2
0.0062296	-0.555304	0.608	0.709	1	Hif1a	TR1.2
0.00626368	0.521713	0.601	0.473	1	Bclaf1	TR1.2
0.00630976	-0.404581	0.133	0.255	1	Riox2	TR1.2
0.00637141	-0.303219	0.138	0.273	1	Pptc7	TR1.2
0.00639617	-0.279608	0.991	1	1	Rplp0	TR1.2
0.00643894	0.493101	0.721	0.6	1	Leprotl1	TR1.2
0.00651876	0.585858	0.374	0.218	1	Fam169b	TR1.2
0.0065332	0.359378	0.992	1	1	Trbc2	TR1.2
0.00661308	-0.328702	0.039	0.109	1	Haus1	TR1.2
0.0066587	-0.359676	0.19	0.327	1	Dpp3	TR1.2
0.00672282	0.419735	0.148	0.018	1	C2cd2	TR1.2
0.00674876	-0.356808	0.246	0.4	1	Mbp	TR1.2
0.00687332	0.33864	0.118	0	1	Ldhb	TR1.2
0.00688996	0.524494	0.544	0.382	1	Arid4a	TR1.2
0.00697999	0.523619	0.269	0.109	1	Zrsr1	TR1.2
0.00698164	0.348136	0.118	0	1	Ccnyl1	TR1.2
0.0070504	0.455115	0.645	0.491	1	Tra2a	TR1.2
0.00705285	0.380112	0.459	0.255	1	Smim11	TR1.2
0.00710368	0.465358	0.332	0.164	1	Mthfsl	TR1.2
0.00715613	0.391711	0.144	0.018	1	Atp6v1b2	TR1.2
0.007199	0.463106	0.243	0.091	1	Prkd2	TR1.2
0.00730821	-0.325761	0.143	0.273	1	Map3k8	TR1.2
0.00731392	-0.341977	0.07	0.164	1	Herc3	TR1.2
0.00732886	0.389976	0.201	0.055	1	Sf3a1	TR1.2
0.00740712	-0.313629	0.552	0.727	1	Tsc22d4	TR1.2
0.00746612	-0.40769	0.438	0.6	1	Nop10	TR1.2
0.00748758	0.500462	0.269	0.109	1	Socs3	TR1.2
0.00752426	-0.320466	0.561	0.745	1	Ndufb1-ps	TR1.2
0.0075252	0.386596	0.529	0.345	1	Ranbp2	TR1.2
0.00754654	0.45589	0.627	0.509	1	Chic2	TR1.2
0.00757647	-0.297439	0.147	0.273	1	Rars	TR1.2
0.00758307	0.433333	0.367	0.182	1	Pum1	TR1.2
0.00760301	-0.445514	0.388	0.509	1	Rexo2	TR1.2
0.00762045	-0.35578	0.12	0.236	1	Plekha5	TR1.2
0.00764947	0.349006	0.8	0.709	1	Itgal	TR1.2
0.00765252	0.452934	0.381	0.2	1	Zmym5	TR1.2
0.00766651	-0.309366	0.227	0.382	1	Rnf19a	TR1.2
0.00771214	0.420864	0.484	0.309	1	Stat3	TR1.2
0.00781686	0.473926	0.278	0.127	1	Eif1a	TR1.2
0.00784235	0.368065	0.142	0.018	1	Cltb	TR1.2
0.00788454	-0.353843	0.425	0.582	1	Tram1	TR1.2
0.00789837	0.456066	0.291	0.127	1	Klhl24	TR1.2
0.0079214	0.406747	0.22	0.073	1	Mta3	TR1.2
0.00799291	-0.327841	0.838	0.964	1	Ltb	TR1.2
0.00815091	-0.331839	0.2	0.345	1	Bin3	TR1.2
0.00817002	0.407921	0.288	0.127	1	Sar1a	TR1.2
0.00821852	0.464944	0.346	0.182	1	Raf1	TR1.2
0.00829169	0.540427	0.252	0.109	1	Cebpb	TR1.2
0.00830662	0.305525	0.948	0.891	1	Gapdh	TR1.2
0.00831922	0.480493	0.472	0.327	1	Nucb1	TR1.2
0.00838668	-0.259034	0.12	0.236	1	Ttc33	TR1.2
0.00841783	0.33768	0.113	0	1	Klhl2	TR1.2
0.00843367	0.437095	0.325	0.164	1	AI504432	TR1.2
0.00849758	0.404714	0.142	0.018	1	Setbp1	TR1.2
0.00850864	0.349369	0.144	0.018	1	Cand1	TR1.2
0.00851363	0.429423	0.144	0.018	1	Metrnl	TR1.2
0.00864117	-0.290068	0.149	0.273	1	Sit1	TR1.2
0.0086616	0.405428	0.365	0.182	1	Rpn2	TR1.2
0.00880586	0.365586	0.141	0.018	1	Dtnb	TR1.2
0.00887461	0.393467	0.193	0.055	1	Npepl1	TR1.2
0.00892574	0.288003	0.703	0.527	1	Atp5g3	TR1.2
0.00896504	0.423152	0.699	0.618	1	Gm8797	TR1.2
0.00896531	0.524632	0.366	0.2	1	Cst7	TR1.2
0.00898947	-0.354344	0.316	0.491	1	Cib1	TR1.2
0.00911237	-0.262799	0.91	0.927	1	Cdc42	TR1.2
0.00916838	0.344314	0.11	0	1	Gm13212	TR1.2
0.00916892	-0.439822	0.406	0.545	1	1810058I24Rik	TR1.2
0.00918599	0.42095	0.189	0.055	1	Zfp740	TR1.2
0.00922279	0.426992	0.34	0.182	1	Traf5	TR1.2
0.00925646	0.479703	0.471	0.309	1	Foxn3	TR1.2
0.009271	0.337627	0.81	0.745	1	Cnn2	TR1.2
0.00932238	0.390708	0.168	0.036	1	Abi3	TR1.2
0.00934038	0.421993	0.164	0.036	1	Tgfbr3	TR1.2
0.00947809	-0.38285	0.342	0.491	1	Gng10	TR1.2
0.00948353	0.469086	0.361	0.2	1	Larp4b	TR1.2
0.00963661	0.486436	0.628	0.509	1	Ikzf3	TR1.2
0.00964655	-0.321804	0.245	0.4	1	Serpina3g	TR1.2
0.00965628	-0.330831	0.649	0.8	1	Capza2	TR1.2
0.00965729	0.458328	0.489	0.327	1	Hnrnpul2	TR1.2
0.0098595	-0.268197	0.063	0.145	1	Chst12	TR1.2
0.00992641	-0.338941	0.11	0.218	1	Zfp322a	TR1.2
0.00993021	0.436741	0.633	0.564	1	Pebp1	TR1.2
0.00994714	-0.388044	0.203	0.345	1	Arhgap5	TR1.2
0.0100296	0.432446	0.322	0.164	1	Mbnl2	TR1.2
0.0101753	-0.291504	0.824	0.927	1	Sri	TR1.2
0.0102409	0.457269	0.519	0.364	1	Dpm1	TR1.2
0.0104125	-0.251528	0.074	0.164	1	Dgkh	TR1.2
0.010435	0.775844	0.434	0.291	1	Jun	TR1.2
0.0104635	0.451264	0.294	0.145	1	Tm2d3	TR1.2
0.0104761	0.427602	0.562	0.364	1	Il16	TR1.2
0.010477	-0.316622	0.448	0.6	1	Rtf1	TR1.2
0.0106056	0.30712	0.21	0.073	1	Mrpl46	TR1.2
0.0106419	0.345853	0.139	0.018	1	Tnfrsf14	TR1.2
0.0108023	-0.372307	0.104	0.2	1	Miip	TR1.2
0.0109286	-0.319242	0.063	0.145	1	Tagap	TR1.2
0.0109295	0.380633	0.161	0.036	1	Serinc5	TR1.2
0.0109559	-0.28414	0.086	0.182	1	Pced1b	TR1.2
0.0109592	0.383063	0.889	0.855	1	Stk17b	TR1.2
0.010979	-0.469249	0.225	0.364	1	Cyth4	TR1.2
0.011126	-0.362779	0.46	0.618	1	Tomm5	TR1.2
0.0111959	-0.300665	0.58	0.745	1	Aprt	TR1.2
0.0112362	-0.281806	0.216	0.345	1	B230219D22Rik	TR1.2
0.0112598	0.403829	0.24	0.091	1	Gfpt1	TR1.2
0.0112729	0.446259	0.256	0.109	1	Edem1	TR1.2
0.0112808	0.399417	0.16	0.036	1	Fam20a	TR1.2
0.0113108	0.421966	0.582	0.436	1	Cflar	TR1.2
0.0113135	0.396432	0.597	0.455	1	Cntrl	TR1.2
0.0113429	0.510608	0.193	0.055	1	Il2ra	TR1.2
0.0113661	0.389698	0.516	0.327	1	Gsk3b	TR1.2
0.0113847	0.336196	0.105	0	1	Acvr2a	TR1.2
0.0114724	0.359203	0.132	0.018	1	Dlg1	TR1.2
0.0115212	-0.309134	0.699	0.873	1	Cap1	TR1.2
0.0116018	0.377295	0.628	0.509	1	Sh3glb1	TR1.2
0.0116141	0.436317	0.313	0.164	1	Atp6v1h	TR1.2
0.0116371	0.391076	0.161	0.036	1	5033430I15Rik	TR1.2
0.0116881	0.401807	0.134	0.018	1	Dhrs3	TR1.2
0.0117923	-0.306169	0.381	0.545	1	Rnf138	TR1.2
0.0118285	-0.304432	0.505	0.673	1	Mrps16	TR1.2
0.0118954	0.399137	0.258	0.109	1	Hacd3	TR1.2
0.0118973	0.391489	0.388	0.236	1	Tiprl	TR1.2
0.0119387	0.384634	0.184	0.055	1	Vamp7	TR1.2
0.0120311	0.367835	0.191	0.055	1	Abhd17c	TR1.2
0.0120459	0.420445	0.18	0.055	1	Hdac4	TR1.2
0.0120947	-0.396488	0.255	0.4	1	Tmem123	TR1.2
0.0121505	0.439187	0.261	0.127	1	Got2	TR1.2
0.0121631	-0.427041	0.373	0.491	1	Bin1	TR1.2
0.0122321	0.345259	0.711	0.636	1	Uqcrb	TR1.2
0.0122698	-0.369848	0.269	0.418	1	Csnk2a2	TR1.2
0.0122867	-0.275721	0.136	0.255	1	Plscr1	TR1.2
0.0123373	0.377219	0.184	0.055	1	Phrf1	TR1.2
0.0125026	0.370678	0.161	0.036	1	Fbxw11	TR1.2
0.0125168	0.465125	0.305	0.164	1	Rexo1	TR1.2
0.0126247	-0.268941	0.124	0.236	1	Zfp386	TR1.2
0.0126552	0.486138	0.656	0.527	1	Ythdc1	TR1.2
0.0126614	0.367392	0.164	0.036	1	Ralgps2	TR1.2
0.0128771	0.336085	0.102	0	1	Pde2a	TR1.2
0.0129179	0.440454	0.503	0.364	1	Wdr83os	TR1.2
0.0129466	-0.26289	0.032	0.091	1	Kif5c	TR1.2
0.0129687	0.427207	0.689	0.582	1	Eif4a2	TR1.2
0.0130262	-0.331099	0.749	0.8	1	Tomm7	TR1.2
0.0131981	-0.439796	0.105	0.2	1	Dpp4	TR1.2
0.0132802	0.301414	0.236	0.091	1	Gnl1	TR1.2
0.0134097	0.422937	0.79	0.691	1	Ier5	TR1.2
0.0134224	0.387496	0.572	0.418	1	Tomm22	TR1.2
0.0134315	0.373291	0.233	0.091	1	Plekha2	TR1.2
0.0134526	-0.266485	0.101	0.2	1	Slc35d2	TR1.2
0.0134688	0.40625	0.235	0.091	1	Gm37529	TR1.2
0.0134813	-0.251467	0.318	0.473	1	Irf9	TR1.2
0.0134903	-0.251491	0.053	0.127	1	Fam126a	TR1.2
0.0136197	-0.354054	0.252	0.4	1	Eloa	TR1.2
0.0137983	0.356025	0.5	0.345	1	Med28	TR1.2
0.0138285	0.343426	0.237	0.091	1	Pgs1	TR1.2
0.0138321	0.431755	0.153	0.036	1	Vdr	TR1.2
0.0138753	0.31425	0.202	0.073	1	Nf2	TR1.2
0.0138933	-0.374238	0.236	0.364	1	Prpf18	TR1.2
0.0139007	0.313375	0.44	0.291	1	Txn2	TR1.2
0.0139644	0.250297	0.134	0.018	1	Atp9a	TR1.2
0.0139816	-0.268538	0.432	0.618	1	Cdc42se1	TR1.2
0.0140276	-0.280742	0.032	0.091	1	Gtf3c4	TR1.2
0.0140847	0.43422	0.434	0.273	1	Mob1a	TR1.2
0.0141457	0.386371	0.31	0.145	1	Cklf	TR1.2
0.0142015	0.435318	0.18	0.055	1	Cd274	TR1.2
0.0142063	-0.251988	0.053	0.127	1	Gba2	TR1.2
0.0143146	0.689682	0.228	0.091	1	Fosb	TR1.2
0.0143593	-0.359605	0.615	0.727	1	Btg2	TR1.2
0.0143679	-0.277439	0.17	0.291	1	Med12	TR1.2
0.0144486	0.316472	0.099	0	1	Gm35363	TR1.2
0.0145463	0.421116	0.251	0.109	1	Plekhg2	TR1.2
0.0145786	0.384869	0.414	0.255	1	Ddx3x	TR1.2
0.0145896	-0.304687	0.278	0.436	1	Gcc2	TR1.2
0.0146206	0.368104	0.684	0.582	1	Eif4a1	TR1.2
0.0146541	-0.310743	0.285	0.436	1	Cdv3	TR1.2
0.0149012	-0.300389	0.803	0.891	1	Prdx1	TR1.2
0.014939	-0.369933	0.077	0.164	1	Gm30054	TR1.2
0.0149468	-0.279605	0.267	0.436	1	Elf4	TR1.2
0.0149541	-0.353831	0.157	0.273	1	Adar	TR1.2
0.0149873	0.364171	0.21	0.073	1	Eif3b	TR1.2
0.015013	0.320769	0.098	0	1	Crim1	TR1.2
0.0150214	0.258674	0.262	0.109	1	Rasa2	TR1.2
0.0151124	-0.259531	0.847	0.964	1	H2afz	TR1.2
0.0152092	-0.422962	0.055	0.127	1	Tnfsf9	TR1.2
0.0153005	-0.275085	0.947	0.945	1	Rpl23a	TR1.2
0.0153539	0.44094	0.511	0.364	1	Emc10	TR1.2
0.0153553	-0.415622	0.632	0.745	1	Selplg	TR1.2
0.0154375	-0.305135	0.51	0.655	1	Ier2	TR1.2
0.0154383	0.38171	0.201	0.073	1	Wsb2	TR1.2
0.0154729	0.449621	0.29	0.145	1	Runx1	TR1.2
0.0154819	0.388325	0.206	0.073	1	Lclat1	TR1.2
0.0155356	0.505963	0.622	0.527	1	Fubp1	TR1.2
0.0156703	-0.292853	0.178	0.309	1	Sgms1	TR1.2
0.015687	-0.29752	0.159	0.273	1	Etv6	TR1.2
0.0157081	0.371038	0.556	0.436	1	Adcy7	TR1.2
0.0157585	-0.259342	0.119	0.218	1	Tpi1	TR1.2
0.0158539	0.299321	0.289	0.127	1	Etfa	TR1.2
0.0159145	-0.416255	0.576	0.709	1	Bzw1	TR1.2
0.015953	-0.275122	0.43	0.6	1	Atp11b	TR1.2
0.0159823	0.346158	0.337	0.182	1	Kdm6a	TR1.2
0.0160176	0.451987	0.257	0.109	1	Egr1	TR1.2
0.0160366	0.449692	0.285	0.145	1	Rab3gap1	TR1.2
0.0160484	0.314798	0.204	0.073	1	Ahcyl1	TR1.2
0.0160836	0.32517	0.096	0	1	Kctd12	TR1.2
0.0161227	0.462869	0.389	0.255	1	Ppp1r14b	TR1.2
0.0161586	0.37829	0.778	0.655	1	Psenen	TR1.2
0.016191	0.36126	0.206	0.073	1	Mrps25	TR1.2
0.0162515	0.485338	0.325	0.2	1	Supt5	TR1.2
0.0164297	0.308809	0.127	0.018	1	Cdadc1	TR1.2
0.0165759	0.296196	0.287	0.127	1	Peak1	TR1.2
0.0166329	0.280242	0.154	0.036	1	Ly75	TR1.2
0.0167423	0.347885	0.123	0.018	1	Dlg2	TR1.2
0.0167714	0.39115	0.22	0.091	1	Dpf2	TR1.2
0.0168059	-0.252743	0.172	0.291	1	Kbtbd2	TR1.2
0.0168462	0.38934	0.205	0.073	1	Cspp1	TR1.2
0.0168647	-0.353395	0.321	0.455	1	Gpr183	TR1.2
0.0169476	0.429051	0.732	0.709	1	Plaat3	TR1.2
0.0171325	0.324018	0.122	0.018	1	Eif4ebp1	TR1.2
0.0171552	-0.307643	0.09	0.182	1	Mtmr1	TR1.2
0.0173083	0.424265	0.4	0.255	1	Rchy1	TR1.2
0.0173369	0.44803	0.626	0.527	1	Nktr	TR1.2
0.0174688	0.387237	0.251	0.109	1	Tnpo3	TR1.2
0.0175488	0.358804	0.177	0.055	1	Mapk6	TR1.2
0.0177683	0.3789	0.457	0.327	1	Vapa	TR1.2
0.0178733	0.401376	0.218	0.091	1	Dyrk1a	TR1.2
0.0179051	0.509261	0.708	0.582	1	Zfp36l1	TR1.2
0.0180199	-0.266177	0.229	0.364	1	4930453N24Rik	TR1.2
0.0181671	-0.280556	0.101	0.2	1	Fkbp5	TR1.2
0.0183296	0.331112	0.15	0.036	1	Ipmk	TR1.2
0.0183502	-0.41213	0.117	0.218	1	Sfxn3	TR1.2
0.01841	0.460519	0.424	0.273	1	Cdc40	TR1.2
0.01845	0.37796	0.15	0.036	1	Spry1	TR1.2
0.0185949	0.259993	0.092	0	1	Pi4kb	TR1.2
0.0186209	-0.385244	0.259	0.382	1	Dctn4	TR1.2
0.0188806	0.287027	0.091	0	1	Pde8a	TR1.2
0.0189283	0.489713	0.512	0.382	1	Vgll4	TR1.2
0.0189537	-0.316136	0.728	0.818	1	Ldha	TR1.2
0.0189692	0.39136	0.015	0.055	1	Igkc	TR1.2
0.0189835	0.353855	0.62	0.509	1	Micos10	TR1.2
0.0190307	-0.348926	0.157	0.273	1	Cldnd1	TR1.2
0.0190932	0.295872	0.575	0.436	1	Psmb2	TR1.2
0.0191864	0.342165	0.144	0.036	1	Tbc1d23	TR1.2
0.0193577	0.386699	0.204	0.073	1	Gnptab	TR1.2
0.0193612	0.350477	0.66	0.545	1	Cd53	TR1.2
0.019465	0.283963	0.091	0	1	Letm2	TR1.2
0.0196038	-0.280864	0.77	0.873	1	Eif3e	TR1.2
0.0196253	-0.278316	0.717	0.818	1	Polr1d	TR1.2
0.0196913	0.39	0.226	0.091	1	Cep57	TR1.2
0.0196929	-0.363789	0.197	0.309	1	Slc44a2	TR1.2
0.019696	0.259922	0.151	0.036	1	Sec24a	TR1.2
0.019878	0.38192	0.31	0.164	1	Akirin2	TR1.2
0.0199257	0.291592	0.122	0.018	1	Zfp236	TR1.2
0.0201253	0.353217	0.146	0.036	1	Ddhd1	TR1.2
0.0201526	0.453275	0.28	0.164	1	Nckap1l	TR1.2
0.0203565	0.385185	0.42	0.255	1	Adam10	TR1.2
0.0205392	-0.409163	0.196	0.309	1	Gbp2	TR1.2
0.0209463	-0.285958	0.165	0.273	1	Srek1ip1	TR1.2
0.0209693	0.432872	0.414	0.273	1	Rsbn1	TR1.2
0.021035	-0.454216	0.303	0.436	1	Gm26917	TR1.2
0.0211761	-0.282476	0.861	0.909	1	Tle5	TR1.2
0.0211874	0.411501	0.427	0.309	1	Cops6	TR1.2
0.0213001	-0.285883	0.161	0.273	1	Kcnab2	TR1.2
0.0213227	0.270498	0.983	0.982	1	Cd3d	TR1.2
0.0213241	0.33277	0.173	0.055	1	Dnmt3a	TR1.2
0.0213268	0.374999	0.442	0.291	1	Ube2m	TR1.2
0.021413	0.338466	0.144	0.036	1	Isoc1	TR1.2
0.0214596	0.493437	0.198	0.073	1	Tnip3	TR1.2
0.0217087	-0.319405	0.17	0.291	1	Adipor2	TR1.2
0.0218748	-0.280367	0.145	0.255	1	Il17ra	TR1.2
0.0219003	0.385465	0.684	0.545	1	Mrpl52	TR1.2
0.0219099	0.407633	0.352	0.2	1	Tuba1a	TR1.2
0.0219373	0.389114	0.587	0.455	1	Zfp91	TR1.2
0.0221536	0.449607	0.319	0.182	1	Lncpint	TR1.2
0.0221592	0.326952	0.147	0.036	1	Cdk5rap2	TR1.2
0.0221978	0.322176	0.344	0.2	1	Mrpl4	TR1.2
0.0225574	0.338572	0.297	0.164	1	Snapc5	TR1.2
0.0227152	0.423493	0.41	0.273	1	Rab11a	TR1.2
0.0228369	0.26708	0.086	0	1	Haus4	TR1.2
0.0228469	0.463111	0.322	0.182	1	Plk3	TR1.2
0.0229756	-0.303222	0.45	0.582	1	Lars2	TR1.2
0.0230015	0.434277	0.341	0.218	1	Irf2bpl	TR1.2
0.0230944	-0.366816	0.181	0.291	1	Rnf181	TR1.2
0.023101	-0.269014	0.559	0.709	1	Picalm	TR1.2
0.0231189	0.331375	0.405	0.255	1	Ssbp1	TR1.2
0.0232238	0.313458	0.144	0.036	1	Dennd5b	TR1.2
0.0233462	0.453129	0.481	0.364	1	Tank	TR1.2
0.0234115	-0.274287	0.765	0.855	1	Gas5	TR1.2
0.0234361	0.363132	0.382	0.255	1	Prmt1	TR1.2
0.0234726	-0.311443	0.045	0.109	1	Dennd4a	TR1.2
0.0235021	0.495947	0.6	0.473	1	Ifi47	TR1.2
0.0235123	0.27353	0.207	0.073	1	Cyb5b	TR1.2
0.0235394	-0.268872	0.42	0.564	1	Adgre5	TR1.2
0.0235413	0.256405	0.086	0	1	Gm43328	TR1.2
0.0236693	0.410728	0.492	0.364	1	Crebbp	TR1.2
0.0237426	-0.260666	0.106	0.2	1	Rnf19b	TR1.2
0.0237485	-0.384557	0.647	0.673	1	Calm2	TR1.2
0.0237706	0.315789	0.145	0.036	1	Zfp1	TR1.2
0.0238638	0.351529	0.215	0.091	1	Gdi1	TR1.2
0.0239163	-0.36046	0.08	0.164	1	4930581F22Rik	TR1.2
0.0239604	0.34037	0.245	0.109	1	Smc5	TR1.2
0.0240837	0.253913	0.085	0	1	Tcn2	TR1.2
0.0240837	0.258319	0.085	0	1	Bicd2	TR1.2
0.0241376	0.38882	0.167	0.055	1	Snhg15	TR1.2
0.0242221	0.352958	0.322	0.182	1	Stk39	TR1.2
0.0242281	0.347105	0.53	0.4	1	Naa10	TR1.2
0.0242287	0.314724	0.113	0.018	1	Tigit	TR1.2
0.0243778	0.37069	0.374	0.236	1	Pcna	TR1.2
0.0244139	0.383579	0.353	0.218	1	Ktn1	TR1.2
0.0245594	-0.324264	0.477	0.618	1	Tpm4	TR1.2
0.0246875	-0.252456	0.239	0.364	1	Nhp2	TR1.2
0.024826	0.267439	0.084	0	1	Dclre1a	TR1.2
0.025015	0.250896	0.084	0	1	Atp6v0a1	TR1.2
0.025015	0.252098	0.084	0	1	Pik3r4	TR1.2
0.0250264	0.27594	0.311	0.164	1	Retreg1	TR1.2
0.0250644	0.43468	0.349	0.218	1	Ormdl3	TR1.2
0.0250838	0.363302	0.189	0.073	1	Arhgef12	TR1.2
0.0252474	0.341807	0.219	0.091	1	Slc12a6	TR1.2
0.0252598	-0.51521	0.259	0.382	1	Man2a1	TR1.2
0.0253338	0.344048	0.29	0.164	1	Map3k1	TR1.2
0.0254371	-0.257339	0.629	0.782	1	Atp5md	TR1.2
0.0255801	-0.27263	0.151	0.255	1	Pigk	TR1.2
0.0256911	0.401429	0.364	0.218	1	Ube2r2	TR1.2
0.025738	-0.293131	0.477	0.655	1	Pbrm1	TR1.2
0.0257856	0.254104	0.083	0	1	Abtb2	TR1.2
0.0260637	-0.474435	0.342	0.436	1	Rcsd1	TR1.2
0.0260763	0.405487	0.577	0.473	1	Gls	TR1.2
0.0263287	0.325245	0.219	0.091	1	Hikeshi	TR1.2
0.0263304	-0.290894	0.081	0.164	1	Gtpbp1	TR1.2
0.0263553	0.34313	0.187	0.073	1	Gstp1	TR1.2
0.0263591	0.380266	0.289	0.164	1	Chd9	TR1.2
0.0263648	-0.382802	0.794	0.855	1	Hmgb2	TR1.2
0.0263733	-0.327973	0.325	0.436	1	Ppm1g	TR1.2
0.0264074	0.2821	0.114	0.018	1	5530601H04Rik	TR1.2
0.0266361	0.313798	0.282	0.145	1	Ilkap	TR1.2
0.0267361	0.261833	0.43	0.255	1	Rpp21	TR1.2
0.0267406	0.43739	0.246	0.127	1	Zfp280d	TR1.2
0.0269674	0.311892	0.19	0.073	1	Eif4enif1	TR1.2
0.0270183	-0.306037	0.408	0.527	1	Hprt	TR1.2
0.0270487	0.466255	0.253	0.145	1	Morrbid	TR1.2
0.0270696	0.365387	0.252	0.127	1	Snhg12	TR1.2
0.0271822	-0.272935	0.303	0.436	1	Dok2	TR1.2
0.0272481	0.343692	0.31	0.182	1	Aftph	TR1.2
0.0272884	0.34626	0.162	0.055	1	Mapk8ip3	TR1.2
0.027395	0.274781	0.37	0.218	1	Cers4	TR1.2
0.0274404	-0.34805	0.282	0.4	1	Mrpl9	TR1.2
0.0277761	0.401188	0.45	0.345	1	Rnf7	TR1.2
0.0279478	0.361041	0.745	0.636	1	Kmt2a	TR1.2
0.027981	0.343333	0.139	0.036	1	Cpd	TR1.2
0.0279997	0.297219	0.168	0.055	1	Hexa	TR1.2
0.0280071	0.376176	0.423	0.291	1	Rab4b	TR1.2
0.0280148	0.418047	0.242	0.127	1	Acap2	TR1.2
0.0280938	0.346025	0.647	0.545	1	Ndufb8	TR1.2
0.0281788	0.296352	0.299	0.164	1	Nmb	TR1.2
0.0283753	0.364135	0.527	0.436	1	Dbi	TR1.2
0.0285456	0.37047	0.204	0.091	1	Slc29a1	TR1.2
0.0285608	-0.288959	0.107	0.2	1	Nipal3	TR1.2
0.0286695	0.418162	0.224	0.109	1	Zfp53	TR1.2
0.0287062	0.319256	0.134	0.036	1	Atg2a	TR1.2
0.028787	0.358125	0.459	0.327	1	Cul3	TR1.2
0.0288731	-0.300397	0.112	0.2	1	Rps6ka3	TR1.2
0.0291284	0.289722	0.361	0.218	1	Stx4a	TR1.2
0.0293302	0.300524	0.136	0.036	1	Fam45a	TR1.2
0.0293574	0.321981	0.81	0.673	1	Hnrnpu	TR1.2
0.029629	0.274143	0.14	0.036	1	Arid2	TR1.2
0.0296968	0.386483	0.223	0.109	1	Kdm5b	TR1.2
0.0299667	0.289532	0.839	0.782	1	Fyn	TR1.2
0.0299904	0.443597	0.267	0.145	1	Rad50	TR1.2
0.0300004	0.27653	0.142	0.036	1	Cdpf1	TR1.2
0.030004	0.257259	0.079	0	1	Lrig1	TR1.2
0.0300475	-0.37295	0.366	0.455	1	Ctsa	TR1.2
0.030232	0.250475	0.079	0	1	Prxl2b	TR1.2
0.0302675	0.323888	0.187	0.073	1	Nsmce1	TR1.2
0.0303713	0.380823	0.447	0.327	1	Txnl1	TR1.2
0.0305135	0.357077	0.621	0.527	1	Acin1	TR1.2
0.0305141	0.342036	0.506	0.382	1	Rab21	TR1.2
0.0305144	0.336248	0.63	0.527	1	Tecr	TR1.2
0.0306532	0.322776	0.161	0.055	1	Med7	TR1.2
0.0308051	0.280922	0.106	0.018	1	Fmnl3	TR1.2
0.0308213	0.37813	0.313	0.182	1	Adnp	TR1.2
0.0309826	0.26901	0.109	0.018	1	Rtl8a	TR1.2
0.0309919	0.312265	0.161	0.055	1	Ago1	TR1.2
0.031167	0.453851	0.402	0.291	1	Casp3	TR1.2
0.0312389	0.27725	0.169	0.055	1	Plagl2	TR1.2
0.03127	0.366845	0.157	0.055	1	Cryl1	TR1.2
0.0313633	-0.25787	0.049	0.109	1	Dynlt1a	TR1.2
0.0316118	0.310589	0.136	0.036	1	Strbp	TR1.2
0.0317284	0.328217	0.276	0.145	1	Auh	TR1.2
0.0317585	0.343842	0.235	0.109	1	Mpdu1	TR1.2
0.0318826	0.335649	0.156	0.055	1	Abca2	TR1.2
0.0319213	0.266049	0.108	0.018	1	Prpf3	TR1.2
0.0319774	0.461313	0.211	0.091	1	Cdkn2b	TR1.2
0.0319856	0.252585	0.111	0.018	1	Nanos1	TR1.2
0.0320378	0.336195	0.716	0.618	1	mt-Nd4l	TR1.2
0.0321119	0.362235	0.3	0.182	1	Ddx39	TR1.2
0.0322671	-0.334263	0.262	0.364	1	Anapc13	TR1.2
0.0327361	0.308683	0.773	0.691	1	Bcl2a1b	TR1.2
0.0328455	0.286094	0.108	0.018	1	Zfp729b	TR1.2
0.0328633	-0.271107	0.058	0.127	1	Neurl4	TR1.2
0.0329941	0.362662	0.309	0.182	1	2310011J03Rik	TR1.2
0.0332293	0.284782	0.263	0.127	1	Ift27	TR1.2
0.0332562	0.380131	0.503	0.364	1	Pitpnc1	TR1.2
0.0332679	-0.258564	0.408	0.545	1	Phb2	TR1.2
0.0333289	0.359823	0.51	0.382	1	Rbbp4	TR1.2
0.0333372	0.316716	0.182	0.073	1	Psen1	TR1.2
0.0340429	0.291104	0.133	0.036	1	Zfpl1	TR1.2
0.0342441	0.307302	0.132	0.036	1	Cwc27	TR1.2
0.0342737	0.372722	0.51	0.382	1	Wac	TR1.2
0.0344066	0.294551	0.162	0.055	1	Dnlz	TR1.2
0.0344211	0.379654	0.224	0.109	1	Casp7	TR1.2
0.0344382	-0.320619	0.181	0.291	1	Cmip	TR1.2
0.0344832	0.330956	0.184	0.073	1	Washc2	TR1.2
0.0344967	-0.25338	0.688	0.691	1	Eif3m	TR1.2
0.0347283	0.294171	0.131	0.036	1	Usp10	TR1.2
0.0348045	0.329236	0.521	0.382	1	Wapl	TR1.2
0.0349675	0.390097	0.196	0.091	1	Trim14	TR1.2
0.0351493	0.383044	0.798	0.745	1	Ccnd2	TR1.2
0.0352273	0.300918	0.184	0.073	1	Nt5c3	TR1.2
0.0352874	0.38014	0.248	0.127	1	Arl5c	TR1.2
0.0353309	-0.270218	0.242	0.364	1	Cnot7	TR1.2
0.0355107	0.308928	0.234	0.109	1	Map3k5	TR1.2
0.0356968	0.340385	0.32	0.182	1	Usf2	TR1.2
0.0356989	0.349415	0.105	0.018	1	Irf8	TR1.2
0.0357702	0.334905	0.42	0.273	1	Trim8	TR1.2
0.0358948	0.388808	0.237	0.127	1	Psd4	TR1.2
0.0359753	0.301251	0.074	0	1	Cygb	TR1.2
0.0363157	-0.257439	0.257	0.382	1	Naa20	TR1.2
0.0363382	0.293042	0.509	0.382	1	Pcbp1	TR1.2
0.036477	-0.290515	0.147	0.236	1	Keap1	TR1.2
0.0365025	0.396298	0.609	0.491	1	Chd2	TR1.2
0.0366572	0.366621	0.565	0.473	1	Saraf	TR1.2
0.0367545	0.289133	0.132	0.036	1	Meis3	TR1.2
0.0370081	0.345723	0.227	0.109	1	Lman1	TR1.2
0.0370782	0.271402	0.103	0.018	1	Efl1	TR1.2
0.0371513	0.287705	0.818	0.782	1	Arf5	TR1.2
0.0372155	0.294753	0.185	0.073	1	Hsd17b11	TR1.2
0.0372189	0.336495	0.258	0.127	1	Sdhaf1	TR1.2
0.0372298	0.305377	0.498	0.364	1	Fip1l1	TR1.2
0.0373831	0.303966	0.128	0.036	1	Myef2	TR1.2
0.0375177	0.381607	0.374	0.255	1	Maz	TR1.2
0.0376135	0.271451	0.132	0.036	1	Timm21	TR1.2
0.0378374	-0.28078	0.248	0.364	1	Mindy3	TR1.2
0.0378664	0.354761	0.176	0.073	1	Cdc14a	TR1.2
0.0383488	0.316973	0.195	0.091	1	Gipc1	TR1.2
0.0383614	0.276526	0.103	0.018	1	P2rx4	TR1.2
0.0384366	0.476711	0.436	0.345	1	Dapp1	TR1.2
0.0386106	0.318932	0.399	0.255	1	Tox4	TR1.2
0.0386446	0.351101	0.169	0.073	1	Mkrn2	TR1.2
0.0387906	0.333359	0.251	0.127	1	Nfu1	TR1.2
0.0389812	0.306792	0.253	0.127	1	Cept1	TR1.2
0.0390366	0.279093	0.131	0.036	1	Cfl2	TR1.2
0.0390395	-0.396612	0.244	0.345	1	Phc3	TR1.2
0.0393135	0.264728	0.102	0.018	1	Arhgap39	TR1.2
0.0394597	-0.252698	0.902	0.945	1	Uqcrh	TR1.2
0.0396514	0.273833	0.392	0.236	1	Add3	TR1.2
0.0396923	0.325444	0.251	0.127	1	Fkbp2	TR1.2
0.0398062	0.322	0.151	0.055	1	Dram2	TR1.2
0.0401226	-0.3026	0.281	0.382	1	Yipf3	TR1.2
0.0401455	0.291285	0.158	0.055	1	Ube2e3	TR1.2
0.0403693	0.390467	0.321	0.218	1	Ctsz	TR1.2
0.0403764	0.34127	0.29	0.164	1	Zfp281	TR1.2
0.0403825	0.380767	0.232	0.127	1	Tfam	TR1.2
0.0403976	0.454237	0.511	0.4	1	Atp2b4	TR1.2
0.0406481	0.368441	0.26	0.145	1	Mafg	TR1.2
0.040688	-0.426279	0.113	0.2	1	Tbx21	TR1.2
0.0410024	0.319661	0.149	0.055	1	Tars	TR1.2
0.0411999	0.301793	0.202	0.091	1	Gde1	TR1.2
0.041246	0.340782	0.34	0.236	1	Psmd2	TR1.2
0.0413128	0.348445	0.321	0.182	1	Clptm1l	TR1.2
0.0416959	0.33253	0.37	0.255	1	Fbxw2	TR1.2
0.0417004	0.35635	0.453	0.327	1	2310001H17Rik	TR1.2
0.0417029	0.322597	0.175	0.073	1	B230307C23Rik	TR1.2
0.0417146	0.345082	0.383	0.255	1	Ssr1	TR1.2
0.04178	0.266614	0.248	0.127	1	Grap2	TR1.2
0.0418892	0.294679	0.746	0.655	1	Fus	TR1.2
0.0420085	0.356717	0.212	0.109	1	Rab11fip4	TR1.2
0.0420613	0.324296	0.766	0.691	1	Csnk1a1	TR1.2
0.0421389	0.334227	0.342	0.218	1	Eif1ax	TR1.2
0.0421598	0.870081	0.07	0	1	Ccl3	TR1.2
0.042263	0.305289	0.155	0.055	1	Rab11fip2	TR1.2
0.0422929	0.28157	0.101	0.018	1	Arrdc3	TR1.2
0.0423876	0.373254	0.272	0.164	1	Bmpr2	TR1.2
0.042547	0.289514	0.327	0.2	1	Pds5a	TR1.2
0.0425715	0.36269	0.218	0.109	1	Csrnp1	TR1.2
0.042832	-0.276403	0.888	0.909	1	Ptpn18	TR1.2
0.0429135	0.341438	0.529	0.4	1	Wdr1	TR1.2
0.0429824	0.262881	0.099	0.018	1	Frmd6	TR1.2
0.0431582	0.385722	0.78	0.709	1	Calr	TR1.2
0.043184	0.376328	0.251	0.145	1	Ivns1abp	TR1.2
0.0433136	-0.292792	0.119	0.2	1	Gm17018	TR1.2
0.0434928	0.299681	0.148	0.055	1	Map2k7	TR1.2
0.0435505	0.276363	0.1	0.018	1	Cebpa	TR1.2
0.0435693	0.290985	0.154	0.055	1	Mfsd6	TR1.2
0.0435902	0.273969	0.156	0.055	1	Wls	TR1.2
0.0436587	-0.296385	0.255	0.364	1	Pfkp	TR1.2
0.0436775	-0.334623	0.296	0.418	1	Creb1	TR1.2
0.0437347	0.302741	0.579	0.473	1	Hnrnpa0	TR1.2
0.043823	-0.259342	0.409	0.527	1	Dgka	TR1.2
0.043824	-0.309348	0.028	0.073	1	Trbv13-1	TR1.2
0.0443159	0.370044	0.294	0.182	1	Safb2	TR1.2
0.044488	-0.255317	0.24	0.345	1	Relch	TR1.2
0.0446251	0.313736	0.28	0.164	1	Ctdsp2	TR1.2
0.0450908	-0.267156	0.264	0.382	1	Tmem165	TR1.2
0.0457392	0.303732	0.398	0.255	1	Zbtb38	TR1.2
0.0459664	-0.362101	0.246	0.364	1	Cfap36	TR1.2
0.0461504	0.429881	0.234	0.127	1	Nfil3	TR1.2
0.046406	-0.341127	0.204	0.309	1	Pld3	TR1.2
0.0464255	-0.339569	0.372	0.473	1	Mpc2	TR1.2
0.0465313	0.338232	0.422	0.309	1	Pold4	TR1.2
0.0465359	0.257932	0.096	0.018	1	Gart	TR1.2
0.0465379	0.250238	0.099	0.018	1	Pgap1	TR1.2
0.0465429	-0.47779	0.087	0.164	1	Pms2	TR1.2
0.046753	0.263424	0.121	0.036	1	Ppt2	TR1.2
0.046757	0.384875	0.509	0.382	1	Ifi27	TR1.2
0.0469406	0.414566	0.247	0.145	1	Smarca2	TR1.2
0.0469634	0.388952	0.319	0.218	1	Arfrp1	TR1.2
0.0470636	0.290171	0.306	0.182	1	Dazap1	TR1.2
0.0474026	-0.252009	0.206	0.309	1	Ubl4a	TR1.2
0.0479431	0.33877	0.299	0.182	1	Chd6	TR1.2
0.0479702	0.413352	0.453	0.345	1	Tubb4b	TR1.2
0.0482847	0.252732	0.539	0.418	1	Puf60	TR1.2
0.0483961	0.295524	0.333	0.2	1	Pak1ip1	TR1.2
0.0484215	0.282702	0.804	0.727	1	Tmbim6	TR1.2
0.048862	-0.417077	0.457	0.545	1	Syt11	TR1.2
0.0490106	0.2637	0.096	0.018	1	Gpr55	TR1.2
0.0490233	0.287705	0.147	0.055	1	Sqor	TR1.2
0.0490397	0.30283	0.311	0.182	1	Ergic2	TR1.2
0.0494085	-0.320193	0.354	0.473	1	1110008P14Rik	TR1.2
0.0494683	-0.25939	0.942	0.964	1	Arpc1b	TR1.2
0.0495113	0.305826	0.146	0.055	1	Abi2	TR1.2
0.0499951	0.299369	0.146	0.055	1	Odr4	TR1.2
0.050231	0.305055	0.282	0.164	1	Tuba4a	TR1.2
0.0502471	0.385351	0.394	0.309	1	BC005624	TR1.2
0.0506643	0.343989	0.286	0.182	1	4933434E20Rik	TR1.2
0.0509232	-0.291607	0.513	0.618	1	Psmb10	TR1.2
0.0514415	0.314691	0.191	0.091	1	Vti1a	TR1.2
0.0514882	0.262747	0.124	0.036	1	Snx27	TR1.2
0.0515624	0.285115	0.27	0.145	1	Casp8ap2	TR1.2
0.0516288	0.309407	0.175	0.073	1	Tent5c	TR1.2
0.0519404	0.291602	0.319	0.182	1	Ssna1	TR1.2
0.0520187	0.295915	0.545	0.436	1	Fam104a	TR1.2
0.0521322	0.280336	0.517	0.418	1	Ankrd17	TR1.2
0.0522059	0.30232	0.17	0.073	1	Dus2	TR1.2
0.0523415	0.316207	0.212	0.109	1	Farsa	TR1.2
0.0524238	0.260282	0.145	0.055	1	Tipin	TR1.2
0.0525615	-0.272036	0.583	0.709	1	Prelid1	TR1.2
0.0526366	0.350229	0.276	0.164	1	Rprd2	TR1.2
0.0528231	0.300262	0.729	0.691	1	Pomp	TR1.2
0.0531945	0.261995	0.739	0.618	1	Ptpn1	TR1.2
0.0532614	0.283982	0.148	0.055	1	E130308A19Rik	TR1.2
0.0534159	-0.286831	0.174	0.273	1	Cds2	TR1.2
0.0534444	0.277928	0.571	0.491	1	Tnfaip3	TR1.2
0.053453	0.277414	0.195	0.091	1	Specc1l	TR1.2
0.0536506	0.332342	0.295	0.182	1	Fam3c	TR1.2
0.0537636	0.335043	0.189	0.091	1	Gm47283	TR1.2
0.0538298	0.276086	0.205	0.091	1	Atp8a1	TR1.2
0.0538851	0.302685	0.14	0.055	1	Cant1	TR1.2
0.0542049	0.358322	0.619	0.509	1	Manf	TR1.2
0.0542125	0.27402	0.121	0.036	1	Ppfibp1	TR1.2
0.0542286	0.322277	0.236	0.127	1	Ncoa1	TR1.2
0.0545543	-0.262727	0.254	0.364	1	Evi2a	TR1.2
0.0552387	0.260525	0.173	0.073	1	Tmem248	TR1.2
0.0552737	0.303516	0.165	0.073	1	Pi4ka	TR1.2
0.0553	-0.260363	0.977	1	1	Naca	TR1.2
0.0554306	0.349386	0.404	0.291	1	Rab11b	TR1.2
0.0557361	0.287407	0.36	0.236	1	Wbp4	TR1.2
0.056099	0.338864	0.368	0.273	1	Arpc1a	TR1.2
0.056274	-0.320412	0.316	0.436	1	Sptan1	TR1.2
0.0570695	0.273212	0.146	0.055	1	Rnf149	TR1.2
0.0572708	0.341102	0.286	0.182	1	Dhps	TR1.2
0.0573556	0.266408	0.118	0.036	1	Scarb2	TR1.2
0.057439	0.259105	0.092	0.018	1	Mlh3	TR1.2
0.0575704	0.32103	0.19	0.091	1	Ilf3	TR1.2
0.0576234	0.263493	0.118	0.036	1	Pole3	TR1.2
0.057739	0.263931	0.12	0.036	1	Rfc3	TR1.2
0.0581588	0.3224	0.229	0.127	1	Pafah1b2	TR1.2
0.0582224	0.392996	0.301	0.2	1	Rflnb	TR1.2
0.0584435	0.298458	0.528	0.418	1	Acp5	TR1.2
0.0586699	0.328025	0.595	0.509	1	Atp6v0c	TR1.2
0.0588849	0.284269	0.091	0.018	1	Gm48236	TR1.2
0.0591175	0.368328	0.357	0.273	1	Cyc1	TR1.2
0.0594071	-0.32166	0.106	0.182	1	Ahsa2	TR1.2
0.0594701	0.28053	0.331	0.2	1	Clip1	TR1.2
0.059486	-0.259831	0.192	0.291	1	Mak16	TR1.2
0.0596857	0.63318	0.233	0.145	1	Socs2	TR1.2
0.0600839	0.287766	0.41	0.273	1	Ptger4	TR1.2
0.0601072	0.253641	0.092	0.018	1	Nfia	TR1.2
0.0604134	0.292479	0.726	0.655	1	Pak2	TR1.2
0.0605043	0.351308	0.279	0.182	1	Usp7	TR1.2
0.0605672	0.270305	0.145	0.055	1	Mbtd1	TR1.2
0.0605911	0.262409	0.194	0.091	1	Yif1b	TR1.2
0.060759	0.314204	0.195	0.091	1	Dusp6	TR1.2
0.0608262	-0.29949	0.306	0.418	1	Lfng	TR1.2
0.0609092	0.347196	0.188	0.091	1	Prmt3	TR1.2
0.0609395	0.316946	0.207	0.109	1	Epn1	TR1.2
0.0610196	-0.254514	0.427	0.545	1	Luc7l3	TR1.2
0.0611622	0.343806	0.526	0.418	1	Srsf2	TR1.2
0.0615239	0.26954	0.209	0.109	1	Osgep	TR1.2
0.0616312	0.288625	0.262	0.145	1	Med15	TR1.2
0.0617531	0.331894	0.422	0.309	1	Stag1	TR1.2
0.0620832	0.34737	0.23	0.127	1	Birc3	TR1.2
0.0620902	0.369738	0.32	0.2	1	Rock2	TR1.2
0.0621435	0.285066	0.236	0.127	1	Mrpl17	TR1.2
0.0624933	0.334879	0.311	0.218	1	Nans	TR1.2
0.0625328	-0.25592	0.311	0.436	1	Casp4	TR1.2
0.0625475	0.261057	0.141	0.055	1	Rere	TR1.2
0.0625632	0.325738	0.349	0.236	1	Mark3	TR1.2
0.0626915	0.281864	0.711	0.618	1	Ddx24	TR1.2
0.0627185	0.292904	0.236	0.127	1	Ugp2	TR1.2
0.0630199	0.264176	0.116	0.036	1	Srbd1	TR1.2
0.0630537	-0.365162	0.383	0.473	1	Pdcd1	TR1.2
0.0631711	0.33209	0.512	0.418	1	Phip	TR1.2
0.0631948	0.330877	0.291	0.182	1	Hnrnph2	TR1.2
0.0635305	0.308196	0.183	0.091	1	C87436	TR1.2
0.0639838	0.347122	0.221	0.127	1	Rb1	TR1.2
0.0640636	0.36585	0.303	0.2	1	Zc3h12d	TR1.2
0.0641825	0.258008	0.364	0.255	1	Brd8	TR1.2
0.0642263	-0.270455	0.562	0.673	1	Cytip	TR1.2
0.0643573	0.298074	0.284	0.182	1	Erh	TR1.2
0.0644217	0.344837	0.323	0.218	1	Trappc1	TR1.2
0.0648591	0.345288	0.286	0.182	1	Gpr107	TR1.2
0.0649078	-0.289925	0.278	0.4	1	Cpsf6	TR1.2
0.0651455	-0.373822	0.429	0.545	1	Dnajc3	TR1.2
0.0653601	0.256892	0.139	0.055	1	Nhlrc2	TR1.2
0.0654902	0.335696	0.278	0.182	1	Ngdn	TR1.2
0.065899	0.293121	0.787	0.673	1	Prkar1a	TR1.2
0.065962	0.28226	0.161	0.073	1	Aig1	TR1.2
0.0662457	-0.278683	0.092	0.164	1	Tmem229b	TR1.2
0.066654	0.292474	0.603	0.473	1	Plgrkt	TR1.2
0.0672609	0.323797	0.363	0.255	1	Alyref	TR1.2
0.0675465	-0.301583	0.205	0.309	1	Rnf166	TR1.2
0.0676307	0.386675	0.391	0.291	1	Avl9	TR1.2
0.06801	0.313698	0.252	0.145	1	Synrg	TR1.2
0.0681501	-0.268708	0.301	0.4	1	Mgat2	TR1.2
0.0684177	-0.266571	0.386	0.527	1	Pdap1	TR1.2
0.0687723	0.291871	0.182	0.091	1	Tbc1d10b	TR1.2
0.0692917	0.272116	0.158	0.073	1	Hibch	TR1.2
0.0693321	0.250999	0.542	0.455	1	Cct8	TR1.2
0.0696314	0.255899	0.115	0.036	1	Bcl2l1	TR1.2
0.0696628	0.344416	0.307	0.2	1	Man1a	TR1.2
0.0699078	0.273865	0.134	0.055	1	Atp8b2	TR1.2
0.0701456	0.253295	0.113	0.036	1	Zfp958	TR1.2
0.0702104	0.251398	0.166	0.073	1	Fem1c	TR1.2
0.0707321	0.252284	0.112	0.036	1	Bmp2k	TR1.2
0.0707732	0.271753	0.229	0.127	1	Mogs	TR1.2
0.0709787	0.285805	0.163	0.073	1	Akap11	TR1.2
0.0709831	0.293306	0.317	0.2	1	Helz	TR1.2
0.0710128	0.25737	0.138	0.055	1	Uck1	TR1.2
0.0710766	-0.308099	0.564	0.618	1	Slc25a4	TR1.2
0.0713306	-0.263866	0.154	0.236	1	Cd40lg	TR1.2
0.0713886	0.314109	0.35	0.255	1	Cbl	TR1.2
0.0715672	0.345319	0.459	0.345	1	mt-Atp8	TR1.2
0.0722022	0.334383	0.326	0.218	1	Pdhb	TR1.2
0.0725009	0.347666	0.178	0.091	1	Tmem64	TR1.2
0.072601	0.305244	0.471	0.364	1	Snrpd1	TR1.2
0.0726075	0.273214	0.321	0.218	1	Tm9sf2	TR1.2
0.0727262	0.314363	0.673	0.636	1	Smarca5	TR1.2
0.0728838	0.31451	0.329	0.218	1	Dynll2	TR1.2
0.0728963	0.369039	0.447	0.364	1	Srsf6	TR1.2
0.0732558	0.267496	0.228	0.127	1	Rab10os	TR1.2
0.0736226	0.287219	0.162	0.073	1	Zfp217	TR1.2
0.0741817	-0.324291	0.111	0.182	1	Tmem243	TR1.2
0.074421	0.288841	0.245	0.145	1	Ppp6r3	TR1.2
0.0747754	0.3335	0.285	0.182	1	Efr3a	TR1.2
0.075093	0.285864	0.337	0.236	1	Rab1b	TR1.2
0.0752046	0.343416	0.503	0.4	1	Usp34	TR1.2
0.0752185	0.30007	0.369	0.255	1	Mcm6	TR1.2
0.0753939	0.311648	0.459	0.345	1	Birc2	TR1.2
0.0756015	0.296264	0.492	0.382	1	Ndufa5	TR1.2
0.0761279	0.290524	0.331	0.218	1	Zc3h7a	TR1.2
0.0762322	0.275421	0.086	0.018	1	F830016B08Rik	TR1.2
0.0763339	-0.302048	0.149	0.236	1	Nudt4	TR1.2
0.0763551	0.266561	0.396	0.291	1	Pfdn2	TR1.2
0.076392	0.344368	0.302	0.2	1	Ide	TR1.2
0.076444	0.508855	0.477	0.382	1	Cd200	TR1.2
0.0767057	0.266184	0.108	0.036	1	Nipsnap2	TR1.2
0.0769314	0.281233	0.181	0.091	1	Taf1b	TR1.2
0.0769335	0.300256	0.248	0.145	1	Larp7	TR1.2
0.0770784	0.269533	0.131	0.055	1	Msl3l2	TR1.2
0.0772316	0.268281	0.131	0.055	1	Slc25a19	TR1.2
0.077249	0.316491	0.452	0.345	1	Cct3	TR1.2
0.0772626	0.326265	0.348	0.236	1	Rap1gds1	TR1.2
0.0773077	0.251992	0.287	0.182	1	Scamp2	TR1.2
0.0774053	0.260321	0.137	0.055	1	Phlda3	TR1.2
0.0775483	0.274406	0.184	0.091	1	Mpp1	TR1.2
0.0776437	-0.308904	0.08	0.145	1	Hsdl2	TR1.2
0.0777069	0.296687	0.174	0.091	1	Jakmip1	TR1.2
0.0777945	0.285441	0.224	0.127	1	Lypla1	TR1.2
0.0783061	0.271067	0.202	0.109	1	Ptpmt1	TR1.2
0.0784783	0.339704	0.487	0.418	1	Eif4b	TR1.2
0.0793642	0.374175	0.323	0.218	1	Gbp5	TR1.2
0.0797156	0.311143	0.177	0.091	1	Endod1	TR1.2
0.0799096	0.297368	0.219	0.127	1	Amfr	TR1.2
0.0800303	-0.263511	0.273	0.382	1	Fam120a	TR1.2
0.0800531	0.343323	0.308	0.2	1	Med13l	TR1.2
0.0805464	0.274068	0.155	0.073	1	Mprip	TR1.2
0.080864	0.334085	0.207	0.127	1	Tlk2	TR1.2
0.0808937	0.269481	0.272	0.164	1	Vrk3	TR1.2
0.0812963	0.318059	0.177	0.091	1	Ptp4a3	TR1.2
0.0815136	0.356135	0.332	0.236	1	Rlim	TR1.2
0.0815727	0.345092	0.48	0.418	1	Dynlrb1	TR1.2
0.081655	0.258679	0.158	0.073	1	Tbce	TR1.2
0.0818206	0.252832	0.133	0.055	1	Rps6kb2	TR1.2
0.0818922	0.298131	0.239	0.145	1	Cmtm6	TR1.2
0.0819476	0.255881	0.13	0.055	1	Aatf	TR1.2
0.0820445	0.332657	0.219	0.127	1	Cul5	TR1.2
0.0821803	0.29367	0.321	0.218	1	Ndufaf8	TR1.2
0.0829448	0.296772	0.224	0.127	1	Rnpepl1	TR1.2
0.0830592	0.325818	0.569	0.509	1	Nek7	TR1.2
0.0833273	0.340218	0.56	0.509	1	Zfp292	TR1.2
0.083425	0.2593	0.131	0.055	1	Xrcc5	TR1.2
0.0835478	0.324871	0.594	0.455	1	Hnrnph1	TR1.2
0.0837443	0.319213	0.319	0.218	1	U2af2	TR1.2
0.0841117	0.315544	0.395	0.291	1	Bbip1	TR1.2
0.0842458	-0.270982	0.225	0.309	1	Commd8	TR1.2
0.0843349	0.333314	0.273	0.182	1	Pa2g4	TR1.2
0.0844139	0.298893	0.508	0.4	1	Ndufa8	TR1.2
0.0847599	0.271981	0.201	0.109	1	Lcor	TR1.2
0.085198	-0.254013	0.137	0.218	1	Slc30a9	TR1.2
0.0854821	0.294798	0.448	0.345	1	Huwe1	TR1.2
0.0858964	-0.28348	0.097	0.164	1	Atg7	TR1.2
0.0862319	0.31122	0.34	0.236	1	Ccdc69	TR1.2
0.0862779	0.276713	0.744	0.782	1	Ost4	TR1.2
0.0869164	0.278633	0.195	0.109	1	Brix1	TR1.2
0.0874968	0.26126	0.176	0.091	1	Copg1	TR1.2
0.0876152	0.259089	0.453	0.327	1	Nr3c1	TR1.2
0.0876867	-0.366783	0.534	0.655	1	Drap1	TR1.2
0.0879827	0.276208	0.247	0.145	1	Prkcsh	TR1.2
0.0891041	0.293632	0.225	0.127	1	Sfi1	TR1.2
0.0891841	0.358129	0.259	0.182	1	Cisd1	TR1.2
0.0892853	0.31426	0.396	0.291	1	Ergic3	TR1.2
0.0895372	0.278807	0.203	0.109	1	Il10rb	TR1.2
0.0902557	0.375246	0.677	0.673	1	Bax	TR1.2
0.0904214	0.260453	0.131	0.055	1	Gm15655	TR1.2
0.0905415	0.322353	0.078	0.018	1	Trav16n	TR1.2
0.0915226	0.305041	0.418	0.309	1	Abhd17a	TR1.2
0.0923313	0.284709	0.149	0.073	1	Ptbp2	TR1.2
0.0924227	0.311537	0.437	0.364	1	Pfdn1	TR1.2
0.0925865	0.287662	0.292	0.2	1	Rbm6	TR1.2
0.0929536	0.341813	0.403	0.309	1	4932438A13Rik	TR1.2
0.0930073	0.375398	0.429	0.364	1	Ep300	TR1.2
0.0936791	0.306883	0.339	0.236	1	Wbp2	TR1.2
0.0941773	0.276791	0.176	0.091	1	Hsph1	TR1.2
0.0942574	0.300106	0.454	0.364	1	M6pr	TR1.2
0.0944727	0.272496	0.514	0.455	1	U2af1	TR1.2
0.0945638	0.31824	0.29	0.2	1	Mff	TR1.2
0.0947374	0.273091	0.263	0.164	1	Ahsa1	TR1.2
0.0952387	0.256615	0.201	0.109	1	Rftn1	TR1.2
0.0955964	0.288695	0.258	0.164	1	Vrk1	TR1.2
0.0964499	0.252833	0.127	0.055	1	Ociad2	TR1.2
0.0965051	0.31254	0.514	0.473	1	Ube2s	TR1.2
0.096551	0.259883	0.174	0.091	1	Zgpat	TR1.2
0.096761	0.257274	0.567	0.473	1	Lax1	TR1.2
0.0973674	0.2646	0.262	0.164	1	Adprh	TR1.2
0.0975737	0.279753	0.145	0.073	1	Kpna1	TR1.2
0.097952	0.285596	0.213	0.127	1	Spin1	TR1.2
0.098196	0.313949	0.266	0.182	1	Cops8	TR1.2
0.0985267	0.315982	0.496	0.4	1	Snx20	TR1.2
0.0985906	0.251138	0.175	0.091	1	Clk3	TR1.2
0.0995971	0.299778	0.175	0.091	1	Gcnt1	TR1.2
0.0996034	0.315981	0.596	0.527	1	Ubxn1	TR1.2
0.0996326	0.347907	0.28	0.2	1	Sec61a1	TR1.2
0.100014	0.336975	0.297	0.218	1	Api5	TR1.2
0.100158	0.295973	0.213	0.127	1	Sbno2	TR1.2
0.100299	0.282655	0.209	0.127	1	Tsix	TR1.2
0.100658	-0.278535	0.175	0.255	1	Rnf125	TR1.2
0.100996	0.263938	0.21	0.127	1	Hspa9	TR1.2
0.102039	0.315928	0.242	0.164	1	Hpcal1	TR1.2
0.103453	0.347309	0.423	0.327	1	Setd5	TR1.2
0.103578	-0.311334	0.486	0.545	1	4930523C07Rik	TR1.2
0.103725	0.309861	0.249	0.164	1	Inpp5k	TR1.2
0.104424	-0.250401	0.394	0.473	1	Mrpl20	TR1.2
0.104447	0.2637	0.211	0.127	1	Exoc2	TR1.2
0.10479	-0.464539	0.244	0.309	1	Trim35	TR1.2
0.104856	0.295262	0.608	0.564	1	Nme1	TR1.2
0.104968	0.298669	0.185	0.109	1	Ap1g1	TR1.2
0.105197	0.299207	0.791	0.764	1	Hsp90b1	TR1.2
0.105341	0.276964	0.255	0.164	1	Emsy	TR1.2
0.105385	0.267533	0.684	0.564	1	Sfpq	TR1.2
0.105418	0.267139	0.259	0.164	1	Oxa1l	TR1.2
0.105474	0.392918	0.563	0.491	1	Gimap5	TR1.2
0.105631	0.283618	0.306	0.218	1	Nup153	TR1.2
0.106009	-0.273902	0.127	0.2	1	Pea15a	TR1.2
0.106396	0.267906	0.122	0.055	1	Epm2aip1	TR1.2
0.106825	0.320268	0.336	0.255	1	Mcts1	TR1.2
0.106959	0.291283	0.438	0.345	1	Herc1	TR1.2
0.107188	0.262328	0.17	0.091	1	Ccng2	TR1.2
0.107328	0.261816	0.306	0.2	1	Crtc3	TR1.2
0.107848	-0.260553	0.235	0.309	1	Atl3	TR1.2
0.107955	0.312454	0.346	0.236	1	Kdm2b	TR1.2
0.108001	-0.263295	0.363	0.473	1	Gm11361	TR1.2
0.108401	0.279859	0.245	0.164	1	Fcf1	TR1.2
0.108459	0.264388	0.485	0.382	1	Atf4	TR1.2
0.108713	-0.268603	0.192	0.273	1	Eftud2	TR1.2
0.109384	-0.295945	0.162	0.236	1	St3gal1	TR1.2
0.110078	0.276277	0.236	0.145	1	Pttg1ip	TR1.2
0.110229	0.292425	0.224	0.145	1	Dgcr6	TR1.2
0.110498	0.301219	0.208	0.127	1	Tmem38b	TR1.2
0.110857	0.273584	0.394	0.291	1	Elf2	TR1.2
0.111809	0.265195	0.17	0.091	1	D10Wsu102e	TR1.2
0.111931	0.277784	0.186	0.109	1	Rangap1	TR1.2
0.111983	0.254341	0.425	0.327	1	Esco1	TR1.2
0.112004	0.335461	0.325	0.236	1	Cdk17	TR1.2
0.112296	0.26799	0.593	0.527	1	Rilpl2	TR1.2
0.112404	0.3734	0.469	0.4	1	Hmgn1	TR1.2
0.112788	0.272141	0.345	0.255	1	Cetn3	TR1.2
0.113237	0.293045	0.213	0.127	1	Gnl3	TR1.2
0.114174	0.280546	0.274	0.182	1	Rnf6	TR1.2
0.1143	-0.283308	0.119	0.182	1	Usf3	TR1.2
0.114765	0.253225	0.401	0.309	1	D16Ertd472e	TR1.2
0.114784	0.253764	0.166	0.091	1	Kdm4c	TR1.2
0.114792	0.291377	0.322	0.218	1	Swt1	TR1.2
0.116078	0.292553	0.204	0.127	1	Ppp2r2d	TR1.2
0.116403	0.253413	0.189	0.109	1	Saysd1	TR1.2
0.116417	-0.271273	0.551	0.6	1	Ttc14	TR1.2
0.11702	-0.27131	0.449	0.545	1	Pdcd6ip	TR1.2
0.11704	0.413226	0.471	0.382	1	Cited2	TR1.2
0.117482	0.25752	0.167	0.091	1	Oxr1	TR1.2
0.117541	-0.451771	0.268	0.327	1	Ifnar2	TR1.2
0.118474	0.267268	0.585	0.545	1	Cdc42se2	TR1.2
0.119227	0.251649	0.355	0.255	1	Pik3cd	TR1.2
0.119284	-0.257486	0.073	0.127	1	Adora2a	TR1.2
0.119495	0.283725	0.467	0.345	1	Pop5	TR1.2
0.119719	0.32327	0.49	0.418	1	Arhgef6	TR1.2
0.119726	0.254888	0.118	0.055	1	Trp53bp1	TR1.2
0.119968	0.274608	0.256	0.164	1	Lars	TR1.2
0.120114	0.317675	0.405	0.327	1	Taf15	TR1.2
0.120999	-0.262628	0.261	0.345	1	Itgb1bp1	TR1.2
0.12133	0.33579	0.39	0.345	1	Snrpa1	TR1.2
0.121649	-0.272401	0.252	0.345	1	Nfkbiz	TR1.2
0.122277	0.314252	0.504	0.418	1	Pdia6	TR1.2
0.122754	0.255268	0.14	0.073	1	Aff1	TR1.2
0.122803	0.313582	0.749	0.727	1	Icos	TR1.2
0.123225	0.341776	0.249	0.182	1	2810013P06Rik	TR1.2
0.123298	-0.264103	0.073	0.127	1	Hs2st1	TR1.2
0.123629	0.267027	0.208	0.127	1	Nol11	TR1.2
0.124115	0.250636	0.142	0.073	1	Arhgap31	TR1.2
0.124772	-0.257424	0.324	0.418	1	Dhrs7	TR1.2
0.125018	0.262353	0.506	0.4	1	Snhg8	TR1.2
0.125024	0.262651	0.138	0.073	1	Ccdc127	TR1.2
0.125676	0.343289	0.29	0.218	1	Glg1	TR1.2
0.125809	-0.267319	0.398	0.491	1	Trip11	TR1.2
0.125846	0.309978	0.2	0.127	1	Sp4	TR1.2
0.126016	-0.25308	0.118	0.182	1	Gnpda1	TR1.2
0.126037	0.27319	0.245	0.164	1	Rad23b	TR1.2
0.126042	0.327052	0.283	0.2	1	Tob2	TR1.2
0.126129	0.258936	0.119	0.055	1	N4bp2	TR1.2
0.126397	0.267624	0.163	0.091	1	Habp4	TR1.2
0.12743	0.275672	0.268	0.182	1	Rab1a	TR1.2
0.127564	0.255755	0.162	0.091	1	Vps72	TR1.2
0.127644	0.256271	0.313	0.218	1	Emc2	TR1.2
0.12833	0.251792	0.644	0.6	1	Psmb4	TR1.2
0.128415	0.406519	0.072	0.018	1	Gzmb	TR1.2
0.129139	0.251056	0.682	0.618	1	Srsf7	TR1.2
0.129881	0.256952	0.247	0.164	1	Ndufv1	TR1.2
0.131073	0.276292	0.549	0.473	1	Itpkb	TR1.2
0.131451	0.31828	0.199	0.127	1	Tug1	TR1.2
0.131537	0.27418	0.225	0.145	1	Dnm1l	TR1.2
0.131726	0.411342	0.181	0.109	1	Havcr2	TR1.2
0.132024	0.313219	0.24	0.164	1	N4bp2l1	TR1.2
0.132921	0.259451	0.205	0.127	1	Tcf20	TR1.2
0.133512	-0.372575	0.102	0.164	1	Ralgapa2	TR1.2
0.133611	0.318612	0.256	0.182	1	Wsb1	TR1.2
0.135315	-0.253047	0.61	0.691	1	Grcc10	TR1.2
0.136566	0.262543	0.202	0.127	1	Cnot8	TR1.2
0.136922	-0.27254	0.147	0.218	1	Nrf1	TR1.2
0.13718	0.299275	0.301	0.218	1	Fbl	TR1.2
0.137212	0.276154	0.222	0.145	1	Mecp2	TR1.2
0.138606	0.253417	0.226	0.145	1	Napg	TR1.2
0.139374	0.290296	0.365	0.309	1	Grpel1	TR1.2
0.139509	0.262281	0.285	0.2	1	Uimc1	TR1.2
0.139855	0.280604	0.436	0.364	1	Cdk11b	TR1.2
0.140118	0.313355	0.31	0.236	1	Ormdl1	TR1.2
0.140774	-0.270232	0.586	0.673	1	Podnl1	TR1.2
0.141351	0.285361	0.118	0.055	1	Igfbp7	TR1.2
0.142508	-0.293659	0.535	0.618	1	9930111J21Rik2	TR1.2
0.143431	0.259871	0.202	0.127	1	Ppp3r1	TR1.2
0.143539	0.258933	0.534	0.491	1	Snw1	TR1.2
0.144802	0.322952	0.22	0.145	1	4632427E13Rik	TR1.2
[truncated: 121 more rows]
