# Supplementary material for: A T follicular helper cell origin for T regulatory type 1 cells
Source: Cell Mol Immunol. 2023 Mar 27;20(5):489–511. doi: 10.1038/s41423-023-00989-z (PMC10202951; doi:10.1038/s41423-023-00989-z)
Supplement: Supplementary file 25 — Database 24 [file 41423_2023_989_MOESM25_ESM.xlsx]

## Sheet: tfh_v_tr1.1
p_val	avg_log2FC	pct.1	pct.2	p_val_adj	gene
0	-0.669564	0.995	0.999	0	Rpl7
0	-0.732999	0.974	0.993	0	Eef1b2
0	1.18993	0.868	0.436	0	Pdcd1
0	-0.774182	0.831	0.923	0	Slamf6
0	-1.03455	0.482	0.814	0	Itga4
0	0.856845	0.672	0.202	0	Tox2
0	-0.763488	0.998	1	0	Rps3a1
0	-0.791238	0.689	0.887	0	S100a10
0	-1.25895	0.804	0.957	0	H2afz
0	-0.710083	0.998	1	0	Rps20
0	-0.969225	0.781	0.915	0	Tnfsf8
0	-0.715302	0.992	0.999	0	Rps6
0	-0.720775	0.999	1	0	Rps8
0	-0.731294	0.998	1	0	Rpl11
0	0.924023	0.535	0.17	0	Id3
0	-1.58619	0.4	0.842	0	Tnfrsf4
0	-0.652868	0.997	1	0	Rpl9
0	-0.792785	0.995	1	0	Rplp0
0	-1.05875	0.381	0.811	0	Gimap4
0	-0.842937	0.998	1	0	Rpl32
0	-0.866766	0.486	0.785	0	Ptms
0	-0.862049	0.995	1	0	Rps5
0	-0.994942	0.997	1	0	Rps19
0	-0.933212	0.597	0.874	0	Pou2f2
0	-0.661825	0.997	0.999	0	Rps11
0	0.982815	0.614	0.105	0	Nav2
0	-0.721862	0.999	1	0	Rps3
0	0.644419	0.387	0.059	0	Pde2a
0	1.44183	0.856	0.267	0	Art2b
0	-0.713103	0.998	1	0	Rpl27a
0	1.38851	0.971	0.681	0	Rgs10
0	0.739833	0.462	0.086	0	Ascl2
0	-1.27031	0.122	0.606	0	Klf2
0	-0.961805	0.396	0.769	0	Ier2
0	-0.783533	0.999	1	0	Rpl13
0	-1.16726	0.828	0.971	0	Itgb1
0	0.8252	0.887	0.615	0	Smco4
0	0.901747	0.621	0.155	0	Cxcr5
0	0.676933	0.603	0.223	0	Slc9a9
0	-0.733177	0.98	0.995	0	Rpl14
0	-0.819507	0.996	0.999	0	Rps12
0	0.745783	0.557	0.168	0	Matk
0	-0.738794	0.998	1	0	Rpl41
0	-0.792223	0.994	1	0	Rps26
0	-0.744526	0.999	1	0	Rps27a
0	0.713076	0.731	0.441	0	Itk
0	-0.685648	0.992	0.998	0	Rack1
0	-1.01364	0.137	0.648	0	Anxa6
0	-0.882186	0.781	0.925	0	Nme2
0	0.847327	0.816	0.568	0	Gna13
0	-0.654416	0.997	1	0	Rps7
0	-1.32534	0.676	0.907	0	Nfkbia
0	0.977655	0.791	0.477	0	Ighm
0	-1.90616	0.146	0.735	0	Nrn1
0	-0.643594	0.998	1	0	Rps23
0	0.886696	0.713	0.362	0	Ubac2
0	-0.683724	0.998	1	0	Rpl8
0	-0.856951	0.99	0.999	0	Rpl3
0	0.776602	0.561	0.176	0	Bcl6
0	-1.18346	0.436	0.797	0	Cd200
0	-0.695021	0.992	0.999	0	Rpl24
0	-1.08773	0.98	0.997	0	Rps2
0	-0.920447	0.994	1	0	Rpl10a
0	-0.813465	0.988	0.997	0	Rps18
0	-0.685089	0.995	0.999	0	Rpl36
0	0.734928	0.448	0.05	0	Cxxc5
0	1.10124	0.945	0.635	0	Malt1
0	-0.670877	0.998	1	0	Rpl17
0	-0.971887	0.164	0.606	0	Cd226
0	1.56357	0.859	0.475	0	Ppp1r14b
0	-1.25827	0.118	0.677	0	Ahnak
0	-0.706314	0.989	0.999	0	Rpl10
0	-0.73183	0.998	1	0	Rps4x
2.74526e-306	-0.630077	0.996	1	5.17948e-302	Rpl18
3.78785e-306	-0.59856	0.998	1	7.14654e-302	Rps13
4.16155e-304	-0.742157	0.915	0.971	7.8516e-300	Npm1
4.57592e-304	0.67062	0.69	0.415	8.6334e-300	Rnaset2a
8.42486e-304	-0.655966	0.997	1	1.58952e-299	Rpl39
2.73197e-303	-0.700995	0.957	0.984	5.15441e-299	Rpl4
9.74756e-303	-0.667971	0.997	0.999	1.83907e-298	Rpl15
4.05677e-297	-0.590953	0.996	1	7.65391e-293	Rpl18a
2.61704e-295	-0.621022	0.997	1	4.93758e-291	Rpl26
1.16343e-292	-0.668418	0.979	0.995	2.19505e-288	Rpl5
2.23625e-291	-0.555458	0.998	1	4.21914e-287	Rps14
7.24276e-291	-0.889843	0.205	0.532	1.36649e-286	Bhlhe40
1.59219e-290	-0.799939	0.256	0.609	3.00398e-286	Crip1
3.47957e-290	-0.823588	0.935	0.976	6.56491e-286	AW112010
8.55995e-288	-0.775947	0.982	0.998	1.61501e-283	Cd52
2.43366e-286	-0.662611	0.982	0.997	4.59158e-282	Ptma
3.99519e-286	-0.585035	0.998	1	7.53773e-282	Rpl30
4.97486e-286	-0.623056	0.939	0.98	9.38606e-282	Fxyd5
6.88202e-286	-0.716473	0.089	0.434	1.29843e-281	Mir155hg
2.16487e-285	-0.579847	0.998	1	4.08446e-281	Rps24
4.83894e-285	-1.08698	0.023	0.341	9.12964e-281	Ly6a
2.01643e-282	-0.603019	0.998	1	3.8044e-278	Rpl23
2.68399e-282	-0.70189	0.071	0.417	5.06388e-278	Ccr7
1.61185e-281	0.55313	0.418	0.111	3.04108e-277	Cdc25b
1.06028e-280	-0.663268	0.972	0.99	2.00043e-276	Rpl7a
1.9106e-280	-0.764235	0.685	0.833	3.60474e-276	Sdf4
1.40247e-278	-0.682599	0.974	0.99	2.64604e-274	Rpl36a
5.41127e-278	-0.606686	0.997	1	1.02094e-273	Rpl13a
2.69726e-277	-0.629101	0.997	0.999	5.08892e-273	Rpl6
4.97733e-277	-0.580569	0.998	0.999	9.39073e-273	Rplp2
2.02043e-272	-0.586726	0.998	1	3.81195e-268	Rpl12
3.45177e-268	0.540963	0.366	0.073	6.51245e-264	H2-Q2
6.91472e-268	-0.639674	0.905	0.968	1.3046e-263	Sh3bgrl3
3.41679e-265	0.65343	0.866	0.624	6.44645e-261	Dennd2d
7.00209e-265	-0.784919	0.097	0.395	1.32108e-260	Vim
9.02177e-264	-0.798632	0.375	0.665	1.70214e-259	Dusp2
2.39018e-262	0.620186	0.422	0.095	4.50954e-258	Cebpa
5.15025e-262	-0.555743	0.997	1	9.71698e-258	Rps10
4.77942e-261	-0.604318	0.979	0.993	9.01733e-257	Naca
4.19257e-260	-0.57721	0.992	0.997	7.91012e-256	Rpl22
2.13665e-258	-0.617144	0.982	0.995	4.03122e-254	Rps25
6.2398e-256	0.646717	0.857	0.57	1.17726e-251	Cd27
5.19446e-254	-0.744014	0.377	0.686	9.80039e-250	Rilpl2
2.92539e-251	-0.655028	0.931	0.965	5.51934e-247	Gm10260
7.53261e-248	-0.653702	0.975	0.988	1.42118e-243	Rpl35
8.39331e-248	0.507192	0.3	0.023	1.58357e-243	Atp1b1
2.18492e-247	-0.588173	0.996	0.999	4.12228e-243	Rps28
5.52032e-247	-0.659726	0.116	0.435	1.04152e-242	Chst2
4.81241e-245	-0.669345	0.846	0.933	9.07958e-241	Slfn2
5.57937e-244	0.70148	0.94	0.732	1.05266e-239	Tcf7
5.69947e-243	0.593898	0.289	0.06	1.07532e-238	Tubb2a
7.05306e-241	0.519949	0.31	0.054	1.3307e-236	Nfia
5.62744e-237	-0.513416	0.998	1	1.06173e-232	Rps16
1.17222e-234	-0.607609	0.997	1	2.21162e-230	Rpl28
7.86155e-233	-0.584948	0.995	0.999	1.48324e-228	Rpl37
3.09923e-231	-0.521088	0.998	1	5.84733e-227	Rps9
1.02736e-230	-0.59588	0.117	0.416	1.93831e-226	Ptger4
3.97214e-229	-1.20498	0.108	0.39	7.49424e-225	Cxcl10
2.07093e-226	-0.479159	0.999	1	3.90722e-222	Tpt1
7.78575e-223	-0.630483	0.827	0.915	1.46894e-218	Eef1g
3.961e-221	0.485846	0.413	0.145	7.47321e-217	Cebpb
9.70044e-220	0.400265	0.303	0.043	1.83018e-215	Gm35363
1.69542e-218	-0.598744	0.979	0.991	3.19875e-214	Rps15
7.14672e-214	-0.547294	1	1	1.34837e-209	Eef1a1
1.45845e-213	-0.62948	0.159	0.425	2.75166e-209	1700019D03Rik
1.37394e-211	-0.487968	0.996	1	2.59222e-207	Rpl21
1.25603e-210	-0.580437	0.097	0.383	2.36975e-206	Gimap7
1.25672e-210	0.438471	0.33	0.072	2.37105e-206	Cxcr4
1.8384e-210	-0.497787	0.987	0.995	3.46852e-206	Rpl27
4.94265e-208	-0.719129	0.139	0.412	9.32529e-204	Ifng
3.91154e-207	0.564621	0.404	0.138	7.3799e-203	Rgcc
1.71493e-206	-0.771259	0.619	0.8	3.23556e-202	Eea1
5.5003e-206	0.624553	0.307	0.053	1.03774e-201	Il4
2.21839e-205	0.417465	0.33	0.079	4.18544e-201	Prag1
6.37912e-205	-0.519689	0.998	1	1.20355e-200	Rps15a
7.18589e-205	-0.523975	0.077	0.36	1.35576e-200	Gm2682
1.82261e-201	-0.650154	0.811	0.904	3.43872e-197	Psme2
3.18489e-200	0.433418	0.303	0.072	6.00894e-196	Setd4
8.93696e-200	-0.496755	0.997	1	1.68614e-195	Rpl38
1.08714e-199	-0.468737	0.999	1	2.05112e-195	Rpl19
4.00075e-199	-0.507217	0.998	1	7.54821e-195	Rplp1
1.25396e-198	-0.595842	0.509	0.738	2.36585e-194	Il2rb
7.66721e-196	0.541969	0.488	0.201	1.44657e-191	Ikzf3
2.68917e-195	-0.508668	0.876	0.945	5.07365e-191	Ptpn18
1.89888e-194	-0.61745	0.746	0.879	3.58261e-190	Gpm6b
3.71651e-194	-0.589175	0.951	0.977	7.01193e-190	Rpl23a
4.44331e-194	0.427167	0.382	0.123	8.38319e-190	4930417O13Rik
6.69611e-194	-0.630537	0.36	0.628	1.26336e-189	Lag3
2.34455e-193	-0.531816	0.225	0.498	4.42346e-189	Tagln2
2.96071e-193	0.473328	0.385	0.122	5.58598e-189	Arl5c
3.45053e-193	-0.585941	0.188	0.472	6.51012e-189	Emp3
1.00452e-192	-0.609275	0.659	0.802	1.89523e-188	Hspe1
1.25007e-192	0.467293	0.418	0.134	2.35852e-188	Lef1
2.10111e-192	-0.517785	0.722	0.866	3.96417e-188	Eef1d
2.34301e-192	0.403332	0.3	0.077	4.42056e-188	S1pr2
4.37403e-192	-0.568729	0.691	0.853	8.25249e-188	Cd47
5.96998e-191	-0.47394	0.997	1	1.12636e-186	Rpl34
6.35709e-190	-0.43519	0.999	1	1.19939e-185	Fau
4.73547e-189	-0.481494	0.995	0.999	8.93442e-185	Rpl35a
1.82189e-186	-0.498623	0.925	0.969	3.43736e-182	Rpl36al
2.88672e-186	0.523686	0.983	0.919	5.44638e-182	Ets1
1.58553e-185	-0.599923	0.514	0.768	2.99143e-181	Gm8369
2.4826e-185	-0.814164	0.291	0.571	4.68392e-181	Rgs1
9.48709e-185	-0.526294	0.907	0.966	1.78993e-180	Rbm3
1.28417e-184	0.489377	0.99	0.964	2.42284e-180	Itm2b
3.48122e-184	0.398358	0.309	0.088	6.56801e-180	Pou2af1
2.99697e-183	-0.572101	0.927	0.977	5.65439e-179	Ms4a4b
5.94661e-183	0.396046	0.311	0.075	1.12195e-178	Asb2
1.13002e-179	-0.494464	0.753	0.892	2.13201e-175	Hint1
4.99126e-179	-0.907735	0.189	0.455	9.41701e-175	S100a6
2.30088e-178	-0.572627	0.189	0.434	4.34107e-174	Dtx1
1.46908e-177	-0.570322	0.693	0.848	2.77171e-173	Tubb5
2.01674e-177	-0.520679	0.152	0.384	3.80498e-173	Pmvk
2.2617e-177	0.37841	0.231	0.017	4.26715e-173	Pde3b
3.78002e-177	-0.454919	0.089	0.349	7.13177e-173	Capg
7.70541e-176	0.57542	0.577	0.307	1.45378e-171	Rflnb
3.61412e-175	0.632954	0.327	0.107	6.81875e-171	Lpp
1.53193e-172	0.366193	0.321	0.083	2.89029e-168	P2rx7
1.67587e-172	-0.636124	0.25	0.497	3.16186e-168	Ms4a6c
4.46579e-172	0.453214	0.466	0.222	8.4256e-168	Pitpnm2
2.21145e-170	0.417267	0.473	0.222	4.17234e-166	Znrf1
3.81061e-170	-0.510123	0.779	0.884	7.18947e-166	Abracl
1.62728e-169	0.401945	0.397	0.156	3.0702e-165	Msra
3.24109e-167	-0.540563	0.418	0.655	6.11497e-163	Gimap5
7.75122e-167	-0.481942	0.997	1	1.46242e-162	Rpl37a
2.33692e-166	-0.469139	0.04	0.273	4.40907e-162	Edn3
2.92935e-166	-0.613207	0.263	0.512	5.5268e-162	Bcl2
2.28315e-164	-0.470595	0.843	0.921	4.30761e-160	Sub1
3.15713e-164	-0.42036	0.06	0.303	5.95655e-160	Tnfrsf1b
2.64099e-162	-0.504069	0.277	0.527	4.98277e-158	Atxn1
4.3357e-161	0.446889	0.576	0.319	8.18016e-157	Sipa1l1
7.27094e-161	-0.415432	0.999	1	1.37181e-156	Rps29
2.70734e-159	-0.665563	0.464	0.678	5.10795e-155	Id2
3.29617e-159	-0.445793	0.109	0.344	6.21888e-155	Plscr1
1.41783e-157	0.440388	0.462	0.21	2.67502e-153	Trerf1
2.89072e-157	-0.633972	0.418	0.625	5.45392e-153	Angptl2
1.5773e-155	0.588083	0.773	0.494	2.9759e-151	Sh2d1a
1.52111e-154	-0.458903	0.273	0.509	2.86987e-150	Sms
5.5586e-153	0.389088	0.394	0.164	1.04874e-148	Tspan5
8.17376e-153	-0.536721	0.788	0.856	1.54214e-148	Prkca
5.53723e-152	0.490525	0.655	0.381	1.04471e-147	Nsg2
1.01929e-151	0.441756	0.555	0.307	1.92309e-147	Cers4
1.55152e-150	-0.470954	0.965	0.983	2.92726e-146	Psmb8
7.13765e-150	0.299666	0.202	0.022	1.34666e-145	Smox
9.77531e-149	0.427093	0.665	0.417	1.84431e-144	Abhd8
2.89831e-148	-0.440012	0.95	0.973	5.46824e-144	Btf3
1.42607e-147	-0.486969	0.411	0.605	2.69056e-143	Ccdc50
4.27576e-147	-0.466164	0.931	0.961	8.06708e-143	Atp5g2
9.39993e-147	-0.551068	0.32	0.611	1.77349e-142	Thy1
2.19669e-146	-0.490257	0.308	0.531	4.14449e-142	Hdac7
3.11108e-146	-0.398602	0.999	1	5.86967e-142	B2m
5.15289e-145	0.297238	0.232	0.047	9.72196e-141	Egln3
4.60678e-144	-0.506977	0.983	0.993	8.69162e-140	Actg1
2.15391e-143	-0.419796	0.996	1	4.06379e-139	Ppia
8.4583e-143	-0.482705	0.802	0.883	1.59583e-138	Hnrnpa1
2.08089e-142	0.396059	0.514	0.281	3.92602e-138	Ephx1
2.60123e-142	-0.496676	0.805	0.881	4.90774e-138	Eif5a
7.14286e-142	-0.526872	0.53	0.723	1.34764e-137	Hsp90b1
1.05929e-140	-0.488381	0.507	0.679	1.99857e-136	Anp32e
3.38561e-140	0.335628	0.274	0.081	6.38762e-136	Ntrk3
1.17629e-139	0.365791	0.196	0.035	2.2193e-135	Cbfa2t3
1.45241e-137	-0.368211	0.029	0.25	2.74026e-133	Esyt1
2.33091e-137	-0.440301	0.899	0.943	4.39773e-133	Cox7c
4.43778e-137	-0.459253	0.514	0.707	8.37276e-133	Traf1
9.81074e-137	-0.481018	0.954	0.97	1.85099e-132	Rps17
1.11697e-136	0.337768	0.183	0.027	2.10739e-132	Smtn
2.92667e-136	-0.466613	0.635	0.793	5.52175e-132	Lsp1
7.47122e-136	0.518998	0.774	0.583	1.40959e-131	Ramp1
1.21583e-135	0.450996	0.791	0.613	2.2939e-131	Ypel3
2.15425e-134	-0.475122	0.963	0.978	4.06443e-130	Rpl22l1
3.12993e-133	-0.469822	0.299	0.526	5.90523e-129	Dleu2
1.59159e-131	-0.44444	0.999	1	3.00285e-127	Rpsa
1.46026e-130	-0.447754	0.734	0.843	2.75508e-126	Snrpd2
2.65542e-130	-0.464583	0.912	0.951	5.00999e-126	Rpl31
1.18089e-129	-0.351321	0.07	0.274	2.22798e-125	Ptprs
1.38578e-129	-0.460572	0.54	0.712	2.61455e-125	Aprt
4.41792e-129	-0.459049	0.584	0.748	8.33529e-125	Nap1l1
1.1673e-127	-0.39601	0.15	0.362	2.20235e-123	Casp3
2.26108e-127	-0.437284	0.741	0.865	4.26598e-123	Gimap1
4.83203e-127	0.384544	0.172	0.005	9.1166e-123	Igkv3-12
2.24482e-126	0.441363	0.787	0.585	4.23529e-122	Ptpn22
4.39029e-125	-0.489409	0.182	0.404	8.28315e-121	Gbp7
4.92445e-125	-0.442663	0.732	0.841	9.29096e-121	Rpl29
1.27122e-124	-0.445609	0.818	0.889	2.3984e-120	Gas5
4.29333e-124	-0.479945	0.018	0.16	8.10022e-120	Dapl1
1.24002e-123	-0.428518	0.716	0.833	2.33954e-119	Tpm3
1.94757e-123	-0.398095	0.278	0.485	3.67448e-119	Adss
8.46293e-123	-0.508114	0.414	0.594	1.5967e-118	Ifi47
1.50574e-122	-0.475538	0.74	0.841	2.84088e-118	Txn1
1.55805e-122	-0.449471	0.361	0.581	2.93956e-118	Slfn1
2.97043e-122	-0.466087	0.24	0.472	5.6043e-118	Cxcr3
1.84433e-120	-0.378189	0.282	0.491	3.4797e-116	Fam53b
2.99865e-120	0.376542	0.397	0.208	5.65755e-116	Prmt3
6.69017e-120	0.314764	0.307	0.123	1.26223e-115	Dck
3.37463e-119	-0.323815	0.053	0.242	6.36691e-115	Runx3
1.41436e-118	-0.398969	0.209	0.428	2.66848e-114	Bst2
1.48975e-118	-0.482624	0.07	0.254	2.81071e-114	Irf4
2.58898e-118	-0.46626	0.684	0.801	4.88464e-114	Ier5
6.95642e-118	-0.440018	0.429	0.626	1.31247e-113	Cytip
8.1647e-118	0.277522	0.265	0.088	1.54043e-113	Slc26a11
4.12558e-117	-0.457127	0.545	0.694	7.78372e-113	Mllt3
9.4874e-117	-0.417509	0.596	0.762	1.78999e-112	Il2rg
1.9707e-116	0.260867	0.151	0.02	3.71812e-112	Padi4
3.18047e-116	-0.404351	0.512	0.7	6.00058e-112	Ogt
3.83745e-116	-0.395446	0.824	0.9	7.24011e-112	BC004004
8.46492e-116	-0.406452	0.929	0.961	1.59708e-111	Chchd2
9.60351e-116	-0.486688	0.298	0.459	1.8119e-111	Gbp4
3.62753e-115	-0.366247	0.998	0.999	6.84406e-111	Rps21
8.29212e-114	-0.454674	0.395	0.612	1.56447e-109	Nrp1
1.0035e-113	-0.544546	0.93	0.97	1.8933e-109	Ifi27l2a
1.89468e-113	-0.576584	0.026	0.171	3.57469e-109	Stfa3
1.20907e-112	-0.471876	0.869	0.909	2.28115e-108	Gm10076
2.65771e-112	-0.42498	0.894	0.941	5.0143e-108	Psme1
2.8924e-112	-0.390379	0.379	0.558	5.4571e-108	Gm11361
2.9677e-112	-0.405703	0.875	0.925	5.59915e-108	Eif3f
5.86805e-112	0.358768	0.589	0.394	1.10713e-107	Csnk1g2
1.03635e-111	0.32197	0.328	0.141	1.95528e-107	Fkbp5
2.54476e-111	0.433076	0.767	0.58	4.80119e-107	Itpr2
9.37548e-111	0.317948	0.175	0.038	1.76887e-106	Ctsl
1.4953e-110	0.408358	0.506	0.316	2.82119e-106	Selenop
2.19751e-110	0.422916	0.506	0.295	4.14604e-106	St8sia4
1.37494e-109	-0.466787	0.151	0.31	2.59411e-105	Gbp2
3.81139e-109	-0.424419	0.78	0.867	7.19095e-105	Nsa2
4.25577e-109	0.433611	0.834	0.673	8.02936e-105	Pdcd4
5.42109e-109	-0.419628	0.704	0.818	1.0228e-104	Arpc5
4.14809e-108	0.347204	0.486	0.277	7.8262e-104	Prex1
8.81576e-108	0.323557	0.354	0.17	1.66327e-103	Rab27a
9.759e-108	0.346161	0.355	0.159	1.84123e-103	Scd2
3.04485e-107	0.333828	0.445	0.234	5.74471e-103	Rassf2
1.57936e-106	0.515378	0.887	0.822	2.97978e-102	Hif1a
2.95768e-106	-0.396016	0.783	0.857	5.58025e-102	Eif3e
4.58347e-106	-0.306585	0.121	0.311	8.64763e-102	Prelid2
6.66286e-106	-0.36631	0.267	0.472	1.25708e-101	Anxa5
6.81152e-106	-0.388613	0.123	0.283	1.28513e-101	Gbp6
1.3116e-105	-0.311971	0.999	1	2.47459e-101	Rps27
2.10749e-105	-0.398092	0.646	0.783	3.9762e-101	Cap1
9.12891e-105	-0.40152	0.514	0.653	1.72235e-100	Psma6
1.0311e-104	-0.391023	0.675	0.788	1.94537e-100	Eif3i
1.32692e-104	-0.299263	0.022	0.188	2.5035e-100	Smad7
2.41227e-104	0.369351	0.601	0.416	4.55124e-100	Dap
3.62959e-104	-0.395862	0.162	0.34	6.84796e-100	S1pr1
6.70913e-104	-0.411804	0.937	0.963	1.26581e-99	Ybx1
1.92101e-103	-0.39451	0.287	0.483	3.62437e-99	Flna
2.6525e-103	0.395324	0.701	0.601	5.00447e-99	Spcs1
3.3915e-103	0.258931	0.263	0.093	6.39875e-99	Frat2
4.86624e-103	-0.395995	0.88	0.941	9.18114e-99	Ms4a6b
5.73837e-103	0.367761	0.753	0.598	1.08266e-98	Ube2s
3.86189e-102	-0.416155	0.721	0.81	7.28623e-98	Cd82
2.3755e-101	-0.374441	0.561	0.716	4.48185e-97	Npc2
2.64222e-101	-0.471128	0.008	0.219	4.98508e-97	Igfbp7
6.72964e-101	0.419228	0.734	0.526	1.26968e-96	Il6st
6.23753e-100	-0.449496	0.673	0.787	1.17683e-95	Foxp1
1.72531e-99	0.344891	0.48	0.294	3.25513e-95	Gramd1a
2.53626e-99	-0.387663	0.728	0.835	4.78516e-95	Ssr4
4.15385e-99	-0.36294	0.301	0.494	7.83707e-95	Itgb7
4.65618e-99	-0.370145	0.409	0.579	8.78482e-95	Rtn3
3.49673e-98	-0.408153	0.911	0.937	6.59728e-94	Eef2
8.60524e-98	-0.398575	0.018	0.135	1.62355e-93	Nkg7
1.02566e-97	-0.406778	0.463	0.652	1.93511e-93	Mndal
1.13909e-97	0.327471	0.472	0.274	2.14912e-93	Retreg1
7.63423e-97	-0.475612	0.419	0.605	1.44035e-92	Klf6
2.61725e-95	-0.386148	0.798	0.868	4.93796e-91	Ran
2.72283e-95	-0.403285	0.497	0.62	5.13717e-91	Tnfrsf18
3.78451e-95	-0.427269	0.313	0.455	7.14024e-91	Mphosph6
1.02231e-94	-0.32178	0.184	0.362	1.92878e-90	Acot7
9.78848e-94	-0.363239	0.344	0.53	1.84679e-89	Reep5
9.93462e-94	-0.404395	0.737	0.851	1.87436e-89	Cyba
1.19194e-93	0.356891	0.662	0.49	2.24883e-89	Trim8
1.49743e-93	0.305302	0.305	0.152	2.8252e-89	Nol10
2.36023e-93	-0.439319	0.113	0.265	4.45304e-89	Cd83
6.41768e-93	-0.335421	0.355	0.541	1.21082e-88	Stk24
6.72064e-93	0.331531	0.496	0.301	1.26798e-88	Plcg1
7.63932e-93	0.316846	0.461	0.279	1.44131e-88	Tmx4
9.30345e-93	-0.360901	0.485	0.633	1.75528e-88	Arf6
2.52145e-92	-0.361456	0.855	0.898	4.75722e-88	Eif3h
8.79549e-92	0.332626	0.429	0.237	1.65945e-87	Tesc
1.44177e-91	-0.396307	0.375	0.535	2.72019e-87	Nfat5
2.52946e-91	0.321993	0.349	0.177	4.77234e-87	Spock2
3.91899e-91	0.318557	0.483	0.293	7.39396e-87	Gtf2i
4.6133e-91	-0.273313	0.078	0.238	8.70391e-87	Runx2
4.97339e-91	-0.291925	0.032	0.158	9.38329e-87	Kif15
5.94747e-91	-0.383238	0.766	0.855	1.12211e-86	Gimap3
1.77806e-90	0.368843	0.946	0.873	3.35467e-86	Cdk2ap2
5.90278e-90	0.365846	0.78	0.622	1.11368e-85	Ikzf1
1.94672e-89	-0.35791	0.979	0.985	3.67288e-85	Myl6
2.30933e-89	-0.310358	0.199	0.371	4.357e-85	Ppa1
3.46933e-89	0.360511	0.539	0.339	6.54558e-85	Trp53inp1
3.56408e-89	0.305907	0.391	0.205	6.72435e-85	Endod1
5.44093e-89	-0.345304	0.686	0.804	1.02654e-84	Eif3m
1.27836e-88	-0.397257	0.418	0.57	2.41188e-84	Irf2bp2
2.04751e-88	-0.290261	0.04	0.17	3.86304e-84	Ahr
3.95587e-88	-0.320301	0.375	0.548	7.46354e-84	Pcmt1
3.96273e-88	-0.466567	0.093	0.237	7.47648e-84	Serpina3g
1.49528e-87	0.352656	0.998	0.99	2.82115e-83	Ptprc
4.09237e-87	-0.381762	0.943	0.961	7.72108e-83	Pabpc1
7.6353e-87	-0.374765	0.776	0.862	1.44055e-82	Ldha
1.12114e-86	-0.412796	0.5	0.664	2.11525e-82	Ifi203
1.553e-86	-0.269012	0.111	0.27	2.93005e-82	Cryl1
2.32166e-86	-0.500831	0.61	0.813	4.38028e-82	Ccnd2
3.75465e-86	-0.338812	0.46	0.605	7.08389e-82	Chmp4b
4.61111e-86	-0.348883	0.568	0.701	8.69978e-82	Cct4
5.01955e-86	-0.41694	0.732	0.818	9.47038e-82	Calr
1.80414e-85	0.473798	0.892	0.758	3.40388e-81	Ikzf2
3.68463e-84	-0.369576	0.426	0.559	6.95179e-80	Cflar
3.84012e-84	-0.412051	0.991	0.994	7.24516e-80	Hsp90ab1
1.11987e-83	0.307757	0.24	0.087	2.11287e-79	Gm14718
2.22321e-83	0.312716	0.605	0.431	4.19452e-79	Lamp1
3.07517e-83	-0.291339	0.169	0.334	5.80192e-79	Selplg
1.76234e-82	-0.362525	0.619	0.731	3.32501e-78	Cd84
1.80734e-82	-0.334344	0.374	0.545	3.40992e-78	Ttc39b
2.61134e-82	-0.348833	0.6	0.711	4.92681e-78	Cct5
3.94082e-82	0.282832	0.334	0.151	7.43515e-78	Fas
1.16499e-81	-0.335531	0.984	0.991	2.19799e-77	Cfl1
1.55495e-81	-0.337138	0.587	0.711	2.93373e-77	S100a13
4.4546e-80	-0.289004	0.141	0.306	8.40449e-76	Tmem154
4.50543e-80	0.266035	0.308	0.15	8.50039e-76	Ldlrad4
8.43112e-80	0.302564	0.499	0.328	1.5907e-75	Hipk1
6.10898e-79	0.292249	0.48	0.307	1.15258e-74	Sun2
6.20597e-79	-0.337066	0.647	0.755	1.17088e-74	Snrpf
2.11924e-78	-0.264398	0.009	0.159	3.99837e-74	Zbtb32
3.76356e-78	-0.348137	0.733	0.808	7.1007e-74	Nol7
4.10619e-78	0.340099	0.631	0.477	7.74714e-74	Ssh2
6.26735e-78	-0.353295	0.136	0.273	1.18246e-73	Gbp5
1.47456e-77	-0.306603	0.269	0.411	2.78205e-73	C1qbp
1.97848e-77	-0.271119	0.286	0.454	3.7328e-73	Ebp
2.30178e-77	-0.339752	0.391	0.557	4.34277e-73	Notch1
2.85855e-77	-0.294216	0.956	0.972	5.39322e-73	Pfdn5
3.92915e-77	0.307659	0.582	0.415	7.41313e-73	Tgfbr2
5.41955e-77	0.336927	0.73	0.589	1.02251e-72	Wdr26
5.91788e-77	-0.320206	0.39	0.541	1.11653e-72	Sh3bgrl
3.73215e-76	0.348047	0.796	0.655	7.04145e-72	Hcst
7.51321e-76	-0.312248	0.374	0.53	1.41752e-71	Glud1
8.55846e-76	-0.309192	0.408	0.567	1.61472e-71	Eno1
1.0057e-75	-0.319641	0.99	0.991	1.89745e-71	Coro1a
2.73294e-75	-0.313664	0.496	0.627	5.15623e-71	Psma5
3.31654e-75	-0.335923	0.509	0.628	6.25732e-71	Manf
3.86203e-75	0.33129	0.658	0.494	7.2865e-71	Ehd3
4.23762e-75	-0.36068	0.654	0.761	7.99512e-71	B3gnt2
5.53544e-75	0.277212	0.382	0.214	1.04437e-70	Vps13c
1.20884e-74	-0.319748	0.858	0.915	2.28071e-70	Atp5l
1.42157e-74	-0.405984	0.69	0.789	2.68207e-70	Samhd1
1.48712e-74	-0.363625	0.954	0.961	2.80576e-70	AY036118
5.95677e-74	-0.312609	0.9	0.936	1.12386e-69	Snrpg
6.72213e-74	-0.343677	0.738	0.823	1.26826e-69	Atp5g1
8.38381e-74	-0.358255	0.759	0.826	1.58177e-69	Lbh
9.89652e-74	-0.285791	0.234	0.385	1.86718e-69	Nhp2
9.95806e-74	-0.318743	0.436	0.593	1.87879e-69	Sugt1
1.07852e-73	-0.393313	0.452	0.597	2.03485e-69	Tnfaip3
1.11572e-73	0.325081	0.69	0.539	2.10503e-69	Psip1
1.48533e-73	-0.319413	0.843	0.9	2.80237e-69	Snrpe
2.19919e-73	-0.328041	0.623	0.73	4.14921e-69	Cct2
1.31907e-72	-0.292141	0.166	0.307	2.48868e-68	Nudt4
1.85758e-72	-0.322179	0.818	0.884	3.5047e-68	Msn
2.30551e-72	0.287224	0.506	0.342	4.34981e-68	Serp1
3.86784e-72	0.350258	0.586	0.432	7.29746e-68	Slc22a15
4.52202e-72	-0.317565	0.46	0.603	8.53169e-68	Rexo2
1.95888e-71	0.302621	0.945	0.884	3.69582e-67	Hmgb1
5.64141e-71	0.253502	0.268	0.129	1.06437e-66	Neurl3
7.12862e-71	-0.265545	0.074	0.211	1.34496e-66	Ifi202b
9.05659e-71	-0.298654	0.567	0.687	1.70871e-66	Ostc
3.54713e-70	-0.331897	0.444	0.579	6.69237e-66	Hspd1
4.96666e-70	-0.329031	0.546	0.66	9.37059e-66	Ranbp1
1.47801e-69	-0.293278	0.535	0.658	2.78857e-65	Polr2e
1.81071e-69	-0.308454	0.796	0.847	3.41626e-65	Eif3k
4.83467e-69	0.261756	0.401	0.24	9.12156e-65	Mafg
5.17674e-69	0.391811	0.926	0.827	9.76696e-65	Maf
9.16479e-69	0.321226	0.725	0.568	1.72912e-64	Slc38a1
1.09057e-68	0.31516	0.702	0.55	2.05757e-64	Spata13
3.78645e-68	0.305388	0.928	0.831	7.1439e-64	Skap1
4.317e-68	-0.330703	0.792	0.872	8.14488e-64	Cnn2
7.98346e-68	0.285857	0.466	0.31	1.50624e-63	Baz2a
1.09035e-67	-0.322837	0.355	0.498	2.05717e-63	Hnrnpll
1.73625e-67	-0.32746	0.752	0.822	3.27579e-63	Ptpn1
7.51374e-67	0.332168	0.851	0.742	1.41762e-62	Tox
8.12227e-67	0.368102	0.956	0.871	1.53243e-62	Ltb
8.22428e-67	-0.30211	0.306	0.455	1.55167e-62	Adk
1.19294e-66	0.359699	0.6	0.426	2.25071e-62	Klf3
1.39042e-66	-0.327453	0.803	0.865	2.6233e-62	Psmb9
1.54889e-66	-0.292358	0.925	0.942	2.92229e-62	Clic1
1.94184e-66	-0.276352	0.241	0.386	3.66367e-62	Rbpj
3.75456e-66	-0.381026	0.389	0.555	7.08373e-62	BE692007
4.07752e-66	0.300615	0.6	0.446	7.69306e-62	Sipa1
2.67256e-65	0.286215	0.58	0.406	5.04232e-61	Nr3c1
3.94226e-65	-0.368259	0.794	0.866	7.43786e-61	Zfp36l1
5.72644e-65	-0.271121	0.994	0.992	1.08041e-60	Cd3g
1.14448e-64	-0.295796	0.563	0.687	2.15929e-60	1810037I17Rik
1.65873e-64	-0.341046	0.26	0.38	3.12952e-60	Igtp
2.45574e-64	-0.439645	0.399	0.517	4.63325e-60	Iigp1
3.12851e-64	-0.290896	0.68	0.781	5.90256e-60	Tomm20
6.72371e-64	-0.283393	0.493	0.611	1.26856e-59	Phb2
8.90332e-64	0.293581	0.406	0.266	1.67979e-59	Emb
9.37544e-64	0.321466	0.729	0.607	1.76886e-59	Dgkz
9.83499e-64	-0.333426	0.689	0.756	1.85557e-59	Nme1
1.46729e-63	-0.287184	0.38	0.512	2.76834e-59	Banf1
2.17247e-63	-0.312524	0.496	0.628	4.09879e-59	Agfg1
2.29575e-63	-0.31379	0.934	0.948	4.33139e-59	Hspa5
2.9742e-63	-0.289448	0.433	0.581	5.61143e-59	Naa10
5.30494e-63	-0.331638	0.604	0.691	1.00088e-58	Sesn3
9.41644e-63	-0.274413	0.361	0.513	1.7766e-58	Ncf4
9.92088e-63	-0.360817	0.373	0.504	1.87177e-58	Rel
1.04922e-62	-0.302658	0.351	0.504	1.97957e-58	Ripor2
1.09176e-62	0.262013	0.454	0.296	2.05983e-58	Runx1
5.14915e-62	-0.456813	0.591	0.695	9.71491e-58	Cd69
5.28586e-62	-0.308638	0.275	0.405	9.97283e-58	Ercc6l2
1.04376e-61	0.318646	0.96	0.91	1.96926e-57	Fyb
1.29328e-61	-0.314342	0.778	0.847	2.44004e-57	Cox7b
1.30589e-61	-0.289877	0.549	0.656	2.46382e-57	G3bp1
1.96697e-61	-0.304504	0.451	0.566	3.71109e-57	Sla
2.47115e-61	-0.285257	0.373	0.508	4.66233e-57	Fbl
3.46468e-61	0.270764	0.603	0.448	6.53681e-57	Coq10b
5.02985e-61	-0.290547	0.378	0.523	9.48981e-57	Tpm4
7.31362e-61	-0.298212	0.807	0.869	1.37986e-56	Atp5d
1.66637e-60	-0.282237	0.848	0.898	3.14395e-56	Psmb1
3.13189e-60	-0.298362	0.444	0.569	5.90894e-56	Spn
3.48934e-60	-0.325775	0.497	0.61	6.58333e-56	Tuba1b
5.21487e-59	-0.283217	0.747	0.813	9.83889e-55	Pebp1
6.14239e-59	-0.295139	0.973	0.981	1.15888e-54	Calm1
1.48287e-57	0.288365	0.611	0.457	2.79774e-53	Ppp1r16b
2.24471e-57	0.283651	0.7	0.567	4.23509e-53	Prkcq
2.48131e-57	-0.273336	0.374	0.508	4.68148e-53	Cct6a
5.13011e-57	0.257716	0.441	0.3	9.67898e-53	Slco3a1
8.99342e-57	-0.265122	0.601	0.711	1.69679e-52	Ccdc12
2.03373e-56	-0.278113	0.76	0.835	3.83705e-52	Taf10
3.99158e-56	-0.258975	0.36	0.481	7.53092e-52	Emd
5.21776e-56	-0.274552	0.471	0.586	9.84434e-52	Eif4b
5.36206e-56	0.282725	0.745	0.578	1.01166e-51	Evl
6.01445e-56	0.289054	0.827	0.708	1.13475e-51	Ccnl1
9.01062e-56	-0.289124	0.706	0.768	1.70003e-51	Psma4
1.70617e-55	-0.278958	0.971	0.977	3.21902e-51	Mbnl1
2.06104e-55	-0.293644	0.958	0.973	3.88857e-51	Atp5e
3.16479e-55	-0.291004	0.772	0.839	5.971e-51	Clec2d
4.28211e-55	0.257954	0.989	0.959	8.07906e-51	Ptprcap
4.8707e-55	-0.395256	0.567	0.727	9.18955e-51	Il21
5.89765e-55	0.305057	0.98	0.919	1.11271e-50	Xist
7.45258e-55	-0.292114	0.851	0.891	1.40608e-50	Set
8.13186e-55	0.264724	0.572	0.427	1.53424e-50	Pfkp
1.08108e-54	-0.260852	0.884	0.922	2.03967e-50	Sumo2
1.23677e-54	-0.282642	0.804	0.862	2.33341e-50	Psma7
4.83812e-54	-0.278888	0.723	0.802	9.12808e-50	Atp5o
5.74885e-54	-0.290782	0.89	0.912	1.08464e-49	Selenow
1.43785e-53	-0.257112	0.548	0.664	2.71279e-49	Raly
2.40508e-53	-0.270102	0.813	0.871	4.53767e-49	Sec61g
5.8329e-53	0.259673	0.473	0.347	1.10049e-48	Pptc7
8.0839e-53	-0.271147	0.428	0.562	1.52519e-48	Cast
1.14566e-52	-0.499716	0.045	0.149	2.16152e-48	S100a4
2.31675e-52	0.253193	0.565	0.424	4.37101e-48	Lims1
4.62962e-52	-0.254622	0.86	0.894	8.7347e-48	Ppib
7.37762e-52	-0.271609	0.925	0.945	1.39194e-47	Actr3
8.74232e-52	-0.278634	0.343	0.476	1.64941e-47	Gata3
1.29225e-51	-0.262359	0.617	0.724	2.43808e-47	Rap1b
5.39666e-51	-0.273608	0.598	0.693	1.01819e-46	Hnrnpab
7.79079e-51	-0.273741	0.407	0.538	1.46989e-46	Orai1
9.20917e-51	-0.287421	0.445	0.575	1.73749e-46	9930111J21Rik2
1.17994e-50	-0.260293	0.968	0.976	2.22618e-46	Arpc2
2.98864e-50	0.266433	0.819	0.714	5.63866e-46	Tra2a
3.242e-50	-0.256206	0.499	0.603	6.11669e-46	Wdr83os
4.36546e-50	-0.263735	0.831	0.877	8.23631e-46	Atp5f1
6.69772e-50	0.303807	0.861	0.794	1.26366e-45	Ankrd12
7.446e-50	0.265389	0.876	0.771	1.40484e-45	Tspan32
8.29862e-50	-0.269742	0.483	0.585	1.5657e-45	Bola2
3.01681e-49	-0.265013	0.65	0.729	5.69182e-45	Pycard
6.83527e-49	-0.27176	0.308	0.447	1.28961e-44	Casp4
9.85025e-49	-0.26878	0.495	0.603	1.85845e-44	Tap1
1.24741e-48	-0.252521	0.483	0.593	2.35349e-44	Mrpl23
2.17596e-48	-0.25563	0.979	0.987	4.10539e-44	Arhgdib
5.5155e-48	-0.274981	0.722	0.783	1.04061e-43	Zap70
5.87152e-48	-0.255507	0.254	0.357	1.10778e-43	Glrx
7.31774e-48	-0.251208	0.651	0.731	1.38064e-43	Rac1
9.76522e-48	0.254456	0.675	0.555	1.8424e-43	Kras
1.18676e-47	-0.278698	0.728	0.789	2.23907e-43	Dynll1
1.26345e-47	-0.729192	0.036	0.11	2.38375e-43	Spp1
1.57948e-47	-0.261332	0.782	0.833	2.98001e-43	Atp5c1
4.46494e-47	-0.337582	0.787	0.818	8.42401e-43	Stat1
5.49688e-47	-0.259859	0.895	0.92	1.0371e-42	Serbp1
1.2244e-46	-0.26017	0.209	0.352	2.31007e-42	Arl4c
1.91148e-46	-0.255407	0.604	0.684	3.60638e-42	Cct8
2.14767e-46	-0.29093	0.79	0.83	4.052e-42	Lcp1
2.22142e-46	-0.28206	0.528	0.615	4.19115e-42	Pkp3
2.50708e-46	0.261621	0.518	0.377	4.7301e-42	Cited2
8.38234e-46	-0.267151	0.842	0.865	1.5815e-41	Prdx1
8.70395e-46	-0.271292	0.82	0.872	1.64217e-41	Tpr
1.55794e-45	-0.263006	0.493	0.589	2.93937e-41	Cntrl
1.71139e-45	0.258363	0.771	0.688	3.22887e-41	Ddx6
1.92123e-45	-0.2586	0.803	0.841	3.62479e-41	Anp32b
2.8541e-45	-0.258595	0.362	0.474	5.38483e-41	Txnip
3.5136e-45	-0.253365	0.836	0.873	6.62911e-41	Cox5b
3.64516e-45	-0.258864	0.598	0.688	6.87732e-41	Eif2s2
5.36045e-45	-0.261515	0.825	0.856	1.01136e-40	Cd4
6.92058e-45	-0.250626	0.559	0.666	1.30571e-40	Ptpn6
8.49331e-45	-0.250728	0.568	0.669	1.60243e-40	Ywhae
3.41367e-44	-0.278413	0.961	0.969	6.44057e-40	Hspa8
1.52832e-43	-0.262056	0.708	0.761	2.88348e-39	Cd247
2.47453e-43	-0.253376	0.863	0.9	4.66869e-39	Sept7
4.63321e-43	-0.367642	0.372	0.493	8.74149e-39	Pim1
1.22831e-41	-0.250824	0.579	0.654	2.31746e-37	Slc25a4
1.4957e-41	-0.324685	0.285	0.388	2.82193e-37	Gbp2b
1.56101e-41	-0.252762	0.645	0.732	2.94516e-37	H2afj
7.20587e-39	0.25322	0.607	0.472	1.35953e-34	2310001H17Rik
8.03953e-39	-0.32092	0.454	0.545	1.51682e-34	Irf1
6.52962e-38	-0.258194	0.854	0.88	1.23194e-33	Myh9
8.62629e-38	-0.259935	0.465	0.6	1.62752e-33	Icos
2.66352e-32	-0.250823	0.777	0.799	5.02526e-28	Mif
1.52039e-29	-0.312235	0.327	0.388	2.86852e-25	Fosb
1.04883e-19	0.252399	0.613	0.462	1.97883e-15	Gadd45b
1.89446e-08	0.361267	0.131	0.086	0.000357427	Sostdc1

## Sheet: tfh_v_tr1.2
p_val	avg_log2FC	pct.1	pct.2	p_val_adj	gene
0	-1.34732	0.682	0.949	0	Ctla4
0	1.35893	0.868	0.403	0	Pdcd1
0	-1.73379	0.038	0.633	0	Il10
0	0.861792	0.998	0.981	0	Ptprc
0	-2.86015	0.291	0.927	0	Rgs1
0	-1.21771	0.097	0.553	0	Vim
0	-1.25622	0.482	0.872	0	Itga4
0	1.10249	0.672	0.096	0	Tox2
0	-1.16872	0.141	0.698	0	Tmem154
0	-1.53621	0.189	0.639	0	S100a6
0	0.987572	0.866	0.476	0	Dennd2d
0	-1.13483	0.182	0.682	0	Gbp7
0	1.21997	0.535	0.034	0	Id3
0	-1.18585	0.06	0.665	0	Tnfrsf1b
0	-0.951373	0.685	0.872	0	Sdf4
0	-2.09176	0.4	0.888	0	Tnfrsf4
0	-1.10374	0.497	0.832	0	Tnfrsf18
0	-0.897584	0.169	0.655	0	Selplg
0	-1.53122	0.097	0.765	0	Gimap7
0	-0.971069	0.089	0.567	0	Capg
0	2.01662	0.997	0.751	0	Tmsb10
0	-1.44065	0.36	0.823	0	Lag3
0	-1.23018	0.486	0.855	0	Ptms
0	0.966471	0.614	0.122	0	Nav2
0	1.58761	0.856	0.228	0	Art2b
0	1.7584	0.971	0.603	0	Rgs10
0	1.0767	0.621	0.059	0	Cxcr5
0	-0.751279	0.994	0.996	0	Cd3g
0	-1.34167	0.116	0.675	0	Chst2
0	-1.0708	0.15	0.51	0	Cxcr6
0	-1.30852	0.022	0.622	0	Prdm1
0	1.11412	0.736	0.131	0	Tespa1
0	1.0848	0.655	0.065	0	Nsg2
0	-0.969652	0.066	0.54	0	Adam19
0	1.94086	0.94	0.197	0	Tcf7
0	-1.01579	0.137	0.652	0	Anxa6
0	0.95134	0.928	0.623	0	Skap1
0	1.00768	0.816	0.521	0	Gna13
0	-1.05428	0.04	0.45	0	Ahr
0	-1.46461	0.676	0.909	0	Nfkbia
0	1.25812	0.887	0.63	0	Hif1a
0	-0.785917	0.561	0.844	0	Npc2
0	1.14413	0.745	0.115	0	Evl
0	-0.856726	0.277	0.68	0	Atxn1
0	-1.1116	0.254	0.679	0	Glrx
0	1.05268	0.713	0.308	0	Ubac2
0	1.2508	0.823	0.248	0	Asap1
0	-0.959913	0.509	0.832	0	Il2rb
0	-1.1781	0.372	0.761	0	Pim1
0	0.887897	0.658	0.18	0	Ehd3
0	1.90834	0.859	0.404	0	Ppp1r14b
0	-1.10128	0.118	0.615	0	Ahnak
0	-2.15713	0.935	0.994	0	AW112010
1.06185e-300	0.953687	0.774	0.378	2.00339e-296	Ramp1
1.53243e-300	1.05234	0.561	0.05	2.89123e-296	Bcl6
1.2251e-296	0.967113	0.982	0.787	2.31139e-292	Tbc1d4
4.78454e-292	-0.921448	0.689	0.892	9.027e-288	S100a10
3.33584e-284	-0.951492	0.256	0.654	6.29374e-280	Crip1
1.82915e-283	0.785215	0.894	0.631	3.45106e-279	Grcc10
5.08238e-280	-0.877605	0.209	0.599	9.58894e-276	Arl4c
3.78617e-279	0.676731	0.999	0.998	7.14336e-275	mt-Cytb
2.21278e-275	0.69054	0.997	0.988	4.17485e-271	mt-Nd2
3.11936e-270	-1.2401	0.018	0.33	5.8853e-266	Nkg7
2.60428e-269	0.777477	0.603	0.173	4.91349e-265	Slc9a9
7.71106e-265	-0.666817	0.168	0.549	1.45485e-260	Tpst2
4.49283e-263	-0.78827	0.152	0.483	8.47662e-259	Arl5a
3.21574e-261	-0.803577	0.188	0.576	6.06714e-257	Emp3
1.83429e-260	-1.22656	0.023	0.316	3.46076e-256	Ly6a
1.2231e-251	0.603819	0.999	1	2.30762e-247	mt-Co3
3.16789e-249	0.573833	1	0.999	5.97686e-245	mt-Atp6
1.12677e-244	-0.767901	0.263	0.585	2.12588e-240	Lrba
6.84318e-243	-0.757022	0.691	0.894	1.2911e-238	Cd47
1.85107e-242	0.740867	0.731	0.345	3.49241e-238	Kcnn4
3.5669e-236	0.648782	0.998	0.985	6.72966e-232	mt-Nd4
2.39234e-234	0.744855	0.96	0.863	4.51363e-230	Fyb
4.58134e-233	-0.627595	0.053	0.407	8.64362e-229	Runx3
6.81276e-233	-0.672125	0.029	0.439	1.28536e-228	Esyt1
9.6158e-233	0.730275	0.546	0.155	1.81421e-228	Bzw2
2.3466e-232	0.807966	0.462	0.063	4.42732e-228	Ascl2
2.94989e-231	0.697745	0.576	0.172	5.56556e-227	Sipa1l1
1.62096e-229	-0.798909	0.53	0.802	3.05826e-225	Hsp90b1
1.78946e-229	0.761518	0.851	0.586	3.37617e-225	Tox
2.2669e-228	0.723911	0.54	0.136	4.27696e-224	Tnfsf11
7.3893e-228	-0.830205	0.465	0.751	1.39414e-223	Icos
1.11221e-227	0.76047	0.731	0.411	2.09841e-223	Itk
1.47637e-226	-0.77073	0.481	0.792	2.78546e-222	AU020206
3.22416e-218	-0.725717	0.737	0.915	6.08302e-214	Cyba
4.40804e-216	0.792751	0.905	0.69	8.31665e-212	Ptpn11
3.71916e-211	-0.573788	0.999	1	7.01693e-207	B2m
3.74444e-211	-0.620751	0.939	0.982	7.06464e-207	Fxyd5
1.33552e-210	0.69424	0.557	0.207	2.51973e-206	Matk
3.01135e-210	-0.776845	0.298	0.589	5.68152e-206	Gbp4
5.60336e-210	-0.647514	0.843	0.92	1.05719e-205	Sub1
9.97404e-207	-0.654398	0.022	0.386	1.8818e-202	Smad7
1.14961e-206	0.762763	0.448	0.036	2.16897e-202	Cxxc5
7.83492e-203	-0.585064	0.101	0.414	1.47821e-198	Slamf1
4.5004e-201	-0.62702	0.344	0.659	8.49091e-197	Reep5
5.772e-200	-0.606826	0.117	0.433	1.089e-195	Ptger4
1.00991e-199	-0.638392	0.617	0.818	1.90541e-195	Rap1b
7.69759e-199	0.54654	0.999	0.999	1.4523e-194	mt-Co1
1.5696e-197	0.649974	0.826	0.564	2.96137e-193	Smap1
9.57723e-197	0.720502	0.404	0.053	1.80694e-192	Rgcc
7.16287e-195	-0.603001	0.196	0.53	1.35142e-190	Atp2b4
1.2054e-192	0.686097	0.69	0.408	2.27423e-188	Rnaset2a
1.04185e-190	-0.57659	0.088	0.375	1.96566e-186	Gbp3
2.94239e-189	-0.791717	0.012	0.387	5.5514e-185	Ccr5
3.26007e-187	0.601146	0.665	0.332	6.15077e-183	Abhd8
2.14785e-184	-0.652003	0.24	0.6	4.05234e-180	Cxcr3
9.04224e-180	0.764343	0.945	0.756	1.706e-175	Malt1
3.01906e-178	0.59134	0.605	0.252	5.69606e-174	Lamp1
8.79401e-178	0.719539	0.773	0.489	1.65917e-173	Sh2d1a
1.32776e-171	0.635901	0.422	0.099	2.50508e-167	Cebpa
1.63011e-171	-0.480404	0.056	0.332	3.07553e-167	F2r
9.52658e-171	0.651347	0.834	0.61	1.79738e-166	Pdcd4
2.03354e-170	-0.505695	0.086	0.373	3.83668e-166	Cst7
2.57932e-165	0.739303	0.327	0.062	4.86641e-161	Lpp
3.45047e-165	0.57869	0.473	0.158	6.51001e-161	Pptc7
3.75643e-163	0.560311	0.418	0.109	7.08726e-159	Cdc25b
4.97579e-163	0.582735	0.366	0.054	9.38781e-159	H2-Q2
5.07527e-163	-0.790027	0.008	0.373	9.57552e-159	Neb
2.07424e-160	0.5462	0.945	0.837	3.91348e-156	Hmgb1
4.562e-160	0.601449	0.7	0.392	8.60712e-156	Prkcq
3.19098e-159	0.539748	0.514	0.195	6.02042e-155	Ephx1
2.73455e-158	0.525663	0.397	0.079	5.15927e-154	Msra
5.45622e-157	0.572597	0.559	0.228	1.02943e-152	Ptpn6
1.19625e-156	0.61502	0.643	0.38	2.25696e-152	Stat4
9.62708e-156	-0.610331	0.496	0.72	1.81634e-151	Agfg1
2.92284e-155	-0.520146	0.15	0.424	5.51452e-151	Casp3
4.5297e-155	-0.431347	0.042	0.306	8.54619e-151	Entpd1
6.32013e-155	0.672463	0.307	0.043	1.19242e-150	Il4
6.52658e-154	0.507361	0.392	0.076	1.23137e-149	Clec2i
1.04221e-153	0.594048	0.631	0.349	1.96634e-149	Ssh2
2.50265e-152	0.54728	0.572	0.284	4.72174e-148	Pfkp
1.52064e-150	0.570967	0.825	0.581	2.869e-146	Tsc22d4
3.77269e-150	-0.497165	0.181	0.443	7.11794e-146	Adgre5
4.73763e-149	0.565652	0.876	0.68	8.93849e-145	Tspan32
1.89735e-148	-0.56545	0.635	0.827	3.57973e-144	Lsp1
3.56943e-147	0.566168	0.387	0.112	6.73444e-143	Pde2a
1.79404e-145	-0.503514	0.237	0.501	3.38482e-141	Gm2a
3.01747e-143	-0.495218	0.015	0.314	5.69306e-139	Agpat4
1.04027e-141	0.631655	0.861	0.7	1.96267e-137	Ankrd12
2.79592e-139	-0.476998	0.977	0.991	5.27505e-135	Cd3e
3.36735e-139	0.510226	0.443	0.142	6.35317e-135	Pecam1
1.73106e-138	0.532827	0.601	0.334	3.26599e-134	Dap
1.2327e-137	0.595059	0.289	0.059	2.32573e-133	Tubb2a
3.2107e-136	-0.399123	0.08	0.315	6.05763e-132	Aopep
6.32634e-136	-0.576041	0.759	0.867	1.19359e-131	Lbh
1.98989e-135	-0.913474	0.146	0.45	3.75432e-131	Nrn1
2.0147e-135	0.528265	0.675	0.409	3.80113e-131	Sept6
3.53557e-135	-0.45394	0.019	0.262	6.67056e-131	Coro2a
1.84503e-133	-0.602603	0.909	0.945	3.48103e-129	Izumo1r
1.90913e-133	0.523236	0.753	0.536	3.60195e-129	Ube2s
2.5698e-133	-0.424802	0.021	0.262	4.84845e-129	Morrbid
6.27268e-133	0.789895	0.591	0.256	1.18347e-128	Cd69
1.17662e-132	0.472091	0.33	0.056	2.21993e-128	Cxcr4
1.0274e-131	-0.378826	0.074	0.311	1.9384e-127	Capn2
1.55788e-131	-0.531352	0.391	0.637	2.93926e-127	Notch1
1.30239e-130	-0.6379	0.389	0.669	2.45722e-126	BE692007
3.10218e-130	-0.621945	0.69	0.859	5.85289e-126	Samhd1
2.2405e-128	0.474959	0.309	0.037	4.22716e-124	Pou2af1
1.74686e-127	0.446557	0.33	0.062	3.2958e-123	Prag1
1.67755e-126	0.490661	0.462	0.197	3.16504e-122	Trerf1
2.37385e-126	-1.7775	0.014	0.124	4.47874e-122	Ccl5
6.97267e-126	-0.455976	0.36	0.58	1.31553e-121	Cd48
1.18513e-125	0.47048	0.3	0.044	2.23598e-121	Atp1b1
1.28716e-125	0.531551	0.725	0.469	2.42848e-121	Slc38a1
2.05747e-125	0.470001	0.542	0.254	3.88183e-121	Taf7
2.6496e-125	0.441224	0.321	0.038	4.999e-121	P2rx7
2.60975e-124	-0.526533	0.189	0.435	4.92381e-120	Dtx1
2.74416e-124	-0.488898	0.251	0.484	5.17741e-120	Twsg1
4.66148e-124	0.458992	0.473	0.199	8.79481e-120	Znrf1
2.35965e-123	0.469639	0.418	0.147	4.45196e-119	Lef1
4.35529e-123	-0.484111	0.123	0.34	8.21712e-119	Gbp6
5.0547e-123	-0.453005	0.253	0.496	9.5367e-119	Vps54
1.43368e-122	0.465995	0.496	0.233	2.70493e-118	Max
7.1832e-120	-0.616206	0.381	0.64	1.35525e-115	Gimap4
4.02259e-119	0.492774	0.765	0.545	7.58941e-115	Scp2
1.93322e-118	-0.371724	0.032	0.224	3.64741e-114	St6galnac2
2.13184e-118	0.464009	0.429	0.177	4.02215e-114	Tmem131l
3.1281e-118	0.44676	0.303	0.064	5.90179e-114	Setd4
1.38783e-117	0.496279	0.845	0.672	2.61842e-113	Calm2
1.41066e-117	-0.640711	0.5	0.673	2.6615e-113	Ly6e
5.01245e-116	0.481719	0.808	0.591	9.45699e-112	Anp32a
1.00422e-115	-0.475377	0.012	0.201	1.89466e-111	Il2ra
5.86554e-115	-0.442888	0.01	0.27	1.10665e-110	Ppp3ca
1.87486e-114	-0.480974	0.741	0.886	3.53729e-110	Gimap1
4.27669e-114	-0.414932	0.173	0.395	8.06883e-110	Gbp8
4.314e-113	-0.598653	0.419	0.673	8.13923e-109	Klf6
7.36281e-113	0.441833	0.355	0.107	1.38914e-108	Scd2
3.39824e-112	0.398119	0.999	0.999	6.41146e-108	mt-Co2
4.70328e-112	-0.414704	0.282	0.522	8.87367e-108	Fam53b
6.5559e-112	-0.352476	0.078	0.296	1.2369e-107	Runx2
2.18618e-111	-0.46865	0.672	0.823	4.12467e-107	H2-T23
3.49554e-111	0.555637	0.577	0.329	6.59504e-107	Rflnb
3.60105e-111	-0.523857	0.528	0.702	6.79411e-107	Pkp3
3.75598e-111	0.493717	0.945	0.846	7.08641e-107	mt-Nd5
8.06129e-109	-0.341982	0.036	0.219	1.52092e-104	Dusp5
1.54603e-108	0.476998	0.406	0.148	2.9169e-104	Emb
3.28236e-108	-0.56487	0.673	0.794	6.19283e-104	Foxp1
7.29923e-108	0.422264	0.445	0.18	1.37715e-103	Rassf2
7.80256e-108	0.477316	0.895	0.768	1.47211e-103	Fus
1.36574e-107	0.433713	0.274	0.02	2.57674e-103	Ntrk3
1.51408e-107	-0.486965	0.01	0.179	2.85661e-103	Sell
2.09781e-107	0.476564	0.675	0.445	3.95793e-103	Kras
2.52095e-107	-0.385472	0.012	0.208	4.75629e-103	Cish
2.78895e-106	0.455114	0.31	0.094	5.26192e-102	Nfia
3.6974e-106	-0.437656	0.01	0.207	6.97588e-102	Tnip3
1.30232e-105	0.462285	0.586	0.337	2.45709e-101	Esyt2
1.91701e-105	0.43804	0.24	0.024	3.61682e-101	Gm14718
2.41876e-105	-0.571335	0.377	0.616	4.56348e-101	Rilpl2
2.464e-105	0.448232	0.584	0.335	4.64882e-101	Vps13a
3.7766e-105	0.450883	0.458	0.207	7.12531e-101	Gstp3
5.52435e-105	-0.473928	0.308	0.528	1.04228e-100	Hdac7
6.4519e-105	-0.485953	0.299	0.534	1.21728e-100	Dleu2
1.53095e-104	0.414598	0.394	0.148	2.88845e-100	Tspan5
3.5584e-104	-0.430265	0.904	0.949	6.71363e-100	Ndfip1
7.76395e-104	-1.05377	0.004	0.113	1.46482e-99	Ccl4
3.55834e-103	0.507714	0.809	0.612	6.71352e-99	Utrn
4.85375e-103	-0.445048	0.587	0.751	9.15757e-99	S100a13
5.51598e-103	-0.356706	0.137	0.334	1.0407e-98	Cmtm7
3.26346e-102	-0.528338	0.414	0.611	6.15717e-98	Ifi47
7.14236e-102	-0.701379	0.004	0.255	1.34755e-97	Ccr2
1.06221e-101	0.46542	0.927	0.842	2.00407e-97	Gnas
2.95406e-101	-0.489611	0.588	0.736	5.57343e-97	Peli1
1.52211e-100	0.462845	0.876	0.721	2.87177e-96	mt-Nd4l
1.67175e-100	0.687101	0.561	0.353	3.15408e-96	Gpr183
2.81457e-100	-0.372413	0.093	0.305	5.31026e-96	Alcam
3.72654e-100	-0.432219	0.209	0.432	7.03087e-96	Bst2
3.7364e-100	0.438498	0.503	0.272	7.04946e-96	Evi2a
1.01254e-99	-0.44458	0.307	0.526	1.91036e-95	A430093F15Rik
1.11045e-99	0.366387	0.257	0.037	2.09509e-95	Fam43a
3.21098e-99	-0.544346	0.005	0.244	6.05815e-95	Socs2
5.87032e-98	-0.527427	0.624	0.727	1.10755e-93	Baz1a
7.1782e-98	-0.570719	0.375	0.575	1.35431e-93	Dusp2
7.59582e-98	-0.548938	0.32	0.606	1.4331e-93	Thy1
2.01127e-97	-0.440879	0.269	0.495	3.79467e-93	S100a11
4.67045e-97	-0.529239	0.804	0.862	8.81173e-93	H2afz
5.12109e-97	-0.335843	0.096	0.282	9.66197e-93	Sntb2
7.73337e-97	0.399308	0.4	0.171	1.45905e-92	Tspan13
7.81544e-97	0.451131	0.662	0.444	1.47454e-92	Trim8
5.70089e-96	0.422809	0.379	0.147	1.07559e-91	Dhrs3
1.46531e-94	0.39296	0.409	0.182	2.76459e-90	St3gal1
1.27948e-93	-0.300185	0.028	0.188	2.41399e-89	Gcnt1
1.54605e-93	0.372066	0.3	0.1	2.91693e-89	S1pr2
1.58913e-93	0.44573	0.993	0.983	2.99822e-89	mt-Nd1
9.3632e-93	0.366176	0.231	0.026	1.76655e-88	Pde3b
9.4038e-93	-0.445408	0.136	0.333	1.77422e-88	Gbp5
3.79381e-92	-0.438255	0.779	0.872	7.15778e-88	Abracl
1.46732e-91	-0.435632	0.772	0.876	2.7684e-87	Clec2d
3.45459e-91	-0.474428	0.997	0.996	6.51778e-87	Rps19
3.91738e-91	-0.847111	0.045	0.237	7.39092e-87	S100a4
4.6604e-91	-0.376575	0.188	0.393	8.79278e-87	Fam169b
5.63116e-91	-0.50907	0.078	0.265	1.06243e-86	Cdkn1a
1.06123e-90	-0.272512	0.024	0.19	2.00223e-86	Ncmap
1.45572e-90	0.336546	0.242	0.025	2.74651e-86	Parp8
3.33536e-90	-0.348016	0.049	0.212	6.29282e-86	Cdkn2b
2.18895e-89	-0.406987	0.301	0.509	4.1299e-85	Itgb7
3.29674e-89	-0.359635	0.212	0.416	6.21997e-85	D16Ertd472e
3.92197e-89	0.39967	0.499	0.271	7.39959e-85	Hipk1
4.25604e-89	0.386675	0.422	0.18	8.02988e-85	Cd40lg
4.65001e-89	-0.318261	0.011	0.195	8.77317e-85	Snx9
1.4147e-88	0.495172	0.956	0.852	2.66912e-84	Ltb
2.819e-88	0.39296	0.483	0.246	5.31861e-84	Gtf2i
2.93835e-88	0.373805	0.391	0.165	5.54379e-84	St6gal1
2.99319e-88	0.408874	0.983	0.942	5.64725e-84	Ets1
6.73258e-88	-0.358396	0.201	0.415	1.27024e-83	Aplp2
6.81422e-88	0.402104	0.196	0.015	1.28564e-83	Cbfa2t3
1.35021e-87	0.458093	0.654	0.447	2.54744e-83	B3gnt2
8.98037e-87	0.407186	0.466	0.255	1.69433e-82	Pitpnm2
3.33352e-86	-0.593521	0.093	0.258	6.28936e-82	Serpina3g
3.59728e-86	0.347248	0.308	0.101	6.78699e-82	Ldlrad4
7.61182e-85	0.422669	0.819	0.666	1.43612e-80	Tra2a
6.7327e-84	-0.254609	0.048	0.207	1.27026e-79	Glipr2
1.55638e-83	-0.325321	0.286	0.49	2.93643e-79	Ebp
1.90319e-83	-0.272649	0.063	0.228	3.59075e-79	I730030J21Rik
2.21838e-83	0.893911	0.131	0.011	4.18542e-79	Sostdc1
2.72036e-83	-0.369478	0.355	0.554	5.1325e-79	Stk24
3.55757e-83	0.387367	0.496	0.277	6.71206e-79	Plcg1
4.61526e-83	-0.460121	0.684	0.801	8.70762e-79	Ier5
7.08496e-83	0.353186	0.328	0.122	1.33672e-78	Fkbp5
1.23432e-82	-0.285553	0.066	0.219	2.32879e-78	Ifngr1
1.26878e-82	0.411615	0.754	0.579	2.39381e-78	Il16
1.70999e-82	-0.357233	0.161	0.344	3.22623e-78	Hist1h1c
2.11115e-82	-0.446163	0.26	0.444	3.98311e-78	Igtp
3.9347e-82	0.417997	0.686	0.504	7.4236e-78	Atf4
4.31718e-82	0.379012	0.98	0.943	8.14523e-78	Ubc
7.69812e-82	0.301739	0.222	0.031	1.4524e-77	Ces2c
7.9818e-82	0.317625	0.302	0.1	1.50593e-77	Pear1
2.25622e-81	0.374187	0.326	0.129	4.25682e-77	Ppic
2.92257e-81	0.329312	0.33	0.126	5.51401e-77	Hsdl1
3.41397e-81	0.423906	0.73	0.556	6.44114e-77	Wdr26
4.06684e-81	0.389037	0.582	0.382	7.67291e-77	Tgfbr2
4.40191e-81	-0.411137	0.426	0.6	8.30509e-77	Cflar
7.132e-81	0.387899	0.691	0.502	1.34559e-76	Csk
8.91627e-81	0.407588	0.946	0.883	1.68223e-76	Cdk2ap2
1.49783e-80	0.355754	0.382	0.168	2.82596e-76	4930417O13Rik
3.88492e-80	0.376238	0.506	0.291	7.32968e-76	Serp1
4.1517e-80	0.311309	0.303	0.104	7.83301e-76	Gm35363
1.09475e-79	0.347603	0.402	0.193	2.06546e-75	Rnf145
1.10225e-79	-0.295765	0.073	0.233	2.07962e-75	Rasgrp2
1.83145e-79	-0.377341	0.249	0.425	3.4554e-75	Glcci1
1.95801e-79	0.356071	0.183	0.012	3.69418e-75	Smtn
4.65594e-79	0.345866	0.392	0.181	8.78435e-75	Sp110
1.35937e-78	0.400245	0.531	0.317	2.56472e-74	2010016I18Rik
1.46974e-78	0.396407	0.691	0.47	2.77295e-74	Rinl
4.44959e-78	-0.317321	0.114	0.29	8.39505e-74	Slfn8
7.53658e-78	-0.459549	0.5	0.691	1.42193e-73	Ifi203
1.04831e-77	0.347365	0.175	0.027	1.97785e-73	Ctsl
1.09339e-77	0.384034	0.399	0.186	2.06289e-73	Btla
1.78222e-77	-0.406941	0.88	0.941	3.36251e-73	Ms4a6b
3.7186e-77	-0.383465	0.563	0.711	7.01589e-73	1810037I17Rik
9.24031e-77	0.319226	0.306	0.116	1.74337e-72	Usp6nl
1.37349e-76	-0.371779	0.611	0.735	2.59136e-72	Cst3
1.44399e-76	0.409162	0.69	0.499	2.72437e-72	Psip1
3.45812e-76	0.28911	0.202	0.029	6.52444e-72	Smox
4.77214e-76	0.36078	0.486	0.279	9.0036e-72	Prex1
1.01516e-75	-0.422084	0.463	0.66	1.91531e-71	Mndal
1.63226e-75	-0.473674	0.636	0.776	3.07959e-71	Dusp1
3.09329e-75	-0.377757	0.582	0.729	5.8361e-71	Leprotl1
1.87906e-74	0.282274	0.235	0.056	3.54522e-70	Ssbp2
5.69486e-74	-0.309644	0.155	0.334	1.07445e-69	Lfng
1.48389e-73	-0.25052	0.028	0.162	2.79965e-69	Fabp5
2.15506e-73	0.377597	0.397	0.195	4.06595e-69	Prmt3
3.5361e-73	0.312318	0.343	0.152	6.67156e-69	Stim2
6.63383e-73	0.3788	0.646	0.458	1.2516e-68	Nop10
8.68752e-73	0.397175	0.713	0.553	1.63907e-68	Smpdl3a
1.61755e-72	-0.458128	0.514	0.706	3.05183e-68	Gm8369
2.44234e-72	0.398054	0.85	0.714	4.60796e-68	mt-Nd3
3.32915e-72	0.356757	0.527	0.317	6.2811e-68	Rab37
4.06179e-72	0.302794	0.245	0.076	7.66338e-68	Lmo4
4.31696e-72	-0.304169	0.137	0.31	8.14481e-68	Plec
5.23089e-72	0.296321	0.315	0.127	9.86912e-68	Tmem243
5.95493e-72	-0.500813	0.139	0.304	1.12352e-67	Ifng
6.9735e-72	0.402516	0.604	0.388	1.31569e-67	Sesn3
9.99846e-72	-0.359272	0.15	0.299	1.88641e-67	Lztfl1
1.45146e-71	0.277494	0.266	0.083	2.73847e-67	AB124611
2.29211e-71	0.32535	0.387	0.182	4.32453e-67	Tbc1d1
5.33401e-71	-0.370937	0.53	0.67	1.00637e-66	Ctsd
6.83919e-71	-0.297752	0.117	0.286	1.29035e-66	Bmpr2
8.46e-71	-0.381884	0.541	0.692	1.59615e-66	Smchd1
9.48775e-70	0.336318	0.391	0.191	1.79005e-65	Endod1
9.58016e-70	0.3825	0.497	0.299	1.80749e-65	Tuba1b
2.50248e-69	0.351304	0.41	0.202	4.72143e-65	Cd2ap
2.9516e-69	-0.309996	0.182	0.35	5.56879e-65	N4bp1
3.24959e-69	0.393306	0.771	0.636	6.13101e-65	Ddx6
9.42163e-69	0.299242	0.308	0.122	1.77758e-64	Gramd1b
1.10249e-67	-0.280822	0.008	0.133	2.08006e-63	Igfbp7
1.472e-67	0.337319	0.463	0.266	2.77722e-63	Elk4
2.42876e-67	-0.303575	0.188	0.353	4.58235e-63	Klk8
3.45371e-67	0.343516	0.937	0.866	6.51612e-63	Tle5
1.37983e-66	0.292919	0.346	0.153	2.60332e-62	Sypl
1.79705e-66	-0.378722	0.567	0.689	3.3905e-62	Rps27l
2.27984e-66	-0.334962	0.404	0.584	4.30138e-62	Grap
2.44506e-66	-0.346846	0.107	0.264	4.6131e-62	Icam1
2.8727e-66	0.310988	0.334	0.143	5.41992e-62	Fas
3.91157e-66	0.356985	0.633	0.454	7.37997e-62	Dnajc3
3.96749e-66	0.252611	0.218	0.05	7.48547e-62	Aff3
6.93737e-66	0.287556	0.206	0.056	1.30887e-61	Marcksl1
1.07937e-65	0.373689	0.98	0.934	2.03644e-61	Xist
3.35429e-65	0.270876	0.194	0.042	6.32854e-61	Filip1l
3.75601e-65	0.392875	0.767	0.619	7.08646e-61	Itpr2
5.7608e-65	0.330626	0.48	0.286	1.08689e-60	Sun2
1.62088e-64	-0.347146	0.753	0.86	3.05811e-60	Hint1
2.60699e-64	-0.346716	0.807	0.891	4.91861e-60	Mcl1
5.43262e-64	-0.369935	0.403	0.603	1.02497e-59	Podnl1
8.72084e-64	0.29531	0.307	0.138	1.64536e-59	Dck
1.19716e-63	0.280898	0.261	0.096	2.25868e-59	Lpin2
1.32367e-63	0.355816	0.844	0.725	2.49736e-59	Ddx24
1.46305e-63	-0.331374	0.25	0.417	2.76033e-59	Zbtb38
1.53788e-63	0.253048	0.18	0.038	2.90152e-59	Plcb4
2.97416e-63	0.265353	0.265	0.097	5.61135e-59	Slc26a11
4.54545e-63	-0.262068	0.102	0.255	8.5759e-59	Rnase4
8.08409e-63	-0.388455	0.601	0.718	1.52523e-58	Rapgef6
9.16105e-63	0.312157	0.459	0.273	1.72842e-58	Rnf167
1.02114e-62	0.383191	0.729	0.602	1.92658e-58	Dgkz
1.15806e-62	0.366814	0.982	0.935	2.1849e-58	Jund
1.75667e-62	-0.278739	0.141	0.312	3.31432e-58	Fam3c
1.92637e-62	-0.549944	0.464	0.558	3.63448e-58	Id2
2.26039e-62	0.392008	0.411	0.25	4.26468e-58	Stx11
4.08306e-62	0.384817	0.172	0.006	7.70352e-58	Igkv3-12
6.90694e-62	0.329805	0.407	0.213	1.30313e-57	Ptpn13
1.49478e-61	0.321893	0.311	0.112	2.8202e-57	Slfn5
1.75237e-61	0.363938	0.827	0.69	3.30619e-57	Ccnl1
1.92234e-61	0.310627	0.441	0.263	3.62689e-57	Hpcal1
2.12191e-61	0.257189	0.263	0.1	4.00341e-57	Frat2
2.27623e-61	-0.3665	0.905	0.943	4.29456e-57	Sh3bgrl3
2.33751e-61	0.257286	0.151	0.023	4.41018e-57	Padi4
1.08064e-60	0.329869	0.603	0.426	2.03885e-56	Coq10b
1.93727e-60	0.291005	0.993	0.98	3.65505e-56	Rbm39
3.34312e-60	0.388036	0.734	0.541	6.30746e-56	Il6st
5.12356e-60	-0.267239	0.077	0.214	9.66663e-56	Gm2682
6.38394e-60	0.327441	0.589	0.406	1.20446e-55	Csnk1g2
1.45381e-59	0.265149	0.318	0.147	2.7429e-55	Phc2
1.55136e-59	-0.368879	0.418	0.59	2.92695e-55	Gimap5
2.15317e-59	0.317432	0.461	0.275	4.06239e-55	Tmx4
5.39219e-59	0.320079	0.492	0.315	1.01734e-54	Pgam1
6.52326e-59	0.394121	0.675	0.506	1.23074e-54	Nrip1
1.14962e-58	-0.358142	0.429	0.596	2.16899e-54	Cytip
1.36121e-58	0.303464	0.354	0.183	2.56819e-54	Rab27a
2.55846e-58	-0.316835	0.395	0.558	4.82704e-54	Vmp1
2.66002e-58	0.323725	0.509	0.329	5.01865e-54	Stk26
4.08127e-58	-0.354902	0.888	0.931	7.70013e-54	Inpp4b
4.83307e-58	0.517679	0.791	0.505	9.11856e-54	Ighm
6.15118e-58	0.294311	0.374	0.179	1.16054e-53	Cd9
6.16509e-58	0.259387	0.228	0.068	1.16317e-53	Cdk5r1
2.06151e-57	0.345168	0.908	0.85	3.88945e-53	Tra2b
2.38548e-57	0.433028	0.551	0.33	4.50069e-53	Fos
3.93677e-57	-0.316673	0.277	0.44	7.4275e-53	Mdfic
6.36956e-57	0.322099	0.661	0.488	1.20175e-52	Gltp
9.89523e-57	0.31501	0.349	0.188	1.86693e-52	Spock2
3.56219e-56	-0.286352	0.191	0.347	6.72078e-52	Plk3
3.7784e-56	0.317334	0.686	0.538	7.1287e-52	Ube2d2a
4.71043e-56	0.291203	0.267	0.112	8.88717e-52	Trib1
6.22753e-56	-0.50347	0.122	0.259	1.17495e-51	Klf2
1.12197e-55	0.391718	0.6	0.422	2.11682e-51	Klf3
2.19831e-55	0.298901	0.305	0.156	4.14755e-51	Nol10
3.55044e-55	-0.422387	0.002	0.189	6.69861e-51	Havcr2
3.86442e-55	0.335086	0.493	0.313	7.29101e-51	Phactr2
4.32476e-55	0.289263	0.391	0.218	8.15952e-51	Oxct1
4.33086e-55	0.30343	0.429	0.24	8.17104e-51	Eml4
6.36857e-55	-0.342901	0.07	0.226	1.20156e-50	Irf4
1.41142e-54	0.277436	0.268	0.117	2.66293e-50	Neurl3
6.56822e-54	0.350202	0.857	0.752	1.23923e-49	Prrc2c
7.01179e-54	0.302224	0.963	0.915	1.32291e-49	Lck
9.70396e-54	0.350963	0.83	0.716	1.83085e-49	Celf2
9.8446e-54	0.320719	0.418	0.246	1.85738e-49	Irf2bp2
1.78107e-53	-0.259511	0.999	1	3.36035e-49	H2-D1
1.92659e-53	-0.329404	0.306	0.442	3.6349e-49	Adk
2.54593e-53	0.383409	0.82	0.664	4.80342e-49	Zfp36l2
2.82418e-53	0.321895	0.555	0.387	5.32838e-49	Cers4
3.0385e-53	-0.287965	0.146	0.286	5.73274e-49	Cdk6
3.07587e-53	0.270511	0.375	0.206	5.80324e-49	Neu1
8.57658e-53	0.332934	0.78	0.65	1.61814e-48	Ikzf1
8.60948e-53	0.267635	0.383	0.215	1.62435e-48	Rpa1
1.43663e-52	0.275399	0.35	0.186	2.71049e-48	Mthfd2
1.64822e-52	0.250369	0.241	0.093	3.1097e-48	Stap1
1.77137e-52	0.323314	0.527	0.333	3.34204e-48	Themis
6.79547e-52	-0.306853	0.248	0.382	1.2821e-47	Trib2
8.44615e-52	0.274194	0.261	0.102	1.59353e-47	Cd22
8.72413e-52	0.349898	0.845	0.743	1.64598e-47	Aldoa
1.28129e-51	-0.400232	0.614	0.727	2.41742e-47	Cd6
1.31014e-51	0.338246	0.602	0.435	2.47185e-47	Ddx3x
1.51734e-51	0.332367	0.787	0.647	2.86277e-47	Ptpn22
2.46889e-51	0.357367	0.675	0.512	4.65806e-47	Il6ra
5.8642e-51	0.304302	0.508	0.354	1.1064e-46	Chd1
8.18114e-51	-0.492369	0.567	0.696	1.54354e-46	Il21
1.08699e-50	-0.324319	0.389	0.53	2.05083e-46	Zbp1
2.65973e-50	-0.369445	0.926	0.948	5.01811e-46	Maf
3.88423e-50	0.325565	0.836	0.722	7.32837e-46	Slc25a5
6.02414e-50	-0.473689	0.399	0.5	1.13657e-45	Iigp1
6.5469e-50	-0.466167	0.61	0.811	1.2352e-45	Ccnd2
1.07919e-49	0.302126	0.431	0.263	2.0361e-45	Zfpm1
1.14684e-49	0.314102	0.777	0.642	2.16375e-45	Rhoh
1.50405e-49	-0.291153	0.427	0.563	2.83768e-45	Ech1
1.64765e-49	-0.323896	0.493	0.618	3.10861e-45	Cntrl
2.08845e-49	-0.334329	0.462	0.585	3.94028e-45	AC149090.1
2.25613e-49	-0.30893	0.509	0.635	4.25664e-45	Manf
2.68387e-49	0.306912	0.401	0.225	5.06365e-45	Arhgap5
2.84845e-49	-0.381276	0.927	0.92	5.37417e-45	Ms4a4b
3.29679e-49	-0.317715	0.131	0.203	6.22005e-45	Furin
7.1412e-49	-0.289114	0.339	0.48	1.34733e-44	Galnt2
1.00227e-48	0.264019	0.421	0.25	1.89098e-44	Mettl26
1.60044e-48	0.276527	0.503	0.345	3.01955e-44	Dguok
1.69818e-48	-0.382536	0.732	0.791	3.20396e-44	Calr
2.24249e-48	-0.274943	0.241	0.377	4.23091e-44	Rbpj
2.26475e-48	0.267169	0.347	0.187	4.27291e-44	Fam168a
6.18123e-48	0.280433	0.403	0.238	1.16621e-43	Pde7a
2.41804e-47	0.259255	0.398	0.241	4.56212e-43	Commd8
5.22833e-47	0.289109	0.442	0.265	9.8643e-43	Rnf19a
8.26009e-47	0.329143	0.885	0.81	1.55843e-42	Clk1
9.48085e-47	-0.295348	0.512	0.656	1.78875e-42	Ogt
1.31026e-46	0.250824	0.36	0.202	2.47208e-42	Acyp1
1.84383e-46	0.311918	0.611	0.458	3.47876e-42	Ppp1r16b
2.05545e-46	-0.260702	0.071	0.163	3.87801e-42	Ccr7
2.63304e-46	0.259169	0.368	0.208	4.96775e-42	Tmem131
2.80167e-46	-0.254096	0.182	0.32	5.28591e-42	Man1a
3.14441e-46	-0.297411	0.444	0.578	5.93256e-42	Spn
5.14123e-46	-0.28625	0.374	0.525	9.69996e-42	Ttc39b
7.13922e-46	0.264912	0.999	1	1.34696e-41	Rps29
1.4758e-45	0.318626	0.919	0.849	2.78439e-41	Tnfaip8
2.74955e-45	0.281203	0.49	0.332	5.18758e-41	Nup153
8.56248e-45	0.326749	0.749	0.595	1.61548e-40	Chd4
1.13465e-44	0.277199	0.508	0.343	2.14074e-40	Nisch
1.36914e-44	0.295757	0.6	0.47	2.58316e-40	Sipa1
2.19529e-44	0.271493	0.426	0.271	4.14185e-40	Snhg12
4.83706e-44	-0.292701	0.565	0.688	9.12608e-40	Irf2
5.64672e-44	-0.283267	0.335	0.49	1.06537e-39	Foxn3
9.04832e-44	-0.275983	0.342	0.487	1.70715e-39	Gpr174
1.36738e-43	0.297952	0.795	0.68	2.57983e-39	Eif5
3.63224e-43	0.319217	0.711	0.592	6.85294e-39	Nek7
4.32723e-43	0.277753	0.503	0.342	8.16418e-39	Stk39
7.9306e-43	0.279859	0.413	0.262	1.49627e-38	Cebpb
9.19247e-43	-0.322252	0.488	0.632	1.73434e-38	Ikzf3
1.93534e-42	-0.290784	0.378	0.501	3.6514e-38	Tpm4
2.1631e-42	-0.388822	0.454	0.601	4.08112e-38	Irf1
2.70844e-42	0.2863	0.969	0.94	5.11002e-38	Hnrnpa2b1
9.2842e-42	-0.354128	0.396	0.547	1.75165e-37	Ier2
2.30437e-41	0.274172	0.575	0.428	4.34765e-37	Rassf5
3.33531e-41	0.394549	0.59	0.479	6.29273e-37	Arid5b
3.90595e-41	-0.267589	0.595	0.693	7.36935e-37	Krtcap2
4.18691e-41	-0.265828	0.302	0.433	7.89944e-37	Itgav
1.051e-40	0.275488	0.651	0.501	1.98292e-36	Ggnbp2
1.13273e-40	0.301882	0.796	0.676	2.13712e-36	Hcst
1.30751e-40	0.319769	0.586	0.449	2.46688e-36	Slc22a15
2.38797e-40	0.293038	0.606	0.463	4.50538e-36	Jak2
2.97601e-40	-0.281243	0.97	0.98	5.61483e-36	Btg1
4.67768e-40	0.26943	0.48	0.347	8.82537e-36	Gramd1a
5.15346e-40	-0.28662	0.239	0.352	9.72304e-36	Sccpdh
6.11066e-40	-0.267273	0.605	0.704	1.1529e-35	Ppp1r18
1.01646e-39	-0.252882	0.131	0.262	1.91775e-35	Pmepa1
1.16383e-39	0.274088	0.531	0.392	2.1958e-35	Hmgn2
2.26839e-39	0.265175	0.931	0.867	4.27978e-35	Hnrnpf
2.69491e-39	0.307244	0.506	0.362	5.08448e-35	St8sia4
4.05206e-39	0.275717	0.53	0.393	7.64502e-35	Asxl2
7.83508e-39	0.331398	0.563	0.409	1.47824e-34	Odc1
1.10864e-38	0.275911	0.806	0.71	2.09166e-34	Eif4a2
3.71136e-38	-0.275715	0.388	0.521	7.00222e-34	Pitpnc1
5.0389e-38	-0.322984	0.811	0.868	9.50689e-34	Psme2
6.07035e-38	0.250485	0.5	0.355	1.14529e-33	Susd6
2.28547e-37	-0.322769	0.452	0.596	4.31199e-33	Tnfaip3
2.48805e-37	-0.275879	0.355	0.474	4.6942e-33	Hnrnpll
7.98782e-37	-0.254068	0.365	0.483	1.50706e-32	Fryl
8.52764e-37	-0.262182	0.419	0.531	1.60891e-32	Vgll4
9.68286e-37	-0.297032	0.002	0.139	1.82687e-32	Fgl2
1.03542e-36	-0.256224	0.521	0.622	1.95352e-32	Txndc17
1.18178e-36	0.291819	0.607	0.469	2.22967e-32	2310001H17Rik
1.09392e-35	0.334196	0.746	0.579	2.0639e-31	Gpm6b
2.02526e-35	-0.378456	0.619	0.714	3.82106e-31	Eea1
2.21926e-35	-0.255222	0.083	0.143	4.18709e-31	Csf1
3.62679e-35	-0.250775	0.436	0.571	6.84267e-31	Sugt1
4.2397e-35	-0.256979	0.428	0.556	7.99905e-31	Cast
4.77882e-35	-0.255714	0.357	0.472	9.01619e-31	Ccng1
8.97454e-35	-0.26967	0.825	0.859	1.69323e-30	Cd4
1.41252e-34	-0.259183	0.306	0.433	2.665e-30	Parp14
2.26931e-34	0.252269	0.651	0.528	4.2815e-30	Snhg8
2.95919e-34	0.251216	0.873	0.791	5.5831e-30	Rap1a
4.7723e-34	0.270085	0.683	0.569	9.0039e-30	Prpf38b
9.47456e-34	-0.459653	0.001	0.076	1.78757e-29	Ccl3
1.1924e-33	0.275251	0.72	0.613	2.24971e-29	Ppp1r15a
4.89566e-33	0.26437	0.905	0.841	9.23665e-29	Fyn
1.12558e-32	0.295322	0.891	0.807	2.12363e-28	Cotl1
1.15353e-32	0.285819	0.777	0.676	2.17637e-28	Mif
1.36595e-32	-0.263834	0.414	0.522	2.57714e-28	Resf1
1.36948e-32	0.252949	0.468	0.342	2.58379e-28	Jarid2
1.75614e-32	0.256028	0.791	0.711	3.31331e-28	Ypel3
3.53694e-32	-0.437206	0.529	0.72	6.67315e-28	Lgals1
4.5766e-32	0.264297	0.786	0.691	8.63468e-28	Mycbp2
1.0375e-31	-0.256722	0.542	0.648	1.95745e-27	Serinc3
6.36665e-31	0.256505	0.805	0.706	1.20119e-26	Eif5a
7.5278e-31	0.279918	0.486	0.347	1.42027e-26	Igf1r
9.73765e-31	0.256482	0.697	0.569	1.8372e-26	Lrrfip1
1.45898e-30	0.250491	0.859	0.777	2.75265e-26	Csnk1a1
8.18472e-30	-0.252649	0.708	0.757	1.54421e-25	Cd247
1.19271e-29	0.280604	0.831	0.677	2.25029e-25	Slamf6
1.65432e-29	-0.305107	0.982	0.995	3.1212e-25	Cd52
2.14409e-29	0.252621	0.624	0.501	4.04525e-25	Pbrm1
2.33885e-29	-0.316812	0.001	0.069	4.41271e-25	Gzmb
2.67799e-29	-0.345143	0.828	0.826	5.05256e-25	Itgb1
4.10371e-28	0.250504	0.506	0.411	7.74247e-24	Selenop
5.16669e-28	0.271335	0.663	0.539	9.74799e-24	Smc4
5.69848e-28	0.253942	0.68	0.581	1.07513e-23	Hivep2
8.78131e-28	-0.282436	0.773	0.849	1.65677e-23	Cd5
1.29372e-27	-0.254172	0.562	0.616	2.44086e-23	Samsn1
1.35256e-27	0.255019	0.701	0.644	2.55188e-23	Spcs1
1.53563e-26	-0.28171	0.561	0.632	2.89728e-22	Zfp36
6.05274e-26	-0.272026	0.892	0.925	1.14197e-21	Ikzf2
1.71824e-23	-0.278026	0.436	0.511	3.2418e-19	Cd200
7.42198e-23	-0.279375	0.597	0.707	1.40031e-18	Pou2f2
4.61429e-16	0.265042	0.559	0.455	8.70578e-12	Jun
4.95574e-05	-0.370922	0.073	0.017	0.934999	Igkc

## Sheet: tr.1_v_tr1.2
p_val	avg_log2FC	pct.1	pct.2	p_val_adj	gene
0	-1.20778	0.77	0.949	0	Ctla4
0	-1.60332	0.092	0.633	0	Il10
0	-2.04598	0.571	0.927	0	Rgs1
0	1.05479	0.923	0.677	0	Slamf6
0	0.743366	1	0.995	0	Rpl12
0	-0.879721	0.306	0.698	0	Tmem154
0	-0.76549	0.303	0.665	0	Tnfrsf1b
0	-0.950786	0.383	0.765	0	Gimap7
0	2.03813	0.996	0.751	0	Tmsb10
0	0.823223	0.666	0.228	0	Ptpn6
0	1.24671	0.695	0.256	0	Cd69
0	0.742757	1	0.997	0	Rpl27a
0	0.787532	1	0.999	0	Rpl13
0	-1.17335	0.067	0.51	0	Cxcr6
0	-0.774702	0.02	0.387	0	Ccr5
0	-1.18924	0.071	0.622	0	Prdm1
0	1.0764	0.688	0.131	0	Tespa1
0	0.762708	1	0.998	0	Rps27a
0	-0.828937	0.135	0.54	0	Adam19
0	1.23939	0.732	0.197	0	Tcf7
0	-0.864221	0.201	0.632	0	Ikzf3
0	0.680344	1	1	0	Rps29
0	1.17375	0.773	0.248	0	Asap1
0	-1.33354	0.976	0.994	0	AW112010
0	0.951646	0.879	0.579	0	Gpm6b
1.17957e-305	0.903669	0.606	0.179	2.2255e-301	Cd226
9.13902e-305	-0.775029	0.016	0.373	1.72426e-300	Neb
9.86698e-305	0.810426	0.995	0.973	1.8616e-300	Rpl14
1.11487e-303	0.700487	1	0.998	2.10342e-299	Rpl17
2.45434e-303	-0.744334	0.177	0.483	4.6306e-299	Arl5a
1.0949e-302	0.84735	0.971	0.901	2.06575e-298	Npm1
1.3874e-302	0.861405	0.578	0.115	2.6176e-298	Evl
2.34142e-301	-0.805619	0.467	0.792	4.41755e-297	AU020206
3.49476e-289	0.689085	1	0.998	6.59356e-285	Rpl8
6.8351e-289	0.868729	0.997	0.986	1.28958e-284	Rps2
7.18558e-286	0.765106	0.997	0.985	1.3557e-281	Rps18
1.20987e-284	0.718105	1	0.994	2.28266e-280	Rps5
1.16987e-283	-0.85609	0.357	0.679	2.20718e-279	Glrx
1.60792e-277	0.818773	0.761	0.447	3.03365e-273	B3gnt2
3.54839e-272	0.740897	1	0.997	6.69475e-268	Rpl32
6.73354e-270	0.675537	1	0.998	1.27042e-265	Rpl23
3.42515e-269	0.750048	1	0.998	6.46223e-265	Rps20
2.13809e-268	0.73447	1	0.998	4.03394e-264	Rpl10a
2.57211e-266	0.861754	0.885	0.69	4.8528e-262	Ptpn11
7.56331e-265	0.633293	1	0.998	1.42697e-260	Rps16
8.67946e-264	0.696571	0.999	0.994	1.63755e-259	Rpl36
4.61066e-255	0.635802	1	0.998	8.69893e-251	Rps24
1.11545e-250	0.636659	1	0.999	2.10452e-246	Rps3a1
1.08537e-249	0.639547	0.999	0.998	2.04778e-245	Rps11
2.90381e-249	0.733824	0.993	0.972	5.47862e-245	Eef1b2
4.09789e-246	0.782291	0.999	0.997	7.73149e-242	Rps12
6.35318e-246	0.608441	1	0.991	1.19865e-241	Rpl21
1.00461e-244	0.687463	0.999	0.99	1.89539e-240	Rps28
2.4546e-244	-0.606244	0.334	0.655	4.6311e-240	Selplg
1.03839e-242	0.69058	0.999	0.996	1.95912e-238	Rpl15
1.52934e-242	0.686539	0.998	0.989	2.8854e-238	Rack1
5.87372e-242	0.63439	0.999	0.996	1.10819e-237	Rplp2
8.42868e-242	0.905429	0.797	0.511	1.59024e-237	Cd200
2.864e-240	0.753181	0.881	0.706	5.40352e-236	Eif5a
6.28441e-238	-0.698809	0.286	0.585	1.18568e-233	Lrba
1.92297e-236	0.545993	1	0.998	3.62807e-232	Rps27
2.11447e-236	-0.810112	0.628	0.823	3.98937e-232	Lag3
2.44692e-234	0.683999	0.999	0.996	4.6166e-230	Rpl3
4.43446e-234	0.737993	1	0.992	8.36649e-230	Rplp0
4.9675e-234	0.602762	1	0.998	9.37219e-230	Rps23
5.48549e-234	0.733197	0.514	0.136	1.03495e-229	Tnfsf11
1.0398e-233	0.822121	0.971	0.826	1.9618e-229	Itgb1
1.24711e-233	0.645645	1	0.998	2.35291e-229	Rps7
3.5748e-232	0.598132	1	0.998	6.74458e-228	Rps10
1.49499e-231	-0.668008	0.017	0.255	2.8206e-227	Ccr2
1.29102e-230	0.646114	1	0.998	2.43577e-226	Rps8
1.26991e-227	1.29315	0.39	0.087	2.39593e-223	Cxcl10
1.5349e-226	0.623201	1	0.996	2.89589e-222	Rpl18
2.23255e-226	0.596125	0.999	0.998	4.21215e-222	Rps21
3.63831e-225	0.730063	0.988	0.954	6.8644e-221	Rpl35
2.97133e-221	0.653568	0.995	0.975	5.606e-217	Rps25
3.31453e-221	0.685401	1	0.996	6.25353e-217	Rpl28
4.75926e-220	0.588376	1	0.998	8.97929e-216	Rpl30
7.97554e-220	0.734154	0.691	0.388	1.50475e-215	Sesn3
1.45837e-218	0.647317	0.804	0.545	2.75151e-214	Scp2
3.67585e-218	0.64595	0.999	0.993	6.93523e-214	Rps6
5.80509e-218	0.844215	0.625	0.309	1.09525e-213	Angptl2
9.37338e-218	0.658352	1	0.99	1.76848e-213	Rps26
1.03509e-216	0.717976	0.57	0.246	1.95291e-212	Irf2bp2
8.16413e-213	0.778937	0.512	0.182	1.54033e-208	Bcl2
1.55676e-210	0.786532	0.497	0.183	2.93714e-206	Ms4a6c
2.73348e-210	0.574717	1	0.998	5.15726e-206	Rps9
3.62637e-210	0.708275	0.61	0.299	6.84187e-206	Tuba1b
4.1815e-210	0.698954	0.965	0.894	7.88923e-206	Gm10260
4.75572e-210	-0.70045	0.62	0.832	8.97261e-206	Tnfrsf18
2.22565e-206	0.699501	0.915	0.782	4.19913e-202	Eef1g
3.09743e-206	0.604209	1	0.998	5.84392e-202	Rps15a
3.79318e-206	0.644532	1	1	7.1566e-202	Rpsa
6.06689e-206	0.599447	1	0.994	1.14464e-201	Rpl26
6.02611e-204	0.592889	0.997	0.988	1.13695e-199	Rpl22
8.13675e-203	-0.761256	0.827	0.948	1.53516e-198	Maf
4.61766e-202	0.672321	0.99	0.966	8.71213e-198	Rpl36a
5.08948e-202	-0.447823	0.073	0.332	9.60232e-198	F2r
2.82594e-197	0.729711	0.957	0.862	5.33171e-193	H2afz
5.57453e-197	-0.451193	0.017	0.262	1.05175e-192	Coro2a
6.3918e-197	0.543895	1	0.998	1.20594e-192	Rps13
7.1249e-197	0.773994	0.949	0.787	1.34426e-192	Tbc1d4
6.32801e-195	-0.764024	0.17	0.45	1.1939e-190	Ahr
3.02749e-194	0.559225	1	0.997	5.71196e-190	Rps3
4.49312e-191	0.658678	0.978	0.931	8.47718e-187	Rpl22l1
1.26766e-190	0.63438	0.984	0.944	2.39169e-186	Rpl4
1.84158e-190	0.510367	1	0.998	3.47451e-186	Rps14
9.63034e-189	0.645952	0.831	0.623	1.81696e-184	Skap1
1.50815e-188	0.551074	1	0.998	2.84543e-184	Rpl9
2.6764e-188	0.627304	1	0.998	5.04957e-184	Rpl41
7.41243e-187	0.702779	0.925	0.818	1.3985e-182	Nme2
1.93734e-186	0.572981	1	0.995	3.65517e-182	Rpl13a
4.8365e-186	0.880556	0.915	0.676	9.12502e-182	Tnfsf8
3.89049e-184	0.579454	1	0.999	7.34019e-180	Eef1a1
4.19595e-183	-0.601471	0.035	0.265	7.91651e-179	Cdkn1a
2.52283e-182	0.588208	1	0.998	4.75982e-178	Rps4x
2.78396e-181	-0.676057	0.615	0.815	5.25249e-177	Smco4
3.01453e-180	0.742744	0.822	0.63	5.68751e-176	Hif1a
2.78214e-179	0.524905	1	0.998	5.24907e-175	Rpl18a
1.84452e-178	0.557377	1	1	3.48006e-174	Rplp1
2.22691e-178	0.992689	0.735	0.45	4.20152e-174	Nrn1
3.31742e-178	0.523593	1	0.999	6.25899e-174	Rpl11
2.85198e-177	0.584726	0.999	0.993	5.38083e-173	Rpl37
1.26503e-176	0.574986	0.999	0.995	2.38673e-172	Rpl6
2.78741e-175	-0.394046	0.08	0.315	5.25901e-171	Aopep
9.61743e-175	0.594279	0.381	0.065	1.81452e-170	Nsg2
1.61267e-171	0.552907	0.999	0.993	3.04262e-167	Rpl7
2.91159e-170	-0.390872	0.082	0.314	5.4933e-166	Agpat4
2.21417e-169	0.611355	0.581	0.246	4.17747e-165	Slfn1
2.9636e-167	-0.588921	0.519	0.736	5.59143e-163	Peli1
5.06428e-167	-0.681949	0.435	0.675	9.55478e-163	Chst2
2.93458e-166	-0.745824	0.758	0.925	5.53667e-162	Ikzf2
7.04858e-164	-0.617435	0.352	0.599	1.32986e-159	Arl4c
2.43151e-163	0.489712	1	0.999	4.58753e-159	Rpl19
3.25371e-162	0.53439	0.495	0.179	6.13878e-158	Cd9
3.86039e-162	-0.372556	0.051	0.27	7.28339e-158	Ppp3ca
1.40018e-161	0.515386	1	0.996	2.64171e-157	Rpl38
2.396e-160	0.593726	0.605	0.311	4.52054e-156	Ccdc50
2.67896e-160	0.556607	0.494	0.18	5.05439e-156	Ehd3
1.34364e-159	-0.46915	0.193	0.425	2.53504e-155	Glcci1
4.19367e-159	0.542459	0.995	0.988	7.91219e-155	mt-Nd2
1.21379e-158	0.491419	1	0.999	2.29006e-154	Rpl34
1.90364e-157	-0.810459	0.493	0.761	3.5916e-153	Pim1
1.96376e-157	0.507747	0.999	0.994	3.70502e-153	Rpl35a
3.52504e-157	-0.480158	0.992	0.996	6.65069e-153	Cd3g
5.78457e-157	0.530597	0.993	0.977	1.09137e-152	Naca
3.70552e-156	-0.460558	0.294	0.549	6.99121e-152	Tpst2
6.92518e-155	0.553599	0.775	0.564	1.30657e-150	Smap1
1.11458e-154	0.653837	0.874	0.707	2.10288e-150	Pou2f2
6.8019e-154	-0.606019	0.908	0.945	1.28332e-149	Izumo1r
2.2683e-153	-0.36104	0.035	0.224	4.27959e-149	St6galnac2
3.10808e-153	0.53054	0.983	0.966	5.86401e-149	Psmb8
1.25955e-152	0.542667	0.995	0.985	2.37639e-148	Rpl5
2.32505e-151	0.521214	0.999	0.992	4.38667e-147	Rpl24
4.21669e-151	-0.462068	0.261	0.501	7.95562e-147	Gm2a
5.88632e-151	-0.403002	0.013	0.189	1.11057e-146	Havcr2
1.03682e-150	0.459627	1	0.999	1.95616e-146	mt-Atp6
1.37689e-148	-0.712932	0.421	0.673	2.59778e-144	Ly6e
1.23195e-146	0.566982	0.951	0.898	2.32431e-142	Rpl31
9.14707e-146	0.474782	1	1	1.72578e-141	mt-Co3
4.98339e-145	-0.645423	0.404	0.682	9.40215e-141	Gbp7
2.41492e-144	0.501667	0.998	0.998	4.55623e-140	mt-Cytb
6.71451e-144	0.513544	0.999	0.993	1.26683e-139	Rpl10
7.2209e-144	0.571256	0.961	0.9	1.36237e-139	Pabpc1
6.49232e-143	-1.77206	0.016	0.124	1.22491e-138	Ccl5
1.77389e-142	-0.51615	0.349	0.567	3.3468e-138	Capg
2.2238e-142	0.59801	0.933	0.802	4.19564e-138	Slfn2
8.12133e-142	0.428882	1	0.999	1.53225e-137	Fau
1.68168e-141	0.520514	1	0.996	3.17283e-137	Rps19
8.26326e-141	0.552135	0.731	0.516	1.55903e-136	Cd84
3.67049e-140	0.541307	0.818	0.631	6.92512e-136	Grcc10
3.30412e-137	0.607676	0.769	0.547	6.23389e-133	Ier2
1.38387e-136	0.533594	0.614	0.345	2.61094e-132	Kcnn4
1.57786e-136	-0.57027	0.6	0.751	2.97694e-132	Icos
9.11923e-136	-0.429807	0.252	0.48	1.72053e-131	Galnt2
1.8887e-135	0.508773	0.993	0.985	3.56341e-131	mt-Nd4
2.07253e-135	0.495195	1	0.997	3.91025e-131	Rpl39
1.19642e-134	0.766839	0.606	0.259	2.25728e-130	Klf2
1.45662e-134	0.583699	0.856	0.721	2.7482e-130	Prkca
2.63792e-134	-0.388805	0.033	0.207	4.97695e-130	Tnip3
5.50019e-134	-0.350968	0.06	0.262	1.03772e-129	Morrbid
2.35801e-133	0.505236	0.839	0.672	4.44887e-129	Calm2
4.19709e-133	0.493717	0.41	0.155	7.91865e-129	Bzw2
1.76462e-131	0.545877	0.434	0.175	3.32931e-127	Mir155hg
2.42147e-131	0.509136	0.99	0.981	4.56859e-127	Ptprc
1.51754e-130	-0.457977	0.954	0.986	2.86315e-126	Laptm5
8.66622e-130	-0.363389	0.04	0.212	1.63506e-125	Cdkn2b
6.30384e-129	-0.288337	0.029	0.195	1.18935e-124	Snx9
2.1238e-127	0.495712	0.961	0.916	4.00697e-123	Atp5g2
1.96193e-126	0.54454	0.993	0.979	3.70158e-122	Actg1
1.14553e-124	0.49005	0.642	0.409	2.16127e-120	Sept6
1.0049e-123	0.563746	0.802	0.628	1.89594e-119	Hspe1
4.7025e-123	0.49186	0.405	0.174	8.8722e-119	Ercc6l2
3.56481e-122	0.471139	1	0.998	6.72573e-118	Rpl37a
3.92006e-122	0.522405	0.803	0.612	7.39598e-118	Utrn
5.01413e-122	0.510205	0.991	0.981	9.46016e-118	Rps15
1.33405e-120	0.491733	0.9	0.816	2.51695e-116	Sept7
1.92739e-120	0.522328	0.97	0.936	3.6364e-116	Rps17
3.77159e-120	-0.411368	0.269	0.496	7.11585e-116	Vps54
4.80855e-120	-0.459758	0.438	0.648	9.07229e-116	Serinc3
1.76026e-119	0.426942	0.995	0.985	3.32109e-115	Rpl27
4.28151e-119	0.586255	0.994	0.981	8.07792e-115	Hsp90ab1
4.71457e-119	0.501887	0.748	0.561	8.89497e-115	Nap1l1
5.11937e-119	0.699277	0.565	0.353	9.65872e-115	Gpr183
1.46586e-118	0.473424	0.512	0.265	2.76564e-114	Rnf19a
3.84941e-118	0.43189	0.28	0.056	7.26268e-114	Marcksl1
1.0172e-117	0.467073	0.37	0.112	1.91914e-113	Slfn5
6.57946e-117	0.658065	0.532	0.276	1.24135e-112	Bhlhe40
1.45616e-116	-0.305447	0.077	0.255	2.74734e-112	Rnase4
1.83448e-116	0.447229	0.936	0.867	3.46112e-112	Hnrnpf
3.36936e-116	0.497044	0.963	0.925	6.35698e-112	Ybx1
4.86997e-116	0.426249	0.422	0.181	9.18818e-112	Sp110
6.74795e-116	0.413465	0.999	0.999	1.27314e-111	mt-Co2
6.80738e-115	0.443164	0.273	0.05	1.28435e-110	Edn3
1.51311e-114	-0.257527	0.033	0.19	2.85478e-110	Ncmap
2.94255e-113	0.478865	0.99	0.979	5.55171e-109	Rpl7a
6.61555e-113	0.494606	0.891	0.772	1.24816e-108	Set
7.06712e-113	0.396253	0.28	0.05	1.33335e-108	Aff3
1.49938e-112	0.43791	0.973	0.94	2.82888e-108	Btf3
2.56694e-112	0.526499	0.425	0.198	4.84304e-108	1700019D03Rik
2.64648e-112	0.48969	0.823	0.671	4.99311e-108	Atp5g1
1.8068e-111	-0.424139	0.31	0.521	3.40888e-107	Pitpnc1
2.74098e-111	0.484389	0.889	0.782	5.1714e-107	Gas5
1.79858e-110	0.453982	0.813	0.655	3.39338e-106	Pebp1
1.8187e-110	0.475566	0.769	0.581	3.43135e-106	Tsc22d4
2.1648e-109	0.625021	0.171	0.016	4.08432e-105	Stfa3
9.50322e-109	-0.287623	0.062	0.219	1.79297e-104	Ifngr1
2.59833e-108	0.468283	0.768	0.618	4.90227e-104	Psma4
6.0155e-108	-0.393724	0.203	0.417	1.13494e-103	Zbtb38
1.83393e-107	0.536642	0.799	0.676	3.46007e-103	Mif
2.01888e-107	0.482672	0.991	0.983	3.80903e-103	mt-Nd1
6.02409e-107	0.420678	0.969	0.934	1.13657e-102	Rpl36al
4.95153e-106	-0.411476	0.716	0.844	9.34205e-102	Npc2
9.10573e-106	-0.325671	0.151	0.334	1.71798e-101	Cmtm7
5.59338e-105	-0.417422	0.062	0.244	1.0553e-100	Socs2
1.38008e-104	-0.468365	0.439	0.616	2.6038e-100	Samsn1
4.7149e-104	-0.413833	0.282	0.484	8.89561e-100	Twsg1
4.96182e-104	0.446474	0.788	0.636	9.36146e-100	Eif3i
2.32887e-103	0.457389	0.841	0.719	4.39388e-99	Rpl29
2.52751e-103	0.407984	1	0.997	4.76866e-99	Ppia
4.9985e-103	0.457671	0.868	0.775	9.43066e-99	Ran
1.09525e-102	0.401469	1	0.999	2.06641e-98	mt-Co1
1.17186e-102	0.517332	0.909	0.843	2.21094e-98	Gm10076
2.73117e-102	0.4335	0.688	0.47	5.15289e-98	Rinl
2.41936e-101	-0.264732	0.008	0.153	4.5646e-97	Metrnl
5.95142e-101	0.481508	0.977	0.949	1.12286e-96	Rpl23a
6.44981e-100	-0.253747	0.055	0.201	1.21689e-95	1700017B05Rik
2.89798e-99	0.522038	0.891	0.807	5.46763e-95	Cotl1
5.62053e-99	-0.400099	0.173	0.352	1.06043e-94	Sccpdh
9.21493e-99	-0.375526	0.23	0.414	1.73858e-94	Slamf1
2.43784e-97	0.397369	0.38	0.177	4.59948e-93	Tmem131l
4.14712e-97	0.47084	0.998	0.995	7.82438e-93	Cd52
1.0489e-96	-0.289716	0.006	0.139	1.97895e-92	Fgl2
1.68424e-96	0.448704	0.973	0.941	3.17765e-92	Atp5e
4.66869e-96	0.397702	0.945	0.894	8.80842e-92	Ptpn18
5.73696e-96	-0.385664	0.582	0.735	1.08239e-91	Cst3
1.77176e-95	0.448249	0.862	0.744	3.34277e-91	Ldha
2.49159e-95	0.435754	0.865	0.768	4.70088e-91	Fus
2.91878e-95	0.433792	0.941	0.898	5.50686e-91	Psme1
3.90209e-95	0.403073	0.55	0.335	7.36208e-91	Vps13a
2.15804e-94	0.549239	0.97	0.929	4.07158e-90	Ifi27l2a
2.29863e-94	0.424896	0.763	0.591	4.33682e-90	Anp32a
4.30676e-94	-0.283241	0.072	0.219	8.12557e-90	Dusp5
6.55394e-94	0.42003	1	1	1.23653e-89	Actb
1.07669e-93	-0.841528	0.135	0.33	2.03139e-89	Nkg7
2.37782e-93	-0.461725	0.57	0.766	4.48624e-89	Cd27
4.84221e-93	0.38239	0.474	0.254	9.1358e-89	Taf7
1.19943e-92	0.423678	0.576	0.38	2.26296e-88	Stat4
4.30352e-92	0.425898	0.997	0.983	8.11944e-88	Ptma
1.12814e-91	0.402727	0.593	0.394	2.12845e-87	Mrpl23
1.55789e-91	0.414301	0.448	0.225	2.93928e-87	Arhgap5
1.56467e-91	0.481192	0.16	0.008	2.95206e-87	Dapl1
2.36974e-91	0.417667	0.833	0.702	4.471e-87	Tpm3
3.25952e-91	0.457616	0.612	0.386	6.14974e-87	Nrp1
5.65097e-91	-0.483113	0.611	0.727	1.06617e-86	Baz1a
1.04182e-90	0.461052	0.756	0.625	1.96561e-86	Nme1
2.65987e-90	0.398942	0.623	0.428	5.01837e-86	Rassf5
3.05744e-90	0.437875	0.919	0.846	5.76847e-86	mt-Nd5
5.6263e-90	0.397075	0.9	0.804	1.06151e-85	BC004004
7.16102e-90	0.389669	0.979	0.96	1.35107e-85	Serf2
8.43916e-90	0.404477	0.65	0.458	1.59222e-85	Nop10
9.52389e-90	0.423613	0.689	0.53	1.79687e-85	Psmb10
7.86056e-89	0.381444	0.394	0.18	1.48305e-84	Cd40lg
2.6461e-88	0.398072	0.9	0.821	4.99241e-84	Snrpe
4.71122e-88	0.401911	0.603	0.406	8.88866e-84	Rexo2
1.64491e-87	0.389975	0.837	0.722	3.10345e-83	Park7
3.58603e-87	0.417073	0.373	0.186	6.76576e-83	Btla
5.13109e-87	0.475566	0.265	0.086	9.68083e-83	Cd83
1.71653e-86	0.433479	0.948	0.894	3.23858e-82	Hspa5
1.87787e-86	0.334996	0.32	0.122	3.54298e-82	Gramd1b
2.56012e-86	0.441188	0.417	0.163	4.83019e-82	Ccr7
6.82399e-86	0.383109	0.866	0.772	1.28748e-81	Eef1d
2.68675e-85	0.406182	0.92	0.861	5.06908e-81	Serbp1
3.55062e-85	0.373894	0.517	0.315	6.69895e-81	Pgam1
4.05404e-85	-0.376033	0.724	0.818	7.64875e-81	Rap1b
4.46521e-85	0.381396	0.936	0.89	8.4245e-81	Snrpg
7.94403e-85	-0.375727	0.191	0.375	1.4988e-80	Gbp3
9.18915e-85	0.395653	0.517	0.339	1.73372e-80	Lrmp
2.09087e-84	0.421808	0.883	0.784	3.94484e-80	Hnrnpa1
8.81807e-84	0.313901	0.311	0.113	1.66371e-79	Prelid2
1.76407e-83	0.449651	0.887	0.808	3.32827e-79	Ncl
3.9678e-83	0.407567	0.847	0.721	7.48605e-79	mt-Nd4l
6.01098e-83	0.365581	0.344	0.156	1.13409e-78	Plscr1
9.81737e-83	-0.355134	0.188	0.386	1.85224e-78	Smad7
3.34382e-82	0.432421	0.848	0.734	6.30879e-78	Tubb5
7.82102e-82	0.376331	0.687	0.527	1.47559e-77	Trmt112
1.14715e-81	0.39156	0.966	0.922	2.16433e-77	Rbm3
2.22208e-81	0.426209	0.91	0.863	4.19239e-77	Fyb
3.75114e-81	0.425258	0.969	0.945	7.07728e-77	Gapdh
4.25422e-81	-0.349196	0.237	0.429	8.02643e-77	Tesc
1.01014e-80	0.289521	0.239	0.055	1.90584e-76	Tnfrsf25
2.83923e-80	0.378932	0.878	0.791	5.35678e-76	Rap1a
2.95516e-80	0.429351	0.742	0.586	5.57549e-76	Tox
3.99231e-80	0.359254	0.411	0.221	7.53228e-76	C1qbp
7.92237e-80	0.302251	0.202	0.022	1.49471e-75	Nbn
1.23108e-79	0.367113	0.467	0.263	2.32269e-75	Zfpm1
2.01382e-79	0.392382	0.891	0.821	3.79948e-75	Slc25a3
2.64474e-79	-0.33848	0.164	0.299	4.98984e-75	Lztfl1
4.91061e-79	0.442542	0.811	0.64	9.26484e-75	Gimap4
1.45593e-78	0.386156	0.934	0.881	2.74691e-74	Ndufa4
4.99889e-78	0.362537	0.611	0.432	9.43141e-74	Phb2
7.62948e-78	0.404253	0.868	0.768	1.43945e-73	Hnrnpa3
1.52929e-77	0.464997	0.866	0.72	2.88532e-73	Zfp36l1
1.57872e-77	-0.352186	0.964	0.984	2.97856e-73	Itm2b
1.69997e-77	0.381793	0.857	0.778	3.20733e-73	Eif3e
2.80829e-77	0.300205	0.265	0.081	5.29841e-73	B630019A10Rik
4.58149e-76	0.3843	0.813	0.695	8.6439e-72	Mrpl52
5.37145e-76	0.3628	0.509	0.323	1.01343e-71	Sms
5.59818e-76	0.382569	0.973	0.95	1.05621e-71	Ftl1
2.75803e-75	-0.355789	0.331	0.53	5.20357e-71	Atp2b4
5.19411e-75	0.323421	0.363	0.177	9.79972e-71	Sp140
5.82246e-75	0.361397	0.508	0.321	1.09852e-70	Fbl
6.12983e-75	0.381646	0.843	0.754	1.15651e-70	Snrpd2
1.48231e-74	-0.371172	0.068	0.179	2.79668e-70	Sell
2.87997e-74	0.389263	0.808	0.699	5.43363e-70	Nol7
3.6606e-74	-0.263705	0.149	0.306	6.90645e-70	Entpd1
4.99302e-74	0.405069	0.841	0.743	9.42033e-70	Aldoa
8.61387e-74	0.319016	0.347	0.158	1.62518e-69	Pptc7
6.75416e-73	0.310094	0.376	0.182	1.27431e-68	Tbc1d1
9.15674e-73	0.434689	0.583	0.378	1.7276e-68	Ramp1
9.23967e-73	0.349133	0.394	0.207	1.74325e-68	Gstp3
1.44363e-72	0.357459	0.558	0.378	2.7237e-68	Gm11361
1.03819e-71	0.354544	0.785	0.676	1.95876e-67	Supt4a
5.97401e-71	0.379245	0.637	0.479	1.12712e-66	Efhd2
9.92362e-71	0.370004	0.86	0.774	1.87229e-66	Atp5a1
2.02975e-70	-0.281805	0.2	0.35	3.82954e-66	N4bp1
6.22738e-70	-0.303913	0.25	0.439	1.17492e-65	Esyt1
8.98293e-70	0.25225	0.187	0.025	1.69481e-65	Parp8
1.57379e-69	0.26321	0.24	0.076	2.96928e-65	Clec2i
3.10521e-69	0.429347	0.504	0.325	5.85859e-65	Rel
3.59024e-69	0.394239	0.679	0.508	6.7737e-65	Anp32e
5.79116e-69	0.379289	0.856	0.752	1.09262e-64	Prrc2c
7.50079e-69	0.280776	0.25	0.092	1.41517e-64	Pdcd1lg2
8.06013e-69	0.336812	0.532	0.364	1.5207e-64	Fam162a
1.35462e-68	0.2656	0.184	0.017	2.55577e-64	Synpo
1.38258e-68	0.351628	0.925	0.882	2.60852e-64	Eif3f
2.5799e-68	0.398669	0.489	0.284	4.8675e-64	Nfkbiz
3.84824e-68	0.367974	0.66	0.528	7.26047e-64	Ranbp1
5.28018e-68	0.3583	0.755	0.618	9.96212e-64	Snrpf
1.18998e-67	-0.301691	0.208	0.373	2.24514e-63	Cst7
3.21201e-67	0.383027	0.535	0.383	6.0601e-63	Nfat5
3.22199e-67	0.288343	0.158	0.034	6.07892e-63	Kif15
3.90841e-67	0.274237	0.999	0.999	7.37399e-63	Eif1
8.01186e-67	0.352402	0.961	0.915	1.5116e-62	Chchd2
9.19437e-67	0.359743	0.633	0.47	1.7347e-62	Cct3
1.37262e-66	0.371002	0.803	0.691	2.58972e-62	Mycbp2
2.06709e-66	0.2896	0.211	0.064	3.89998e-62	Ifi202b
5.65612e-66	0.301139	0.324	0.142	1.06714e-61	Pecam1
1.88482e-65	0.27637	0.27	0.112	3.55608e-61	Gsap
2.30109e-65	0.386125	0.841	0.777	4.34146e-61	Txn1
2.43334e-65	0.30972	0.447	0.266	4.59098e-61	Elk4
2.46755e-65	0.309926	0.269	0.103	4.65553e-61	Tnf
2.99342e-64	-0.303781	0.242	0.407	5.64769e-60	Runx3
6.26397e-64	0.351741	0.741	0.614	1.18182e-59	Uba52
7.3294e-64	-0.318217	0.605	0.729	1.38284e-59	Leprotl1
9.62375e-64	0.36251	0.809	0.714	1.81571e-59	mt-Nd3
3.47574e-63	-0.313459	0.002	0.069	6.55769e-59	Gzmb
4.23207e-63	0.323224	0.804	0.698	7.98464e-59	Eif3m
8.59297e-63	-0.352658	0.527	0.68	1.62124e-58	Atxn1
1.3555e-62	-0.364071	0.738	0.832	2.55742e-58	Il2rb
1.65058e-62	0.318396	0.645	0.486	3.11414e-58	Pop5
1.84387e-62	-0.342125	0.068	0.201	3.47883e-58	Il2ra
3.01148e-62	-0.505571	0.842	0.888	5.68175e-58	Tnfrsf4
3.74782e-62	-0.313612	0.23	0.382	7.07102e-58	Trib2
4.23526e-62	-0.273733	0.256	0.415	7.99066e-58	Aplp2
5.75932e-62	-0.252532	0.075	0.188	1.08661e-57	Asb2
3.48279e-61	0.382185	0.969	0.946	6.57099e-57	Hspa8
5.47675e-61	0.275736	0.176	0.05	1.0333e-56	Bcl6
7.35149e-61	0.289635	0.994	0.987	1.387e-56	Fth1
1.16217e-60	0.279917	0.352	0.192	2.19266e-56	Impdh2
9.21081e-60	0.32675	0.479	0.318	1.7378e-55	Snhg1
1.01518e-59	-0.312877	0.969	0.979	1.91535e-55	Cd3d
2.12702e-59	0.337099	0.711	0.587	4.01305e-55	Cct5
2.45762e-59	0.305718	0.991	0.981	4.6368e-55	H3f3a
2.74087e-59	0.292707	0.972	0.95	5.17119e-55	Pfdn5
3.86289e-59	0.327673	0.279	0.131	7.28812e-55	Gm12840
7.40788e-59	0.350767	0.867	0.778	1.39765e-54	Nsa2
7.99731e-59	0.346025	0.817	0.722	1.50885e-54	Slc25a5
1.39763e-58	0.320527	0.943	0.909	2.63691e-54	Cox7c
1.4964e-58	0.281945	0.398	0.233	2.82326e-54	Max
1.96805e-58	0.33233	0.962	0.94	3.71312e-54	Hnrnpa2b1
3.19149e-58	0.306138	0.592	0.446	6.02139e-54	Prdx2
5.88704e-58	0.266943	0.212	0.08	1.11071e-53	Pim2
6.06539e-58	0.294518	0.558	0.401	1.14436e-53	Mpc2
8.09705e-58	0.253346	0.141	0.03	1.52767e-53	Pdzk1ip1
2.23337e-57	-0.495364	0.593	0.72	4.2137e-53	Lgals1
2.33871e-57	-0.296943	0.281	0.443	4.41244e-53	Adgre5
9.43046e-57	0.31745	0.84	0.765	1.77925e-52	Tomm6
1.35882e-56	0.294819	0.373	0.202	2.56369e-52	Cd2ap
2.38256e-56	0.295952	0.17	0.034	4.49517e-52	Id3
4.55232e-56	0.321555	0.763	0.632	8.58886e-52	Tpm3-rs7
5.75467e-56	-0.287888	0.233	0.373	1.08573e-51	Glipr1
2.84076e-55	0.329668	0.51	0.339	5.35967e-51	Tiam1
3.0495e-55	-0.459976	0.477	0.505	5.75348e-51	Ighm
3.7384e-55	0.317797	0.567	0.392	7.05325e-51	Prkcq
4.01391e-55	-0.923864	0.03	0.113	7.57305e-51	Ccl4
4.55706e-55	0.300111	0.32	0.167	8.59781e-51	Socs1
4.79249e-55	-0.62847	0.455	0.639	9.042e-51	S100a6
7.70204e-55	0.318529	0.718	0.6	1.45314e-50	Lsm4
1.02291e-54	0.3023	0.99	0.987	1.92992e-50	Rac2
1.18252e-54	0.298221	0.448	0.3	2.23106e-50	Rsu1
2.0632e-54	0.324656	0.841	0.766	3.89264e-50	Anp32b
2.91668e-54	0.278624	0.431	0.252	5.50291e-50	Lamp1
3.01281e-54	0.336688	0.813	0.704	5.68427e-50	Eif4a1
1.08645e-53	0.307227	0.847	0.788	2.0498e-49	Eif3k
1.65975e-53	0.321497	0.862	0.77	3.13146e-49	Psma7
1.9333e-53	-0.321321	0.851	0.915	3.64755e-49	Cyba
2.17693e-53	0.293584	0.432	0.286	4.10722e-49	Ybx3
3.6774e-53	0.297215	0.702	0.59	6.93815e-49	Micos13
4.45155e-53	0.283212	0.307	0.173	8.39874e-49	Nudt4
4.86803e-53	0.284105	0.524	0.385	9.18452e-49	Mrpl24
5.15827e-53	-0.272604	0.114	0.262	9.73211e-49	Pmepa1
8.68407e-53	0.295215	0.584	0.445	1.63842e-48	Chrac1
1.15379e-52	0.282555	0.427	0.284	2.17685e-48	Pfkp
5.35698e-52	0.278798	0.377	0.213	1.0107e-47	Ptpn13
7.84983e-52	0.293555	0.562	0.419	1.48103e-47	Atp1a1
1.36825e-51	0.323025	0.847	0.781	2.58147e-47	Cox7b
2.26718e-51	0.292562	0.637	0.502	4.27748e-47	Csk
1.45314e-50	0.306862	0.498	0.337	2.74164e-46	Tagln2
2.19134e-50	0.334143	0.624	0.476	4.13441e-46	Dennd2d
2.45421e-50	0.250045	1	1	4.63036e-46	Tpt1
2.4925e-50	0.316157	0.877	0.823	4.70261e-46	Hnrnpu
2.90639e-50	0.297238	0.559	0.42	5.48348e-46	Cacybp
6.91532e-50	-0.36341	0.785	0.855	1.30471e-45	Ptms
1.50472e-49	0.269712	0.433	0.292	2.83896e-45	Npm3
2.05911e-49	-0.369258	0.609	0.727	3.88493e-45	Cd6
3.82202e-49	0.291719	0.57	0.438	7.21101e-45	Bin2
8.38917e-49	0.302163	0.869	0.806	1.58278e-44	Atp5d
9.0558e-49	0.336761	0.898	0.837	1.70856e-44	Hsp90aa1
1.3805e-48	0.301591	0.833	0.749	2.60459e-44	Atp5c1
1.67441e-48	0.312685	0.865	0.801	3.15911e-44	Psmb9
1.74539e-48	0.313895	0.712	0.594	3.29304e-44	Aprt
2.92008e-48	-0.26112	0.981	0.991	5.50932e-44	Cd3e
3.50778e-48	0.291691	0.877	0.823	6.61813e-44	Atp5f1
3.93955e-48	0.293849	0.701	0.583	7.43274e-44	Cct4
4.66913e-48	0.286957	0.904	0.856	8.80924e-44	Atp5j
4.71672e-48	0.255299	0.365	0.224	8.89903e-44	Dip2b
4.91302e-48	0.286464	0.541	0.393	9.26939e-44	Sh3bgrl
6.16218e-48	0.250856	0.319	0.172	1.16262e-43	Sipa1l1
1.15467e-47	0.287557	0.835	0.77	2.17851e-43	Taf10
1.67575e-47	0.281204	0.898	0.845	3.16164e-43	Psmb1
1.69724e-47	0.292163	0.64	0.519	3.20219e-43	Akr1b3
3.62466e-47	0.288127	0.898	0.853	6.83865e-43	Eif3h
5.03994e-47	0.295556	0.684	0.562	9.50886e-43	Cct8
5.69569e-47	0.287645	0.987	0.977	1.07461e-42	Arhgdib
7.22182e-47	0.287343	0.633	0.515	1.36254e-42	Arf6
9.77122e-47	-0.278048	0.152	0.203	1.84354e-42	Furin
1.58702e-46	0.532644	0.086	0.011	2.99424e-42	Sostdc1
1.98023e-46	-0.283649	0.391	0.526	3.7361e-42	A430093F15Rik
2.00819e-46	0.272292	0.634	0.519	3.78885e-42	Pabpn1
2.84847e-46	0.274468	0.639	0.517	5.37422e-42	Swi5
3.37732e-46	0.260784	0.571	0.441	6.372e-42	Rps27rt
5.57802e-46	0.348716	0.31	0.218	1.05241e-41	Gbp2
1.51838e-45	0.303742	0.787	0.705	2.86473e-41	Sfpq
1.82122e-45	0.271053	0.817	0.729	3.4361e-41	Polr1d
2.05189e-45	0.282323	0.656	0.538	3.87131e-41	G3bp1
2.08681e-45	0.278575	0.555	0.411	3.93718e-41	Pdap1
2.52139e-45	0.300263	0.771	0.68	4.75711e-41	Tspan32
7.0319e-45	-0.297807	0.628	0.72	1.32671e-40	Agfg1
8.74152e-45	-0.43279	0.395	0.553	1.64926e-40	Vim
1.15092e-44	0.264376	0.743	0.644	2.17143e-40	Emg1
1.16658e-44	0.270045	0.464	0.319	2.20098e-40	Creb1
1.25005e-44	0.264126	0.922	0.877	2.35846e-40	Sumo2
1.40178e-44	0.273122	0.939	0.909	2.64474e-40	Uqcrh
1.4135e-44	0.327848	0.794	0.7	2.66684e-40	Ankrd12
2.86388e-44	0.262526	0.658	0.55	5.40329e-40	Polr2e
4.13558e-44	0.285525	0.459	0.312	7.80259e-40	Nop58
4.69458e-44	0.281224	0.941	0.913	8.85726e-40	Cox8a
9.54428e-44	0.277686	0.834	0.752	1.80072e-39	Tomm7
1.61111e-43	0.26333	0.779	0.693	3.03968e-39	Snrpb
1.75981e-43	0.284364	0.805	0.714	3.32024e-39	Cox5a
1.82052e-43	0.392804	0.8	0.714	3.43477e-39	Eea1
2.51068e-43	0.265977	0.563	0.433	4.73691e-39	Nap1l4
2.95411e-43	0.308355	0.81	0.71	5.57352e-39	Cd82
7.98491e-43	0.262036	0.567	0.422	1.50651e-38	Eno1
8.07237e-43	0.32717	0.904	0.868	1.52301e-38	Psme2
8.31646e-43	0.293122	0.665	0.538	1.56907e-38	Nfkb1
9.97421e-43	0.271304	0.915	0.862	1.88183e-38	Atp5l
1.30193e-42	0.252895	0.472	0.346	2.45636e-38	Eif3l
2.69391e-42	0.272138	0.593	0.458	5.08259e-38	Hnrnpr
2.95943e-42	0.276912	0.566	0.434	5.58355e-38	Pura
3.69167e-42	0.25818	0.968	0.944	6.96508e-38	Cox4i1
5.30646e-42	0.369895	0.681	0.603	1.00117e-37	Rgs10
6.61274e-42	0.26532	0.508	0.361	1.24763e-37	Cct6a
1.00076e-41	0.267748	0.74	0.625	1.88814e-37	Ndufa7
1.1561e-41	0.280926	0.538	0.383	2.18122e-37	Orai1
2.20441e-41	0.253706	0.578	0.443	4.15907e-37	Cops6
3.15641e-41	0.273174	0.968	0.943	5.9552e-37	Sh3bgrl3
7.92719e-41	0.282562	0.93	0.898	1.49562e-36	Limd2
8.78681e-41	-0.263781	0.53	0.659	1.65781e-36	Reep5
1.40938e-40	-0.313044	0.619	0.741	2.65908e-36	Ipcef1
1.80497e-40	0.265915	0.687	0.582	3.40543e-36	Arglu1
2.32502e-40	0.258144	0.512	0.387	4.38661e-36	Banf1
2.59305e-40	0.301919	0.694	0.582	4.8923e-36	Mllt3
2.63859e-40	0.282505	0.822	0.752	4.97823e-36	Ptpn1
2.72065e-40	0.2837	0.709	0.586	5.13305e-36	St13
5.28303e-40	0.267428	0.86	0.791	9.9675e-36	Jak1
1.53912e-39	0.253198	0.485	0.346	2.90386e-35	Adss
2.48038e-39	0.250855	0.942	0.908	4.67972e-35	Srsf3
3.86798e-39	0.263952	0.639	0.525	7.29772e-35	Dek
7.2971e-39	0.344769	0.475	0.404	1.37674e-34	Ppp1r14b
7.31901e-39	0.276244	0.579	0.469	1.38088e-34	Hspd1
8.78502e-39	0.255361	0.36	0.232	1.65747e-34	Gnl3
9.32916e-39	0.251859	0.873	0.833	1.76013e-34	Sri
1.54679e-38	0.256736	0.36	0.214	2.91833e-34	Gm2682
3.34106e-38	0.410883	0.388	0.24	6.30358e-34	Fosb
3.52156e-38	0.263882	0.73	0.642	6.64413e-34	Cct2
3.62414e-38	0.258844	0.461	0.337	6.83766e-34	Esyt2
3.82805e-38	0.265626	0.766	0.685	7.22238e-34	Gpi1
5.86838e-38	0.280774	0.937	0.918	1.10719e-33	Eef2
8.70542e-38	0.266497	0.753	0.632	1.64245e-33	Ccnd3
9.54267e-38	0.260501	0.802	0.717	1.80042e-33	Atp5o
1.04425e-37	0.277346	0.384	0.278	1.97019e-33	Pmvk
1.58658e-37	0.262289	0.794	0.718	2.9934e-33	Sf3b2
1.7243e-37	0.252918	0.59	0.467	3.25324e-33	Srsf6
1.83093e-37	0.252115	0.579	0.472	3.45441e-33	Rtn3
2.23299e-37	0.253949	0.477	0.349	4.21297e-33	Ssh2
2.79906e-37	0.260476	0.567	0.436	5.28099e-33	Pip4k2a
4.0312e-37	0.252482	0.471	0.352	7.60566e-33	Mat2a
4.53343e-37	0.261108	1	0.999	8.55323e-33	Gm42418
6.64688e-37	0.269635	0.688	0.569	1.25407e-32	Lrrfip1
7.46607e-37	0.257572	0.805	0.741	1.40862e-32	Pomp
8.41629e-37	0.252111	0.991	0.982	1.5879e-32	Cfl1
8.97037e-37	0.269616	0.885	0.83	1.69244e-32	Atp5b
9.40887e-37	0.330004	0.591	0.455	1.77517e-32	Cybb
1.07227e-36	0.26347	0.688	0.582	2.02305e-32	Eif2s2
1.35711e-36	-0.395752	0.019	0.076	2.56046e-32	Ccl3
2.31479e-36	0.251411	0.789	0.708	4.36732e-32	Ssb
2.34099e-36	0.271866	0.688	0.592	4.41674e-32	Nek7
3.75967e-36	-0.256997	0.354	0.495	7.09338e-32	S100a11
6.72029e-36	0.284382	0.628	0.506	1.26792e-31	Nrip1
7.06328e-36	0.255147	0.785	0.71	1.33263e-31	Eif4a2
1.25266e-35	0.254624	0.999	0.996	2.36339e-31	Pfn1
1.20502e-34	0.265822	0.791	0.716	2.2735e-30	Celf2
9.53431e-33	0.257019	0.589	0.471	1.79884e-28	Eif5b
1.98268e-32	-0.259812	0.737	0.825	3.74072e-28	Chd3
4.51647e-32	-0.28122	0.69	0.776	8.52122e-28	Dusp1
4.75536e-32	-0.272037	0.723	0.802	8.97193e-28	Hsp90b1
1.09478e-31	0.254635	0.865	0.805	2.06552e-27	Prdx1
5.36996e-31	0.251775	0.669	0.581	1.01315e-26	Hivep2
7.45971e-28	-0.336893	0.635	0.756	1.40742e-23	Malt1
9.33933e-28	-0.290157	0.459	0.589	1.76205e-23	Gbp4
1.10358e-27	0.667187	0.11	0.034	2.08212e-23	Spp1
6.63546e-26	-0.342568	0.462	0.601	1.25191e-21	Gadd45b
2.84848e-25	-0.256874	0.555	0.669	5.37423e-21	BE692007
4.92915e-23	0.258444	0.446	0.33	9.29983e-19	Fos
3.621e-11	-0.347394	0.149	0.237	6.83173e-07	S100a4
