# Supplementary material for: A T follicular helper cell origin for T regulatory type 1 cells
Source: Cell Mol Immunol. 2023 Mar 27;20(5):489–511. doi: 10.1038/s41423-023-00989-z (PMC10202951; doi:10.1038/s41423-023-00989-z)
Supplement: Supplementary file 26 — Database 25 [file 41423_2023_989_MOESM26_ESM.xlsx]

## Sheet: Sheet1
p_val	avg_log2FC	pct.1	pct.2	p_val_adj	gene	celltype
1.77806e-232	-0.812176	0.12	0.41	3.45318e-228	Vdr	TFH
3.87242e-209	-0.539423	0.956	0.983	7.52063e-205	Xist	TFH
6.99964e-187	-0.668891	0.298	0.609	1.3594e-182	Mettl23	TFH
5.02684e-185	-0.579285	0.102	0.349	9.76263e-181	Tmem14c	TFH
3.10457e-183	0.863249	0.925	0.848	6.02938e-179	AW112010	TFH
4.79488e-177	0.432389	0.999	0.998	9.31214e-173	Rps4x	TFH
6.33171e-160	-0.694313	0.03	0.189	1.22968e-155	Nrgn	TFH
6.33446e-154	-0.299546	1	1	1.23022e-149	Malat1	TFH
3.08718e-151	-0.559894	0.791	0.929	5.99562e-147	mt-Nd3	TFH
4.55927e-148	-0.72809	0.273	0.56	8.85455e-144	Il4	TFH
3.26689e-146	0.462366	0.994	0.995	6.34462e-142	Rplp0	TFH
8.75329e-144	-0.843634	0.918	0.974	1.69998e-139	Ifi27l2a	TFH
7.48786e-143	0.778913	0.227	0.002	1.45422e-138	Cxcr3	TFH
2.4868e-142	-0.694857	0.411	0.672	4.82961e-138	Tiam1	TFH
6.92113e-139	0.31981	0.999	0.999	1.34415e-134	Rps3a1	TFH
6.14367e-137	0.285258	1	1	1.19316e-132	Rpl19	TFH
1.70466e-134	0.315102	1	1	3.31062e-130	Rpl13	TFH
2.4403e-129	0.315388	0.999	0.998	4.73931e-125	Rpl9	TFH
1.87628e-120	0.321037	0.998	0.998	3.64393e-116	Rps7	TFH
2.16724e-120	0.296101	0.999	1	4.20899e-116	Rps10	TFH
2.02581e-106	0.288007	0.997	0.999	3.93433e-102	Rpl8	TFH
2.28159e-106	0.562546	0.912	0.798	4.43107e-102	Ms4a4b	TFH
1.80347e-105	0.327422	0.999	0.998	3.50253e-101	Rps20	TFH
2.82104e-105	0.343902	0.997	0.994	5.47875e-101	Rps5	TFH
8.32383e-105	-0.265098	0.996	1	1.61657e-100	Rpl38	TFH
7.0586e-101	-0.583811	0.265	0.484	1.37085e-96	Tsix	TFH
8.48811e-99	-0.514873	0.345	0.577	1.64848e-94	Dhrs3	TFH
2.9724e-98	-0.555554	0.111	0.285	5.7727e-94	Klf10	TFH
4.6659e-98	-0.545621	0.719	0.854	9.06165e-94	Cox17	TFH
5.20172e-98	0.311518	1	1	1.01023e-93	Rpsa	TFH
1.06344e-96	0.256536	1	0.998	2.06532e-92	Rps24	TFH
1.10865e-96	0.280929	0.999	0.998	2.15312e-92	Rps3	TFH
1.13335e-95	-0.442888	0.094	0.258	2.20109e-91	Fam20a	TFH
1.55646e-94	-0.513919	0.706	0.873	3.0228e-90	Btg2	TFH
4.44851e-94	0.263276	0.998	0.997	8.63944e-90	Rpl11	TFH
1.26563e-93	0.277065	0.997	0.998	2.45798e-89	H2-D1	TFH
2.03997e-93	0.527763	0.217	0.037	3.96183e-89	Sorl1	TFH
2.24377e-93	0.550367	0.784	0.657	4.35763e-89	Asap1	TFH
8.98093e-92	-0.374402	0.882	0.958	1.74419e-87	Son	TFH
2.67483e-90	-0.255801	0.012	0.094	5.19479e-86	Klrb1a	TFH
1.14783e-89	-0.571113	0.521	0.721	2.2292e-85	Zfp36	TFH
2.30864e-85	0.384157	0.952	0.934	4.48361e-81	Psmb8	TFH
1.19765e-84	-0.523267	0.121	0.288	2.32595e-80	Itgb8	TFH
1.54269e-84	-0.550743	0.185	0.373	2.99605e-80	Marcksl1	TFH
8.31531e-83	-0.31623	0.96	0.988	1.61492e-78	Mbnl1	TFH
1.0054e-82	0.51953	0.219	0.047	1.9526e-78	Cd22	TFH
2.12975e-82	-0.436043	0.073	0.212	4.13619e-78	Csf1	TFH
1.60558e-80	-0.503838	0.287	0.491	3.11819e-76	Ppic	TFH
8.36697e-80	0.389557	0.977	0.979	1.62495e-75	Rps2	TFH
4.12598e-79	-0.463281	0.617	0.788	8.01306e-75	Timp2	TFH
5.08926e-75	-0.55093	0.368	0.567	9.88384e-71	Emb	TFH
2.22598e-73	0.563296	0.13	0.004	4.32307e-69	Ifng	TFH
2.52639e-73	-0.337389	0.963	0.991	4.9065e-69	Tbc1d4	TFH
1.01619e-71	-0.378131	0.072	0.199	1.97354e-67	Shtn1	TFH
2.59341e-71	-0.521879	0.023	0.108	5.03666e-67	Stfa3	TFH
1.98284e-70	-0.555483	0.377	0.564	3.85088e-66	Angptl2	TFH
6.45622e-70	-0.390531	0.083	0.213	1.25386e-65	Gm45716	TFH
1.06554e-68	-0.351187	0.071	0.194	2.06938e-64	Rnf144a	TFH
3.06553e-68	-0.498944	0.365	0.554	5.95357e-64	Arhgap5	TFH
1.30665e-67	0.461424	0.78	0.681	2.53765e-63	H2-Q7	TFH
1.92037e-66	-0.474458	0.463	0.639	3.72955e-62	Ptms	TFH
6.33619e-64	0.293206	0.997	0.996	1.23055e-59	Rps19	TFH
1.60129e-61	-0.368825	0.731	0.88	3.10986e-57	Ramp1	TFH
3.04383e-61	0.488368	0.707	0.588	5.91143e-57	Gimap6	TFH
3.45607e-61	-0.283413	0.04	0.134	6.71204e-57	Matn2	TFH
3.22688e-60	-0.295488	0.036	0.124	6.26692e-56	Edn3	TFH
4.8628e-60	0.269776	0.987	0.984	9.44404e-56	Rpl10	TFH
1.1823e-59	-0.474135	0.194	0.352	2.29614e-55	Rgs2	TFH
8.11032e-56	-0.368763	0.749	0.854	1.57511e-51	Prkca	TFH
8.21378e-55	-0.408452	0.789	0.88	1.5952e-50	Zfp36l2	TFH
1.46187e-54	0.256775	0.995	0.995	2.83909e-50	Rpl10a	TFH
1.60617e-53	-0.29163	0.066	0.169	3.11934e-49	Arhgap31	TFH
1.96402e-53	0.360602	0.127	0.019	3.81433e-49	BC018473	TFH
2.10004e-52	-0.365042	0.576	0.733	4.07848e-48	Srsf2	TFH
1.05998e-51	0.334342	0.101	0.007	2.05859e-47	Serpina9	TFH
1.59462e-50	-0.493794	0.584	0.723	3.09691e-46	Eea1	TFH
6.20844e-50	0.324063	0.949	0.946	1.20574e-45	Hspa8	TFH
6.88718e-50	-0.395648	0.303	0.464	1.33756e-45	Gata3	TFH
7.90461e-50	-0.401257	0.764	0.865	1.53515e-45	Zfp36l1	TFH
7.03415e-49	-0.308817	0.79	0.879	1.3661e-44	Cd4	TFH
5.42136e-48	0.383029	0.817	0.78	1.05288e-43	Lat	TFH
8.70415e-48	0.363669	0.86	0.824	1.69043e-43	Ms4a6b	TFH
9.37339e-48	0.349775	0.825	0.749	1.82041e-43	Cd27	TFH
1.13503e-47	-0.534995	0.75	0.837	2.20434e-43	Tnfsf8	TFH
3.30521e-47	0.417523	0.602	0.479	6.41904e-43	Nsg2	TFH
9.32636e-47	-0.526712	0.23	0.37	1.81127e-42	Hivep3	TFH
1.70762e-46	0.311977	0.914	0.906	3.31637e-42	Gm10260	TFH
7.44877e-46	-0.369017	0.524	0.67	1.44663e-41	Samsn1	TFH
1.30588e-44	-0.375201	0.28	0.425	2.53616e-40	Trim59	TFH
2.93005e-44	0.303791	0.133	0.032	5.69046e-40	Psmc3ip	TFH
6.51029e-44	0.345267	0.872	0.841	1.26436e-39	Ptpn11	TFH
6.94197e-44	-0.538059	0.159	0.278	1.3482e-39	Smtn	TFH
1.36214e-43	0.334971	0.936	0.941	2.64542e-39	Ltb	TFH
1.75213e-43	-0.307676	0.067	0.16	3.40281e-39	Ier5l	TFH
6.59956e-43	-0.306187	0.688	0.812	1.2817e-38	Cd82	TFH
8.72523e-43	-0.311634	0.453	0.617	1.69453e-38	Cirbp	TFH
1.75913e-42	-0.36659	0.272	0.417	3.41641e-38	Itgav	TFH
5.74401e-42	-0.297312	0.141	0.258	1.11554e-37	Zan	TFH
1.14501e-41	-0.358231	0.184	0.316	2.22373e-37	Bhlhe40	TFH
1.73704e-41	-0.376981	0.649	0.771	3.37351e-37	Rnaset2a	TFH
2.79336e-41	-0.294784	0.659	0.794	5.42499e-37	Atp5k	TFH
2.91559e-41	-0.336458	0.294	0.44	5.66237e-37	Lamp2	TFH
1.00517e-39	-0.326718	0.216	0.349	1.95215e-35	H1f0	TFH
1.06143e-39	-0.404633	0.407	0.544	2.0614e-35	Cd200	TFH
1.26239e-39	-0.294566	0.094	0.193	2.45169e-35	Gm17745	TFH
1.63343e-39	-0.295195	0.616	0.744	3.17228e-35	Ndufb1-ps	TFH
4.11703e-39	-0.344261	0.357	0.506	7.99569e-35	Nrp1	TFH
4.50052e-39	-0.334729	0.37	0.52	8.74047e-35	Ier2	TFH
1.25451e-38	-0.296759	0.204	0.333	2.43637e-34	Gm47283	TFH
2.42133e-38	-0.264353	0.869	0.926	4.70247e-34	Akap13	TFH
3.98284e-37	-0.266292	0.082	0.172	7.73508e-33	Bcl2l15	TFH
1.95924e-36	0.348559	0.733	0.655	3.80504e-32	H2-Q4	TFH
2.42667e-36	-0.340308	0.195	0.315	4.71284e-32	Slc29a1	TFH
7.54207e-36	0.41573	0.807	0.777	1.46475e-31	Itgb1	TFH
1.08115e-35	0.257648	0.945	0.936	2.0997e-31	Rpl22l1	TFH
1.69232e-34	-0.294746	0.301	0.434	3.28666e-30	Tle4	TFH
2.17475e-34	-0.256128	0.811	0.898	4.22358e-30	Tox	TFH
2.72149e-34	-0.250275	0.912	0.966	5.2854e-30	Malt1	TFH
3.4275e-34	-0.311985	0.349	0.481	6.65655e-30	Tpm4	TFH
8.0005e-34	-0.303994	0.324	0.466	1.55378e-29	Neat1	TFH
1.36202e-33	-0.279874	0.901	0.947	2.64519e-29	Maf	TFH
1.51525e-33	-0.305893	0.516	0.651	2.94277e-29	Atp2b1	TFH
2.23775e-33	-0.285124	0.161	0.27	4.34594e-29	Slc7a1	TFH
9.23836e-33	-0.291635	0.491	0.635	1.79418e-28	Trp53inp1	TFH
1.60798e-32	-0.295656	0.14	0.243	3.12285e-28	Lgalsl	TFH
3.07604e-32	-0.264449	0.179	0.292	5.97398e-28	Larp1b	TFH
3.11805e-32	-0.281793	0.274	0.402	6.05556e-28	Hdac7	TFH
3.23649e-32	-0.330443	0.43	0.558	6.28558e-28	Slc38a2	TFH
3.52543e-32	-0.294696	0.64	0.755	6.84673e-28	Arhgap15	TFH
1.17655e-31	0.352192	0.479	0.365	2.28498e-27	Themis	TFH
1.30249e-31	-0.264697	0.404	0.54	2.52956e-27	Cyfip1	TFH
1.44814e-31	-0.319051	0.45	0.57	2.81244e-27	Dnajc1	TFH
1.91977e-31	-0.275728	0.145	0.247	3.72839e-27	Nudt4	TFH
3.09811e-31	-0.264575	0.683	0.792	6.01684e-27	Wdr26	TFH
5.40242e-31	0.252459	0.891	0.87	1.0492e-26	Sh3bgrl3	TFH
5.77045e-31	-0.303027	0.471	0.6	1.12068e-26	Ephx1	TFH
2.52397e-30	-0.440547	0.035	0.093	4.90181e-26	Spp1	TFH
4.00245e-30	0.514808	0.458	0.355	7.77316e-26	Itga4	TFH
7.25664e-30	-0.369609	0.225	0.335	1.40931e-25	Ms4a6c	TFH
2.15417e-29	-0.268241	0.368	0.499	4.18362e-25	Cblb	TFH
2.16485e-29	-0.254252	0.708	0.807	4.20435e-25	Atp5g1	TFH
2.34494e-29	-0.262381	0.509	0.641	4.55411e-25	Cd44	TFH
2.68185e-29	-0.329467	0.514	0.636	5.20843e-25	Fos	TFH
4.65887e-29	-0.259197	0.453	0.588	9.04799e-25	Ubl3	TFH
7.40562e-29	-0.294724	0.587	0.702	1.43825e-24	Slc3a2	TFH
3.83978e-28	-0.265532	0.451	0.578	7.45723e-24	Susd6	TFH
5.02014e-28	0.283879	0.775	0.756	9.74961e-24	Psmb9	TFH
6.22869e-28	-0.257215	0.149	0.244	1.20967e-23	Chn2	TFH
2.03916e-27	-0.252002	0.178	0.281	3.96026e-23	Kat6b	TFH
3.13658e-26	-0.276619	0.434	0.56	6.09155e-22	Id2	TFH
4.18471e-26	-0.272429	0.302	0.418	8.12713e-22	Tob2	TFH
5.37811e-26	0.325369	0.526	0.429	1.04448e-21	Hmgn1	TFH
7.50259e-26	-0.318473	0.594	0.7	1.45708e-21	Dusp1	TFH
9.31201e-26	-0.2673	0.232	0.337	1.80849e-21	Trib1	TFH
1.72625e-25	-0.250176	0.315	0.436	3.35254e-21	Dst	TFH
4.7569e-25	0.269406	0.737	0.673	9.23837e-21	Sh2d1a	TFH
7.45221e-25	-0.2833	0.269	0.379	1.44729e-20	Pou2af1	TFH
8.81495e-25	-0.268899	0.222	0.323	1.71195e-20	Twsg1	TFH
1.39936e-24	-0.279907	0.295	0.404	2.71769e-20	Spty2d1	TFH
3.86554e-24	-0.254576	0.367	0.483	7.50726e-20	Podnl1	TFH
8.8122e-24	-0.278199	0.366	0.478	1.71142e-19	Hook3	TFH
9.45384e-24	-0.250101	0.185	0.278	1.83603e-19	Wls	TFH
1.21824e-23	0.366627	0.535	0.442	2.36594e-19	Rflnb	TFH
2.44763e-22	0.301372	0.628	0.574	4.75355e-18	Hspe1	TFH
7.30736e-22	0.325033	0.498	0.407	1.41916e-17	Hsp90b1	TFH
1.93013e-21	-0.25433	0.302	0.405	3.74851e-17	Mbnl2	TFH
3.52767e-21	-0.262127	0.385	0.494	6.85108e-17	Cd40lg	TFH
4.31941e-20	0.260749	0.627	0.553	8.38872e-16	Abhd8	TFH
5.48095e-20	0.268336	0.635	0.568	1.06445e-15	H2-T23	TFH
1.28297e-19	-0.362218	0.324	0.411	2.49166e-15	Rgs16	TFH
2.32612e-19	-0.256777	0.056	0.109	4.51756e-15	Krt83	TFH
5.02046e-19	-0.254639	0.235	0.325	9.75024e-15	Ugcg	TFH
5.92394e-18	0.262718	0.28	0.194	1.15049e-13	Nfia	TFH
1.76604e-17	0.274106	0.541	0.482	3.42983e-13	Leprotl1	TFH
4.10017e-17	0.26338	0.48	0.405	7.96294e-13	Pip4k2a	TFH
7.13858e-17	0.262685	0.268	0.19	1.38638e-12	Setd4	TFH
1.11377e-16	0.294049	0.315	0.237	2.16306e-12	Ripor2	TFH
1.42798e-16	0.268676	0.571	0.512	2.77329e-12	Psmb10	TFH
3.0468e-16	0.265335	0.668	0.619	5.9172e-12	Tubb5	TFH
5.02672e-16	-0.250451	0.315	0.406	9.7624e-12	Isg15	TFH
7.2563e-16	0.268931	0.254	0.179	1.40925e-11	Cmah	TFH
1.78252e-15	-0.273686	0.574	0.654	3.46183e-11	Ccnd2	TFH
1.29232e-13	-0.776635	0.023	0.052	2.50982e-09	Apoe	TFH
4.44942e-13	-0.438562	0.062	0.105	8.64122e-09	Igkc	TFH
1.40852e-12	-0.32091	0.804	0.825	2.7355e-08	Art2b	TFH
1.30098e-11	0.256538	0.333	0.271	2.52663e-07	H2-Q2	TFH
8.46306e-08	0.384	0.115	0.079	0.00164361	Klf2	TFH
1.87276e-06	0.272333	0.293	0.253	0.0363709	Lpp	TFH
7.7467e-06	0.267746	0.178	0.141	0.150449	S100a6	TFH
0.00506921	0.299853	0.121	0.102	1	Sostdc1	TFH
0	-1.00857	0.081	0.391	0	Csf1	TR1.1
0	-1.20761	0.036	0.367	0	Il4	TR1.1
0	-0.887786	0.107	0.452	0	Vdr	TR1.1
0	-0.634533	0.999	1	0	Malat1	TR1.1
0	1.19508	0.961	0.863	0	AW112010	TR1.1
2.59181e-297	0.465552	1	1	5.03356e-293	Rpl13	TR1.1
5.9243e-280	0.405813	0.999	1	1.15056e-275	Rps3a1	TR1.1
1.33936e-279	0.481951	0.998	0.998	2.60117e-275	Rps5	TR1.1
3.57543e-272	1.21226	0.407	0.004	6.94385e-268	Cxcr3	TR1.1
3.14466e-260	0.663914	0.994	0.993	6.10725e-256	Rps2	TR1.1
4.756e-258	0.364518	1	1	9.23663e-254	Rpl19	TR1.1
3.03472e-237	-0.569761	0.102	0.364	5.89373e-233	Tmem14c	TR1.1
1.78942e-235	-0.706675	0.896	0.972	3.47523e-231	Xist	TR1.1
3.9082e-234	0.401232	0.999	0.999	7.59012e-230	Rpl8	TR1.1
2.04403e-232	0.430672	0.999	1	3.96971e-228	Rps4x	TR1.1
5.7135e-228	-0.940358	0.529	0.814	1.10962e-223	Ramp1	TR1.1
1.14675e-222	0.497085	0.999	0.997	2.22711e-218	Rplp0	TR1.1
7.90311e-221	1.38419	0.367	0.018	1.53486e-216	Ifng	TR1.1
5.52018e-206	0.341567	1	1	1.07207e-201	Rps10	TR1.1
3.65298e-197	-0.808093	0.088	0.313	7.09444e-193	Rgs2	TR1.1
8.56315e-195	0.370249	0.999	1	1.66305e-190	Rps7	TR1.1
2.2835e-193	0.359619	0.999	0.999	4.43478e-189	Rpl9	TR1.1
3.7606e-191	0.708636	0.957	0.89	7.30346e-187	Ms4a4b	TR1.1
4.48358e-191	-0.72167	0.162	0.425	8.70756e-187	Arhgap31	TR1.1
1.23381e-188	-0.275413	1	1	2.39619e-184	Rps29	TR1.1
3.93149e-186	-0.646897	0.334	0.632	7.63535e-182	Mettl23	TR1.1
3.01085e-185	0.344294	0.999	1	5.84737e-181	Rps3	TR1.1
3.40332e-184	-0.627978	0.92	0.966	6.60958e-180	Tbc1d4	TR1.1
3.72741e-181	0.307126	1	1	7.23901e-177	Rps27a	TR1.1
7.3757e-180	-0.876379	0.253	0.527	1.43243e-175	Marcksl1	TR1.1
1.65681e-172	0.363065	0.999	1	3.21769e-168	Rps19	TR1.1
2.8227e-170	0.303693	1	1	5.48196e-166	Rps16	TR1.1
1.49252e-167	0.314628	0.999	1	2.89862e-163	Rpl11	TR1.1
8.27667e-166	-0.518426	0.865	0.964	1.60741e-161	Son	TR1.1
2.07335e-163	-0.561241	0.769	0.92	4.02665e-159	mt-Nd3	TR1.1
1.12196e-161	-1.36657	0.157	0.391	2.17895e-157	Stfa3	TR1.1
9.746e-159	0.37737	0.998	0.999	1.89277e-154	Rpl10a	TR1.1
8.23176e-158	-0.845032	0.886	0.958	1.59869e-153	Tnfsf8	TR1.1
1.61838e-156	0.600423	0.946	0.901	3.14305e-152	Itgb1	TR1.1
1.33854e-155	0.376674	0.996	0.997	2.59958e-151	Rpl3	TR1.1
1.5206e-155	0.344388	0.996	0.997	2.95315e-151	Rpl18	TR1.1
1.66763e-153	0.363753	0.999	1	3.2387e-149	Rps20	TR1.1
1.26852e-149	-0.49734	0.068	0.244	2.46359e-145	Gm45716	TR1.1
1.75717e-138	-0.279834	0.997	1	3.41259e-134	Rps21	TR1.1
3.51813e-136	-0.287943	0.998	1	6.83255e-132	Rps27	TR1.1
2.11538e-134	-0.66242	0.613	0.819	4.10828e-130	Rgs10	TR1.1
4.97175e-134	0.316911	1	0.999	9.65564e-130	Rpl32	TR1.1
5.80092e-134	0.298357	0.997	1	1.1266e-129	Rps11	TR1.1
4.4874e-133	0.261866	1	1	8.71498e-129	Rps24	TR1.1
9.01697e-131	-0.660432	0.389	0.632	1.75119e-126	Arhgap5	TR1.1
4.21249e-129	0.325067	0.995	0.998	8.18109e-125	Rpl7	TR1.1
2.50444e-128	-0.627024	0.449	0.687	4.86387e-124	Tiam1	TR1.1
2.46603e-124	-0.646648	0.13	0.324	4.78929e-120	Shtn1	TR1.1
4.12141e-121	-0.401179	0.059	0.208	8.00418e-117	Dusp4	TR1.1
2.46791e-120	0.282538	1	1	4.79293e-116	Rpsa	TR1.1
3.07422e-118	0.253102	0.999	0.999	5.97043e-114	Rpl17	TR1.1
2.74176e-117	-0.557733	0.19	0.401	5.32477e-113	Tsix	TR1.1
3.83388e-116	-0.564848	0.223	0.441	7.44577e-112	Ppic	TR1.1
2.94168e-115	-0.609914	0.199	0.421	5.71304e-111	Igfbp7	TR1.1
2.20293e-114	-0.347105	0.005	0.069	4.27831e-110	Cthrc1	TR1.1
1.1574e-113	-0.637223	0.242	0.464	2.24778e-109	Edn3	TR1.1
1.96077e-113	0.273747	0.999	0.999	3.80801e-109	Rpl18a	TR1.1
1.50351e-112	0.300541	0.997	0.999	2.91997e-108	Rpl15	TR1.1
4.41308e-112	-0.604722	0.417	0.649	8.57065e-108	Gata3	TR1.1
1.6447e-110	-0.545688	0.786	0.914	3.19417e-106	Maf	TR1.1
1.31332e-107	-0.344816	0.06	0.2	2.5506e-103	P2rx7	TR1.1
6.46656e-107	0.741475	0.319	0.091	1.25587e-102	Gm2682	TR1.1
6.96684e-105	-0.596796	0.383	0.605	1.35303e-100	Samsn1	TR1.1
2.5233e-104	1.32177	0.36	0.129	4.90049e-100	Cxcl10	TR1.1
6.73149e-101	-0.631602	0.674	0.841	1.30732e-96	Zfp36l2	TR1.1
2.34217e-98	-0.671164	0.57	0.752	4.54872e-94	Angptl2	TR1.1
3.2252e-98	-0.25407	0.997	1	6.26367e-94	Rpl38	TR1.1
4.31154e-98	0.384987	0.967	0.968	8.37344e-94	Psmb8	TR1.1
1.18428e-97	0.293709	0.994	0.994	2.3e-93	Rpl10	TR1.1
2.53189e-96	0.285216	0.993	0.999	4.91718e-92	Rps6	TR1.1
3.82637e-95	0.47437	0.906	0.862	7.43119e-91	Ms4a6b	TR1.1
5.64019e-94	-0.581336	0.632	0.804	1.09538e-89	Btg2	TR1.1
6.17026e-94	-0.68514	0.573	0.748	1.19833e-89	Malt1	TR1.1
4.17358e-93	0.555387	0.883	0.824	8.10551e-89	Slamf6	TR1.1
6.08375e-93	-0.257577	0.998	0.999	1.18152e-88	Rpl37a	TR1.1
1.11139e-92	-0.535817	0.109	0.265	2.15843e-88	1600014C10Rik	TR1.1
7.66782e-92	0.513806	0.894	0.847	1.48917e-87	Nme2	TR1.1
6.28447e-89	0.289633	0.991	0.996	1.22051e-84	Rps18	TR1.1
6.97312e-89	-0.389325	0.111	0.268	1.35425e-84	Mmd	TR1.1
6.99698e-88	-0.276567	0.035	0.136	1.35888e-83	Fam20a	TR1.1
6.61869e-87	-0.444471	0.841	0.945	1.28541e-82	Ucp2	TR1.1
2.16571e-86	-0.406084	0.021	0.103	4.20602e-82	Areg	TR1.1
4.54543e-86	0.623004	0.758	0.624	8.82767e-82	Itga4	TR1.1
1.6724e-85	0.981013	0.316	0.113	3.24796e-81	Ly6a	TR1.1
4.73931e-85	-0.277821	0.018	0.095	9.20422e-81	Smtn	TR1.1
1.02421e-84	0.270799	0.997	0.999	1.98912e-80	H2-D1	TR1.1
7.47172e-82	-0.423539	0.1	0.245	1.45108e-77	Tnfsf10	TR1.1
2.08125e-81	-0.487045	0.251	0.444	4.04199e-77	Kdm2b	TR1.1
1.60431e-80	-0.456296	0.505	0.696	3.11573e-76	Timp2	TR1.1
2.80685e-80	0.297812	0.977	0.987	5.45118e-76	Rpl7a	TR1.1
7.11016e-80	-0.625245	0.382	0.571	1.38086e-75	Fos	TR1.1
7.38024e-80	-0.363528	0.952	0.99	1.43332e-75	Btg1	TR1.1
1.65073e-79	-0.416634	0.17	0.341	3.20588e-75	Endod1	TR1.1
2.18839e-79	-0.544174	0.136	0.292	4.25006e-75	Kif15	TR1.1
6.56863e-78	-0.297287	0.059	0.175	1.27569e-73	Csgalnact1	TR1.1
1.49744e-76	0.434033	0.196	0.033	2.90817e-72	Sorl1	TR1.1
1.99851e-76	-0.642907	0.488	0.668	3.8813e-72	Zfp36	TR1.1
3.18631e-76	-0.602771	0.949	0.981	6.18813e-72	Ifi27l2a	TR1.1
3.81111e-76	0.670528	0.345	0.155	7.40156e-72	Gimap7	TR1.1
2.38272e-75	-0.275027	0.034	0.126	4.62748e-71	Rora	TR1.1
2.81593e-74	0.809925	0.561	0.377	5.46881e-70	Klf2	TR1.1
9.08381e-74	-0.420281	0.369	0.56	1.76417e-69	Susd6	TR1.1
9.52226e-74	-0.502088	0.473	0.645	1.84932e-69	Hdac7	TR1.1
2.38359e-73	0.351232	0.934	0.929	4.62917e-69	Chchd2	TR1.1
3.58132e-73	-0.402599	0.959	0.98	6.95527e-69	Junb	TR1.1
2.97826e-71	-0.516445	0.351	0.53	5.78407e-67	Hook3	TR1.1
1.57145e-70	-0.363111	0.179	0.343	3.05191e-66	Znrf1	TR1.1
3.86989e-70	0.331993	0.943	0.946	7.51572e-66	Gm10260	TR1.1
9.63861e-70	0.269428	0.987	0.99	1.87191e-65	Rpl14	TR1.1
5.2955e-69	0.25402	0.995	0.997	1.02844e-64	Pfn1	TR1.1
1.05129e-66	-0.528637	0.488	0.669	2.04171e-62	Bhlhe40	TR1.1
1.64134e-66	-0.39161	0.255	0.428	3.18765e-62	Slco3a1	TR1.1
2.70816e-66	0.489161	0.144	0.012	5.25951e-62	Ctsw	TR1.1
3.08234e-66	-0.358792	0.24	0.415	5.98621e-62	Runx1	TR1.1
2.45142e-64	-0.284037	0.058	0.16	4.7609e-60	Cpd	TR1.1
6.29555e-64	0.68254	0.123	0.002	1.22266e-59	Nkg7	TR1.1
6.78278e-64	-0.293905	0.061	0.167	1.31728e-59	Sell	TR1.1
2.1992e-63	-0.368255	0.707	0.837	4.27106e-59	Tsc22d4	TR1.1
6.30977e-63	-0.486696	0.274	0.439	1.22542e-58	Nudt4	TR1.1
2.18079e-62	0.307633	0.994	0.991	4.23531e-58	Cd52	TR1.1
2.73242e-62	-0.300518	0.999	1	5.30662e-58	Gm42418	TR1.1
9.2094e-62	-0.505905	0.337	0.511	1.78856e-57	Gbp2b	TR1.1
2.58426e-61	0.335697	0.949	0.945	5.01889e-57	Gapdh	TR1.1
7.1655e-61	-0.420747	0.458	0.628	1.39161e-56	Dnajc1	TR1.1
7.54206e-61	-0.351645	0.031	0.108	1.46474e-56	Nrgn	TR1.1
1.32473e-60	-0.366166	0.231	0.39	2.57276e-56	Ephx1	TR1.1
2.89601e-60	-0.383336	0.197	0.35	5.62435e-56	Wls	TR1.1
3.03361e-60	0.48557	0.714	0.61	5.89158e-56	Asap1	TR1.1
5.42893e-59	-0.397997	0.222	0.378	1.05435e-54	Slc29a1	TR1.1
6.50881e-59	0.265859	0.981	0.981	1.26408e-54	Cfl1	TR1.1
1.07873e-58	-0.534384	0.496	0.665	2.095e-54	Jun	TR1.1
2.03269e-58	-0.424266	0.545	0.693	3.9477e-54	Phf20l1	TR1.1
5.33465e-58	-0.435905	0.603	0.748	1.03604e-53	Pdcd4	TR1.1
5.57352e-58	-0.368696	0.855	0.921	1.08243e-53	Stk17b	TR1.1
1.60176e-57	-0.433231	0.63	0.775	3.11078e-53	Dusp1	TR1.1
1.79758e-57	-0.411879	0.424	0.59	3.49107e-53	Tgfb1	TR1.1
2.54663e-57	-0.354034	0.311	0.479	4.94581e-53	Dip2b	TR1.1
2.94334e-57	0.429852	0.803	0.708	5.71626e-53	H2-Q7	TR1.1
6.45682e-57	-0.265021	0.098	0.215	1.25398e-52	Lxn	TR1.1
1.41028e-56	0.354894	0.952	0.951	2.73891e-52	Hspa8	TR1.1
1.55863e-56	-0.309657	0.08	0.189	3.02702e-52	Klf10	TR1.1
2.91569e-56	-0.38223	0.237	0.398	5.66257e-52	Dhrs3	TR1.1
6.13423e-56	-0.3622	0.233	0.385	1.19133e-51	Npepps	TR1.1
1.16861e-55	-0.36124	0.788	0.894	2.26955e-51	Calm2	TR1.1
1.22815e-55	-0.3396	0.116	0.241	2.38519e-51	Rgcc	TR1.1
2.3803e-54	0.318129	0.943	0.939	4.62278e-50	Sh3bgrl3	TR1.1
1.58406e-53	-0.324656	0.83	0.92	3.07641e-49	Tra2b	TR1.1
2.59952e-53	-0.338769	0.806	0.907	5.04852e-49	Cd4	TR1.1
2.77652e-53	-0.567693	0.254	0.401	5.39227e-49	Hivep3	TR1.1
4.97541e-53	-0.466374	0.778	0.856	9.66275e-49	Ccnd2	TR1.1
6.80661e-53	-0.341102	0.244	0.393	1.32191e-48	Tmem131	TR1.1
1.12947e-52	-0.411277	0.479	0.631	2.19353e-48	Nt5e	TR1.1
1.14843e-52	0.301838	0.961	0.962	2.23037e-48	Rpl22l1	TR1.1
2.14007e-52	-0.337767	0.812	0.905	4.15623e-48	Prkca	TR1.1
6.09322e-52	-0.364305	0.723	0.833	1.18336e-47	Ctla4	TR1.1
2.30779e-51	-0.4076	0.348	0.505	4.48195e-47	Cd40lg	TR1.1
6.73243e-51	0.323927	0.117	0.012	1.3075e-46	Cd22	TR1.1
1.48532e-50	-0.344467	0.142	0.267	2.88464e-46	H1f0	TR1.1
4.88759e-50	0.520837	0.416	0.247	9.49218e-46	S100a6	TR1.1
1.36501e-49	-0.340074	0.241	0.389	2.65098e-45	Skil	TR1.1
1.94416e-49	-0.388905	0.286	0.432	3.77575e-45	Tob2	TR1.1
2.33225e-49	-0.362873	0.276	0.428	4.52946e-45	Atp2b4	TR1.1
2.60894e-49	-0.340369	0.259	0.406	5.06683e-45	Mbnl2	TR1.1
2.69104e-49	-0.380011	0.229	0.373	5.22627e-45	B630019A10Rik	TR1.1
4.01582e-49	-0.38237	0.754	0.868	7.79913e-45	Cd200	TR1.1
1.26665e-48	0.480327	0.495	0.354	2.45996e-44	Ctsd	TR1.1
2.59001e-48	0.338718	0.873	0.849	5.03006e-44	Selenow	TR1.1
2.94765e-48	-0.341926	0.159	0.286	5.72463e-44	Csrnp1	TR1.1
1.61353e-47	-0.314907	0.122	0.236	3.13364e-43	Stard5	TR1.1
1.75322e-47	-0.33211	0.343	0.496	3.40492e-43	Cyfip1	TR1.1
1.76897e-47	-0.332674	0.608	0.747	3.43552e-43	Arhgap15	TR1.1
6.06042e-47	-0.340684	0.43	0.581	1.17699e-42	Cd44	TR1.1
6.79839e-47	-0.364839	0.35	0.501	1.32031e-42	Ubl3	TR1.1
8.4081e-47	-0.304919	0.162	0.289	1.63294e-42	Tmem71	TR1.1
2.59956e-46	-0.298506	0.772	0.871	5.04861e-42	Skap1	TR1.1
2.84612e-46	0.418541	0.76	0.704	5.52745e-42	Hspe1	TR1.1
5.60855e-46	-0.263526	0.068	0.158	1.08924e-41	Matn2	TR1.1
1.07365e-45	-0.288341	0.302	0.454	2.08513e-41	Capg	TR1.1
2.30207e-45	-0.322926	0.129	0.242	4.47084e-41	Kat6b	TR1.1
2.73181e-45	-0.401807	0.073	0.165	5.30544e-41	Nr4a1	TR1.1
3.67147e-45	0.446922	0.809	0.752	7.13035e-41	Tnfrsf4	TR1.1
6.38974e-45	-0.351482	0.365	0.508	1.24095e-40	Rbl2	TR1.1
1.18916e-44	-0.338589	0.178	0.302	2.30947e-40	Cst7	TR1.1
1.68218e-44	-0.321163	0.244	0.38	3.26695e-40	Dynlt3	TR1.1
3.33312e-44	-0.33388	0.488	0.636	6.47326e-40	Usp34	TR1.1
5.07184e-44	-0.414086	0.753	0.851	9.85002e-40	Eea1	TR1.1
6.36527e-44	-0.319879	0.654	0.771	1.2362e-39	Cox17	TR1.1
8.50741e-44	-0.339984	0.345	0.491	1.65222e-39	Jarid2	TR1.1
1.32562e-43	-0.432159	0.357	0.495	2.5745e-39	Igf1r	TR1.1
4.04252e-43	-0.277521	0.13	0.242	7.85097e-39	Klf7	TR1.1
6.48712e-43	-0.376006	0.549	0.674	1.25986e-38	Smpdl3a	TR1.1
1.37625e-42	0.325253	0.795	0.751	2.67282e-38	Rpl29	TR1.1
4.06478e-42	0.254915	0.941	0.942	7.89422e-38	Atp5g2	TR1.1
7.18795e-42	0.419074	0.656	0.544	1.39597e-37	Gimap6	TR1.1
9.01088e-42	-0.327728	0.302	0.438	1.75e-37	Ivns1abp	TR1.1
1.49673e-41	0.312841	0.937	0.912	2.9068e-37	H2afz	TR1.1
2.67346e-41	-0.266094	0.536	0.681	5.19212e-37	Sec62	TR1.1
3.28018e-41	-0.335634	0.729	0.836	6.37044e-37	Ptms	TR1.1
4.17137e-41	0.458687	0.616	0.482	8.10122e-37	Dusp2	TR1.1
9.43959e-41	0.415493	0.577	0.466	1.83326e-36	Efhd2	TR1.1
1.02619e-40	-0.290178	0.627	0.75	1.99297e-36	Chd4	TR1.1
1.04137e-40	-0.318253	0.442	0.578	2.02245e-36	Sptbn1	TR1.1
3.20947e-40	0.350851	0.831	0.793	6.23311e-36	Ran	TR1.1
4.80069e-40	0.274209	0.905	0.902	9.32341e-36	Ndufa4	TR1.1
6.04649e-40	-0.366016	0.549	0.677	1.17429e-35	Nrp1	TR1.1
6.91751e-40	-0.44895	0.341	0.489	1.34345e-35	Fosb	TR1.1
1.20156e-39	-0.348277	0.472	0.601	2.33354e-35	Vsir	TR1.1
1.44484e-39	-0.308815	0.324	0.462	2.80603e-35	Itgav	TR1.1
1.78744e-39	-0.265395	0.148	0.259	3.47139e-35	Lclat1	TR1.1
1.86111e-39	-0.309527	0.363	0.496	3.61445e-35	Sod1	TR1.1
5.03262e-39	-0.256616	0.142	0.251	9.77385e-35	Mfsd4a	TR1.1
5.92999e-39	-0.306628	0.552	0.685	1.15166e-34	Rassf5	TR1.1
7.02196e-39	-0.287943	0.73	0.836	1.36373e-34	Zap70	TR1.1
9.36372e-39	0.329995	0.817	0.778	1.81853e-34	Psmb9	TR1.1
9.85874e-39	0.281823	0.878	0.858	1.91467e-34	Eef1g	TR1.1
1.62878e-38	-0.358298	0.522	0.652	3.16325e-34	Smc4	TR1.1
1.72897e-38	-0.282911	0.654	0.779	3.35783e-34	Ccnl1	TR1.1
2.98361e-38	-0.277025	0.152	0.262	5.79448e-34	Zbtb4	TR1.1
6.73484e-38	-0.294077	0.681	0.8	1.30797e-33	Tox	TR1.1
2.62501e-37	-0.275909	0.256	0.387	5.09802e-33	Dst	TR1.1
3.13218e-37	-0.263713	0.158	0.268	6.083e-33	Glcci1	TR1.1
3.58693e-37	0.299927	0.1	0.016	6.96617e-33	Tbx21	TR1.1
3.77694e-37	-0.278255	0.255	0.387	7.33519e-33	Spty2d1	TR1.1
1.24485e-36	-0.265806	0.647	0.766	2.41762e-32	Atp5md	TR1.1
1.26244e-36	-0.280418	0.156	0.265	2.45179e-32	Mgat5	TR1.1
1.3026e-36	-0.273964	0.511	0.65	2.52978e-32	Slc38a1	TR1.1
1.37702e-36	-0.308809	0.617	0.743	2.67432e-32	Ahnak	TR1.1
2.91826e-36	-0.257575	0.114	0.211	5.66755e-32	Tmem64	TR1.1
3.26041e-36	-0.261698	0.629	0.746	6.33204e-32	Elf1	TR1.1
3.48446e-36	-0.282172	0.66	0.775	6.76718e-32	Tra2a	TR1.1
7.01877e-36	-0.256897	0.824	0.91	1.36311e-31	Fus	TR1.1
3.40775e-35	-0.294865	0.029	0.083	6.6182e-31	Ctsl	TR1.1
3.7728e-35	-0.305671	0.594	0.709	7.32716e-31	Ppp1r15a	TR1.1
4.29947e-35	-0.25301	0.225	0.347	8.35e-31	Atp9b	TR1.1
4.72755e-35	0.278445	0.953	0.949	9.18137e-31	Npm1	TR1.1
7.84168e-35	-0.354159	0.515	0.631	1.52293e-30	Sla	TR1.1
8.28896e-35	-0.28891	0.14	0.241	1.6098e-30	Phlda1	TR1.1
1.76503e-34	-0.299294	0.349	0.471	3.42787e-30	Mdfic	TR1.1
2.21039e-34	-0.255365	0.813	0.897	4.29281e-30	Prrc2c	TR1.1
2.72337e-34	-0.270699	0.66	0.776	5.28905e-30	Ptbp3	TR1.1
3.5741e-34	-0.305965	0.194	0.306	6.94126e-30	Impact	TR1.1
5.00895e-34	-0.273334	0.871	0.923	9.72788e-30	Izumo1r	TR1.1
5.94375e-34	-0.274282	0.265	0.388	1.15434e-29	Sipa1l1	TR1.1
5.9668e-34	-0.282766	0.139	0.242	1.15881e-29	Trav3-3	TR1.1
7.90206e-34	-0.304519	0.255	0.372	1.53466e-29	Tmem38b	TR1.1
1.04294e-33	-0.261055	0.139	0.242	2.02548e-29	Tsc22d3	TR1.1
1.05178e-33	-0.257027	0.229	0.345	2.04265e-29	Gsap	TR1.1
1.34658e-33	-0.253876	0.784	0.87	2.6152e-29	Clk1	TR1.1
1.37847e-33	0.257994	0.132	0.042	2.67712e-29	Psmc3ip	TR1.1
1.92774e-33	-0.261275	0.439	0.566	3.74387e-29	Gng2	TR1.1
4.47537e-33	-0.300876	0.511	0.627	8.69162e-29	Tnrc6a	TR1.1
6.69964e-33	-0.255123	0.837	0.922	1.30114e-28	Akap13	TR1.1
7.56792e-33	-0.266099	0.719	0.825	1.46977e-28	Ddx24	TR1.1
1.22508e-32	-0.27519	0.457	0.582	2.37923e-28	Taf1d	TR1.1
1.39535e-32	0.327192	0.754	0.688	2.70992e-28	Gimap4	TR1.1
2.26874e-32	-0.309655	0.391	0.516	4.40611e-28	Casp4	TR1.1
4.07345e-32	-0.261775	0.359	0.49	7.91105e-28	4921524J17Rik	TR1.1
5.1679e-32	-0.311122	0.608	0.711	1.00366e-27	Cd53	TR1.1
5.24937e-32	-0.273703	0.58	0.694	1.01948e-27	Srsf2	TR1.1
6.98356e-32	-0.270076	0.528	0.66	1.35628e-27	Cdkn1b	TR1.1
9.41336e-32	-0.297339	0.366	0.486	1.82817e-27	Etnk1	TR1.1
1.01643e-31	-0.264468	0.214	0.323	1.97401e-27	Abca3	TR1.1
1.17134e-31	0.331863	0.313	0.189	2.27487e-27	Kbtbd11	TR1.1
3.18061e-31	-0.2682	0.663	0.778	6.17706e-27	Ankrd11	TR1.1
3.2961e-31	-0.250941	0.499	0.633	6.40135e-27	Purb	TR1.1
5.52364e-31	-0.260822	0.583	0.695	1.07275e-26	Arf6	TR1.1
5.64362e-31	0.372236	0.453	0.334	1.09605e-26	Arap2	TR1.1
5.78673e-31	-0.263063	0.267	0.386	1.12384e-26	St3gal1	TR1.1
8.6434e-31	-0.274309	0.295	0.417	1.67863e-26	Neat1	TR1.1
1.44977e-30	-0.250911	0.69	0.8	2.8156e-26	Atrx	TR1.1
2.08545e-30	-0.262941	0.632	0.764	4.05014e-26	Id2	TR1.1
5.89284e-30	-0.262839	0.721	0.818	1.14445e-25	Itgal	TR1.1
1.03853e-29	-0.27285	0.737	0.829	2.01692e-25	Utrn	TR1.1
1.07068e-29	0.381568	0.767	0.706	2.07937e-25	Mif	TR1.1
1.15976e-29	-0.274352	0.613	0.732	2.25237e-25	Nfkb1	TR1.1
1.28265e-29	-0.256032	0.372	0.494	2.49103e-25	Tab2	TR1.1
1.48013e-29	-0.280387	0.264	0.376	2.87457e-25	Gnaq	TR1.1
1.72524e-29	-0.456785	0.521	0.631	3.35059e-25	Rgs1	TR1.1
2.22892e-29	-0.308751	0.608	0.719	4.32879e-25	Rapgef6	TR1.1
2.45763e-29	-0.28704	0.745	0.834	4.77296e-25	Nfatc1	TR1.1
3.06378e-29	-0.265685	0.342	0.467	5.95016e-25	Nr3c1	TR1.1
4.01322e-29	-0.26309	0.246	0.36	7.79408e-25	Zmiz1	TR1.1
6.35534e-29	-0.281163	0.236	0.344	1.23427e-24	St8sia4	TR1.1
5.53897e-28	-0.306643	0.142	0.232	1.07572e-23	Zeb2	TR1.1
6.10866e-28	0.476211	0.14	0.056	1.18636e-23	Dapl1	TR1.1
2.9489e-27	-0.262078	0.734	0.829	5.72705e-23	Celf2	TR1.1
2.95663e-27	0.335387	0.316	0.206	5.74208e-23	Nsg2	TR1.1
3.26361e-27	-0.323514	0.777	0.845	6.33826e-23	Hif1a	TR1.1
5.09157e-27	-0.254817	0.508	0.621	9.88834e-23	Spn	TR1.1
8.66456e-27	-0.309232	0.327	0.438	1.68274e-22	Zbtb20	TR1.1
1.6321e-26	-0.281874	0.326	0.436	3.16971e-22	Rock2	TR1.1
1.74997e-26	-0.402838	0.229	0.335	3.39861e-22	Egr1	TR1.1
2.5221e-26	-0.290955	0.456	0.572	4.89816e-22	Jak2	TR1.1
3.16115e-26	-0.30006	0.336	0.441	6.13928e-22	Mxd4	TR1.1
4.06281e-26	-0.275081	0.818	0.896	7.89038e-22	Zfp36l1	TR1.1
1.67129e-25	0.254365	0.825	0.81	3.24581e-21	Atp5d	TR1.1
1.98345e-25	-0.258165	0.519	0.625	3.85206e-21	Wdr26	TR1.1
2.29454e-25	-0.250273	0.381	0.489	4.45623e-21	Aak1	TR1.1
5.68234e-25	-0.317195	0.428	0.537	1.10357e-20	Nfkbiz	TR1.1
3.03165e-24	0.315961	0.712	0.652	5.88776e-20	Nme1	TR1.1
4.88083e-24	-0.255348	0.514	0.614	9.47906e-20	Ptpn22	TR1.1
5.4009e-24	-0.255191	0.301	0.401	1.04891e-19	Nt5dc1	TR1.1
1.01875e-23	-0.263498	0.329	0.433	1.97851e-19	Clip1	TR1.1
1.6278e-23	-0.252995	0.585	0.683	3.16135e-19	Hcst	TR1.1
2.6496e-23	-0.285322	0.461	0.573	5.14579e-19	Arid5b	TR1.1
2.27002e-22	0.266589	0.803	0.771	4.4086e-18	Gimap3	TR1.1
2.58234e-22	0.284694	0.646	0.582	5.01516e-18	Plaat3	TR1.1
8.20684e-22	0.250544	0.729	0.702	1.59385e-17	Eif3i	TR1.1
1.54838e-21	-0.262574	0.281	0.381	3.0071e-17	Kdm6b	TR1.1
6.72294e-21	-0.255129	0.155	0.235	1.30566e-16	Ahr	TR1.1
8.27354e-21	0.282845	0.204	0.122	1.6068e-16	Runx2	TR1.1
1.23922e-20	0.298632	0.587	0.521	2.40668e-16	Anxa6	TR1.1
1.48696e-20	0.268516	0.205	0.122	2.88782e-16	Runx3	TR1.1
1.52725e-20	-0.298732	0.508	0.606	2.96608e-16	Gpr183	TR1.1
1.65591e-20	0.295414	0.369	0.277	3.21595e-16	Themis	TR1.1
3.9087e-20	0.315393	0.612	0.545	7.59109e-16	Bax	TR1.1
4.09123e-20	0.250599	0.233	0.146	7.94558e-16	Cryl1	TR1.1
5.11525e-20	0.321647	0.35	0.261	9.93433e-16	Ercc6l2	TR1.1
5.33595e-20	0.285108	0.609	0.533	1.03629e-15	Rabgap1l	TR1.1
9.59696e-20	0.338649	0.399	0.309	1.86383e-15	Mir155hg	TR1.1
1.93326e-19	-0.333569	0.355	0.447	3.75458e-15	Isg15	TR1.1
4.34403e-19	0.260457	0.251	0.166	8.43654e-15	Lfng	TR1.1
9.53179e-19	0.261603	0.686	0.64	1.85117e-14	Il2rb	TR1.1
2.20976e-18	0.296134	0.532	0.452	4.29158e-14	Ifi47	TR1.1
5.48595e-18	-0.262178	0.231	0.315	1.06543e-13	Emb	TR1.1
1.99569e-17	-0.312751	0.456	0.541	3.87583e-13	Kcnq1ot1	TR1.1
2.20044e-17	0.257887	0.848	0.84	4.27348e-13	Eif5a	TR1.1
3.37372e-17	0.267563	0.571	0.505	6.5521e-13	Psma5	TR1.1
6.54542e-17	0.275211	0.507	0.436	1.27119e-12	Eno1	TR1.1
2.53312e-16	0.290044	0.836	0.831	4.91957e-12	Ltb	TR1.1
2.9231e-16	0.37878	0.336	0.262	5.67696e-12	Igtp	TR1.1
1.30687e-15	0.251769	0.662	0.618	2.53808e-11	Cct5	TR1.1
2.25992e-15	0.257676	0.336	0.26	4.38899e-11	Ngly1	TR1.1
1.95202e-14	0.251537	0.544	0.484	3.79101e-10	Stx6	TR1.1
1.96117e-14	0.257467	0.329	0.256	3.80879e-10	Fkbp4	TR1.1
7.69657e-14	0.271935	0.5	0.438	1.49475e-09	Bin2	TR1.1
2.21613e-12	0.271423	0.621	0.587	4.30395e-08	Ranbp1	TR1.1
2.73558e-12	0.265976	0.482	0.419	5.31278e-08	Irf1	TR1.1
8.18364e-11	0.25095	0.555	0.511	1.58934e-06	Cd6	TR1.1
1.3053e-09	-0.285885	0.125	0.172	2.53502e-05	Furin	TR1.1
4.26216e-06	0.263365	0.382	0.345	0.0827754	1700019D03Rik	TR1.1
0.000412686	0.284594	0.074	0.053	1	Sostdc1	TR1.1
1.09142e-248	1.31334	0.996	0.983	2.11966e-244	AW112010	TR1.2
5.00675e-205	1.77357	0.597	0	9.7236e-201	Cxcr3	TR1.2
4.29276e-182	-1.19048	0.121	0.509	8.33697e-178	Emb	TR1.2
2.38768e-163	1.35489	0.911	0.671	4.63711e-159	Ms4a4b	TR1.2
9.14143e-139	-1.36719	0.217	0.593	1.77536e-134	Cd69	TR1.2
2.70612e-131	-0.626712	0.003	0.138	5.25556e-127	Il1rl1	TR1.2
1.24285e-120	-0.982202	0.153	0.476	2.41373e-116	Vdr	TR1.2
9.26961e-116	-0.913291	0.716	0.916	1.80025e-111	Tmsb10	TR1.2
4.50493e-108	1.12941	0.752	0.442	8.74901e-104	Gimap7	TR1.2
3.55196e-98	-0.746869	0.025	0.193	6.89826e-94	Tnfrsf9	TR1.2
1.44975e-96	-1.19594	0.112	0.373	2.81556e-92	Il7r	TR1.2
1.6269e-95	-0.382949	0.002	0.101	3.15961e-91	Ccr6	TR1.2
1.59215e-91	1.16007	0.666	0.344	3.09211e-87	Chst2	TR1.2
4.30163e-91	-0.62564	0.104	0.354	8.3542e-87	Tmem14c	TR1.2
1.22299e-85	0.637561	0.993	0.972	2.37516e-81	Cd52	TR1.2
5.12139e-83	-0.999052	0.038	0.209	9.94626e-79	Areg	TR1.2
5.65134e-81	1.95678	0.318	0.01	1.09755e-76	Nkg7	TR1.2
5.91495e-80	-0.405061	1	1	1.14874e-75	Malat1	TR1.2
2.82945e-78	-0.947684	0.389	0.664	5.49507e-74	Gata3	TR1.2
1.01925e-77	-0.89305	0.708	0.903	1.97948e-73	Zfp36l1	TR1.2
2.23711e-76	-0.701684	0.081	0.289	4.3447e-72	Gm45716	TR1.2
1.1525e-71	-0.65852	0.309	0.595	2.23826e-67	Mettl23	TR1.2
1.16337e-71	-0.720767	0.112	0.337	2.25938e-67	Nav2	TR1.2
3.19784e-71	0.946883	0.614	0.315	6.21053e-67	Gimap4	TR1.2
2.44271e-68	-0.317725	0.999	1	4.74398e-64	Rps27	TR1.2
9.64522e-68	-0.351193	0.997	0.998	1.8732e-63	Rpl38	TR1.2
3.26956e-67	0.596842	0.937	0.852	6.34982e-63	Ms4a6b	TR1.2
1.87136e-65	-0.934377	0.352	0.609	3.63436e-61	Ramp1	TR1.2
2.54982e-65	1.28189	0.276	0.013	4.95201e-61	Ifng	TR1.2
3.54976e-64	-0.579034	0.088	0.282	6.894e-60	Ldlrad4	TR1.2
2.47933e-63	0.316591	0.999	0.998	4.81511e-59	Rpl19	TR1.2
2.83974e-63	-0.597953	0.057	0.222	5.51505e-59	Lgmn	TR1.2
2.39229e-61	-0.777882	0.61	0.82	4.64606e-57	Zfp36	TR1.2
3.6016e-61	0.337322	0.997	0.993	6.99466e-57	Rpl8	TR1.2
2.33504e-59	0.315844	0.998	0.999	4.53488e-55	Rpl9	TR1.2
4.20168e-58	0.947887	0.381	0.111	8.16008e-54	Ccr5	TR1.2
2.18771e-56	0.299591	0.999	0.998	4.24875e-52	Rps3a1	TR1.2
1.94089e-55	-0.282278	0.013	0.106	3.76941e-51	Ccr4	TR1.2
3.91501e-55	-0.608242	0.898	0.971	7.60333e-51	Nfkbia	TR1.2
5.72656e-54	0.765273	0.652	0.441	1.11215e-49	Ctsd	TR1.2
7.8849e-54	0.391788	0.988	0.969	1.53133e-49	Rac2	TR1.2
3.33105e-53	-0.668351	0.923	0.974	6.46923e-49	Ifi27l2a	TR1.2
4.37106e-53	0.753216	0.215	0	8.48903e-49	St6galnac2	TR1.2
1.13029e-51	-0.735647	0.038	0.165	2.19515e-47	Il4	TR1.2
1.62246e-51	-0.300341	0.996	0.997	3.15099e-47	Rpl37a	TR1.2
1.94063e-51	0.322692	1	0.998	3.7689e-47	H2-D1	TR1.2
2.22849e-51	-0.595618	0.178	0.398	4.32795e-47	Tmem64	TR1.2
2.81447e-51	-0.647734	0.598	0.78	5.46598e-47	Rgs10	TR1.2
8.78942e-51	-0.529503	0.705	0.856	1.70699e-46	mt-Nd3	TR1.2
9.18271e-51	0.302187	0.999	1	1.78337e-46	Rpl13	TR1.2
9.5133e-51	-0.653867	0.436	0.662	1.84758e-46	Dapp1	TR1.2
2.47692e-50	0.329352	0.998	0.996	4.81042e-46	Rps4x	TR1.2
1.03247e-49	-0.786842	0.321	0.552	2.00517e-45	Gpr183	TR1.2
3.80925e-48	0.632669	0.831	0.688	7.39795e-44	Il2rb	TR1.2
1.57587e-47	-0.543227	0.098	0.271	3.06049e-43	Rora	TR1.2
1.66991e-47	0.284644	0.998	0.998	3.24314e-43	Rps16	TR1.2
4.1249e-47	0.435658	0.997	0.997	8.01097e-43	Rps19	TR1.2
9.78662e-46	0.349585	0.998	0.993	1.90066e-41	H2-K1	TR1.2
1.42241e-44	-0.272441	0.998	0.998	2.76246e-40	Rps21	TR1.2
1.74491e-44	-0.630081	0.612	0.786	3.38878e-40	Samsn1	TR1.2
3.77028e-44	-0.62887	0.5	0.708	7.32227e-40	Ubl3	TR1.2
5.08166e-44	-0.412976	0.044	0.165	9.86909e-40	Shtn1	TR1.2
7.84091e-44	-0.648918	0.496	0.685	1.52278e-39	Gpx1	TR1.2
2.66327e-43	-0.69635	0.214	0.415	5.17234e-39	1600014C10Rik	TR1.2
3.57967e-43	-0.643118	0.434	0.667	6.95208e-39	Jun	TR1.2
3.5778e-42	-0.628207	0.118	0.289	6.94845e-38	Igfbp7	TR1.2
4.93164e-42	-0.535514	0.106	0.269	9.57774e-38	Klf10	TR1.2
9.34906e-42	-0.412618	0.935	0.975	1.81568e-37	Xist	TR1.2
3.26748e-41	-0.302945	0.997	0.998	6.34577e-37	Rpl39	TR1.2
3.97039e-41	-0.304382	0.021	0.109	7.7109e-37	Plekhg3	TR1.2
5.0285e-41	0.351599	0.991	0.996	9.76584e-37	Rplp0	TR1.2
8.52277e-41	-0.68167	0.073	0.213	1.65521e-36	Foxp3	TR1.2
4.98425e-40	-0.541495	0.29	0.504	9.67991e-36	Slco3a1	TR1.2
1.30677e-39	0.298062	0.994	0.998	2.53788e-35	Rps5	TR1.2
1.44753e-39	0.30157	0.992	0.99	2.81124e-35	Rpl10	TR1.2
2.45478e-39	0.315471	0.998	0.996	4.76742e-35	Rps20	TR1.2
2.50276e-39	-0.515029	0.194	0.388	4.86061e-35	Ptpn13	TR1.2
6.99306e-39	-0.573833	0.571	0.757	1.35812e-34	Tnfaip3	TR1.2
7.08139e-39	0.528957	0.856	0.743	1.37528e-34	Itga4	TR1.2
7.67838e-39	0.251571	0.997	1	1.49122e-34	Rps3	TR1.2
1.10211e-38	-0.314397	0.031	0.129	2.14041e-34	Adam8	TR1.2
1.68143e-37	-0.390457	0.025	0.113	3.26551e-33	Sdc4	TR1.2
1.2169e-36	-0.372302	0.981	0.996	2.36334e-32	Srgn	TR1.2
1.88168e-36	0.257441	0.995	0.994	3.65441e-32	Rpl18	TR1.2
3.07213e-36	-0.519768	0.209	0.396	5.96639e-32	Tsix	TR1.2
4.43413e-36	-0.366121	0.899	0.957	8.61153e-32	Son	TR1.2
6.00867e-36	-0.349386	0.09	0.235	1.16694e-31	Slfn5	TR1.2
9.86783e-36	-0.359892	0.051	0.165	1.91643e-31	Marcks	TR1.2
1.43576e-35	0.328532	0.996	0.998	2.7884e-31	Cd3g	TR1.2
3.33284e-35	-0.263441	0.005	0.056	6.47271e-31	Ltb4r1	TR1.2
4.07717e-33	-0.700665	0.252	0.426	7.91828e-29	Nfkbiz	TR1.2
5.13094e-33	0.517119	0.788	0.666	9.9648e-29	Gimap3	TR1.2
5.68655e-33	-0.438294	0.125	0.279	1.10438e-28	Matn2	TR1.2
7.23841e-33	-0.472421	0.148	0.307	1.40577e-28	C2cd2	TR1.2
8.68442e-33	-0.439505	0.146	0.305	1.6866e-28	Ehd3	TR1.2
8.74422e-33	-0.446085	0.027	0.11	1.69821e-28	Itgae	TR1.2
9.68496e-33	0.473355	0.844	0.747	1.88092e-28	H2-Q7	TR1.2
1.50595e-31	-0.365151	0.074	0.196	2.9247e-27	Tasp1	TR1.2
2.0572e-31	-0.43184	0.563	0.73	3.99529e-27	Anp32a	TR1.2
4.60418e-31	-0.366118	0.071	0.192	8.94179e-27	Cd83	TR1.2
8.02755e-31	-0.597629	0.753	0.847	1.55903e-26	Malt1	TR1.2
1.24924e-30	0.544204	0.505	0.316	2.42616e-26	Bcl2a1d	TR1.2
2.20282e-30	-0.606056	0.24	0.42	4.27809e-26	Ccr2	TR1.2
3.60714e-30	-0.496127	0.314	0.497	7.00542e-26	Tiam1	TR1.2
8.79605e-30	-0.518373	0.474	0.645	1.70828e-25	Sla	TR1.2
1.17528e-29	-0.438151	0.134	0.282	2.28251e-25	Dhrs3	TR1.2
2.12233e-29	-0.279408	0.045	0.141	4.12178e-25	Bcl2l15	TR1.2
2.19107e-29	-0.470512	0.615	0.776	4.25527e-25	Btg2	TR1.2
2.77941e-29	-0.461405	0.15	0.296	5.3979e-25	Ipmk	TR1.2
5.37314e-29	0.631759	0.547	0.358	1.04352e-24	Dusp2	TR1.2
5.56302e-29	0.452526	0.124	0	1.08039e-24	BC018473	TR1.2
7.55727e-29	0.421708	0.796	0.662	1.4677e-24	Gimap6	TR1.2
8.44189e-29	-0.454371	0.562	0.728	1.6395e-24	Tox	TR1.2
2.40319e-28	-0.441691	0.142	0.285	4.66724e-24	Arhgap31	TR1.2
2.41103e-28	0.518484	0.601	0.447	4.68246e-24	Ccnd3	TR1.2
2.66782e-28	2.87604	0.125	0.002	5.18117e-24	Ccl5	TR1.2
4.85013e-28	-0.267268	0.989	0.998	9.41943e-24	Rps28	TR1.2
5.47412e-28	0.339899	0.986	0.972	1.06313e-23	Rps2	TR1.2
5.58565e-28	-0.380722	0.114	0.247	1.08479e-23	Phlda1	TR1.2
8.1025e-28	0.473575	0.697	0.554	1.57359e-23	Rabgap1l	TR1.2
2.00324e-27	-0.327996	0.065	0.172	3.89049e-23	Sik1	TR1.2
1.35922e-26	0.577935	0.824	0.749	2.63975e-22	Lag3	TR1.2
1.40684e-26	-0.295039	0.082	0.198	2.73223e-22	Tox2	TR1.2
1.52704e-26	-0.380517	0.552	0.729	2.96566e-22	Tsc22d4	TR1.2
2.32221e-26	-0.407709	0.137	0.274	4.50997e-22	Mmd	TR1.2
2.42312e-26	0.360443	0.941	0.931	4.70593e-22	Hspa8	TR1.2
2.54052e-26	0.321638	0.962	0.925	4.93394e-22	Psmb8	TR1.2
2.92485e-26	-0.284812	0.072	0.182	5.68036e-22	Gna15	TR1.2
3.5234e-26	0.521004	0.55	0.37	6.8428e-22	Gpm6b	TR1.2
3.79906e-26	-0.393119	0.587	0.735	7.37816e-22	Skap1	TR1.2
4.68086e-26	0.495544	0.677	0.552	9.0907e-22	Bax	TR1.2
1.09899e-25	-0.34917	0.1	0.22	2.13435e-21	Kat2b	TR1.2
1.22913e-25	-0.733598	0.646	0.76	2.38709e-21	Tnfsf8	TR1.2
2.12564e-25	-0.289305	0.063	0.164	4.12821e-21	Dusp4	TR1.2
4.80725e-25	-0.439726	0.218	0.372	9.33616e-21	Csrnp1	TR1.2
5.38331e-25	-0.4791	0.483	0.637	1.04549e-20	Cd44	TR1.2
7.52961e-25	-0.628994	0.77	0.785	1.46233e-20	Tbc1d4	TR1.2
1.64709e-24	-0.444825	0.498	0.655	3.19881e-20	Ighm	TR1.2
5.20574e-24	-0.471909	0.11	0.23	1.01101e-19	Zeb2	TR1.2
2.48705e-23	0.2933	0.936	0.911	4.83009e-19	Sh3bgrl3	TR1.2
2.5727e-23	-0.404753	0.628	0.762	4.99645e-19	Ikzf3	TR1.2
2.96557e-23	-0.360152	0.206	0.356	5.75943e-19	Lclat1	TR1.2
2.97117e-23	-0.402386	0.545	0.694	5.77031e-19	Vmp1	TR1.2
3.81496e-23	-0.379532	0.29	0.453	7.40903e-19	Runx1	TR1.2
4.31756e-23	-0.508086	0.24	0.39	8.38513e-19	Bhlhe40	TR1.2
6.72339e-23	-0.393016	0.531	0.675	1.30575e-18	Wdr26	TR1.2
8.03866e-23	-0.564969	0.64	0.753	1.56119e-18	Zfp36l2	TR1.2
9.52958e-23	-0.311709	0.059	0.152	1.85074e-18	Ascl2	TR1.2
1.57712e-22	-0.378141	0.136	0.259	3.06292e-18	Egln3	TR1.2
2.14852e-22	-0.578376	0.029	0.097	4.17264e-18	Klrg1	TR1.2
2.87113e-22	0.474424	0.409	0.259	5.57601e-18	Pip4k2a	TR1.2
7.95213e-22	-0.431003	0.203	0.346	1.54438e-17	Arhgap5	TR1.2
1.43849e-21	0.369361	0.789	0.713	2.79368e-17	Psmb9	TR1.2
2.13907e-21	0.38468	0.791	0.714	4.15429e-17	Gdi2	TR1.2
2.31061e-21	0.365507	0.094	0.001	4.48744e-17	St6galnac1	TR1.2
2.51539e-21	-0.338869	0.163	0.295	4.88514e-17	Ttc39c	TR1.2
2.58734e-21	0.404391	0.707	0.613	5.02488e-17	Tmem154	TR1.2
2.85779e-21	-0.390234	0.679	0.771	5.55012e-17	Cox17	TR1.2
3.25592e-21	1.49342	0.108	0.009	6.32332e-17	Ccl4	TR1.2
4.62042e-21	-0.382309	0.236	0.382	8.97331e-17	Stx11	TR1.2
7.12361e-21	-0.266077	0.951	0.989	1.38348e-16	Maf	TR1.2
1.1343e-20	0.325846	0.849	0.764	2.20292e-16	Cd28	TR1.2
2.02767e-20	-0.407757	0.109	0.219	3.93793e-16	Rgs2	TR1.2
2.24003e-20	0.482571	0.414	0.267	4.35037e-16	Dtx1	TR1.2
3.09296e-20	-0.634695	0.847	0.892	6.00683e-16	H2afz	TR1.2
4.81959e-20	-0.295671	0.189	0.325	9.36012e-16	Tmem131	TR1.2
7.23803e-20	-0.318967	0.105	0.211	1.4057e-15	Acvr2a	TR1.2
8.49562e-20	-0.343054	0.323	0.481	1.64993e-15	Cmtm7	TR1.2
9.61449e-20	0.41316	0.263	0.123	1.86723e-15	Trps1	TR1.2
1.08792e-19	-0.489903	0.346	0.486	2.11285e-15	Kdm2b	TR1.2
1.41451e-19	0.463567	0.584	0.452	2.74712e-15	Gbp4	TR1.2
1.60047e-19	-0.313953	0.04	0.111	3.10828e-15	Edn3	TR1.2
1.8948e-19	-0.57674	0.7	0.772	3.6799e-15	Lgals1	TR1.2
2.13219e-19	-0.367893	0.161	0.282	4.14093e-15	Serinc5	TR1.2
3.84728e-19	0.431501	0.348	0.206	7.4718e-15	Ubash3a	TR1.2
3.99806e-19	-0.366776	0.125	0.237	7.76462e-15	Ddit4	TR1.2
5.93269e-19	0.392245	0.171	0.056	1.15219e-14	Gm2682	TR1.2
5.96107e-19	-0.400322	0.638	0.751	1.1577e-14	Serinc3	TR1.2
7.36583e-19	0.321411	0.113	0.018	1.43052e-14	Tbx21	TR1.2
7.85487e-19	0.41926	0.675	0.557	1.52549e-14	Ptpn11	TR1.2
7.8919e-19	0.375032	0.71	0.616	1.53269e-14	Itgb2	TR1.2
8.39666e-19	-0.471149	0.823	0.9	1.63071e-14	Smco4	TR1.2
9.89786e-19	0.421544	0.6	0.489	1.92226e-14	Ifi47	TR1.2
1.19465e-18	-0.324363	0.258	0.398	2.32013e-14	Vrk1	TR1.2
1.28805e-18	0.571356	0.264	0.131	2.50153e-14	Cdkn1a	TR1.2
1.50388e-18	-0.338391	0.015	0.062	2.92069e-14	Ier3	TR1.2
1.94627e-18	-0.376087	0.34	0.483	3.77985e-14	Gbp2b	TR1.2
2.15895e-18	0.297268	0.887	0.834	4.1929e-14	Cd47	TR1.2
3.3526e-18	-0.295083	0.18	0.306	6.51109e-14	Znrf1	TR1.2
3.71851e-18	0.30284	0.106	0.015	7.22172e-14	Rnf157	TR1.2
5.15858e-18	0.276476	0.099	0.012	1.00185e-13	C1qtnf6	TR1.2
6.65528e-18	-0.302581	0.626	0.758	1.29252e-13	Atp5k	TR1.2
1.05159e-17	0.289592	0.869	0.84	2.0423e-13	Abracl	TR1.2
1.92328e-17	-0.368782	0.071	0.155	3.73521e-13	Cxcl10	TR1.2
2.17954e-17	-0.341559	0.214	0.343	4.23289e-13	Ubash3b	TR1.2
2.34625e-17	0.301251	0.074	0	4.55665e-13	Cygb	TR1.2
2.5697e-17	0.416801	0.687	0.596	4.99061e-13	Glrx	TR1.2
2.71578e-17	-0.389668	0.083	0.172	5.27431e-13	Hspa2	TR1.2
2.74501e-17	0.447945	0.431	0.296	5.33108e-13	Arap2	TR1.2
3.55574e-17	-0.332096	0.647	0.759	6.90561e-13	Calm2	TR1.2
3.83074e-17	-0.297381	0.525	0.67	7.43968e-13	Scp2	TR1.2
4.33575e-17	0.428699	0.42	0.285	8.42047e-13	Adgre5	TR1.2
6.12999e-17	-0.327771	0.21	0.333	1.19051e-12	Fam129a	TR1.2
9.68615e-17	-0.308871	0.156	0.269	1.88115e-12	Wls	TR1.2
1.21285e-16	0.420808	0.717	0.631	2.35548e-12	Cd6	TR1.2
1.40122e-16	0.412419	0.381	0.251	2.72131e-12	Runx3	TR1.2
1.49289e-16	-0.448388	0.194	0.313	2.89934e-12	Cish	TR1.2
1.52226e-16	-0.36304	0.542	0.66	2.95637e-12	Emp3	TR1.2
1.82696e-16	0.361911	0.688	0.57	3.54813e-12	Gm8369	TR1.2
1.94288e-16	-0.356898	0.602	0.694	3.77327e-12	Sec11c	TR1.2
3.43808e-16	0.360152	0.469	0.334	6.6771e-12	Hmgn1	TR1.2
3.46383e-16	-0.285145	0.14	0.25	6.7271e-12	Tcf7	TR1.2
3.51752e-16	-0.297934	0.189	0.311	6.83138e-12	Gm47283	TR1.2
4.47416e-16	-0.320542	0.134	0.239	8.68926e-12	H1f0	TR1.2
5.89128e-16	-0.411227	0.435	0.569	1.14415e-11	Nrn1	TR1.2
8.00054e-16	0.302039	0.139	0.044	1.55379e-11	Sorl1	TR1.2
8.40645e-16	-0.319835	0.565	0.691	1.63262e-11	Chd4	TR1.2
9.00715e-16	0.34437	0.523	0.404	1.74928e-11	Stx6	TR1.2
1.06347e-15	0.289094	0.935	0.917	2.06537e-11	Ikzf2	TR1.2
1.1441e-15	0.366309	0.235	0.12	2.22196e-11	Gm37529	TR1.2
1.26741e-15	0.341159	0.572	0.471	2.46143e-11	Tomm22	TR1.2
1.46623e-15	-0.33735	0.508	0.643	2.84756e-11	Nfkb1	TR1.2
1.5311e-15	-0.285932	0.652	0.763	2.97355e-11	Atp5g1	TR1.2
1.73413e-15	-0.367169	0.446	0.572	3.36785e-11	Rtn3	TR1.2
2.03502e-15	-0.30207	0.071	0.151	3.95221e-11	Nr4a1	TR1.2
2.35282e-15	0.341782	0.181	0.073	4.56942e-11	Havcr2	TR1.2
2.50806e-15	0.276388	0.916	0.915	4.8709e-11	Sub1	TR1.2
3.07443e-15	-0.439317	0.193	0.305	5.97084e-11	Il2ra	TR1.2
3.5522e-15	-0.99771	0.211	0.314	6.89873e-11	S100a4	TR1.2
4.23896e-15	-0.390947	0.477	0.609	8.23248e-11	Cd200	TR1.2
5.49255e-15	-0.482366	0.627	0.727	1.06671e-10	Crip1	TR1.2
6.59458e-15	-0.291103	0.17	0.281	1.28073e-10	Myo1e	TR1.2
7.8106e-15	-0.350779	0.524	0.649	1.5169e-10	Cdkn1b	TR1.2
1.93337e-14	-0.345694	0.482	0.604	3.75481e-10	Itgb7	TR1.2
2.03942e-14	-0.265895	0.079	0.159	3.96075e-10	Gpr65	TR1.2
2.22895e-14	0.281162	0.134	0.046	4.32885e-10	Snhg16	TR1.2
2.47552e-14	-0.340054	0.189	0.295	4.8077e-10	Gnaq	TR1.2
2.48396e-14	0.45751	0.198	0.095	4.82409e-10	Tnip3	TR1.2
2.72179e-14	-0.309783	0.66	0.757	5.28599e-10	Cd53	TR1.2
2.81264e-14	-0.375294	0.281	0.406	5.46242e-10	Angptl2	TR1.2
2.99055e-14	-0.309267	0.104	0.189	5.80795e-10	Trib1	TR1.2
3.04359e-14	0.599431	0.292	0.173	5.91096e-10	Ly6a	TR1.2
3.56502e-14	0.261651	0.819	0.763	6.92362e-10	H2-T23	TR1.2
3.84535e-14	0.380419	0.563	0.453	7.46806e-10	Gimap5	TR1.2
4.12132e-14	-0.27432	0.561	0.674	8.00402e-10	Ndufb1-ps	TR1.2
4.2195e-14	0.333189	0.732	0.664	8.19469e-10	Plaat3	TR1.2
4.24932e-14	-0.401537	0.596	0.682	8.2526e-10	Gadd45b	TR1.2
4.36274e-14	0.313271	0.845	0.816	8.47289e-10	Lat	TR1.2
5.32291e-14	-0.309753	0.251	0.369	1.03376e-09	Ivns1abp	TR1.2
5.69193e-14	-0.320565	0.145	0.241	1.10543e-09	Kat6b	TR1.2
6.18185e-14	-0.307317	0.29	0.409	1.20058e-09	Zfp281	TR1.2
6.90618e-14	-0.293339	0.295	0.413	1.34125e-09	Fam3c	TR1.2
7.08123e-14	0.448091	0.428	0.323	1.37524e-09	Igtp	TR1.2
8.77428e-14	0.355076	0.492	0.365	1.70405e-09	Iigp1	TR1.2
8.82663e-14	-0.317873	0.55	0.677	1.71422e-09	Spn	TR1.2
1.21249e-13	-0.275106	0.569	0.68	2.35478e-09	Nek7	TR1.2
1.95868e-13	-0.260881	0.655	0.753	3.80396e-09	Itm2c	TR1.2
2.01261e-13	0.310377	0.265	0.155	3.9087e-09	Sntb2	TR1.2
2.40084e-13	0.265386	0.882	0.848	4.66268e-09	Gimap1	TR1.2
2.50964e-13	-0.297903	0.262	0.377	4.87398e-09	Med15	TR1.2
2.79891e-13	0.319654	0.664	0.586	5.43576e-09	H2-Q4	TR1.2
3.00299e-13	0.357876	0.429	0.322	5.83211e-09	Ngly1	TR1.2
4.11418e-13	-0.326257	0.444	0.564	7.99015e-09	Ahr	TR1.2
4.16082e-13	-0.320756	0.582	0.695	8.08074e-09	Pdcd4	TR1.2
4.29989e-13	0.775816	0.07	0.008	8.35082e-09	Ccl3	TR1.2
4.67057e-13	-0.274834	0.559	0.682	9.07071e-09	Capg	TR1.2
7.36817e-13	0.29911	0.237	0.134	1.43097e-08	Gm28112	TR1.2
7.70043e-13	0.268796	0.866	0.838	1.4955e-08	Psme2	TR1.2
8.28015e-13	-0.269177	0.139	0.232	1.60809e-08	Cpd	TR1.2
9.57295e-13	0.255433	0.937	0.921	1.85916e-08	Ubc	TR1.2
1.04008e-12	-0.266688	0.206	0.314	2.01993e-08	Kdm6b	TR1.2
1.2861e-12	0.280803	0.053	0	2.49774e-08	Gzmk	TR1.2
1.38713e-12	-0.368197	0.608	0.713	2.69394e-08	Hif1a	TR1.2
1.39247e-12	-0.330832	0.349	0.468	2.70431e-08	Nrp1	TR1.2
1.61865e-12	0.254428	0.809	0.761	3.14358e-08	Lsp1	TR1.2
2.68237e-12	0.378198	0.211	0.113	5.20943e-08	Cdkn2b	TR1.2
3.02929e-12	0.295233	0.164	0.076	5.88319e-08	Myo1f	TR1.2
4.8163e-12	-0.301299	0.283	0.389	9.35375e-08	Tob2	TR1.2
4.86757e-12	0.376055	0.247	0.146	9.4533e-08	Chchd10	TR1.2
4.9131e-12	0.354599	0.453	0.363	9.54173e-08	Efhd2	TR1.2
4.94361e-12	-0.286908	0.573	0.685	9.60099e-08	Rsrc2	TR1.2
8.32874e-12	-0.255327	0.168	0.261	1.61752e-07	Ifrd1	TR1.2
8.94013e-12	-0.315391	0.568	0.669	1.73626e-07	Cnot6l	TR1.2
9.28523e-12	-0.26466	0.1	0.177	1.80329e-07	Cebpa	TR1.2
1.08805e-11	-0.277585	0.549	0.667	2.11311e-07	Itpkb	TR1.2
1.13348e-11	-0.28029	0.185	0.281	2.20133e-07	Ptpn6	TR1.2
1.14203e-11	-0.278808	0.157	0.249	2.21794e-07	Trim59	TR1.2
1.19025e-11	-0.298282	0.248	0.349	2.31158e-07	Bcor	TR1.2
1.41552e-11	-0.300056	0.214	0.315	2.74908e-07	Irf2bp2	TR1.2
1.60645e-11	-0.408786	0.63	0.71	3.11988e-07	Il10	TR1.2
2.0617e-11	0.321302	0.144	0.065	4.00402e-07	Metrnl	TR1.2
2.0712e-11	0.272001	0.808	0.771	4.02248e-07	Nme2	TR1.2
2.12476e-11	-0.295	0.375	0.489	4.12649e-07	Taf1d	TR1.2
2.2142e-11	-0.342279	0.7	0.775	4.30021e-07	Eea1	TR1.2
3.46051e-11	0.271494	0.62	0.539	6.72065e-07	Psmb6	TR1.2
4.25261e-11	-0.283173	0.298	0.411	8.25899e-07	Spty2d1	TR1.2
4.30751e-11	-0.392333	0.512	0.601	8.36561e-07	Hdac7	TR1.2
4.55756e-11	-0.355354	0.188	0.279	8.85124e-07	Prmt3	TR1.2
5.11414e-11	-0.270575	0.365	0.478	9.93217e-07	Sptbn1	TR1.2
5.38477e-11	-0.264828	0.234	0.335	1.04578e-06	Nfil3	TR1.2
5.59571e-11	-0.271636	0.268	0.371	1.08674e-06	Ago2	TR1.2
5.90932e-11	-0.271744	0.353	0.466	1.14765e-06	Flna	TR1.2
8.12354e-11	-0.256038	0.162	0.249	1.57767e-06	St3gal1	TR1.2
8.16698e-11	-0.263203	0.235	0.34	1.58611e-06	Samd9l	TR1.2
8.22565e-11	-0.329458	0.389	0.492	1.5975e-06	Ppp1r14b	TR1.2
8.95848e-11	-0.296789	0.755	0.838	1.73983e-06	Pim1	TR1.2
9.68582e-11	0.316818	0.395	0.301	1.88108e-06	Fam189b	TR1.2
9.96947e-11	0.529	0.5	0.411	1.93617e-06	Cxcr6	TR1.2
1.07983e-10	-0.267283	0.309	0.416	2.09714e-06	Skil	TR1.2
1.13802e-10	-0.33714	0.319	0.421	2.21016e-06	Fos	TR1.2
1.26464e-10	0.306115	0.538	0.444	2.45605e-06	Tpst2	TR1.2
1.76789e-10	0.302129	0.23	0.135	3.43343e-06	2700097O09Rik	TR1.2
1.84725e-10	-0.26455	0.583	0.684	3.58754e-06	Fnbp1	TR1.2
1.85628e-10	0.346803	0.718	0.671	3.60507e-06	Baz1a	TR1.2
1.94726e-10	-0.268283	0.286	0.392	3.78177e-06	Dst	TR1.2
1.98455e-10	0.281866	0.669	0.608	3.85419e-06	Smchd1	TR1.2
2.00819e-10	-0.270903	0.663	0.744	3.9001e-06	Il2rg	TR1.2
2.54257e-10	0.281644	0.666	0.576	4.93793e-06	Ly6e	TR1.2
3.5789e-10	-0.263678	0.281	0.385	6.95058e-06	Spen	TR1.2
4.3036e-10	0.309654	0.31	0.214	8.35803e-06	Ext1	TR1.2
4.34579e-10	0.290516	0.618	0.547	8.43995e-06	Hspe1	TR1.2
4.79273e-10	-0.257153	0.598	0.678	9.30797e-06	Ppp1r15a	TR1.2
5.49205e-10	0.273241	0.574	0.489	1.06661e-05	Tap1	TR1.2
6.92307e-10	-0.264962	0.201	0.291	1.34453e-05	Lcor	TR1.2
7.4504e-10	0.274135	0.158	0.081	1.44694e-05	Pglyrp1	TR1.2
8.07416e-10	-0.281591	0.412	0.512	1.56808e-05	Tgfb1	TR1.2
1.01962e-09	0.26591	0.844	0.783	1.98021e-05	Cd5	TR1.2
1.0287e-09	-0.263071	0.466	0.578	1.99783e-05	Rbl2	TR1.2
1.05262e-09	-0.277162	0.32	0.423	2.0443e-05	Rock2	TR1.2
1.06354e-09	-0.264765	0.258	0.35	2.0655e-05	Hacd3	TR1.2
1.1595e-09	0.277394	0.584	0.509	2.25186e-05	Wipf1	TR1.2
1.26087e-09	0.326655	0.225	0.141	2.44874e-05	Sfi1	TR1.2
1.29276e-09	0.263299	0.774	0.707	2.51067e-05	Stat1	TR1.2
1.46423e-09	-0.2699	0.576	0.656	2.84368e-05	Atp2b1	TR1.2
1.74451e-09	0.303975	0.662	0.578	3.38801e-05	BE692007	TR1.2
1.74465e-09	0.2591	0.801	0.77	3.38828e-05	Ctsb	TR1.2
2.00418e-09	0.259105	0.238	0.153	3.89231e-05	Gm12216	TR1.2
2.14114e-09	-0.289081	0.412	0.511	4.15831e-05	Itgav	TR1.2
2.35426e-09	0.318539	0.416	0.32	4.57221e-05	Bst2	TR1.2
2.59865e-09	0.265811	0.407	0.316	5.04684e-05	H2-M3	TR1.2
3.00881e-09	-0.253628	0.16	0.238	5.84342e-05	Fam20a	TR1.2
4.1101e-09	0.256843	0.873	0.861	7.98222e-05	Sdf4	TR1.2
4.17865e-09	-0.294223	0.383	0.472	8.11536e-05	Pdcd1	TR1.2
4.29249e-09	0.297552	0.553	0.492	8.33644e-05	Tap2	TR1.2
4.92243e-09	0.407639	0.208	0.124	9.55985e-05	Klf2	TR1.2
7.06987e-09	-0.256262	0.292	0.384	0.000137304	Phactr2	TR1.2
7.198e-09	-0.265618	0.85	0.877	0.000139792	Tpr	TR1.2
7.23793e-09	0.283176	0.562	0.498	0.000140568	Cd48	TR1.2
1.06794e-08	-0.252667	0.637	0.728	0.000207404	Arhgap15	TR1.2
2.24639e-08	-0.295433	0.525	0.607	0.000436272	Smc4	TR1.2
2.74627e-08	0.268777	0.584	0.512	0.000533354	Irf1	TR1.2
2.93485e-08	0.294434	0.303	0.222	0.000569978	Zc3h12d	TR1.2
4.87656e-08	-0.279331	0.476	0.559	0.000947076	Arl5a	TR1.2
6.72363e-08	-0.30521	0.331	0.411	0.0013058	Igf1r	TR1.2
8.95449e-08	0.282688	0.402	0.324	0.00173905	Slamf1	TR1.2
9.8172e-08	0.253754	0.89	0.846	0.0019066	Tnfrsf4	TR1.2
1.07185e-07	0.255714	0.492	0.424	0.00208164	Prrc2b	TR1.2
1.23385e-07	-0.255456	0.173	0.242	0.00239627	Btla	TR1.2
1.42177e-07	-0.337914	0.228	0.315	0.00276122	Fosb	TR1.2
2.28303e-07	0.258458	0.22	0.15	0.00443387	Kbtbd11	TR1.2
2.7894e-07	-0.280288	0.297	0.382	0.0054173	Zbtb20	TR1.2
4.32144e-07	0.37026	0.245	0.173	0.00839266	Serpina3g	TR1.2
4.91087e-07	0.254748	0.559	0.511	0.00953739	Mllt3	TR1.2
3.67643e-06	-0.297287	0.047	0.084	0.0714	Lgals3	TR1.2
4.80408e-06	0.252452	0.328	0.259	0.0933001	Gbp6	TR1.2
7.91849e-06	-0.323942	0.522	0.591	0.153785	Vim	TR1.2
