# Supplementary material for: A T follicular helper cell origin for T regulatory type 1 cells
Source: Cell Mol Immunol. 2023 Mar 27;20(5):489–511. doi: 10.1038/s41423-023-00989-z (PMC10202951; doi:10.1038/s41423-023-00989-z)
Supplement: Supplementary file 27 — Database 26 [file 41423_2023_989_MOESM27_ESM.xlsx]

## Sheet: 2_vs_0
p_val	avg_log2FC	pct.1	pct.2	p_val_adj	gene	comparison
3.48433e-24	3.07978	0.086	0.005	6.32928e-20	Ccl5	2_vs_0
5.98959e-23	2.22607	0.086	0.008	1.08801e-18	Ccl4	2_vs_0
8.30611e-45	2.06897	0.225	0.016	1.50881e-40	S100a4	2_vs_0
1.99522e-42	1.91013	0.458	0.101	3.62432e-38	S100a6	2_vs_0
1.91847e-67	1.80947	0.88	0.496	3.48491e-63	Tnfrsf4	2_vs_0
4.88989e-31	1.80626	0.329	0.068	8.88249e-27	Nkg7	2_vs_0
2.50156e-14	1.60072	0.134	0.084	4.54408e-10	Gzmb	2_vs_0
2.10734e-58	1.45348	0.801	0.504	3.82798e-54	AW112010	2_vs_0
3.85026e-64	1.33276	0.458	0.04	6.994e-60	Ikzf2	2_vs_0
2.25482e-39	1.30698	0.671	0.27	4.09588e-35	Eea1	2_vs_0
8.86269e-48	1.26648	0.417	0.052	1.60991e-43	Il10	2_vs_0
7.74262e-55	1.14685	0.441	0.144	1.40645e-50	Ramp3	2_vs_0
3.20703e-59	1.12791	0.427	0.037	5.82558e-55	Gpm6b	2_vs_0
4.20497e-50	1.1246	0.859	0.679	7.63833e-46	Icos	2_vs_0
2.09051e-09	1.05899	0.065	0.001	3.79741e-05	Ccl3	2_vs_0
2.25785e-24	1.03812	0.163	0.018	4.10139e-20	Cxcr6	2_vs_0
1.15419e-24	1.02261	0.233	0.023	2.09658e-20	Ifng	2_vs_0
3.53159e-56	1.01835	0.878	0.621	6.41514e-52	Tnfaip8	2_vs_0
1.47198e-32	1.01074	0.782	0.7	2.67385e-28	Tnfsf8	2_vs_0
1.01452e-46	0.90986	0.933	0.868	1.84288e-42	Sdf4	2_vs_0
1.17893e-25	0.870813	0.681	0.359	2.14153e-21	Itgb1	2_vs_0
3.66603e-41	0.845817	0.374	0.11	6.65934e-37	Bmpr2	2_vs_0
4.55477e-23	0.835891	0.386	0.263	8.27374e-19	Furin	2_vs_0
1.92317e-20	0.81949	0.273	0.103	3.49343e-16	Tnfrsf9	2_vs_0
7.99842e-43	0.811351	0.396	0.108	1.45291e-38	Pdcd1	2_vs_0
1.9909e-28	0.803806	0.516	0.295	3.61647e-24	Rbpj	2_vs_0
1.44787e-39	0.802681	0.41	0.112	2.63006e-35	Dst	2_vs_0
3.88607e-34	0.769688	0.556	0.232	7.05906e-30	Atxn1	2_vs_0
2.11153e-25	0.747519	0.6	0.316	3.83559e-21	Crem	2_vs_0
3.79477e-29	0.740131	0.868	0.808	6.8932e-25	Ctla4	2_vs_0
1.08455e-32	0.739543	0.424	0.111	1.97009e-28	Gcnt1	2_vs_0
2.24702e-11	0.737839	0.23	0.136	4.08171e-07	Ccr2	2_vs_0
1.03742e-10	0.731285	0.595	0.422	1.88447e-06	Rgs1	2_vs_0
9.66526e-32	0.728473	0.823	0.69	1.7557e-27	Ctsb	2_vs_0
3.33045e-20	0.726055	0.628	0.418	6.04977e-16	Itga4	2_vs_0
1.70912e-15	0.725044	0.525	0.277	3.10462e-11	Pou2f2	2_vs_0
6.42318e-30	0.690824	0.741	0.529	1.16677e-25	Prkca	2_vs_0
1.27057e-14	0.690798	0.681	0.458	2.30799e-10	Tbc1d4	2_vs_0
8.52671e-26	0.686834	0.681	0.419	1.54888e-21	Atp2b4	2_vs_0
4.38957e-33	0.657498	0.532	0.24	7.97366e-29	Mif4gd	2_vs_0
3.8144e-27	0.650186	0.429	0.164	6.92885e-23	Nfil3	2_vs_0
1.48124e-10	0.645342	0.499	0.362	2.69068e-06	Ahnak	2_vs_0
4.80561e-30	0.641235	0.36	0.074	8.72938e-26	Tiam1	2_vs_0
5.01436e-12	0.640537	0.899	0.833	9.10858e-08	Maf	2_vs_0
2.41964e-22	0.635769	0.496	0.214	4.39527e-18	Morrbid	2_vs_0
6.38008e-31	0.627379	0.501	0.216	1.15894e-26	Cd44	2_vs_0
6.88021e-30	0.626457	0.362	0.085	1.24979e-25	Bcl2a1d	2_vs_0
9.02364e-18	0.617461	0.885	0.801	1.63914e-13	Baz1a	2_vs_0
3.02546e-22	0.601301	0.6	0.337	5.49575e-18	Tspan5	2_vs_0
6.92747e-35	0.599148	0.429	0.115	1.25837e-30	Mdfic	2_vs_0
2.4315e-21	0.598258	0.619	0.489	4.41682e-17	Smco4	2_vs_0
8.85355e-33	0.598228	0.374	0.068	1.60825e-28	Runx2	2_vs_0
7.53158e-30	0.595213	0.554	0.284	1.36811e-25	Cd82	2_vs_0
1.05867e-25	0.590295	0.41	0.16	1.92307e-21	Cxcr3	2_vs_0
1.36537e-20	0.57366	0.396	0.174	2.4802e-16	Chst2	2_vs_0
1.49927e-17	0.572085	0.966	0.963	2.72342e-13	Hif1a	2_vs_0
1.59515e-06	0.570246	0.031	0.001	0.0289759	Gzma	2_vs_0
6.0001e-14	0.564149	0.578	0.534	1.08992e-09	Odc1	2_vs_0
3.38645e-16	0.562403	0.868	0.8	6.15149e-12	Tnfrsf18	2_vs_0
2.48482e-19	0.556417	0.664	0.421	4.51367e-15	Rab8b	2_vs_0
4.82843e-20	0.547646	0.492	0.263	8.77085e-16	Mcm6	2_vs_0
3.55991e-12	0.543683	0.098	0.037	6.46657e-08	Csf1	2_vs_0
1.48132e-26	0.542352	0.341	0.093	2.69082e-22	Trps1	2_vs_0
3.14158e-15	0.533168	0.209	0.045	5.70668e-11	Angptl2	2_vs_0
2.1944e-23	0.530029	0.211	0.037	3.98612e-19	Rora	2_vs_0
2.29224e-25	0.514884	0.273	0.066	4.16385e-21	Sytl3	2_vs_0
4.62358e-23	0.509713	0.362	0.136	8.39873e-19	Dgat1	2_vs_0
2.13961e-24	0.506615	0.305	0.058	3.8866e-20	Nrp1	2_vs_0
1.98136e-11	0.504038	0.122	0.003	3.59913e-07	Lgals3	2_vs_0
1.60914e-06	0.502054	0.532	0.319	0.02923	Plscr1	2_vs_0
4.96604e-17	0.50074	0.671	0.488	9.02081e-13	Nek7	2_vs_0
3.47527e-12	0.495771	0.772	0.688	6.31283e-08	Ankrd12	2_vs_0
1.12763e-14	0.490479	0.53	0.384	2.04834e-10	Tox	2_vs_0
2.38708e-14	0.48297	0.118	0.004	4.33613e-10	Serpina3g	2_vs_0
2.3928e-25	0.482693	0.283	0.055	4.34652e-21	Ptpn13	2_vs_0
1.7932e-09	0.478878	0.108	0.026	3.25734e-05	Ifitm3	2_vs_0
1.00451e-15	0.472075	0.578	0.403	1.82469e-11	Stk39	2_vs_0
2.33658e-16	0.469586	0.319	0.121	4.24439e-12	Alcam	2_vs_0
2.68178e-22	0.461009	0.345	0.138	4.87146e-18	AU020206	2_vs_0
5.19224e-16	0.459201	0.65	0.441	9.43171e-12	Vps54	2_vs_0
3.56936e-16	0.448588	0.331	0.132	6.48374e-12	Emp1	2_vs_0
2.63001e-13	0.447584	0.978	0.993	4.77742e-09	Srgn	2_vs_0
8.48556e-13	0.446595	0.379	0.16	1.5414e-08	Casp4	2_vs_0
8.5932e-10	0.446472	0.604	0.405	1.56095e-05	Bcl2a1b	2_vs_0
1.04974e-16	0.446037	0.266	0.077	1.90685e-12	Rgs16	2_vs_0
8.35621e-16	0.445719	0.381	0.207	1.51791e-11	Cxcr4	2_vs_0
2.2627e-05	0.443869	0.022	0.001	0.411019	Il17a	2_vs_0
2.33355e-11	0.435087	0.48	0.377	4.23889e-07	Fosl2	2_vs_0
2.38539e-16	0.43483	0.434	0.241	4.33307e-12	Gng2	2_vs_0
1.96534e-06	0.427644	0.489	0.334	0.0357004	Bhlhe40	2_vs_0
0.000297845	0.427433	0.451	0.31	1	Il7r	2_vs_0
0.000142727	0.424689	0.031	0.01	1	Il17f	2_vs_0
6.60961e-26	0.422485	0.338	0.086	1.20064e-21	F730043M19Rik	2_vs_0
2.83912e-15	0.422308	0.271	0.079	5.15726e-11	Gbp3	2_vs_0
0.000390815	0.418854	0.012	0.003	1	Ifitm1	2_vs_0
2.22494e-10	0.416445	0.269	0.129	4.04161e-06	Anxa2	2_vs_0
9.4743e-07	0.415642	0.549	0.489	0.0172101	Cd200	2_vs_0
2.09067e-14	0.415371	0.518	0.377	3.79769e-10	Efhd2	2_vs_0
0.999988	0.41244	0.01	0	1	Reg3b	2_vs_0
8.45811e-11	0.409434	0.638	0.529	1.53642e-06	Sipa1l1	2_vs_0
2.51483e-11	0.395202	0.717	0.605	4.56819e-07	Gna13	2_vs_0
5.39144e-07	0.395111	0.712	0.675	0.00979356	Ifngr1	2_vs_0
3.95821e-13	0.391726	0.309	0.158	7.19009e-09	2700097O09Rik	2_vs_0
1.12643e-15	0.388897	0.129	0.007	2.04616e-11	Zeb2	2_vs_0
2.52271e-12	0.386311	0.451	0.292	4.5825e-08	Pde7a	2_vs_0
5.72054e-10	0.383372	0.662	0.708	1.03914e-05	Ostf1	2_vs_0
6.28217e-15	0.382592	0.3	0.126	1.14116e-10	Stx11	2_vs_0
8.79207e-07	0.382491	0.741	0.673	0.0159708	Lag3	2_vs_0
4.91307e-12	0.381062	0.281	0.125	8.9246e-08	Tox2	2_vs_0
1.29804e-07	0.380428	0.216	0.193	0.00235789	Fabp5	2_vs_0
1.00863e-08	0.380243	0.432	0.262	0.000183217	Twsg1	2_vs_0
5.47407e-22	0.378559	0.223	0.016	9.94365e-18	Nt5e	2_vs_0
1.62116e-10	0.37004	0.089	0.01	2.94484e-06	Ifitm2	2_vs_0
3.16175e-17	0.369547	0.192	0.047	5.74332e-13	Creb3l2	2_vs_0
7.7223e-19	0.366477	0.237	0.038	1.40276e-14	Setbp1	2_vs_0
2.88486e-12	0.36039	0.259	0.108	5.24035e-08	Cemip2	2_vs_0
1.80508e-10	0.36039	0.355	0.2	3.27893e-06	Cdk6	2_vs_0
8.87902e-16	0.348624	0.348	0.168	1.61287e-11	Tmem65	2_vs_0
3.50353e-14	0.348175	0.113	0.016	6.36416e-10	Sv2c	2_vs_0
0.000410076	0.345222	0.165	0.089	1	Ctla2a	2_vs_0
6.72901e-11	0.340439	0.094	0.016	1.22233e-06	Plek	2_vs_0
2.89438e-08	0.339363	0.736	0.726	0.000525765	Lbh	2_vs_0
2.47034e-09	0.338906	0.161	0.095	4.48738e-05	Ccr5	2_vs_0
5.36735e-05	0.337653	0.305	0.241	0.974979	Il12rb2	2_vs_0
4.36485e-16	0.336026	0.175	0.029	7.92875e-12	Abcb1a	2_vs_0
1.90238e-14	0.335246	0.209	0.051	3.45567e-10	Lpar3	2_vs_0
0.999989	0.335015	0.01	0	1	Rbp2	2_vs_0
2.88202e-06	0.333966	0.573	0.59	0.0523519	Sh2d1a	2_vs_0
4.89952e-08	0.333514	0.523	0.364	0.000889998	P2ry10	2_vs_0
8.24302e-19	0.3306	0.228	0.053	1.49734e-14	Tnfrsf1b	2_vs_0
5.49709e-13	0.330407	0.403	0.222	9.98547e-09	Rnf125	2_vs_0
6.3297e-14	0.329386	0.125	0.01	1.14979e-09	Lilrb4a	2_vs_0
1.18958e-09	0.326117	0.448	0.371	2.16086e-05	Ptpn11	2_vs_0
5.86645e-11	0.326008	0.326	0.142	1.06564e-06	Slc22a15	2_vs_0
3.79716e-15	0.32393	0.17	0.04	6.89754e-11	Entpd1	2_vs_0
1.50306e-16	0.315209	0.276	0.078	2.73031e-12	Rnf216	2_vs_0
1.00154e-17	0.306804	0.18	0.014	1.8193e-13	Tigit	2_vs_0
2.2683e-08	0.303934	0.655	0.575	0.000412037	Ubl3	2_vs_0
1.00212e-05	0.303895	0.602	0.489	0.182035	Ybx3	2_vs_0
1.50389e-05	0.300484	0.528	0.397	0.273182	Lmnb1	2_vs_0
6.4819e-07	0.30048	0.739	0.685	0.0117744	Itgal	2_vs_0
3.26907e-13	0.300002	0.309	0.147	5.93827e-09	Lpxn	2_vs_0
4.77503e-14	0.299048	0.204	0.06	8.67385e-10	Gpr155	2_vs_0
9.23667e-06	0.298659	0.465	0.4	0.167784	Adam19	2_vs_0
0.00598189	0.295271	0.436	0.385	1	Il21	2_vs_0
5.82452e-09	0.293006	0.12	0.023	0.000105802	Nrn1	2_vs_0
2.47175e-07	0.290112	0.532	0.377	0.00448993	Lamp2	2_vs_0
4.71258e-07	0.289613	0.348	0.271	0.0085604	Cst7	2_vs_0
9.69632e-06	0.288739	0.722	0.682	0.176134	Stat4	2_vs_0
7.00962e-10	0.288415	0.194	0.077	1.2733e-05	Prdm1	2_vs_0
1.26037e-06	0.287884	0.556	0.452	0.0228946	Itpk1	2_vs_0
8.16941e-08	0.285747	0.062	0.007	0.00148397	Nrgn	2_vs_0
4.45074e-14	0.285327	0.204	0.056	8.08477e-10	Fam129a	2_vs_0
5.3989e-11	0.28507	0.199	0.088	9.80711e-07	Capg	2_vs_0
0.999989	0.284781	0.084	0	1	Fbn2	2_vs_0
3.53939e-13	0.28178	0.221	0.066	6.42929e-09	Lrig1	2_vs_0
6.91149e-07	0.279963	0.12	0.001	0.0125547	Lilr4b	2_vs_0
5.89031e-10	0.278515	0.204	0.089	1.06997e-05	Cd226	2_vs_0
7.75503e-10	0.278081	0.285	0.129	1.4087e-05	B930095G15Rik	2_vs_0
0.999989	0.276236	0.07	0	1	Gzmk	2_vs_0
3.58429e-06	0.275416	0.801	0.725	0.0651087	Ptpn22	2_vs_0
2.22326e-13	0.274933	0.153	0.007	4.03856e-09	Osbpl3	2_vs_0
8.66425e-10	0.270606	0.163	0.06	1.57386e-05	Phtf2	2_vs_0
0.000150805	0.263843	0.619	0.585	1	Klf6	2_vs_0
3.18794e-05	0.263795	0.652	0.552	0.57909	Spn	2_vs_0
5.36385e-16	0.263529	0.213	0.049	9.74343e-12	Zdhhc2	2_vs_0
3.10743e-13	0.263529	0.158	0.007	5.64465e-09	Gprin3	2_vs_0
8.38337e-09	0.262186	0.233	0.137	0.000152284	Phlpp1	2_vs_0
1.31668e-05	0.260712	0.645	0.601	0.239176	Isy1	2_vs_0
4.12308e-05	0.260361	0.506	0.463	0.748957	Zeb1	2_vs_0
1.08355e-12	0.258646	0.189	0.052	1.96826e-08	Casp1	2_vs_0
1.04299e-05	0.258226	0.343	0.221	0.189459	Spry1	2_vs_0
3.45239e-08	0.257934	0.07	0.003	0.000627127	Havcr2	2_vs_0
6.4647e-07	0.2579	0.444	0.275	0.0117431	Ccdc50	2_vs_0
2.31159e-05	0.256346	0.832	0.842	0.419901	Aldoa	2_vs_0
2.43549e-05	0.255308	0.712	0.682	0.442407	Txn1	2_vs_0
1.14647e-11	0.254915	0.106	0.007	2.08256e-07	Epdr1	2_vs_0
4.74193e-06	0.254158	0.657	0.585	0.0861371	Smap1	2_vs_0
9.5316e-13	0.25016	0.206	0.067	1.73142e-08	Ptger2	2_vs_0
5.95701e-08	-0.250055	0.206	0.351	0.00108209	Map4k2	2_vs_0
3.94482e-08	-0.250202	0.235	0.412	0.000716577	Ncoa4	2_vs_0
2.45496e-06	-0.250303	0.511	0.644	0.0445944	Ppp6r1	2_vs_0
1.1515e-06	-0.250325	0.559	0.66	0.020917	Eif4a3	2_vs_0
2.69433e-06	-0.250348	0.64	0.722	0.0489425	Esd	2_vs_0
6.76834e-07	-0.250433	0.585	0.711	0.0122947	Brd1	2_vs_0
2.55107e-06	-0.250476	0.532	0.679	0.0463402	1810058I24Rik	2_vs_0
5.05153e-06	-0.250508	0.578	0.673	0.091761	H13	2_vs_0
3.8212e-06	-0.25059	0.477	0.625	0.0694121	Ubac2	2_vs_0
2.22051e-05	-0.250626	0.381	0.515	0.403355	Stk10	2_vs_0
4.42295e-06	-0.250749	0.746	0.83	0.0803429	Kif5b	2_vs_0
1.021e-05	-0.250788	0.374	0.515	0.185464	Hk1	2_vs_0
6.18179e-07	-0.251045	0.259	0.422	0.0112292	Pag1	2_vs_0
8.59155e-06	-0.251045	0.717	0.836	0.156066	Tpm3-rs7	2_vs_0
8.94079e-06	-0.251198	0.448	0.603	0.162409	Cetn2	2_vs_0
0.00217665	-0.251408	0.492	0.581	1	Rilpl2	2_vs_0
5.60573e-06	-0.25141	0.329	0.466	0.101828	Mbnl2	2_vs_0
2.22768e-06	-0.251417	0.317	0.471	0.0404657	Farsb	2_vs_0
2.78586e-07	-0.252566	0.787	0.873	0.00506051	Brk1	2_vs_0
7.91299e-07	-0.252796	0.657	0.785	0.0143739	Ube2d2a	2_vs_0
4.18478e-09	-0.253058	0.125	0.3	7.60165e-05	Iah1	2_vs_0
2.78752e-06	-0.25316	0.535	0.704	0.0506352	Ndufb2	2_vs_0
1.20296e-05	-0.253315	0.314	0.451	0.218517	Pitpnc1	2_vs_0
3.7275e-06	-0.253475	0.518	0.634	0.0677101	Tap1	2_vs_0
6.21571e-06	-0.253485	0.6	0.701	0.112908	Uimc1	2_vs_0
2.43978e-06	-0.253551	0.278	0.437	0.0443186	Etv3	2_vs_0
6.7239e-07	-0.253706	0.281	0.434	0.012214	Card11	2_vs_0
9.75572e-06	-0.25381	0.496	0.647	0.177213	Cisd2	2_vs_0
1.17862e-05	-0.254079	0.643	0.729	0.214096	Supt16	2_vs_0
1.96495e-06	-0.254225	0.245	0.411	0.0356933	Uck2	2_vs_0
9.2338e-07	-0.254507	0.252	0.393	0.0167732	Sdhaf1	2_vs_0
1.22283e-09	-0.254615	0.072	0.201	2.22127e-05	Hspbap1	2_vs_0
4.70646e-06	-0.254615	0.602	0.712	0.0854929	Mob1a	2_vs_0
1.2158e-06	-0.254825	0.662	0.786	0.022085	Zfp706	2_vs_0
7.93166e-07	-0.255142	0.391	0.54	0.0144079	Usp19	2_vs_0
3.55923e-06	-0.255189	0.568	0.707	0.0646535	Eif4ebp2	2_vs_0
4.2798e-06	-0.255196	0.4	0.564	0.0777425	Mrpl17	2_vs_0
1.48135e-06	-0.255276	0.487	0.618	0.0269087	Psmd6	2_vs_0
1.06348e-06	-0.255365	0.691	0.792	0.019318	Syf2	2_vs_0
1.92233e-08	-0.255443	0.197	0.366	0.000349192	Tlr1	2_vs_0
4.77387e-06	-0.255566	0.506	0.637	0.0867173	Ddx54	2_vs_0
2.92925e-06	-0.255716	0.384	0.516	0.0532099	Snrpb2	2_vs_0
1.60278e-06	-0.255892	0.729	0.838	0.0291145	Tmem50a	2_vs_0
7.29422e-07	-0.255974	0.571	0.674	0.0132499	Ndufs6	2_vs_0
4.21106e-06	-0.256201	0.496	0.629	0.076494	Usp25	2_vs_0
2.38013e-07	-0.256281	0.4	0.529	0.00432351	Dcaf8	2_vs_0
6.50627e-06	-0.256421	0.595	0.707	0.118186	Srsf1	2_vs_0
2.17367e-07	-0.256475	0.379	0.541	0.00394847	Trpc4ap	2_vs_0
9.8148e-07	-0.256478	0.345	0.508	0.0178286	Nip7	2_vs_0
1.20656e-06	-0.25652	0.508	0.675	0.0219171	Strap	2_vs_0
9.17441e-06	-0.256656	0.707	0.822	0.166653	Caprin1	2_vs_0
1.49664e-07	-0.256715	0.297	0.44	0.00271865	Pnrc2	2_vs_0
1.04309e-07	-0.256794	0.357	0.501	0.00189477	Kxd1	2_vs_0
7.099e-09	-0.256936	0.098	0.275	0.000128953	Pik3ip1	2_vs_0
2.57618e-07	-0.257015	0.302	0.467	0.00467962	Myd88	2_vs_0
1.83781e-08	-0.257018	0.185	0.327	0.000333839	Mrpl48	2_vs_0
9.92227e-05	-0.257064	0.83	0.903	1	Ran	2_vs_0
4.04118e-10	-0.257106	0.07	0.227	7.3408e-06	Setd4	2_vs_0
1.6845e-06	-0.257231	0.472	0.585	0.030599	Rbm27	2_vs_0
1.46559e-06	-0.25736	0.638	0.752	0.0266225	Gm16286	2_vs_0
7.86742e-06	-0.257407	0.439	0.556	0.142912	Tle4	2_vs_0
7.6456e-06	-0.257697	0.453	0.586	0.138882	Sorl1	2_vs_0
2.7326e-06	-0.257699	0.516	0.647	0.0496377	Pgls	2_vs_0
2.22409e-06	-0.257875	0.441	0.567	0.0404006	B4galnt1	2_vs_0
2.91134e-06	-0.257953	0.647	0.751	0.0528845	Dcun1d5	2_vs_0
9.16108e-08	-0.258026	0.168	0.286	0.00166411	Icam1	2_vs_0
8.81811e-07	-0.258039	0.388	0.496	0.0160181	Zdhhc20	2_vs_0
5.83953e-08	-0.258159	0.218	0.364	0.00106075	2310009A05Rik	2_vs_0
3.40052e-07	-0.25831	0.35	0.486	0.00617705	Abhd8	2_vs_0
7.60178e-07	-0.258623	0.278	0.367	0.0138086	Grap2	2_vs_0
2.98417e-07	-0.258769	0.187	0.336	0.00542075	Xaf1	2_vs_0
0.00377763	-0.258834	0.309	0.401	1	Iigp1	2_vs_0
0.000117848	-0.258988	0.616	0.718	1	Dusp1	2_vs_0
3.7693e-10	-0.259058	0.113	0.282	6.84694e-06	Nrros	2_vs_0
5.54561e-08	-0.259066	0.144	0.278	0.00100736	D830025C05Rik	2_vs_0
3.07852e-07	-0.259095	0.269	0.43	0.00559212	Gm2a	2_vs_0
1.1282e-05	-0.259291	0.741	0.815	0.204937	Agfg1	2_vs_0
3.92061e-05	-0.259445	0.542	0.668	0.712178	Pbrm1	2_vs_0
1.07884e-05	-0.259534	0.688	0.784	0.19597	Crlf3	2_vs_0
1.98913e-06	-0.25955	0.42	0.547	0.0361326	Wdr82	2_vs_0
7.83687e-06	-0.259608	0.767	0.856	0.142357	Arhgap30	2_vs_0
3.64548e-07	-0.259648	0.794	0.871	0.00662201	Sf3b6	2_vs_0
3.22637e-07	-0.260118	0.41	0.526	0.0058607	Rbm33	2_vs_0
1.92704e-06	-0.260187	0.775	0.87	0.0350048	Snrpb	2_vs_0
3.54747e-06	-0.260412	0.46	0.592	0.0644398	Mrpl12	2_vs_0
5.46702e-08	-0.260682	0.249	0.407	0.000993083	Nlk	2_vs_0
8.73416e-08	-0.260682	0.264	0.393	0.00158656	Tmem9b	2_vs_0
3.51556e-05	-0.260729	0.525	0.651	0.638601	Flna	2_vs_0
2.09204e-07	-0.260742	0.434	0.582	0.00380018	Ccm2	2_vs_0
6.77589e-05	-0.26077	0.523	0.638	1	Frmd4b	2_vs_0
4.80055e-06	-0.260953	0.729	0.781	0.0872019	Abcf1	2_vs_0
8.17253e-06	-0.26099	0.506	0.61	0.148454	Luc7l3	2_vs_0
2.25503e-06	-0.261088	0.573	0.725	0.0409626	Ctcf	2_vs_0
7.55811e-07	-0.261193	0.477	0.645	0.0137293	Ctbp1	2_vs_0
7.5477e-06	-0.261438	0.624	0.686	0.137104	Slc38a1	2_vs_0
4.36097e-07	-0.261589	0.278	0.416	0.00792171	Skap2	2_vs_0
1.73408e-08	-0.261606	0.964	0.985	0.000314996	Son	2_vs_0
1.60405e-05	-0.261629	0.329	0.511	0.291375	Gpr65	2_vs_0
1.33115e-06	-0.26167	0.492	0.656	0.0241803	Utp3	2_vs_0
1.20816e-08	-0.261785	0.261	0.407	0.000219463	Bloc1s1	2_vs_0
4.12737e-08	-0.261921	0.249	0.411	0.000749737	Rcbtb1	2_vs_0
9.91038e-07	-0.261929	0.528	0.648	0.0180022	Map3k1	2_vs_0
0.00832907	-0.262033	0.499	0.597	1	Irf4	2_vs_0
1.9328e-10	-0.262243	0.094	0.244	3.51093e-06	Ets2	2_vs_0
1.16765e-06	-0.262308	0.264	0.429	0.0212104	Timm9	2_vs_0
7.01924e-09	-0.262416	0.261	0.426	0.000127504	Mfsd4a	2_vs_0
8.84604e-08	-0.262634	0.974	0.996	0.00160688	Cd3e	2_vs_0
2.44385e-05	-0.262743	0.873	0.927	0.443925	Hnrnpa1	2_vs_0
2.40685e-08	-0.262834	0.094	0.216	0.000437205	Isg20	2_vs_0
3.09599e-06	-0.262885	0.504	0.63	0.0562387	Mrpl23	2_vs_0
4.00894e-06	-0.263008	0.436	0.599	0.0728225	Hsd17b10	2_vs_0
0.987479	-0.263034	0	0.108	1	Tns4	2_vs_0
6.65425e-07	-0.263195	0.755	0.87	0.0120874	Tmem258	2_vs_0
5.1614e-06	-0.263275	0.528	0.664	0.0937568	Ddx3x	2_vs_0
1.19193e-05	-0.263289	0.635	0.725	0.216514	Hspa4	2_vs_0
1.72054e-07	-0.263325	0.35	0.477	0.00312537	Ccndbp1	2_vs_0
4.47768e-07	-0.26356	0.552	0.67	0.0081337	Psmc6	2_vs_0
5.93391e-06	-0.263577	0.863	0.926	0.107789	Atp5b	2_vs_0
8.67048e-06	-0.263677	0.532	0.655	0.157499	Ppp1r16b	2_vs_0
8.79308e-07	-0.263752	0.468	0.607	0.0159726	Ndufs8	2_vs_0
3.05108e-07	-0.263761	0.326	0.492	0.00554228	Mlx	2_vs_0
9.93792e-09	-0.263869	0.971	0.995	0.000180522	Rbm39	2_vs_0
2.00779e-05	-0.26389	0.779	0.91	0.364716	Psme2	2_vs_0
2.75888e-07	-0.264089	0.374	0.56	0.0050115	Glrx2	2_vs_0
9.68731e-07	-0.264271	0.305	0.419	0.017597	Synj1	2_vs_0
4.56215e-07	-0.26439	0.288	0.445	0.00828714	Ifrd1	2_vs_0
8.07716e-07	-0.26444	0.161	0.259	0.0146722	Pim2	2_vs_0
6.05775e-06	-0.264444	0.722	0.832	0.110039	Metap2	2_vs_0
1.55552e-07	-0.264502	0.216	0.316	0.00282561	Pim3	2_vs_0
5.11629e-08	-0.26482	0.228	0.377	0.000929374	Igflr1	2_vs_0
1.09128e-05	-0.264907	0.319	0.452	0.198231	Dap	2_vs_0
6.05934e-07	-0.264942	0.429	0.553	0.0110068	Klhl24	2_vs_0
1.04452e-05	-0.265068	0.628	0.771	0.189736	Cct6a	2_vs_0
5.72534e-08	-0.265361	0.511	0.634	0.00104001	Rbck1	2_vs_0
7.06614e-08	-0.265473	0.297	0.455	0.00128357	Mrps9	2_vs_0
1.54062e-11	-0.26548	1	1	2.79854e-07	Gm42418	2_vs_0
1.84207e-06	-0.265847	0.875	0.947	0.0334612	Ndufa4	2_vs_0
3.23672e-07	-0.265877	0.386	0.537	0.0058795	Mrps34	2_vs_0
1.37456e-05	-0.265941	0.374	0.484	0.249689	Nsrp1	2_vs_0
3.36121e-08	-0.265959	0.273	0.415	0.000610564	Ap1ar	2_vs_0
1.30514e-07	-0.266212	0.324	0.453	0.00237078	Anapc13	2_vs_0
5.56295e-08	-0.266782	0.513	0.651	0.00101051	Gtf2a2	2_vs_0
5.02659e-08	-0.267553	0.386	0.536	0.00091308	Chchd3	2_vs_0
4.31441e-06	-0.26762	0.676	0.796	0.0783713	Utrn	2_vs_0
1.12277e-06	-0.267864	0.849	0.922	0.0203951	Atp5j	2_vs_0
6.48517e-08	-0.267885	0.324	0.484	0.00117803	Gtf3a	2_vs_0
8.05982e-07	-0.267967	0.842	0.921	0.0146407	Atp5md	2_vs_0
5.44972e-06	-0.268016	0.691	0.77	0.0989941	Nipbl	2_vs_0
2.21292e-07	-0.268166	0.568	0.707	0.00401976	Ndufc2	2_vs_0
1.46824e-06	-0.268429	0.305	0.449	0.0266706	Birc3	2_vs_0
4.00755e-06	-0.268444	0.633	0.751	0.0727972	Sarnp	2_vs_0
7.2213e-07	-0.268554	0.271	0.381	0.0131175	Kif21b	2_vs_0
4.11689e-08	-0.268831	0.379	0.522	0.000747833	Wdr89	2_vs_0
5.83932e-08	-0.269127	0.41	0.566	0.00106071	Xlr4b	2_vs_0
7.92729e-07	-0.269177	0.765	0.833	0.0143999	Park7	2_vs_0
6.35938e-07	-0.269196	0.513	0.651	0.0115518	Fxr1	2_vs_0
2.88902e-05	-0.269252	0.365	0.471	0.524791	Hmgn2	2_vs_0
9.52106e-07	-0.269482	0.954	0.995	0.017295	Cd3g	2_vs_0
2.18356e-07	-0.269748	0.947	0.995	0.00396643	Arpc2	2_vs_0
1.18377e-06	-0.269796	0.561	0.675	0.0215032	Lsm6	2_vs_0
1.24487e-07	-0.269899	0.307	0.459	0.00226131	Zkscan3	2_vs_0
7.08425e-09	-0.270427	0.271	0.422	0.000128685	Vav1	2_vs_0
1.42838e-07	-0.270878	0.005	0.148	0.00259465	St8sia6	2_vs_0
3.12089e-07	-0.270985	0.47	0.597	0.00566909	Phf14	2_vs_0
6.08867e-07	-0.271236	0.415	0.57	0.0110601	Eif2s3x	2_vs_0
2.49612e-07	-0.271644	0.393	0.532	0.00453421	Idh3b	2_vs_0
3.39e-07	-0.271978	0.329	0.479	0.00615794	Senp7	2_vs_0
3.47655e-07	-0.272215	0.504	0.607	0.00631516	Cox20	2_vs_0
2.5323e-07	-0.272408	0.41	0.547	0.00459992	C1d	2_vs_0
1.6902e-06	-0.272507	0.516	0.674	0.0307024	Etf1	2_vs_0
2.10231e-05	-0.272967	0.436	0.553	0.381885	Gpr174	2_vs_0
3.31896e-07	-0.273023	0.717	0.811	0.00602888	Psmb4	2_vs_0
9.44032e-08	-0.273118	0.254	0.401	0.00171483	Uhrf1bp1l	2_vs_0
1.19799e-07	-0.273418	0.297	0.473	0.00217615	Eef1e1	2_vs_0
1.50499e-06	-0.273706	0.748	0.838	0.0273381	Xrn2	2_vs_0
1.56422e-06	-0.273962	0.4	0.519	0.028414	Bcl3	2_vs_0
1.79112e-07	-0.274057	0.134	0.284	0.00325357	Sema4a	2_vs_0
8.80364e-08	-0.274076	0.177	0.325	0.00159918	Fnip1	2_vs_0
1.93735e-07	-0.274144	0.422	0.566	0.00351919	Abhd17a	2_vs_0
1.51848e-06	-0.274361	0.612	0.733	0.0275832	Ndufa12	2_vs_0
4.57345e-07	-0.274799	0.703	0.795	0.00830767	Psmb5	2_vs_0
8.44369e-07	-0.274854	0.83	0.9	0.015338	Ssb	2_vs_0
6.26822e-08	-0.275129	0.53	0.675	0.00113862	Rab5if	2_vs_0
2.7727e-07	-0.27514	0.556	0.696	0.00503661	Ppp1cb	2_vs_0
9.21683e-10	-0.275218	0.098	0.223	1.67424e-05	Tgtp2	2_vs_0
3.99927e-07	-0.27537	0.482	0.608	0.00726467	Api5	2_vs_0
6.37556e-07	-0.275406	0.856	0.89	0.0115812	Eif5	2_vs_0
3.27821e-06	-0.275802	0.789	0.89	0.0595487	Eif3c	2_vs_0
9.54928e-09	-0.275865	0.233	0.396	0.000173463	Prkd2	2_vs_0
6.32202e-09	-0.27588	0.3	0.432	0.000114839	Wdr45b	2_vs_0
0.00201093	-0.275942	0.904	0.962	1	Ifi27l2a	2_vs_0
1.21258e-06	-0.275944	0.281	0.429	0.0220266	Arhgef18	2_vs_0
0.000113513	-0.27601	0.58	0.696	1	Socs1	2_vs_0
1.44261e-08	-0.276168	0.772	0.868	0.00026205	Sec62	2_vs_0
6.17281e-09	-0.276456	0.281	0.44	0.000112129	Rbfa	2_vs_0
4.45111e-10	-0.276782	0.12	0.284	8.08544e-06	Ublcp1	2_vs_0
1.13882e-07	-0.277011	0.487	0.6	0.00206867	Fam32a	2_vs_0
6.98577e-08	-0.27704	0.741	0.838	0.00126897	Sumo1	2_vs_0
8.43749e-08	-0.277567	0.376	0.556	0.00153267	Aggf1	2_vs_0
3.08259e-07	-0.277608	0.499	0.629	0.00559953	Trp53	2_vs_0
1.44991e-06	-0.277901	0.396	0.536	0.0263376	Capn2	2_vs_0
3.07863e-09	-0.278391	0.369	0.555	5.59232e-05	Ccdc85b	2_vs_0
5.15146e-08	-0.278391	0.348	0.511	0.000935762	Commd8	2_vs_0
7.42453e-06	-0.278645	0.624	0.747	0.134867	Cebpz	2_vs_0
1.38066e-07	-0.278741	0.926	0.97	0.00250798	Hnrnpa0	2_vs_0
1.18171e-06	-0.278835	0.707	0.792	0.0214659	Tcea1	2_vs_0
4.77313e-08	-0.279044	0.3	0.467	0.000867039	Thumpd1	2_vs_0
7.46942e-09	-0.279423	0.945	0.988	0.000135682	Fth1	2_vs_0
4.60553e-06	-0.27944	0.6	0.719	0.0836594	Arid4b	2_vs_0
7.62542e-08	-0.279704	0.904	0.948	0.00138516	Arf5	2_vs_0
8.65231e-10	-0.279788	0.122	0.296	1.57169e-05	Zfp652	2_vs_0
1.94135e-07	-0.279804	0.954	0.962	0.00352646	Stk17b	2_vs_0
7.0704e-07	-0.279907	0.712	0.832	0.0128434	Psma4	2_vs_0
1.11223e-07	-0.279977	0.429	0.585	0.00202036	Mcts1	2_vs_0
9.76727e-08	-0.28037	0.54	0.663	0.00177422	Tmod3	2_vs_0
3.93704e-08	-0.280448	0.333	0.479	0.000715163	Mrpl58	2_vs_0
4.28608e-07	-0.280768	0.743	0.826	0.00778567	Nt5c	2_vs_0
7.44107e-07	-0.280906	0.501	0.64	0.0135167	Cdc5l	2_vs_0
1.34047e-07	-0.281191	0.902	0.945	0.00243497	Sec61g	2_vs_0
6.97835e-07	-0.281586	0.41	0.532	0.0126762	Kif2a	2_vs_0
3.99221e-08	-0.281762	0.391	0.574	0.000725185	Pin4	2_vs_0
6.47738e-07	-0.281884	0.683	0.786	0.0117662	Rassf5	2_vs_0
4.71272e-06	-0.282275	0.52	0.685	0.0856066	Abce1	2_vs_0
1.68601e-06	-0.282325	0.595	0.714	0.0306264	Ndufc1	2_vs_0
1.68744e-06	-0.282528	0.281	0.425	0.0306523	Flot1	2_vs_0
1.33738e-07	-0.282566	0.295	0.46	0.00242935	Fam189b	2_vs_0
2.28808e-10	-0.283299	0.024	0.163	4.1563e-06	Atp1b1	2_vs_0
3.28197e-07	-0.283361	0.631	0.745	0.0059617	Cd37	2_vs_0
2.93461e-07	-0.2841	0.357	0.525	0.00533072	Esyt1	2_vs_0
3.94049e-09	-0.284573	0.93	0.947	7.15789e-05	Pfdn5	2_vs_0
2.36117e-07	-0.284663	0.285	0.448	0.00428907	Washc2	2_vs_0
3.6961e-06	-0.285501	0.408	0.579	0.0671396	Tcerg1	2_vs_0
3.86987e-08	-0.285836	0.331	0.511	0.000702962	Zcchc17	2_vs_0
6.36485e-08	-0.285891	0.463	0.59	0.00115617	Chmp5	2_vs_0
2.22203e-07	-0.285977	0.393	0.564	0.00403632	Pold4	2_vs_0
1.28861e-07	-0.286037	0.789	0.901	0.00234076	Arpc4	2_vs_0
1.21825e-07	-0.286264	0.566	0.727	0.00221295	Spcs1	2_vs_0
2.80493e-11	-0.286478	0.048	0.197	5.09516e-07	Gm28935	2_vs_0
3.18729e-07	-0.286759	0.501	0.622	0.00578971	Pfdn1	2_vs_0
3.74831e-09	-0.287141	0.245	0.411	6.80881e-05	Ppm1h	2_vs_0
2.28597e-07	-0.287392	0.688	0.796	0.00415247	Mdh2	2_vs_0
1.16371e-09	-0.287747	0.122	0.296	2.11388e-05	Tnfrsf25	2_vs_0
1.68234e-08	-0.287786	0.388	0.519	0.000305597	Rpl9-ps6	2_vs_0
1.66795e-07	-0.288082	0.746	0.842	0.00302983	Rsrc2	2_vs_0
5.45509e-08	-0.288085	0.861	0.938	0.000990917	Arpc3	2_vs_0
7.81333e-09	-0.288114	0.892	0.936	0.000141929	Cox6b1	2_vs_0
1.28775e-07	-0.288153	0.619	0.711	0.0023392	Mien1	2_vs_0
1.79177e-08	-0.288157	0.806	0.882	0.000325474	Atp6v1f	2_vs_0
5.28269e-09	-0.288402	0.386	0.547	9.596e-05	Dap3	2_vs_0
5.47254e-08	-0.288697	0.508	0.674	0.000994087	Glrx5	2_vs_0
5.97257e-09	-0.289045	0.312	0.451	0.000108492	Mplkip	2_vs_0
1.33742e-08	-0.28908	0.264	0.392	0.000242943	Exoc2	2_vs_0
7.50752e-07	-0.289085	0.477	0.611	0.0136374	Fli1	2_vs_0
5.67652e-06	-0.28917	0.64	0.74	0.103114	Mat2a	2_vs_0
1.89192e-08	-0.289175	0.436	0.595	0.000343667	Ly9	2_vs_0
2.91634e-08	-0.289264	0.302	0.462	0.000529754	2810013P06Rik	2_vs_0
4.37257e-09	-0.289734	0.146	0.274	7.94277e-05	Igf2r	2_vs_0
1.0357e-08	-0.289741	0.379	0.544	0.000188135	Mrpl34	2_vs_0
8.73584e-10	-0.28981	0.278	0.448	1.58686e-05	Sde2	2_vs_0
6.83216e-08	-0.289982	0.47	0.614	0.00124106	Elk4	2_vs_0
3.59496e-08	-0.289983	0.537	0.674	0.000653025	Suclg1	2_vs_0
3.11388e-07	-0.290074	0.839	0.893	0.00565637	Sfpq	2_vs_0
8.74571e-09	-0.290146	0.257	0.416	0.000158866	Inpp1	2_vs_0
3.18856e-08	-0.290314	0.218	0.412	0.000579201	Epb41l4aos	2_vs_0
1.11422e-08	-0.29038	0.3	0.463	0.000202398	Tnfaip8l2	2_vs_0
1.45751e-08	-0.290415	0.631	0.752	0.000264757	Ndufb4	2_vs_0
3.98645e-08	-0.291413	0.444	0.578	0.000724139	Acap1	2_vs_0
2.98978e-10	-0.291687	0.149	0.345	5.43093e-06	Gngt2	2_vs_0
1.33826e-08	-0.291824	0.441	0.6	0.000243094	Cdc40	2_vs_0
6.67026e-06	-0.292051	0.93	0.97	0.121165	Set	2_vs_0
1.27125e-05	-0.29338	0.549	0.638	0.230922	Arid4a	2_vs_0
2.42504e-08	-0.293803	0.604	0.723	0.000440509	Mrps14	2_vs_0
3.95339e-07	-0.293807	0.942	0.975	0.00718133	Hnrnpu	2_vs_0
3.05662e-06	-0.293876	0.727	0.815	0.0555234	Btg2	2_vs_0
1.19547e-08	-0.294094	0.161	0.336	0.000217156	1810041H14Rik	2_vs_0
2.67603e-07	-0.294353	0.556	0.681	0.00486101	Ppp2r5c	2_vs_0
5.81411e-05	-0.29446	0.892	0.968	1	Ccnd2	2_vs_0
1.90187e-06	-0.294619	0.681	0.76	0.0345475	Chd2	2_vs_0
1.70646e-07	-0.294651	0.434	0.573	0.00309979	Ddx27	2_vs_0
3.00794e-06	-0.294666	0.302	0.467	0.0546392	B930036N10Rik	2_vs_0
1.10598e-08	-0.294889	0.576	0.723	0.0002009	Mrpl18	2_vs_0
8.90432e-07	-0.294996	0.592	0.674	0.0161747	Thoc2	2_vs_0
8.53104e-09	-0.295069	0.671	0.8	0.000154966	Ppp2r5a	2_vs_0
6.21025e-10	-0.295244	0.175	0.348	1.12809e-05	Adi1	2_vs_0
1.29872e-08	-0.295539	0.868	0.942	0.000235912	Pak2	2_vs_0
6.42913e-10	-0.295848	0.288	0.473	1.16785e-05	Pdcd2	2_vs_0
7.69093e-07	-0.295857	0.511	0.671	0.0139706	Fkbp3	2_vs_0
7.62301e-08	-0.295999	0.54	0.677	0.00138472	Sars	2_vs_0
6.41513e-08	-0.296488	0.602	0.7	0.00116531	Lnpep	2_vs_0
9.76538e-08	-0.296557	0.664	0.755	0.00177388	Pum2	2_vs_0
1.41593e-07	-0.296638	0.578	0.714	0.00257204	Trip12	2_vs_0
5.45474e-06	-0.296826	0.549	0.723	0.0990853	Hdac7	2_vs_0
1.09375e-08	-0.296959	0.535	0.667	0.00019868	Cdk12	2_vs_0
7.83798e-07	-0.297034	0.705	0.801	0.0142377	Snu13	2_vs_0
8.19302e-08	-0.297217	0.595	0.745	0.00148826	Srp19	2_vs_0
1.00611e-07	-0.297443	0.379	0.537	0.0018276	Kmt2c	2_vs_0
1.09944e-09	-0.297606	0.324	0.503	1.99713e-05	Rbmxl1	2_vs_0
8.18039e-08	-0.297622	0.549	0.692	0.00148597	Bnip3l	2_vs_0
2.27338e-07	-0.297839	0.683	0.792	0.00412959	Pnn	2_vs_0
3.44436e-10	-0.298026	0.254	0.411	6.25668e-06	Rpl10-ps3	2_vs_0
4.14846e-08	-0.29818	0.633	0.747	0.000753568	Pabpn1	2_vs_0
4.31808e-07	-0.298415	0.559	0.684	0.0078438	Akt2	2_vs_0
4.26894e-09	-0.298433	0.633	0.764	7.75453e-05	Vapa	2_vs_0
2.00765e-10	-0.298691	0.993	0.999	3.6469e-06	AY036118	2_vs_0
1.79074e-06	-0.298962	0.585	0.726	0.0325288	Eif3j1	2_vs_0
8.00124e-06	-0.299096	0.775	0.895	0.145343	Zfp36l1	2_vs_0
1.4057e-06	-0.299162	0.681	0.736	0.0255346	Cast	2_vs_0
1.7352e-08	-0.299307	0.717	0.825	0.0003152	Leprotl1	2_vs_0
3.96055e-08	-0.299564	0.317	0.484	0.000719434	Abhd17c	2_vs_0
3.36766e-06	-0.300017	0.511	0.701	0.0611736	Crybg1	2_vs_0
1.23738e-07	-0.300236	0.719	0.844	0.0022477	Zc3h15	2_vs_0
2.68628e-07	-0.300388	0.657	0.79	0.00487963	Ppp1r18	2_vs_0
8.1528e-09	-0.300397	0.799	0.87	0.000148096	Zcchc7	2_vs_0
6.71784e-08	-0.300474	0.784	0.879	0.00122029	Arglu1	2_vs_0
1.35052e-06	-0.300625	0.691	0.825	0.0245321	Atp5g1	2_vs_0
3.33641e-07	-0.30065	0.83	0.91	0.00606059	Mrpl52	2_vs_0
2.10085e-09	-0.300868	0.237	0.392	3.81619e-05	Kdsr	2_vs_0
1.44856e-08	-0.301133	0.242	0.366	0.000263132	Fam168a	2_vs_0
6.28518e-07	-0.30129	0.619	0.807	0.011417	S100a13	2_vs_0
1.15448e-08	-0.301441	0.892	0.956	0.00020971	Sem1	2_vs_0
1.18661e-09	-0.301568	0.429	0.605	2.15548e-05	Vdac3	2_vs_0
1.86819e-08	-0.301711	0.209	0.375	0.000339356	P2rx7	2_vs_0
3.71889e-11	-0.301909	0.211	0.399	6.75537e-07	Dmac1	2_vs_0
7.94643e-09	-0.301998	0.544	0.685	0.000144347	Sys1	2_vs_0
1.9361e-10	-0.30216	0.257	0.429	3.51693e-06	Pdlim2	2_vs_0
5.42034e-09	-0.302384	0.369	0.519	9.84606e-05	Smim15	2_vs_0
1.9976e-08	-0.302451	0.808	0.87	0.000362863	Ndufa3	2_vs_0
2.71703e-11	-0.302542	0.067	0.24	4.93548e-07	Itgb3	2_vs_0
2.04476e-08	-0.302687	0.211	0.353	0.000371431	Dnah8	2_vs_0
4.68052e-07	-0.302931	0.302	0.475	0.00850217	Timm8a1	2_vs_0
1.19292e-10	-0.302969	0.161	0.33	2.16694e-06	Mfhas1	2_vs_0
5.74321e-09	-0.303125	0.089	0.212	0.000104325	Tsix	2_vs_0
9.00848e-08	-0.303221	0.427	0.525	0.00163639	Stk38	2_vs_0
4.45099e-07	-0.303317	0.722	0.812	0.00808522	Ier5	2_vs_0
6.46783e-07	-0.303464	0.525	0.658	0.0117488	Chd1	2_vs_0
2.82532e-09	-0.303603	0.35	0.538	5.13219e-05	Rtcb	2_vs_0
2.97451e-08	-0.303796	0.65	0.758	0.000540321	Cwc15	2_vs_0
8.70432e-09	-0.303895	0.671	0.801	0.000158114	Micos13	2_vs_0
3.47741e-09	-0.304078	0.388	0.51	6.31671e-05	Ifi35	2_vs_0
5.31073e-09	-0.304178	0.376	0.53	9.64694e-05	Man1a2	2_vs_0
3.17478e-06	-0.304408	0.439	0.63	0.0576699	Nhp2	2_vs_0
4.22554e-08	-0.304626	0.472	0.656	0.00076757	Ebna1bp2	2_vs_0
2.24037e-09	-0.304679	0.456	0.57	4.06963e-05	Csnk1g2	2_vs_0
4.03715e-11	-0.304983	0.173	0.348	7.33348e-07	Frat2	2_vs_0
4.70637e-09	-0.305002	0.451	0.629	8.54912e-05	Idnk	2_vs_0
1.27758e-07	-0.30503	0.679	0.803	0.00232072	Irf2	2_vs_0
1.27762e-07	-0.305254	0.763	0.826	0.0023208	Ythdc1	2_vs_0
1.35499e-08	-0.305477	0.537	0.686	0.000246134	Mrps33	2_vs_0
1.50914e-07	-0.306093	0.369	0.486	0.00274135	Pik3r1	2_vs_0
4.29601e-10	-0.306125	0.18	0.353	7.8037e-06	Hddc2	2_vs_0
5.4267e-08	-0.306249	0.348	0.503	0.00098576	Desi2	2_vs_0
2.66428e-08	-0.306263	0.707	0.804	0.000483967	Drap1	2_vs_0
8.1182e-07	-0.306377	0.832	0.918	0.0147467	Chd3	2_vs_0
7.22183e-08	-0.30655	0.165	0.282	0.00131185	Zfp318	2_vs_0
2.76314e-08	-0.306753	0.971	0.99	0.000501925	Hnrnpa2b1	2_vs_0
1.51128e-07	-0.307232	0.655	0.83	0.00274524	Ezr	2_vs_0
3.2278e-12	-0.307382	0.058	0.232	5.8633e-08	Slc49a4	2_vs_0
1.59337e-09	-0.307628	0.343	0.521	2.89435e-05	Med10	2_vs_0
2.90421e-06	-0.308045	0.592	0.732	0.0527549	Cd27	2_vs_0
8.43944e-09	-0.308253	0.434	0.604	0.000153302	Tbrg1	2_vs_0
2.34722e-07	-0.308748	0.981	0.995	0.00426373	Ppia	2_vs_0
1.67447e-08	-0.309595	0.875	0.929	0.000304167	Clic1	2_vs_0
4.40224e-12	-0.309669	0.151	0.325	7.99666e-08	Ppm1m	2_vs_0
3.38412e-09	-0.309778	0.612	0.76	6.14726e-05	Ube2q1	2_vs_0
8.23499e-12	-0.310049	0.074	0.24	1.49589e-07	Stap1	2_vs_0
2.94532e-10	-0.310059	0.326	0.488	5.35017e-06	Ctnnbl1	2_vs_0
8.28085e-09	-0.310158	0.482	0.63	0.000150422	Arih1	2_vs_0
7.79652e-09	-0.310398	0.835	0.908	0.000141624	Capzb	2_vs_0
6.38063e-07	-0.310782	0.746	0.858	0.0115904	Rexo2	2_vs_0
3.84607e-08	-0.311185	0.525	0.625	0.000698639	Tgfbr2	2_vs_0
2.44083e-10	-0.31119	0.192	0.386	4.43377e-06	Ptp4a3	2_vs_0
1.5934e-08	-0.311426	0.631	0.764	0.000289442	Cdc37	2_vs_0
6.52559e-12	-0.311864	0.161	0.341	1.18537e-07	Rere	2_vs_0
9.23985e-09	-0.312766	0.189	0.363	0.000167842	Snhg4	2_vs_0
4.12366e-07	-0.312796	0.6	0.744	0.00749064	Gm47283	2_vs_0
5.25566e-06	-0.312841	0.559	0.716	0.095469	Nop56	2_vs_0
3.91109e-09	-0.312885	0.875	0.93	7.10449e-05	Sf3b1	2_vs_0
2.79255e-10	-0.313166	0.317	0.511	5.07267e-06	Ogfr	2_vs_0
2.73998e-08	-0.313319	0.484	0.615	0.000497718	Grap	2_vs_0
4.60328e-09	-0.313614	0.177	0.319	8.36186e-05	Zfp773	2_vs_0
4.13379e-08	-0.31389	0.787	0.874	0.000750904	Acin1	2_vs_0
3.30021e-08	-0.314141	0.175	0.336	0.000599483	Selenoh	2_vs_0
1.8092e-07	-0.314253	0.424	0.527	0.00328641	Ppip5k2	2_vs_0
1.30399e-07	-0.314256	0.626	0.773	0.00236869	Gpx1	2_vs_0
2.18316e-09	-0.314264	0.36	0.527	3.9657e-05	Fnbp4	2_vs_0
2.25462e-07	-0.314438	0.777	0.859	0.00409552	Top1	2_vs_0
9.54289e-09	-0.314455	0.966	0.984	0.000173347	Jund	2_vs_0
6.20996e-10	-0.314606	0.305	0.47	1.12804e-05	Acat1	2_vs_0
6.6261e-06	-0.314625	0.408	0.581	0.120363	Dkc1	2_vs_0
4.11495e-08	-0.314748	0.645	0.734	0.000747481	Tes	2_vs_0
5.50245e-08	-0.314841	0.64	0.807	0.00099952	Smdt1	2_vs_0
8.10103e-11	-0.314894	0.189	0.363	1.47155e-06	Gramd4	2_vs_0
8.72178e-09	-0.314975	0.772	0.89	0.000158431	Lat	2_vs_0
5.17761e-10	-0.314991	0.614	0.751	9.40512e-06	Bcas2	2_vs_0
2.37453e-06	-0.315054	0.264	0.451	0.0431333	Ramp1	2_vs_0
5.02884e-11	-0.315098	0.127	0.305	9.13488e-07	Pla2g12a	2_vs_0
5.77838e-10	-0.315201	0.741	0.859	1.04964e-05	Fis1	2_vs_0
4.66076e-08	-0.315454	0.59	0.695	0.000846627	Tpp2	2_vs_0
4.42593e-10	-0.315533	0.698	0.815	8.03971e-06	Pdcd10	2_vs_0
1.26787e-09	-0.31559	0.58	0.714	2.30308e-05	Ptbp1	2_vs_0
1.47436e-05	-0.315627	0.873	0.947	0.267818	Eif5a	2_vs_0
8.82744e-09	-0.316068	0.456	0.574	0.00016035	Cdipt	2_vs_0
2.99485e-09	-0.316404	0.429	0.601	5.44015e-05	Ndufa10	2_vs_0
3.60678e-09	-0.316605	0.619	0.771	6.55172e-05	Ppp4r2	2_vs_0
8.51969e-10	-0.316606	0.475	0.632	1.5476e-05	Polr2g	2_vs_0
3.24052e-08	-0.316854	0.739	0.845	0.00058864	Ccnd3	2_vs_0
1.74113e-09	-0.317078	0.647	0.821	3.16277e-05	Mrps24	2_vs_0
2.77381e-09	-0.317092	0.719	0.842	5.03862e-05	Pitpna	2_vs_0
4.70726e-09	-0.317149	0.516	0.675	8.55075e-05	Mrpl57	2_vs_0
7.86877e-09	-0.317263	0.566	0.707	0.000142936	Pik3cd	2_vs_0
3.05232e-09	-0.317351	0.221	0.379	5.54455e-05	Cd96	2_vs_0
6.05609e-10	-0.317464	0.223	0.416	1.10009e-05	Atp2a3	2_vs_0
1.39526e-11	-0.317802	0.141	0.348	2.53448e-07	Dph5	2_vs_0
0.000166623	-0.31783	0.362	0.499	1	Irf8	2_vs_0
1.68603e-10	-0.318606	0.496	0.637	3.06267e-06	Sdhb	2_vs_0
2.96193e-08	-0.318609	0.662	0.777	0.000538035	Dhx9	2_vs_0
2.96727e-11	-0.318726	0.187	0.377	5.39004e-07	Ctsc	2_vs_0
1.41807e-08	-0.318784	0.365	0.516	0.000257592	Sipa1	2_vs_0
3.99677e-08	-0.318939	0.772	0.856	0.000726013	H2-T23	2_vs_0
1.20572e-09	-0.319063	0.52	0.679	2.19018e-05	Emc6	2_vs_0
8.30513e-10	-0.319135	0.83	0.905	1.50863e-05	Pafah1b1	2_vs_0
1.45882e-08	-0.319312	0.415	0.573	0.000264995	Sec63	2_vs_0
1.55222e-05	-0.319664	0.506	0.6	0.28196	Hist1h1e	2_vs_0
8.09455e-09	-0.320037	0.228	0.396	0.000147038	Sgk1	2_vs_0
1.44247e-08	-0.320059	0.868	0.947	0.000262024	Uqcrq	2_vs_0
8.17538e-10	-0.32014	0.482	0.627	1.48506e-05	Akirin1	2_vs_0
6.77019e-07	-0.320705	0.35	0.575	0.012298	2810004N23Rik	2_vs_0
2.49835e-08	-0.320754	0.29	0.456	0.000453825	Zmiz1	2_vs_0
7.62845e-09	-0.32096	0.422	0.577	0.000138571	Rbms1	2_vs_0
1.75392e-09	-0.320981	0.367	0.525	3.18599e-05	Rp9	2_vs_0
1.37207e-09	-0.32114	0.866	0.929	2.49237e-05	Lck	2_vs_0
2.42449e-09	-0.321183	0.568	0.7	4.40408e-05	Sdcbp	2_vs_0
2.71933e-13	-0.321434	0.031	0.192	4.93967e-09	Tm6sf1	2_vs_0
2.51348e-09	-0.321643	0.734	0.845	4.56574e-05	Csnk2a1	2_vs_0
3.76186e-09	-0.321768	0.76	0.853	6.83342e-05	Arf4	2_vs_0
5.99903e-11	-0.321818	0.233	0.41	1.08972e-06	Daxx	2_vs_0
2.98346e-09	-0.322373	0.739	0.862	5.41945e-05	Ppp1cc	2_vs_0
0.0176246	-0.322412	0.592	0.651	1	Trbc1	2_vs_0
8.15565e-08	-0.322521	0.369	0.529	0.00148147	Utp14a	2_vs_0
1.10811e-09	-0.32269	0.317	0.522	2.01289e-05	Borcs8	2_vs_0
7.59484e-09	-0.322841	0.544	0.705	0.00013796	Mrps16	2_vs_0
4.99062e-09	-0.322913	0.489	0.67	9.06546e-05	Mrpl20	2_vs_0
7.60435e-11	-0.323344	0.343	0.518	1.38133e-06	Sidt2	2_vs_0
6.2726e-08	-0.323619	0.796	0.893	0.00113942	Pomp	2_vs_0
9.29296e-07	-0.32376	0.674	0.777	0.0168807	Prelid2	2_vs_0
1.71433e-05	-0.32404	0.6	0.753	0.311408	Nop58	2_vs_0
2.66694e-09	-0.32405	0.755	0.821	4.8445e-05	Birc6	2_vs_0
4.84374e-07	-0.324329	0.659	0.814	0.00879866	Bola2	2_vs_0
1.81656e-10	-0.324353	0.631	0.775	3.29979e-06	Atp6v1g1	2_vs_0
5.74733e-09	-0.325132	0.729	0.853	0.0001044	Cox6a1	2_vs_0
3.10024e-08	-0.325374	0.621	0.753	0.000563159	Prpf40a	2_vs_0
3.56423e-11	-0.325582	0.199	0.358	6.47442e-07	Oxct1	2_vs_0
3.1106e-09	-0.32571	0.729	0.859	5.6504e-05	Nol7	2_vs_0
1.74215e-08	-0.325829	0.612	0.736	0.000316461	Hp1bp3	2_vs_0
2.63187e-12	-0.326179	0.952	0.985	4.78078e-08	Srsf5	2_vs_0
8.65278e-15	-0.326636	0.041	0.23	1.57178e-10	Gm34006	2_vs_0
2.60308e-08	-0.327299	0.657	0.778	0.000472849	Atox1	2_vs_0
3.83061e-10	-0.327355	0.799	0.89	6.95831e-06	Gabarap	2_vs_0
2.10658e-10	-0.327526	0.815	0.908	3.8266e-06	Ndufa2	2_vs_0
3.04894e-10	-0.328235	0.374	0.551	5.53839e-06	Zfp622	2_vs_0
3.07352e-10	-0.328288	0.58	0.74	5.58305e-06	Il27ra	2_vs_0
2.23468e-10	-0.328399	0.693	0.83	4.0593e-06	Eloc	2_vs_0
8.98001e-11	-0.32875	0.472	0.662	1.63122e-06	Uqcc3	2_vs_0
1.76941e-10	-0.328985	0.686	0.81	3.21413e-06	Rab2a	2_vs_0
9.33303e-08	-0.330116	0.242	0.358	0.00169535	Tagap	2_vs_0
6.51696e-11	-0.330192	0.99	0.999	1.18381e-06	Btg1	2_vs_0
4.19081e-08	-0.330375	0.755	0.826	0.000761261	Picalm	2_vs_0
4.41005e-09	-0.330655	0.357	0.533	8.01085e-05	Asxl1	2_vs_0
2.72714e-09	-0.330687	0.758	0.866	4.95385e-05	Ccnl1	2_vs_0
1.06326e-09	-0.330905	0.353	0.505	1.93141e-05	Ahcyl2	2_vs_0
6.58428e-08	-0.331081	0.671	0.766	0.00119603	Zfp292	2_vs_0
9.90236e-10	-0.331488	0.595	0.727	1.79876e-05	Trmt112	2_vs_0
1.97182e-06	-0.331845	0.695	0.836	0.0358182	Eif5b	2_vs_0
4.10053e-05	-0.331995	0.58	0.674	0.744862	Txnip	2_vs_0
6.62292e-10	-0.332081	0.381	0.534	1.20305e-05	Coq10b	2_vs_0
3.98069e-09	-0.332199	0.729	0.808	7.23093e-05	Snhg8	2_vs_0
1.04226e-10	-0.332303	0.887	0.934	1.89327e-06	Csnk1a1	2_vs_0
3.53396e-08	-0.332897	0.612	0.763	0.000641945	Nop10	2_vs_0
1.11385e-10	-0.333925	0.477	0.659	2.0233e-06	Tmem134	2_vs_0
8.88222e-09	-0.334075	0.59	0.749	0.000161345	Timm23	2_vs_0
9.39673e-07	-0.334094	0.506	0.638	0.0170692	Kdm6b	2_vs_0
2.10605e-09	-0.334384	0.165	0.344	3.82564e-05	Pxmp4	2_vs_0
2.397e-09	-0.33471	0.458	0.633	4.35415e-05	Prkacb	2_vs_0
5.36297e-13	-0.334854	0.026	0.174	9.74183e-09	Eno3	2_vs_0
1.08162e-09	-0.335071	0.448	0.615	1.96476e-05	Ssbp4	2_vs_0
1.60693e-09	-0.335109	0.508	0.667	2.91898e-05	Casp8	2_vs_0
1.76398e-09	-0.335488	0.429	0.604	3.20427e-05	Nup153	2_vs_0
2.13878e-11	-0.335564	0.319	0.511	3.88509e-07	Dctn6	2_vs_0
2.9955e-14	-0.335807	0.106	0.305	5.44132e-10	Vav3	2_vs_0
1.36573e-10	-0.335851	0.458	0.61	2.48085e-06	Safb	2_vs_0
1.31463e-14	-0.336153	0.058	0.237	2.38802e-10	Rras2	2_vs_0
1.0361e-08	-0.336695	0.369	0.529	0.000188207	Ehd3	2_vs_0
1.77762e-09	-0.336709	0.54	0.69	3.22904e-05	Slc9a3r1	2_vs_0
2.40761e-08	-0.337052	0.374	0.512	0.000437343	Setx	2_vs_0
3.07078e-09	-0.337403	0.638	0.767	5.57807e-05	Dhx15	2_vs_0
2.62971e-07	-0.33776	0.748	0.879	0.00477688	Hnrnpab	2_vs_0
1.07812e-08	-0.337993	0.815	0.907	0.00019584	Hnrnpm	2_vs_0
7.41722e-09	-0.338992	0.561	0.755	0.000134734	Dock10	2_vs_0
9.05986e-10	-0.339091	0.626	0.77	1.64572e-05	Cul3	2_vs_0
3.82002e-09	-0.339383	0.604	0.771	6.93907e-05	Eif2s1	2_vs_0
1.01949e-08	-0.339581	0.729	0.851	0.000185191	Prpf4b	2_vs_0
6.47351e-11	-0.34006	0.489	0.651	1.17591e-06	Was	2_vs_0
7.58435e-11	-0.341326	0.837	0.93	1.3777e-06	Cox7a2	2_vs_0
3.44993e-10	-0.341377	0.588	0.712	6.2668e-06	Use1	2_vs_0
3.64864e-12	-0.341427	0.916	0.953	6.62775e-08	Morf4l1	2_vs_0
1.46858e-09	-0.341656	0.866	0.925	2.66768e-05	Clk1	2_vs_0
5.40301e-10	-0.34192	0.964	0.982	9.81457e-06	Mbnl1	2_vs_0
5.33193e-09	-0.342074	0.851	0.927	9.68546e-05	Arpc5	2_vs_0
2.61649e-10	-0.342176	0.547	0.688	4.75286e-06	Lbr	2_vs_0
2.69595e-08	-0.342431	0.005	0.147	0.00048972	Pdlim4	2_vs_0
1.74121e-08	-0.342641	0.823	0.908	0.000316291	Snrpf	2_vs_0
6.73311e-09	-0.342702	0.82	0.9	0.000122307	Psma7	2_vs_0
1.30014e-10	-0.342952	0.657	0.821	2.3617e-06	Arpc5l	2_vs_0
4.21168e-08	-0.343285	0.578	0.738	0.000765051	Snhg1	2_vs_0
6.24715e-10	-0.343609	0.511	0.678	1.13479e-05	Pdcd6ip	2_vs_0
4.17815e-11	-0.344011	0.693	0.814	7.58961e-07	Rtraf	2_vs_0
1.75153e-12	-0.344195	0.899	0.952	3.18165e-08	Ndufa13	2_vs_0
1.38256e-10	-0.344963	0.65	0.797	2.51141e-06	Eif4b	2_vs_0
3.06337e-08	-0.345029	0.681	0.796	0.000556461	Sltm	2_vs_0
7.12956e-11	-0.345242	0.542	0.685	1.29508e-06	Pop5	2_vs_0
3.18887e-11	-0.345865	0.638	0.752	5.79259e-07	Psmd8	2_vs_0
1.15258e-10	-0.346422	0.453	0.652	2.09367e-06	Spop	2_vs_0
3.32802e-09	-0.347348	0.424	0.584	6.04534e-05	Cd2ap	2_vs_0
3.71972e-08	-0.34766	0.674	0.841	0.000675688	Hcst	2_vs_0
4.72079e-12	-0.3482	0.93	0.964	8.57532e-08	Tma7	2_vs_0
4.58838e-11	-0.349195	0.295	0.497	8.3348e-07	Tcp11l2	2_vs_0
1.02367e-10	-0.349369	0.633	0.766	1.8595e-06	Srsf10	2_vs_0
6.4364e-09	-0.349643	0.659	0.76	0.000116917	Cnot6l	2_vs_0
3.82107e-10	-0.350216	0.223	0.438	6.94097e-06	Rasa3	2_vs_0
3.48502e-11	-0.350568	0.671	0.805	6.33053e-07	Gabarapl2	2_vs_0
7.98618e-12	-0.35104	0.343	0.56	1.45069e-07	Nup210	2_vs_0
6.3377e-11	-0.351042	0.422	0.622	1.15124e-06	Twistnb	2_vs_0
1.56862e-12	-0.351176	0.779	0.884	2.8494e-08	Clta	2_vs_0
1.43964e-12	-0.352039	0.329	0.515	2.61511e-08	Itgb1bp1	2_vs_0
1.73514e-11	-0.352616	0.441	0.622	3.15189e-07	Higd2a	2_vs_0
1.80412e-08	-0.35288	0.376	0.564	0.000327718	Nifk	2_vs_0
6.6122e-15	-0.353357	0.082	0.293	1.20111e-10	Pdlim1	2_vs_0
6.50034e-10	-0.35406	0.477	0.641	1.18079e-05	Etnk1	2_vs_0
2.00441e-09	-0.354194	0.369	0.549	3.64102e-05	Mphosph10	2_vs_0
9.20751e-09	-0.354213	0.542	0.682	0.000167254	Gtpbp4	2_vs_0
1.47134e-11	-0.354665	0.508	0.673	2.67268e-07	Rab18	2_vs_0
3.30124e-11	-0.354699	0.715	0.853	5.99671e-07	Atp5o	2_vs_0
1.84731e-07	-0.354869	0.501	0.596	0.00335565	Parp14	2_vs_0
2.14755e-07	-0.354892	0.463	0.653	0.00390103	Ikzf3	2_vs_0
9.27297e-11	-0.355119	0.806	0.907	1.68443e-06	Snrpd2	2_vs_0
1.82263e-10	-0.355244	0.324	0.523	3.3108e-06	Arhgap4	2_vs_0
8.0608e-10	-0.355808	0.631	0.77	1.46425e-05	Aimp1	2_vs_0
1.76745e-09	-0.356424	0.811	0.895	3.21057e-05	Atp5k	2_vs_0
5.97429e-13	-0.356495	0.187	0.386	1.08523e-08	Acyp1	2_vs_0
3.74193e-11	-0.357188	0.573	0.762	6.79722e-07	Mia2	2_vs_0
7.62123e-10	-0.357223	0.784	0.9	1.3844e-05	Cox5a	2_vs_0
3.22226e-10	-0.357254	0.578	0.741	5.85324e-06	Pfkp	2_vs_0
2.11605e-09	-0.357347	0.417	0.59	3.84381e-05	Tmem173	2_vs_0
4.12407e-11	-0.357677	0.595	0.751	7.49137e-07	Cox16	2_vs_0
8.66069e-12	-0.357926	0.48	0.662	1.57321e-07	Cyb5a	2_vs_0
1.58012e-11	-0.358091	0.902	0.973	2.87028e-07	Snrpg	2_vs_0
1.20961e-05	-0.358509	0.281	0.338	0.219725	Isg15	2_vs_0
8.53532e-11	-0.35869	0.436	0.61	1.55044e-06	Rbm17	2_vs_0
5.50045e-11	-0.359652	0.89	0.96	9.99157e-07	Slc25a3	2_vs_0
5.88287e-08	-0.360757	0.494	0.642	0.00106862	Nfkbiz	2_vs_0
6.67828e-09	-0.361113	0.492	0.656	0.000121311	Irf2bp2	2_vs_0
5.47312e-11	-0.361649	0.76	0.836	9.94193e-07	Gpi1	2_vs_0
2.01686e-13	-0.36179	0.273	0.471	3.66363e-09	Smim4	2_vs_0
2.84258e-10	-0.362506	0.463	0.63	5.16355e-06	Srpk2	2_vs_0
1.34081e-10	-0.362551	0.94	0.977	2.43559e-06	Ftl1	2_vs_0
1.86907e-12	-0.362843	0.552	0.748	3.39517e-08	Ndufa8	2_vs_0
1.18347e-11	-0.363116	0.844	0.895	2.14977e-07	Tra2a	2_vs_0
4.67199e-10	-0.363573	0.319	0.522	8.48666e-06	1110038B12Rik	2_vs_0
1.34155e-12	-0.364006	0.158	0.329	2.43692e-08	Fchsd2	2_vs_0
9.63618e-09	-0.364458	0.95	0.992	0.000175041	Serbp1	2_vs_0
2.85273e-10	-0.364515	0.305	0.436	5.18198e-06	Kif1b	2_vs_0
1.10606e-11	-0.365201	0.921	0.968	2.00915e-07	Cox6c	2_vs_0
6.77925e-11	-0.365216	0.365	0.563	1.23145e-06	Tnik	2_vs_0
1.89613e-11	-0.365275	0.703	0.821	3.44432e-07	Tmem234	2_vs_0
1.25466e-10	-0.365822	0.882	0.949	2.27909e-06	Gnai2	2_vs_0
5.99552e-13	-0.366159	0.554	0.7	1.08909e-08	Lamtor2	2_vs_0
3.29139e-13	-0.366288	0.523	0.697	5.97882e-09	Nudt21	2_vs_0
4.00344e-08	-0.366715	0.986	0.999	0.000727225	Ptma	2_vs_0
4.88684e-12	-0.367104	0.724	0.823	8.87695e-08	Srp9	2_vs_0
2.84939e-10	-0.367345	0.259	0.419	5.17592e-06	Pecam1	2_vs_0
1.2443e-10	-0.367908	0.662	0.779	2.26028e-06	Ndufv3	2_vs_0
3.96979e-14	-0.368142	0.158	0.366	7.21113e-10	Rab3ip	2_vs_0
7.49384e-14	-0.368715	0.194	0.433	1.36126e-09	Rftn1	2_vs_0
5.26915e-12	-0.36891	0.439	0.614	9.5714e-08	Max	2_vs_0
7.03933e-12	-0.369299	0.727	0.844	1.27869e-07	Ndufa7	2_vs_0
3.48069e-11	-0.370099	0.494	0.671	6.32268e-07	Uqcrfs1	2_vs_0
2.7e-13	-0.370243	0.453	0.627	4.90454e-09	Ndufs2	2_vs_0
1.16386e-11	-0.370488	0.664	0.825	2.11415e-07	Cct4	2_vs_0
2.43515e-10	-0.370793	0.612	0.785	4.42345e-06	Tomm5	2_vs_0
7.57348e-12	-0.370793	0.388	0.573	1.37572e-07	Cmc1	2_vs_0
1.55294e-08	-0.371054	0.775	0.877	0.000282092	Gm8369	2_vs_0
5.17959e-13	-0.371267	0.679	0.821	9.40873e-09	Sec11a	2_vs_0
7.02518e-10	-0.371288	0.906	0.968	1.27612e-05	Rbm3	2_vs_0
6.51435e-13	-0.371503	0.4	0.59	1.18333e-08	Tecr	2_vs_0
1.77681e-15	-0.371635	0.106	0.31	3.22757e-11	E030030I06Rik	2_vs_0
7.82807e-13	-0.371645	0.945	0.977	1.42197e-08	Chchd2	2_vs_0
8.60047e-12	-0.372493	0.612	0.781	1.56228e-07	Taldo1	2_vs_0
1.52759e-09	-0.372974	0.794	0.877	2.77487e-05	Eif3a	2_vs_0
7.91661e-13	-0.372981	0.369	0.596	1.43805e-08	Arhgap9	2_vs_0
2.20364e-12	-0.37315	0.664	0.814	4.00291e-08	Tomm22	2_vs_0
5.42198e-08	-0.373257	0.652	0.816	0.000984903	Sesn3	2_vs_0
5.96588e-12	-0.373307	0.775	0.888	1.0837e-07	Fam49b	2_vs_0
2.10218e-13	-0.373862	0.324	0.522	3.81861e-09	Rnf167	2_vs_0
5.35333e-10	-0.37429	0.787	0.897	9.72433e-06	Cct2	2_vs_0
2.65546e-11	-0.374338	0.849	0.911	4.82364e-07	Ppp1ca	2_vs_0
2.99697e-13	-0.374481	0.278	0.496	5.444e-09	Cuta	2_vs_0
1.51155e-11	-0.374528	0.861	0.921	2.74572e-07	Hint1	2_vs_0
5.02879e-12	-0.374584	0.353	0.552	9.1348e-08	Irf9	2_vs_0
1.3488e-07	-0.375242	0.7	0.862	0.0024501	Ltb	2_vs_0
1.15214e-09	-0.375279	0.506	0.692	2.09286e-05	Npm3	2_vs_0
5.18563e-08	-0.375484	0.784	0.911	0.00094197	Hspe1	2_vs_0
1.70606e-09	-0.375644	0.312	0.568	3.09905e-05	Rel	2_vs_0
2.00454e-12	-0.375672	0.271	0.462	3.64124e-08	Dusp10	2_vs_0
1.13011e-09	-0.375768	0.635	0.801	2.05285e-05	Taf1d	2_vs_0
9.11225e-11	-0.376108	0.842	0.94	1.65524e-06	Cox7b	2_vs_0
3.35965e-12	-0.376253	0.976	0.999	6.1028e-08	Myl6	2_vs_0
4.31538e-09	-0.376259	0.549	0.689	7.83889e-05	Bod1l	2_vs_0
3.16932e-11	-0.376675	0.278	0.444	5.75707e-07	Pml	2_vs_0
7.24618e-11	-0.376865	0.734	0.837	1.31627e-06	Thrap3	2_vs_0
1.41751e-13	-0.377069	0.285	0.505	2.57491e-09	Mob3a	2_vs_0
2.08307e-12	-0.378067	0.839	0.923	3.7839e-08	Atp5f1	2_vs_0
4.48658e-14	-0.378076	0.225	0.441	8.14987e-10	Rnf157	2_vs_0
1.4033e-11	-0.378359	0.683	0.825	2.5491e-07	Grk6	2_vs_0
1.71871e-10	-0.378681	0.583	0.734	3.12205e-06	Thoc7	2_vs_0
1.36093e-14	-0.379372	0.024	0.199	2.47213e-10	Tgtp1	2_vs_0
7.86923e-12	-0.379429	0.688	0.847	1.42945e-07	Lsm4	2_vs_0
2.8305e-14	-0.379587	0.995	1	5.14161e-10	Actb	2_vs_0
2.68636e-12	-0.379657	0.293	0.456	4.87978e-08	Pitpnm2	2_vs_0
1.6426e-09	-0.379778	0.58	0.715	2.98379e-05	Cacybp	2_vs_0
5.91568e-14	-0.380181	0.928	0.992	1.07458e-09	Hnrnpk	2_vs_0
4.31572e-16	-0.381606	0.127	0.349	7.83951e-12	Gm17018	2_vs_0
6.54302e-13	-0.382315	0.592	0.752	1.18854e-08	Ndufb3	2_vs_0
1.7589e-12	-0.38303	0.259	0.444	3.19505e-08	Gbp9	2_vs_0
4.53646e-13	-0.38305	0.871	0.938	8.24048e-09	Eef1d	2_vs_0
1.53097e-12	-0.383216	0.42	0.597	2.78101e-08	Ccni	2_vs_0
1.24498e-08	-0.384493	0.492	0.688	0.000226151	C1qbp	2_vs_0
2.10015e-13	-0.384669	0.94	0.963	3.81492e-09	Ywhaz	2_vs_0
1.95786e-11	-0.384796	0.362	0.596	3.55645e-07	Gpr18	2_vs_0
5.09567e-12	-0.384796	0.547	0.762	9.25629e-08	Gltp	2_vs_0
3.25481e-12	-0.385543	0.314	0.49	5.91236e-08	Dock11	2_vs_0
3.59841e-10	-0.385638	0.46	0.592	6.53651e-06	Zfp281	2_vs_0
1.09681e-10	-0.385808	0.544	0.722	1.99236e-06	Dnajc2	2_vs_0
9.97704e-10	-0.385832	0.796	0.866	1.81233e-05	Gimap5	2_vs_0
3.91093e-11	-0.385945	0.818	0.884	7.10421e-07	Uqcr10	2_vs_0
5.90623e-14	-0.385967	0.221	0.427	1.07287e-09	Lgals9	2_vs_0
6.09756e-12	-0.386323	0.273	0.47	1.10762e-07	Mitd1	2_vs_0
8.99141e-14	-0.386402	0.643	0.822	1.63329e-09	Ndufb5	2_vs_0
2.30092e-12	-0.38642	0.616	0.741	4.17962e-08	Dnajc7	2_vs_0
1.08347e-11	-0.386635	0.799	0.882	1.96812e-07	mt-Atp8	2_vs_0
1.91107e-10	-0.386664	0.297	0.497	3.47145e-06	Tmem131l	2_vs_0
6.2432e-08	-0.387931	0.82	0.908	0.00113408	Ddx21	2_vs_0
1.76084e-11	-0.387951	0.861	0.904	3.19856e-07	Ikzf1	2_vs_0
3.52999e-10	-0.388051	0.863	0.963	6.41222e-06	Eif4a1	2_vs_0
3.06948e-07	-0.39044	0.405	0.595	0.00557571	Gm19585	2_vs_0
1.72788e-11	-0.390598	0.796	0.905	3.13869e-07	Rap1b	2_vs_0
8.61407e-12	-0.390652	0.074	0.212	1.56474e-07	Id3	2_vs_0
1.09737e-11	-0.391321	0.544	0.712	1.99338e-07	Apbb1ip	2_vs_0
1.17366e-13	-0.391613	0.345	0.527	2.13196e-09	Stt3b	2_vs_0
1.08737e-12	-0.392158	0.815	0.908	1.97521e-08	Cox5b	2_vs_0
2.09562e-13	-0.3923	0.53	0.718	3.80669e-09	Cggbp1	2_vs_0
4.60516e-10	-0.39257	0.472	0.621	8.36528e-06	Ube2h	2_vs_0
1.60088e-10	-0.392869	0.743	0.848	2.90799e-06	Cnn2	2_vs_0
4.65419e-15	-0.392916	0.974	0.986	8.45434e-11	Oaz1	2_vs_0
2.49737e-14	-0.392958	0.808	0.91	4.53647e-10	Nedd8	2_vs_0
5.49193e-11	-0.392989	0.875	0.952	9.97609e-07	Sh3bgrl3	2_vs_0
6.21985e-12	-0.393167	0.722	0.832	1.12984e-07	Top2b	2_vs_0
1.12084e-15	-0.393335	0.273	0.49	2.03601e-11	Psph	2_vs_0
1.43142e-14	-0.393365	0.329	0.533	2.60018e-10	Sun2	2_vs_0
8.95459e-14	-0.394449	0.393	0.596	1.6266e-09	Plgrkt	2_vs_0
8.18624e-15	-0.395613	0.93	0.966	1.48703e-10	Atp5j2	2_vs_0
1.56631e-09	-0.395684	0.779	0.877	2.84519e-05	Bcl11b	2_vs_0
1.22766e-13	-0.396077	0.355	0.558	2.23004e-09	Otulinl	2_vs_0
2.14478e-13	-0.396247	0.789	0.867	3.896e-09	Capza1	2_vs_0
3.78911e-11	-0.397017	0.571	0.738	6.88293e-07	Cyth1	2_vs_0
1.58547e-13	-0.397121	0.576	0.753	2.88001e-09	Eif4e2	2_vs_0
1.93439e-11	-0.398044	0.712	0.868	3.51383e-07	Cct5	2_vs_0
4.97455e-13	-0.398231	0.365	0.556	9.03626e-09	Mak16	2_vs_0
1.41502e-10	-0.398602	0.535	0.704	2.57038e-06	Hdgf	2_vs_0
1.55684e-14	-0.399223	0.549	0.773	2.82801e-10	Ndufb10	2_vs_0
2.2904e-18	-0.399916	0.048	0.286	4.16051e-14	Als2cl	2_vs_0
2.73853e-12	-0.400314	0.501	0.675	4.97453e-08	Bcl10	2_vs_0
3.68857e-12	-0.400575	0.362	0.586	6.7003e-08	Uchl3	2_vs_0
8.39138e-13	-0.400738	0.643	0.777	1.52429e-08	Zc3hav1	2_vs_0
4.79677e-11	-0.400801	0.748	0.862	8.71334e-07	Rab10	2_vs_0
2.347e-10	-0.401027	0.986	0.993	4.26332e-06	Hspa8	2_vs_0
2.04883e-12	-0.401156	0.772	0.892	3.72171e-08	Pcbp1	2_vs_0
9.17372e-13	-0.401551	0.444	0.651	1.66641e-08	Ctsa	2_vs_0
1.03168e-11	-0.403343	0.93	0.984	1.87405e-07	Fxyd5	2_vs_0
2.22527e-13	-0.403983	0.6	0.773	4.0422e-09	Eif1b	2_vs_0
1.99056e-14	-0.404032	0.691	0.849	3.61585e-10	Emg1	2_vs_0
5.31844e-10	-0.404102	0.422	0.567	9.66095e-06	Il17ra	2_vs_0
4.75764e-11	-0.404348	0.763	0.89	8.64226e-07	Cyba	2_vs_0
6.16718e-14	-0.404636	0.146	0.341	1.12027e-09	Selenop	2_vs_0
9.08178e-13	-0.404835	0.353	0.536	1.64971e-08	Ripk1	2_vs_0
1.38094e-10	-0.405887	0.755	0.855	2.50848e-06	Atrx	2_vs_0
8.89437e-13	-0.406604	0.525	0.725	1.61566e-08	Phb2	2_vs_0
1.57031e-14	-0.407068	0.763	0.859	2.85247e-10	Scp2	2_vs_0
2.0453e-15	-0.407241	0.904	0.962	3.7153e-11	Pnrc1	2_vs_0
9.64492e-15	-0.408251	0.506	0.69	1.752e-10	Imp3	2_vs_0
2.23153e-14	-0.408745	0.621	0.79	4.05357e-10	Vdac2	2_vs_0
1.69112e-12	-0.410065	0.818	0.91	3.07193e-08	Nsd3	2_vs_0
7.41994e-15	-0.410184	0.938	0.985	1.34783e-10	Arpc1b	2_vs_0
5.77644e-15	-0.410415	0.321	0.537	1.04929e-10	Slc44a2	2_vs_0
6.98779e-13	-0.411409	0.748	0.838	1.26933e-08	Paip2	2_vs_0
1.36345e-12	-0.411596	0.885	0.942	2.4767e-08	Dnaja1	2_vs_0
1.92802e-14	-0.412073	0.391	0.605	3.50225e-10	Pdha1	2_vs_0
5.0202e-17	-0.413688	0.132	0.352	9.1192e-13	Ephx1	2_vs_0
6.91203e-14	-0.414878	0.93	0.964	1.25557e-09	Prrc2c	2_vs_0
2.49405e-12	-0.415437	0.906	0.97	4.53045e-08	Gimap4	2_vs_0
2.33455e-14	-0.416274	0.681	0.845	4.24071e-10	Tbca	2_vs_0
1.68297e-14	-0.416477	0.355	0.584	3.05712e-10	Usp3	2_vs_0
6.0727e-13	-0.417463	0.779	0.885	1.10311e-08	Atp5g3	2_vs_0
1.33194e-13	-0.418773	0.799	0.907	2.41948e-09	Selenow	2_vs_0
2.18176e-13	-0.418831	0.885	0.953	3.96317e-09	Psme1	2_vs_0
6.02515e-09	-0.420823	0.137	0.279	0.000109447	Myb	2_vs_0
5.1829e-11	-0.420899	0.899	0.962	9.41474e-07	Nme2	2_vs_0
6.08914e-14	-0.421498	0.777	0.897	1.10609e-09	Ndufb1-ps	2_vs_0
2.34823e-15	-0.422536	0.204	0.447	4.26556e-11	B630019A10Rik	2_vs_0
3.28979e-09	-0.422845	0.813	0.903	5.97591e-05	Klf2	2_vs_0
7.18011e-13	-0.42297	0.806	0.918	1.30427e-08	Abracl	2_vs_0
5.71908e-12	-0.423552	0.4	0.59	1.03887e-07	Foxn3	2_vs_0
2.92121e-10	-0.423906	0.619	0.789	5.30638e-06	Chd7	2_vs_0
4.32446e-14	-0.424435	0.71	0.818	7.85538e-10	Dnaja2	2_vs_0
4.8541e-12	-0.424495	0.616	0.759	8.81748e-08	Adss	2_vs_0
5.48885e-12	-0.425036	0.513	0.668	9.97049e-08	Gtf2i	2_vs_0
1.00935e-13	-0.425536	0.926	0.959	1.83349e-09	Tpm3	2_vs_0
2.93473e-12	-0.42603	0.209	0.399	5.33094e-08	Rasgrp2	2_vs_0
4.61459e-15	-0.42729	0.832	0.929	8.3824e-11	Sec61b	2_vs_0
1.76151e-13	-0.427346	0.693	0.853	3.19979e-09	Srsf6	2_vs_0
1.76404e-17	-0.428326	0.17	0.411	3.20437e-13	Ikbke	2_vs_0
5.02005e-13	-0.430037	0.165	0.348	9.11891e-09	Rnf213	2_vs_0
2.32004e-16	-0.431881	0.837	0.915	4.21436e-12	Pcbp2	2_vs_0
3.01265e-14	-0.432163	0.866	0.915	5.47248e-10	Tln1	2_vs_0
6.70439e-14	-0.432733	0.612	0.747	1.21785e-09	Ago2	2_vs_0
3.55239e-16	-0.432867	0.743	0.863	6.45292e-12	Raly	2_vs_0
3.76098e-15	-0.43289	0.537	0.738	6.83182e-11	Ssu72	2_vs_0
3.51045e-15	-0.433501	0.362	0.586	6.37674e-11	Sp110	2_vs_0
2.5397e-16	-0.433678	0.23	0.433	4.61337e-12	Srfbp1	2_vs_0
7.60065e-14	-0.433857	0.609	0.767	1.38066e-09	Gpsm3	2_vs_0
6.17342e-16	-0.434566	0.242	0.464	1.1214e-11	Tesc	2_vs_0
3.49035e-07	-0.435733	0.535	0.673	0.00634022	Ppa1	2_vs_0
9.30218e-13	-0.435965	0.269	0.43	1.68974e-08	Ncoa7	2_vs_0
1.51243e-11	-0.436216	0.921	0.974	2.74734e-07	Ldha	2_vs_0
5.01367e-16	-0.437618	0.707	0.868	9.10734e-12	Eif3i	2_vs_0
1.30333e-09	-0.437876	0.549	0.774	2.3675e-05	Wdr43	2_vs_0
3.99207e-15	-0.437888	0.631	0.763	7.2516e-11	Arid1a	2_vs_0
1.50573e-15	-0.438259	0.209	0.442	2.73516e-11	Gstp3	2_vs_0
3.88574e-13	-0.438755	0.693	0.827	7.05844e-09	Atp11b	2_vs_0
8.33394e-12	-0.438996	0.616	0.779	1.51386e-07	Cd5	2_vs_0
5.8786e-13	-0.439547	0.24	0.438	1.06785e-08	Samd9l	2_vs_0
1.53829e-13	-0.439558	0.724	0.819	2.7943e-09	Psmb9	2_vs_0
9.83733e-12	-0.439909	0.571	0.692	1.78695e-07	Smap2	2_vs_0
7.67195e-14	-0.440078	0.288	0.507	1.39361e-09	Fam241a	2_vs_0
1.73203e-17	-0.440321	0.355	0.597	3.14623e-13	Igbp1	2_vs_0
5.13022e-11	-0.440333	0.496	0.708	9.31904e-07	BE692007	2_vs_0
1.81909e-16	-0.441292	0.784	0.903	3.30437e-12	Atp5c1	2_vs_0
2.60412e-10	-0.441799	0.638	0.779	4.73039e-06	Adk	2_vs_0
4.86324e-16	-0.441902	0.806	0.911	8.83408e-12	Polr1d	2_vs_0
2.82725e-15	-0.445376	0.441	0.627	5.1357e-11	Tbc1d1	2_vs_0
2.83073e-14	-0.445908	0.386	0.588	5.14202e-10	Lrmp	2_vs_0
5.14795e-13	-0.446949	0.552	0.689	9.35124e-09	Rcsd1	2_vs_0
2.05821e-15	-0.446986	0.357	0.581	3.73873e-11	Acp5	2_vs_0
8.82528e-18	-0.448205	0.3	0.549	1.60311e-13	4930453N24Rik	2_vs_0
2.03958e-15	-0.44821	0.842	0.918	3.7049e-11	Ncor1	2_vs_0
5.59469e-13	-0.452296	0.815	0.923	1.01627e-08	Eif2s2	2_vs_0
3.82641e-14	-0.452409	0.722	0.864	6.95068e-10	Prpf38b	2_vs_0
1.34919e-10	-0.452501	0.76	0.901	2.45081e-06	Nme1	2_vs_0
1.80162e-13	-0.452615	0.832	0.941	3.27264e-09	Slc25a5	2_vs_0
4.50475e-16	-0.452678	0.782	0.915	8.18287e-12	Cbx3	2_vs_0
9.24369e-09	-0.453026	0.58	0.767	0.000167912	Fos	2_vs_0
1.42307e-20	-0.453028	0.168	0.444	2.58501e-16	Acaa2	2_vs_0
3.13237e-14	-0.453163	0.705	0.848	5.68995e-10	Llph	2_vs_0
2.6376e-15	-0.453849	0.592	0.763	4.7912e-11	Fermt3	2_vs_0
5.81962e-18	-0.454039	0.815	0.921	1.05713e-13	Psma2	2_vs_0
3.21469e-16	-0.454203	0.659	0.819	5.83948e-12	Prdx6	2_vs_0
3.14865e-16	-0.455409	0.707	0.838	5.71953e-12	Srpk1	2_vs_0
4.08545e-18	-0.456268	0.94	0.982	7.42121e-14	Cox7c	2_vs_0
8.70514e-14	-0.456335	0.621	0.796	1.58129e-09	Map4k4	2_vs_0
2.13784e-10	-0.456603	0.384	0.581	3.88338e-06	Tmem64	2_vs_0
7.44225e-14	-0.457072	0.6	0.749	1.35189e-09	Gimap9	2_vs_0
7.02686e-12	-0.457373	0.734	0.833	1.27643e-07	Scaf11	2_vs_0
8.09873e-15	-0.457533	0.753	0.853	1.47113e-10	Sat1	2_vs_0
1.12186e-14	-0.457969	0.818	0.901	2.03786e-10	H2afj	2_vs_0
9.15346e-21	-0.459255	0.12	0.368	1.66273e-16	Ccs	2_vs_0
1.75074e-16	-0.460296	0.976	0.992	3.18022e-12	Cfl1	2_vs_0
6.18959e-14	-0.461022	0.547	0.77	1.12434e-09	Rsl1d1	2_vs_0
7.98939e-13	-0.461067	0.58	0.789	1.45127e-08	Anxa6	2_vs_0
3.81015e-19	-0.461175	0.904	0.962	6.92113e-15	Atp5h	2_vs_0
2.0509e-15	-0.462453	0.393	0.573	3.72546e-11	Add1	2_vs_0
2.37974e-16	-0.463247	0.439	0.642	4.3228e-12	Cnp	2_vs_0
1.74919e-16	-0.463635	0.815	0.937	3.1774e-12	Rap1a	2_vs_0
2.14603e-18	-0.463907	0.607	0.792	3.89827e-14	Mrps21	2_vs_0
3.86049e-18	-0.4643	0.667	0.814	7.01258e-14	Csk	2_vs_0
5.52387e-13	-0.465301	0.441	0.619	1.00341e-08	Gramd3	2_vs_0
2.47389e-20	-0.466186	0.954	0.992	4.49382e-16	Serf2	2_vs_0
2.09093e-14	-0.466976	0.542	0.718	3.79817e-10	Smc6	2_vs_0
1.97926e-16	-0.470845	0.6	0.767	3.59533e-12	Grk2	2_vs_0
1.16427e-14	-0.471912	0.592	0.788	2.1149e-10	Tcof1	2_vs_0
4.57369e-16	-0.472416	0.17	0.444	8.30811e-12	Slfn8	2_vs_0
8.4747e-19	-0.472572	0.909	0.963	1.53943e-14	Psmb8	2_vs_0
2.63043e-17	-0.47313	0.516	0.714	4.77817e-13	Tapbp	2_vs_0
4.68061e-14	-0.474995	0.966	0.99	8.50232e-10	Trbc2	2_vs_0
1.40574e-17	-0.477737	0.305	0.542	2.55352e-13	Parp9	2_vs_0
1.45757e-20	-0.478226	0.048	0.289	2.64768e-16	Actn1	2_vs_0
4.40358e-17	-0.479243	0.595	0.778	7.9991e-13	Skp1a	2_vs_0
2.58584e-15	-0.479513	0.765	0.868	4.69717e-11	Dynll1	2_vs_0
4.62301e-16	-0.479647	0.681	0.815	8.39771e-12	Sh3kbp1	2_vs_0
2.15196e-20	-0.481016	0.911	0.959	3.90904e-16	Atp5l	2_vs_0
8.2377e-20	-0.481691	0.882	0.952	1.49638e-15	Atp5g2	2_vs_0
1.38478e-14	-0.482854	0.463	0.695	2.51546e-10	Tespa1	2_vs_0
2.73711e-18	-0.484073	0.393	0.611	4.97195e-14	Nmi	2_vs_0
6.70013e-17	-0.484496	0.578	0.753	1.21708e-12	Fam102a	2_vs_0
7.41365e-14	-0.485779	0.715	0.852	1.34669e-09	Cycs	2_vs_0
3.8267e-16	-0.486212	0.616	0.829	6.95121e-12	Tspo	2_vs_0
9.83792e-19	-0.486931	0.379	0.595	1.78706e-14	Pgs1	2_vs_0
1.07584e-20	-0.487794	0.93	0.956	1.95426e-16	Tra2b	2_vs_0
1.31554e-15	-0.488947	0.638	0.773	2.38968e-11	Stk4	2_vs_0
3.55036e-09	-0.489133	0.564	0.668	6.44924e-05	Smc4	2_vs_0
1.44782e-14	-0.489786	0.633	0.81	2.62996e-10	Selplg	2_vs_0
4.15785e-19	-0.491853	0.743	0.899	7.55274e-15	Stk24	2_vs_0
1.3043e-16	-0.492006	0.451	0.678	2.36927e-12	Tspan32	2_vs_0
8.84448e-20	-0.492746	0.959	0.992	1.6066e-15	Trac	2_vs_0
3.45561e-13	-0.494495	0.367	0.573	6.27711e-09	Tmem71	2_vs_0
3.32194e-19	-0.494979	0.571	0.795	6.0343e-15	Psmb10	2_vs_0
1.95631e-17	-0.498758	0.669	0.853	3.55364e-13	Snrpd3	2_vs_0
1.12968e-16	-0.499254	0.317	0.542	2.05206e-12	Rasgrp1	2_vs_0
1.32808e-15	-0.499748	0.825	0.904	2.41246e-11	Cblb	2_vs_0
6.38618e-21	-0.501411	0.969	0.995	1.16005e-16	Pabpc1	2_vs_0
6.37166e-19	-0.502748	0.635	0.837	1.15741e-14	Cops9	2_vs_0
3.36457e-06	-0.50348	0.355	0.444	0.0611173	Gbp2	2_vs_0
4.38791e-21	-0.503524	0.928	0.988	7.97064e-17	Hnrnpf	2_vs_0
1.23825e-20	-0.505582	0.288	0.549	2.24927e-16	Me2	2_vs_0
1.07959e-16	-0.506745	0.417	0.63	1.96107e-12	Man1a	2_vs_0
2.30688e-20	-0.507188	0.784	0.934	4.19044e-16	Tomm20	2_vs_0
3.93158e-23	-0.510911	0.928	0.971	7.14172e-19	Ube2d3	2_vs_0
1.16482e-20	-0.511191	0.341	0.558	2.11589e-16	Washc3	2_vs_0
9.62539e-26	-0.517095	0.964	0.989	1.74845e-21	H3f3a	2_vs_0
6.04512e-20	-0.518847	0.93	0.967	1.0981e-15	mt-Nd5	2_vs_0
1.19397e-22	-0.521625	0.873	0.945	2.16884e-18	Atp5a1	2_vs_0
1.83331e-20	-0.521907	0.626	0.785	3.3302e-16	Arl6ip5	2_vs_0
1.95969e-24	-0.522617	0.935	0.975	3.55978e-20	Mcl1	2_vs_0
1.22917e-23	-0.524466	0.827	0.933	2.23279e-19	BC004004	2_vs_0
2.7682e-15	-0.526889	0.818	0.918	5.02843e-11	Arid5b	2_vs_0
9.27112e-14	-0.527754	0.561	0.756	1.6841e-09	Ripor2	2_vs_0
6.86063e-17	-0.529083	0.54	0.736	1.24623e-12	Eif1a	2_vs_0
1.00812e-19	-0.529096	0.791	0.899	1.83125e-15	Il2rg	2_vs_0
3.76888e-14	-0.530672	0.928	0.995	6.84617e-10	Npm1	2_vs_0
4.67711e-22	-0.53496	0.58	0.811	8.49597e-18	Sept6	2_vs_0
2.46024e-19	-0.53585	0.412	0.619	4.46902e-15	Zmynd8	2_vs_0
3.0656e-18	-0.536348	0.432	0.649	5.56866e-14	Dtx3l	2_vs_0
7.98881e-21	-0.536822	0.523	0.716	1.45117e-16	Sema4d	2_vs_0
1.2757e-11	-0.537604	0.686	0.856	2.31731e-07	Emb	2_vs_0
1.87408e-23	-0.539449	0.784	0.918	3.40427e-19	Eif3m	2_vs_0
7.89367e-24	-0.539622	0.779	0.908	1.43389e-19	H2afy	2_vs_0
2.1058e-09	-0.542333	0.643	0.822	3.82519e-05	Crip1	2_vs_0
4.06112e-24	-0.544708	0.638	0.849	7.37703e-20	Ndufa6	2_vs_0
6.2592e-22	-0.544899	0.218	0.533	1.13698e-17	Aff3	2_vs_0
2.13506e-22	-0.545222	0.724	0.858	3.87833e-18	Nop53	2_vs_0
7.35992e-19	-0.549058	0.847	0.93	1.33693e-14	Inpp4b	2_vs_0
4.12478e-26	-0.549336	0.899	0.968	7.49266e-22	Jak1	2_vs_0
9.46299e-22	-0.549393	0.755	0.9	1.71895e-17	Elf1	2_vs_0
1.71382e-21	-0.549499	0.861	0.941	3.11315e-17	mt-Nd4l	2_vs_0
2.25772e-16	-0.550585	0.76	0.89	4.10115e-12	Gm10076	2_vs_0
3.03834e-20	-0.551983	0.276	0.518	5.51914e-16	Ppp3cc	2_vs_0
3.71454e-27	-0.552148	0.942	0.97	6.74746e-23	Msn	2_vs_0
3.48981e-19	-0.553542	0.612	0.775	6.33925e-15	Klf13	2_vs_0
2.41225e-25	-0.553675	0.077	0.378	4.38186e-21	Igsf23	2_vs_0
6.0613e-25	-0.555073	0.758	0.879	1.10104e-20	Dusp11	2_vs_0
5.39335e-19	-0.555243	0.458	0.688	9.79702e-15	Zbp1	2_vs_0
2.30199e-25	-0.555794	0.837	0.948	4.18157e-21	Scand1	2_vs_0
4.08031e-25	-0.557036	0.506	0.749	7.41189e-21	Churc1	2_vs_0
7.76913e-19	-0.559377	0.046	0.295	1.41126e-14	Ms4a4c	2_vs_0
8.89018e-24	-0.560545	0.99	0.997	1.6149e-19	mt-Nd1	2_vs_0
7.14345e-24	-0.560762	0.731	0.847	1.29761e-19	Supt4a	2_vs_0
3.59857e-19	-0.560901	0.36	0.597	6.5368e-15	Il6ra	2_vs_0
3.02726e-18	-0.5613	0.906	0.963	5.49902e-14	Tpr	2_vs_0
3.68737e-17	-0.563201	0.722	0.874	6.69811e-13	Cotl1	2_vs_0
3.32365e-19	-0.563481	0.621	0.782	6.0374e-15	Ncoa3	2_vs_0
7.7941e-27	-0.565	0.835	0.936	1.4158e-22	Eif3k	2_vs_0
4.70835e-18	-0.565482	0.489	0.677	8.55272e-14	Trim30a	2_vs_0
1.14565e-17	-0.565685	0.729	0.874	2.08107e-13	4932438A13Rik	2_vs_0
9.02958e-22	-0.567219	0.297	0.582	1.64022e-17	Rbm38	2_vs_0
1.10525e-28	-0.568188	0.748	0.896	2.00769e-24	Rps27rt	2_vs_0
6.72284e-23	-0.568541	0.799	0.925	1.2212e-18	Clint1	2_vs_0
3.09864e-17	-0.568847	0.396	0.623	5.62868e-13	9930111J21Rik2	2_vs_0
3.67416e-21	-0.569795	0.77	0.888	6.6741e-17	Smchd1	2_vs_0
2.64293e-25	-0.571524	0.933	0.981	4.80088e-21	Actr3	2_vs_0
1.10671e-25	-0.57232	0.971	0.989	2.01034e-21	Atp5e	2_vs_0
1.56472e-18	-0.572455	0.221	0.447	2.84231e-14	Gbp6	2_vs_0
1.96337e-20	-0.5727	0.791	0.907	3.56646e-16	Ankrd11	2_vs_0
3.80692e-22	-0.575176	0.676	0.829	6.91526e-18	Rtf1	2_vs_0
1.23838e-26	-0.575581	0.103	0.416	2.24952e-22	Mgst2	2_vs_0
3.95325e-25	-0.576329	0.561	0.778	7.18109e-21	Rasal3	2_vs_0
4.43649e-31	-0.578551	0.988	0.997	8.05888e-27	Ptprc	2_vs_0
4.69561e-25	-0.57966	0.935	0.971	8.52958e-21	Cox8a	2_vs_0
5.39862e-28	-0.584981	0.995	0.996	9.8066e-24	mt-Nd2	2_vs_0
7.33811e-16	-0.589197	0.604	0.826	1.33297e-11	Gimap7	2_vs_0
5.47949e-15	-0.591155	0.266	0.518	9.9535e-11	Myc	2_vs_0
6.532e-26	-0.592488	0.978	0.992	1.18654e-21	mt-Nd3	2_vs_0
2.25879e-21	-0.593455	0.54	0.773	4.10309e-17	Il21r	2_vs_0
1.22383e-26	-0.59615	0.854	0.958	2.22309e-22	Snrpe	2_vs_0
1.79764e-27	-0.596868	0.139	0.445	3.26542e-23	Klhdc1	2_vs_0
9.18885e-26	-0.597945	0.688	0.866	1.66916e-21	Arhgap45	2_vs_0
4.23792e-21	-0.599809	0.168	0.455	7.69818e-17	Ighm	2_vs_0
8.56506e-15	-0.602297	0.693	0.859	1.55584e-10	Pim1	2_vs_0
2.34147e-24	-0.607288	0.873	0.944	4.25328e-20	Sept7	2_vs_0
5.10011e-26	-0.609095	0.252	0.551	9.26435e-22	Dgkd	2_vs_0
4.30609e-15	-0.60983	0.484	0.749	7.82201e-11	Gnl3	2_vs_0
3.01856e-25	-0.610915	0.036	0.345	5.48321e-21	Treml2	2_vs_0
1.26628e-15	-0.611139	0.518	0.712	2.3002e-11	S1pr1	2_vs_0
1.02999e-24	-0.613323	0.851	0.968	1.87098e-20	Ptprcap	2_vs_0
6.4704e-27	-0.615214	0.777	0.903	1.17535e-22	Arhgef1	2_vs_0
1.82789e-19	-0.617	0.48	0.681	3.32035e-15	Gbp4	2_vs_0
2.63625e-13	-0.617537	0.194	0.363	4.78876e-09	Slfn5	2_vs_0
5.02601e-31	-0.617945	0.712	0.885	9.12974e-27	Ndufb11	2_vs_0
2.16037e-32	-0.618565	0.887	0.953	3.92432e-28	Psmb1	2_vs_0
2.03719e-20	-0.619409	0.657	0.856	3.70056e-16	Slfn1	2_vs_0
3.32365e-33	-0.619772	0.928	0.982	6.03741e-29	Cox4i1	2_vs_0
1.99383e-22	-0.620473	0.218	0.481	3.6218e-18	Irgm1	2_vs_0
6.14905e-20	-0.621169	0.374	0.618	1.11698e-15	Add3	2_vs_0
2.15433e-25	-0.623085	0.7	0.889	3.91334e-21	Prkcq	2_vs_0
5.67274e-30	-0.623135	0.928	0.984	1.03045e-25	Btf3	2_vs_0
6.23498e-30	-0.62396	0.739	0.901	1.13258e-25	Gm11808	2_vs_0
2.4006e-29	-0.624355	0.779	0.896	4.36068e-25	Anp32a	2_vs_0
1.27305e-27	-0.625142	0.82	0.948	2.31249e-23	Atp5mpl	2_vs_0
2.43768e-23	-0.62628	0.357	0.659	4.42804e-19	Btla	2_vs_0
1.0903e-18	-0.626389	0.496	0.721	1.98054e-14	Gm26917	2_vs_0
5.99859e-37	-0.629709	0.998	1	1.08964e-32	mt-Co1	2_vs_0
8.09621e-32	-0.629807	0.861	0.953	1.47068e-27	Sri	2_vs_0
1.00633e-26	-0.633043	0.4	0.697	1.82799e-22	Retreg1	2_vs_0
2.25629e-24	-0.63321	0.681	0.842	4.09856e-20	Ppp1r15a	2_vs_0
1.50044e-27	-0.635066	0.918	0.975	2.72555e-23	Eef1g	2_vs_0
6.11506e-25	-0.636784	0.962	0.984	1.1108e-20	Rpl22l1	2_vs_0
1.72445e-23	-0.639706	0.115	0.397	3.13247e-19	Filip1l	2_vs_0
3.9794e-27	-0.640728	0.096	0.389	7.22858e-23	F2rl1	2_vs_0
5.9518e-30	-0.64097	0.453	0.725	1.08114e-25	Gm2000	2_vs_0
3.4188e-28	-0.643993	0.46	0.725	6.21025e-24	Ppdpf	2_vs_0
4.3786e-25	-0.647155	0.319	0.6	7.95373e-21	Ugcg	2_vs_0
3.74081e-29	-0.64765	0.146	0.47	6.79518e-25	Itga6	2_vs_0
1.42895e-25	-0.64816	0.779	0.897	2.59569e-21	Ssh2	2_vs_0
1.13209e-29	-0.648862	0.99	0.999	2.05644e-25	Pfn1	2_vs_0
9.7205e-35	-0.650475	0.959	0.99	1.76573e-30	Rpl36al	2_vs_0
4.6923e-17	-0.654207	0.609	0.825	8.52357e-13	Jun	2_vs_0
4.45395e-31	-0.655767	0.861	0.952	8.0906e-27	Gimap6	2_vs_0
5.18684e-43	-0.657926	1	1	9.42189e-39	mt-Co2	2_vs_0
5.39574e-18	-0.659971	0.787	0.855	9.80136e-14	Samhd1	2_vs_0
1.18832e-25	-0.660551	0.228	0.5	2.15859e-21	Sh3bp5	2_vs_0
1.02325e-28	-0.660704	0.624	0.833	1.85873e-24	Wdr26	2_vs_0
4.8976e-32	-0.663023	0.144	0.485	8.8965e-28	A930005H10Rik	2_vs_0
1.51253e-36	-0.668878	0.993	1	2.74752e-32	Rps27	2_vs_0
4.13062e-15	-0.670543	0.688	0.822	7.50327e-11	Dusp2	2_vs_0
5.29002e-27	-0.67415	0.799	0.907	9.60933e-23	Stat1	2_vs_0
1.33276e-36	-0.67789	0.906	0.984	2.42095e-32	Ms4a6b	2_vs_0
1.73597e-31	-0.680335	0.237	0.585	3.15338e-27	Gramd1a	2_vs_0
8.73885e-42	-0.682743	0.95	0.996	1.58741e-37	Cd3d	2_vs_0
5.61222e-18	-0.682898	0.333	0.616	1.01946e-13	Egr1	2_vs_0
1.05016e-29	-0.684947	0.679	0.864	1.90761e-25	Sp100	2_vs_0
4.65413e-38	-0.687438	0.998	0.996	8.45423e-34	mt-Nd4	2_vs_0
1.91287e-28	-0.687678	0.225	0.516	3.47473e-24	Ifi209	2_vs_0
3.03284e-28	-0.688793	0.998	1	5.50915e-24	Tmsb4x	2_vs_0
3.98066e-41	-0.693256	0.844	0.959	7.23086e-37	Tle5	2_vs_0
1.22197e-26	-0.693888	0.451	0.725	2.21971e-22	Sptbn1	2_vs_0
7.55418e-31	-0.693917	0.906	0.995	1.37222e-26	Rac2	2_vs_0
7.46719e-29	-0.696225	0.264	0.592	1.35642e-24	Cdkn2d	2_vs_0
2.1727e-42	-0.697895	1	1	3.94672e-38	Tpt1	2_vs_0
1.51615e-45	-0.698971	1	1	2.75408e-41	mt-Atp6	2_vs_0
9.55267e-34	-0.701729	0.319	0.67	1.73524e-29	Scml4	2_vs_0
7.32718e-22	-0.703208	0.472	0.659	1.33098e-17	Igtp	2_vs_0
8.90516e-43	-0.703268	0.986	0.997	1.61762e-38	Rpl21	2_vs_0
2.76926e-39	-0.704152	0.942	0.982	5.03036e-35	Uba52	2_vs_0
7.62779e-41	-0.704775	0.978	0.997	1.38559e-36	Rpl38	2_vs_0
3.25681e-20	-0.705058	0.525	0.707	5.916e-16	Arl4c	2_vs_0
1.5777e-34	-0.705164	0.242	0.607	2.8659e-30	Phf11b	2_vs_0
1.03899e-24	-0.706459	0.868	0.973	1.88732e-20	Nfkbia	2_vs_0
1.73464e-29	-0.707588	0.412	0.737	3.15097e-25	Itgb7	2_vs_0
3.23376e-29	-0.708785	0.969	0.993	5.87413e-25	Rps2	2_vs_0
9.41944e-31	-0.708998	0.695	0.911	1.71104e-26	Ier2	2_vs_0
1.21721e-21	-0.711999	0.815	0.926	2.21106e-17	Pdcd4	2_vs_0
2.58584e-26	-0.713191	0.731	0.889	4.69719e-22	Zfp36	2_vs_0
2.86269e-31	-0.714907	0.899	0.978	5.20007e-27	Gm10260	2_vs_0
1.99775e-20	-0.714992	0.348	0.656	3.62892e-16	Bcl2l11	2_vs_0
4.26042e-32	-0.715133	0.966	0.988	7.73904e-28	Junb	2_vs_0
1.27013e-21	-0.716582	0.29	0.544	2.3072e-17	Map3k8	2_vs_0
4.16173e-37	-0.718536	0.743	0.908	7.55978e-33	Skap1	2_vs_0
1.2119e-21	-0.718546	0.17	0.451	2.20142e-17	Nr4a1	2_vs_0
4.82194e-47	-0.723559	1	0.999	8.75905e-43	mt-Co3	2_vs_0
7.68606e-42	-0.723703	1	1	1.39617e-37	mt-Cytb	2_vs_0
5.42499e-30	-0.724364	0.604	0.829	9.8545e-26	Kbtbd11	2_vs_0
1.07773e-32	-0.725062	0.755	0.923	1.95769e-28	2410006H16Rik	2_vs_0
9.36582e-37	-0.731187	0.564	0.833	1.7013e-32	Mrpl30	2_vs_0
1.71913e-35	-0.73509	0.808	0.937	3.1228e-31	Sept1	2_vs_0
1.37054e-43	-0.735948	0.998	1	2.48959e-39	Rpsa	2_vs_0
4.7673e-28	-0.736328	0.516	0.755	8.65981e-24	Bin2	2_vs_0
1.5438e-40	-0.73774	0.887	0.977	2.80432e-36	Nsa2	2_vs_0
4.48463e-42	-0.738161	0.866	0.968	8.14633e-38	Eif3h	2_vs_0
1.14634e-34	-0.738736	0.906	0.984	2.08233e-30	Arhgdib	2_vs_0
1.26741e-29	-0.742225	0.245	0.547	2.30225e-25	Cmah	2_vs_0
1.50052e-41	-0.749838	0.971	0.995	2.72569e-37	Rpl7a	2_vs_0
3.46954e-34	-0.752438	0.748	0.91	6.30241e-30	Slc38a2	2_vs_0
1.2627e-36	-0.756663	0.204	0.54	2.2937e-32	Sidt1	2_vs_0
2.00604e-29	-0.757659	0.475	0.784	3.64397e-25	Zfas1	2_vs_0
2.65979e-50	-0.768147	0.94	0.992	4.8315e-46	Shisa5	2_vs_0
1.50575e-49	-0.772153	0.988	0.999	2.7352e-45	Rpl30	2_vs_0
1.3011e-38	-0.776097	0.602	0.837	2.36345e-34	Ubald2	2_vs_0
1.20204e-36	-0.778357	0.796	0.967	2.1835e-32	Trib2	2_vs_0
2.77315e-50	-0.77951	0.914	0.985	5.03743e-46	Uqcrh	2_vs_0
1.95117e-30	-0.785207	0.336	0.692	3.5443e-26	Gm2682	2_vs_0
7.12362e-42	-0.785992	0.602	0.863	1.29401e-37	Gm11361	2_vs_0
6.12998e-52	-0.786794	0.978	1	1.11351e-47	Rps23	2_vs_0
3.73098e-34	-0.788108	0.276	0.626	6.77733e-30	Bach2	2_vs_0
3.21302e-49	-0.788963	0.988	0.997	5.83644e-45	Rpl36	2_vs_0
9.74919e-33	-0.78991	0.791	0.919	1.77094e-28	Cd47	2_vs_0
6.64607e-36	-0.797029	0.755	0.904	1.20726e-31	Atp1b3	2_vs_0
1.99984e-57	-0.798043	0.978	1	3.63271e-53	Rpl8	2_vs_0
8.42999e-53	-0.7986	0.998	1	1.53131e-48	Rpl13a	2_vs_0
7.49861e-39	-0.798664	0.295	0.662	1.36212e-34	Nsmce1	2_vs_0
7.86916e-31	-0.800396	0.489	0.785	1.42943e-26	Il6st	2_vs_0
6.70459e-52	-0.800738	0.993	1	1.21789e-47	Rps21	2_vs_0
8.0983e-52	-0.800977	1	0.999	1.47106e-47	Rpl12	2_vs_0
3.25536e-47	-0.804138	0.959	0.999	5.91336e-43	Coro1a	2_vs_0
3.39026e-39	-0.804929	0.499	0.815	6.15841e-35	4930523C07Rik	2_vs_0
1.93696e-24	-0.805921	0.434	0.737	3.5185e-20	Bcl2	2_vs_0
1.25729e-57	-0.807474	0.983	0.999	2.28387e-53	Rpl27	2_vs_0
8.8657e-32	-0.812446	0.281	0.593	1.61045e-27	Dnajc15	2_vs_0
5.09514e-49	-0.814382	0.863	0.97	9.25533e-45	Eif3e	2_vs_0
1.23504e-40	-0.822564	0.607	0.849	2.24345e-36	Dgka	2_vs_0
1.01188e-54	-0.825875	0.986	0.999	1.83809e-50	Rps15	2_vs_0
2.79805e-59	-0.826199	0.986	1	5.08265e-55	Rplp2	2_vs_0
1.22159e-54	-0.830361	0.969	0.997	2.21902e-50	Rpl22	2_vs_0
6.30361e-53	-0.834506	0.887	0.979	1.14505e-48	Ptpn18	2_vs_0
5.34375e-60	-0.835174	0.99	1	9.70692e-56	Rps14	2_vs_0
3.55078e-38	-0.835463	0.494	0.8	6.45e-34	Pycard	2_vs_0
3.16925e-51	-0.836262	0.966	0.996	5.75695e-47	Rpl14	2_vs_0
2.15311e-39	-0.837426	0.683	0.927	3.91112e-35	Foxp1	2_vs_0
2.3085e-56	-0.839006	0.99	1	4.1934e-52	Rps27a	2_vs_0
1.2912e-13	-0.839815	0.508	0.766	2.34547e-09	Ly6a	2_vs_0
1.02002e-54	-0.845364	0.95	0.993	1.85287e-50	Cytip	2_vs_0
3.73992e-43	-0.846045	0.935	0.995	6.79356e-39	Rps17	2_vs_0
9.36939e-58	-0.849288	0.981	0.999	1.70195e-53	Rps19	2_vs_0
2.54355e-51	-0.849862	0.878	0.97	4.62036e-47	Eif3f	2_vs_0
1.20483e-36	-0.853263	0.381	0.738	2.18857e-32	Smad7	2_vs_0
8.68521e-29	-0.853423	0.655	0.881	1.57767e-24	Ifi203	2_vs_0
2.08882e-59	-0.856768	0.983	1	3.79434e-55	Rpl11	2_vs_0
1.19828e-54	-0.857548	0.988	0.999	2.17668e-50	Rpl37a	2_vs_0
2.74867e-35	-0.858955	0.077	0.429	4.99295e-31	Ifi214	2_vs_0
1.08998e-34	-0.859612	0.35	0.721	1.97994e-30	Ccr7	2_vs_0
6.68888e-58	-0.863237	0.993	0.999	1.21504e-53	Rpl27a	2_vs_0
7.92983e-53	-0.865189	0.897	0.973	1.44045e-48	Rpl29	2_vs_0
6.20821e-42	-0.865679	0.465	0.788	1.12772e-37	Ptpn6	2_vs_0
1.34344e-64	-0.866554	0.993	1	2.44037e-60	Rps9	2_vs_0
3.30608e-53	-0.866575	0.988	0.999	6.00549e-49	Rpl39	2_vs_0
1.67308e-38	-0.867254	0.707	0.893	3.03915e-34	Macf1	2_vs_0
1.50789e-56	-0.867641	0.978	0.997	2.73908e-52	Rps25	2_vs_0
1.26706e-58	-0.869586	0.99	1	2.30162e-54	Rps13	2_vs_0
6.79222e-64	-0.872221	0.995	1	1.23381e-59	Fau	2_vs_0
1.20069e-54	-0.873021	0.988	1	2.18105e-50	Rplp1	2_vs_0
4.64772e-63	-0.873073	0.986	0.999	8.44258e-59	Rps16	2_vs_0
3.2724e-62	-0.876838	0.993	1	5.94431e-58	Rps24	2_vs_0
7.27866e-64	-0.882673	0.976	0.999	1.32217e-59	Rpl4	2_vs_0
6.75245e-13	-0.883622	0.439	0.579	1.22658e-08	Gm12840	2_vs_0
9.39387e-63	-0.884389	0.978	0.999	1.7064e-58	Rpl9	2_vs_0
6.89335e-62	-0.885909	0.99	0.999	1.25218e-57	Rpl23	2_vs_0
1.82804e-53	-0.890138	0.93	0.993	3.32063e-49	Rpl31	2_vs_0
4.56057e-35	-0.894543	0.686	0.868	8.28427e-31	Mndal	2_vs_0
5.44001e-50	-0.89608	0.909	0.992	9.88179e-46	Gas5	2_vs_0
1.86038e-67	-0.896667	0.99	1	3.37938e-63	Rps3a1	2_vs_0
1.41218e-57	-0.896926	0.957	0.995	2.56523e-53	Naca	2_vs_0
6.24147e-61	-0.898223	0.986	1	1.13376e-56	Rps8	2_vs_0
2.34732e-64	-0.900785	0.966	1	4.26391e-60	Rps6	2_vs_0
3.74714e-71	-0.902206	0.986	1	6.80668e-67	Rpl19	2_vs_0
8.34441e-65	-0.903299	0.988	1	1.51576e-60	Rpl17	2_vs_0
4.55592e-53	-0.906298	0.882	0.971	8.27582e-49	Ablim1	2_vs_0
5.81737e-66	-0.91125	0.983	1	1.05672e-61	Rpl5	2_vs_0
5.64796e-68	-0.916358	0.993	1	1.02595e-63	Rpl6	2_vs_0
6.87715e-69	-0.918121	1	1	1.24923e-64	Eef1a1	2_vs_0
2.57871e-63	-0.923226	0.995	1	4.68422e-59	Rps29	2_vs_0
3.31559e-70	-0.925081	0.978	0.999	6.02278e-66	Rps3	2_vs_0
1.07785e-58	-0.926787	0.976	1	1.95792e-54	Rpl23a	2_vs_0
1.48271e-63	-0.927109	0.983	1	2.69335e-59	Rps15a	2_vs_0
5.02214e-66	-0.930344	0.988	0.999	9.12272e-62	Rps5	2_vs_0
9.41652e-09	-0.931268	0.161	0.336	0.000171051	Xist	2_vs_0
2.57208e-66	-0.937064	0.978	0.997	4.67218e-62	Rpl34	2_vs_0
8.92807e-63	-0.939843	0.99	0.999	1.62178e-58	Rps11	2_vs_0
3.01385e-72	-0.942753	0.998	1	5.47466e-68	Rpl13	2_vs_0
2.42483e-40	-0.945375	0.036	0.464	4.4047e-36	Itih5	2_vs_0
5.25346e-75	-0.945728	0.988	0.999	9.54291e-71	Rps10	2_vs_0
2.84895e-47	-0.947703	0.199	0.655	5.17512e-43	Nsg2	2_vs_0
8.99154e-63	-0.947745	0.959	0.995	1.63331e-58	Rpl10	2_vs_0
4.11492e-41	-0.951212	0.552	0.819	7.47475e-37	Ifi47	2_vs_0
1.72183e-79	-0.953215	0.998	0.999	3.12771e-75	Rpl18a	2_vs_0
1.90242e-36	-0.957492	0.043	0.407	3.45575e-32	Gm13546	2_vs_0
8.41374e-42	-0.959566	0.537	0.826	1.52836e-37	Irf1	2_vs_0
1.13016e-52	-0.964189	0.317	0.736	2.05294e-48	Evl	2_vs_0
3.8997e-68	-0.973819	0.983	0.997	7.08381e-64	Rpl24	2_vs_0
3.69838e-62	-0.977025	0.664	0.911	6.7181e-58	Grcc10	2_vs_0
5.63449e-77	-0.978628	0.983	0.997	1.02351e-72	Rpl35a	2_vs_0
4.58813e-46	-0.979959	0.204	0.622	8.33433e-42	Il4ra	2_vs_0
1.85903e-67	-0.980801	0.933	0.988	3.37693e-63	Eef2	2_vs_0
4.65926e-76	-0.986033	0.986	1	8.46355e-72	Rps7	2_vs_0
1.38371e-73	-0.987134	0.976	1	2.5135e-69	Rpl18	2_vs_0
1.93068e-77	-0.988165	0.986	0.999	3.50707e-73	Rack1	2_vs_0
6.55896e-69	-0.989378	0.974	0.999	1.19143e-64	Rpl10a	2_vs_0
1.29692e-73	-0.992744	0.986	0.999	2.35586e-69	Rpl37	2_vs_0
1.21497e-72	-0.994011	0.983	1	2.207e-68	Rpl3	2_vs_0
1.44477e-58	-0.997311	0.986	0.999	2.62442e-54	Rps12	2_vs_0
7.80333e-83	-1.00105	0.981	0.996	1.41747e-78	Rpl26	2_vs_0
2.12254e-73	-1.00316	0.765	0.958	3.85559e-69	Cox7a2l	2_vs_0
1.10996e-65	-1.02219	0.703	0.929	2.01624e-61	Arhgap15	2_vs_0
9.23866e-83	-1.02653	0.988	0.999	1.6782e-78	Rps4x	2_vs_0
1.52924e-73	-1.02919	0.974	0.995	2.77786e-69	Rpl15	2_vs_0
2.31888e-67	-1.0316	0.99	0.999	4.21225e-63	Rpl41	2_vs_0
1.3965e-69	-1.03267	0.95	0.989	2.53674e-65	Rpl36a	2_vs_0
4.08389e-67	-1.03781	0.945	0.996	7.41839e-63	Rpl35	2_vs_0
3.54261e-49	-1.04853	0.64	0.889	6.43516e-45	Lsp1	2_vs_0
4.56767e-72	-1.05965	0.818	0.959	8.29717e-68	Limd2	2_vs_0
3.11478e-45	-1.06603	0.348	0.685	5.65801e-41	Epsti1	2_vs_0
1.29479e-89	-1.07041	0.983	0.997	2.35199e-85	Rpl7	2_vs_0
1.44036e-62	-1.07095	0.851	0.951	2.61642e-58	Rapgef6	2_vs_0
3.3764e-67	-1.07414	0.859	0.996	6.13323e-63	Ms4a4b	2_vs_0
7.27342e-82	-1.07624	0.966	0.997	1.32122e-77	Eef1b2	2_vs_0
4.40108e-76	-1.08919	0.988	1	7.99457e-72	Rpl28	2_vs_0
1.78974e-51	-1.08963	0.276	0.664	3.25107e-47	Ndrg3	2_vs_0
5.35178e-83	-1.10922	0.978	0.997	9.7215e-79	Rps26	2_vs_0
3.19869e-87	-1.11109	0.978	0.999	5.81043e-83	Rps28	2_vs_0
9.90893e-88	-1.11792	0.983	1	1.79996e-83	Rpl32	2_vs_0
1.63311e-89	-1.13856	0.969	0.997	2.96655e-85	Rps18	2_vs_0
1.45829e-87	-1.13912	0.983	1	2.64899e-83	Rplp0	2_vs_0
2.1979e-66	-1.14617	0.456	0.847	3.99249e-62	Txk	2_vs_0
3.41102e-73	-1.14717	0.655	0.933	6.19612e-69	Gmfg	2_vs_0
2.11002e-57	-1.14801	0.894	0.993	3.83285e-53	Cd52	2_vs_0
8.74381e-65	-1.17221	0.803	0.993	1.58831e-60	Satb1	2_vs_0
1.47779e-93	-1.19943	0.983	0.999	2.6844e-89	Rps20	2_vs_0
3.03027e-80	-1.24613	0.422	0.848	5.50448e-76	Klhl6	2_vs_0
4.7269e-96	-1.32477	0.777	0.947	8.58641e-92	Npc2	2_vs_0
1.41972e-82	-1.33509	0.621	0.955	2.57893e-78	Tcf7	2_vs_0
1.02384e-89	-1.40436	0.242	0.804	1.85981e-85	Lef1	2_vs_0
5.78777e-71	-1.41551	0.324	0.732	1.05135e-66	Klhdc2	2_vs_0
8.20825e-66	-1.45874	0.585	0.892	1.49103e-61	Cd69	2_vs_0
8.64606e-68	-1.50751	0.101	0.596	1.57056e-63	Itm2a	2_vs_0
4.40109e-148	-1.65221	0.986	1	7.99458e-144	Tmsb10	2_vs_0
5.82297e-72	-1.73014	0.273	0.804	1.05774e-67	Sell	2_vs_0
8.61095e-127	-1.81528	0.427	0.911	1.56418e-122	Rgs10	2_vs_0
1.18365e-95	-2.59967	0.048	0.567	2.1501e-91	Dapl1	2_vs_0
4.01486e-188	-2.79588	0.151	0.86	7.293e-184	Igfbp4	2_vs_0

## Sheet: 2_vs_1
p_val	avg_log2FC	pct.1	pct.2	p_val_adj	gene	comparison
1.02935e-141	-2.05457	0.928	0.997	1.86981e-137	Npm1	2_vs_1
2.62419e-127	-2.00186	0.947	0.993	4.76684e-123	Ncl	2_vs_1
7.23672e-127	-1.66079	0.986	0.998	1.31455e-122	Ptma	2_vs_1
7.48477e-127	-2.01985	0.7	0.958	1.35961e-122	Hspd1	2_vs_1
2.01983e-125	-1.79439	0.492	0.92	3.66902e-121	C1qbp	2_vs_1
2.69186e-122	-1.68986	0.83	0.99	4.88977e-118	Ran	2_vs_1
1.05378e-120	-1.75804	0.873	0.992	1.91419e-116	Eif5a	2_vs_1
6.15365e-120	-1.66565	0.986	1	1.11781e-115	Hspa8	2_vs_1
6.22165e-118	-1.66414	0.93	0.99	1.13016e-113	Set	2_vs_1
6.37049e-113	-1.81555	0.784	0.965	1.1572e-108	Hspe1	2_vs_1
1.59267e-111	-1.59885	0.547	0.911	2.89308e-107	Rsl1d1	2_vs_1
9.1365e-108	-1.59103	0.916	0.985	1.65965e-103	Hsp90aa1	2_vs_1
1.05936e-103	-1.41484	0.918	0.987	1.92433e-99	Eef1g	2_vs_1
1.16006e-103	-1.52325	0.748	0.972	2.10724e-99	Hnrnpab	2_vs_1
9.79207e-102	-1.46199	0.863	0.98	1.77873e-97	Eif4a1	2_vs_1
4.06151e-101	-1.69951	0.456	0.905	7.37773e-97	Nolc1	2_vs_1
1.39287e-100	-1.5488	0.439	0.886	2.53015e-96	Nhp2	2_vs_1
1.13052e-99	-1.63543	0.82	0.968	2.05358e-95	Ddx21	2_vs_1
1.04341e-98	-1.4123	0.784	0.948	1.89535e-94	Tomm20	2_vs_1
8.7226e-98	-1.5455	0.76	0.962	1.58446e-93	Nme1	2_vs_1
9.34497e-98	-1.545	0.683	0.933	1.69751e-93	Ranbp1	2_vs_1
5.99745e-97	-1.47278	0.705	0.935	1.08944e-92	Snu13	2_vs_1
7.36185e-97	-1.51319	0.506	0.89	1.33728e-92	Npm3	2_vs_1
2.96405e-96	-1.37318	0.966	0.998	5.38419e-92	Rpl14	2_vs_1
2.0296e-95	-1.57273	0.6	0.948	3.68678e-91	Nop58	2_vs_1
6.68897e-95	-1.56836	0.559	0.911	1.21505e-90	Nop56	2_vs_1
8.2133e-95	-1.44271	0.715	0.936	1.49195e-90	Cycs	2_vs_1
1.53505e-94	-1.41651	0.983	0.998	2.78842e-90	Rps20	2_vs_1
5.92483e-94	-1.35111	0.974	1	1.07625e-89	Rpl15	2_vs_1
7.5193e-93	-1.58198	0.556	0.911	1.36588e-88	Pa2g4	2_vs_1
1.88192e-92	-1.35138	0.978	0.998	3.41852e-88	Rps26	2_vs_1
8.29138e-91	-1.46669	0.95	0.997	1.50613e-86	Serbp1	2_vs_1
8.93365e-90	-1.36167	0.988	1	1.6228e-85	Rpl28	2_vs_1
1.76208e-89	-1.48063	0.612	0.883	3.20083e-85	Tomm5	2_vs_1
2.4408e-89	-1.41446	0.815	0.955	4.4337e-85	Eif2s2	2_vs_1
6.26351e-89	-1.48183	0.58	0.88	1.13777e-84	Cacybp	2_vs_1
6.76798e-89	-1.68703	0.854	0.983	1.2294e-84	Mif	2_vs_1
1.61913e-88	-1.33414	0.966	0.998	2.94114e-84	Eef1b2	2_vs_1
3.94547e-88	-1.34068	0.614	0.93	7.16695e-84	Snrpd1	2_vs_1
4.68224e-88	-1.40709	0.849	0.978	8.50528e-84	Anp32b	2_vs_1
5.46586e-88	-1.37086	0.823	0.953	9.92873e-84	Snrpf	2_vs_1
1.08099e-87	-1.31337	0.46	0.875	1.96362e-83	Mrpl12	2_vs_1
1.30411e-87	-1.55445	0.484	0.9	2.36891e-83	Gnl3	2_vs_1
1.48313e-87	-1.2305	0.981	0.998	2.69411e-83	Rpl26	2_vs_1
1.8349e-87	-1.32486	0.983	1	3.3331e-83	Rplp0	2_vs_1
6.82359e-87	-1.25867	0.983	0.993	1.2395e-82	Rpl7	2_vs_1
1.14611e-86	-1.56434	0.547	0.918	2.08192e-82	Ppp1r14b	2_vs_1
8.34047e-86	-1.41537	0.935	0.987	1.51505e-81	Rps17	2_vs_1
6.47909e-85	-1.36128	0.525	0.866	1.17693e-80	Phb2	2_vs_1
9.51647e-85	-1.33449	0.832	0.978	1.72867e-80	Slc25a5	2_vs_1
1.41735e-84	-1.38787	0.945	0.99	2.57462e-80	Rpl35	2_vs_1
3.13248e-84	-1.31311	0.59	0.89	5.69015e-80	Timm23	2_vs_1
7.28202e-84	-1.52271	0.549	0.913	1.32278e-79	Wdr43	2_vs_1
7.05894e-83	-1.32751	0.99	0.995	1.28226e-78	Rpl41	2_vs_1
1.05812e-81	-1.23045	0.986	0.998	1.92207e-77	Rps8	2_vs_1
2.36615e-81	-1.28481	0.983	0.998	4.29811e-77	Rpl32	2_vs_1
3.78964e-81	-1.42733	0.758	0.94	6.88387e-77	Nap1l1	2_vs_1
1.11757e-80	-1.23346	0.978	0.995	2.03007e-76	Rps25	2_vs_1
2.6122e-80	-1.15912	0.871	0.952	4.74506e-76	Eef1d	2_vs_1
3.97063e-80	-1.47386	0.695	0.921	7.21265e-76	Eif5b	2_vs_1
4.67974e-80	-1.34981	0.472	0.841	8.50075e-76	Ebna1bp2	2_vs_1
4.93311e-80	-1.28514	0.707	0.941	8.961e-76	Srsf2	2_vs_1
5.07108e-80	-1.41198	0.233	0.779	9.21162e-76	Srm	2_vs_1
9.46551e-80	-1.19964	0.928	0.982	1.71941e-75	Btf3	2_vs_1
2.26288e-79	-1.43551	0.986	1	4.11052e-75	Tmsb10	2_vs_1
4.17801e-79	-1.16325	0.976	0.997	7.58935e-75	Rpl4	2_vs_1
1.73344e-78	-1.16986	0.998	1	3.14879e-74	Rpl13	2_vs_1
2.34539e-78	-1.30354	0.986	0.998	4.2604e-74	Rps12	2_vs_1
2.75738e-78	-1.22325	0.957	0.993	5.00878e-74	Naca	2_vs_1
2.93474e-78	-1.27958	0.93	0.993	5.33096e-74	Rpl31	2_vs_1
5.28608e-78	-1.25543	0.82	0.95	9.60217e-74	Psma7	2_vs_1
6.18696e-78	-1.31894	0.729	0.926	1.12386e-73	Cct8	2_vs_1
7.03792e-78	-1.30859	0.568	0.87	1.27844e-73	Nudc	2_vs_1
7.93985e-78	-1.30051	0.54	0.868	1.44227e-73	Prmt1	2_vs_1
7.9961e-78	-1.29718	0.921	0.995	1.45249e-73	Ldha	2_vs_1
2.20989e-77	-1.18105	0.959	0.983	4.01427e-73	Rpl36al	2_vs_1
2.51861e-77	-1.35547	0.376	0.824	4.57506e-73	Nifk	2_vs_1
4.4789e-77	-1.18867	0.791	0.936	8.13592e-73	G3bp1	2_vs_1
5.59252e-77	-1.20255	0.983	1	1.01588e-72	Rpl3	2_vs_1
5.59935e-77	-1.3586	0.597	0.893	1.01712e-72	Cdv3	2_vs_1
5.87898e-77	-1.23803	0.604	0.886	1.06792e-72	Eif2s1	2_vs_1
6.43177e-77	-1.22118	0.669	0.925	1.16833e-72	Snrpd3	2_vs_1
6.83393e-77	-1.20704	0.983	0.998	1.24138e-72	Rpl35a	2_vs_1
1.53517e-75	-1.28048	0.794	0.933	2.78864e-71	Eif3a	2_vs_1
3.82896e-75	-1.18041	0.971	0.997	6.95531e-71	Rpl7a	2_vs_1
6.34945e-75	-1.25225	0.978	0.997	1.15338e-70	Rps28	2_vs_1
1.01056e-74	-1.31839	0.585	0.875	1.83568e-70	Eif3j1	2_vs_1
1.97484e-74	-1.26995	0.712	0.923	3.58729e-70	Cct5	2_vs_1
3.44156e-74	-1.24504	0.787	0.945	6.25159e-70	Cct2	2_vs_1
1.88447e-73	-1.34167	0.899	0.968	3.42315e-69	Nme2	2_vs_1
2.15594e-73	-1.26027	0.938	0.985	3.91626e-69	Ybx1	2_vs_1
2.33573e-73	-1.26627	0.667	0.915	4.24285e-69	Cct3	2_vs_1
2.77383e-73	-1.37902	0.408	0.836	5.03867e-69	Dkc1	2_vs_1
2.82369e-73	-1.09748	0.978	1	5.12924e-69	Rpl8	2_vs_1
2.88495e-73	-1.2876	0.264	0.749	5.24051e-69	Apex1	2_vs_1
3.38838e-73	-1.3206	0.408	0.809	6.15498e-69	Lyar	2_vs_1
3.67983e-73	-1.16883	0.974	0.998	6.68441e-69	Rpl10a	2_vs_1
6.76145e-73	-1.18136	0.942	0.978	1.22822e-68	Hnrnpu	2_vs_1
7.31829e-73	-1.39029	0.46	0.846	1.32937e-68	Mybbp1a	2_vs_1
7.48281e-73	-1.22535	0.657	0.896	1.35925e-68	Gspt1	2_vs_1
7.98825e-73	-1.22681	0.976	0.992	1.45107e-68	Rpl23a	2_vs_1
1.20998e-72	-1.19736	0.986	0.998	2.19794e-68	Rpl37	2_vs_1
1.47956e-72	-1.13398	0.99	0.995	2.68761e-68	Rps3a1	2_vs_1
2.22284e-72	-1.23965	0.36	0.819	4.03778e-68	Mrto4	2_vs_1
2.83295e-72	-1.1237	0.988	0.997	5.14606e-68	Rps4x	2_vs_1
3.04497e-72	-1.12783	0.986	0.998	5.53119e-68	Rack1	2_vs_1
4.69038e-72	-1.21844	0.635	0.901	8.52008e-68	Hspa4	2_vs_1
5.50014e-72	-1.2256	0.95	0.988	9.991e-68	Rpl36a	2_vs_1
6.21217e-72	-1.21095	0.542	0.86	1.12844e-67	Gtpbp4	2_vs_1
7.49105e-72	-1.17576	0.782	0.952	1.36075e-67	Srsf7	2_vs_1
9.30575e-72	-1.18225	0.772	0.933	1.69039e-67	Pcbp1	2_vs_1
1.24434e-71	-1.23233	0.736	0.918	2.26034e-67	Rps27l	2_vs_1
2.9433e-71	-1.23437	0.302	0.783	5.3465e-67	Timm8a1	2_vs_1
3.51565e-71	-1.31935	0.966	1	6.38617e-67	Hsp90ab1	2_vs_1
1.48236e-70	-1.11582	0.983	0.997	2.69271e-66	Rpl11	2_vs_1
2.22953e-70	-1.18998	0.489	0.834	4.04995e-66	Mrpl20	2_vs_1
2.61628e-70	-1.14975	0.976	0.998	4.75247e-66	Rpl18	2_vs_1
3.22833e-70	-1.12783	0.99	1	5.86427e-66	Rps27a	2_vs_1
3.24226e-70	-1.16347	0.784	0.95	5.88956e-66	Cox5a	2_vs_1
5.58498e-70	-1.28648	0.595	0.898	1.01451e-65	Erh	2_vs_1
7.51376e-70	-1.26927	0.556	0.885	1.36487e-65	Fbl	2_vs_1
3.84714e-69	-1.19484	0.516	0.851	6.98833e-65	Etf1	2_vs_1
4.32689e-69	-1.15891	0.988	0.998	7.8598e-65	Rplp1	2_vs_1
1.00911e-68	-1.11169	0.64	0.91	1.83305e-64	U2af1	2_vs_1
1.06761e-68	-1.15591	0.35	0.789	1.93931e-64	Gar1	2_vs_1
1.18384e-68	-1.1671	0.868	0.957	2.15044e-64	Uqcrq	2_vs_1
1.46728e-68	-1.20386	0.969	0.997	2.66531e-64	Rps18	2_vs_1
2.40706e-68	-1.21996	0.535	0.86	4.37243e-64	Hdgf	2_vs_1
2.51637e-68	-1.08194	0.928	0.978	4.571e-64	Hnrnpf	2_vs_1
3.98384e-68	-1.11916	0.988	1	7.23664e-64	Rpl36	2_vs_1
5.18784e-68	-1.38611	0.535	0.895	9.42371e-64	Ppa1	2_vs_1
8.26882e-68	-1.07139	0.986	0.998	1.50203e-63	Rplp2	2_vs_1
1.05687e-67	-1.18871	0.705	0.888	1.9198e-63	Llph	2_vs_1
1.55782e-67	-1.25252	0.655	0.888	2.82979e-63	Pdap1	2_vs_1
1.58536e-67	-1.10451	0.966	1	2.87981e-63	Rps6	2_vs_1
2.75612e-67	-1.17826	0.602	0.868	5.00649e-63	Pgam1	2_vs_1
3.93818e-67	-1.20355	0.621	0.896	7.1537e-63	Tcp1	2_vs_1
4.26201e-67	-1.16736	0.779	0.91	7.74194e-63	Atp5g3	2_vs_1
6.92015e-67	-1.21435	0.628	0.9	1.25704e-62	Cct6a	2_vs_1
1.38134e-66	-1.12497	0.578	0.87	2.50921e-62	Eif3g	2_vs_1
1.45244e-66	-1.08508	0.993	0.998	2.63836e-62	Rpl27a	2_vs_1
1.63688e-66	-1.35518	0.127	0.627	2.9734e-62	Pla2g12a	2_vs_1
1.89265e-66	-1.11695	0.854	0.957	3.43799e-62	Snrpe	2_vs_1
2.23987e-66	-1.17232	0.4	0.789	4.06873e-62	Mrpl17	2_vs_1
2.35888e-66	-1.16134	0.446	0.809	4.28491e-62	Ppid	2_vs_1
3.15887e-66	-1.2161	0.969	0.99	5.73809e-62	Rps2	2_vs_1
3.96045e-66	-1.13566	0.595	0.863	7.19416e-62	Ndufab1	2_vs_1
6.86406e-66	-1.04274	0.863	0.973	1.24686e-61	Eif3e	2_vs_1
1.23659e-65	-1.21227	0.48	0.848	2.24626e-61	Hspa9	2_vs_1
1.39977e-65	-1.08834	0.82	0.962	2.54268e-61	Atp5mpl	2_vs_1
1.47675e-65	-1.16451	0.249	0.729	2.68252e-61	Nop16	2_vs_1
1.96044e-65	-1.12667	0.959	0.993	3.56115e-61	Rpl10	2_vs_1
2.26586e-65	-1.11938	0.986	1	4.11594e-61	Rps7	2_vs_1
2.27016e-65	-1.11989	0.983	0.998	4.12374e-61	Rpl24	2_vs_1
4.5281e-65	-1.08555	0.83	0.943	8.22529e-61	Ssb	2_vs_1
7.1471e-65	-1.14425	0.434	0.808	1.29827e-60	Ddx27	2_vs_1
1.21606e-64	-1.05238	0.775	0.911	2.20897e-60	Snrpb	2_vs_1
2.18219e-64	-1.03577	0.784	0.921	3.96395e-60	Eif3m	2_vs_1
4.22203e-64	-1.0634	0.983	1	7.66931e-60	Rpl27	2_vs_1
1.09826e-63	-1.08249	0.969	0.997	1.99499e-59	Rpl22	2_vs_1
1.28618e-63	-1.11473	0.789	0.938	2.33634e-59	Eif3c	2_vs_1
1.46583e-63	-1.15408	0.566	0.848	2.66268e-59	Snrpa1	2_vs_1
2.49012e-63	-1.06546	0.983	0.997	4.52329e-59	Rpl5	2_vs_1
6.64647e-63	-1.10555	0.249	0.726	1.20733e-58	Ppan	2_vs_1
1.2637e-62	-1.183	0.664	0.903	2.2955e-58	Syncrip	2_vs_1
1.49498e-62	-1.05948	0.993	1	2.71562e-58	Rpl6	2_vs_1
1.91581e-62	-1.0612	0.508	0.838	3.48007e-58	Strap	2_vs_1
2.10982e-62	-1.0953	0.99	0.998	3.83249e-58	Rps11	2_vs_1
3.57592e-62	-1.62511	0.101	0.523	6.49566e-58	Itm2a	2_vs_1
4.2249e-62	-1.08511	0.832	0.93	7.67453e-58	Cnbp	2_vs_1
6.28839e-62	-1.05918	0.988	0.993	1.14229e-57	Rps5	2_vs_1
7.2147e-62	-1.0837	0.99	0.998	1.31055e-57	Rpl23	2_vs_1
1.00579e-61	1.65907	0.801	0.38	1.82701e-57	AW112010	2_vs_1
1.00957e-61	-1.05273	0.988	0.998	1.83388e-57	Rps10	2_vs_1
1.06687e-61	-1.03996	0.986	1	1.93797e-57	Rps15	2_vs_1
3.41573e-61	-1.00435	0.633	0.875	6.20468e-57	Srsf10	2_vs_1
3.88761e-61	-1.06167	0.978	0.998	7.06185e-57	Rps3	2_vs_1
7.78181e-61	-1.10912	0.472	0.789	1.41357e-56	Rsl24d1	2_vs_1
8.48163e-61	-1.0699	0.873	0.95	1.54069e-56	Sept7	2_vs_1
1.01242e-60	-1.10381	0.561	0.844	1.83906e-56	Eif3b	2_vs_1
1.05619e-60	-1.12912	0.612	0.883	1.91857e-56	Nop10	2_vs_1
1.18285e-60	-1.02441	0.986	1	2.14864e-56	Rpl19	2_vs_1
1.88143e-60	-1.09904	0.257	0.731	3.41761e-56	Rrp15	2_vs_1
2.0972e-60	-1.13954	0.259	0.694	3.80957e-56	Znrd2	2_vs_1
2.29672e-60	-1.07108	0.621	0.865	4.17198e-56	Vdac2	2_vs_1
1.0331e-59	-1.02067	0.986	0.998	1.87663e-55	Rps16	2_vs_1
1.07073e-59	-1.07683	0.863	0.958	1.94498e-55	Atp5b	2_vs_1
1.58758e-59	-1.0021	0.52	0.828	2.88385e-55	Emc6	2_vs_1
2.59159e-59	-1.43897	0.427	0.786	4.70763e-55	Rgs10	2_vs_1
2.76234e-59	-1.03938	0.806	0.92	5.0178e-55	Snrpd2	2_vs_1
2.87153e-59	-1.18624	0.64	0.865	5.21613e-55	Mat2a	2_vs_1
5.33286e-59	-1.15104	0.962	0.982	9.68715e-55	Rpl22l1	2_vs_1
7.0188e-59	-1.06348	0.664	0.868	1.27496e-54	Cct4	2_vs_1
7.56971e-59	-1.05752	0.873	0.973	1.37504e-54	Hnrnpa1	2_vs_1
1.13916e-58	-1.08449	0.573	0.846	2.06929e-54	Polr2f	2_vs_1
2.33954e-58	-1.0535	0.415	0.803	4.24977e-54	Utp18	2_vs_1
2.37466e-58	-1.09876	0.369	0.763	4.31357e-54	Mphosph10	2_vs_1
3.71197e-58	-1.20573	0.659	0.88	6.7428e-54	Bola2	2_vs_1
4.7441e-58	-1.06819	0.866	0.93	8.61766e-54	Bzw1	2_vs_1
5.78449e-58	-0.983623	0.998	1	1.05075e-53	Rpl18a	2_vs_1
6.20593e-58	-1.0753	0.412	0.806	1.12731e-53	Rcc2	2_vs_1
6.70382e-58	-1.07088	0.691	0.881	1.21775e-53	Timm13	2_vs_1
7.37214e-58	-1.06725	0.297	0.721	1.33915e-53	Eef1e1	2_vs_1
1.05127e-57	-1.05126	0.99	0.997	1.90964e-53	Rps13	2_vs_1
1.15687e-57	-1.01784	0.707	0.88	2.10146e-53	Eif3i	2_vs_1
1.20237e-57	-1.13519	0.398	0.791	2.1841e-53	Nsun2	2_vs_1
1.4722e-57	-1.07555	0.338	0.736	2.67424e-53	Cdk4	2_vs_1
2.54857e-57	-1.08938	0.772	0.928	4.62948e-53	Hnrnpd	2_vs_1
5.474e-57	-0.99127	0.71	0.89	9.94352e-53	Dnaja2	2_vs_1
6.03691e-57	-0.980818	0.926	0.978	1.0966e-52	Hnrnpa0	2_vs_1
6.56525e-57	-0.959915	0.806	0.93	1.19258e-52	Polr1d	2_vs_1
1.19404e-56	-1.01034	0.506	0.793	2.16898e-52	Imp3	2_vs_1
1.75015e-56	-1.01333	0.897	0.962	3.17914e-52	Rpl29	2_vs_1
1.80375e-56	-1.0167	0.647	0.861	3.27652e-52	Mrps24	2_vs_1
2.02441e-56	-0.977402	0.614	0.844	3.67733e-52	Pfdn2	2_vs_1
2.20353e-56	-0.987673	1	0.997	4.00271e-52	mt-Cytb	2_vs_1
2.24772e-56	-0.954356	0.993	0.998	4.08298e-52	Rps9	2_vs_1
2.38296e-56	-1.00469	0.719	0.936	4.32864e-52	Ptges3	2_vs_1
3.02313e-56	-1.02498	0.978	0.993	5.49151e-52	Rpl9	2_vs_1
3.02622e-56	-1.03066	0.245	0.701	5.49712e-52	Ppat	2_vs_1
3.06928e-56	-1.0403	0.588	0.851	5.57535e-52	Eif1ax	2_vs_1
3.74916e-56	-1.11234	0.209	0.667	6.81034e-52	Cdca7	2_vs_1
7.84412e-56	-0.988962	0.873	0.946	1.42488e-51	Atp5a1	2_vs_1
1.11386e-55	-1.15392	0.588	0.858	2.02333e-51	Eprs	2_vs_1
1.44008e-55	-1.0255	0.722	0.916	2.6159e-51	Metap2	2_vs_1
1.98868e-55	-1.01788	0.477	0.796	3.61244e-51	Eif4e	2_vs_1
3.30801e-55	-1.00481	0.564	0.855	6.00901e-51	Mrpl30	2_vs_1
4.44249e-55	-1.04742	0.995	1	8.06979e-51	Rps29	2_vs_1
5.06847e-55	-1.13739	0.391	0.789	9.20688e-51	Phb	2_vs_1
1.19393e-54	-1.02991	0.909	0.982	2.16878e-50	Gas5	2_vs_1
1.23325e-54	-0.973687	0.981	1	2.24019e-50	Rps19	2_vs_1
1.26822e-54	-1.00814	0.94	0.968	2.30372e-50	Cox7c	2_vs_1
1.30295e-54	-1.06768	0.374	0.759	2.36681e-50	Larp4	2_vs_1
1.39747e-54	-1.00837	0.388	0.773	2.53851e-50	Rars	2_vs_1
1.44704e-54	-0.958498	1	1	2.62855e-50	Eef1a1	2_vs_1
1.52851e-54	-0.919288	0.633	0.851	2.77653e-50	Vapa	2_vs_1
1.62085e-54	-1.0147	0.393	0.776	2.94427e-50	Lsm7	2_vs_1
1.72001e-54	-1.06267	0.36	0.741	3.12439e-50	Ndufaf4	2_vs_1
1.9416e-54	-0.953098	0.998	1	3.52692e-50	Rpsa	2_vs_1
2.19612e-54	-1.02684	0.384	0.779	3.98925e-50	Ruvbl1	2_vs_1
2.54384e-54	-1.08558	0.549	0.851	4.62089e-50	Ddx18	2_vs_1
4.09417e-54	-1.0148	0.331	0.753	7.43705e-50	Mpp6	2_vs_1
4.61239e-54	-0.975192	0.588	0.836	8.37841e-50	Psma5	2_vs_1
6.0097e-54	-1.00543	0.405	0.784	1.09166e-49	Naa50	2_vs_1
7.63416e-54	-1.11161	0.691	0.891	1.38675e-49	Atp5g1	2_vs_1
9.28477e-54	-1.1521	0.496	0.821	1.68658e-49	Gm26917	2_vs_1
1.24653e-53	-0.961644	0.65	0.875	2.26433e-49	Eif4b	2_vs_1
1.27636e-53	-1.03073	0.612	0.855	2.31851e-49	Ndufa12	2_vs_1
1.53387e-53	-0.983188	0.365	0.751	2.78628e-49	Mak16	2_vs_1
1.77352e-53	-0.961065	0.693	0.901	3.2216e-49	Srsf6	2_vs_1
3.71473e-53	-1.01835	0.978	0.997	6.74781e-49	Rpl34	2_vs_1
4.07221e-53	-1.01125	0.578	0.87	7.39717e-49	Snhg1	2_vs_1
5.10658e-53	-1.03148	0.981	0.997	9.2761e-49	Ppia	2_vs_1
6.03091e-53	-1.07381	0.635	0.888	1.09551e-48	Taf1d	2_vs_1
6.83999e-53	-0.997518	0.264	0.702	1.24248e-48	Timm9	2_vs_1
8.26479e-53	-0.95927	0.52	0.829	1.5013e-48	Eif6	2_vs_1
8.31715e-53	-0.992789	0.712	0.895	1.51081e-48	Psma4	2_vs_1
1.27535e-52	-0.956403	0.703	0.89	2.31668e-48	Psmb5	2_vs_1
2.22153e-52	1.20564	0.441	0.099	4.0354e-48	Ramp3	2_vs_1
3.25645e-52	-1.01293	0.508	0.789	5.91534e-48	Glrx5	2_vs_1
5.47561e-52	-1.06044	0.511	0.836	9.94644e-48	Banf1	2_vs_1
8.03603e-52	-1.02279	0.885	0.948	1.45974e-47	Dnaja1	2_vs_1
1.10326e-51	-1.02772	0.362	0.751	2.00406e-47	Uchl3	2_vs_1
1.6214e-51	-1.00219	0.983	0.998	2.94528e-47	Rps15a	2_vs_1
1.79416e-51	-1.04251	0.367	0.744	3.2591e-47	Tomm40	2_vs_1
1.93747e-51	1.12387	0.427	0.038	3.51941e-47	Gpm6b	2_vs_1
2.08087e-51	-1.07185	0.782	0.938	3.7799e-47	St13	2_vs_1
2.79158e-51	-1.09285	0.504	0.824	5.0709e-47	Larp1	2_vs_1
4.11113e-51	-0.9326	0.998	0.993	7.46787e-47	mt-Nd4	2_vs_1
4.4616e-51	-0.998691	0.779	0.923	8.10449e-47	Fubp1	2_vs_1
4.57715e-51	-0.955656	0.523	0.808	8.31439e-47	Psmd7	2_vs_1
6.26177e-51	-0.969563	0.971	0.982	1.13745e-46	Atp5e	2_vs_1
6.4242e-51	-0.964587	0.245	0.662	1.16696e-46	Rrp9	2_vs_1
6.95471e-51	-0.903113	0.933	0.977	1.26332e-46	Eef2	2_vs_1
7.08554e-51	-1.0151	0.245	0.677	1.28709e-46	Uck2	2_vs_1
7.80587e-51	-0.878777	0.928	0.972	1.41794e-46	Hnrnpk	2_vs_1
1.19902e-50	-0.974277	0.978	0.998	2.17802e-46	Rpl38	2_vs_1
1.41184e-50	-0.958996	0.345	0.726	2.5646e-46	Nip7	2_vs_1
1.85774e-50	-0.961898	0.564	0.819	3.37458e-46	Glrx3	2_vs_1
2.00287e-50	-1.02791	0.417	0.764	3.63821e-46	Impdh2	2_vs_1
2.34418e-50	-0.999179	0.381	0.764	4.2582e-46	Pum3	2_vs_1
3.62724e-50	-0.918532	0.986	0.995	6.58888e-46	Rpl21	2_vs_1
3.64208e-50	-0.986314	0.707	0.886	6.61584e-46	Caprin1	2_vs_1
4.7185e-50	-0.937538	0.978	1	8.57116e-46	Rps23	2_vs_1
5.564e-50	-0.962021	0.655	0.868	1.0107e-45	Cct7	2_vs_1
5.60975e-50	-1.00268	0.209	0.656	1.01901e-45	Lap3	2_vs_1
1.41049e-49	-1.05584	0.408	0.784	2.56216e-45	Tcerg1	2_vs_1
1.56736e-49	-0.936413	0.988	0.998	2.84711e-45	Rpl17	2_vs_1
2.25771e-49	-0.968291	0.396	0.766	4.10113e-45	Mrpl15	2_vs_1
2.62489e-49	-1.23426	0.803	0.967	4.76811e-45	Satb1	2_vs_1
3.44723e-49	-0.949779	0.729	0.875	6.26189e-45	Abcf1	2_vs_1
3.49135e-49	-0.936854	0.969	0.982	6.34203e-45	Pabpc1	2_vs_1
3.65284e-49	-0.940757	1	1	6.63538e-45	Rpl12	2_vs_1
4.85084e-49	-0.993827	0.899	0.96	8.81155e-45	Srsf3	2_vs_1
7.72418e-49	-0.953261	0.993	0.997	1.4031e-44	Rps24	2_vs_1
8.06629e-49	-0.948738	0.842	0.933	1.46524e-44	Atp5md	2_vs_1
1.71636e-48	-0.994891	0.54	0.814	3.11777e-44	Uqcc2	2_vs_1
2.74701e-48	-0.9933	0.818	0.91	4.98994e-44	Uqcr10	2_vs_1
3.16786e-48	-0.979498	0.424	0.739	5.75442e-44	Ddx39	2_vs_1
6.6121e-48	-0.978201	0.624	0.87	1.20109e-43	Cebpz	2_vs_1
7.7587e-48	-0.925573	0.638	0.861	1.40937e-43	Dhx15	2_vs_1
8.67421e-48	-0.911979	0.887	0.962	1.57567e-43	Nsa2	2_vs_1
9.71239e-48	-1.00297	0.314	0.702	1.76426e-43	Ftsj3	2_vs_1
1.24546e-47	-0.930314	0.861	0.933	2.26238e-43	Hint1	2_vs_1
1.40543e-47	-0.9885	0.48	0.764	2.55296e-43	Rbbp7	2_vs_1
1.95577e-47	-0.917145	0.235	0.625	3.55266e-43	Rrs1	2_vs_1
2.49834e-47	-1.49083	0.151	0.585	4.53823e-43	Igfbp4	2_vs_1
2.61188e-47	-0.988716	0.592	0.855	4.74447e-43	Tcof1	2_vs_1
3.42972e-47	-0.901485	0.705	0.891	6.23009e-43	Pebp1	2_vs_1
4.55904e-47	-0.935073	0.434	0.768	8.2815e-43	Rpl7l1	2_vs_1
5.26269e-47	-1.04229	0.463	0.774	9.55968e-43	Nasp	2_vs_1
5.97035e-47	-0.900198	0.988	0.997	1.08451e-42	Rpl30	2_vs_1
6.20922e-47	-1.04416	0.453	0.773	1.12791e-42	Fkbp4	2_vs_1
6.25733e-47	-0.883153	0.576	0.826	1.13664e-42	Eif4e2	2_vs_1
7.11932e-47	-0.930197	0.978	0.972	1.29322e-42	mt-Nd3	2_vs_1
7.64919e-47	-0.883063	0.998	0.998	1.38947e-42	Rpl13a	2_vs_1
8.04626e-47	-0.909011	0.633	0.844	1.4616e-42	Pabpn1	2_vs_1
9.29452e-47	-1.19457	0.892	0.972	1.68835e-42	Ccnd2	2_vs_1
1.06857e-46	-1.10513	0.391	0.706	1.94106e-42	Dut	2_vs_1
1.3771e-46	-0.850692	0.525	0.824	2.50149e-42	Grpel1	2_vs_1
1.48702e-46	-0.885256	0.815	0.915	2.70117e-42	Psma2	2_vs_1
1.57512e-46	-0.903035	0.324	0.716	2.8612e-42	Zfp593	2_vs_1
1.82018e-46	-0.902767	0.643	0.855	3.30635e-42	Rbis	2_vs_1
1.89284e-46	-0.973935	0.472	0.758	3.43834e-42	Pdcd11	2_vs_1
1.96239e-46	-0.905208	0.537	0.799	3.56468e-42	Txnl4a	2_vs_1
2.31993e-46	-0.887194	0.945	0.967	4.21415e-42	Chchd2	2_vs_1
2.37308e-46	-0.944168	0.935	0.988	4.31071e-42	Hnrnpa3	2_vs_1
2.48728e-46	-0.867793	1	0.997	4.51814e-42	mt-Co3	2_vs_1
3.37352e-46	-0.970278	0.59	0.843	6.12799e-42	Bzw2	2_vs_1
4.06796e-46	-0.971755	0.54	0.816	7.38946e-42	Eif1a	2_vs_1
4.14889e-46	-0.976092	0.3	0.697	7.53645e-42	Ipo5	2_vs_1
4.96495e-46	-1.11801	0.571	0.853	9.01883e-42	Tuba1b	2_vs_1
5.29663e-46	-0.917885	0.99	0.993	9.62132e-42	mt-Nd1	2_vs_1
5.49664e-46	-0.940257	0.24	0.651	9.98466e-42	Mtap	2_vs_1
5.73585e-46	-0.996228	0.273	0.687	1.04192e-41	Dctpp1	2_vs_1
6.39279e-46	-0.907188	0.818	0.93	1.16125e-41	H2afj	2_vs_1
1.25712e-45	-1.00903	0.168	0.637	2.28356e-41	Pus7	2_vs_1
1.30913e-45	-0.838861	0.324	0.704	2.37803e-41	Rbmxl1	2_vs_1
2.26313e-45	-0.88378	0.58	0.834	4.11098e-41	Lsm12	2_vs_1
2.64117e-45	-0.923432	0.988	0.998	4.79769e-41	Rpl37a	2_vs_1
2.66763e-45	-0.894377	0.631	0.858	4.84576e-41	Cdc37	2_vs_1
3.01013e-45	-0.934468	0.249	0.644	5.4679e-41	Tfdp1	2_vs_1
3.75814e-45	-0.892945	0.444	0.754	6.82667e-41	Kpnb1	2_vs_1
4.10777e-45	-0.95369	0.48	0.804	7.46176e-41	Fam162a	2_vs_1
5.54664e-45	-0.965146	0.218	0.634	1.00755e-40	Atad3a	2_vs_1
5.66359e-45	-0.939334	0.453	0.766	1.02879e-40	Stip1	2_vs_1
7.69888e-45	-1.02321	0.168	0.569	1.3985e-40	Phgdh	2_vs_1
7.98394e-45	-0.967881	0.281	0.676	1.45028e-40	Dnajc15	2_vs_1
1.04866e-44	-0.950044	0.341	0.719	1.9049e-40	Noc2l	2_vs_1
1.11236e-44	-0.841975	0.835	0.931	2.02059e-40	Eif3k	2_vs_1
1.19267e-44	-0.90336	0.89	0.955	2.16649e-40	Slc25a3	2_vs_1
1.21688e-44	-0.897676	0.902	0.958	2.21047e-40	Snrpg	2_vs_1
1.39306e-44	-0.852273	0.971	0.98	2.53049e-40	Hnrnpa2b1	2_vs_1
1.57874e-44	-0.902684	0.993	1	2.86779e-40	Rps21	2_vs_1
2.66809e-44	-1.40338	0.362	0.702	4.84658e-40	Irf8	2_vs_1
3.46728e-44	-0.926024	0.815	0.926	6.29832e-40	Hnrnpm	2_vs_1
4.97268e-44	-1.08194	0.201	0.594	9.03288e-40	Tfrc	2_vs_1
6.38488e-44	-0.869204	0.453	0.744	1.15981e-39	Gm2000	2_vs_1
1.52023e-43	-0.870929	0.801	0.933	2.76151e-39	Ywhae	2_vs_1
1.56878e-43	-0.853026	0.619	0.839	2.84969e-39	Magoh	2_vs_1
1.74288e-43	-1.10239	0.602	0.818	3.16593e-39	Ybx3	2_vs_1
1.81988e-43	-0.87579	0.436	0.754	3.30582e-39	Rbm17	2_vs_1
2.25858e-43	-0.921129	0.825	0.948	4.10272e-39	Prdx1	2_vs_1
2.35978e-43	-0.833706	0.506	0.796	4.28654e-39	Phf5a	2_vs_1
2.68695e-43	-0.860371	0.561	0.819	4.88084e-39	Lsm6	2_vs_1
3.13348e-43	-0.909456	0.453	0.769	5.69197e-39	Tomm70a	2_vs_1
3.4483e-43	-0.934031	0.52	0.816	6.26384e-39	Abce1	2_vs_1
3.45493e-43	-0.866925	0.482	0.773	6.27588e-39	Api5	2_vs_1
4.149e-43	-0.834877	0.384	0.724	7.53665e-39	Nol11	2_vs_1
4.58618e-43	-0.937909	0.331	0.689	8.3308e-39	Atic	2_vs_1
4.8848e-43	-0.85332	0.365	0.707	8.87325e-39	Brix1	2_vs_1
5.64413e-43	-0.859809	0.542	0.781	1.02526e-38	Pop5	2_vs_1
6.21584e-43	-0.89696	0.588	0.816	1.12911e-38	Denr	2_vs_1
7.01446e-43	-0.841476	0.88	0.963	1.27418e-38	Sumo2	2_vs_1
7.86343e-43	-0.92967	0.688	0.88	1.42839e-38	Uqcr11	2_vs_1
8.12591e-43	-1.00048	0.381	0.707	1.47607e-38	Hsph1	2_vs_1
2.51251e-42	1.196	0.712	0.344	4.56397e-38	Ifngr1	2_vs_1
2.52877e-42	-1.60646	0.048	0.425	4.59351e-38	Dapl1	2_vs_1
3.2951e-42	-0.853241	0.995	0.998	5.98555e-38	Fau	2_vs_1
3.8622e-42	-0.829774	0.839	0.941	7.01568e-38	Atp5f1	2_vs_1
5.13881e-42	-0.892145	0.643	0.838	9.33466e-38	Supt16	2_vs_1
5.37931e-42	-0.904756	0.432	0.737	9.77152e-38	Kmt5a	2_vs_1
5.91573e-42	-0.908164	0.99	0.998	1.07459e-37	Pfn1	2_vs_1
7.97972e-42	-0.931598	0.6	0.839	1.44952e-37	Gm47283	2_vs_1
8.43698e-42	-0.89517	0.501	0.764	1.53258e-37	Ola1	2_vs_1
8.51336e-42	-0.869574	0.942	0.977	1.54645e-37	Uba52	2_vs_1
1.37964e-41	-0.945166	0.655	0.868	2.50612e-37	Aprt	2_vs_1
2.01456e-41	-0.908244	0.568	0.801	3.65944e-37	Txn2	2_vs_1
2.63907e-41	-0.866127	0.597	0.816	4.79387e-37	Eif3d	2_vs_1
2.68671e-41	-0.836732	0.842	0.916	4.88041e-37	Taf10	2_vs_1
3.06934e-41	-0.914756	0.588	0.843	5.57546e-37	Rwdd1	2_vs_1
3.79933e-41	-0.868996	0.856	0.906	6.90149e-37	Eif5	2_vs_1
4.76225e-41	-0.876451	0.415	0.724	8.65063e-37	Mrpl36	2_vs_1
5.26094e-41	-0.822201	0.614	0.811	9.55649e-37	Bcas2	2_vs_1
5.32294e-41	-0.812885	0.36	0.687	9.66912e-37	Pin1	2_vs_1
5.6766e-41	-0.783385	1	0.997	1.03115e-36	mt-Co2	2_vs_1
5.82222e-41	-0.825522	0.602	0.831	1.05761e-36	Gm11361	2_vs_1
6.3429e-41	-0.963926	0.35	0.744	1.15219e-36	2810004N23Rik	2_vs_1
6.78949e-41	-0.819336	0.741	0.87	1.23331e-36	Ubap2l	2_vs_1
7.59002e-41	-0.805328	0.681	0.875	1.37873e-36	Tbca	2_vs_1
8.04774e-41	-0.857517	0.662	0.833	1.46187e-36	Zfp706	2_vs_1
9.5097e-41	-0.824479	0.355	0.699	1.72744e-36	Timm17a	2_vs_1
1.01813e-40	-0.86326	0.54	0.776	1.84943e-36	Chchd1	2_vs_1
1.09249e-40	-0.837526	0.115	0.54	1.98451e-36	Shmt1	2_vs_1
1.23295e-40	-0.783881	1	0.998	2.23966e-36	mt-Atp6	2_vs_1
1.24295e-40	-0.842092	0.837	0.92	2.25782e-36	Pcbp2	2_vs_1
1.55792e-40	-0.87448	0.252	0.634	2.82996e-36	Noc3l	2_vs_1
1.84243e-40	-0.867145	0.796	0.921	3.34678e-36	Pomp	2_vs_1
1.9411e-40	0.872106	0.41	0.062	3.52601e-36	Dst	2_vs_1
1.9666e-40	-0.862635	0.173	0.572	3.57232e-36	Mthfd1	2_vs_1
2.52321e-40	-0.851663	0.537	0.776	4.5834e-36	Suclg1	2_vs_1
2.53188e-40	-0.840855	0.472	0.756	4.59917e-36	Eif3l	2_vs_1
2.697e-40	-0.817501	0.273	0.659	4.8991e-36	Polr2h	2_vs_1
2.70701e-40	-0.772167	0.743	0.9	4.91729e-36	Raly	2_vs_1
3.01709e-40	-0.832574	0.647	0.853	5.48054e-36	Dcun1d5	2_vs_1
3.31324e-40	-0.838455	0.662	0.863	6.0185e-36	Rrp1	2_vs_1
3.51373e-40	-0.852109	0.441	0.716	6.3827e-36	Ahsa1	2_vs_1
4.46447e-40	1.02554	0.868	0.656	8.10971e-36	Ctla4	2_vs_1
5.41226e-40	-1.26062	0.266	0.595	9.83136e-36	Myc	2_vs_1
6.56767e-40	-0.827737	0.271	0.647	1.19302e-35	Gnl2	2_vs_1
6.87796e-40	-0.817257	0.995	0.993	1.24938e-35	mt-Nd2	2_vs_1
7.22154e-40	-0.868263	0.189	0.582	1.31179e-35	Snhg4	2_vs_1
7.29417e-40	-0.915847	0.899	0.946	1.32499e-35	Gm10260	2_vs_1
8.4025e-40	-0.886505	0.242	0.63	1.52631e-35	Lef1	2_vs_1
8.45802e-40	-1.00613	0.276	0.609	1.5364e-35	Bach2	2_vs_1
1.52651e-39	-0.857625	0.221	0.62	2.77291e-35	Wdr75	2_vs_1
1.55064e-39	-0.902762	0.988	0.998	2.81674e-35	Rpl39	2_vs_1
1.76336e-39	-0.894597	0.647	0.834	3.20314e-35	Eif4g1	2_vs_1
1.76526e-39	-0.756575	0.928	0.972	3.20659e-35	Cox4i1	2_vs_1
1.94215e-39	-0.913392	0.472	0.773	3.52792e-35	Smarcc1	2_vs_1
2.23618e-39	-1.31201	0.17	0.492	4.06203e-35	Nr4a1	2_vs_1
2.45877e-39	-0.899164	0.369	0.706	4.46635e-35	Utp14a	2_vs_1
2.86603e-39	-0.877819	0.192	0.609	5.20615e-35	Tma16	2_vs_1
3.24009e-39	-0.817483	0.249	0.602	5.88562e-35	Lrpprc	2_vs_1
3.78089e-39	-0.761097	0.23	0.615	6.86798e-35	Surf2	2_vs_1
3.88639e-39	-0.827544	0.472	0.766	7.05963e-35	Adh5	2_vs_1
4.16444e-39	-0.740897	0.305	0.684	7.56471e-35	Farsa	2_vs_1
4.45679e-39	-0.855546	0.544	0.808	8.09577e-35	Dnajc2	2_vs_1
4.8032e-39	-0.845631	0.53	0.788	8.72501e-35	Psmd12	2_vs_1
4.83721e-39	-0.825289	0.875	0.955	8.78679e-35	Ndufa4	2_vs_1
5.84676e-39	-0.803647	0.715	0.871	1.06206e-34	Atp5o	2_vs_1
6.47486e-39	-0.815823	0.165	0.559	1.17616e-34	Chchd4	2_vs_1
8.75159e-39	-0.876628	0.777	0.91	1.58973e-34	Top1	2_vs_1
8.75339e-39	-0.8698	0.811	0.908	1.59005e-34	Atp5k	2_vs_1
8.97767e-39	-0.793089	0.319	0.654	1.63079e-34	Fdx2	2_vs_1
9.48274e-39	-0.782724	0.784	0.911	1.72254e-34	Arglu1	2_vs_1
1.05253e-38	-0.839998	0.554	0.796	1.91191e-34	Eny2	2_vs_1
1.27882e-38	-0.799035	0.362	0.661	2.32298e-34	Imp4	2_vs_1
1.35607e-38	-0.792115	0.3	0.652	2.4633e-34	Thumpd1	2_vs_1
1.42591e-38	-0.822683	0.99	1	2.59016e-34	Rps14	2_vs_1
1.43594e-38	-0.85249	0.259	0.627	2.60838e-34	Pno1	2_vs_1
1.44619e-38	-0.87813	0.782	0.908	2.62701e-34	Cbx3	2_vs_1
1.68145e-38	-0.787277	0.837	0.928	3.05436e-34	Cox7a2	2_vs_1
1.75976e-38	-0.84238	0.544	0.801	3.19661e-34	Naa15	2_vs_1
1.87435e-38	-0.76735	0.235	0.607	3.40476e-34	Hdac2	2_vs_1
2.12036e-38	-0.821468	0.861	0.948	3.85163e-34	mt-Nd4l	2_vs_1
2.44324e-38	-0.818958	0.719	0.885	4.43815e-34	Zc3h15	2_vs_1
2.81639e-38	-0.792942	0.487	0.763	5.11597e-34	Psmd6	2_vs_1
3.63618e-38	-0.792265	0.631	0.819	6.60512e-34	Psmb2	2_vs_1
3.87713e-38	-0.792276	0.314	0.662	7.04281e-34	Mettl16	2_vs_1
4.38106e-38	-0.747975	0.808	0.911	7.95819e-34	Edf1	2_vs_1
5.63995e-38	-0.901849	0.36	0.682	1.0245e-33	Knop1	2_vs_1
6.1741e-38	-0.81449	0.724	0.876	1.12153e-33	Hnrnpdl	2_vs_1
6.63083e-38	-0.790313	0.374	0.706	1.20449e-33	Wdr36	2_vs_1
8.2191e-38	-0.839069	0.24	0.614	1.493e-33	Gcsh	2_vs_1
1.03295e-37	-0.771055	0.664	0.843	1.87636e-33	Tomm22	2_vs_1
1.12968e-37	-0.777042	0.866	0.953	2.05206e-33	Eif3h	2_vs_1
1.19552e-37	-0.808899	0.914	0.955	2.17166e-33	Uqcrh	2_vs_1
1.25438e-37	-0.787487	0.638	0.828	2.27858e-33	Gm16286	2_vs_1
1.40126e-37	-0.768471	0.578	0.813	2.54539e-33	Ppm1g	2_vs_1
1.55036e-37	-0.784567	0.631	0.804	2.81624e-33	Ndufb4	2_vs_1
1.66178e-37	-0.788378	0.688	0.88	3.01862e-33	Mdh2	2_vs_1
1.88802e-37	-0.799892	0.691	0.849	3.42958e-33	Emg1	2_vs_1
2.46173e-37	-0.870501	0.619	0.796	4.47173e-33	Nars	2_vs_1
3.31365e-37	-0.835744	0.252	0.652	6.01925e-33	Znhit6	2_vs_1
3.3332e-37	-0.799673	0.621	0.816	6.05476e-33	Rnps1	2_vs_1
3.69887e-37	-0.918611	0.897	0.955	6.719e-33	Hspa5	2_vs_1
3.77533e-37	-0.776109	0.129	0.533	6.85788e-33	Ifrd2	2_vs_1
3.78922e-37	-0.78123	0.516	0.766	6.88311e-33	Mrpl57	2_vs_1
3.82473e-37	-0.803061	0.441	0.729	6.94763e-33	Cyc1	2_vs_1
4.09943e-37	-0.804404	0.885	0.955	7.44662e-33	Psme1	2_vs_1
5.4535e-37	-0.806297	0.472	0.761	9.90628e-33	Cfdp1	2_vs_1
6.20724e-37	-0.766292	0.415	0.717	1.12755e-32	Mbd3	2_vs_1
6.51956e-37	-0.769294	0.269	0.622	1.18428e-32	Prpf19	2_vs_1
6.64153e-37	-0.813849	0.878	0.925	1.20643e-32	Eif3f	2_vs_1
8.29938e-37	-0.817818	0.4	0.714	1.50758e-32	Paics	2_vs_1
9.07859e-37	-0.756708	0.372	0.722	1.64913e-32	Psmg4	2_vs_1
9.22971e-37	-1.05724	0.506	0.732	1.67658e-32	Kdm6b	2_vs_1
1.09453e-36	-0.876298	0.408	0.722	1.98821e-32	Esf1	2_vs_1
1.22386e-36	-0.853374	0.842	0.931	2.22313e-32	Cox7b	2_vs_1
1.26889e-36	-0.762606	0.657	0.833	2.30495e-32	Rbm8a	2_vs_1
1.30684e-36	-0.89258	0.765	0.883	2.37387e-32	Dynll1	2_vs_1
1.41593e-36	-0.779253	0.604	0.791	2.57204e-32	Mrps14	2_vs_1
1.44639e-36	-0.769176	0.252	0.615	2.62737e-32	Umps	2_vs_1
1.53751e-36	-0.811533	0.341	0.687	2.79289e-32	Sinhcaf	2_vs_1
1.59162e-36	-0.771407	0.331	0.667	2.89119e-32	Aatf	2_vs_1
1.83966e-36	-0.84244	0.906	0.97	3.34174e-32	Rbm3	2_vs_1
1.89499e-36	-0.764974	0.542	0.786	3.44226e-32	Alyref	2_vs_1
1.92152e-36	-0.773633	0.573	0.778	3.49044e-32	Srsf9	2_vs_1
2.21375e-36	-0.742221	0.177	0.537	4.02128e-32	Utp15	2_vs_1
2.4807e-36	-0.795163	0.59	0.814	4.50619e-32	Psmc5	2_vs_1
2.92201e-36	-0.784967	0.365	0.697	5.30783e-32	Psme3	2_vs_1
3.023e-36	-0.714114	0.508	0.749	5.49129e-32	Psmc4	2_vs_1
3.12321e-36	-0.814512	0.674	0.848	5.67331e-32	Mtdh	2_vs_1
3.82407e-36	-0.762907	0.247	0.602	6.94641e-32	Heatr1	2_vs_1
4.18983e-36	-0.826444	0.729	0.878	7.61083e-32	Nol7	2_vs_1
5.08611e-36	-0.763299	0.808	0.896	9.23891e-32	Nedd8	2_vs_1
5.21235e-36	-0.742001	0.964	0.975	9.46822e-32	H3f3a	2_vs_1
5.29508e-36	-0.787305	0.249	0.632	9.61851e-32	Gart	2_vs_1
6.25167e-36	-0.794069	0.664	0.851	1.13562e-31	Grcc10	2_vs_1
6.72405e-36	-0.816513	0.235	0.599	1.22142e-31	Pabpc4	2_vs_1
7.94713e-36	-0.744897	0.904	0.95	1.4436e-31	Atp5h	2_vs_1
8.02759e-36	-0.869361	0.535	0.774	1.45821e-31	Pcna	2_vs_1
9.01907e-36	-0.69958	0.523	0.799	1.63831e-31	Nudt21	2_vs_1
9.02963e-36	-0.788451	0.607	0.823	1.64023e-31	U2af2	2_vs_1
9.12743e-36	-0.749594	0.93	0.943	1.658e-31	Atp5j2	2_vs_1
1.04971e-35	-0.75903	0.182	0.555	1.90679e-31	Ccdc86	2_vs_1
1.10165e-35	-0.873989	0.393	0.721	2.00114e-31	Rrp1b	2_vs_1
1.14709e-35	-0.740959	0.583	0.801	2.08369e-31	Psmc2	2_vs_1
1.29725e-35	-0.753776	0.808	0.896	2.35645e-31	Ube2i	2_vs_1
1.45199e-35	-1.12315	0.492	0.766	2.63754e-31	Rilpl2	2_vs_1
1.52581e-35	-0.808085	0.825	0.915	2.77164e-31	Tomm6	2_vs_1
1.85575e-35	-0.849136	0.511	0.788	3.37097e-31	Fkbp3	2_vs_1
2.10001e-35	-0.795994	0.707	0.851	3.81467e-31	Tcea1	2_vs_1
2.1434e-35	-0.744799	0.175	0.55	3.89349e-31	Dis3	2_vs_1
2.89147e-35	-0.81451	0.374	0.664	5.25236e-31	Polr2l	2_vs_1
2.97157e-35	-0.795404	0.595	0.814	5.39785e-31	Srsf1	2_vs_1
3.00253e-35	-0.82027	0.703	0.868	5.45409e-31	Nucks1	2_vs_1
3.81182e-35	-0.824129	0.338	0.662	6.92417e-31	Dtymk	2_vs_1
4.25576e-35	-0.725338	0.139	0.507	7.73059e-31	Zmynd19	2_vs_1
4.27299e-35	-0.751259	0.475	0.747	7.76189e-31	Mrpl21	2_vs_1
5.11246e-35	-0.78234	0.341	0.657	9.28678e-31	Trim28	2_vs_1
5.5105e-35	-0.73401	0.415	0.689	1.00098e-30	Snrnp40	2_vs_1
6.91363e-35	-0.751164	0.168	0.533	1.25586e-30	Galk1	2_vs_1
7.27041e-35	-0.820303	0.477	0.751	1.32067e-30	Dnttip2	2_vs_1
7.28795e-35	-0.745224	0.201	0.557	1.32386e-30	Amd1	2_vs_1
7.91183e-35	1.36264	0.595	0.236	1.43718e-30	Rgs1	2_vs_1
9.15218e-35	-0.750274	0.336	0.661	1.66249e-30	Mrpl35	2_vs_1
1.01316e-34	-0.786587	0.784	0.895	1.84041e-30	Atp5c1	2_vs_1
1.08228e-34	-0.705662	0.827	0.925	1.96595e-30	BC004004	2_vs_1
1.10434e-34	-0.852162	0.386	0.656	2.00604e-30	Lrmp	2_vs_1
1.28711e-34	-0.74917	0.621	0.826	2.33804e-30	Psmd11	2_vs_1
1.48282e-34	-0.790628	0.42	0.731	2.69354e-30	Mrpl42	2_vs_1
1.99122e-34	-0.826949	0.657	0.831	3.61705e-30	Atox1	2_vs_1
2.10934e-34	-0.763579	0.386	0.699	3.83161e-30	Sod2	2_vs_1
2.18469e-34	-0.803832	0.223	0.6	3.96849e-30	Sdad1	2_vs_1
2.32555e-34	-0.693935	0.237	0.595	4.22437e-30	Gadd45gip1	2_vs_1
2.60099e-34	-0.778313	0.921	0.962	4.7247e-30	Cox6c	2_vs_1
2.86478e-34	-0.834423	0.415	0.687	5.20387e-30	Vdac1	2_vs_1
3.4881e-34	-0.807153	0.631	0.813	6.33614e-30	Aimp1	2_vs_1
3.58796e-34	-0.877023	0.475	0.781	6.51754e-30	Zfas1	2_vs_1
3.61284e-34	-0.750354	0.839	0.921	6.56272e-30	Sfpq	2_vs_1
4.43343e-34	-0.745008	0.273	0.61	8.05332e-30	Pes1	2_vs_1
4.43805e-34	-0.705763	0.693	0.86	8.06171e-30	Rtraf	2_vs_1
4.66538e-34	-0.775887	0.542	0.769	8.47467e-30	Tkt	2_vs_1
5.15982e-34	-0.680561	0.928	0.952	9.37281e-30	Ube2d3	2_vs_1
6.19969e-34	-0.775468	0.815	0.9	1.12617e-29	Smarca5	2_vs_1
6.2583e-34	-0.75014	0.734	0.873	1.13682e-29	Csnk2a1	2_vs_1
6.47087e-34	-0.724645	0.221	0.582	1.17543e-29	Polr3d	2_vs_1
6.54934e-34	-0.740054	0.552	0.798	1.18969e-29	Sf3b3	2_vs_1
6.63685e-34	-0.702294	0.18	0.517	1.20558e-29	Fasn	2_vs_1
6.70831e-34	-0.699402	0.794	0.9	1.21856e-29	Sf3b6	2_vs_1
8.00859e-34	-0.853613	0.674	0.855	1.45476e-29	Prelid2	2_vs_1
8.39754e-34	-0.720291	0.954	0.987	1.52541e-29	Serf2	2_vs_1
8.51646e-34	-0.782524	0.345	0.679	1.54702e-29	Dnajc21	2_vs_1
9.12965e-34	-0.72058	0.4	0.697	1.6584e-29	2210016F16Rik	2_vs_1
9.22356e-34	-0.703485	0.564	0.829	1.67546e-29	Txnl1	2_vs_1
9.82621e-34	-0.735604	0.182	0.559	1.78493e-29	Cluh	2_vs_1
1.03173e-33	-0.660544	0.353	0.677	1.87414e-29	Pam16	2_vs_1
1.06961e-33	-0.750929	0.216	0.53	1.94295e-29	Pim3	2_vs_1
1.20941e-33	-0.699821	0.787	0.878	2.19688e-29	Brk1	2_vs_1
1.25693e-33	-0.833832	0.319	0.647	2.28321e-29	1110038B12Rik	2_vs_1
1.55355e-33	-0.754752	0.472	0.761	2.82203e-29	Mrpl54	2_vs_1
1.60092e-33	-0.751567	0.336	0.662	2.90808e-29	Ddx1	2_vs_1
1.64032e-33	-0.703065	0.218	0.575	2.97964e-29	Wdr18	2_vs_1
1.70885e-33	0.834805	0.374	0.102	3.10413e-29	Bmpr2	2_vs_1
1.74452e-33	-0.885987	0.76	0.903	3.16892e-29	Gm10076	2_vs_1
1.89935e-33	-0.669244	0.511	0.756	3.45017e-29	Mrpl43	2_vs_1
2.73629e-33	-0.830933	0.465	0.754	4.97047e-29	Ptpn6	2_vs_1
2.78138e-33	-0.732585	0.717	0.863	5.05238e-29	Psmb4	2_vs_1
3.33828e-33	-0.791616	0.674	0.846	6.06398e-29	Anp32e	2_vs_1
3.39887e-33	-0.742936	0.638	0.811	6.17405e-29	Psma6	2_vs_1
3.94041e-33	-0.758985	0.386	0.674	7.15775e-29	Wdr61	2_vs_1
4.06084e-33	-0.710831	0.405	0.699	7.37651e-29	Clns1a	2_vs_1
4.71142e-33	-0.756179	0.465	0.724	8.5583e-29	Bccip	2_vs_1
4.79558e-33	-0.803743	0.621	0.831	8.71118e-29	Ppig	2_vs_1
5.11115e-33	-0.772767	0.93	0.953	9.2844e-29	mt-Nd5	2_vs_1
5.42567e-33	-0.700865	0.288	0.615	9.85572e-29	Exosc1	2_vs_1
5.4358e-33	-0.810034	0.621	0.803	9.87414e-29	Prpf40a	2_vs_1
5.60315e-33	-0.669767	0.137	0.505	1.01781e-28	Grwd1	2_vs_1
5.84768e-33	-0.697355	0.693	0.875	1.06223e-28	Eloc	2_vs_1
6.00313e-33	-0.69071	0.192	0.545	1.09047e-28	Aimp2	2_vs_1
9.34994e-33	-0.691813	0.662	0.848	1.69842e-28	Ube2n	2_vs_1
9.8353e-33	-0.759317	0.297	0.637	1.78658e-28	Rbm38	2_vs_1
1.03748e-32	-0.720328	0.643	0.814	1.88459e-28	Ndufb5	2_vs_1
1.33154e-32	-0.724353	0.827	0.911	2.41875e-28	Rbx1	2_vs_1
1.51525e-32	-0.708661	0.365	0.681	2.75245e-28	Exosc7	2_vs_1
1.64361e-32	-0.772975	0.307	0.61	2.98561e-28	Snrpa	2_vs_1
1.64903e-32	-0.697196	0.127	0.488	2.99547e-28	Ctps	2_vs_1
1.78127e-32	-0.686802	0.242	0.555	3.23568e-28	Wdr74	2_vs_1
1.83783e-32	-0.756823	0.882	0.941	3.33842e-28	Atp5g2	2_vs_1
2.06352e-32	-0.705035	0.317	0.639	3.74838e-28	Kars	2_vs_1
2.27636e-32	-0.697019	0.242	0.567	4.13501e-28	Nudt19	2_vs_1
2.29333e-32	-0.809593	0.887	0.952	4.16583e-28	Pkm	2_vs_1
2.32543e-32	-0.69895	0.559	0.774	4.22414e-28	Eif4a3	2_vs_1
2.62568e-32	-0.797429	0.614	0.811	4.76955e-28	Ubtf	2_vs_1
2.65398e-32	-0.698672	0.93	0.936	4.82095e-28	Tra2b	2_vs_1
2.73514e-32	-0.7377	0.242	0.555	4.96838e-28	Tesc	2_vs_1
3.0374e-32	-0.750423	0.595	0.803	5.51744e-28	Skp1a	2_vs_1
3.14659e-32	-0.714511	0.911	0.94	5.71578e-28	Atp5l	2_vs_1
3.25154e-32	-0.754624	0.635	0.814	5.90643e-28	Timm10b	2_vs_1
3.27978e-32	-0.745387	0.976	0.99	5.95771e-28	Cfl1	2_vs_1
3.98878e-32	-1.11768	0.204	0.507	7.24562e-28	Hivep3	2_vs_1
4.53711e-32	-0.75861	0.779	0.886	8.24166e-28	Anp32a	2_vs_1
4.98527e-32	-0.817076	0.547	0.768	9.05575e-28	Tagln2	2_vs_1
5.28041e-32	-0.785937	0.583	0.801	9.59186e-28	Thoc7	2_vs_1
5.76311e-32	-0.766905	0.616	0.821	1.04687e-27	Adss	2_vs_1
6.1701e-32	-0.722452	0.849	0.938	1.1208e-27	Atp5j	2_vs_1
7.3109e-32	-0.705134	0.448	0.734	1.32803e-27	Ssbp4	2_vs_1
8.4376e-32	-0.735656	0.46	0.726	1.53269e-27	Ppdpf	2_vs_1
8.62811e-32	-0.72091	0.381	0.649	1.5673e-27	Cdk2ap1	2_vs_1
8.99702e-32	-0.75838	0.24	0.594	1.63431e-27	Nop2	2_vs_1
9.19312e-32	-0.654232	0.24	0.589	1.66993e-27	Mrps7	2_vs_1
1.03933e-31	-0.791195	0.357	0.719	1.88794e-27	Ddx10	2_vs_1
1.07304e-31	-0.703778	0.453	0.701	1.94917e-27	Timm8b	2_vs_1
1.18513e-31	-0.809632	0.276	0.634	2.15278e-27	Wdr12	2_vs_1
1.22351e-31	-0.722239	0.367	0.639	2.22251e-27	Usp14	2_vs_1
1.30488e-31	-0.679211	0.23	0.57	2.37031e-27	Noc4l	2_vs_1
1.33683e-31	-0.797605	0.365	0.664	2.42835e-27	Nop14	2_vs_1
1.36538e-31	-0.781792	0.501	0.756	2.48021e-27	Zranb2	2_vs_1
1.39212e-31	-0.699057	0.434	0.721	2.52879e-27	Hspa14	2_vs_1
1.49938e-31	-0.716724	0.643	0.86	2.72362e-27	Mrfap1	2_vs_1
1.50664e-31	-0.762068	0.295	0.635	2.73681e-27	Ipo7	2_vs_1
1.69761e-31	-0.787233	0.264	0.602	3.08372e-27	Snhg15	2_vs_1
1.72694e-31	-0.73458	0.317	0.624	3.13699e-27	Rpf2	2_vs_1
1.77835e-31	-0.706741	0.806	0.928	3.23036e-27	Atp5d	2_vs_1
1.89637e-31	-0.688888	0.58	0.773	3.44475e-27	Ptbp1	2_vs_1
1.8987e-31	-0.65842	0.257	0.605	3.44898e-27	Nufip1	2_vs_1
1.981e-31	-0.680153	0.741	0.878	3.59848e-27	Tmed9	2_vs_1
2.03175e-31	-0.697415	0.235	0.574	3.69068e-27	Fam136a	2_vs_1
2.1513e-31	-0.787407	0.424	0.742	3.90783e-27	Rbm28	2_vs_1
2.22524e-31	-0.761581	0.705	0.848	4.04215e-27	Hnrnpr	2_vs_1
2.34219e-31	-0.716153	0.602	0.799	4.25459e-27	Ndufa5	2_vs_1
2.3806e-31	-0.721977	0.257	0.592	4.32435e-27	Wdr3	2_vs_1
2.41037e-31	-0.729765	0.935	0.97	4.37843e-27	Cox8a	2_vs_1
2.48254e-31	-0.674576	0.209	0.548	4.50954e-27	Pus1	2_vs_1
2.5273e-31	-0.684546	0.4	0.692	4.59084e-27	Luc7l	2_vs_1
2.70085e-31	-0.746056	0.477	0.756	4.90609e-27	Higd1a	2_vs_1
2.78616e-31	-0.669363	0.801	0.9	5.06107e-27	Arpp19	2_vs_1
2.92742e-31	-0.695145	0.607	0.789	5.31766e-27	Hprt	2_vs_1
2.98481e-31	-0.708613	0.717	0.851	5.42191e-27	Micos10	2_vs_1
3.44748e-31	-0.723016	0.506	0.742	6.26235e-27	Ddx54	2_vs_1
3.49704e-31	-0.699644	0.671	0.834	6.35237e-27	Micos13	2_vs_1
3.80433e-31	-1.14558	0.082	0.334	6.91056e-27	Nr4a3	2_vs_1
4.08879e-31	-0.721314	0.228	0.55	7.42729e-27	Pwp1	2_vs_1
4.31847e-31	-0.745591	0.568	0.804	7.8445e-27	Wdr83os	2_vs_1
4.60306e-31	-0.708996	0.492	0.749	8.36145e-27	Cops6	2_vs_1
5.01617e-31	-1.00375	0.894	0.967	9.11188e-27	Cd52	2_vs_1
5.24215e-31	-0.72091	0.384	0.659	9.52236e-27	Gmps	2_vs_1
5.25906e-31	-0.767883	0.175	0.488	9.55308e-27	St6galnac4	2_vs_1
5.58442e-31	-0.646753	0.199	0.532	1.01441e-26	Mrps18b	2_vs_1
6.62455e-31	-0.702546	0.571	0.766	1.20335e-26	Ndufs6	2_vs_1
7.47538e-31	-0.729105	0.612	0.818	1.3579e-26	U2surp	2_vs_1
7.91568e-31	-0.653525	0.341	0.652	1.43788e-26	Yrdc	2_vs_1
8.57591e-31	-0.755908	0.729	0.871	1.55781e-26	Prpf4b	2_vs_1
8.76488e-31	-0.725658	0.422	0.699	1.59214e-26	Twistnb	2_vs_1
8.95135e-31	-0.738604	0.376	0.677	1.62601e-26	Nudt5	2_vs_1
9.71443e-31	-0.695078	0.206	0.565	1.76463e-26	Timm10	2_vs_1
1.08098e-30	-0.648185	0.324	0.612	1.9636e-26	Rae1	2_vs_1
1.16646e-30	-0.680063	0.427	0.696	2.11888e-26	Ube2e1	2_vs_1
1.47854e-30	-0.720451	0.777	0.885	2.68578e-26	Srrm1	2_vs_1
1.48527e-30	1.10253	0.458	0.102	2.698e-26	Ikzf2	2_vs_1
1.49028e-30	-0.692233	0.259	0.552	2.7071e-26	Rps19bp1	2_vs_1
1.58307e-30	-0.654298	0.235	0.55	2.87565e-26	Timm50	2_vs_1
1.68554e-30	-0.681636	0.338	0.654	3.06178e-26	Lsm2	2_vs_1
1.82823e-30	-0.725041	0.535	0.774	3.32099e-26	Ndufb2	2_vs_1
1.97042e-30	-0.704989	0.511	0.722	3.57926e-26	Ndufs7	2_vs_1
1.98831e-30	-0.709131	0.837	0.921	3.61177e-26	Psma3	2_vs_1
2.17595e-30	-0.703509	0.926	0.945	3.9526e-26	Tpm3	2_vs_1
2.2978e-30	-0.652186	0.362	0.639	4.17395e-26	Psmd3	2_vs_1
2.39101e-30	-0.698765	0.518	0.731	4.34328e-26	Hypk	2_vs_1
2.4201e-30	-0.673612	0.173	0.493	4.39611e-26	Vars	2_vs_1
2.48571e-30	-0.679919	0.59	0.771	4.5153e-26	Fam104a	2_vs_1
2.54663e-30	-0.818538	0.472	0.727	4.62595e-26	Rif1	2_vs_1
2.97214e-30	-0.748774	0.499	0.734	5.39889e-26	Sms	2_vs_1
3.01562e-30	-0.621078	0.23	0.562	5.47788e-26	Srfbp1	2_vs_1
3.60817e-30	-0.701317	0.854	0.926	6.55424e-26	Hnrnpc	2_vs_1
4.49994e-30	-0.984308	0.18	0.44	8.17414e-26	Mcm3	2_vs_1
5.686e-30	-0.703885	0.494	0.763	1.03286e-25	Uqcrfs1	2_vs_1
6.12648e-30	-0.679768	0.475	0.711	1.11287e-25	Mrps26	2_vs_1
6.31704e-30	-0.660123	0.329	0.634	1.14749e-25	Cyb5b	2_vs_1
6.76481e-30	-0.72186	0.415	0.691	1.22883e-25	Eif2s3x	2_vs_1
7.98441e-30	-0.683964	0.537	0.784	1.45037e-25	Mrps33	2_vs_1
8.35452e-30	-0.681536	0.775	0.888	1.5176e-25	Ube2l3	2_vs_1
8.5539e-30	-0.648345	0.233	0.542	1.55382e-25	Bop1	2_vs_1
9.72417e-30	-0.718118	0.23	0.55	1.7664e-25	Zfpm1	2_vs_1
1.06959e-29	-0.711975	0.396	0.681	1.94292e-25	Tars	2_vs_1
1.121e-29	-0.783612	0.487	0.707	2.0363e-25	Bms1	2_vs_1
1.22024e-29	-0.630952	0.204	0.537	2.21656e-25	Noa1	2_vs_1
1.43548e-29	-0.696155	0.568	0.771	2.60755e-25	Ndufc2	2_vs_1
1.53679e-29	-0.637761	0.779	0.913	2.79157e-25	H2afy	2_vs_1
1.54959e-29	-0.694335	0.475	0.706	2.81483e-25	Polr2g	2_vs_1
1.65236e-29	-0.698314	0.662	0.843	3.00151e-25	Dhx9	2_vs_1
2.21119e-29	-0.63205	0.161	0.498	4.01662e-25	Siva1	2_vs_1
2.21756e-29	-0.720691	0.631	0.849	4.02819e-25	Tardbp	2_vs_1
2.24327e-29	-0.720812	0.245	0.555	4.07491e-25	Tmem238	2_vs_1
2.49717e-29	1.97933	0.225	0.03	4.53612e-25	S100a4	2_vs_1
2.5729e-29	-0.718645	0.201	0.572	4.67367e-25	Mettl1	2_vs_1
2.77428e-29	-0.697789	0.815	0.908	5.03949e-25	Cox5b	2_vs_1
2.95055e-29	-0.673236	0.185	0.518	5.35968e-25	Eif2b3	2_vs_1
3.12063e-29	-0.607561	0.177	0.508	5.66863e-25	Aen	2_vs_1
3.1951e-29	-0.680011	0.679	0.813	5.8039e-25	Ube2s	2_vs_1
3.31916e-29	-0.626567	0.233	0.523	6.02926e-25	Kti12	2_vs_1
3.43387e-29	-0.691711	0.365	0.651	6.23763e-25	Tmem147	2_vs_1
3.4927e-29	-0.674971	0.974	0.985	6.34449e-25	Oaz1	2_vs_1
3.62071e-29	-0.741105	0.525	0.764	6.57702e-25	Chd1	2_vs_1
4.30898e-29	-0.739123	0.583	0.769	7.82727e-25	Rdx	2_vs_1
4.38508e-29	-0.687449	0.631	0.799	7.96551e-25	Bag1	2_vs_1
4.49206e-29	-0.682073	0.751	0.898	8.15984e-25	Srsf11	2_vs_1
4.52318e-29	-0.676769	0.448	0.717	8.21635e-25	Aqr	2_vs_1
4.6149e-29	-0.628765	0.161	0.5	8.38296e-25	Impdh1	2_vs_1
4.8815e-29	-0.723887	0.173	0.53	8.86724e-25	Cd3eap	2_vs_1
4.98329e-29	-0.717948	0.528	0.761	9.05214e-25	Ssrp1	2_vs_1
5.73014e-29	-0.688064	0.739	0.863	1.04088e-24	Gm11808	2_vs_1
6.04597e-29	-0.705356	0.194	0.517	1.09825e-24	Utp20	2_vs_1
6.22189e-29	-0.671182	0.683	0.851	1.13021e-24	Rbbp4	2_vs_1
6.36708e-29	-0.678736	0.775	0.885	1.15658e-24	Dad1	2_vs_1
6.464e-29	1.75316	0.329	0.097	1.17418e-24	Nkg7	2_vs_1
6.76444e-29	-0.677748	0.516	0.766	1.22876e-24	Pgls	2_vs_1
7.12871e-29	-0.645519	0.245	0.585	1.29493e-24	Usp10	2_vs_1
7.35761e-29	-0.726642	0.863	0.913	1.33651e-24	Rbm25	2_vs_1
7.37859e-29	-0.661422	0.707	0.856	1.34032e-24	Srpk1	2_vs_1
9.05748e-29	-0.711999	0.458	0.726	1.64529e-24	Atp2a2	2_vs_1
9.09268e-29	-0.691118	0.504	0.749	1.65169e-24	Mrpl23	2_vs_1
1.0905e-28	-0.646533	0.446	0.694	1.9809e-24	Mrpl51	2_vs_1
1.20315e-28	0.73392	0.53	0.247	2.18552e-24	Tox	2_vs_1
1.27219e-28	-0.696066	0.832	0.906	2.31094e-24	Sec61b	2_vs_1
1.4553e-28	-0.672379	0.209	0.52	2.64355e-24	1190007I07Rik	2_vs_1
1.55733e-28	-1.07129	0.585	0.821	2.82889e-24	Cd69	2_vs_1
1.57061e-28	-0.740645	0.779	0.921	2.85302e-24	Psme2	2_vs_1
1.58369e-28	-0.713061	0.511	0.741	2.87677e-24	Utp11	2_vs_1
1.75387e-28	-0.719345	0.458	0.704	3.18591e-24	Polr2e	2_vs_1
1.9531e-28	-0.674331	0.436	0.712	3.5478e-24	Naa20	2_vs_1
1.9817e-28	-0.675333	0.429	0.676	3.59976e-24	Vdac3	2_vs_1
2.03761e-28	-0.714672	0.83	0.915	3.70132e-24	Mrpl52	2_vs_1
2.0831e-28	-0.645903	0.887	0.925	3.78395e-24	Psmb1	2_vs_1
2.19947e-28	-0.644961	0.319	0.604	3.99534e-24	Gps1	2_vs_1
2.38039e-28	-0.72829	0.707	0.853	4.32398e-24	Bax	2_vs_1
2.40416e-28	-0.694095	0.887	0.928	4.36715e-24	Ptpn18	2_vs_1
2.45921e-28	-0.618757	0.132	0.45	4.46715e-24	Smyd5	2_vs_1
2.7039e-28	-0.64686	0.317	0.612	4.91164e-24	Pfdn4	2_vs_1
3.11081e-28	-0.702206	1	1	5.65078e-24	Tpt1	2_vs_1
3.28856e-28	-0.695707	0.513	0.711	5.97367e-24	Psmd2	2_vs_1
3.34545e-28	-0.657001	0.681	0.838	6.07701e-24	Ewsr1	2_vs_1
3.51555e-28	-0.710792	0.506	0.734	6.386e-24	Luc7l3	2_vs_1
3.61329e-28	-0.667408	0.278	0.575	6.56354e-24	Spata5	2_vs_1
3.96283e-28	-0.735916	0.528	0.737	7.19848e-24	Zfp106	2_vs_1
3.96973e-28	-0.648173	0.305	0.575	7.21102e-24	Mrpl3	2_vs_1
4.34675e-28	-0.59833	0.211	0.533	7.89587e-24	Psmg1	2_vs_1
4.40195e-28	-0.756026	0.192	0.428	7.99615e-24	Tipin	2_vs_1
4.75928e-28	-0.648299	0.48	0.717	8.64524e-24	Psmb7	2_vs_1
4.84398e-28	-0.611897	0.163	0.477	8.79909e-24	Utp4	2_vs_1
4.95689e-28	-0.652893	0.365	0.712	9.0042e-24	Alkbh1	2_vs_1
5.30411e-28	-0.658833	0.317	0.627	9.63492e-24	Abhd17c	2_vs_1
5.47385e-28	-0.685454	0.93	0.962	9.94326e-24	Prrc2c	2_vs_1
5.49498e-28	-0.654571	0.341	0.664	9.98163e-24	Idh3a	2_vs_1
5.83722e-28	-0.649788	0.998	0.998	1.06033e-23	mt-Co1	2_vs_1
6.28363e-28	0.68444	0.671	0.386	1.14142e-23	Nek7	2_vs_1
6.61682e-28	-0.645326	0.341	0.669	1.20194e-23	Immt	2_vs_1
7.56785e-28	-0.708658	0.271	0.614	1.3747e-23	Agpat5	2_vs_1
8.23804e-28	0.710497	0.396	0.161	1.49644e-23	Pdcd1	2_vs_1
8.81029e-28	-0.623409	0.223	0.554	1.60039e-23	Krr1	2_vs_1
9.49033e-28	-0.703101	0.633	0.826	1.72392e-23	Sarnp	2_vs_1
9.65544e-28	-0.642569	0.341	0.63	1.75391e-23	Txlna	2_vs_1
9.69416e-28	-0.640819	0.566	0.771	1.76094e-23	Plekhj1	2_vs_1
1.09998e-27	-0.636871	0.53	0.756	1.99811e-23	Polr2j	2_vs_1
1.1144e-27	-0.644598	0.374	0.644	2.0243e-23	Mrps17	2_vs_1
1.15334e-27	-0.649677	0.712	0.839	2.09504e-23	Ndufb11	2_vs_1
1.22603e-27	-0.640932	0.084	0.413	2.22708e-23	Smyd2	2_vs_1
1.52165e-27	-0.637056	0.386	0.652	2.76407e-23	Chchd3	2_vs_1
1.56648e-27	-0.730906	0.511	0.784	2.8455e-23	Snx5	2_vs_1
1.67861e-27	-0.737731	0.492	0.756	3.0492e-23	Irf2bp2	2_vs_1
1.84235e-27	-0.648984	0.252	0.572	3.34664e-23	Ltv1	2_vs_1
2.18312e-27	-0.570686	0.139	0.468	3.96564e-23	Mrps30	2_vs_1
2.25463e-27	-0.661698	0.6	0.793	4.09554e-23	Eif1b	2_vs_1
2.66169e-27	-0.627381	0.18	0.48	4.83496e-23	Slc25a39	2_vs_1
2.68642e-27	-0.685989	0.393	0.644	4.87987e-23	Plgrkt	2_vs_1
2.71144e-27	-0.670805	0.729	0.875	4.92533e-23	Cox6a1	2_vs_1
2.9135e-27	-0.634187	0.659	0.838	5.29237e-23	Prdx6	2_vs_1
2.95771e-27	-0.65091	0.93	0.946	5.37269e-23	Tma7	2_vs_1
3.42533e-27	-0.641305	0.249	0.559	6.2221e-23	Mrps28	2_vs_1
3.47421e-27	-0.610629	0.127	0.441	6.31091e-23	Slc16a1	2_vs_1
3.63083e-27	0.568508	0.362	0.11	6.5954e-23	Dgat1	2_vs_1
3.82186e-27	-0.738126	0.362	0.637	6.94241e-23	Sfxn1	2_vs_1
4.17353e-27	-0.59577	0.293	0.584	7.58122e-23	Clpp	2_vs_1
4.98876e-27	-0.674163	0.412	0.701	9.06209e-23	Psmg2	2_vs_1
5.1325e-27	-0.638776	0.295	0.604	9.32318e-23	Ubap2	2_vs_1
5.90026e-27	-0.672644	0.626	0.788	1.07178e-22	Pole4	2_vs_1
5.99131e-27	-0.676299	0.823	0.896	1.08832e-22	Snrnp70	2_vs_1
6.18451e-27	0.850762	0.573	0.328	1.12342e-22	Sh2d1a	2_vs_1
6.77323e-27	-0.72966	0.444	0.691	1.23036e-22	Dynll2	2_vs_1
7.33803e-27	-0.664048	0.765	0.886	1.33295e-22	Ndufb7	2_vs_1
7.59329e-27	-0.680064	0.94	0.97	1.37932e-22	Ftl1	2_vs_1
1.07371e-26	-0.664051	0.331	0.632	1.95039e-22	Mrps5	2_vs_1
1.17874e-26	-0.634508	0.199	0.495	2.14118e-22	Ppif	2_vs_1
1.39363e-26	-0.6436	0.173	0.483	2.53152e-22	Usp36	2_vs_1
1.40492e-26	-0.629142	0.319	0.592	2.55205e-22	Nmd3	2_vs_1
1.42e-26	-0.652492	0.408	0.651	2.57943e-22	Sf3a3	2_vs_1
1.73089e-26	-0.643628	0.607	0.788	3.14417e-22	Mrps21	2_vs_1
1.78804e-26	-0.590605	0.139	0.445	3.24798e-22	Cinp	2_vs_1
1.96261e-26	-0.580872	0.098	0.413	3.56508e-22	Rangrf	2_vs_1
2.01708e-26	-0.602299	0.108	0.431	3.66403e-22	Slc19a1	2_vs_1
2.11904e-26	-0.634966	0.54	0.774	3.84924e-22	Sars	2_vs_1
2.16882e-26	-0.660012	0.343	0.635	3.93967e-22	Pbdc1	2_vs_1
2.51639e-26	-0.682282	0.576	0.744	4.57102e-22	Mrpl18	2_vs_1
2.54632e-26	-0.636161	0.396	0.652	4.62539e-22	Rad23b	2_vs_1
2.55026e-26	-0.646227	0.566	0.774	4.63254e-22	Gtf2h5	2_vs_1
2.66704e-26	-0.614873	0.348	0.627	4.84468e-22	Mogs	2_vs_1
2.76448e-26	-0.654886	0.302	0.592	5.02168e-22	Kpna3	2_vs_1
3.18593e-26	-0.924186	0.077	0.309	5.78725e-22	Hells	2_vs_1
3.24982e-26	-0.610455	0.439	0.681	5.9033e-22	Samm50	2_vs_1
3.4282e-26	-0.646383	0.902	0.93	6.22732e-22	Sec61g	2_vs_1
3.64191e-26	-0.601831	0.35	0.662	6.61554e-22	Rtcb	2_vs_1
4.09424e-26	-0.665966	0.722	0.833	7.43718e-22	Psmb3	2_vs_1
4.37426e-26	-0.71022	0.681	0.849	7.94585e-22	Canx	2_vs_1
4.67571e-26	-0.585512	0.379	0.652	8.49342e-22	Wdr89	2_vs_1
4.77575e-26	-0.666053	0.667	0.816	8.67516e-22	Pdcd5	2_vs_1
4.86315e-26	-0.63518	0.552	0.764	8.83391e-22	Ndufa8	2_vs_1
5.01779e-26	-0.628531	0.89	0.952	9.11481e-22	Elob	2_vs_1
5.92017e-26	-0.677762	0.583	0.796	1.0754e-21	Romo1	2_vs_1
6.17844e-26	-0.641826	0.048	0.338	1.12231e-21	Ung	2_vs_1
6.20096e-26	-0.612657	0.523	0.722	1.1264e-21	Ndufb6	2_vs_1
6.34573e-26	-0.639578	0.465	0.691	1.1527e-21	Ufm1	2_vs_1
6.40165e-26	-0.59962	0.329	0.594	1.16286e-21	Lsg1	2_vs_1
6.43686e-26	-0.60505	0.369	0.632	1.16926e-21	Bri3	2_vs_1
6.91542e-26	-0.704193	0.659	0.843	1.25619e-21	Pgk1	2_vs_1
7.34732e-26	-0.595202	0.369	0.625	1.33464e-21	Ccdc85b	2_vs_1
7.57517e-26	-0.625753	0.602	0.791	1.37603e-21	Cbx1	2_vs_1
7.83908e-26	-0.77382	0.743	0.858	1.42397e-21	Chd4	2_vs_1
8.6042e-26	-0.631775	0.216	0.538	1.56295e-21	Rcl1	2_vs_1
8.63921e-26	0.577067	0.434	0.149	1.56931e-21	Gng2	2_vs_1
8.76406e-26	-0.618349	0.441	0.686	1.59199e-21	Pak1ip1	2_vs_1
8.81419e-26	-0.623334	0.273	0.565	1.6011e-21	Nob1	2_vs_1
9.52634e-26	-0.622167	0.228	0.527	1.73046e-21	Polr1a	2_vs_1
1.13677e-25	-0.598946	0.552	0.769	2.06495e-21	Psmc6	2_vs_1
1.15966e-25	-0.60757	0.249	0.55	2.10651e-21	Utp6	2_vs_1
1.16138e-25	-0.601389	0.542	0.747	2.10965e-21	Uqcrc2	2_vs_1
1.17998e-25	-0.65126	0.24	0.533	2.14343e-21	Dot1l	2_vs_1
1.21218e-25	-0.703976	0.436	0.692	2.20193e-21	Hsd17b10	2_vs_1
1.23778e-25	-0.667529	0.444	0.724	2.24842e-21	Slc1a5	2_vs_1
1.30276e-25	-0.646391	0.338	0.654	2.36647e-21	Gars	2_vs_1
1.35588e-25	-0.754799	0.638	0.846	2.46295e-21	Adk	2_vs_1
1.39862e-25	-0.728852	0.851	0.945	2.54059e-21	Ptprcap	2_vs_1
1.77473e-25	-0.625644	0.357	0.63	3.2238e-21	Guk1	2_vs_1
1.81728e-25	-0.647629	0.619	0.798	3.30109e-21	Ppp4r2	2_vs_1
1.86954e-25	1.05704	0.499	0.214	3.39603e-21	Ahnak	2_vs_1
1.9284e-25	0.635575	0.523	0.206	3.50294e-21	P2ry10	2_vs_1
1.96288e-25	-0.61021	0.324	0.594	3.56558e-21	Gtf3a	2_vs_1
2.45093e-25	-0.739649	0.734	0.861	4.45212e-21	Scaf11	2_vs_1
2.69815e-25	-0.63801	0.492	0.744	4.90118e-21	Utp3	2_vs_1
2.71582e-25	-0.599828	0.23	0.532	4.9333e-21	Abcf2	2_vs_1
2.8885e-25	-0.574132	0.254	0.569	5.24696e-21	Gnpnat1	2_vs_1
3.15085e-25	-0.606377	0.683	0.814	5.72352e-21	Bsg	2_vs_1
3.16165e-25	-0.584801	0.223	0.517	5.74313e-21	Adsl	2_vs_1
3.21509e-25	-0.590933	0.434	0.666	5.8402e-21	Khsrp	2_vs_1
3.4477e-25	0.607561	0.501	0.214	6.26275e-21	Cd44	2_vs_1
3.54557e-25	-0.568129	0.247	0.552	6.44052e-21	Wdr46	2_vs_1
3.84506e-25	-0.678344	0.787	0.888	6.98455e-21	Acin1	2_vs_1
4.02559e-25	-0.594093	0.53	0.751	7.31249e-21	Rab5if	2_vs_1
4.06025e-25	-0.56274	0.225	0.513	7.37544e-21	Rnf126	2_vs_1
4.21259e-25	-0.727675	0.113	0.385	7.65217e-21	Mcm2	2_vs_1
4.7242e-25	-0.602221	0.451	0.696	8.58151e-21	Exosc3	2_vs_1
4.77649e-25	-0.65464	0.827	0.913	8.67649e-21	Fkbp1a	2_vs_1
5.11815e-25	-0.634149	0.165	0.467	9.29712e-21	Hirip3	2_vs_1
5.27163e-25	-0.595597	0.168	0.453	9.57592e-21	Pitrm1	2_vs_1
5.7916e-25	-0.63024	0.635	0.833	1.05205e-20	Cops9	2_vs_1
6.18447e-25	-0.537276	0.084	0.383	1.12341e-20	Slc7a5	2_vs_1
6.69354e-25	-0.694699	0.535	0.784	1.21588e-20	Mrps6	2_vs_1
6.94479e-25	-0.620786	0.504	0.724	1.26152e-20	Gng10	2_vs_1
7.13815e-25	-0.638584	0.631	0.813	1.29664e-20	1110004F10Rik	2_vs_1
7.45003e-25	-0.593793	0.578	0.784	1.3533e-20	Sap18	2_vs_1
7.64332e-25	-0.600917	0.264	0.537	1.38841e-20	Ruvbl2	2_vs_1
7.99335e-25	1.12705	0.451	0.105	1.45199e-20	Il7r	2_vs_1
8.01826e-25	-0.584239	0.225	0.528	1.45652e-20	Xpot	2_vs_1
8.20715e-25	-0.642498	0.739	0.858	1.49083e-20	Ppp1cc	2_vs_1
8.29744e-25	-0.614852	0.76	0.86	1.50723e-20	Arf4	2_vs_1
8.6146e-25	-0.663031	0.429	0.672	1.56484e-20	Gnl1	2_vs_1
8.77918e-25	-0.620149	0.647	0.811	1.59474e-20	Eif4h	2_vs_1
8.8257e-25	-0.671452	0.7	0.849	1.60319e-20	Ssr4	2_vs_1
9.00495e-25	0.54726	0.374	0.102	1.63575e-20	Runx2	2_vs_1
1.0056e-24	-0.610659	0.379	0.634	1.82668e-20	Mrpl34	2_vs_1
1.03372e-24	-0.671377	0.381	0.666	1.87776e-20	Otud4	2_vs_1
1.1077e-24	-0.567063	0.273	0.547	2.01214e-20	Ap1ar	2_vs_1
1.13286e-24	-0.579274	0.297	0.595	2.05785e-20	Ilf3	2_vs_1
1.24942e-24	-0.664174	0.444	0.714	2.26957e-20	Prdx2	2_vs_1
1.286e-24	-0.593635	0.273	0.562	2.33602e-20	Gtf2f2	2_vs_1
1.28963e-24	-0.644709	0.909	0.95	2.3426e-20	Psmb8	2_vs_1
1.29347e-24	-0.640367	0.588	0.764	2.34958e-20	Psmc3	2_vs_1
1.31651e-24	-0.588617	0.386	0.657	2.39144e-20	Mrps34	2_vs_1
1.35536e-24	-0.629797	0.235	0.51	2.46202e-20	Stat5a	2_vs_1
1.37061e-24	-0.581953	0.297	0.55	2.48972e-20	Sf3b4	2_vs_1
1.41204e-24	-0.59645	0.487	0.696	2.56496e-20	Rnf187	2_vs_1
1.46852e-24	-0.609057	0.379	0.634	2.66757e-20	Pepd	2_vs_1
1.66135e-24	-0.613982	0.35	0.642	3.01785e-20	Erap1	2_vs_1
1.69926e-24	-0.627545	0.273	0.559	3.0867e-20	Nudcd2	2_vs_1
1.71312e-24	-0.553068	0.201	0.49	3.11189e-20	Trmt1	2_vs_1
1.75701e-24	-0.657193	0.799	0.88	3.19161e-20	Selenow	2_vs_1
1.86139e-24	-0.599175	0.892	0.928	3.38122e-20	Cox6b1	2_vs_1
2.22843e-24	-0.638369	0.585	0.789	4.04795e-20	Ak2	2_vs_1
2.23559e-24	-0.607781	0.513	0.731	4.06096e-20	Fxr1	2_vs_1
2.3782e-24	-0.556717	0.6	0.769	4.32001e-20	Rheb	2_vs_1
2.48625e-24	-0.597381	0.24	0.522	4.51627e-20	Snhg6	2_vs_1
2.76383e-24	-0.627358	0.815	0.908	5.0205e-20	Rap1a	2_vs_1
2.77511e-24	-0.616196	0.376	0.632	5.04098e-20	Nfx1	2_vs_1
2.87784e-24	-0.572096	0.307	0.6	5.2276e-20	Stoml2	2_vs_1
3.01353e-24	-0.562224	0.746	0.873	5.47407e-20	Tmed2	2_vs_1
3.46094e-24	-0.698686	0.748	0.853	6.2868e-20	Slc38a2	2_vs_1
3.69549e-24	-0.602414	0.264	0.6	6.71286e-20	Tsr1	2_vs_1
4.22964e-24	-0.548313	0.261	0.542	7.68313e-20	Eif1ad	2_vs_1
4.27555e-24	-0.626913	0.995	0.997	7.76654e-20	Eif1	2_vs_1
4.32868e-24	-0.796699	0.149	0.376	7.86304e-20	Nfkbid	2_vs_1
4.34022e-24	-0.599933	0.408	0.632	7.88401e-20	Nubp1	2_vs_1
4.86713e-24	-0.598388	0.83	0.866	8.84115e-20	Srp14	2_vs_1
5.28885e-24	-0.624485	0.573	0.773	9.6072e-20	Mia2	2_vs_1
5.84398e-24	-0.531845	0.144	0.441	1.06156e-19	Dimt1	2_vs_1
5.96796e-24	-0.577131	0.079	0.353	1.08408e-19	Car12	2_vs_1
5.97957e-24	-0.586701	0.638	0.783	1.08619e-19	Psmd8	2_vs_1
5.98289e-24	-0.584575	0.302	0.59	1.08679e-19	Ncbp1	2_vs_1
6.2144e-24	-0.657888	0.662	0.814	1.12885e-19	Ddx46	2_vs_1
6.33363e-24	-0.556545	0.261	0.552	1.1505e-19	Mtx2	2_vs_1
7.14272e-24	3.059	0.086	0.017	1.29747e-19	Ccl5	2_vs_1
7.217e-24	-0.583397	0.257	0.533	1.31097e-19	Nol9	2_vs_1
7.25313e-24	-0.619644	0.348	0.632	1.31753e-19	Desi2	2_vs_1
7.79299e-24	-0.578048	0.254	0.528	1.4156e-19	Tdg	2_vs_1
7.79673e-24	-0.635927	0.259	0.575	1.41628e-19	Slc7a1	2_vs_1
8.19946e-24	-0.580764	0.285	0.559	1.48943e-19	Smn1	2_vs_1
8.25622e-24	-0.653649	0.465	0.701	1.49974e-19	Mapkapk2	2_vs_1
8.75914e-24	-0.570266	0.189	0.493	1.5911e-19	Heatr3	2_vs_1
8.7819e-24	-0.628765	0.595	0.773	1.59523e-19	Srp19	2_vs_1
9.81868e-24	-0.568522	0.175	0.467	1.78356e-19	Adi1	2_vs_1
1.01754e-23	-0.758503	0.156	0.381	1.84836e-19	Mcm7	2_vs_1
1.0861e-23	-0.569934	0.633	0.803	1.9729e-19	Sf3b5	2_vs_1
1.12375e-23	-0.643486	0.892	0.915	2.04129e-19	Sem1	2_vs_1
1.17568e-23	-0.620572	0.52	0.714	2.13563e-19	Rbm26	2_vs_1
1.18831e-23	-0.613086	0.175	0.448	2.15857e-19	Cad	2_vs_1
1.24249e-23	-0.632753	0.376	0.647	2.25698e-19	Parp1	2_vs_1
1.24654e-23	-0.618422	0.489	0.712	2.26433e-19	Naa10	2_vs_1
1.24866e-23	-0.542263	0.209	0.507	2.2682e-19	Nup54	2_vs_1
1.25818e-23	-0.667239	0.535	0.731	2.28549e-19	Ubr5	2_vs_1
1.37066e-23	-0.697251	0.36	0.59	2.48981e-19	Snhg3	2_vs_1
1.43872e-23	-0.580282	0.276	0.537	2.61343e-19	Xpo5	2_vs_1
1.52551e-23	-0.695321	0.367	0.654	2.77109e-19	Nol8	2_vs_1
1.54207e-23	-0.617645	0.935	0.936	2.80118e-19	Eif4g2	2_vs_1
1.55151e-23	-0.554779	0.235	0.492	2.81831e-19	Senp3	2_vs_1
1.63719e-23	-0.633125	0.777	0.896	2.97396e-19	Ndufb1-ps	2_vs_1
1.65088e-23	-0.571884	0.312	0.594	2.99883e-19	Prdx3	2_vs_1
1.70674e-23	-0.610659	0.353	0.615	3.10029e-19	Ncbp2	2_vs_1
1.7997e-23	-0.576627	0.453	0.647	3.26916e-19	Ndufs2	2_vs_1
1.89188e-23	-0.597158	0.719	0.846	3.4366e-19	Pitpna	2_vs_1
2.07211e-23	-0.55231	0.252	0.51	3.76398e-19	A430005L14Rik	2_vs_1
2.11919e-23	-0.713783	0.398	0.609	3.84951e-19	Slbp	2_vs_1
2.13533e-23	-0.62598	0.748	0.87	3.87883e-19	Xrn2	2_vs_1
2.15688e-23	-0.591612	0.309	0.57	3.91798e-19	Prpf31	2_vs_1
2.25462e-23	-0.596335	0.434	0.661	4.09551e-19	Dnajc19	2_vs_1
2.39025e-23	-0.555453	0.273	0.542	4.3419e-19	Psph	2_vs_1
2.664e-23	-0.532643	0.29	0.55	4.83915e-19	Mrps18a	2_vs_1
3.07018e-23	-0.552239	0.273	0.543	5.57699e-19	Thyn1	2_vs_1
3.13038e-23	-0.596384	0.511	0.717	5.68634e-19	Psmd14	2_vs_1
3.13343e-23	-0.604598	0.369	0.62	5.69188e-19	Cdc34	2_vs_1
3.21348e-23	-0.575119	0.173	0.457	5.8373e-19	Shmt2	2_vs_1
3.22824e-23	-0.555629	0.429	0.659	5.8641e-19	Cbfb	2_vs_1
3.37258e-23	-0.655617	0.765	0.886	6.1263e-19	Cox7a2l	2_vs_1
3.49993e-23	-0.622143	0.612	0.769	6.35762e-19	Ago2	2_vs_1
3.52182e-23	0.515638	0.305	0.055	6.39739e-19	Nrp1	2_vs_1
3.72042e-23	-0.599139	0.468	0.694	6.75815e-19	Ndufs8	2_vs_1
3.84249e-23	-0.55984	0.29	0.58	6.97988e-19	Ptcd2	2_vs_1
3.8458e-23	-0.584855	0.499	0.727	6.9859e-19	Trp53	2_vs_1
4.08002e-23	-0.650411	0.746	0.885	7.41137e-19	Rexo2	2_vs_1
4.09464e-23	-0.578176	0.329	0.587	7.43791e-19	Mrpl41	2_vs_1
4.10678e-23	-0.601748	0.182	0.5	7.45996e-19	Gpatch4	2_vs_1
4.14451e-23	0.723507	0.878	0.625	7.52851e-19	Tnfaip8	2_vs_1
4.1533e-23	-0.562875	0.242	0.522	7.54446e-19	Aasdhppt	2_vs_1
4.1847e-23	-0.626422	0.559	0.754	7.6015e-19	Akt2	2_vs_1
4.2651e-23	-0.577768	0.36	0.624	7.74755e-19	Fnbp4	2_vs_1
4.30029e-23	-0.628263	0.664	0.821	7.81147e-19	Sbno1	2_vs_1
4.35907e-23	-0.542933	0.285	0.564	7.91824e-19	Hars	2_vs_1
4.50581e-23	-0.599839	0.388	0.607	8.18481e-19	Maz	2_vs_1
5.46316e-23	-0.565613	0.47	0.704	9.92383e-19	Uba2	2_vs_1
5.94091e-23	-0.55488	0.233	0.533	1.07917e-18	Rrp8	2_vs_1
6.29583e-23	-0.541057	0.338	0.6	1.14364e-18	Ywhag	2_vs_1
6.59729e-23	-0.660313	0.511	0.702	1.1984e-18	Tmpo	2_vs_1
6.68202e-23	-0.642548	0.691	0.834	1.21379e-18	Snx3	2_vs_1
6.90043e-23	-0.660563	0.086	0.351	1.25346e-18	Nefh	2_vs_1
7.04999e-23	-0.608579	0.719	0.846	1.28063e-18	Jpt1	2_vs_1
7.10203e-23	-0.587576	0.95	0.972	1.29008e-18	Hmgb1	2_vs_1
7.64018e-23	-0.862493	0.221	0.554	1.38784e-18	Il2ra	2_vs_1
8.1111e-23	-0.592647	0.624	0.789	1.47338e-18	Slc38a1	2_vs_1
8.41187e-23	-0.64924	0.683	0.828	1.52802e-18	Pnn	2_vs_1
8.75513e-23	-0.606144	0.484	0.692	1.59037e-18	Ccdc59	2_vs_1
9.33581e-23	-0.599307	0.36	0.62	1.69585e-18	Nus1	2_vs_1
9.40958e-23	-0.591819	0.621	0.766	1.70925e-18	Ndufa11	2_vs_1
9.4163e-23	-0.647546	0.561	0.722	1.71047e-18	Chordc1	2_vs_1
9.59363e-23	-0.606095	0.957	0.938	1.74268e-18	Srrm2	2_vs_1
1.01487e-22	-0.50427	0.168	0.448	1.84351e-18	Riox1	2_vs_1
1.06425e-22	-0.631826	0.583	0.773	1.93322e-18	Sfr1	2_vs_1
1.06959e-22	-0.555304	0.403	0.615	1.94292e-18	Ythdf2	2_vs_1
1.07742e-22	-0.512126	0.139	0.425	1.95714e-18	Mtrr	2_vs_1
1.08034e-22	-0.583392	0.47	0.707	1.96243e-18	Serp1	2_vs_1
1.08459e-22	-0.543906	0.151	0.421	1.97016e-18	Nat10	2_vs_1
1.09475e-22	-0.580156	0.734	0.829	1.98862e-18	Tmem167	2_vs_1
1.11214e-22	-0.519134	0.206	0.493	2.02021e-18	9130401M01Rik	2_vs_1
1.17464e-22	-0.627875	0.384	0.662	2.13374e-18	Rpn1	2_vs_1
1.32098e-22	-0.574778	0.525	0.712	2.39955e-18	Dph3	2_vs_1
1.5322e-22	-0.546509	0.3	0.565	2.78323e-18	Nup50	2_vs_1
1.59944e-22	-0.574961	0.336	0.607	2.90539e-18	Cops5	2_vs_1
1.72721e-22	-0.571824	0.544	0.739	3.13748e-18	Rnf7	2_vs_1
1.73224e-22	0.68168	0.736	0.54	3.14661e-18	Lbh	2_vs_1
1.85472e-22	-0.579612	0.734	0.861	3.3691e-18	Ddx39b	2_vs_1
1.94021e-22	-0.589836	0.4	0.656	3.52439e-18	Mrps36	2_vs_1
1.95139e-22	-0.583353	0.564	0.758	3.5447e-18	Zcchc9	2_vs_1
1.96404e-22	-0.696484	0.693	0.848	3.56767e-18	Smc1a	2_vs_1
2.02243e-22	-0.675106	0.818	0.863	3.67374e-18	Limd2	2_vs_1
2.30745e-22	-0.594379	0.384	0.634	4.19149e-18	Snrpb2	2_vs_1
2.33813e-22	-0.510148	0.108	0.383	4.24721e-18	Qdpr	2_vs_1
2.35303e-22	-0.592452	0.427	0.686	4.27429e-18	Psmd1	2_vs_1
2.54214e-22	-0.555644	0.225	0.493	4.6178e-18	Rnf157	2_vs_1
2.67e-22	-0.532223	0.206	0.493	4.85005e-18	Fam98a	2_vs_1
3.18958e-22	-0.525672	0.448	0.659	5.79387e-18	Ube2j2	2_vs_1
3.19394e-22	-0.759562	0.242	0.452	5.80179e-18	Tagap	2_vs_1
3.41301e-22	-0.567609	0.451	0.669	6.19973e-18	Hpf1	2_vs_1
3.62352e-22	-0.552626	0.506	0.697	6.58212e-18	Uqcrc1	2_vs_1
3.6288e-22	-0.557492	0.24	0.522	6.59172e-18	Uchl5	2_vs_1
3.90337e-22	-0.61795	0.424	0.667	7.09048e-18	Cd2ap	2_vs_1
3.90972e-22	-0.572096	0.302	0.559	7.10201e-18	Rbm34	2_vs_1
3.92284e-22	-0.67471	0.854	0.923	7.12584e-18	Calr	2_vs_1
4.10017e-22	1.03143	0.163	0.023	7.44795e-18	Cxcr6	2_vs_1
4.32002e-22	-0.563123	0.271	0.555	7.84732e-18	Metap1	2_vs_1
4.62643e-22	-0.555648	0.355	0.63	8.4039e-18	Tsnax	2_vs_1
4.65432e-22	-0.550179	0.317	0.607	8.45458e-18	Ubl4a	2_vs_1
5.32071e-22	-0.570484	0.331	0.604	9.66507e-18	Las1l	2_vs_1
5.33908e-22	-0.636992	0.204	0.482	9.69845e-18	Il4ra	2_vs_1
6.17973e-22	-0.551271	0.376	0.609	1.12255e-17	Sec13	2_vs_1
6.19387e-22	-0.519851	0.094	0.349	1.12512e-17	Pus7l	2_vs_1
6.37286e-22	-0.531191	0.194	0.483	1.15763e-17	Nol6	2_vs_1
6.45624e-22	-0.541924	0.544	0.727	1.17278e-17	Sar1a	2_vs_1
6.54308e-22	-0.581095	0.532	0.737	1.18855e-17	1810058I24Rik	2_vs_1
6.75095e-22	-0.732668	0.086	0.293	1.22631e-17	Mcm5	2_vs_1
6.92931e-22	0.721474	0.722	0.436	1.25871e-17	Stat4	2_vs_1
8.07882e-22	-0.563356	0.585	0.759	1.46752e-17	Ndufv2	2_vs_1
8.43902e-22	-0.524138	0.743	0.871	1.53295e-17	Trir	2_vs_1
8.85781e-22	-0.603667	0.638	0.791	1.60902e-17	Ndufa6	2_vs_1
9.84767e-22	-0.521051	0.242	0.523	1.78883e-17	Isg20l2	2_vs_1
1.01943e-21	-0.565551	0.163	0.441	1.8518e-17	Cdca7l	2_vs_1
1.15534e-21	-0.557495	0.48	0.712	2.09868e-17	Map2k2	2_vs_1
1.22003e-21	-0.528743	0.465	0.679	2.21619e-17	Mrpl32	2_vs_1
1.23609e-21	-0.553738	0.403	0.635	2.24536e-17	Slirp	2_vs_1
1.27625e-21	-0.532369	0.367	0.612	2.3183e-17	Mrps12	2_vs_1
1.41381e-21	-0.547301	0.628	0.799	2.56819e-17	Papola	2_vs_1
1.45187e-21	-0.540094	0.348	0.605	2.63731e-17	Fcf1	2_vs_1
1.50194e-21	-0.461165	0.098	0.38	2.72828e-17	Magohb	2_vs_1
1.65047e-21	-0.535958	0.374	0.617	2.99808e-17	Lsm1	2_vs_1
1.68947e-21	-0.503842	0.182	0.457	3.06892e-17	Ppp5c	2_vs_1
1.77549e-21	-0.493886	0.098	0.348	3.22518e-17	Thop1	2_vs_1
1.81783e-21	-0.502986	0.213	0.483	3.30209e-17	Fh1	2_vs_1
2.11074e-21	0.791023	0.628	0.376	3.83416e-17	Itga4	2_vs_1
2.14404e-21	-0.558268	0.333	0.605	3.89464e-17	Nom1	2_vs_1
2.186e-21	-0.531113	0.329	0.567	3.97088e-17	Bud23	2_vs_1
2.19677e-21	-0.535644	0.132	0.411	3.99044e-17	Rrp12	2_vs_1
2.2091e-21	-0.490276	0.12	0.411	4.01283e-17	Gsdme	2_vs_1
2.23447e-21	0.658576	0.662	0.554	4.05892e-17	Ostf1	2_vs_1
2.24776e-21	-0.558218	0.472	0.687	4.08306e-17	Rbm27	2_vs_1
2.32425e-21	-0.525775	0.398	0.634	4.222e-17	Acbd6	2_vs_1
2.43422e-21	-0.498164	0.103	0.373	4.42176e-17	Endog	2_vs_1
2.56792e-21	-0.500222	0.278	0.537	4.66462e-17	Sde2	2_vs_1
2.58455e-21	-0.455923	0.079	0.358	4.69483e-17	Pycrl	2_vs_1
2.81417e-21	-0.577199	0.578	0.753	5.11195e-17	H13	2_vs_1
3.76298e-21	-0.516231	0.235	0.523	6.83546e-17	Eif2b4	2_vs_1
4.04386e-21	-0.684629	0.59	0.798	7.34568e-17	AI662270	2_vs_1
4.09431e-21	-0.61909	0.806	0.903	7.43732e-17	Abracl	2_vs_1
4.55751e-21	-0.549658	0.619	0.773	8.27873e-17	Psmb6	2_vs_1
4.5886e-21	-0.620026	0.444	0.679	8.3352e-17	Rock2	2_vs_1
4.61575e-21	-0.494519	0.156	0.403	8.38451e-17	Wdr5	2_vs_1
4.61742e-21	0.737989	0.58	0.311	8.38754e-17	Txnip	2_vs_1
4.68893e-21	-0.826036	0.058	0.261	8.51745e-17	Stmn1	2_vs_1
4.96677e-21	0.580895	0.36	0.1	9.02214e-17	Tiam1	2_vs_1
5.04306e-21	-0.502352	0.257	0.497	9.16071e-17	Emc8	2_vs_1
5.22137e-21	-0.540533	0.899	0.923	9.48462e-17	Ndufa13	2_vs_1
5.52449e-21	-0.566202	0.595	0.758	1.00352e-16	Cox16	2_vs_1
5.54609e-21	-0.594252	0.501	0.711	1.00745e-16	Cdc5l	2_vs_1
5.59799e-21	-0.765893	0.683	0.813	1.01688e-16	Foxp1	2_vs_1
5.67162e-21	-0.539423	0.504	0.697	1.03025e-16	Aurkaip1	2_vs_1
5.99773e-21	-0.504814	0.137	0.398	1.08949e-16	Comtd1	2_vs_1
6.38556e-21	-0.562717	0.259	0.51	1.15994e-16	Iars	2_vs_1
6.92318e-21	-0.646366	0.777	0.853	1.25759e-16	Npc2	2_vs_1
7.19632e-21	-0.866365	0.312	0.525	1.30721e-16	Rel	2_vs_1
7.23184e-21	-0.499421	0.369	0.609	1.31366e-16	March5	2_vs_1
7.48965e-21	-0.569278	0.734	0.851	1.3605e-16	Thrap3	2_vs_1
7.71712e-21	-0.545049	0.815	0.896	1.40181e-16	Ndufa2	2_vs_1
8.75521e-21	-0.547348	0.612	0.774	1.59038e-16	Tsn	2_vs_1
8.95838e-21	-0.504611	0.211	0.446	1.62729e-16	Mrpl22	2_vs_1
9.0092e-21	-0.700773	0.528	0.734	1.63652e-16	Mdn1	2_vs_1
1.05997e-20	-0.555014	0.667	0.799	1.92544e-16	Csk	2_vs_1
1.06084e-20	-0.475085	0.06	0.319	1.92702e-16	Bcat1	2_vs_1
1.10341e-20	-0.532754	0.189	0.488	2.00435e-16	Pinx1	2_vs_1
1.12889e-20	-0.52469	0.54	0.734	2.05063e-16	Snrpc	2_vs_1
1.13446e-20	-0.586952	0.463	0.707	2.06075e-16	Ivns1abp	2_vs_1
1.15179e-20	-0.491744	0.249	0.512	2.09222e-16	Lrrc59	2_vs_1
1.17496e-20	-0.499156	0.187	0.467	2.13431e-16	Bysl	2_vs_1
1.21947e-20	-0.46921	0.106	0.386	2.21517e-16	Polr1e	2_vs_1
1.2524e-20	-0.519012	0.511	0.707	2.27498e-16	Arl1	2_vs_1
1.27601e-20	-0.603931	0.528	0.722	2.31787e-16	Ddx3x	2_vs_1
1.31163e-20	-0.533992	0.496	0.681	2.38258e-16	Prdx5	2_vs_1
1.31998e-20	-0.514445	0.35	0.61	2.39775e-16	BC003965	2_vs_1
1.33599e-20	-0.76182	0.647	0.719	2.42683e-16	Tubb5	2_vs_1
1.41081e-20	-0.523623	0.496	0.686	2.56274e-16	Sdhb	2_vs_1
1.55886e-20	-0.537873	0.643	0.794	2.83167e-16	Slc3a2	2_vs_1
1.59879e-20	-0.508151	0.213	0.472	2.90421e-16	Ak6	2_vs_1
1.62697e-20	-0.8334	0.055	0.224	2.9554e-16	Egr3	2_vs_1
1.6664e-20	-0.4611	0.187	0.431	3.02701e-16	Rpp14	2_vs_1
1.72472e-20	-0.587369	0.379	0.594	3.13295e-16	Usp1	2_vs_1
1.80089e-20	-0.541302	0.612	0.803	3.27132e-16	Taldo1	2_vs_1
1.90666e-20	0.65352	0.681	0.403	3.46345e-16	Atp2b4	2_vs_1
1.96402e-20	-0.431431	0.084	0.346	3.56764e-16	Cd320	2_vs_1
2.06884e-20	-0.507736	0.475	0.669	3.75804e-16	Ndufs3	2_vs_1
2.07207e-20	-0.547513	0.288	0.564	3.76391e-16	Ifrd1	2_vs_1
2.08213e-20	-0.556323	0.707	0.824	3.78219e-16	Drap1	2_vs_1
2.19438e-20	-0.516937	0.432	0.649	3.9861e-16	Psmc1	2_vs_1
2.51193e-20	-0.50482	0.307	0.53	4.56291e-16	Ube2g1	2_vs_1
2.7228e-20	-0.527377	0.839	0.891	4.94597e-16	Arf1	2_vs_1
2.74761e-20	-0.540878	0.801	0.861	4.99103e-16	Ndufa1	2_vs_1
2.82751e-20	-0.539403	0.374	0.63	5.13617e-16	Glrx2	2_vs_1
2.85159e-20	-0.533013	0.468	0.687	5.17992e-16	Med8	2_vs_1
3.13171e-20	-0.606585	0.422	0.661	5.68875e-16	Bdp1	2_vs_1
3.16695e-20	-0.445513	0.106	0.37	5.75276e-16	Nutf2-ps1	2_vs_1
3.18767e-20	-0.538713	0.448	0.664	5.79041e-16	Mydgf	2_vs_1
3.19543e-20	0.434781	0.403	0.156	5.8045e-16	Rnf125	2_vs_1
3.58474e-20	-0.491367	0.261	0.54	6.51169e-16	Dld	2_vs_1
3.58712e-20	-0.481392	0.141	0.38	6.51601e-16	Epop	2_vs_1
3.8373e-20	-0.485731	0.149	0.408	6.97045e-16	Pisd	2_vs_1
4.26988e-20	-0.570009	0.659	0.781	7.75624e-16	Senp6	2_vs_1
4.95281e-20	-0.482767	0.149	0.438	8.99677e-16	Atp23	2_vs_1
4.95476e-20	-0.493448	0.223	0.47	9.00031e-16	Usp50	2_vs_1
5.00841e-20	-0.567	0.734	0.836	9.09778e-16	Arf6	2_vs_1
5.26417e-20	-0.487488	0.273	0.542	9.56236e-16	Exosc5	2_vs_1
5.36245e-20	-0.498621	0.223	0.483	9.7409e-16	Eif2b5	2_vs_1
5.42374e-20	-0.519833	0.424	0.637	9.85222e-16	Btbd1	2_vs_1
5.90103e-20	-0.578626	0.261	0.542	1.07192e-15	Mtln	2_vs_1
6.11598e-20	-0.503575	0.223	0.495	1.11097e-15	Surf6	2_vs_1
6.83986e-20	-0.655367	0.95	0.98	1.24246e-15	Sub1	2_vs_1
7.2596e-20	-0.498034	0.329	0.565	1.31871e-15	Itgb1bp1	2_vs_1
7.29335e-20	-0.485778	0.134	0.4	1.32484e-15	Utp25	2_vs_1
7.59232e-20	-0.78867	0.688	0.849	1.37915e-15	Dusp2	2_vs_1
7.83303e-20	-0.595226	0.451	0.649	1.42287e-15	Phf6	2_vs_1
8.35911e-20	-0.465402	0.153	0.435	1.51843e-15	Ipo4	2_vs_1
8.66098e-20	-0.538796	0.436	0.662	1.57327e-15	Smndc1	2_vs_1
9.54802e-20	-0.434612	0.077	0.326	1.7344e-15	Slc25a33	2_vs_1
9.79724e-20	-0.445063	0.137	0.391	1.77967e-15	Mrpl16	2_vs_1
9.90024e-20	-0.458066	0.101	0.348	1.79838e-15	Rcc1	2_vs_1
9.99171e-20	0.674959	0.619	0.395	1.81499e-15	Klf6	2_vs_1
1.064e-19	-0.526708	0.381	0.617	1.93276e-15	Ccdc124	2_vs_1
1.14969e-19	-0.623373	0.321	0.557	2.08842e-15	Sept11	2_vs_1
1.2006e-19	-0.51532	0.422	0.639	2.1809e-15	Abhd17a	2_vs_1
1.20302e-19	-0.657368	0.494	0.702	2.18529e-15	Pycard	2_vs_1
1.22184e-19	-0.453321	0.156	0.41	2.21947e-15	Ddx56	2_vs_1
1.25789e-19	-0.508324	0.295	0.537	2.28496e-15	Gcn1	2_vs_1
1.42089e-19	-0.512507	0.185	0.446	2.58104e-15	Psat1	2_vs_1
1.44109e-19	-0.616436	0.602	0.746	2.61775e-15	Ubald2	2_vs_1
1.5362e-19	-0.542337	0.835	0.886	2.7905e-15	Capzb	2_vs_1
1.55773e-19	-0.516349	0.434	0.652	2.82961e-15	Lsm3	2_vs_1
1.5857e-19	-0.510881	0.386	0.609	2.88042e-15	Dap3	2_vs_1
1.58997e-19	-0.616247	0.626	0.781	2.88819e-15	Gpx1	2_vs_1
1.61636e-19	-0.488233	0.18	0.45	2.93611e-15	Prmt5	2_vs_1
1.63763e-19	-0.5527	0.731	0.829	2.97476e-15	Uqcrb	2_vs_1
1.69309e-19	-0.693128	0.235	0.508	3.0755e-15	Hk2	2_vs_1
1.72591e-19	-0.476303	0.343	0.58	3.13511e-15	Smu1	2_vs_1
1.80233e-19	-0.691119	0.357	0.55	3.27394e-15	Btla	2_vs_1
1.87914e-19	-0.589967	0.772	0.86	3.41345e-15	Lat	2_vs_1
1.97111e-19	-0.530941	0.458	0.669	3.58052e-15	E2f4	2_vs_1
2.04825e-19	-0.511548	0.516	0.689	3.72064e-15	Atf1	2_vs_1
2.07354e-19	-0.522182	0.549	0.729	3.76658e-15	Smarce1	2_vs_1
2.24828e-19	-0.470544	0.098	0.328	4.084e-15	Gsto1	2_vs_1
2.29516e-19	-0.532088	0.472	0.674	4.16916e-15	Pfdn6	2_vs_1
2.392e-19	-0.471254	0.168	0.416	4.34506e-15	Pelp1	2_vs_1
2.43895e-19	-0.42799	0.129	0.395	4.43035e-15	Tbl3	2_vs_1
2.67525e-19	-0.46136	0.194	0.433	4.85959e-15	Pgd	2_vs_1
2.68842e-19	-0.553318	0.688	0.843	4.88351e-15	Lsm4	2_vs_1
3.06988e-19	-0.659099	0.422	0.62	5.57644e-15	Klhl6	2_vs_1
3.14653e-19	-0.456443	0.225	0.473	5.71567e-15	Abt1	2_vs_1
3.20145e-19	-0.502694	0.374	0.587	5.81544e-15	Nsfl1c	2_vs_1
3.23643e-19	-0.530756	0.381	0.614	5.87897e-15	Timm44	2_vs_1
3.24971e-19	-0.570909	0.532	0.712	5.90309e-15	P4hb	2_vs_1
3.3828e-19	-0.541777	0.436	0.635	6.14486e-15	Kpna1	2_vs_1
3.44682e-19	-0.46429	0.185	0.433	6.26115e-15	Mta1	2_vs_1
3.60634e-19	-0.530945	0.321	0.535	6.55091e-15	Npepl1	2_vs_1
3.79793e-19	-0.493023	0.329	0.565	6.89893e-15	Eftud2	2_vs_1
3.93624e-19	-0.462658	0.168	0.428	7.15017e-15	Mrpl50	2_vs_1
4.08509e-19	-0.488279	0.321	0.577	7.42056e-15	Cand1	2_vs_1
4.28277e-19	0.451893	0.338	0.127	7.77965e-15	A630023P12Rik	2_vs_1
4.30173e-19	-0.446021	0.211	0.448	7.81409e-15	Tsfm	2_vs_1
4.50464e-19	-0.553074	0.47	0.667	8.18267e-15	Csnk2a2	2_vs_1
4.66092e-19	-0.516657	0.806	0.878	8.46657e-15	Atp6v1f	2_vs_1
4.85998e-19	-0.472826	0.182	0.436	8.82816e-15	Polr1c	2_vs_1
5.02207e-19	0.684419	0.6	0.331	9.12259e-15	Crem	2_vs_1
5.2231e-19	-0.437947	0.113	0.36	9.48775e-15	Ccdc58	2_vs_1
5.27974e-19	-0.479902	0.278	0.54	9.59064e-15	Sf3a2	2_vs_1
5.5629e-19	-0.568303	0.988	0.982	1.0105e-14	Ptprc	2_vs_1
5.68631e-19	-0.820787	0.427	0.712	1.03292e-14	Gadd45b	2_vs_1
5.95464e-19	-0.432401	0.144	0.423	1.08166e-14	Nle1	2_vs_1
6.01971e-19	-0.438451	0.084	0.326	1.09348e-14	Pfas	2_vs_1
6.03447e-19	-0.489416	0.192	0.467	1.09616e-14	Ptp4a3	2_vs_1
6.25475e-19	-0.517731	0.758	0.828	1.13618e-14	Ppp2ca	2_vs_1
6.45105e-19	-0.52691	0.784	0.873	1.17183e-14	Sf3b2	2_vs_1
6.88617e-19	-0.523229	0.904	0.91	1.25087e-14	Arf5	2_vs_1
7.07107e-19	-0.487785	0.511	0.696	1.28446e-14	Rbck1	2_vs_1
7.10892e-19	-0.485415	0.391	0.63	1.29134e-14	Nudt3	2_vs_1
7.29991e-19	-0.486861	0.18	0.438	1.32603e-14	Hddc2	2_vs_1
7.44282e-19	-0.502093	0.755	0.885	1.35199e-14	Tmem258	2_vs_1
7.60786e-19	-0.502238	0.46	0.664	1.38197e-14	Ube2v2	2_vs_1
7.84038e-19	-0.535334	0.376	0.605	1.4242e-14	Zc3h18	2_vs_1
9.41025e-19	-0.502343	0.309	0.577	1.70937e-14	Rad23a	2_vs_1
9.52875e-19	-0.593312	0.993	0.997	1.7309e-14	Rps27	2_vs_1
9.53151e-19	-0.456679	0.165	0.415	1.7314e-14	Tbrg4	2_vs_1
9.80077e-19	-0.486421	0.221	0.508	1.78031e-14	Prmt7	2_vs_1
9.81795e-19	-0.48829	0.446	0.647	1.78343e-14	Txndc9	2_vs_1
1.0051e-18	-0.507296	0.353	0.59	1.82576e-14	Rpf1	2_vs_1
1.01024e-18	-0.569136	0.837	0.893	1.8351e-14	Atp1a1	2_vs_1
1.04344e-18	-0.512178	0.4	0.62	1.89541e-14	Zfp330	2_vs_1
1.05455e-18	-0.528839	0.595	0.747	1.91559e-14	Pum1	2_vs_1
1.10228e-18	-0.466822	0.276	0.493	2.0023e-14	Jmjd6	2_vs_1
1.12997e-18	-0.531545	0.501	0.699	2.0526e-14	Pfdn1	2_vs_1
1.1608e-18	-0.541862	0.465	0.681	2.10859e-14	Brd7	2_vs_1
1.2434e-18	-0.508898	0.588	0.759	2.25864e-14	Ube2k	2_vs_1
1.29742e-18	-0.456078	0.18	0.453	2.35677e-14	Nr2c2ap	2_vs_1
1.3354e-18	0.522908	0.679	0.413	2.42575e-14	Cdkn1b	2_vs_1
1.36455e-18	-0.452985	0.245	0.49	2.47871e-14	Exosc4	2_vs_1
1.48033e-18	-0.506619	0.384	0.599	2.68903e-14	Ddx41	2_vs_1
1.67647e-18	-0.515065	0.916	0.928	3.04531e-14	Morf4l1	2_vs_1
1.78995e-18	-0.485535	0.408	0.599	3.25145e-14	Kdelr2	2_vs_1
1.8537e-18	-0.481252	0.197	0.468	3.36724e-14	Nup62	2_vs_1
1.85488e-18	-0.495481	0.604	0.766	3.3694e-14	Elavl1	2_vs_1
1.89787e-18	-0.540427	0.765	0.824	3.44748e-14	Park7	2_vs_1
1.9154e-18	-0.523106	0.348	0.567	3.47933e-14	Rpia	2_vs_1
1.9589e-18	1.52835	0.458	0.132	3.55835e-14	S100a6	2_vs_1
1.98544e-18	-0.497905	0.043	0.239	3.60655e-14	Gm13546	2_vs_1
1.98622e-18	-0.424437	0.096	0.334	3.60798e-14	Wdr4	2_vs_1
2.03395e-18	-0.494281	0.305	0.552	3.69467e-14	Aven	2_vs_1
2.07781e-18	-0.516752	0.592	0.758	3.77434e-14	Ndufs5	2_vs_1
2.31566e-18	-0.755491	0.216	0.615	4.20639e-14	Fabp5	2_vs_1
2.32356e-18	-0.441029	0.146	0.388	4.22074e-14	Crls1	2_vs_1
2.47447e-18	-0.582342	0.722	0.86	4.49487e-14	Prpf38b	2_vs_1
2.48866e-18	-0.500496	0.331	0.599	4.52066e-14	Zcchc17	2_vs_1
2.50309e-18	-0.411633	0.113	0.38	4.54687e-14	Mrrf	2_vs_1
2.54487e-18	-0.548369	0.451	0.681	4.62276e-14	Hdlbp	2_vs_1
2.76337e-18	-0.503224	0.511	0.704	5.01965e-14	Trappc4	2_vs_1
2.76665e-18	-0.474108	0.141	0.4	5.02562e-14	Ydjc	2_vs_1
2.80342e-18	-0.495944	0.995	1	5.09242e-14	Actb	2_vs_1
2.81659e-18	-0.423686	0.106	0.356	5.11633e-14	Zfp771	2_vs_1
2.91577e-18	-0.533868	0.789	0.888	5.2965e-14	Ywhab	2_vs_1
3.08622e-18	-0.591588	0.595	0.756	5.60611e-14	Ndufc1	2_vs_1
3.15014e-18	-0.469371	0.24	0.498	5.72222e-14	Seh1l	2_vs_1
3.1716e-18	-0.513357	0.674	0.808	5.76121e-14	Atp6v0c	2_vs_1
3.21305e-18	-0.492111	0.48	0.642	5.83651e-14	Rnf4	2_vs_1
3.36426e-18	-0.554981	0.424	0.624	6.11118e-14	Ppip5k2	2_vs_1
3.63126e-18	-0.460588	0.273	0.527	6.59619e-14	Zpr1	2_vs_1
3.79094e-18	-0.53676	0.578	0.774	6.88623e-14	Srp72	2_vs_1
3.93013e-18	-0.443456	0.082	0.316	7.13908e-14	Pdlim1	2_vs_1
3.96647e-18	0.3812	0.204	0.033	7.20509e-14	Cd226	2_vs_1
4.26896e-18	-0.593375	0.53	0.694	7.75457e-14	Smc3	2_vs_1
4.60049e-18	-0.514205	0.76	0.855	8.35679e-14	D8Ertd738e	2_vs_1
4.6579e-18	-0.520715	0.552	0.714	8.46108e-14	Zcrb1	2_vs_1
4.80168e-18	-0.571285	0.297	0.562	8.72226e-14	Tmem131l	2_vs_1
4.99e-18	-0.452369	0.213	0.46	9.06434e-14	Nubp2	2_vs_1
5.67188e-18	-0.524204	0.904	0.93	1.0303e-13	Gng5	2_vs_1
6.02372e-18	-0.465425	0.408	0.612	1.09421e-13	Szrd1	2_vs_1
6.12412e-18	-0.493402	0.297	0.517	1.11245e-13	Mrps9	2_vs_1
6.3568e-18	-0.504218	0.429	0.645	1.15471e-13	Ndufa10	2_vs_1
6.42936e-18	-0.459143	0.204	0.448	1.16789e-13	Rrn3	2_vs_1
6.63492e-18	-0.508471	0.209	0.468	1.20523e-13	Larp1b	2_vs_1
6.68459e-18	-0.479902	0.312	0.53	1.21426e-13	Ubfd1	2_vs_1
6.72205e-18	-0.513523	0.468	0.645	1.22106e-13	Exosc8	2_vs_1
6.7226e-18	-0.648603	0.137	0.381	1.22116e-13	Myb	2_vs_1
6.87696e-18	-0.529469	0.652	0.791	1.2492e-13	Nap1l4	2_vs_1
7.02333e-18	-0.726358	0.604	0.796	1.27579e-13	Gimap7	2_vs_1
7.56307e-18	-0.50798	0.573	0.753	1.37383e-13	Nmt1	2_vs_1
7.814e-18	-0.441729	0.189	0.435	1.41941e-13	Bri3bp	2_vs_1
7.93334e-18	-0.433639	0.175	0.428	1.44109e-13	Wdr55	2_vs_1
8.2407e-18	0.5918	0.424	0.177	1.49692e-13	Gcnt1	2_vs_1
8.45018e-18	-0.526289	0.523	0.707	1.53498e-13	Ube2m	2_vs_1
8.89101e-18	-0.396175	0.108	0.36	1.61505e-13	Gfm1	2_vs_1
9.25354e-18	-0.447741	0.281	0.525	1.68091e-13	Ccdc115	2_vs_1
9.25475e-18	-0.516682	0.549	0.732	1.68112e-13	Ndufb10	2_vs_1
9.28367e-18	-0.467789	0.321	0.555	1.68638e-13	Mrpl11	2_vs_1
1.01015e-17	-0.477721	0.393	0.639	1.83494e-13	Idh3b	2_vs_1
1.04964e-17	-0.559008	0.228	0.428	1.90667e-13	Cbx5	2_vs_1
1.05015e-17	-0.468761	0.185	0.433	1.90759e-13	Orc2	2_vs_1
1.17511e-17	-0.618036	0.947	0.93	2.1346e-13	Slfn2	2_vs_1
1.23217e-17	-0.477577	0.341	0.587	2.23824e-13	Med21	2_vs_1
1.24914e-17	-0.465296	0.237	0.473	2.26907e-13	Gusb	2_vs_1
1.25484e-17	-0.527996	0.305	0.505	2.27942e-13	Mapk6	2_vs_1
1.28668e-17	-0.493091	0.686	0.798	2.33725e-13	Rab2a	2_vs_1
1.36144e-17	-0.685179	0.868	0.952	2.47306e-13	Nfkbia	2_vs_1
1.38599e-17	-0.508458	0.94	0.926	2.51765e-13	Ywhaz	2_vs_1
1.38894e-17	-0.529422	0.305	0.574	2.52301e-13	Txnrd1	2_vs_1
1.40402e-17	-0.467026	0.343	0.577	2.55041e-13	Acsl5	2_vs_1
1.41825e-17	-0.537112	0.799	0.855	2.57626e-13	mt-Atp8	2_vs_1
1.46146e-17	-0.516751	0.624	0.796	2.65475e-13	Calm3	2_vs_1
1.46888e-17	-0.48918	0.317	0.575	2.66822e-13	Farsb	2_vs_1
1.50459e-17	-0.492422	0.357	0.575	2.73308e-13	Got2	2_vs_1
1.51919e-17	-0.508429	0.42	0.617	2.7596e-13	Rex1bd	2_vs_1
1.54336e-17	-0.54668	0.465	0.679	2.80351e-13	Larp7	2_vs_1
1.57142e-17	-0.494671	0.703	0.808	2.85448e-13	Dnajb6	2_vs_1
1.57676e-17	-0.496403	0.799	0.881	2.86419e-13	Csde1	2_vs_1
1.63792e-17	-0.426532	0.348	0.565	2.97527e-13	Ndufa9	2_vs_1
1.64191e-17	-0.405901	0.029	0.284	2.98253e-13	Eef1akmt4	2_vs_1
1.64579e-17	-0.437296	0.3	0.522	2.98958e-13	Armc1	2_vs_1
1.68551e-17	-0.481072	0.333	0.569	3.06172e-13	Polr3k	2_vs_1
1.70661e-17	-0.411998	0.211	0.463	3.10006e-13	Tmem11	2_vs_1
1.75202e-17	-0.487121	0.297	0.55	3.18255e-13	Ppie	2_vs_1
1.87221e-17	-0.451047	0.177	0.391	3.40086e-13	Mrpl2	2_vs_1
1.87679e-17	-0.520126	0.65	0.784	3.4092e-13	Ier3ip1	2_vs_1
1.89672e-17	-0.515499	0.77	0.853	3.4454e-13	Purb	2_vs_1
1.89874e-17	-0.584032	0.808	0.838	3.44907e-13	Sept1	2_vs_1
1.94029e-17	-0.531295	0.362	0.57	3.52453e-13	Sp110	2_vs_1
1.96205e-17	-0.460021	0.235	0.477	3.56406e-13	Ncoa4	2_vs_1
1.9747e-17	-0.557129	0.544	0.731	3.58705e-13	Suz12	2_vs_1
2.02064e-17	0.508902	0.914	0.808	3.67049e-13	Itm2b	2_vs_1
2.06437e-17	-0.438455	0.175	0.426	3.74993e-13	Exosc2	2_vs_1
2.20683e-17	-0.515296	0.477	0.691	4.0087e-13	Ctbp1	2_vs_1
2.26237e-17	-0.496376	0.252	0.498	4.1096e-13	Sdhaf1	2_vs_1
2.27094e-17	-0.686413	0.439	0.617	4.12516e-13	Ezh2	2_vs_1
2.32191e-17	-0.419781	0.139	0.385	4.21775e-13	Mad2l2	2_vs_1
2.4009e-17	-0.478239	0.609	0.756	4.36124e-13	Lman2	2_vs_1
2.60494e-17	-0.458932	0.446	0.651	4.73187e-13	Mpc2	2_vs_1
2.63356e-17	-0.474825	0.585	0.746	4.78386e-13	Puf60	2_vs_1
2.75704e-17	-0.43857	0.125	0.338	5.00816e-13	Pwp2	2_vs_1
2.81216e-17	-0.398159	0.115	0.353	5.10829e-13	Desi1	2_vs_1
2.98678e-17	-0.522745	0.58	0.727	5.42549e-13	Swi5	2_vs_1
3.31096e-17	-0.493448	0.194	0.43	6.01435e-13	Rftn1	2_vs_1
3.36458e-17	0.586747	0.47	0.242	6.11176e-13	Rflnb	2_vs_1
3.40692e-17	-0.526196	0.295	0.515	6.18868e-13	Nsmce1	2_vs_1
3.4978e-17	-0.518631	0.775	0.901	6.35376e-13	Ddx24	2_vs_1
3.68256e-17	-0.38722	0.077	0.293	6.68938e-13	Urb1	2_vs_1
3.68334e-17	-0.487785	0.47	0.666	6.69079e-13	Ciao2a	2_vs_1
3.79381e-17	-0.424966	0.089	0.281	6.89145e-13	Traf4	2_vs_1
3.83333e-17	-0.486222	0.703	0.793	6.96324e-13	Selenof	2_vs_1
3.9162e-17	-0.467528	0.376	0.6	7.11377e-13	Man1a2	2_vs_1
4.10005e-17	-0.4007	0.101	0.339	7.44774e-13	Trmt61a	2_vs_1
4.15697e-17	-0.436667	0.211	0.446	7.55113e-13	Dmac1	2_vs_1
4.26255e-17	0.599071	0.885	0.694	7.74292e-13	Fyb	2_vs_1
4.78939e-17	-0.462555	0.153	0.386	8.69992e-13	Cfap298	2_vs_1
4.90551e-17	-0.39744	0.053	0.298	8.91085e-13	Trub1	2_vs_1
4.9666e-17	-0.530944	0.842	0.873	9.02182e-13	Ncor1	2_vs_1
5.10998e-17	-0.514625	0.755	0.853	9.28228e-13	Dnajc8	2_vs_1
5.13886e-17	-0.513849	0.571	0.753	9.33474e-13	Psmb10	2_vs_1
5.54643e-17	-0.703873	0.348	0.619	1.00751e-12	Bcl2l11	2_vs_1
5.63891e-17	-0.489886	0.794	0.868	1.02431e-12	Capza2	2_vs_1
5.69289e-17	-0.506071	0.161	0.408	1.03411e-12	Xrcc5	2_vs_1
5.81512e-17	-0.512323	0.595	0.714	1.05632e-12	Trmt112	2_vs_1
5.86267e-17	-0.436928	0.077	0.298	1.06495e-12	Igsf23	2_vs_1
5.92009e-17	-0.502726	0.667	0.783	1.07538e-12	Matr3	2_vs_1
5.94743e-17	-0.482222	0.65	0.773	1.08035e-12	Pcnp	2_vs_1
6.11677e-17	-0.471506	0.156	0.423	1.11111e-12	Naa25	2_vs_1
7.05527e-17	-0.473341	0.242	0.468	1.28159e-12	Snhg9	2_vs_1
7.09719e-17	-0.452797	0.309	0.528	1.2892e-12	Drg1	2_vs_1
7.24315e-17	-0.532369	0.746	0.831	1.31572e-12	Bclaf1	2_vs_1
7.44611e-17	0.500443	0.381	0.154	1.35259e-12	Cxcr4	2_vs_1
7.54264e-17	-0.461505	0.156	0.42	1.37012e-12	Elp1	2_vs_1
7.56698e-17	-0.453557	0.206	0.43	1.37454e-12	Nmt2	2_vs_1
7.83758e-17	-0.419148	0.127	0.361	1.4237e-12	Sigmar1	2_vs_1
7.85699e-17	-0.435048	0.252	0.455	1.42722e-12	H2afx	2_vs_1
8.02191e-17	0.497084	0.65	0.398	1.45718e-12	Vps54	2_vs_1
8.21283e-17	-0.496722	0.624	0.786	1.49186e-12	Ndufb8	2_vs_1
8.32071e-17	-0.472949	0.343	0.575	1.51146e-12	Atad1	2_vs_1
9.12207e-17	-0.525664	0.686	0.813	1.65702e-12	G3bp2	2_vs_1
9.52352e-17	-0.597705	0.763	0.823	1.72995e-12	Dek	2_vs_1
9.64652e-17	-0.413326	0.185	0.425	1.75229e-12	Nfs1	2_vs_1
9.79268e-17	-0.483754	0.218	0.492	1.77884e-12	Epb41l4aos	2_vs_1
1.04839e-16	-0.489661	0.58	0.761	1.90441e-12	Zfp207	2_vs_1
1.05664e-16	-0.467869	0.321	0.538	1.91939e-12	Pom121	2_vs_1
1.07604e-16	-0.463271	0.475	0.632	1.95463e-12	Polr2c	2_vs_1
1.13417e-16	-0.443518	0.199	0.431	2.06023e-12	Dnajc11	2_vs_1
1.16166e-16	-0.449166	0.312	0.547	2.11015e-12	Prelid3b	2_vs_1
1.17573e-16	-0.556033	0.317	0.51	2.13571e-12	Ddt	2_vs_1
1.19344e-16	-0.386792	0.101	0.314	2.16789e-12	Pold2	2_vs_1
1.24465e-16	-0.478656	0.288	0.503	2.2609e-12	Me2	2_vs_1
1.2561e-16	-0.420751	0.319	0.548	2.2817e-12	Prpf38a	2_vs_1
1.32867e-16	-0.492788	0.302	0.537	2.41353e-12	Prmt3	2_vs_1
1.39113e-16	-0.465604	0.894	0.931	2.52698e-12	Rhoa	2_vs_1
1.40859e-16	-0.482033	0.808	0.886	2.5587e-12	Ndufa3	2_vs_1
1.43075e-16	-0.49078	0.681	0.801	2.59896e-12	Psmd4	2_vs_1
1.55098e-16	-0.384406	0.153	0.366	2.81735e-12	Sco2	2_vs_1
1.59068e-16	-0.461242	0.026	0.217	2.88948e-12	Eno3	2_vs_1
1.64682e-16	-0.478616	0.741	0.828	2.99145e-12	Sumo1	2_vs_1
1.71621e-16	-0.466169	0.662	0.786	3.11749e-12	Tmed10	2_vs_1
1.8561e-16	-0.444809	0.391	0.612	3.37161e-12	0610012G03Rik	2_vs_1
1.90609e-16	-0.528208	0.559	0.689	3.46241e-12	Ssbp1	2_vs_1
1.90837e-16	-0.424011	0.134	0.403	3.46655e-12	Pprc1	2_vs_1
1.94215e-16	-0.518523	0.353	0.564	3.52791e-12	Eml4	2_vs_1
2.02754e-16	-0.535253	0.624	0.754	3.68303e-12	Wdr26	2_vs_1
2.10792e-16	-0.681487	0.578	0.834	3.82903e-12	Odc1	2_vs_1
2.14227e-16	-0.420058	0.058	0.239	3.89144e-12	Rras2	2_vs_1
2.20275e-16	-0.421835	0.254	0.468	4.0013e-12	Rpl10-ps3	2_vs_1
2.26041e-16	-0.445252	0.35	0.552	4.10603e-12	Mrps25	2_vs_1
2.43795e-16	-0.426965	0.271	0.527	4.42853e-12	Mrps35	2_vs_1
2.45775e-16	-0.469175	0.439	0.589	4.46451e-12	0610010K14Rik	2_vs_1
2.50344e-16	-0.418963	0.245	0.478	4.54749e-12	Bag5	2_vs_1
2.66044e-16	-0.449986	0.216	0.438	4.83268e-12	Xrcc6	2_vs_1
2.66324e-16	-0.482238	0.331	0.543	4.83778e-12	Dpy30	2_vs_1
2.8419e-16	0.535996	0.686	0.433	5.16231e-12	Prr13	2_vs_1
2.95621e-16	-0.517955	0.448	0.687	5.36995e-12	Rangap1	2_vs_1
3.0105e-16	-0.478077	0.535	0.687	5.46858e-12	Clptm1l	2_vs_1
3.13038e-16	-0.440617	0.288	0.513	5.68634e-12	Pdcd2	2_vs_1
3.16374e-16	-0.465354	0.321	0.527	5.74693e-12	Cpsf2	2_vs_1
3.20411e-16	-0.472636	0.947	0.972	5.82027e-12	Arpc2	2_vs_1
3.22048e-16	-0.45106	0.295	0.513	5.85001e-12	Nol12	2_vs_1
3.30025e-16	0.468894	0.451	0.239	5.9949e-12	Pde7a	2_vs_1
3.32315e-16	0.395436	0.223	0.008	6.0365e-12	Nt5e	2_vs_1
3.44424e-16	-0.504424	0.415	0.625	6.25646e-12	Sec63	2_vs_1
3.51307e-16	-0.472533	0.415	0.622	6.38149e-12	Atp13a3	2_vs_1
3.53447e-16	-0.447376	0.348	0.585	6.42036e-12	Mrps15	2_vs_1
3.61345e-16	-0.387818	0.11	0.321	6.56383e-12	Shfl	2_vs_1
3.68348e-16	-0.534431	0.739	0.863	6.69104e-12	Eno1	2_vs_1
3.70106e-16	-0.435048	0.3	0.548	6.72297e-12	Mrpl4	2_vs_1
3.7393e-16	-0.502454	0.281	0.52	6.79243e-12	Cul5	2_vs_1
3.99525e-16	-0.520655	0.218	0.408	7.25738e-12	Topbp1	2_vs_1
4.04918e-16	-0.43919	0.326	0.525	7.35534e-12	Ctnnbl1	2_vs_1
4.40687e-16	-0.43332	0.307	0.552	8.00509e-12	Prps1	2_vs_1
4.4424e-16	0.351344	0.175	0.025	8.06962e-12	Abcb1a	2_vs_1
4.50036e-16	-0.499555	0.513	0.694	8.17491e-12	Wbp11	2_vs_1
4.6994e-16	-0.45152	0.225	0.435	8.53646e-12	Gnl3l	2_vs_1
5.12611e-16	0.452271	0.273	0.092	9.31157e-12	Sytl3	2_vs_1
5.18631e-16	-0.395414	0.242	0.498	9.42093e-12	Nt5c3	2_vs_1
5.65085e-16	-0.418501	0.201	0.445	1.02648e-11	Slc25a37	2_vs_1
5.71037e-16	-0.388562	0.161	0.365	1.03729e-11	Nop9	2_vs_1
6.1108e-16	0.8642	0.417	0.194	1.11003e-11	Il10	2_vs_1
6.35053e-16	-0.468818	0.523	0.692	1.15357e-11	Cmpk1	2_vs_1
6.4007e-16	-0.58497	0.324	0.527	1.16269e-11	Klhdc2	2_vs_1
6.54156e-16	-0.508504	0.54	0.706	1.18827e-11	Pds5a	2_vs_1
6.79867e-16	-0.459757	0.36	0.532	1.23498e-11	Pgp	2_vs_1
6.89249e-16	-0.510177	0.302	0.522	1.25202e-11	Cep83	2_vs_1
7.00562e-16	-0.454559	0.319	0.542	1.27257e-11	Ankrd10	2_vs_1
7.08239e-16	-0.459178	0.329	0.522	1.28652e-11	Tex10	2_vs_1
7.12473e-16	0.398403	0.367	0.157	1.29421e-11	Sh3bgrl	2_vs_1
7.19701e-16	-0.484355	0.353	0.574	1.30734e-11	Cenpx	2_vs_1
7.25278e-16	0.414303	0.578	0.346	1.31747e-11	Itm2c	2_vs_1
7.58186e-16	-0.390366	0.079	0.288	1.37725e-11	Gfi1	2_vs_1
7.6592e-16	-0.467228	0.422	0.63	1.39129e-11	Ddb1	2_vs_1
7.74802e-16	-0.51025	0.743	0.819	1.40743e-11	Nt5c	2_vs_1
7.86994e-16	-0.437615	0.518	0.672	1.42957e-11	Dctn3	2_vs_1
7.87722e-16	-0.552481	0.173	0.396	1.4309e-11	Cks2	2_vs_1
8.39387e-16	-0.61635	0.619	0.764	1.52475e-11	Chd7	2_vs_1
1.03345e-15	-0.377455	0.163	0.393	1.87726e-11	Eif2b1	2_vs_1
1.04389e-15	-0.389326	0.151	0.376	1.89622e-11	Gpn1	2_vs_1
1.06758e-15	-0.449374	0.324	0.518	1.93926e-11	Apopt1	2_vs_1
1.07943e-15	-0.419397	0.266	0.498	1.96078e-11	Nxt1	2_vs_1
1.13014e-15	-0.459502	0.35	0.589	2.0529e-11	Fyttd1	2_vs_1
1.15316e-15	-0.477769	0.391	0.609	2.09472e-11	Rps6kb1	2_vs_1
1.16631e-15	-0.441632	0.281	0.49	2.1186e-11	Ube2q2	2_vs_1
1.16738e-15	-0.435593	0.206	0.423	2.12055e-11	Isyna1	2_vs_1
1.1705e-15	-0.553733	0.317	0.518	2.12622e-11	Evl	2_vs_1
1.19301e-15	-0.516472	0.487	0.706	2.16711e-11	Bola3	2_vs_1
1.19519e-15	-0.482986	0.429	0.61	2.17106e-11	Mcts1	2_vs_1
1.20739e-15	-0.401669	0.218	0.42	2.19322e-11	Dohh	2_vs_1
1.23888e-15	-0.456527	0.233	0.477	2.25043e-11	Rabggtb	2_vs_1
1.30276e-15	-0.46216	0.036	0.246	2.36646e-11	Itih5	2_vs_1
1.30352e-15	-0.43926	0.29	0.493	2.36784e-11	Hibadh	2_vs_1
1.38032e-15	-0.488792	0.441	0.63	2.50735e-11	Hsd17b12	2_vs_1
1.44752e-15	-0.390755	0.182	0.408	2.62942e-11	Ddx49	2_vs_1
1.46034e-15	-0.442255	0.405	0.605	2.65271e-11	Stub1	2_vs_1
1.51591e-15	-0.419225	0.345	0.564	2.75365e-11	Stt3b	2_vs_1
1.52659e-15	-0.402333	0.264	0.492	2.77305e-11	Mrpl40	2_vs_1
1.52924e-15	-0.630769	0.331	0.457	2.77786e-11	Mcm4	2_vs_1
1.5694e-15	-0.509356	0.748	0.88	2.85081e-11	Krtcap2	2_vs_1
1.57137e-15	-0.418166	0.278	0.478	2.85439e-11	Dnlz	2_vs_1
1.60174e-15	-0.612414	0.415	0.664	2.90956e-11	Tpi1	2_vs_1
1.64584e-15	-0.349419	0.072	0.281	2.98966e-11	Dctd	2_vs_1
1.65714e-15	-0.548154	0.909	0.948	3.0102e-11	Chmp4b	2_vs_1
1.67862e-15	-0.422396	0.285	0.483	3.04921e-11	Mrpl28	2_vs_1
1.7132e-15	-0.475234	0.513	0.679	3.11203e-11	Ndufaf8	2_vs_1
1.72259e-15	-0.430788	0.489	0.679	3.12908e-11	Ssr2	2_vs_1
1.73528e-15	-0.550467	0.796	0.86	3.15213e-11	Gimap5	2_vs_1
1.76227e-15	-0.421799	0.144	0.353	3.20116e-11	Lyrm9	2_vs_1
1.8297e-15	-0.461997	0.165	0.426	3.32365e-11	Naf1	2_vs_1
1.83368e-15	-0.43893	0.624	0.756	3.33088e-11	Pdcd6	2_vs_1
1.84799e-15	-0.364814	0.094	0.309	3.35687e-11	Tfap4	2_vs_1
1.84977e-15	-0.465003	0.595	0.763	3.36011e-11	Csnk2b	2_vs_1
1.87101e-15	-0.456186	0.374	0.577	3.39869e-11	Vma21	2_vs_1
1.90558e-15	-0.409098	0.201	0.43	3.46149e-11	Slc29a1	2_vs_1
1.90768e-15	-0.380253	0.077	0.283	3.4653e-11	Serf1	2_vs_1
1.94368e-15	-0.435552	0.177	0.385	3.5307e-11	Smad3	2_vs_1
2.01224e-15	-0.398928	0.18	0.411	3.65523e-11	Mri1	2_vs_1
2.04274e-15	-0.466227	0.285	0.487	3.71064e-11	Fam50a	2_vs_1
2.04598e-15	-0.427844	0.192	0.421	3.71652e-11	Atxn2	2_vs_1
2.04785e-15	-0.411402	0.139	0.38	3.71991e-11	Dancr	2_vs_1
2.17247e-15	-0.441767	0.571	0.714	3.9463e-11	Erp29	2_vs_1
2.17585e-15	-0.392886	0.165	0.398	3.95243e-11	Coq2	2_vs_1
2.24998e-15	-0.468744	0.355	0.575	4.0871e-11	Cetn3	2_vs_1
2.27612e-15	-0.585649	0.319	0.462	4.13457e-11	Dnmt1	2_vs_1
2.31681e-15	-0.362065	0.079	0.296	4.20848e-11	Polr3h	2_vs_1
2.34709e-15	-0.530292	0.624	0.799	4.2635e-11	Lrrfip1	2_vs_1
2.3798e-15	-0.624599	0.427	0.599	4.32291e-11	Hmgn1	2_vs_1
2.40722e-15	-0.483152	0.388	0.575	4.37271e-11	Bcap29	2_vs_1
2.47563e-15	-0.453445	0.566	0.747	4.49698e-11	Spcs1	2_vs_1
2.49512e-15	-0.446788	0.376	0.574	4.53238e-11	Cs	2_vs_1
2.51144e-15	-0.413686	0.23	0.443	4.56203e-11	Eif2a	2_vs_1
2.51827e-15	-0.448223	0.724	0.843	4.57444e-11	Srp9	2_vs_1
2.53912e-15	-0.479052	0.544	0.727	4.61231e-11	Mrps16	2_vs_1
2.59984e-15	-0.563295	0.763	0.846	4.72261e-11	Cyba	2_vs_1
2.62993e-15	-0.413834	0.194	0.428	4.77728e-11	2410002F23Rik	2_vs_1
2.64875e-15	-0.422267	0.235	0.472	4.81146e-11	Trap1	2_vs_1
2.68307e-15	-0.448048	0.376	0.609	4.8738e-11	Aggf1	2_vs_1
2.79278e-15	-0.351578	0.11	0.329	5.07309e-11	Ntmt1	2_vs_1
2.82782e-15	-0.439728	0.201	0.416	5.13673e-11	Dnmt3a	2_vs_1
2.97799e-15	-0.505708	0.451	0.64	5.40953e-11	Usp16	2_vs_1
3.00891e-15	-0.445874	0.588	0.742	5.46569e-11	Use1	2_vs_1
3.07958e-15	-0.435838	0.36	0.537	5.59405e-11	Sdhd	2_vs_1
3.30823e-15	-0.419944	0.264	0.49	6.0094e-11	Mettl26	2_vs_1
3.42417e-15	-0.417687	0.329	0.582	6.22001e-11	Upf1	2_vs_1
3.42639e-15	-0.410597	0.281	0.498	6.22404e-11	Rbfa	2_vs_1
3.55614e-15	-0.392349	0.175	0.373	6.45973e-11	Eif3j2	2_vs_1
3.61646e-15	-0.489015	0.566	0.732	6.5693e-11	M6pr	2_vs_1
3.91552e-15	-0.396784	0.185	0.415	7.11254e-11	Abhd11	2_vs_1
3.97609e-15	-0.439862	0.249	0.441	7.22256e-11	Prps2	2_vs_1
4.21037e-15	-0.414922	0.305	0.51	7.64813e-11	Polr2i	2_vs_1
4.3279e-15	-0.371569	0.106	0.319	7.86162e-11	Thg1l	2_vs_1
4.41271e-15	-0.423551	0.129	0.361	8.01568e-11	Cdc25a	2_vs_1
4.44469e-15	-0.46518	0.288	0.498	8.07379e-11	Trnt1	2_vs_1
4.4714e-15	-0.484801	0.717	0.828	8.1223e-11	Tpm3-rs7	2_vs_1
4.68756e-15	-0.374092	0.175	0.393	8.51496e-11	Tmem70	2_vs_1
4.70429e-15	-0.438614	0.353	0.585	8.54534e-11	Nadk	2_vs_1
4.75682e-15	-0.471705	0.681	0.811	8.64077e-11	Ywhah	2_vs_1
4.93627e-15	-0.432963	0.417	0.587	8.96674e-11	Mlf2	2_vs_1
5.05282e-15	-0.407193	0.216	0.428	9.17844e-11	Taf5l	2_vs_1
5.10478e-15	-0.461811	0.357	0.582	9.27284e-11	Ctsz	2_vs_1
5.15221e-15	-0.440798	0.679	0.793	9.35899e-11	Sec11a	2_vs_1
5.23247e-15	-0.494385	0.791	0.853	9.50478e-11	Il2rg	2_vs_1
5.24662e-15	-0.389995	0.141	0.323	9.53049e-11	Nsun5	2_vs_1
5.34056e-15	-0.413168	0.235	0.455	9.70113e-11	Scaf4	2_vs_1
5.3447e-15	-0.42371	0.319	0.512	9.70865e-11	Tm2d3	2_vs_1
5.41974e-15	-0.405192	0.206	0.455	9.84496e-11	Lzic	2_vs_1
5.49423e-15	-0.469041	0.293	0.513	9.98027e-11	Htatsf1	2_vs_1
5.51824e-15	-0.427225	0.53	0.702	1.00239e-10	Jtb	2_vs_1
5.55595e-15	-0.476003	0.446	0.662	1.00924e-10	Ascc3	2_vs_1
5.77843e-15	-0.442598	0.417	0.604	1.04965e-10	Actl6a	2_vs_1
5.82738e-15	-0.423842	0.225	0.468	1.05854e-10	Ptcd3	2_vs_1
6.10137e-15	-0.349778	0.029	0.234	1.10831e-10	Gemin6	2_vs_1
6.4412e-15	-0.381481	0.204	0.388	1.17004e-10	Psmg3	2_vs_1
6.49487e-15	-0.414428	0.29	0.533	1.17979e-10	Tfam	2_vs_1
6.53123e-15	-0.438548	0.374	0.565	1.1864e-10	Ccny	2_vs_1
6.77122e-15	-0.382108	0.115	0.309	1.22999e-10	Smim13	2_vs_1
6.77381e-15	-0.406181	0.233	0.458	1.23046e-10	B230307C23Rik	2_vs_1
6.83726e-15	-0.408506	0.096	0.283	1.24199e-10	Orc6	2_vs_1
6.83745e-15	-0.41388	0.161	0.37	1.24202e-10	Mthfd1l	2_vs_1
7.12914e-15	-0.391365	0.173	0.38	1.29501e-10	Carm1	2_vs_1
7.34739e-15	-0.360285	0.187	0.413	1.33465e-10	Cox19	2_vs_1
7.39807e-15	0.491195	0.122	0.01	1.34386e-10	Lgals3	2_vs_1
7.47037e-15	-0.391294	0.189	0.4	1.35699e-10	Rbm15b	2_vs_1
7.78633e-15	-0.349505	0.153	0.358	1.41439e-10	Xpnpep1	2_vs_1
7.80153e-15	-0.471852	0.333	0.537	1.41715e-10	Tnpo1	2_vs_1
7.94646e-15	-0.419172	0.408	0.6	1.44347e-10	Coa3	2_vs_1
7.96832e-15	0.612192	0.674	0.455	1.44744e-10	Socs3	2_vs_1
8.22474e-15	-0.420125	0.285	0.508	1.49402e-10	Ino80	2_vs_1
8.29218e-15	-0.452644	0.458	0.679	1.50627e-10	Dazap1	2_vs_1
8.3756e-15	-0.562642	0.42	0.565	1.52143e-10	Orai1	2_vs_1
8.40617e-15	-0.457774	0.374	0.567	1.52698e-10	Lamp1	2_vs_1
8.55368e-15	0.557769	0.556	0.299	1.55378e-10	Atxn1	2_vs_1
8.93599e-15	-0.415597	0.249	0.493	1.62322e-10	Cops7a	2_vs_1
8.99442e-15	-0.384086	0.165	0.365	1.63384e-10	Gclm	2_vs_1
9.08381e-15	-0.46602	0.434	0.649	1.65007e-10	Yeats4	2_vs_1
9.15459e-15	-0.386403	0.156	0.36	1.66293e-10	Anapc15	2_vs_1
9.25439e-15	-0.449986	0.537	0.694	1.68106e-10	Supt5	2_vs_1
9.30135e-15	-0.486925	0.719	0.821	1.68959e-10	Nono	2_vs_1
9.34042e-15	-0.443376	0.451	0.602	1.69669e-10	Mtrex	2_vs_1
9.7829e-15	-0.430641	0.259	0.478	1.77706e-10	Dtd1	2_vs_1
9.87494e-15	-0.49679	0.863	0.89	1.79378e-10	Fyn	2_vs_1
9.99991e-15	-0.399283	0.266	0.463	1.81648e-10	Ythdf1	2_vs_1
1.00321e-14	-0.437853	0.247	0.455	1.82233e-10	Ecd	2_vs_1
1.015e-14	0.479402	0.396	0.156	1.84375e-10	9930111J21Rik2	2_vs_1
1.02034e-14	-0.451469	0.492	0.656	1.85344e-10	Egln1	2_vs_1
1.06559e-14	-0.418303	0.376	0.58	1.93564e-10	Bloc1s2	2_vs_1
1.08192e-14	-0.344338	0.062	0.251	1.9653e-10	Qtrt2	2_vs_1
1.08321e-14	-0.38187	0.259	0.475	1.96766e-10	Lrrc47	2_vs_1
1.09802e-14	-0.430584	0.331	0.542	1.99455e-10	Ehmt1	2_vs_1
1.11093e-14	-0.492958	0.652	0.773	2.01801e-10	Usp34	2_vs_1
1.14693e-14	-0.349609	0.113	0.311	2.0834e-10	Yars2	2_vs_1
1.15273e-14	0.534991	0.369	0.177	2.09394e-10	Tsc22d3	2_vs_1
1.17959e-14	-0.414479	0.333	0.54	2.14273e-10	Zdhhc3	2_vs_1
1.18221e-14	-0.411491	0.312	0.51	2.14748e-10	Mplkip	2_vs_1
1.28737e-14	-0.499011	0.065	0.201	2.33851e-10	Lig1	2_vs_1
1.37901e-14	-0.415155	0.365	0.59	2.50497e-10	Stt3a	2_vs_1
1.43458e-14	-0.438586	0.41	0.604	2.60591e-10	C1d	2_vs_1
1.44966e-14	-0.421284	0.393	0.587	2.6333e-10	Cdc26	2_vs_1
1.49836e-14	-0.350619	0.151	0.371	2.72178e-10	Ctu2	2_vs_1
1.55312e-14	-0.386226	0.18	0.39	2.82124e-10	Elp5	2_vs_1
1.56625e-14	-0.423318	0.3	0.48	2.84509e-10	Cdk8	2_vs_1
1.59875e-14	-0.414744	0.47	0.644	2.90414e-10	Bub3	2_vs_1
1.69821e-14	-0.430844	0.424	0.607	3.08481e-10	Cops2	2_vs_1
1.71168e-14	-0.442505	0.986	0.997	3.10928e-10	H3f3b	2_vs_1
1.7384e-14	-0.443803	0.343	0.518	3.15779e-10	Anapc5	2_vs_1
1.74717e-14	-0.372987	0.094	0.278	3.17373e-10	Ets2	2_vs_1
1.7648e-14	-0.401698	0.324	0.54	3.20575e-10	Mrps23	2_vs_1
1.77023e-14	-0.823824	0.532	0.719	3.21563e-10	Kcnq1ot1	2_vs_1
1.80117e-14	-0.45045	0.583	0.732	3.27183e-10	Aamp	2_vs_1
1.85936e-14	-0.331039	0.098	0.288	3.37753e-10	Sac3d1	2_vs_1
1.94386e-14	-0.52977	0.542	0.669	3.53101e-10	Smc6	2_vs_1
1.95948e-14	-0.483207	0.775	0.843	3.55939e-10	Fam49b	2_vs_1
1.99456e-14	-0.428898	0.683	0.813	3.62312e-10	Rer1	2_vs_1
2.01911e-14	-0.416673	0.353	0.55	3.66771e-10	Ptpa	2_vs_1
2.02894e-14	-0.389312	0.242	0.435	3.68556e-10	Mrgbp	2_vs_1
2.07456e-14	-0.436561	0.367	0.572	3.76844e-10	Sf3a1	2_vs_1
2.09967e-14	-0.357606	0.137	0.348	3.81405e-10	Sephs1	2_vs_1
2.15414e-14	-0.544857	0.65	0.761	3.91299e-10	Uba1	2_vs_1
2.16377e-14	-0.412551	0.3	0.498	3.9305e-10	Trnau1ap	2_vs_1
2.18658e-14	-0.366094	0.106	0.296	3.97193e-10	Vav3	2_vs_1
2.23376e-14	-0.417457	0.398	0.615	4.05763e-10	Faim	2_vs_1
2.26989e-14	-0.686649	0.29	0.448	4.12326e-10	Map3k8	2_vs_1
2.37658e-14	-0.455709	0.631	0.727	4.31705e-10	Arid1a	2_vs_1
2.3815e-14	-0.341623	0.103	0.298	4.32599e-10	Pusl1	2_vs_1
2.52043e-14	-0.33482	0.048	0.229	4.57836e-10	Als2cl	2_vs_1
2.61195e-14	-0.406329	0.223	0.415	4.74461e-10	Colgalt1	2_vs_1
2.63447e-14	-0.464795	0.492	0.667	4.78551e-10	Akap8	2_vs_1
2.63718e-14	-0.390694	0.187	0.405	4.79044e-10	Camta1	2_vs_1
2.70455e-14	-0.419148	0.621	0.754	4.91281e-10	Sin3b	2_vs_1
2.73698e-14	-0.409367	0.513	0.676	4.97172e-10	Gtf2a2	2_vs_1
2.78919e-14	-0.426526	0.374	0.582	5.06657e-10	Zfp622	2_vs_1
2.82108e-14	0.614509	0.681	0.505	5.12449e-10	Itgb1	2_vs_1
2.82779e-14	0.424011	0.429	0.197	5.13668e-10	Mdfic	2_vs_1
2.82936e-14	-0.512657	0.681	0.816	5.13954e-10	Sltm	2_vs_1
2.84138e-14	-0.418714	0.3	0.515	5.16137e-10	Srsf4	2_vs_1
2.87751e-14	0.344206	0.194	0.054	5.22699e-10	Prdm1	2_vs_1
2.88227e-14	-0.461674	0.403	0.585	5.23564e-10	Ubxn2a	2_vs_1
2.88517e-14	-0.472342	0.583	0.721	5.24091e-10	Prpf8	2_vs_1
2.93947e-14	-0.363805	0.144	0.346	5.33954e-10	Nup188	2_vs_1
2.96413e-14	-0.440571	0.64	0.746	5.38435e-10	Esd	2_vs_1
2.97756e-14	-0.331803	0.067	0.269	5.40874e-10	Polr1b	2_vs_1
2.99023e-14	-0.458337	0.369	0.597	5.43176e-10	Zzz3	2_vs_1
3.00477e-14	-0.363416	0.12	0.323	5.45816e-10	Dusp12	2_vs_1
3.02927e-14	-0.438852	0.321	0.515	5.50267e-10	Mrpl19	2_vs_1
3.22916e-14	-0.37754	0.187	0.391	5.86577e-10	Hax1	2_vs_1
3.3939e-14	-0.364814	0.096	0.279	6.16503e-10	Eef1aknmt	2_vs_1
3.42806e-14	-0.440268	0.261	0.462	6.22707e-10	Ccnh	2_vs_1
3.45841e-14	-0.442706	0.604	0.732	6.2822e-10	Zmat2	2_vs_1
3.46632e-14	-0.517913	0.748	0.828	6.29657e-10	Rab10	2_vs_1
3.64999e-14	-0.452689	0.501	0.667	6.63021e-10	Usp7	2_vs_1
4.12134e-14	-0.384661	0.317	0.525	7.48642e-10	Ube2f	2_vs_1
4.24358e-14	-0.423981	0.458	0.634	7.70846e-10	Safb	2_vs_1
4.36886e-14	-0.393215	0.204	0.405	7.93604e-10	Setdb1	2_vs_1
4.36957e-14	0.446098	0.532	0.363	7.93733e-10	Mif4gd	2_vs_1
4.50213e-14	-0.490584	0.957	0.967	8.17813e-10	Calm1	2_vs_1
4.55212e-14	-0.446714	0.887	0.881	8.26893e-10	Csnk1a1	2_vs_1
4.63034e-14	-0.430291	0.453	0.629	8.41102e-10	Ddost	2_vs_1
4.79959e-14	-0.376808	0.209	0.416	8.71846e-10	Dnaja3	2_vs_1
4.95009e-14	-0.415479	0.252	0.468	8.99184e-10	Afg3l2	2_vs_1
5.01386e-14	-0.495412	0.741	0.804	9.10767e-10	Agfg1	2_vs_1
5.16238e-14	-0.400467	0.302	0.518	9.37746e-10	Gtf2f1	2_vs_1
5.40088e-14	-0.372987	0.177	0.38	9.81071e-10	Mrpl38	2_vs_1
5.49102e-14	-0.435048	0.489	0.637	9.97443e-10	Mta2	2_vs_1
5.5219e-14	-0.412038	0.388	0.57	1.00305e-09	Rpl9-ps6	2_vs_1
5.66202e-14	-0.461209	0.64	0.763	1.02851e-09	Ghitm	2_vs_1
5.73441e-14	-0.409513	0.317	0.502	1.04166e-09	Ino80e	2_vs_1
5.77255e-14	-0.358389	0.146	0.346	1.04858e-09	Mesd	2_vs_1
5.80383e-14	-0.408308	0.331	0.528	1.05427e-09	Ppfia1	2_vs_1
6.15837e-14	-0.392645	0.412	0.602	1.11867e-09	Cops4	2_vs_1
6.21248e-14	-0.414265	0.441	0.634	1.1285e-09	Trim27	2_vs_1
6.58976e-14	-0.495605	0.398	0.619	1.19703e-09	Lars	2_vs_1
6.71076e-14	-0.382605	0.293	0.505	1.21901e-09	Rrp7a	2_vs_1
6.79188e-14	0.393665	0.345	0.169	1.23375e-09	AU020206	2_vs_1
6.99958e-14	-0.470806	0.451	0.599	1.27147e-09	Snrnp200	2_vs_1
7.11191e-14	-0.564311	0.552	0.704	1.29188e-09	Ifi47	2_vs_1
7.61683e-14	-0.35834	0.153	0.361	1.3836e-09	Prep	2_vs_1
7.61777e-14	-0.421101	0.388	0.574	1.38377e-09	Ilf2	2_vs_1
7.64201e-14	-0.401759	0.276	0.482	1.38817e-09	Prpsap1	2_vs_1
7.93966e-14	-0.428251	0.376	0.582	1.44224e-09	Tnpo3	2_vs_1
8.07732e-14	0.568363	0.518	0.314	1.46725e-09	S1pr1	2_vs_1
8.1218e-14	-0.451715	0.64	0.779	1.47533e-09	Zfp91	2_vs_1
8.25194e-14	-0.346238	0.101	0.303	1.49896e-09	Ttc27	2_vs_1
8.34677e-14	-0.5118	0.755	0.841	1.51619e-09	Atrx	2_vs_1
8.55973e-14	-0.387562	0.141	0.368	1.55487e-09	Rbm19	2_vs_1
8.59822e-14	-0.392194	0.259	0.457	1.56187e-09	Slc6a6	2_vs_1
8.73901e-14	-0.466215	0.717	0.816	1.58744e-09	Gls	2_vs_1
9.02632e-14	-0.422186	0.628	0.759	1.63963e-09	Sf1	2_vs_1
9.0337e-14	-0.510246	0.93	0.977	1.64097e-09	Gapdh	2_vs_1
9.67333e-14	-0.486019	0.64	0.796	1.75716e-09	Smdt1	2_vs_1
1.04082e-13	-0.361094	0.177	0.383	1.89065e-09	Acadvl	2_vs_1
1.06672e-13	-0.363195	0.134	0.348	1.93771e-09	Ubqln4	2_vs_1
1.11018e-13	-0.457628	0.42	0.617	2.01665e-09	Thap12	2_vs_1
1.13148e-13	-0.402162	0.326	0.537	2.05533e-09	Spg21	2_vs_1
1.15205e-13	-0.432759	0.281	0.505	2.0927e-09	Hyou1	2_vs_1
1.16705e-13	-0.375775	0.194	0.398	2.11995e-09	Isoc1	2_vs_1
1.17085e-13	-0.434533	0.573	0.717	2.12685e-09	Hsbp1	2_vs_1
1.19273e-13	-0.39744	0.216	0.468	2.1666e-09	Pycr2	2_vs_1
1.19338e-13	-0.430732	0.657	0.774	2.16777e-09	Ube2d2a	2_vs_1
1.25584e-13	-0.44084	0.46	0.639	2.28123e-09	Spcs3	2_vs_1
1.28405e-13	0.309926	0.18	0.038	2.33247e-09	Gna15	2_vs_1
1.33089e-13	-0.326476	0.065	0.259	2.41755e-09	Hmga1	2_vs_1
1.3498e-13	-0.410246	0.223	0.421	2.45191e-09	Ttc37	2_vs_1
1.38615e-13	-0.405217	0.264	0.435	2.51793e-09	Tent4b	2_vs_1
1.41893e-13	-0.516853	0.638	0.758	2.57749e-09	Rrbp1	2_vs_1
1.43717e-13	-0.389704	0.266	0.463	2.61062e-09	Med29	2_vs_1
1.45811e-13	-0.41173	0.295	0.493	2.64866e-09	Napa	2_vs_1
1.48245e-13	-0.387284	0.305	0.522	2.69287e-09	Ubqln1	2_vs_1
1.53386e-13	0.854032	0.23	0.08	2.78626e-09	Ccr2	2_vs_1
1.59472e-13	-0.449918	0.945	0.931	2.89681e-09	Ndfip1	2_vs_1
1.6351e-13	-0.362984	0.175	0.358	2.97016e-09	Tcf3	2_vs_1
1.65089e-13	-0.427179	0.556	0.719	2.99884e-09	Ppp1cb	2_vs_1
1.65823e-13	-0.418982	0.388	0.57	3.01217e-09	Ilrun	2_vs_1
1.7674e-13	-0.462101	0.58	0.709	3.21049e-09	Polr2k	2_vs_1
1.81028e-13	-0.451455	0.242	0.495	3.28837e-09	Trmt6	2_vs_1
1.88434e-13	0.396086	0.434	0.204	3.42291e-09	Ypel3	2_vs_1
1.89557e-13	-0.374808	0.264	0.445	3.4433e-09	Gstp1	2_vs_1
1.89885e-13	-0.468692	0.655	0.741	3.44927e-09	Ywhaq	2_vs_1
1.9171e-13	-0.357013	0.153	0.361	3.48241e-09	Slc7a6	2_vs_1
1.95079e-13	-0.422888	0.391	0.592	3.54362e-09	Pin4	2_vs_1
1.9615e-13	-0.404351	0.367	0.569	3.56306e-09	Rp9	2_vs_1
2.00742e-13	0.575504	0.098	0.022	3.64648e-09	Csf1	2_vs_1
2.09763e-13	-0.429676	0.348	0.57	3.81034e-09	Ahctf1	2_vs_1
2.12473e-13	-0.407307	0.209	0.43	3.85957e-09	Phykpl	2_vs_1
2.12974e-13	-0.530094	0.568	0.773	3.86868e-09	Pdia6	2_vs_1
2.14411e-13	-0.457783	0.465	0.607	3.89478e-09	2900097C17Rik	2_vs_1
2.16933e-13	-0.457092	0.758	0.848	3.94058e-09	Khdrbs1	2_vs_1
2.29234e-13	-0.355314	0.281	0.473	4.16404e-09	Pmpcb	2_vs_1
2.32964e-13	-0.442896	0.487	0.659	4.23179e-09	Rnf20	2_vs_1
2.4058e-13	-0.651712	0.492	0.574	4.37013e-09	Mcm6	2_vs_1
2.43755e-13	-0.389661	0.228	0.42	4.42781e-09	Usp37	2_vs_1
2.47072e-13	-0.536463	0.655	0.799	4.48806e-09	Gmfg	2_vs_1
2.50794e-13	-0.395271	0.168	0.368	4.55568e-09	Nab2	2_vs_1
2.54238e-13	-0.425185	0.333	0.53	4.61824e-09	Eri1	2_vs_1
2.65904e-13	-0.310377	0.077	0.254	4.83015e-09	Pdxp	2_vs_1
2.67522e-13	-0.418604	0.326	0.528	4.85954e-09	Snd1	2_vs_1
2.69821e-13	-0.421313	0.424	0.607	4.90129e-09	Thoc1	2_vs_1
2.87693e-13	-0.400049	0.307	0.488	5.22594e-09	D10Wsu102e	2_vs_1
2.89967e-13	-0.399732	0.283	0.518	5.26724e-09	Ppp1r7	2_vs_1
2.97073e-13	0.323977	0.237	0.067	5.39633e-09	Setbp1	2_vs_1
3.0325e-13	-0.41681	0.331	0.55	5.50854e-09	Mthfd2	2_vs_1
3.04673e-13	-0.41788	0.329	0.505	5.53438e-09	Blmh	2_vs_1
3.11273e-13	-0.364951	0.074	0.247	5.65427e-09	Adarb1	2_vs_1
3.13525e-13	-0.406735	0.475	0.649	5.69519e-09	Kdm1a	2_vs_1
3.29743e-13	-0.388368	0.348	0.527	5.98978e-09	Med30	2_vs_1
3.37824e-13	-0.441731	0.592	0.753	6.13657e-09	Fermt3	2_vs_1
3.38125e-13	-0.33488	0.137	0.324	6.14204e-09	Lrrc42	2_vs_1
3.41666e-13	-0.717521	0.333	0.52	6.20636e-09	Egr1	2_vs_1
3.42989e-13	-0.448594	0.832	0.891	6.23039e-09	Myl12a	2_vs_1
3.73385e-13	0.330027	0.199	0.055	6.78253e-09	Capg	2_vs_1
3.93222e-13	-0.407622	0.892	0.913	7.14288e-09	Ppib	2_vs_1
3.94953e-13	-0.372365	0.235	0.426	7.17432e-09	Riox2	2_vs_1
3.96868e-13	-0.417307	0.405	0.607	7.2091e-09	Cdc73	2_vs_1
3.98507e-13	-0.390105	0.293	0.495	7.23888e-09	Pitpnm2	2_vs_1
3.99815e-13	-0.514688	0.825	0.848	7.26264e-09	Cblb	2_vs_1
4.06809e-13	-0.427693	0.338	0.515	7.38968e-09	Xpo1	2_vs_1
4.17918e-13	0.320874	0.17	0.04	7.59149e-09	Entpd1	2_vs_1
4.19425e-13	-0.38896	0.218	0.4	7.61886e-09	Hat1	2_vs_1
4.25495e-13	-0.34503	0.156	0.346	7.72912e-09	Phf10	2_vs_1
4.29287e-13	-0.486147	0.074	0.212	7.798e-09	Id3	2_vs_1
4.35633e-13	-0.410445	0.604	0.734	7.91327e-09	Mapk1	2_vs_1
4.41929e-13	-0.358775	0.288	0.485	8.02764e-09	Slc39a7	2_vs_1
4.46483e-13	-0.415362	0.367	0.562	8.11036e-09	Morf4l2	2_vs_1
4.51977e-13	-0.302193	0.074	0.264	8.21016e-09	Kpna2	2_vs_1
4.5289e-13	-0.433125	0.861	0.926	8.22675e-09	Arpc3	2_vs_1
4.54295e-13	-0.311534	0.096	0.288	8.25226e-09	Dhodh	2_vs_1
4.60879e-13	-0.351731	0.264	0.457	8.37187e-09	Fam207a	2_vs_1
4.62889e-13	0.33762	0.125	0.01	8.40838e-09	Lilrb4a	2_vs_1
4.70452e-13	-0.394466	0.317	0.52	8.54575e-09	Ogfr	2_vs_1
4.79548e-13	-0.307538	0.055	0.232	8.71099e-09	Hspe1-rs1	2_vs_1
4.99834e-13	-0.380366	0.333	0.517	9.07948e-09	Pop7	2_vs_1
5.07846e-13	0.265609	0.153	0.012	9.22501e-09	Osbpl3	2_vs_1
5.14298e-13	-0.334361	0.151	0.371	9.34223e-09	Phpt1	2_vs_1
5.24234e-13	-0.473024	0.516	0.699	9.52271e-09	Ptpn2	2_vs_1
5.41246e-13	-0.41884	0.209	0.445	9.83174e-09	Nampt	2_vs_1
5.48415e-13	-0.416681	0.53	0.687	9.96197e-09	Actn4	2_vs_1
5.64079e-13	-0.37105	0.197	0.381	1.02465e-08	Wdr77	2_vs_1
5.67458e-13	-0.424991	0.758	0.809	1.03079e-08	Dusp11	2_vs_1
6.09051e-13	-0.448897	0.446	0.614	1.10634e-08	Ide	2_vs_1
6.23303e-13	-0.380175	0.233	0.413	1.13223e-08	Zcchc10	2_vs_1
6.35613e-13	-0.440998	0.695	0.809	1.15459e-08	Vcp	2_vs_1
6.54946e-13	-0.345809	0.192	0.375	1.18971e-08	Thoc5	2_vs_1
6.71687e-13	0.443353	0.717	0.589	1.22012e-08	Gna13	2_vs_1
6.85891e-13	-0.415722	0.357	0.577	1.24592e-08	Dcaf1	2_vs_1
6.93999e-13	-0.451095	0.278	0.495	1.26065e-08	Acot7	2_vs_1
7.15568e-13	-0.326279	0.17	0.361	1.29983e-08	Mrpl27	2_vs_1
7.25432e-13	-0.431984	0.58	0.744	1.31775e-08	Fip1l1	2_vs_1
7.26162e-13	-0.40154	0.252	0.438	1.31907e-08	Ero1l	2_vs_1
7.3159e-13	-0.397871	0.559	0.676	1.32893e-08	Vps29	2_vs_1
7.49069e-13	-0.457924	0.767	0.865	1.36068e-08	Zap70	2_vs_1
7.53783e-13	-0.433098	0.844	0.896	1.36925e-08	Tle5	2_vs_1
7.56403e-13	-0.329856	0.149	0.344	1.37401e-08	Gfer	2_vs_1
8.06904e-13	-0.401135	0.971	0.963	1.46574e-08	Rbm39	2_vs_1
8.20284e-13	-0.36612	0.278	0.487	1.49005e-08	Atg5	2_vs_1
8.36249e-13	-0.353842	0.161	0.339	1.51905e-08	Nomo1	2_vs_1
8.50695e-13	-0.282986	0.034	0.219	1.54529e-08	Pmm1	2_vs_1
8.63407e-13	-0.425057	0.803	0.865	1.56838e-08	Chmp2a	2_vs_1
8.67618e-13	-0.408584	0.331	0.542	1.57603e-08	Memo1	2_vs_1
8.93589e-13	-0.368541	0.201	0.398	1.6232e-08	Rabl6	2_vs_1
9.27353e-13	-0.380726	0.305	0.467	1.68454e-08	Fam98b	2_vs_1
9.32024e-13	-0.44375	0.976	0.985	1.69302e-08	Myl6	2_vs_1
9.34076e-13	-0.344706	0.235	0.43	1.69675e-08	Rrp36	2_vs_1
9.35902e-13	-0.434098	0.372	0.579	1.70007e-08	Spen	2_vs_1
9.93238e-13	-0.363818	0.345	0.508	1.80422e-08	Malsu1	2_vs_1
1.01107e-12	-0.492269	0.784	0.868	1.83661e-08	Cox17	2_vs_1
1.02712e-12	0.289757	0.204	0.05	1.86577e-08	Fam129a	2_vs_1
1.03848e-12	-0.302063	0.086	0.266	1.88639e-08	Tent4a	2_vs_1
1.05216e-12	-0.414014	0.237	0.44	1.91125e-08	Gramd1a	2_vs_1
1.05594e-12	-0.405323	0.875	0.9	1.91812e-08	Sf3b1	2_vs_1
1.0593e-12	-0.358545	0.17	0.351	1.92422e-08	Vac14	2_vs_1
1.10648e-12	-0.33954	0.127	0.313	2.00992e-08	E2f6	2_vs_1
1.10923e-12	-0.388825	0.415	0.584	2.01491e-08	Ube2a	2_vs_1
1.11172e-12	-0.39074	0.293	0.482	2.01943e-08	Plaa	2_vs_1
1.1222e-12	-0.411402	0.489	0.642	2.03847e-08	Ift20	2_vs_1
1.12563e-12	-0.332576	0.125	0.309	2.04471e-08	2310039H08Rik	2_vs_1
1.13082e-12	-0.420401	0.42	0.584	2.05414e-08	Nvl	2_vs_1
1.14637e-12	-0.369679	0.261	0.49	2.08238e-08	Parl	2_vs_1
1.20364e-12	-0.358745	0.182	0.365	2.18642e-08	Get4	2_vs_1
1.20742e-12	-0.37878	0.405	0.572	2.19328e-08	Cops8	2_vs_1
1.22558e-12	-0.4122	0.887	0.906	2.22627e-08	Luc7l2	2_vs_1
1.2318e-12	-0.372217	0.29	0.478	2.23756e-08	Tpd52l2	2_vs_1
1.27448e-12	-0.409662	0.456	0.659	2.3151e-08	Mgat2	2_vs_1
1.30557e-12	-0.355932	0.17	0.36	2.37156e-08	AI506816	2_vs_1
1.30631e-12	-0.381498	0.252	0.41	2.3729e-08	Uba6	2_vs_1
1.32383e-12	-0.407493	0.269	0.45	2.40473e-08	Dph6	2_vs_1
1.36513e-12	-0.415462	0.559	0.724	2.47975e-08	Taf15	2_vs_1
1.37554e-12	-0.365419	0.235	0.436	2.49868e-08	Wars	2_vs_1
1.40064e-12	-0.381124	0.228	0.425	2.54427e-08	Traf3	2_vs_1
1.41017e-12	-0.407713	0.851	0.871	2.56158e-08	Ost4	2_vs_1
1.41679e-12	-0.381206	0.235	0.441	2.5736e-08	Tufm	2_vs_1
1.42137e-12	-0.517697	0.528	0.699	2.58192e-08	Lmnb1	2_vs_1
1.42495e-12	-0.419184	0.369	0.535	2.58843e-08	Hras	2_vs_1
1.46769e-12	-0.397292	0.257	0.482	2.66606e-08	Pde12	2_vs_1
1.48267e-12	-0.425454	0.724	0.801	2.69327e-08	Wapl	2_vs_1
1.52126e-12	-0.381484	0.314	0.513	2.76337e-08	Yaf2	2_vs_1
1.53036e-12	-0.332056	0.096	0.258	2.77989e-08	Polr3g	2_vs_1
1.55163e-12	-0.529953	0.417	0.61	2.81854e-08	Tgfb1	2_vs_1
1.58123e-12	-0.418501	0.376	0.57	2.8723e-08	Tbl1x	2_vs_1
1.59492e-12	-0.421327	0.475	0.642	2.89718e-08	Fam120a	2_vs_1
1.6197e-12	-0.425381	0.47	0.642	2.94219e-08	Cul1	2_vs_1
1.70429e-12	-0.55346	0.58	0.722	3.09584e-08	Socs1	2_vs_1
1.7113e-12	-0.411623	0.365	0.554	3.10857e-08	Gtf3c6	2_vs_1
1.72405e-12	0.361178	0.113	0.008	3.13174e-08	Sv2c	2_vs_1
1.99234e-12	-0.429248	0.626	0.758	3.61908e-08	Cul3	2_vs_1
1.99521e-12	-0.349224	0.134	0.308	3.62431e-08	Slc39a6	2_vs_1
2.00839e-12	-0.315205	0.132	0.328	3.64824e-08	1110065P20Rik	2_vs_1
2.01413e-12	-0.546481	0.796	0.911	3.65867e-08	Hsp90b1	2_vs_1
2.09325e-12	-0.43381	0.727	0.789	3.80239e-08	Ndufa7	2_vs_1
2.12989e-12	-0.336884	0.17	0.343	3.86895e-08	Pnpt1	2_vs_1
2.15663e-12	-0.624726	0.693	0.828	3.91752e-08	Pim1	2_vs_1
2.15775e-12	-0.413414	0.612	0.722	3.91956e-08	Ube2q1	2_vs_1
2.23306e-12	-0.414656	0.269	0.483	4.05634e-08	Rps6ka1	2_vs_1
2.36296e-12	-0.353392	0.216	0.43	4.29232e-08	Pmpca	2_vs_1
2.49803e-12	-0.279397	0.062	0.242	4.53768e-08	Shq1	2_vs_1
2.62069e-12	-0.393167	0.242	0.433	4.76049e-08	Dhx29	2_vs_1
2.71042e-12	-0.314123	0.079	0.247	4.92347e-08	Rmi2	2_vs_1
2.71788e-12	-0.401785	0.439	0.6	4.93703e-08	Max	2_vs_1
2.72375e-12	-0.367501	0.204	0.393	4.94768e-08	Lig3	2_vs_1
2.72528e-12	-0.324174	0.12	0.288	4.95047e-08	Camkk2	2_vs_1
2.72847e-12	0.403311	0.182	0.045	4.95626e-08	BC018473	2_vs_1
2.76026e-12	-0.388251	0.293	0.507	5.01402e-08	Commd1	2_vs_1
2.79006e-12	-0.433148	0.513	0.645	5.06815e-08	Supt6	2_vs_1
2.84587e-12	-0.36356	0.388	0.559	5.16953e-08	Ifi35	2_vs_1
2.94782e-12	0.788444	0.391	0.227	5.35472e-08	Vim	2_vs_1
2.96504e-12	-0.353516	0.369	0.55	5.386e-08	Bud31	2_vs_1
3.07153e-12	-0.395936	0.499	0.63	5.57943e-08	Glyr1	2_vs_1
3.08108e-12	-0.407526	0.398	0.547	5.59678e-08	Coa5	2_vs_1
3.12614e-12	-0.405901	0.429	0.614	5.67864e-08	Srek1	2_vs_1
3.12728e-12	-0.452451	0.779	0.855	5.68071e-08	Mrpl33	2_vs_1
3.15363e-12	-0.448638	0.959	0.963	5.72857e-08	Trac	2_vs_1
3.33849e-12	-0.428496	0.758	0.783	6.06437e-08	Huwe1	2_vs_1
3.43949e-12	0.478788	0.832	0.645	6.24783e-08	Celf2	2_vs_1
3.44893e-12	-0.400363	0.535	0.666	6.26498e-08	Cdk12	2_vs_1
3.45886e-12	-0.401019	0.297	0.487	6.28302e-08	Usp24	2_vs_1
3.48936e-12	-0.345986	0.163	0.348	6.33842e-08	Med11	2_vs_1
3.7004e-12	-0.448801	0.518	0.687	6.72177e-08	Ccar1	2_vs_1
3.96833e-12	-0.378061	0.631	0.756	7.20847e-08	Atp6v1g1	2_vs_1
3.98272e-12	-0.44584	0.592	0.701	7.2346e-08	Thoc2	2_vs_1
4.13584e-12	-0.365698	0.177	0.375	7.51275e-08	Morc2a	2_vs_1
4.18704e-12	-0.314373	0.204	0.395	7.60575e-08	Mrps11	2_vs_1
4.18749e-12	-0.407352	0.52	0.667	7.60658e-08	Arcn1	2_vs_1
4.18783e-12	-0.337784	0.163	0.351	7.6072e-08	Pus3	2_vs_1
4.20399e-12	-0.334471	0.324	0.507	7.63655e-08	Mrpl46	2_vs_1
4.23764e-12	-0.36356	0.362	0.55	7.69767e-08	Adrm1	2_vs_1
4.25594e-12	-0.412645	0.664	0.768	7.73092e-08	Pum2	2_vs_1
4.3115e-12	-0.261855	0.058	0.231	7.83184e-08	Fpgs	2_vs_1
4.46357e-12	-0.394224	0.746	0.823	8.10807e-08	Spcs2	2_vs_1
4.54621e-12	-0.396379	0.233	0.43	8.2582e-08	Prkar2a	2_vs_1
4.58522e-12	-0.312489	0.177	0.365	8.32905e-08	Srf	2_vs_1
4.70296e-12	-0.584871	0.35	0.533	8.54292e-08	Ccr7	2_vs_1
4.94599e-12	-0.431523	0.676	0.759	8.98439e-08	Rtf1	2_vs_1
4.95738e-12	-0.470265	0.432	0.622	9.00508e-08	Bst2	2_vs_1
4.97483e-12	0.483228	0.942	0.784	9.03677e-08	Akap13	2_vs_1
4.98198e-12	-0.443113	0.849	0.866	9.04977e-08	Ppp1ca	2_vs_1
5.00772e-12	-0.36923	0.269	0.443	9.09653e-08	Phf23	2_vs_1
5.02926e-12	-0.331486	0.149	0.324	9.13564e-08	Elac2	2_vs_1
5.1585e-12	-0.352352	0.077	0.221	9.37042e-08	Rfc4	2_vs_1
5.32108e-12	-0.489646	0.321	0.517	9.66575e-08	Chchd10	2_vs_1
5.32497e-12	-0.329501	0.173	0.348	9.67281e-08	Selenoi	2_vs_1
5.71357e-12	0.402798	0.484	0.278	1.03787e-07	Tecpr1	2_vs_1
5.7341e-12	-0.364089	0.225	0.406	1.0416e-07	Gm49336	2_vs_1
5.7665e-12	-0.382706	0.417	0.574	1.04749e-07	Ilkap	2_vs_1
6.02078e-12	-0.278509	0.07	0.241	1.09367e-07	9430038I01Rik	2_vs_1
6.28087e-12	-0.412749	0.868	0.911	1.14092e-07	Pak2	2_vs_1
6.65679e-12	0.366941	0.283	0.114	1.20921e-07	Ptpn13	2_vs_1
6.67351e-12	-0.314584	0.185	0.38	1.21224e-07	Usp39	2_vs_1
7.04301e-12	-0.325127	0.211	0.4	1.27936e-07	Myg1	2_vs_1
7.13081e-12	-0.427103	0.94	0.928	1.29531e-07	Shisa5	2_vs_1
7.22247e-12	0.286157	0.204	0.074	1.31196e-07	Gpr155	2_vs_1
7.22318e-12	-0.417695	0.209	0.391	1.31209e-07	Slc39a10	2_vs_1
7.23792e-12	-0.457247	0.384	0.572	1.31477e-07	Agpat4	2_vs_1
7.48532e-12	-0.38393	0.952	0.965	1.35971e-07	Srsf5	2_vs_1
7.79093e-12	-0.412038	0.333	0.559	1.41522e-07	Pcgf5	2_vs_1
7.87005e-12	-0.40931	0.434	0.607	1.42959e-07	Uri1	2_vs_1
7.87477e-12	-0.305872	0.146	0.318	1.43045e-07	Ptrhd1	2_vs_1
7.914e-12	-0.40042	0.758	0.803	1.43758e-07	Ndufb9	2_vs_1
8.02941e-12	0.264259	0.192	0.064	1.45854e-07	Evi2a	2_vs_1
8.05481e-12	-0.505619	0.823	0.891	1.46316e-07	H2afz	2_vs_1
8.05879e-12	-0.388837	0.249	0.436	1.46388e-07	Rnmt	2_vs_1
8.07642e-12	-0.788639	0.288	0.525	1.46708e-07	Tnip3	2_vs_1
8.33208e-12	-0.391112	0.271	0.462	1.51352e-07	Brwd1	2_vs_1
8.69152e-12	-0.344527	0.187	0.348	1.57882e-07	Ccdc137	2_vs_1
8.8991e-12	-0.343058	0.252	0.436	1.61652e-07	Ints11	2_vs_1
9.04328e-12	-0.309786	0.12	0.281	1.64271e-07	Ccs	2_vs_1
9.16114e-12	-0.334297	0.141	0.356	1.66412e-07	Dph5	2_vs_1
9.31175e-12	-0.371413	0.35	0.569	1.69148e-07	Sart1	2_vs_1
9.34611e-12	-0.387675	0.36	0.575	1.69772e-07	Trim44	2_vs_1
9.40008e-12	-0.384017	0.067	0.192	1.70752e-07	Gmnn	2_vs_1
9.95133e-12	-0.376035	0.427	0.619	1.80766e-07	Emc7	2_vs_1
9.9769e-12	-0.448071	0.664	0.746	1.8123e-07	Ankrd17	2_vs_1
1.03021e-11	-0.464063	0.811	0.865	1.87137e-07	Pdia3	2_vs_1
1.05785e-11	-0.379952	0.511	0.644	1.92158e-07	Med28	2_vs_1
1.07778e-11	-0.373173	0.305	0.495	1.9578e-07	Kansl2	2_vs_1
1.08264e-11	-0.435976	0.573	0.696	1.96661e-07	Psip1	2_vs_1
1.08272e-11	-0.374592	0.516	0.662	1.96677e-07	Atp6v0b	2_vs_1
1.08462e-11	-0.428593	0.559	0.667	1.97021e-07	Baz1b	2_vs_1
1.16028e-11	-0.369084	0.216	0.411	2.10765e-07	Entpd6	2_vs_1
1.16504e-11	-0.374378	0.374	0.538	2.1163e-07	Atxn10	2_vs_1
1.1823e-11	-0.372987	0.266	0.448	2.14765e-07	Cltb	2_vs_1
1.22823e-11	-0.284351	0.019	0.176	2.23108e-07	Mcrip2	2_vs_1
1.29041e-11	-0.426256	0.448	0.599	2.34403e-07	Srrt	2_vs_1
1.29388e-11	-0.341273	0.185	0.365	2.35034e-07	Ppp1r8	2_vs_1
1.29419e-11	-0.453204	0.386	0.575	2.35089e-07	Mga	2_vs_1
1.3119e-11	-0.320608	0.177	0.365	2.38306e-07	Dus1l	2_vs_1
1.31305e-11	-0.362014	0.329	0.505	2.38515e-07	Cnot7	2_vs_1
1.32233e-11	-0.35922	0.252	0.472	2.40201e-07	Dgkd	2_vs_1
1.38172e-11	-0.425587	0.662	0.776	2.50989e-07	Ranbp2	2_vs_1
1.40193e-11	-0.375054	0.964	0.941	2.54661e-07	Son	2_vs_1
1.40924e-11	-0.353923	0.312	0.492	2.55988e-07	Trappc5	2_vs_1
1.41812e-11	-0.430433	0.319	0.507	2.57601e-07	Ugcg	2_vs_1
1.439e-11	0.2881	0.228	0.067	2.61395e-07	Tnfrsf1b	2_vs_1
1.44425e-11	-0.374378	0.372	0.542	2.62349e-07	Ctdnep1	2_vs_1
1.44432e-11	-0.365038	0.319	0.478	2.62361e-07	Btaf1	2_vs_1
1.48453e-11	-0.331486	0.139	0.321	2.69665e-07	Spout1	2_vs_1
1.50754e-11	-0.278915	0.058	0.219	2.73845e-07	Tada2a	2_vs_1
1.52553e-11	-0.33073	0.18	0.363	2.77113e-07	Mafk	2_vs_1
1.58233e-11	-0.330421	0.161	0.366	2.8743e-07	Cox10	2_vs_1
1.59065e-11	-0.470572	0.7	0.793	2.88942e-07	Prkcq	2_vs_1
1.63292e-11	-0.299838	0.106	0.296	2.9662e-07	Hmbs	2_vs_1
1.63745e-11	-0.376223	0.427	0.607	2.97444e-07	Aco2	2_vs_1
1.68673e-11	-0.62054	0.621	0.763	3.06394e-07	Tcf7	2_vs_1
1.73792e-11	-0.284124	0.084	0.266	3.15693e-07	Tex30	2_vs_1
1.7708e-11	-0.352083	0.386	0.548	3.21666e-07	Ddx23	2_vs_1
1.83763e-11	-0.324958	0.146	0.319	3.33805e-07	Hdhd2	2_vs_1
1.84846e-11	-0.383784	0.504	0.671	3.35773e-07	Hnrnph2	2_vs_1
1.86359e-11	-0.362332	0.46	0.595	3.38521e-07	Lamtor5	2_vs_1
1.88127e-11	-0.419881	0.837	0.888	3.41733e-07	Tomm7	2_vs_1
1.8951e-11	-0.314533	0.153	0.334	3.44245e-07	Aldh9a1	2_vs_1
1.90219e-11	-0.397599	0.688	0.801	3.45533e-07	Mapre1	2_vs_1
1.91375e-11	-0.40768	0.487	0.644	3.47632e-07	Dars	2_vs_1
1.92251e-11	-0.354603	0.257	0.458	3.49223e-07	Cse1l	2_vs_1
1.94259e-11	-0.464533	0.436	0.594	3.52871e-07	Gpr174	2_vs_1
1.98323e-11	-0.331379	0.161	0.361	3.60254e-07	Gemin5	2_vs_1
2.05088e-11	-0.353731	0.353	0.52	3.72543e-07	Emc2	2_vs_1
2.09095e-11	-0.392312	0.676	0.788	3.7982e-07	Yy1	2_vs_1
2.1047e-11	-0.336971	0.252	0.423	3.82319e-07	Sephs2	2_vs_1
2.14837e-11	-0.289032	0.103	0.266	3.90251e-07	Fen1	2_vs_1
2.15753e-11	-0.377111	0.348	0.517	3.91915e-07	Tmem14c	2_vs_1
2.15789e-11	-0.297505	0.175	0.36	3.91981e-07	Isca1	2_vs_1
2.17359e-11	-0.38651	0.83	0.863	3.94832e-07	Pafah1b1	2_vs_1
2.21601e-11	-0.40206	0.789	0.819	4.02538e-07	Capza1	2_vs_1
2.22095e-11	-0.386666	0.494	0.644	4.03435e-07	Ddx42	2_vs_1
2.23628e-11	-0.329987	0.247	0.411	4.06221e-07	2610002M06Rik	2_vs_1
2.28156e-11	-0.365846	0.302	0.488	4.14445e-07	Smarcad1	2_vs_1
2.38376e-11	0.410319	0.341	0.134	4.33011e-07	Trps1	2_vs_1
2.47713e-11	-0.301046	0.122	0.288	4.4997e-07	Dhx37	2_vs_1
2.50289e-11	-0.379906	0.554	0.656	4.5465e-07	Lamtor2	2_vs_1
2.51308e-11	-0.32146	0.216	0.396	4.56502e-07	Prkrip1	2_vs_1
2.56729e-11	-0.375517	0.482	0.649	4.66348e-07	Arih1	2_vs_1
2.58948e-11	-0.350698	0.297	0.463	4.70379e-07	Nup214	2_vs_1
2.62498e-11	-0.294628	0.187	0.358	4.76827e-07	Hdac3	2_vs_1
2.63666e-11	-0.33779	0.223	0.4	4.7895e-07	Zfp598	2_vs_1
2.63986e-11	-0.374373	0.235	0.433	4.79531e-07	Prorsd1	2_vs_1
2.68071e-11	-0.38739	0.76	0.818	4.86951e-07	Gpi1	2_vs_1
2.77749e-11	-0.318797	0.233	0.41	5.04532e-07	Thoc3	2_vs_1
2.78241e-11	-0.410136	0.477	0.614	5.05426e-07	Ik	2_vs_1
2.78397e-11	-0.432455	0.801	0.828	5.05709e-07	Nktr	2_vs_1
2.79365e-11	-0.42558	0.856	0.91	5.07466e-07	Ptp4a2	2_vs_1
2.81362e-11	-0.304618	0.106	0.284	5.11094e-07	Pogk	2_vs_1
2.82503e-11	-0.427898	0.376	0.57	5.13167e-07	Nsf	2_vs_1
2.82761e-11	-0.382399	0.741	0.828	5.13635e-07	Fis1	2_vs_1
2.8603e-11	-0.368206	0.381	0.552	5.19574e-07	Arf3	2_vs_1
2.90462e-11	-0.397753	0.496	0.704	5.27623e-07	Cisd2	2_vs_1
2.91829e-11	-0.375598	0.223	0.42	5.30108e-07	Gid4	2_vs_1
2.91962e-11	-0.364617	0.362	0.528	5.30349e-07	Arl6ip4	2_vs_1
2.97536e-11	-0.36002	0.213	0.39	5.40474e-07	Pcgf6	2_vs_1
[truncated: 902 more rows]

## Sheet: 0_vs_1
p_val	avg_log2FC	pct.1	pct.2	p_val_adj	gene	comparison
5.50707e-191	-1.90374	0.974	0.993	1.00036e-186	Ncl	0_vs_1
1.95187e-180	-1.90675	0.799	0.958	3.54556e-176	Hspd1	0_vs_1
1.34026e-147	-1.52389	0.995	0.997	2.43458e-143	Npm1	0_vs_1
2.58494e-136	-1.4328	0.903	0.99	4.69555e-132	Ran	0_vs_1
3.32907e-133	-1.66897	0.907	0.983	6.04726e-129	Mif	0_vs_1
5.51903e-133	-1.51673	0.662	0.911	1.00253e-128	Pa2g4	0_vs_1
1.67616e-131	-1.4241	0.955	0.985	3.04474e-127	Hsp90aa1	0_vs_1
4.9642e-126	-1.37208	0.97	0.99	9.01747e-122	Set	0_vs_1
6.04828e-126	-1.44242	0.947	0.992	1.09867e-121	Eif5a	0_vs_1
9.22826e-124	-1.29408	0.999	0.998	1.67631e-119	Ptma	0_vs_1
6.57539e-121	-1.40989	0.688	0.92	1.19442e-116	C1qbp	0_vs_1
6.60561e-118	-1.38008	0.992	1	1.19991e-113	Hsp90ab1	0_vs_1
8.84232e-118	-1.44007	0.911	0.965	1.60621e-113	Hspe1	0_vs_1
2.21566e-115	-1.47424	0.595	0.905	4.02474e-111	Nolc1	0_vs_1
1.21213e-110	-1.35743	0.753	0.933	2.20183e-106	Ranbp1	0_vs_1
1.68943e-109	-1.26462	0.993	1	3.06886e-105	Hspa8	0_vs_1
8.89117e-109	-1.27375	0.905	0.978	1.61508e-104	Anp32b	0_vs_1
3.00104e-107	-1.42508	0.651	0.918	5.4514e-103	Ppp1r14b	0_vs_1
6.8407e-105	-1.24439	0.63	0.886	1.24261e-100	Nhp2	0_vs_1
1.94083e-103	-1.14433	0.756	0.93	3.52551e-99	Snrpd1	0_vs_1
4.83517e-102	-1.18549	0.879	0.972	8.78309e-98	Hnrnpab	0_vs_1
2.26686e-101	-1.26719	0.666	0.893	4.11776e-97	Cdv3	0_vs_1
3.6714e-98	-1.10561	0.737	0.936	6.6691e-94	Ptges3	0_vs_1
1.56276e-97	-1.17574	0.801	0.935	2.83876e-93	Snu13	0_vs_1
3.69164e-97	-1.28298	0.822	0.94	6.70586e-93	Nap1l1	0_vs_1
1.69295e-96	-1.23125	0.482	0.809	3.07524e-92	Lyar	0_vs_1
4.94349e-96	-1.19825	0.574	0.868	8.97984e-92	Prmt1	0_vs_1
2.0618e-94	-1.12579	0.474	0.819	3.74526e-90	Mrto4	0_vs_1
2.29019e-94	-1.07394	0.963	0.98	4.16014e-90	Eif4a1	0_vs_1
2.90638e-94	-1.40628	0.489	0.818	5.27945e-90	Ybx3	0_vs_1
1.87025e-93	-1.15285	0.242	0.687	3.39732e-89	Dctpp1	0_vs_1
3.66833e-93	-1.1574	0.662	0.87	6.66352e-89	Nudc	0_vs_1
7.94567e-93	-1.25552	0.716	0.911	1.44333e-88	Nop56	0_vs_1
1.50577e-92	-1.24869	0.753	0.948	2.73523e-88	Nop58	0_vs_1
1.80049e-92	-1.13783	0.77	0.911	3.2706e-88	Rsl1d1	0_vs_1
3.28721e-92	-1.10223	0.992	0.997	5.97123e-88	Serbp1	0_vs_1
5.89487e-92	-1.15287	0.962	0.985	1.0708e-87	Ybx1	0_vs_1
3.98618e-91	-1.2475	0.908	0.968	7.2409e-87	Ddx21	0_vs_1
2.64225e-90	-1.24564	0.534	0.834	4.79965e-86	Odc1	0_vs_1
4.85781e-90	-1.20424	0.377	0.779	8.8242e-86	Srm	0_vs_1
7.43871e-89	-1.26945	0.588	0.853	1.35124e-84	Tuba1b	0_vs_1
1.75666e-88	-1.08687	0.856	0.926	3.19098e-84	Cct8	0_vs_1
6.46726e-88	-1.05296	0.592	0.875	1.17478e-83	Mrpl12	0_vs_1
8.79273e-88	-1.09753	0.662	0.868	1.5972e-83	Pgam1	0_vs_1
5.55007e-86	-1.13792	0.692	0.89	1.00817e-81	Npm3	0_vs_1
1.03609e-85	-1.12445	0.377	0.749	1.88205e-81	Apex1	0_vs_1
3.83691e-84	-1.05534	0.811	0.941	6.96974e-80	Srsf2	0_vs_1
4.29992e-84	-1.06939	0.79	0.915	7.8108e-80	Cct3	0_vs_1
3.71354e-83	-1.10953	0.462	0.791	6.74565e-79	Nsun2	0_vs_1
5.24501e-83	-1.10984	0.785	0.883	9.52757e-79	Tomm5	0_vs_1
2.67534e-82	-1.18996	0.603	0.846	4.85975e-78	Mybbp1a	0_vs_1
5.50184e-82	-0.972336	0.721	0.91	9.99408e-78	U2af1	0_vs_1
2.84933e-81	-1.07786	0.199	0.637	5.1758e-77	Pus7	0_vs_1
4.27434e-81	-1.00603	0.837	0.936	7.76433e-77	G3bp1	0_vs_1
1.10359e-79	-1.02822	0.908	0.953	2.00467e-75	Snrpf	0_vs_1
1.72701e-79	-1.09193	0.216	0.667	3.13711e-75	Cdca7	0_vs_1
3.28908e-79	-1.093	0.901	0.962	5.97462e-75	Nme1	0_vs_1
2.51877e-78	-1.13592	0.193	0.615	4.57535e-74	Fabp5	0_vs_1
3.33632e-78	-1.04518	0.656	0.841	6.06043e-74	Ebna1bp2	0_vs_1
1.32674e-77	-1.03107	0.734	0.896	2.41002e-73	Tcp1	0_vs_1
3.98547e-77	-1.04954	0.904	0.96	7.2396e-73	Srsf3	0_vs_1
1.14331e-76	-1.14202	0.836	0.921	2.07683e-72	Eif5b	0_vs_1
1.34445e-76	-1.04821	0.758	0.898	2.44219e-72	Erh	0_vs_1
2.98087e-76	-0.999635	0.641	0.851	5.41475e-72	Eif1ax	0_vs_1
4.50621e-76	-1.04758	0.423	0.764	8.18554e-72	Impdh2	0_vs_1
2.48227e-75	-1.10205	0.715	0.88	4.50905e-71	Cacybp	0_vs_1
3.09053e-75	1.35357	0.881	0.453	5.61395e-71	Ifi203	0_vs_1
4.03349e-75	-0.989939	0.377	0.729	7.32684e-71	Nop16	0_vs_1
2.19831e-74	-0.979037	0.749	0.89	3.99324e-70	Timm23	0_vs_1
5.87045e-74	-1.06101	0.756	0.888	1.06637e-69	Pdap1	0_vs_1
7.23137e-74	-1.04652	0.704	0.885	1.31358e-69	Fbl	0_vs_1
1.82882e-73	-1.05538	0.589	0.848	3.32206e-69	Hspa9	0_vs_1
2.36306e-73	-1.00427	0.432	0.744	4.29249e-69	Tomm40	0_vs_1
8.95544e-73	-0.962292	0.845	0.952	1.62676e-68	Srsf7	0_vs_1
1.61236e-72	-0.944797	0.796	0.881	2.92885e-68	Timm13	0_vs_1
1.61525e-72	-1.04176	0.737	0.903	2.9341e-68	Syncrip	0_vs_1
4.65315e-72	-0.905109	0.934	0.948	8.45244e-68	Tomm20	0_vs_1
5.1161e-72	-0.95977	0.674	0.846	9.29339e-68	Polr2f	0_vs_1
8.33191e-72	-0.917692	0.722	0.87	1.51349e-67	Eif3g	0_vs_1
3.65897e-71	-1.01722	0.547	0.789	6.64651e-67	Phb	0_vs_1
1.65453e-69	-1.05645	0.473	0.773	3.00546e-65	Fkbp4	0_vs_1
2.24382e-69	-0.983201	0.356	0.694	4.0759e-65	Znrd2	0_vs_1
2.27678e-69	1.1795	0.712	0.314	4.13577e-65	S1pr1	0_vs_1
2.38283e-69	-1.01942	0.726	0.875	4.3284e-65	Eif3j1	0_vs_1
2.54935e-69	-0.98853	0.826	0.918	4.63089e-65	Rps27l	0_vs_1
4.18415e-69	-1.08484	0.774	0.913	7.60051e-65	Wdr43	0_vs_1
8.68495e-69	1.04825	0.623	0.156	1.57762e-64	9930111J21Rik2	0_vs_1
8.7718e-69	-1.06012	0.668	0.858	1.5934e-64	Eprs	0_vs_1
1.34173e-68	-1.0033	0.812	0.928	2.43725e-64	Hnrnpd	0_vs_1
2.59428e-68	-0.983154	0.745	0.896	4.7125e-64	Gspt1	0_vs_1
2.78052e-68	-0.934794	0.699	0.863	5.05081e-64	Ndufab1	0_vs_1
6.4232e-68	-0.899969	0.718	0.891	1.16677e-63	Pebp1	0_vs_1
2.48512e-67	-1.08436	0.419	0.706	4.51422e-63	Dut	0_vs_1
3.72782e-67	-0.954678	0.725	0.866	6.77158e-63	Phb2	0_vs_1
3.75858e-67	-0.970339	0.896	0.952	6.82745e-63	Pkm	0_vs_1
1.11223e-66	-0.918228	0.475	0.789	2.02037e-62	Gar1	0_vs_1
2.61344e-66	-0.896828	0.504	0.784	4.74731e-62	Naa50	0_vs_1
2.70456e-66	-0.925022	0.471	0.779	4.91284e-62	Ruvbl1	0_vs_1
3.56398e-66	-0.922329	0.674	0.851	6.47397e-62	Etf1	0_vs_1
4.19921e-66	-0.949281	0.771	0.9	7.62787e-62	Cct6a	0_vs_1
6.25201e-66	-1.0644	0.581	0.836	1.13568e-61	Dkc1	0_vs_1
6.78064e-66	-0.92982	0.573	0.809	1.2317e-61	Ppid	0_vs_1
8.18995e-66	-0.921789	0.374	0.731	1.4877e-61	Rrp15	0_vs_1
8.22276e-66	-0.898652	0.771	0.886	1.49366e-61	Eif2s1	0_vs_1
1.81749e-65	-0.95515	0.725	0.901	3.30147e-61	Hspa4	0_vs_1
2.10955e-65	-0.962159	0.923	0.955	3.83201e-61	Eif2s2	0_vs_1
2.62545e-65	-0.887554	0.975	0.978	4.76912e-61	Hnrnpu	0_vs_1
1.2202e-64	-1.00259	0.564	0.824	2.21649e-60	Nifk	0_vs_1
4.07207e-64	-1.19936	0.263	0.574	7.39691e-60	Mcm6	0_vs_1
4.94667e-64	-0.912728	0.9	0.95	8.98563e-60	Psma7	0_vs_1
8.05553e-64	-0.941124	0.341	0.697	1.46329e-59	Ipo5	0_vs_1
9.31993e-64	-0.917128	0.564	0.789	1.69297e-59	Mrpl17	0_vs_1
9.64421e-64	-0.904319	0.41	0.753	1.75187e-59	Mpp6	0_vs_1
1.4174e-63	-0.928902	0.411	0.736	2.5747e-59	Cdk4	0_vs_1
1.79953e-63	-1.04008	0.305	0.627	3.26885e-59	Pla2g12a	0_vs_1
1.81686e-63	-0.956936	0.852	0.936	3.30033e-59	Cycs	0_vs_1
2.23444e-63	-0.881873	0.941	0.978	4.05886e-59	Slc25a5	0_vs_1
2.56175e-63	-0.894698	0.505	0.803	4.65341e-59	Utp18	0_vs_1
7.42784e-62	-0.953177	0.638	0.848	1.34927e-57	Snrpa1	0_vs_1
8.47894e-62	-0.93144	0.475	0.783	1.5402e-57	Timm8a1	0_vs_1
2.69105e-61	-0.896723	0.66	0.844	4.88828e-57	Eif3b	0_vs_1
2.76225e-61	-1.63806	0.496	0.796	5.01762e-57	Tnfrsf4	0_vs_1
4.00527e-61	-0.862698	0.91	0.93	7.27557e-57	Cnbp	0_vs_1
8.02288e-61	-0.867071	0.67	0.834	1.45736e-56	Mrpl20	0_vs_1
1.6753e-60	-0.955622	0.545	0.774	3.04319e-56	Nasp	0_vs_1
2.42177e-60	-0.871908	0.868	0.923	4.39914e-56	Cct5	0_vs_1
2.78499e-60	-1.00722	0.378	0.707	5.05893e-56	Hsph1	0_vs_1
7.94399e-60	-0.872713	0.301	0.644	1.44303e-55	Tfdp1	0_vs_1
1.11327e-59	-0.877224	0.37	0.726	2.02225e-55	Ppan	0_vs_1
1.1415e-59	-0.901319	0.284	0.634	2.07354e-55	Atad3a	0_vs_1
1.32907e-59	-0.870755	0.897	0.945	2.41426e-55	Cct2	0_vs_1
1.58914e-59	-0.890807	0.497	0.766	2.88667e-55	Stip1	0_vs_1
1.61327e-59	-0.809941	0.147	0.54	2.9305e-55	Shmt1	0_vs_1
1.71018e-59	-0.866668	0.34	0.701	3.10654e-55	Ppat	0_vs_1
6.76088e-59	-0.847043	0.947	0.957	1.22811e-54	Uqcrq	0_vs_1
1.04585e-58	0.919643	0.864	0.542	1.8998e-54	Sp100	0_vs_1
1.69085e-58	-0.855356	0.912	0.93	3.07143e-54	Bzw1	0_vs_1
2.46415e-58	-0.909543	0.381	0.702	4.47612e-54	Ftsj3	0_vs_1
4.46633e-58	-0.919522	0.497	0.773	8.1131e-54	Smarcc1	0_vs_1
4.98332e-58	-0.804683	0.675	0.838	9.0522e-54	Strap	0_vs_1
5.80448e-58	-0.856412	0.252	0.609	1.05438e-53	Tma16	0_vs_1
6.34543e-58	-0.829331	0.332	0.662	1.15265e-53	Rrp9	0_vs_1
7.27448e-58	-0.904152	0.519	0.764	1.32141e-53	Rbbp7	0_vs_1
8.21746e-58	-0.920773	0.962	0.968	1.4927e-53	Nme2	0_vs_1
1.09775e-57	-0.785251	0.71	0.844	1.99406e-53	Pfdn2	0_vs_1
1.15599e-57	-0.858358	0.473	0.776	2.09986e-53	Lsm7	0_vs_1
2.03991e-57	-0.941819	0.834	0.938	3.70549e-53	St13	0_vs_1
2.96117e-57	-0.792189	0.87	0.911	5.37896e-53	Snrpb	0_vs_1
4.52021e-57	-0.840557	0.901	0.948	8.21097e-53	Prdx1	0_vs_1
4.57066e-57	-0.864951	0.601	0.789	8.30261e-53	Rsl24d1	0_vs_1
6.73578e-57	-0.884125	0.615	0.814	1.22355e-52	Uqcc2	0_vs_1
1.23546e-56	-0.907505	0.877	0.933	2.24421e-52	Eif3a	0_vs_1
1.4426e-56	-0.792035	0.695	0.836	2.62048e-52	Psma5	0_vs_1
1.50405e-56	-0.880444	0.533	0.758	2.7321e-52	Pdcd11	0_vs_1
1.52357e-56	-0.776068	0.938	0.952	2.76757e-52	Eef1d	0_vs_1
2.17403e-56	-0.838923	0.89	0.938	3.94912e-52	Eif3c	0_vs_1
2.34971e-56	-0.810701	0.9	0.943	4.26825e-52	Ssb	0_vs_1
2.64071e-56	-0.825544	0.215	0.572	4.79686e-52	Mthfd1	0_vs_1
1.13516e-55	-0.860961	0.974	0.995	2.06202e-51	Ldha	0_vs_1
3.2469e-55	-0.850989	0.538	0.796	5.89799e-51	Eif4e	0_vs_1
3.64663e-55	-0.883275	0.644	0.836	6.6241e-51	Banf1	0_vs_1
6.37466e-55	-0.806251	0.9	0.95	1.15796e-50	Cox5a	0_vs_1
1.27555e-54	1.0577	0.707	0.368	2.31704e-50	Arl4c	0_vs_1
1.34813e-54	-0.832277	0.418	0.704	2.44887e-50	Polr2e	0_vs_1
2.04226e-54	-0.849599	0.573	0.808	3.70976e-50	Ddx27	0_vs_1
4.14822e-54	-0.844144	0.488	0.764	7.53524e-50	Pum3	0_vs_1
4.80565e-54	-0.746298	0.178	0.533	8.72947e-50	Ifrd2	0_vs_1
5.88811e-54	-0.796046	0.593	0.799	1.06957e-49	Txnl4a	0_vs_1
7.13157e-54	-0.813254	0.926	0.958	1.29545e-49	Atp5b	0_vs_1
1.33951e-53	-0.781098	0.892	0.933	2.43322e-49	Pcbp1	0_vs_1
1.81393e-53	-0.838586	0.445	0.719	3.29501e-49	Noc2l	0_vs_1
4.15853e-53	-0.817162	0.264	0.614	7.55397e-49	Gcsh	0_vs_1
4.48787e-53	0.880678	0.81	0.472	8.15221e-49	Selplg	0_vs_1
5.46278e-53	-0.856734	0.682	0.86	9.92313e-49	Gtpbp4	0_vs_1
8.34882e-53	1.06998	0.674	0.311	1.51656e-48	Txnip	0_vs_1
8.75645e-53	-0.862909	0.489	0.759	1.59061e-48	Larp4	0_vs_1
8.85186e-53	-0.926188	0.584	0.824	1.60794e-48	Larp1	0_vs_1
2.14976e-52	0.910188	0.692	0.316	3.90504e-48	Gm2682	0_vs_1
3.8679e-52	-0.835407	0.499	0.739	7.02603e-48	Ddx39	0_vs_1
8.0647e-52	-0.881398	0.814	0.88	1.46495e-47	Bola2	0_vs_1
9.81719e-52	-0.794774	0.927	0.973	1.78329e-47	Hnrnpa1	0_vs_1
9.83723e-52	-0.825429	0.577	0.806	1.78693e-47	Rcc2	0_vs_1
1.19476e-51	-0.798091	0.322	0.627	2.17029e-47	Pno1	0_vs_1
1.76672e-51	-0.846862	0.685	0.851	3.20924e-47	Ddx18	0_vs_1
2.83317e-51	1.30505	0.86	0.585	5.14644e-47	Igfbp4	0_vs_1
4.72892e-51	-0.737071	0.674	0.829	8.59008e-47	Eif6	0_vs_1
4.82626e-51	-0.743168	0.189	0.559	8.76689e-47	Cluh	0_vs_1
4.85094e-51	-0.799173	0.638	0.819	8.81174e-47	Glrx3	0_vs_1
5.59285e-51	-0.793833	0.473	0.721	1.01594e-46	Eef1e1	0_vs_1
8.38678e-51	-0.896866	0.255	0.569	1.52346e-46	Phgdh	0_vs_1
1.51034e-50	-0.778628	0.296	0.599	2.74353e-46	Pabpc4	0_vs_1
1.51683e-50	-0.944619	0.749	0.9	2.75533e-46	Gnl3	0_vs_1
1.781e-50	-0.897066	0.74	0.865	3.23519e-46	Mat2a	0_vs_1
2.07161e-50	-0.779769	0.975	0.987	3.76308e-46	Eef1g	0_vs_1
3.54306e-50	-0.749541	0.544	0.786	6.43596e-46	Alyref	0_vs_1
4.09805e-50	-0.757653	0.227	0.572	7.44412e-46	Mettl1	0_vs_1
6.86935e-49	-0.815683	0.333	0.656	1.24782e-44	Lap3	0_vs_1
1.0966e-48	-0.761055	0.832	0.916	1.99197e-44	Metap2	0_vs_1
1.16413e-48	-0.900106	0.968	0.972	2.11464e-44	Ccnd2	0_vs_1
1.2228e-48	-0.76098	0.315	0.625	2.22121e-44	Rrs1	0_vs_1
1.29716e-48	-0.690785	0.155	0.507	2.35628e-44	Zmynd19	0_vs_1
1.59927e-48	-0.797363	0.362	0.634	2.90507e-44	Wdr12	0_vs_1
2.00235e-48	-0.815175	0.464	0.737	3.63726e-44	Kmt5a	0_vs_1
2.78132e-48	-0.76626	0.756	0.868	5.05226e-44	Cct7	0_vs_1
2.89992e-48	-0.818837	0.562	0.804	5.2677e-44	Fam162a	0_vs_1
3.68064e-48	0.909786	0.996	0.875	6.68588e-44	Ms4a4b	0_vs_1
3.6846e-48	0.877458	0.573	0.164	6.69308e-44	Tmem71	0_vs_1
4.08066e-48	-0.702077	0.97	0.978	7.41252e-44	Hnrnpa0	0_vs_1
5.51227e-48	-0.821363	0.704	0.86	1.0013e-43	Hdgf	0_vs_1
7.13679e-48	-0.72471	0.356	0.654	1.2964e-43	Fdx2	0_vs_1
7.25727e-48	-0.771277	0.332	0.634	1.31828e-43	Noc3l	0_vs_1
1.43038e-47	-0.786271	0.721	0.843	2.59828e-43	Bzw2	0_vs_1
2.2511e-47	-0.713857	0.127	0.448	4.08913e-43	Cad	0_vs_1
2.33533e-47	-0.761321	0.226	0.555	4.24212e-43	Tmem238	0_vs_1
2.52986e-47	-0.720933	0.685	0.814	4.59549e-43	Psmc5	0_vs_1
2.77379e-47	-0.761846	0.521	0.773	5.03859e-43	Rars	0_vs_1
2.97053e-47	-0.796222	0.763	0.883	5.39597e-43	Nop10	0_vs_1
3.62138e-47	-0.725621	0.23	0.559	6.57824e-43	Chchd4	0_vs_1
4.93638e-47	-0.810811	0.707	0.868	8.96694e-43	Nucks1	0_vs_1
5.0047e-47	-0.742985	0.479	0.729	9.09104e-43	Cyc1	0_vs_1
5.97663e-47	-0.75157	0.866	0.916	1.08565e-42	Taf10	0_vs_1
6.50757e-47	-0.718002	0.123	0.467	1.1821e-42	Hirip3	0_vs_1
7.11292e-47	-0.79476	0.762	0.868	1.29206e-42	Aprt	0_vs_1
2.88882e-46	-0.791868	0.642	0.811	5.24754e-42	Ubtf	0_vs_1
3.03482e-46	-0.70856	0.921	0.963	5.51275e-42	Sumo2	0_vs_1
3.64965e-46	-0.802324	0.155	0.428	6.62959e-42	Tipin	0_vs_1
5.28991e-46	0.815258	0.655	0.273	9.60913e-42	Nsg2	0_vs_1
6.99356e-46	-0.810988	0.825	0.891	1.27038e-41	Atp5g1	0_vs_1
8.05494e-46	-0.818915	0.46	0.741	1.46318e-41	Ndufaf4	0_vs_1
1.00695e-45	-0.686968	0.455	0.687	1.82912e-41	Pin1	0_vs_1
1.04268e-45	-0.661485	0.633	0.829	1.89404e-41	Txnl1	0_vs_1
1.1623e-45	-0.706814	0.673	0.826	2.11131e-41	Psmd11	0_vs_1
1.19747e-45	-0.665916	0.251	0.575	2.1752e-41	Wdr18	0_vs_1
1.213e-45	-0.707876	0.188	0.533	2.20341e-41	Galk1	0_vs_1
1.58102e-45	-0.785485	0.47	0.687	2.87193e-41	Vdac1	0_vs_1
1.6784e-45	-0.707526	0.379	0.667	3.04882e-41	Aatf	0_vs_1
1.89504e-45	-0.749987	0.667	0.816	3.44235e-41	Denr	0_vs_1
2.12667e-45	-0.624034	0.178	0.505	3.8631e-41	Grwd1	0_vs_1
2.30188e-45	-0.743	0.442	0.724	4.18136e-41	Slc1a5	0_vs_1
3.21088e-45	-0.722421	0.853	0.925	5.83256e-41	Snrpd3	0_vs_1
3.98963e-45	-0.776276	0.686	0.796	7.24717e-41	Nars	0_vs_1
4.44462e-45	-0.73521	0.429	0.702	8.07366e-41	Timm9	0_vs_1
6.34174e-45	-0.736403	0.608	0.808	1.15198e-40	Psmd7	0_vs_1
7.55837e-45	-0.756364	0.733	0.855	1.37298e-40	Ndufa12	0_vs_1
7.77368e-45	-0.699627	0.821	0.861	1.41209e-40	Mrps24	0_vs_1
7.95366e-45	-0.76599	0.488	0.734	1.44478e-40	Sms	0_vs_1
9.83811e-45	-0.775127	0.692	0.846	1.78709e-40	Anp32e	0_vs_1
1.85214e-44	-0.683038	0.679	0.828	3.36441e-40	Emc6	0_vs_1
1.87311e-44	-0.730174	0.552	0.766	3.40251e-40	Mrpl15	0_vs_1
2.06892e-44	-0.760872	0.411	0.677	3.75819e-40	Uck2	0_vs_1
2.74891e-44	-0.746681	0.058	0.351	4.9934e-40	Nefh	0_vs_1
3.06418e-44	-0.78333	0.679	0.849	5.56608e-40	Canx	0_vs_1
3.4424e-44	-0.704425	0.695	0.839	6.25312e-40	Magoh	0_vs_1
3.57459e-44	-0.686965	0.384	0.659	6.49324e-40	Polr2h	0_vs_1
3.85077e-44	-0.753247	0.842	0.923	6.99493e-40	Fubp1	0_vs_1
7.16455e-44	-0.687492	0.311	0.615	1.30144e-39	Umps	0_vs_1
8.59929e-44	-0.707042	0.605	0.789	1.56206e-39	Ak2	0_vs_1
9.85952e-44	-0.694822	0.381	0.662	1.79098e-39	Mettl16	0_vs_1
9.92877e-44	0.904117	0.756	0.391	1.80356e-39	Ripor2	0_vs_1
1.14921e-43	-0.757719	0.966	0.988	2.08754e-39	Hnrnpa3	0_vs_1
1.21005e-43	-0.889787	0.325	0.594	2.19805e-39	Tfrc	0_vs_1
1.31577e-43	-0.70736	0.663	0.834	2.39009e-39	Lsm12	0_vs_1
1.8387e-43	-0.717393	0.305	0.594	3.33999e-39	Nop2	0_vs_1
1.87755e-43	-0.72423	0.674	0.789	3.41057e-39	Glrx5	0_vs_1
1.99891e-43	-0.83648	0.396	0.664	3.63102e-39	Tpi1	0_vs_1
2.13542e-43	-0.740888	0.526	0.768	3.879e-39	Rpl7l1	0_vs_1
2.99154e-43	-0.702517	0.508	0.726	5.43412e-39	Nip7	0_vs_1
3.1072e-43	-0.726935	0.521	0.754	5.64422e-39	Kpnb1	0_vs_1
4.25215e-43	-0.712882	0.832	0.895	7.72402e-39	Psma4	0_vs_1
4.37143e-43	-0.66592	0.267	0.557	7.94071e-39	Amd1	0_vs_1
4.91891e-43	-0.623075	0.167	0.498	8.9352e-39	Siva1	0_vs_1
5.76879e-43	-0.685111	0.353	0.632	1.0479e-38	Gart	0_vs_1
1.01446e-42	-0.738336	0.203	0.488	1.84276e-38	St6galnac4	0_vs_1
1.10308e-42	-0.732624	0.638	0.816	2.00374e-38	Pdcd5	0_vs_1
1.23121e-42	-0.653633	0.389	0.654	2.2365e-38	Lsm2	0_vs_1
1.35638e-42	-0.722733	0.995	0.997	2.46386e-38	Ppia	0_vs_1
1.36379e-42	-0.718052	0.849	0.9	2.47733e-38	Smarca5	0_vs_1
1.43467e-42	-0.747997	0.473	0.689	2.60608e-38	Atic	0_vs_1
1.82604e-42	-0.681699	0.396	0.651	3.317e-38	Tmem147	0_vs_1
2.28453e-42	-0.712463	0.418	0.677	4.14985e-38	Nudt5	0_vs_1
4.41611e-42	-0.749901	0.885	0.91	8.02187e-38	Atp5g3	0_vs_1
8.20379e-42	-0.711628	0.366	0.652	1.49022e-37	Znhit6	0_vs_1
9.83532e-42	-0.681947	0.384	0.647	1.78658e-37	Gnl2	0_vs_1
1.01928e-41	-0.724112	0.718	0.843	1.85152e-37	Rwdd1	0_vs_1
1.18094e-41	-0.654976	0.766	0.875	2.14518e-37	Srsf10	0_vs_1
1.30397e-41	-0.729657	0.822	0.886	2.36866e-37	Caprin1	0_vs_1
1.33971e-41	-0.692995	0.825	0.868	2.43359e-37	Cct4	0_vs_1
1.43805e-41	-0.693592	0.447	0.716	2.61221e-37	Zfp593	0_vs_1
1.47517e-41	-0.743035	0.341	0.651	2.67964e-37	Mtap	0_vs_1
1.90102e-41	-0.735547	0.848	0.888	3.4532e-37	Llph	0_vs_1
2.16386e-41	-0.58974	0.097	0.413	3.93065e-37	Rangrf	0_vs_1
3.01014e-41	-0.776683	0.581	0.774	5.46791e-37	Pcna	0_vs_1
3.34318e-41	-0.646475	0.244	0.538	6.07288e-37	Rcl1	0_vs_1
3.94112e-41	-0.681604	0.795	0.89	7.15904e-37	Psmb5	0_vs_1
4.65363e-41	-0.950372	0.673	0.895	8.45331e-37	Ppa1	0_vs_1
5.22539e-41	-0.661148	0.471	0.699	9.49193e-37	Timm17a	0_vs_1
7.68524e-41	-0.62759	0.697	0.824	1.39602e-36	Grpel1	0_vs_1
9.28048e-41	-0.819061	0.214	0.508	1.6858e-36	Hk2	0_vs_1
9.80139e-41	-0.716348	0.56	0.769	1.78042e-36	Tomm70a	0_vs_1
9.81634e-41	-0.692788	0.511	0.724	1.78314e-36	Bccip	0_vs_1
1.12387e-40	-0.698651	0.352	0.662	2.04152e-36	Ddx1	0_vs_1
1.26305e-40	-0.702788	0.633	0.796	2.29433e-36	Eny2	0_vs_1
1.44694e-40	-0.744568	0.549	0.763	2.62837e-36	Mphosph10	0_vs_1
1.68635e-40	-0.938468	0.226	0.44	3.06325e-36	Mcm3	0_vs_1
1.78568e-40	-0.673362	0.463	0.707	3.2437e-36	Ivns1abp	0_vs_1
2.10979e-40	-0.680988	0.744	0.855	3.83243e-36	Rbis	0_vs_1
2.32417e-40	-0.633951	0.059	0.338	4.22185e-36	Ung	0_vs_1
2.64898e-40	0.827264	0.847	0.523	4.81187e-36	Txk	0_vs_1
2.67145e-40	-0.63157	0.679	0.801	4.8527e-36	Psmc2	0_vs_1
2.91635e-40	-0.618036	0.251	0.55	5.29755e-36	Timm50	0_vs_1
3.29075e-40	-0.684265	0.907	0.92	5.97765e-36	Snrpd2	0_vs_1
3.32765e-40	-0.770334	0.579	0.784	6.04467e-36	Tcerg1	0_vs_1
4.15959e-40	-0.76649	0.473	0.721	7.55589e-36	Rrp1b	0_vs_1
4.49253e-40	-0.680772	0.921	0.933	8.16068e-36	Atp5md	0_vs_1
4.52604e-40	-0.934359	0.086	0.309	8.22155e-36	Hells	0_vs_1
4.5694e-40	-0.59523	0.153	0.45	8.30031e-36	Smyd5	0_vs_1
4.63284e-40	-0.66605	0.318	0.592	8.41556e-36	Kpna3	0_vs_1
5.03849e-40	-0.774124	0.542	0.773	9.15242e-36	Pdia6	0_vs_1
5.70143e-40	-0.782156	0.993	0.985	1.03566e-35	Srgn	0_vs_1
6.69331e-40	-0.67276	0.625	0.799	1.21584e-35	Ndufa5	0_vs_1
1.05674e-39	0.839294	0.664	0.391	1.91957e-35	Ndrg3	0_vs_1
1.08514e-39	-0.665282	0.601	0.756	1.97116e-35	Eif3l	0_vs_1
1.21993e-39	-0.642767	0.275	0.574	2.216e-35	Fam136a	0_vs_1
1.42491e-39	-0.686812	0.508	0.731	2.58836e-35	Mrpl42	0_vs_1
1.56006e-39	-0.728498	0.475	0.691	2.83384e-35	Dynll2	0_vs_1
1.72362e-39	-0.620183	0.732	0.848	3.13095e-35	Ube2n	0_vs_1
1.74783e-39	-0.624114	0.17	0.488	3.17494e-35	Ctps	0_vs_1
1.77764e-39	-0.671462	0.452	0.707	3.22908e-35	Brix1	0_vs_1
1.93762e-39	-0.708804	0.305	0.6	3.51969e-35	Sdad1	0_vs_1
2.39695e-39	-0.659405	0.46	0.697	4.35406e-35	Psme3	0_vs_1
2.59871e-39	-0.672146	0.574	0.761	4.72056e-35	Cfdp1	0_vs_1
2.67394e-39	-0.705185	0.804	0.88	4.85722e-35	Uqcr11	0_vs_1
3.08576e-39	-0.644157	0.881	0.921	5.60528e-35	Psma3	0_vs_1
3.21421e-39	-1.22942	0.27	0.594	5.83861e-35	Eea1	0_vs_1
3.36118e-39	-0.663545	0.459	0.717	6.10559e-35	Mbd3	0_vs_1
3.51034e-39	-0.711451	0.963	0.955	6.37653e-35	Hspa5	0_vs_1
3.8132e-39	-0.6687	0.462	0.701	6.92668e-35	Psmg2	0_vs_1
3.93105e-39	-0.8716	0.103	0.395	7.14075e-35	Tnfrsf9	0_vs_1
3.97104e-39	-0.676697	0.519	0.726	7.2134e-35	Atp2a2	0_vs_1
3.9799e-39	0.637869	0.948	0.808	7.22948e-35	Itm2b	0_vs_1
5.38932e-39	-0.818181	0.397	0.699	9.7897e-35	Lmnb1	0_vs_1
5.39104e-39	-0.620854	0.764	0.851	9.79282e-35	Vapa	0_vs_1
5.63649e-39	-0.795976	0.478	0.727	1.02387e-34	Rif1	0_vs_1
7.26952e-39	-0.693125	0.567	0.769	1.32051e-34	Tkt	0_vs_1
8.4834e-39	0.796375	0.919	0.741	1.54101e-34	Cd47	0_vs_1
1.10859e-38	-0.713806	0.59	0.784	2.01376e-34	Mrps6	0_vs_1
1.33872e-38	-0.676908	0.693	0.849	2.43178e-34	Tardbp	0_vs_1
1.42897e-38	-0.667038	0.808	0.876	2.59573e-34	Hnrnpdl	0_vs_1
1.4383e-38	-0.670737	0.656	0.811	2.61267e-34	Psma6	0_vs_1
1.44365e-38	-0.634141	0.648	0.813	2.6224e-34	Ppm1g	0_vs_1
1.46117e-38	0.77365	0.918	0.694	2.65421e-34	Fyb	0_vs_1
1.53466e-38	0.702111	0.903	0.706	2.78772e-34	Arhgef1	0_vs_1
1.6652e-38	-0.641388	0.349	0.622	3.02484e-34	Prpf19	0_vs_1
1.73865e-38	-0.656688	0.451	0.706	3.15826e-34	Wdr36	0_vs_1
1.7653e-38	0.680799	0.866	0.622	3.20667e-34	Arhgap45	0_vs_1
2.32978e-38	-0.640009	0.364	0.61	4.23204e-34	Pes1	0_vs_1
2.52133e-38	-0.690938	0.459	0.664	4.58e-34	Polr2l	0_vs_1
2.56088e-38	0.753285	0.849	0.565	4.65183e-34	Dgka	0_vs_1
2.68585e-38	-0.658105	0.721	0.816	4.87885e-34	Eif3d	0_vs_1
2.70813e-38	-0.688826	0.781	0.875	4.91932e-34	Abcf1	0_vs_1
3.46755e-38	-0.661478	0.873	0.933	6.29881e-34	Ywhae	0_vs_1
3.55672e-38	-0.662338	0.79	0.865	6.46079e-34	Vdac2	0_vs_1
3.65935e-38	-0.674619	0.651	0.776	6.6472e-34	Chchd1	0_vs_1
3.70546e-38	-0.589118	0.125	0.431	6.73097e-34	Slc19a1	0_vs_1
3.7163e-38	-0.617222	0.481	0.699	6.75066e-34	Clns1a	0_vs_1
4.84879e-38	-0.611753	0.267	0.537	8.80783e-34	Ruvbl2	0_vs_1
5.19821e-38	-0.627582	0.223	0.518	9.44255e-34	Eif2b3	0_vs_1
5.20296e-38	-0.7584	0.845	0.923	9.45117e-34	Calr	0_vs_1
5.38039e-38	-0.618639	0.226	0.495	9.77348e-34	Ppif	0_vs_1
5.69078e-38	-0.683266	0.53	0.724	1.03373e-33	Mrpl36	0_vs_1
9.11003e-38	-0.718547	0.148	0.385	1.65484e-33	Mcm2	0_vs_1
9.52562e-38	-0.720161	0.701	0.848	1.73033e-33	Hnrnpr	0_vs_1
9.86363e-38	-0.632145	0.267	0.555	1.79173e-33	Ccdc86	0_vs_1
1.51442e-37	-1.08555	0.499	0.702	2.75094e-33	Irf8	0_vs_1
1.77114e-37	-0.608766	0.511	0.689	3.21728e-33	Snrnp40	0_vs_1
1.8794e-37	-0.596504	0.255	0.545	3.41393e-33	Aimp2	0_vs_1
1.9904e-37	-0.825239	0.477	0.734	3.61557e-33	Mdn1	0_vs_1
2.15866e-37	-0.663122	0.489	0.692	3.92121e-33	Smco4	0_vs_1
2.48238e-37	-0.66832	0.414	0.657	4.50925e-33	Trim28	0_vs_1
3.00705e-37	-0.700251	0.578	0.764	5.4623e-33	Ola1	0_vs_1
3.42616e-37	-0.677391	0.499	0.712	6.22361e-33	P4hb	0_vs_1
4.101e-37	1.08602	0.804	0.542	7.44947e-33	Sell	0_vs_1
6.42553e-37	-0.665225	0.308	0.602	1.1672e-32	Lrpprc	0_vs_1
7.21324e-37	-0.698041	0.801	0.888	1.31028e-32	Taf1d	0_vs_1
9.54694e-37	-0.616675	0.39	0.664	1.7342e-32	Idh3a	0_vs_1
9.56034e-37	-0.654779	0.566	0.756	1.73664e-32	Higd1a	0_vs_1
1.41542e-36	-0.773178	0.073	0.293	2.57112e-32	Mcm5	0_vs_1
1.47031e-36	-0.699556	0.747	0.87	2.67082e-32	Cebpz	0_vs_1
1.81336e-36	-0.61668	0.797	0.875	3.29396e-32	Eif4b	0_vs_1
1.85641e-36	-0.643272	0.441	0.687	3.37217e-32	Rangap1	0_vs_1
1.86065e-36	-0.641491	0.418	0.686	3.37987e-32	Psmd1	0_vs_1
2.09125e-36	-0.627413	0.486	0.724	3.79876e-32	Nol11	0_vs_1
2.64266e-36	-0.684523	0.69	0.801	4.80039e-32	Txn2	0_vs_1
2.71497e-36	-0.603734	0.337	0.604	4.93174e-32	Gps1	0_vs_1
2.96907e-36	-0.700395	0.73	0.834	5.39332e-32	Eif4g1	0_vs_1
3.07915e-36	-0.667967	0.738	0.87	5.59327e-32	Snhg1	0_vs_1
3.85295e-36	0.874246	0.903	0.632	6.99889e-32	Klf2	0_vs_1
4.27502e-36	-0.670608	0.342	0.62	7.76557e-32	Wdr75	0_vs_1
5.09238e-36	-0.641859	0.189	0.495	9.25031e-32	Acot7	0_vs_1
5.20399e-36	-0.73479	0.585	0.768	9.45305e-32	Tagln2	0_vs_1
9.57368e-36	-0.638999	0.948	0.931	1.73906e-31	Ndfip1	0_vs_1
1.01018e-35	0.647729	0.67	0.323	1.835e-31	Scml4	0_vs_1
1.04313e-35	-0.748575	0.421	0.682	1.89484e-31	Knop1	0_vs_1
1.44807e-35	0.730913	0.738	0.467	2.63041e-31	Smad7	0_vs_1
1.47547e-35	-0.57753	0.258	0.517	2.68019e-31	Fasn	0_vs_1
1.5175e-35	-0.614049	0.248	0.55	2.75653e-31	Dis3	0_vs_1
2.61589e-35	0.749923	0.618	0.311	4.75177e-31	Add3	0_vs_1
2.85773e-35	-0.609836	0.718	0.833	5.19107e-31	Rbm8a	0_vs_1
3.14102e-35	-0.62266	0.801	0.87	5.70566e-31	Ubap2l	0_vs_1
3.64185e-35	0.672896	0.929	0.768	6.61541e-31	Arhgap15	0_vs_1
3.6677e-35	-0.609679	0.363	0.639	6.66238e-31	Kars	0_vs_1
3.79207e-35	-0.655409	0.221	0.517	6.88829e-31	Utp20	0_vs_1
4.10679e-35	-0.672194	0.719	0.818	7.45999e-31	Aebp2	0_vs_1
4.80291e-35	-0.565532	0.155	0.441	8.72448e-31	Slc16a1	0_vs_1
7.41105e-35	-0.581652	0.181	0.457	1.34622e-30	Shmt2	0_vs_1
8.04658e-35	-0.648899	0.56	0.741	1.46166e-30	Utp11	0_vs_1
8.06086e-35	-0.613882	0.468	0.661	1.46426e-30	Imp4	0_vs_1
1.09853e-34	-0.634778	0.46	0.674	1.99547e-30	Wdr61	0_vs_1
1.58248e-34	-0.579688	0.466	0.664	2.87458e-30	Mydgf	0_vs_1
1.95696e-34	-0.645263	0.659	0.801	3.55481e-30	Naa15	0_vs_1
2.41973e-34	-0.595209	0.256	0.57	4.39545e-30	Noc4l	0_vs_1
2.9946e-34	-0.63932	0.415	0.662	5.43968e-30	Rpn1	0_vs_1
3.25009e-34	-0.596983	0.301	0.582	5.90379e-30	Polr3d	0_vs_1
3.25948e-34	0.910001	0.855	0.605	5.92085e-30	Samhd1	0_vs_1
3.55395e-34	-0.652884	0.649	0.823	6.45575e-30	U2af2	0_vs_1
4.39332e-34	-0.705754	0.492	0.722	7.98047e-30	Esf1	0_vs_1
4.48724e-34	0.62368	0.999	0.972	8.15107e-30	Btg1	0_vs_1
5.91537e-34	-0.592517	0.627	0.796	1.07453e-29	Phf5a	0_vs_1
6.16615e-34	-0.663159	0.842	0.893	1.12008e-29	Aldoa	0_vs_1
6.32592e-34	-0.506026	0.089	0.348	1.1491e-29	Thop1	0_vs_1
7.47053e-34	-0.590562	0.212	0.493	1.35702e-29	Vars	0_vs_1
7.65437e-34	-0.644003	0.426	0.681	1.39042e-29	Tars	0_vs_1
1.04545e-33	-0.601009	0.768	0.863	1.89906e-29	Rrp1	0_vs_1
1.0878e-33	-0.673055	0.601	0.753	1.976e-29	Isy1	0_vs_1
1.21119e-33	-0.598804	0.521	0.699	2.20013e-29	Sod2	0_vs_1
1.31688e-33	0.625644	0.607	0.241	2.39212e-29	Phf11b	0_vs_1
1.38536e-33	-0.57842	0.988	0.978	2.51651e-29	Hnrnpf	0_vs_1
1.5054e-33	0.609126	0.642	0.349	2.73455e-29	Cnp	0_vs_1
1.65164e-33	-0.615772	0.57	0.761	3.00021e-29	Mrpl54	0_vs_1
1.89069e-33	-0.593773	0.73	0.819	3.43443e-29	Psmb2	0_vs_1
1.98598e-33	-0.610235	0.308	0.55	3.60753e-29	Pwp1	0_vs_1
2.09815e-33	-0.654417	0.577	0.751	3.81128e-29	Dnttip2	0_vs_1
2.43115e-33	-0.576509	0.984	0.982	4.41619e-29	Btf3	0_vs_1
2.43355e-33	-0.816285	0.625	0.719	4.42055e-29	Tubb5	0_vs_1
2.47712e-33	-0.613694	0.721	0.816	4.49969e-29	Rnps1	0_vs_1
2.53701e-33	-0.519924	0.244	0.508	4.60848e-29	Aen	0_vs_1
2.60315e-33	-0.529767	0.301	0.532	4.72863e-29	Mrps18b	0_vs_1
2.8188e-33	-0.734591	0.848	0.911	5.12034e-29	Hsp90b1	0_vs_1
3.44562e-33	-0.579371	0.366	0.627	6.25896e-29	Mogs	0_vs_1
3.92532e-33	-0.651755	0.685	0.816	7.13034e-29	Abce1	0_vs_1
4.47673e-33	-0.546538	0.685	0.803	8.13198e-29	Sf3b5	0_vs_1
4.77659e-33	-0.620656	0.571	0.716	8.67667e-29	Ahsa1	0_vs_1
5.742e-33	-0.578398	0.304	0.559	1.04303e-28	Mrps28	0_vs_1
7.25937e-33	-0.639123	0.392	0.61	1.31866e-28	Snrpa	0_vs_1
8.38428e-33	-0.61083	0.747	0.844	1.52301e-28	Pabpn1	0_vs_1
9.02844e-33	-0.544853	0.338	0.595	1.64002e-28	Gadd45gip1	0_vs_1
9.91449e-33	-0.991905	0.178	0.334	1.80097e-28	Nr4a3	0_vs_1
1.10509e-32	-0.564658	0.303	0.585	2.0074e-28	Usp10	0_vs_1
1.35692e-32	-0.602693	0.786	0.833	2.46484e-28	Zfp706	0_vs_1
1.37304e-32	-0.567572	0.879	0.896	2.49412e-28	Ube2i	0_vs_1
1.8103e-32	-0.602092	0.69	0.793	3.28841e-28	Imp3	0_vs_1
2.28263e-32	-0.638066	0.729	0.838	4.1464e-28	Supt16	0_vs_1
2.29133e-32	-0.544307	0.888	0.911	4.1622e-28	Edf1	0_vs_1
2.45536e-32	-0.583789	0.359	0.602	4.46017e-28	Heatr1	0_vs_1
2.80338e-32	-0.517183	0.13	0.398	5.09233e-28	Comtd1	0_vs_1
2.90036e-32	-0.674579	0.442	0.664	5.2685e-28	Nop14	0_vs_1
2.99948e-32	-0.552682	0.585	0.749	5.44855e-28	Psmc4	0_vs_1
3.41886e-32	0.678404	0.947	0.853	6.21036e-28	Npc2	0_vs_1
3.54818e-32	-0.596596	0.392	0.632	6.44528e-28	Mrps5	0_vs_1
4.19473e-32	-0.593506	0.452	0.649	7.61973e-28	Cdk2ap1	0_vs_1
6.39332e-32	-0.611873	0.4	0.639	1.16135e-27	Usp14	0_vs_1
6.87369e-32	-0.680068	0.077	0.311	1.24861e-27	Rgs16	0_vs_1
7.13667e-32	-0.52479	0.189	0.445	1.29638e-27	Cinp	0_vs_1
7.69706e-32	-0.634108	0.499	0.719	1.39817e-27	Ddx10	0_vs_1
8.41476e-32	0.849823	0.868	0.58	1.52854e-27	Mndal	0_vs_1
1.00478e-31	-0.538998	0.426	0.684	1.82519e-27	Farsa	0_vs_1
1.01144e-31	-0.577347	0.603	0.749	1.83728e-27	Cops6	0_vs_1
1.10764e-31	-0.635941	0.6	0.737	2.01204e-27	Zfp106	0_vs_1
1.15576e-31	-0.607954	0.664	0.788	2.09943e-27	Psmd12	0_vs_1
1.25853e-31	0.660821	0.484	0.177	2.28612e-27	Tsc22d3	0_vs_1
1.29431e-31	-0.580223	0.868	0.88	2.35112e-27	Eif3i	0_vs_1
1.58353e-31	-0.696432	0.749	0.823	2.87648e-27	Dek	0_vs_1
1.68183e-31	0.800889	0.675	0.344	3.05504e-27	Ifngr1	0_vs_1
1.75712e-31	-0.560413	0.859	0.885	3.19181e-27	Dad1	0_vs_1
2.09303e-31	-0.564524	0.845	0.88	3.80198e-27	Krtcap2	0_vs_1
3.15961e-31	-0.623964	0.827	0.913	5.73943e-27	Fkbp1a	0_vs_1
3.36988e-31	-0.57219	0.299	0.565	6.12139e-27	Timm10	0_vs_1
3.40242e-31	-0.628686	0.564	0.742	6.18049e-27	Rbm28	0_vs_1
3.93424e-31	-0.616173	0.411	0.635	7.14656e-27	Ipo7	0_vs_1
4.22003e-31	-0.559688	0.36	0.604	7.66568e-27	Ubap2	0_vs_1
5.4631e-31	-0.546345	0.203	0.453	9.92373e-27	Pitrm1	0_vs_1
5.60832e-31	-0.62271	0.244	0.53	1.01875e-26	Cd3eap	0_vs_1
5.62125e-31	-0.627149	0.586	0.751	1.0211e-26	Uchl3	0_vs_1
5.98505e-31	0.698608	0.897	0.696	1.08718e-26	Ssh2	0_vs_1
8.78411e-31	-0.541255	0.503	0.704	1.59563e-26	Rbmxl1	0_vs_1
9.13375e-31	-0.548865	0.149	0.413	1.65915e-26	Smyd2	0_vs_1
9.63468e-31	-0.496095	0.212	0.467	1.75014e-26	Bysl	0_vs_1
1.0513e-30	-0.582951	0.764	0.858	1.90969e-26	Cdc37	0_vs_1
1.13364e-30	-0.566031	0.438	0.63	2.05926e-26	Hsd17b12	0_vs_1
1.1853e-30	-0.603208	0.379	0.624	2.15309e-26	Rpf2	0_vs_1
1.35835e-30	-0.583386	0.401	0.654	2.46745e-26	Gars	0_vs_1
1.69525e-30	-0.54812	0.492	0.681	3.07942e-26	Exosc7	0_vs_1
1.69971e-30	-0.590575	0.675	0.819	3.08753e-26	Lsm6	0_vs_1
1.76039e-30	-0.588171	0.767	0.861	3.19775e-26	Dhx15	0_vs_1
1.83721e-30	-0.575553	0.595	0.722	3.3373e-26	Ndufs7	0_vs_1
2.01899e-30	-0.567568	0.7	0.799	3.66749e-26	Bag1	0_vs_1
2.05546e-30	-0.604868	0.601	0.761	3.73374e-26	Ssrp1	0_vs_1
2.16394e-30	-0.636001	0.2	0.458	3.9308e-26	Cdk6	0_vs_1
2.52902e-30	-0.577601	0.615	0.766	4.59397e-26	Adh5	0_vs_1
2.68193e-30	-0.538805	0.858	0.9	4.87173e-26	Arpp19	0_vs_1
2.86271e-30	0.830536	0.732	0.527	5.20011e-26	Klhdc2	0_vs_1
4.24164e-30	-0.45384	0.073	0.326	7.70494e-26	Pfas	0_vs_1
4.51276e-30	-0.591555	0.608	0.773	8.19742e-26	Api5	0_vs_1
5.19855e-30	-0.563163	0.562	0.724	9.44317e-26	Gng10	0_vs_1
6.0564e-30	-0.634219	0.174	0.428	1.10014e-25	Chst2	0_vs_1
6.58736e-30	-0.55211	0.355	0.575	1.19659e-25	Mrpl3	0_vs_1
7.01381e-30	-0.540821	0.534	0.727	1.27406e-25	Sar1a	0_vs_1
7.20999e-30	-0.54687	0.468	0.656	1.30969e-25	Mrps36	0_vs_1
7.62285e-30	-0.600817	0.892	0.915	1.38469e-25	Tomm6	0_vs_1
8.25381e-30	-0.48359	0.136	0.38	1.4993e-25	Epop	0_vs_1
8.95507e-30	-0.509319	0.278	0.542	1.62669e-25	Eif1ad	0_vs_1
9.58965e-30	0.646661	0.516	0.202	1.74196e-25	Ifi209	0_vs_1
1.00882e-29	-0.612439	0.345	0.614	1.83252e-25	Agpat5	0_vs_1
1.0328e-29	-0.72493	0.421	0.599	1.87608e-25	Hmgn1	0_vs_1
1.1822e-29	-0.567939	0.312	0.552	2.14746e-25	Rps19bp1	0_vs_1
1.24283e-29	-0.574621	0.751	0.853	2.2576e-25	Dcun1d5	0_vs_1
1.24372e-29	-0.51596	0.436	0.652	2.25921e-25	Yrdc	0_vs_1
1.27907e-29	-0.546164	0.207	0.468	2.32343e-25	Larp1b	0_vs_1
1.28003e-29	-0.871746	0.581	0.766	2.32518e-25	Rilpl2	0_vs_1
1.33174e-29	-0.584957	0.556	0.751	2.4191e-25	Mak16	0_vs_1
1.45979e-29	-0.546908	0.785	0.86	2.65171e-25	Mrfap1	0_vs_1
1.47571e-29	-0.591179	0.534	0.714	2.68063e-25	Paics	0_vs_1
1.49718e-29	-0.636344	0.732	0.853	2.71962e-25	Bax	0_vs_1
1.53368e-29	-0.576851	0.478	0.681	2.78594e-25	Hdlbp	0_vs_1
1.73968e-29	-0.658604	0.441	0.609	3.16013e-25	Slbp	0_vs_1
1.7467e-29	0.679598	0.829	0.547	3.17287e-25	Kbtbd11	0_vs_1
1.87471e-29	-0.465488	0.123	0.383	3.40541e-25	Slc7a5	0_vs_1
1.92101e-29	-0.522216	0.342	0.6	3.48951e-25	Stoml2	0_vs_1
2.05937e-29	-0.531133	0.373	0.615	3.74084e-25	Surf2	0_vs_1
2.42533e-29	-0.616096	0.715	0.843	4.40562e-25	Pgk1	0_vs_1
2.4753e-29	0.625638	0.76	0.552	4.49639e-25	Chd2	0_vs_1
2.69234e-29	-0.549509	0.604	0.747	4.89063e-25	Mrpl21	0_vs_1
2.70526e-29	-0.416572	0.088	0.346	4.91411e-25	Cd320	0_vs_1
2.78565e-29	-0.531458	0.289	0.542	5.06013e-25	Bop1	0_vs_1
3.10646e-29	-0.559769	0.352	0.575	5.64288e-25	Spata5	0_vs_1
3.39792e-29	-0.560004	0.408	0.62	6.17232e-25	Cdc34	0_vs_1
3.4327e-29	0.685792	0.547	0.216	6.23551e-25	Cmah	0_vs_1
3.49488e-29	-0.643221	0.575	0.744	6.34845e-25	2810004N23Rik	0_vs_1
3.56745e-29	-0.50042	0.237	0.508	6.48028e-25	Prmt7	0_vs_1
3.77688e-29	-0.50177	0.23	0.483	6.8607e-25	Nol6	0_vs_1
3.82523e-29	-0.550015	0.471	0.661	6.94853e-25	Mrpl35	0_vs_1
4.14576e-29	-0.56331	0.652	0.789	7.53077e-25	Hprt	0_vs_1
4.51946e-29	-0.549105	0.281	0.51	8.2096e-25	Iars	0_vs_1
4.79228e-29	-0.598473	0.667	0.769	8.70518e-25	Rdx	0_vs_1
5.41521e-29	-0.480958	0.263	0.512	9.83672e-25	Lrrc59	0_vs_1
5.82098e-29	-0.559442	0.947	0.955	1.05738e-24	Ndufa4	0_vs_1
5.92621e-29	0.561782	0.625	0.386	1.0765e-24	Tgfbr2	0_vs_1
5.99279e-29	-0.516341	0.373	0.599	1.08859e-24	Kdelr2	0_vs_1
6.37548e-29	-0.596463	0.495	0.662	1.15811e-24	Dtymk	0_vs_1
6.80522e-29	-0.530865	0.495	0.669	1.23617e-24	E2f4	0_vs_1
6.90117e-29	-0.953928	0.252	0.507	1.2536e-24	Hivep3	0_vs_1
7.00339e-29	0.587358	0.767	0.535	1.27217e-24	Gpsm3	0_vs_1
7.42846e-29	0.54302	0.508	0.204	1.34938e-24	Ypel3	0_vs_1
7.43162e-29	-0.534292	0.311	0.555	1.34995e-24	Wdr74	0_vs_1
7.91196e-29	-0.513391	0.229	0.488	1.43721e-24	Pinx1	0_vs_1
9.4958e-29	-0.611196	0.942	0.948	1.72491e-24	Dnaja1	0_vs_1
9.88199e-29	-0.559691	0.504	0.659	1.79506e-24	Gmps	0_vs_1
1.12167e-28	-0.53278	0.347	0.567	2.03751e-24	Nudt19	0_vs_1
1.31297e-28	0.656875	0.938	0.784	2.385e-24	Akap13	0_vs_1
1.34745e-28	-0.612926	0.589	0.756	2.44765e-24	Zranb2	0_vs_1
1.5847e-28	-0.530574	0.463	0.644	2.8786e-24	Mrps17	0_vs_1
1.61165e-28	-0.59359	0.89	0.906	2.92756e-24	Eif5	0_vs_1
1.68162e-28	0.524464	0.497	0.186	3.05466e-24	Tcp11l2	0_vs_1
1.76686e-28	-0.560891	0.453	0.651	3.20949e-24	Sf3a3	0_vs_1
1.78257e-28	-0.566835	0.818	0.89	3.23804e-24	Dnaja2	0_vs_1
2.01556e-28	-0.514187	0.304	0.532	3.66126e-24	Abcf2	0_vs_1
2.15169e-28	0.610711	0.933	0.799	3.90854e-24	Gmfg	0_vs_1
2.20766e-28	-0.542375	0.463	0.652	4.01022e-24	Rad23b	0_vs_1
2.20909e-28	-0.588031	0.907	0.926	4.01281e-24	Hnrnpm	0_vs_1
2.34211e-28	0.71455	0.955	0.763	4.25444e-24	Tcf7	0_vs_1
2.58396e-28	-0.825003	0.511	0.712	4.69376e-24	Gadd45b	0_vs_1
2.91307e-28	-0.596157	0.597	0.731	5.29159e-24	Ubr5	0_vs_1
2.98713e-28	-0.593575	0.742	0.848	5.42612e-24	Mtdh	0_vs_1
3.02502e-28	0.61443	0.592	0.296	5.49495e-24	Cdkn2d	0_vs_1
3.43654e-28	-0.55733	0.39	0.617	6.24247e-24	Thap12	0_vs_1
3.75605e-28	-0.513332	0.178	0.43	6.82286e-24	Prkar2a	0_vs_1
3.75857e-28	-0.516701	0.14	0.411	6.82744e-24	Rrp12	0_vs_1
4.27316e-28	-0.530452	0.305	0.562	7.7622e-24	Gtf2f2	0_vs_1
4.88584e-28	-0.530575	0.99	0.983	8.87513e-24	Rpl36al	0_vs_1
4.92806e-28	0.584241	0.438	0.154	8.95181e-24	Samd9l	0_vs_1
5.38111e-28	-0.617034	0.366	0.602	9.77479e-24	Snhg15	0_vs_1
6.06163e-28	-0.528572	0.442	0.63	1.1011e-23	Guk1	0_vs_1
7.74655e-28	-0.586021	0.473	0.679	1.40716e-23	Dnajc21	0_vs_1
8.50804e-28	-0.607355	0.884	0.91	1.54549e-23	Uqcr10	0_vs_1
1.15952e-27	-0.54552	0.99	0.98	2.10628e-23	Hnrnpa2b1	0_vs_1
1.33749e-27	-0.56168	0.674	0.776	2.42956e-23	Suclg1	0_vs_1
1.3476e-27	-0.618802	0.744	0.839	2.44791e-23	Gm47283	0_vs_1
1.65385e-27	-0.797483	0.288	0.554	3.00421e-23	Il2ra	0_vs_1
1.66463e-27	-0.85729	0.489	0.644	3.0238e-23	Cd200	0_vs_1
1.67503e-27	-0.449502	0.174	0.435	3.04269e-23	Ipo4	0_vs_1
1.85716e-27	-0.405164	0.095	0.314	3.37354e-23	Pold2	0_vs_1
1.99321e-27	-0.626047	0.558	0.707	3.62066e-23	Bms1	0_vs_1
2.01478e-27	-0.518012	0.911	0.93	3.65984e-23	Polr1d	0_vs_1
2.02748e-27	-0.551028	0.753	0.821	3.68293e-23	Sbno1	0_vs_1
2.4218e-27	-0.511934	0.321	0.537	4.3992e-23	Utp15	0_vs_1
2.94296e-27	-0.555786	0.921	0.933	5.34588e-23	Hint1	0_vs_1
3.08429e-27	0.72235	0.862	0.582	5.60262e-23	Ltb	0_vs_1
3.09688e-27	-0.51529	0.577	0.722	5.62547e-23	Ndufb6	0_vs_1
3.37163e-27	-0.551867	0.982	0.968	6.12457e-23	Cox7c	0_vs_1
3.81278e-27	0.617419	0.621	0.338	6.92592e-23	Ube2h	0_vs_1
3.90889e-27	-0.539585	0.973	0.958	7.10049e-23	Snrpg	0_vs_1
4.7511e-27	0.762328	0.825	0.597	8.63037e-23	Jun	0_vs_1
4.76752e-27	-0.594836	0.459	0.59	8.66019e-23	Snhg3	0_vs_1
5.80613e-27	-0.541419	0.33	0.533	1.05468e-22	Dot1l	0_vs_1
5.98063e-27	-0.519143	0.64	0.771	1.08638e-22	Plekhj1	0_vs_1
6.00643e-27	-0.498596	0.992	0.972	1.09107e-22	Hnrnpk	0_vs_1
7.01602e-27	-0.543707	0.96	0.955	1.27446e-22	Slc25a3	0_vs_1
7.15947e-27	-0.533719	0.853	0.901	1.30052e-22	Srsf6	0_vs_1
7.27662e-27	-0.537666	0.618	0.763	1.3218e-22	Psmd6	0_vs_1
7.32536e-27	-0.539859	0.678	0.778	1.33065e-22	Srsf9	0_vs_1
8.0373e-27	-0.506355	0.484	0.666	1.45998e-22	Khsrp	0_vs_1
8.14054e-27	-0.715409	0.189	0.376	1.47873e-22	Nfkbid	0_vs_1
8.59408e-27	-0.536919	0.996	0.998	1.56111e-22	Rpl14	0_vs_1
8.67674e-27	-0.579017	0.456	0.687	1.57613e-22	Sinhcaf	0_vs_1
8.67965e-27	-0.52242	0.701	0.814	1.57666e-22	Bsg	0_vs_1
9.18931e-27	-0.410029	0.101	0.339	1.66924e-22	Trmt61a	0_vs_1
1.01779e-26	-0.535678	0.308	0.51	1.84882e-22	Stat5a	0_vs_1
1.05548e-26	-0.530127	0.752	0.828	1.91727e-22	Gm16286	0_vs_1
1.06472e-26	-0.497796	0.281	0.505	1.93406e-22	Hyou1	0_vs_1
1.11926e-26	-0.515047	0.31	0.55	2.03313e-22	Utp6	0_vs_1
1.14573e-26	-0.541868	0.634	0.798	2.08121e-22	Sf3b3	0_vs_1
1.16427e-26	-0.5146	0.527	0.696	2.11489e-22	Ube2e1	0_vs_1
1.21622e-26	-0.441785	0.137	0.38	2.20926e-22	Carm1	0_vs_1
1.33824e-26	-0.489728	0.364	0.605	2.43092e-22	Nufip1	0_vs_1
1.34109e-26	-0.474043	0.373	0.589	2.43609e-22	Mrps7	0_vs_1
1.35757e-26	-0.625164	0.301	0.557	2.46603e-22	Sept11	0_vs_1
1.39226e-26	-0.541221	0.377	0.592	2.52905e-22	Wdr3	0_vs_1
1.49129e-26	0.614357	0.529	0.242	2.70893e-22	Rflnb	0_vs_1
1.62998e-26	-0.515161	0.436	0.669	2.96087e-22	Immt	0_vs_1
1.8151e-26	-0.500236	0.277	0.528	3.29712e-22	Xpot	0_vs_1
1.98437e-26	-0.484224	0.321	0.543	3.60461e-22	Thyn1	0_vs_1
2.19666e-26	-0.515662	0.332	0.565	3.99024e-22	Carnmt1	0_vs_1
2.22245e-26	-0.494522	0.179	0.426	4.03707e-22	Naf1	0_vs_1
2.28216e-26	-0.551909	0.797	0.834	4.14554e-22	Snx3	0_vs_1
2.44396e-26	0.680652	0.889	0.669	4.43945e-22	Zfp36	0_vs_1
2.59868e-26	-0.54253	0.823	0.849	4.72051e-22	Ssr4	0_vs_1
2.60144e-26	0.715833	0.826	0.557	4.72552e-22	Irf1	0_vs_1
2.86216e-26	-0.674143	0.204	0.381	5.19911e-22	Mcm7	0_vs_1
2.87969e-26	-0.619407	0.666	0.798	5.23096e-22	AI662270	0_vs_1
3.50391e-26	-0.518922	0.545	0.701	6.36485e-22	Timm8b	0_vs_1
4.05809e-26	-0.514376	0.716	0.811	7.37152e-22	Eif4h	0_vs_1
4.48516e-26	-0.484177	0.185	0.421	8.14729e-22	Nat10	0_vs_1
4.56984e-26	-0.498058	0.379	0.582	8.30112e-22	Ctsz	0_vs_1
4.79703e-26	-0.508033	0.651	0.773	8.71381e-22	Psmb6	0_vs_1
5.67544e-26	-0.557436	0.979	0.98	1.03094e-21	Sub1	0_vs_1
5.77609e-26	-0.425255	0.179	0.41	1.04923e-21	Ddx56	0_vs_1
6.65688e-26	-0.585599	0.441	0.672	1.20922e-21	Gnl1	0_vs_1
6.81444e-26	-0.503778	0.225	0.441	1.23784e-21	Cdca7l	0_vs_1
7.2418e-26	-0.569326	0.995	0.987	1.31547e-21	Rps17	0_vs_1
8.04193e-26	-0.529936	0.11	0.344	1.46082e-21	Ptprs	0_vs_1
8.09218e-26	-0.521639	0.355	0.607	1.46994e-21	Hdac2	0_vs_1
8.44624e-26	0.510615	0.838	0.625	1.53426e-21	Tmem50a	0_vs_1
8.8829e-26	-0.528156	0.732	0.804	1.61358e-21	Wdr83os	0_vs_1
1.07529e-25	-0.551129	0.523	0.706	1.95326e-21	Bola3	0_vs_1
1.23047e-25	-0.434937	0.077	0.319	2.23515e-21	Bcat1	0_vs_1
1.27622e-25	-0.547713	0.401	0.594	2.31825e-21	Usp1	0_vs_1
1.28792e-25	-0.396943	0.1	0.326	2.33951e-21	Slc25a33	0_vs_1
1.34106e-25	-0.507118	0.519	0.697	2.43604e-21	2210016F16Rik	0_vs_1
1.75729e-25	-0.520799	0.958	0.957	3.19211e-21	Snrpe	0_vs_1
1.93222e-25	-0.488651	0.345	0.6	3.50987e-21	Ywhag	0_vs_1
2.44755e-25	-0.513713	0.292	0.527	4.44598e-21	Polr1a	0_vs_1
2.47249e-25	-0.465086	0.264	0.477	4.49128e-21	Utp4	0_vs_1
2.47673e-25	-0.541654	0.455	0.647	4.49898e-21	Parp1	0_vs_1
2.68593e-25	-0.477614	0.325	0.542	4.87899e-21	Memo1	0_vs_1
2.90237e-25	0.597923	0.745	0.448	5.27216e-21	Tnrc6b	0_vs_1
2.90721e-25	-0.565671	0.868	0.886	5.28095e-21	Sdf4	0_vs_1
3.13429e-25	-0.50721	0.751	0.811	5.69343e-21	Bcas2	0_vs_1
3.68314e-25	-0.723143	0.638	0.732	6.69043e-21	Kdm6b	0_vs_1
3.84019e-25	-0.513071	0.467	0.652	6.97571e-21	Thumpd1	0_vs_1
3.92809e-25	-0.512667	0.511	0.722	7.13537e-21	Psmg4	0_vs_1
4.06007e-25	-0.398591	0.136	0.356	7.37512e-21	Zfp771	0_vs_1
4.13461e-25	-0.53166	0.723	0.818	7.51052e-21	U2surp	0_vs_1
4.32652e-25	-0.543526	0.893	0.921	7.85912e-21	Pomp	0_vs_1
4.38143e-25	-0.534282	0.863	0.896	7.95886e-21	Snrnp70	0_vs_1
4.99605e-25	-0.515549	0.977	0.967	9.07533e-21	Chchd2	0_vs_1
5.37946e-25	-0.504243	0.305	0.537	9.77179e-21	Xpo5	0_vs_1
5.7021e-25	-0.523309	0.771	0.814	1.03579e-20	Timm10b	0_vs_1
7.05752e-25	-0.420917	0.133	0.361	1.282e-20	Sigmar1	0_vs_1
7.1334e-25	0.480143	0.345	0.105	1.29578e-20	Treml2	0_vs_1
7.37672e-25	-0.529878	0.684	0.794	1.33998e-20	Txndc17	0_vs_1
7.87277e-25	-0.514603	0.736	0.838	1.43009e-20	Ewsr1	0_vs_1
8.56846e-25	-0.518722	0.844	0.885	1.55646e-20	Zc3h15	0_vs_1
8.72728e-25	-0.541954	0.784	0.865	1.58531e-20	Zap70	0_vs_1
9.45462e-25	-0.538983	0.707	0.814	1.71743e-20	Srsf1	0_vs_1
1.08375e-24	-0.56352	0.966	0.977	1.96862e-20	Gapdh	0_vs_1
1.25579e-24	-0.575135	0.715	0.831	2.28115e-20	Ppig	0_vs_1
1.33095e-24	-0.476714	0.36	0.55	2.41767e-20	Sf3b4	0_vs_1
1.3475e-24	-0.484608	0.447	0.632	2.44774e-20	Bri3	0_vs_1
1.72269e-24	-0.44955	0.196	0.431	3.12926e-20	Dnajc11	0_vs_1
1.80109e-24	-0.495085	0.514	0.661	3.27168e-20	Dnajc19	0_vs_1
1.97763e-24	-0.69066	0.121	0.294	3.59236e-20	Alcam	0_vs_1
2.01254e-24	-0.43238	0.152	0.373	3.65579e-20	Endog	0_vs_1
2.13839e-24	-0.537931	0.262	0.428	3.88439e-20	Cbx5	0_vs_1
2.29096e-24	-0.45526	0.408	0.61	4.16153e-20	BC003965	0_vs_1
2.31933e-24	-0.415856	0.126	0.348	4.21306e-20	Rcc1	0_vs_1
2.3316e-24	-0.447264	0.255	0.47	4.23534e-20	Usp50	0_vs_1
2.38544e-24	0.591683	0.567	0.321	4.33316e-20	Il17ra	0_vs_1
2.41599e-24	-0.436479	0.116	0.338	4.38865e-20	Pwp2	0_vs_1
2.42201e-24	-0.496321	0.918	0.921	4.39957e-20	Eif3m	0_vs_1
2.47863e-24	-0.574287	0.723	0.796	4.50243e-20	Nfkb1	0_vs_1
2.59291e-24	-0.56219	0.859	0.91	4.71001e-20	Top1	0_vs_1
2.65217e-24	-0.514566	0.685	0.781	4.81767e-20	Pop5	0_vs_1
3.13584e-24	-0.481125	0.274	0.48	5.69625e-20	Slc25a39	0_vs_1
3.21546e-24	-0.49612	0.852	0.898	5.84089e-20	Srsf11	0_vs_1
3.87184e-24	-0.529927	0.825	0.885	7.03319e-20	Srrm1	0_vs_1
4.08167e-24	-0.472264	0.534	0.681	7.41436e-20	Samm50	0_vs_1
4.16353e-24	-0.372896	0.093	0.309	7.56306e-20	Tfap4	0_vs_1
4.30533e-24	-0.506744	0.426	0.634	7.82063e-20	Pepd	0_vs_1
4.52237e-24	-0.504897	0.823	0.833	8.21488e-20	Psmb3	0_vs_1
4.79494e-24	-0.443546	0.212	0.411	8.71e-20	Plagl2	0_vs_1
4.98246e-24	-0.499704	0.818	0.853	9.05063e-20	Purb	0_vs_1
5.08882e-24	-0.507584	0.423	0.615	9.24384e-20	Ncbp2	0_vs_1
5.30324e-24	-0.504047	0.912	0.926	9.63333e-20	Hnrnpc	0_vs_1
5.87643e-24	-0.395827	0.179	0.423	1.06745e-19	Nle1	0_vs_1
6.38935e-24	-0.555496	0.363	0.582	1.16063e-19	Snhg4	0_vs_1
6.40035e-24	-0.492647	0.36	0.572	1.16262e-19	Ltv1	0_vs_1
7.58306e-24	-0.494152	0.752	0.804	1.37746e-19	Ndufb4	0_vs_1
7.91226e-24	-0.500986	0.796	0.88	1.43726e-19	Mdh2	0_vs_1
8.25328e-24	-0.517233	0.649	0.764	1.49921e-19	Psmc3	0_vs_1
8.44333e-24	-0.43285	0.053	0.226	1.53373e-19	Prim1	0_vs_1
9.30087e-24	-0.533148	0.325	0.575	1.6895e-19	Slc7a1	0_vs_1
9.41223e-24	-0.427271	0.279	0.498	1.70973e-19	Nxt1	0_vs_1
9.61697e-24	-0.509383	0.332	0.557	1.74692e-19	Sdf2l1	0_vs_1
1.00469e-23	-0.468396	0.408	0.612	1.82502e-19	Rae1	0_vs_1
1.08255e-23	0.654928	0.429	0.142	1.96646e-19	Ifi214	0_vs_1
1.13141e-23	-0.709498	0.263	0.403	2.05521e-19	Furin	0_vs_1
1.16869e-23	-0.474205	0.997	0.997	2.12293e-19	Eif1	0_vs_1
1.18603e-23	-0.531078	0.496	0.666	2.15442e-19	Otud4	0_vs_1
1.20806e-23	-0.397739	0.17	0.385	2.19445e-19	Mad2l2	0_vs_1
1.28124e-23	-0.576643	0.529	0.706	2.32738e-19	Utp14a	0_vs_1
1.37836e-23	-0.460311	0.373	0.567	2.5038e-19	Bud23	0_vs_1
1.39365e-23	0.611207	0.951	0.87	2.53156e-19	Rapgef6	0_vs_1
1.45492e-23	-0.484742	0.51	0.674	2.64286e-19	Pfdn6	0_vs_1
1.49011e-23	-0.441089	0.248	0.493	2.70678e-19	9130401M01Rik	0_vs_1
1.56127e-23	-0.533713	0.914	0.913	2.83605e-19	Rbm25	0_vs_1
1.60852e-23	0.583133	0.971	0.851	2.92188e-19	Ablim1	0_vs_1
1.69877e-23	-0.641583	0.421	0.589	3.08581e-19	Rab8b	0_vs_1
1.80336e-23	0.69652	0.685	0.465	3.2758e-19	Epsti1	0_vs_1
1.92309e-23	0.549021	0.91	0.721	3.49329e-19	Nsd3	0_vs_1
2.05625e-23	-0.418305	0.201	0.43	3.73518e-19	Slc29a1	0_vs_1
2.174e-23	-0.354705	0.116	0.329	3.94907e-19	Ntmt1	0_vs_1
2.23391e-23	0.548858	0.984	0.916	4.05791e-19	Arhgdib	0_vs_1
2.26402e-23	-0.553278	0.671	0.788	4.11258e-19	Fkbp3	0_vs_1
2.44204e-23	-0.560301	0.547	0.702	4.43596e-19	Tmpo	0_vs_1
2.6789e-23	-0.417642	0.178	0.383	4.86622e-19	Qdpr	0_vs_1
2.78147e-23	-0.480455	0.922	0.911	5.05254e-19	Rbx1	0_vs_1
2.97281e-23	0.543817	0.753	0.485	5.4001e-19	Fam102a	0_vs_1
3.03059e-23	-0.452014	0.819	0.873	5.50506e-19	Tmed2	0_vs_1
3.45729e-23	-0.5171	0.61	0.754	6.28017e-19	Rbm17	0_vs_1
3.5849e-23	-0.446357	0.26	0.493	6.51198e-19	Fam98a	0_vs_1
3.59375e-23	0.474385	0.438	0.176	6.52805e-19	Rasa3	0_vs_1
4.09922e-23	-0.425688	0.197	0.416	7.44623e-19	Pelp1	0_vs_1
4.13921e-23	-0.461241	0.292	0.533	7.51888e-19	Rrp8	0_vs_1
4.74921e-23	-0.374106	0.136	0.358	8.62693e-19	Pycrl	0_vs_1
5.03018e-23	-0.457676	0.474	0.639	9.13733e-19	Psmd3	0_vs_1
5.20874e-23	-0.538492	0.477	0.679	9.46168e-19	Larp7	0_vs_1
5.27009e-23	-0.480522	0.579	0.711	9.57311e-19	Mrps26	0_vs_1
5.28442e-23	-0.406136	0.171	0.388	9.59915e-19	Crls1	0_vs_1
5.32037e-23	-0.501399	0.447	0.635	9.66445e-19	Kpna1	0_vs_1
5.71108e-23	-0.458606	0.664	0.756	1.03742e-18	Polr2j	0_vs_1
5.92111e-23	-0.471772	0.912	0.928	1.07557e-18	Atp5d	0_vs_1
6.50007e-23	-0.502864	0.345	0.559	1.18074e-18	Nudcd2	0_vs_1
7.56785e-23	-0.44387	0.255	0.49	1.3747e-18	Trmt1	0_vs_1
8.04257e-23	0.449994	0.416	0.189	1.46093e-18	Mgst2	0_vs_1
8.32158e-23	-0.5053	0.76	0.846	1.51161e-18	Jpt1	0_vs_1
9.03112e-23	-0.457969	0.344	0.584	1.6405e-18	Clpp	0_vs_1
9.96273e-23	0.587031	0.848	0.62	1.80973e-18	Klhl6	0_vs_1
1.06595e-22	0.532517	0.515	0.278	1.9363e-18	Tecpr1	0_vs_1
1.09628e-22	-0.67081	0.295	0.445	1.99138e-18	Rbpj	0_vs_1
1.17064e-22	-0.429683	0.325	0.533	2.12647e-18	Psmg1	0_vs_1
1.18265e-22	-0.461384	0.258	0.493	2.14828e-18	Heatr3	0_vs_1
1.1856e-22	-0.48225	0.879	0.911	2.15365e-18	Arglu1	0_vs_1
1.18723e-22	0.779977	0.926	0.664	2.1566e-18	Pdcd4	0_vs_1
1.20095e-22	-0.692383	0.679	0.749	2.18153e-18	Icos	0_vs_1
1.20919e-22	0.50809	0.777	0.55	2.19649e-18	Zc3hav1	0_vs_1
1.24681e-22	-0.486032	0.753	0.826	2.26483e-18	Eif4e2	0_vs_1
1.33733e-22	-0.51716	0.792	0.851	2.42926e-18	Tcea1	0_vs_1
1.41971e-22	-0.44968	0.268	0.477	2.57891e-18	Rabggtb	0_vs_1
1.54972e-22	-0.457323	0.534	0.707	2.81506e-18	Arl1	0_vs_1
1.55563e-22	-0.53983	0.489	0.679	2.8258e-18	Rock2	0_vs_1
1.65714e-22	-0.449705	0.238	0.472	3.01019e-18	Ak6	0_vs_1
1.83611e-22	0.600172	0.877	0.692	3.33529e-18	Gm8369	0_vs_1
1.88686e-22	-0.400186	0.216	0.42	3.42748e-18	Dohh	0_vs_1
2.03222e-22	-0.477715	0.581	0.691	3.69152e-18	Ufm1	0_vs_1
2.22345e-22	-0.464021	0.593	0.717	4.03891e-18	Psmb7	0_vs_1
2.46719e-22	-0.44376	0.284	0.5	4.48165e-18	Impdh1	0_vs_1
2.59463e-22	-0.485997	0.577	0.692	4.71315e-18	Ccdc59	0_vs_1
2.65239e-22	-0.452192	0.099	0.278	4.81807e-18	Rfc3	0_vs_1
3.99147e-22	0.515141	0.389	0.147	7.2505e-18	F2rl1	0_vs_1
4.61403e-22	-0.484902	0.333	0.535	8.38139e-18	Npepl1	0_vs_1
4.66103e-22	-0.430318	0.188	0.4	8.46677e-18	Hat1	0_vs_1
4.72923e-22	-0.47587	0.668	0.794	8.59064e-18	Slc3a2	0_vs_1
4.80691e-22	-0.469266	0.495	0.712	8.73175e-18	Alkbh1	0_vs_1
4.86665e-22	-0.500734	0.859	0.878	8.84027e-18	Nol7	0_vs_1
5.24698e-22	-0.421925	0.5	0.677	9.53113e-18	Pam16	0_vs_1
5.25343e-22	-0.447255	0.873	0.878	9.54286e-18	Brk1	0_vs_1
5.29956e-22	-0.488003	0.362	0.574	9.62666e-18	Txnrd1	0_vs_1
5.40059e-22	-0.463211	0.437	0.634	9.81017e-18	Cyb5b	0_vs_1
5.4565e-22	-0.93876	0.275	0.525	9.91173e-18	Tnip3	0_vs_1
5.45898e-22	-0.511462	0.053	0.201	9.91624e-18	Lig1	0_vs_1
5.56868e-22	-0.560971	0.221	0.441	1.01155e-17	Spry1	0_vs_1
5.61787e-22	-0.485451	0.723	0.791	1.02049e-17	Mrps14	0_vs_1
5.93377e-22	-0.414384	0.277	0.483	1.07787e-17	Fh1	0_vs_1
6.14824e-22	-0.464441	0.426	0.612	1.11683e-17	Pfdn4	0_vs_1
6.66791e-22	-0.441526	0.323	0.537	1.21123e-17	Noa1	0_vs_1
6.91276e-22	-0.475169	0.493	0.692	1.2557e-17	Luc7l	0_vs_1
7.05408e-22	-0.445973	0.584	0.696	1.28137e-17	Exosc3	0_vs_1
7.09527e-22	-0.467313	0.418	0.592	1.28886e-17	Nmd3	0_vs_1
7.54628e-22	-0.449746	0.845	0.878	1.37078e-17	Tmed9	0_vs_1
8.43033e-22	-0.397983	0.16	0.368	1.53137e-17	Rbm19	0_vs_1
9.12978e-22	-0.472176	0.378	0.57	1.65843e-17	Prpf31	0_vs_1
1.00644e-21	-0.461666	0.767	0.851	1.82819e-17	Rbbp4	0_vs_1
1.04209e-21	0.54692	0.689	0.45	1.89296e-17	Rcsd1	0_vs_1
1.12421e-21	-0.438385	0.656	0.769	2.04213e-17	Rheb	0_vs_1
1.1707e-21	-0.408908	0.223	0.441	2.12657e-17	Dimt1	0_vs_1
1.30134e-21	-0.446636	0.238	0.446	2.36388e-17	Psat1	0_vs_1
1.34665e-21	-0.552522	0.388	0.462	2.44619e-17	Dnmt1	0_vs_1
1.37583e-21	-0.464998	0.522	0.694	2.4992e-17	Mrpl51	0_vs_1
1.41944e-21	-0.41937	0.301	0.497	2.57841e-17	Emc8	0_vs_1
1.48445e-21	-0.504885	0.675	0.784	2.69651e-17	Snx5	0_vs_1
1.51852e-21	-0.416989	0.192	0.403	2.7584e-17	Wdr5	0_vs_1
1.52218e-21	-0.439754	0.871	0.9	2.76505e-17	Sf3b6	0_vs_1
1.56057e-21	-0.427869	0.178	0.4	2.83478e-17	Ydjc	0_vs_1
1.81773e-21	-0.401922	0.225	0.445	3.30191e-17	Slc25a37	0_vs_1
1.93595e-21	-0.376694	0.071	0.283	3.51665e-17	Serf1	0_vs_1
1.96786e-21	-0.362734	0.182	0.395	3.57462e-17	Tbl3	0_vs_1
2.06835e-21	-0.411703	0.193	0.425	3.75715e-17	Mtrr	0_vs_1
2.17166e-21	-0.487659	0.384	0.585	3.94482e-17	Ubxn2a	0_vs_1
2.2047e-21	-0.40705	0.214	0.438	4.00484e-17	Atp23	0_vs_1
2.20698e-21	-0.432791	0.421	0.605	4.00898e-17	Stub1	0_vs_1
2.20975e-21	-0.505433	0.458	0.619	4.014e-17	Lars	0_vs_1
2.32832e-21	-0.417535	0.285	0.473	4.2294e-17	Gusb	0_vs_1
2.34257e-21	-0.458691	0.353	0.559	4.25528e-17	Smn1	0_vs_1
2.362e-21	0.554287	0.708	0.482	4.29057e-17	BE692007	0_vs_1
2.41569e-21	0.512351	0.619	0.385	4.3881e-17	Zmynd8	0_vs_1
2.56697e-21	0.505016	0.59	0.326	4.6629e-17	Tmem173	0_vs_1
2.65245e-21	-0.435239	0.427	0.587	4.81818e-17	Nsfl1c	0_vs_1
2.70558e-21	0.476074	0.745	0.535	4.91469e-17	Cd37	0_vs_1
3.0179e-21	-0.42337	0.637	0.756	5.48201e-17	Mrpl43	0_vs_1
3.17739e-21	-0.408453	0.13	0.328	5.77173e-17	Gsto1	0_vs_1
3.28187e-21	-0.448605	0.714	0.771	5.96151e-17	Fam104a	0_vs_1
3.37071e-21	-0.449261	0.863	0.891	6.12289e-17	Arf1	0_vs_1
3.381e-21	0.532787	0.775	0.59	6.14159e-17	Klf13	0_vs_1
3.40393e-21	0.495246	0.984	0.878	6.18323e-17	Ms4a6b	0_vs_1
3.45112e-21	-0.471165	0.758	0.813	6.26896e-17	Ube2s	0_vs_1
3.63546e-21	-0.465576	0.96	0.972	6.60382e-17	Hmgb1	0_vs_1
3.66911e-21	0.440626	0.46	0.211	6.66493e-17	Fam189b	0_vs_1
4.21144e-21	0.525913	1	0.998	7.65008e-17	Tmsb4x	0_vs_1
4.27233e-21	-0.406594	0.244	0.455	7.76069e-17	Ptpmt1	0_vs_1
4.99952e-21	-0.516804	0.788	0.855	9.08162e-17	Tcof1	0_vs_1
5.13184e-21	-0.471881	0.704	0.774	9.32198e-17	Ndufb2	0_vs_1
5.2196e-21	-0.413145	0.163	0.37	9.4814e-17	Mthfd1l	0_vs_1
5.25905e-21	-0.763314	0.277	0.525	9.55306e-17	Pou2f2	0_vs_1
5.58885e-21	-0.513376	0.895	0.908	1.01521e-16	Atp5k	0_vs_1
5.60125e-21	-0.346929	0.095	0.296	1.01747e-16	Polr3h	0_vs_1
5.78076e-21	-0.459562	0.811	0.863	1.05008e-16	Psmb4	0_vs_1
6.30465e-21	0.496495	0.9	0.726	1.14524e-16	Elf1	0_vs_1
6.39888e-21	-0.449502	0.459	0.634	1.16236e-16	Rpn2	0_vs_1
6.72519e-21	-0.45714	0.414	0.615	1.22163e-16	Exosc1	0_vs_1
6.74303e-21	-0.7164	0.903	0.866	1.22487e-16	Malt1	0_vs_1
7.02609e-21	-0.48086	0.384	0.575	1.27629e-16	Bcap29	0_vs_1
7.20877e-21	-0.422681	0.311	0.502	1.30947e-16	Ino80e	0_vs_1
7.49344e-21	-0.433305	0.373	0.585	1.36118e-16	Nadk	0_vs_1
7.55474e-21	-0.3322	0.078	0.281	1.37232e-16	Dctd	0_vs_1
7.77005e-21	-0.654141	0.437	0.617	1.41143e-16	Ezh2	0_vs_1
7.94695e-21	0.521789	0.737	0.515	1.44356e-16	Itgb7	0_vs_1
8.17181e-21	-0.445951	0.93	0.928	1.48441e-16	Cox7a2	0_vs_1
8.46491e-21	-0.476755	0.91	0.921	1.53765e-16	Psme2	0_vs_1
8.86461e-21	-0.432582	0.358	0.554	1.61026e-16	Krr1	0_vs_1
9.20832e-21	-0.392307	0.218	0.406	1.67269e-16	Aarsd1	0_vs_1
1.00774e-20	-0.478375	0.405	0.564	1.83056e-16	Eml4	0_vs_1
1.11148e-20	-0.380221	0.142	0.323	2.01901e-16	Nsun5	0_vs_1
1.14762e-20	-0.471247	0.653	0.791	2.08465e-16	Cbx1	0_vs_1
1.22925e-20	-0.449278	0.336	0.533	2.23293e-16	Nol9	0_vs_1
1.2793e-20	-0.370687	0.126	0.346	2.32384e-16	Nup188	0_vs_1
1.32704e-20	-0.447631	0.397	0.594	2.41056e-16	Lsg1	0_vs_1
1.33546e-20	-0.426679	0.186	0.42	2.42586e-16	Elp1	0_vs_1
1.36915e-20	-0.464081	0.675	0.766	2.48707e-16	Mrpl57	0_vs_1
1.3778e-20	-0.437109	0.418	0.634	2.50278e-16	Trim27	0_vs_1
1.57769e-20	-0.430276	0.341	0.53	2.86587e-16	Ubfd1	0_vs_1
1.61811e-20	-0.459827	0.804	0.851	2.9393e-16	Micos10	0_vs_1
1.63582e-20	-0.466373	0.388	0.604	2.97147e-16	Las1l	0_vs_1
1.63599e-20	-0.441069	0.348	0.548	2.97178e-16	Pus1	0_vs_1
1.72667e-20	0.516796	0.59	0.328	3.1365e-16	Sh2d1a	0_vs_1
1.75504e-20	0.517632	0.649	0.41	3.18803e-16	Dtx3l	0_vs_1
1.76372e-20	-0.467337	0.945	0.946	3.2038e-16	Atp5a1	0_vs_1
1.7874e-20	-0.463195	0.948	0.962	3.24681e-16	Atp5mpl	0_vs_1
1.82789e-20	0.475796	0.829	0.654	3.32037e-16	Tspo	0_vs_1
1.86943e-20	0.397597	0.396	0.144	3.39581e-16	Prkd2	0_vs_1
1.88716e-20	-0.507313	0.993	0.99	3.42802e-16	Rps2	0_vs_1
2.00935e-20	-0.434461	0.332	0.537	3.64998e-16	Gcn1	0_vs_1
2.02476e-20	-0.426152	0.281	0.523	3.67797e-16	Eif2b4	0_vs_1
2.04248e-20	-0.448625	0.66	0.774	3.71016e-16	Eif4a3	0_vs_1
2.13606e-20	0.519604	0.5	0.299	3.88014e-16	Sh3bp5	0_vs_1
2.20066e-20	-0.463601	0.622	0.731	3.99749e-16	Hypk	0_vs_1
2.26551e-20	-0.557573	0.822	0.858	4.11529e-16	Chd4	0_vs_1
2.28506e-20	0.52976	0.815	0.574	4.15081e-16	4930523C07Rik	0_vs_1
2.37688e-20	-0.456277	0.396	0.567	4.31761e-16	Rpia	0_vs_1
2.42976e-20	-0.659577	0.405	0.589	4.41367e-16	Bcl2a1b	0_vs_1
2.49197e-20	-0.514258	0.984	0.982	4.52667e-16	Rpl22l1	0_vs_1
2.58203e-20	-0.387391	0.214	0.423	4.69026e-16	Sephs2	0_vs_1
2.61021e-20	-0.4541	0.582	0.717	4.74145e-16	Aqr	0_vs_1
2.76588e-20	-0.451707	0.923	0.941	5.02422e-16	Atp5f1	0_vs_1
2.81981e-20	-0.406136	0.167	0.349	5.12218e-16	Pus7l	0_vs_1
2.83947e-20	-0.422172	0.347	0.523	5.1579e-16	Kti12	0_vs_1
2.90571e-20	-0.434897	0.341	0.528	5.27822e-16	Tdg	0_vs_1
2.91522e-20	-0.455894	0.551	0.707	5.2955e-16	Serp1	0_vs_1
2.9388e-20	0.536468	0.815	0.627	5.33832e-16	Btg2	0_vs_1
3.19981e-20	0.552621	0.856	0.679	5.81246e-16	Slfn1	0_vs_1
3.56432e-20	-0.448948	0.853	0.871	6.47459e-16	Atp5o	0_vs_1
3.8263e-20	-0.438759	0.874	0.888	6.95048e-16	Ube2l3	0_vs_1
4.02974e-20	-0.435041	0.534	0.687	7.32002e-16	Med8	0_vs_1
4.04913e-20	-0.454588	0.922	0.938	7.35525e-16	Atp5j	0_vs_1
4.05558e-20	-0.401863	0.349	0.54	7.36696e-16	Sf3a2	0_vs_1
4.09125e-20	-0.473307	0.767	0.814	7.43176e-16	Ddx46	0_vs_1
4.22546e-20	-0.424615	0.308	0.492	7.67555e-16	Senp3	0_vs_1
4.48573e-20	-0.357429	0.166	0.37	8.14832e-16	Nutf2-ps1	0_vs_1
4.57212e-20	-0.408204	0.368	0.555	8.30525e-16	Mrpl11	0_vs_1
5.0764e-20	-0.418538	0.234	0.438	9.22128e-16	Xrcc6	0_vs_1
5.51499e-20	0.35956	0.233	0.054	1.0018e-15	Card6	0_vs_1
5.89739e-20	-0.400498	0.34	0.542	1.07126e-15	Exosc5	0_vs_1
6.09867e-20	-0.44444	0.392	0.6	1.10782e-15	Tsr1	0_vs_1
6.12689e-20	0.407654	0.51	0.271	1.11295e-15	Plaat3	0_vs_1
6.45274e-20	-0.418869	0.279	0.455	1.17214e-15	Ecd	0_vs_1
6.47887e-20	-0.615053	0.627	0.711	1.17689e-15	Jak2	0_vs_1
6.9252e-20	-0.477266	0.94	0.931	1.25796e-15	Cox7b	0_vs_1
6.99839e-20	-0.439923	0.704	0.786	1.27126e-15	Ndufb8	0_vs_1
7.0407e-20	-0.49965	0.778	0.831	1.27894e-15	Atox1	0_vs_1
7.12666e-20	-0.355575	0.116	0.313	1.29456e-15	E2f6	0_vs_1
7.5161e-20	-0.446932	0.442	0.63	1.3653e-15	Txlna	0_vs_1
7.88027e-20	-0.529852	0.777	0.855	1.43145e-15	Prelid2	0_vs_1
8.02306e-20	-0.519542	0.481	0.637	1.45739e-15	Sfxn1	0_vs_1
8.74017e-20	-0.377732	0.085	0.266	1.58765e-15	Gfod1	0_vs_1
8.86292e-20	0.519776	0.907	0.803	1.60995e-15	Stat1	0_vs_1
8.95017e-20	0.627656	0.737	0.554	1.6258e-15	Bcl2	0_vs_1
9.06841e-20	-0.441061	0.148	0.353	1.64728e-15	Car12	0_vs_1
9.71202e-20	-0.507471	0.579	0.694	1.76419e-15	Smc3	0_vs_1
1.0072e-19	-0.383915	0.199	0.411	1.82958e-15	Gsdme	0_vs_1
1.01645e-19	-0.467449	0.637	0.742	1.84639e-15	Ddx54	0_vs_1
1.17538e-19	-0.336075	0.114	0.298	2.13508e-15	Trub1	0_vs_1
1.20337e-19	-0.463931	0.534	0.712	2.18593e-15	Naa20	0_vs_1
1.26527e-19	-0.481055	0.327	0.522	2.29837e-15	Cep83	0_vs_1
1.30857e-19	-0.451391	0.563	0.721	2.37702e-15	Hspa14	0_vs_1
1.38723e-19	-0.432174	0.949	0.952	2.5199e-15	Elob	0_vs_1
1.38879e-19	-0.374039	0.064	0.247	2.52273e-15	Adarb1	0_vs_1
1.51065e-19	-0.555008	0.045	0.214	2.7441e-15	Angptl2	0_vs_1
1.51525e-19	-0.429395	0.434	0.609	2.75245e-15	Sec13	0_vs_1
1.60072e-19	-0.444831	0.326	0.522	2.90771e-15	Snhg6	0_vs_1
1.77819e-19	-0.370213	0.174	0.38	3.23009e-15	Mrpl38	0_vs_1
1.86501e-19	-0.429644	0.588	0.687	3.38779e-15	Clptm1l	0_vs_1
1.86532e-19	0.575953	0.596	0.343	3.38836e-15	Parp14	0_vs_1
1.86745e-19	-0.477118	0.605	0.711	3.39223e-15	Psmd2	0_vs_1
1.89536e-19	0.555084	0.755	0.545	3.44292e-15	Bin2	0_vs_1
2.13881e-19	-0.415565	0.496	0.632	3.88515e-15	Polr2c	0_vs_1
2.24643e-19	0.513546	0.848	0.689	4.08063e-15	Cnn2	0_vs_1
2.31433e-19	-0.424704	0.216	0.433	4.20398e-15	Dhx29	0_vs_1
2.40305e-19	-0.404963	0.367	0.552	4.36515e-15	Mtx2	0_vs_1
2.44425e-19	-0.433096	0.393	0.575	4.43997e-15	Got2	0_vs_1
2.4907e-19	-0.446572	0.674	0.766	4.52435e-15	Ndufs6	0_vs_1
2.50932e-19	-0.324058	0.118	0.298	4.55817e-15	Pusl1	0_vs_1
2.68496e-19	-0.392159	0.236	0.436	4.87723e-15	Polr1c	0_vs_1
2.71119e-19	0.595128	0.695	0.455	4.92488e-15	Socs3	0_vs_1
2.71523e-19	-0.431216	0.921	0.915	4.93221e-15	Psma2	0_vs_1
2.84247e-19	-0.460279	0.893	0.921	5.16335e-15	Sfpq	0_vs_1
3.01969e-19	-0.436767	0.375	0.535	5.48526e-15	Hras	0_vs_1
3.03154e-19	-0.463468	0.43	0.607	5.5068e-15	Maz	0_vs_1
3.09574e-19	0.473764	0.54	0.339	5.62342e-15	Sidt1	0_vs_1
3.1658e-19	-0.420107	0.344	0.528	5.75067e-15	Snd1	0_vs_1
3.23475e-19	-0.497337	0.529	0.701	5.87592e-15	Mapkapk2	0_vs_1
3.36813e-19	0.431432	0.466	0.242	6.11821e-15	Mbnl2	0_vs_1
3.44939e-19	-0.307307	0.09	0.284	6.26581e-15	Eef1akmt4	0_vs_1
3.5294e-19	-0.450199	0.732	0.813	6.41116e-15	1110004F10Rik	0_vs_1
3.5909e-19	-0.429315	0.555	0.686	6.52287e-15	Pak1ip1	0_vs_1
3.71983e-19	-0.452465	0.518	0.667	6.75707e-15	Akap8	0_vs_1
3.75347e-19	-0.385836	0.296	0.47	6.81818e-15	Bcl7c	0_vs_1
3.85634e-19	0.467413	0.399	0.209	7.00503e-15	Rasgrp2	0_vs_1
3.94665e-19	-0.486427	0.316	0.53	7.16909e-15	Pim3	0_vs_1
4.06236e-19	-0.395085	0.279	0.446	7.37927e-15	Mrpl22	0_vs_1
4.46936e-19	-0.471152	0.968	0.97	8.11859e-15	Rbm3	0_vs_1
5.05137e-19	-0.385015	0.219	0.418	9.17581e-15	Abcc1	0_vs_1
5.26532e-19	-0.477188	0.612	0.731	9.56445e-15	Suz12	0_vs_1
5.28792e-19	-0.450398	0.544	0.667	9.60551e-15	Csnk2a2	0_vs_1
5.37095e-19	-0.422366	0.464	0.617	9.75632e-15	Ccdc124	0_vs_1
5.53692e-19	-0.334045	0.115	0.303	1.00578e-14	Ttc27	0_vs_1
5.77474e-19	-0.475832	0.684	0.788	1.04898e-14	Pole4	0_vs_1
5.80283e-19	-0.422751	0.371	0.532	1.05408e-14	Pgp	0_vs_1
6.38476e-19	0.519894	0.988	0.957	1.15979e-14	Junb	0_vs_1
6.46366e-19	-0.376638	0.126	0.283	1.17412e-14	Orc6	0_vs_1
6.48512e-19	-0.43748	0.382	0.565	1.17802e-14	Nob1	0_vs_1
6.88502e-19	-0.41746	0.33	0.522	1.25066e-14	Aasdhppt	0_vs_1
7.24161e-19	0.461999	0.999	0.963	1.31544e-14	Coro1a	0_vs_1
7.5274e-19	-0.409252	0.893	0.866	1.36735e-14	Srp14	0_vs_1
8.04454e-19	-0.48466	0.753	0.803	1.46129e-14	Prpf40a	0_vs_1
8.10094e-19	-0.340568	0.188	0.38	1.47154e-14	Magohb	0_vs_1
8.21268e-19	-0.469738	0.722	0.808	1.49183e-14	Dnajc2	0_vs_1
9.01289e-19	0.517857	0.804	0.63	1.63719e-14	Lef1	0_vs_1
9.14763e-19	-0.476324	0.355	0.55	1.66167e-14	Zfpm1	0_vs_1
9.43034e-19	-0.45224	0.475	0.635	1.71302e-14	Pbdc1	0_vs_1
9.53748e-19	-0.389956	0.295	0.483	1.73248e-14	Mrpl28	0_vs_1
9.82565e-19	-0.391055	0.229	0.415	1.78483e-14	Colgalt1	0_vs_1
9.99592e-19	-0.444341	0.345	0.52	1.81576e-14	1190007I07Rik	0_vs_1
1.00298e-18	-0.345499	0.138	0.353	1.82192e-14	Desi1	0_vs_1
1.01333e-18	-0.466168	0.442	0.614	1.84072e-14	Ide	0_vs_1
1.0152e-18	-0.369947	0.205	0.381	1.8441e-14	Wdr77	0_vs_1
1.01822e-18	-0.441225	0.796	0.829	1.8496e-14	Uqcrb	0_vs_1
1.03007e-18	0.419592	0.551	0.301	1.87111e-14	Dennd1c	0_vs_1
1.03165e-18	0.348501	0.36	0.135	1.87399e-14	Tuba1a	0_vs_1
1.07003e-18	-0.515844	0.682	0.739	1.9437e-14	Txn1	0_vs_1
1.07638e-18	-0.408045	0.293	0.48	1.95524e-14	Cdk8	0_vs_1
1.13933e-18	-0.566331	0.8	0.843	2.06959e-14	Tnfrsf18	0_vs_1
1.25362e-18	0.431067	0.523	0.299	2.2772e-14	Arhgap4	0_vs_1
1.34757e-18	-0.421018	0.459	0.63	2.44786e-14	Ddb1	0_vs_1
1.41608e-18	-0.350592	0.173	0.36	2.57231e-14	Ccdc58	0_vs_1
1.42203e-18	0.419696	0.341	0.132	2.58312e-14	Selenop	0_vs_1
1.48736e-18	-0.407112	0.362	0.577	2.70179e-14	Cand1	0_vs_1
1.63243e-18	0.672493	0.363	0.147	2.96532e-14	Slfn5	0_vs_1
1.70462e-18	-0.435443	0.995	0.982	3.09645e-14	Pabpc1	0_vs_1
1.73728e-18	-0.384181	0.374	0.528	3.15577e-14	Drg1	0_vs_1
1.90001e-18	-0.410582	0.405	0.595	3.45137e-14	Ilf3	0_vs_1
1.9222e-18	-0.365506	0.207	0.416	3.49168e-14	Dnaja3	0_vs_1
1.93436e-18	-0.494067	0.515	0.654	3.51376e-14	Nol8	0_vs_1
1.98769e-18	-0.405961	0.397	0.569	3.61065e-14	Polr3k	0_vs_1
2.06644e-18	-0.380956	0.215	0.435	3.75368e-14	Bri3bp	0_vs_1
2.08736e-18	-0.401081	0.404	0.577	3.79169e-14	Rad23a	0_vs_1
2.11812e-18	-0.381232	0.255	0.448	3.84757e-14	Mphosph6	0_vs_1
2.20954e-18	0.45709	0.573	0.371	4.01363e-14	Add1	0_vs_1
2.30822e-18	-0.428497	0.845	0.873	4.19288e-14	Csnk2a1	0_vs_1
2.87531e-18	-0.346886	0.251	0.463	5.22301e-14	Tmem11	0_vs_1
2.93477e-18	0.356956	0.31	0.105	5.33101e-14	E030030I06Rik	0_vs_1
3.02172e-18	-0.799868	0.564	0.719	5.48896e-14	Kcnq1ot1	0_vs_1
3.11409e-18	0.46057	0.978	0.855	5.65675e-14	Laptm5	0_vs_1
3.18849e-18	-0.387915	0.192	0.4	5.7919e-14	Utp25	0_vs_1
3.24616e-18	0.774437	0.605	0.355	5.89664e-14	1600014C10Rik	0_vs_1
3.46151e-18	0.468751	0.962	0.87	6.28783e-14	Stk17b	0_vs_1
3.58381e-18	-0.462616	0.944	0.95	6.50998e-14	Sept7	0_vs_1
3.73338e-18	-0.406428	0.422	0.594	6.78168e-14	Prdx3	0_vs_1
4.23894e-18	-0.375786	0.16	0.38	7.70003e-14	Dancr	0_vs_1
4.47917e-18	-0.440891	0.452	0.62	8.13641e-14	Nus1	0_vs_1
4.79364e-18	-0.450623	0.57	0.691	8.70764e-14	Eif2s3x	0_vs_1
4.99301e-18	-0.417183	0.655	0.784	9.0698e-14	Sap18	0_vs_1
4.99749e-18	-0.278088	0.025	0.176	9.07793e-14	Mcrip2	0_vs_1
5.04441e-18	0.470154	0.612	0.413	9.16318e-14	Cdkn1b	0_vs_1
5.29416e-18	-0.347733	0.138	0.309	9.61685e-14	Smim13	0_vs_1
5.80159e-18	-0.274828	0.07	0.242	1.05386e-13	Shq1	0_vs_1
5.82201e-18	-0.363173	0.192	0.403	1.05757e-13	Pprc1	0_vs_1
5.85839e-18	-0.427989	0.707	0.771	1.06418e-13	Ndufc2	0_vs_1
5.88625e-18	-0.430575	0.995	0.997	1.06924e-13	Rpl7a	0_vs_1
6.629e-18	-0.366685	0.271	0.468	1.20416e-13	Mrps30	0_vs_1
7.65789e-18	0.474192	0.773	0.629	1.39106e-13	Stk4	0_vs_1
7.84441e-18	-0.380094	0.348	0.513	1.42494e-13	Rnf126	0_vs_1
7.95931e-18	-0.388141	0.295	0.483	1.44581e-13	Eif2b5	0_vs_1
8.10365e-18	-0.368253	0.223	0.426	1.47203e-13	Exosc2	0_vs_1
8.24233e-18	-0.452026	0.685	0.776	1.49722e-13	Ranbp2	0_vs_1
8.58877e-18	-0.436363	0.616	0.732	1.56015e-13	M6pr	0_vs_1
8.82984e-18	0.454512	0.925	0.816	1.60394e-13	Clk1	0_vs_1
8.95113e-18	-0.373381	0.374	0.582	1.62597e-13	Upf1	0_vs_1
9.51179e-18	-0.371316	0.371	0.55	1.72782e-13	Adrm1	0_vs_1
9.83121e-18	-0.413282	0.43	0.599	1.78584e-13	Ddx41	0_vs_1
9.88587e-18	-0.42875	0.668	0.774	1.79577e-13	Gtf2h5	0_vs_1
1.01943e-17	0.426035	0.429	0.199	1.85179e-13	Arhgef18	0_vs_1
1.09849e-17	-0.395554	0.232	0.38	1.99541e-13	Map2k3	0_vs_1
1.13469e-17	-0.411755	0.341	0.55	2.06117e-13	Ppie	0_vs_1
1.18649e-17	-0.406973	0.416	0.59	2.15525e-13	Ncbp1	0_vs_1
1.31865e-17	-0.388519	0.363	0.545	2.39533e-13	Ciapin1	0_vs_1
1.49642e-17	-0.367545	0.221	0.405	2.71825e-13	Setdb1	0_vs_1
1.51351e-17	-0.509696	0.495	0.61	2.7493e-13	Tgfb1	0_vs_1
1.5394e-17	-0.360724	0.278	0.46	2.79631e-13	Prpf4	0_vs_1
1.54239e-17	-0.276163	0.025	0.169	2.80176e-13	3110082I17Rik	0_vs_1
1.87215e-17	-0.386926	0.351	0.51	3.40076e-13	A430005L14Rik	0_vs_1
1.96845e-17	0.407748	0.962	0.87	3.57568e-13	Pnrc1	0_vs_1
1.98611e-17	-0.357515	0.296	0.46	3.60776e-13	Nubp2	0_vs_1
1.99265e-17	0.594011	0.856	0.734	3.61965e-13	Emb	0_vs_1
1.99673e-17	-0.426503	0.312	0.483	3.62706e-13	Usp36	0_vs_1
2.06505e-17	0.34834	0.323	0.127	3.75117e-13	A630023P12Rik	0_vs_1
2.0855e-17	0.43465	0.949	0.87	3.7883e-13	Gnai2	0_vs_1
2.20988e-17	-0.284037	0.055	0.219	4.01424e-13	Tada2a	0_vs_1
2.28043e-17	-0.377137	0.263	0.433	4.1424e-13	Orc2	0_vs_1
2.34372e-17	-0.414534	0.86	0.886	4.25737e-13	Ndufb7	0_vs_1
2.44888e-17	0.4163	0.445	0.217	4.44838e-13	Klhdc1	0_vs_1
2.45388e-17	-0.310835	0.016	0.147	4.45747e-13	Chek1	0_vs_1
2.50216e-17	-0.35735	0.142	0.343	4.54518e-13	Ndufaf2	0_vs_1
2.56473e-17	-0.392587	0.378	0.577	4.65882e-13	Acsl5	0_vs_1
2.5678e-17	-0.409983	0.371	0.555	4.6644e-13	Metap1	0_vs_1
2.63323e-17	-0.451591	0.864	0.868	4.78327e-13	Cox17	0_vs_1
2.67647e-17	-0.328716	0.168	0.334	4.8618e-13	Wdr4	0_vs_1
2.79764e-17	-0.382716	0.388	0.564	5.08191e-13	Hars	0_vs_1
2.80589e-17	-0.420049	0.647	0.766	5.0969e-13	Pgls	0_vs_1
2.95219e-17	0.438697	0.993	0.946	5.36266e-13	Cytip	0_vs_1
3.14146e-17	-0.434654	0.786	0.848	5.70646e-13	Khdrbs1	0_vs_1
3.15612e-17	-0.449219	0.901	0.93	5.7331e-13	H2afj	0_vs_1
3.36962e-17	0.428937	0.778	0.58	6.12091e-13	Rasal3	0_vs_1
3.45839e-17	0.496992	0.397	0.181	6.28217e-13	Filip1l	0_vs_1
3.59359e-17	-0.376539	0.297	0.495	6.52776e-13	Mrps10	0_vs_1
3.62871e-17	0.441739	0.838	0.721	6.59156e-13	Paip2	0_vs_1
3.86068e-17	-0.345789	0.163	0.344	7.01293e-13	Ksr1	0_vs_1
3.91417e-17	-0.419769	0.3	0.495	7.11008e-13	Trmt6	0_vs_1
3.94941e-17	-0.382767	0.347	0.547	7.17411e-13	Prelid3b	0_vs_1
3.9513e-17	-0.341595	0.284	0.448	7.17754e-13	Tsfm	0_vs_1
3.95156e-17	-0.42829	0.623	0.721	7.17801e-13	Prpf8	0_vs_1
3.97261e-17	0.323948	0.341	0.139	7.21625e-13	Gm26740	0_vs_1
4.09555e-17	-0.44501	0.608	0.709	7.43957e-13	Polr2k	0_vs_1
4.13201e-17	-0.375388	0.255	0.448	7.5058e-13	Rrn3	0_vs_1
4.247e-17	-0.438208	0.699	0.774	7.71468e-13	Manf	0_vs_1
4.31793e-17	-0.391108	0.379	0.565	7.84352e-13	Eftud2	0_vs_1
4.43226e-17	-0.402962	0.466	0.615	8.05119e-13	Ythdf2	0_vs_1
4.50451e-17	-0.389055	0.438	0.607	8.18244e-13	Ubl4a	0_vs_1
4.63333e-17	-0.280418	0.074	0.232	8.41644e-13	Ndufaf6	0_vs_1
5.23574e-17	-0.408453	0.471	0.635	9.51072e-13	Slirp	0_vs_1
5.44584e-17	-0.34011	0.258	0.428	9.89237e-13	Wdr55	0_vs_1
5.89178e-17	-0.340387	0.216	0.388	1.07024e-12	Psmg3	0_vs_1
5.97e-17	0.420068	0.542	0.324	1.08445e-12	Parp9	0_vs_1
6.0555e-17	-0.396507	0.421	0.577	1.09998e-12	Vma21	0_vs_1
6.06431e-17	0.378419	0.522	0.308	1.10158e-12	Rnf167	0_vs_1
6.11387e-17	-0.409166	0.578	0.722	1.11059e-12	Ssr1	0_vs_1
6.14892e-17	-0.303811	0.09	0.247	1.11695e-12	Rmi2	0_vs_1
6.41531e-17	-0.370288	0.363	0.512	1.16534e-12	Tm2d3	0_vs_1
6.52723e-17	-0.449802	0.61	0.734	1.18567e-12	Luc7l3	0_vs_1
6.77234e-17	0.483317	0.578	0.361	1.2302e-12	Hist1h1c	0_vs_1
6.80403e-17	-0.451344	0.77	0.813	1.23595e-12	Aimp1	0_vs_1
6.94845e-17	-0.329201	0.193	0.365	1.26219e-12	Nop9	0_vs_1
7.2491e-17	-0.397906	0.814	0.843	1.3168e-12	Tomm22	0_vs_1
7.58384e-17	-0.574805	0.412	0.455	1.3776e-12	Slamf1	0_vs_1
7.91679e-17	-0.426819	0.714	0.809	1.43809e-12	Vcp	0_vs_1
7.97655e-17	-0.364328	0.4	0.552	1.44894e-12	Wdr46	0_vs_1
8.24578e-17	-0.446873	0.663	0.722	1.49785e-12	Chordc1	0_vs_1
8.32208e-17	-0.402311	0.568	0.696	1.51171e-12	Rnf187	0_vs_1
8.38918e-17	-0.428232	0.63	0.749	1.52389e-12	Mrpl23	0_vs_1
8.51352e-17	-0.333826	0.112	0.288	1.54648e-12	Gfi1	0_vs_1
8.68258e-17	-0.3637	0.399	0.55	1.57719e-12	Mrps18a	0_vs_1
8.70517e-17	-0.366562	0.321	0.49	1.58129e-12	Vcpkmt	0_vs_1
9.15342e-17	-0.378588	0.458	0.63	1.66272e-12	Nudt3	0_vs_1
9.28875e-17	-0.414321	0.384	0.555	1.6873e-12	Eif4enif1	0_vs_1
9.39987e-17	-0.39852	0.652	0.759	1.70749e-12	Ube2k	0_vs_1
9.49487e-17	0.41934	0.785	0.647	1.72474e-12	Arl6ip5	0_vs_1
9.66742e-17	0.398241	0.412	0.206	1.75609e-12	S1pr4	0_vs_1
1.03335e-16	0.543824	0.889	0.736	1.87708e-12	Lsp1	0_vs_1
1.04802e-16	-0.430639	0.604	0.714	1.90373e-12	Prdx2	0_vs_1
1.08725e-16	-0.470259	0.522	0.647	1.97498e-12	1110038B12Rik	0_vs_1
1.11138e-16	-0.3891	0.371	0.538	2.01882e-12	Pom121	0_vs_1
1.14714e-16	0.418721	0.573	0.334	2.08377e-12	Esyt2	0_vs_1
1.16019e-16	-0.807206	0.385	0.569	2.10748e-12	Il21	0_vs_1
1.16584e-16	-0.525712	0.721	0.821	2.11775e-12	Gm26917	0_vs_1
1.19642e-16	-0.364994	0.285	0.472	2.1733e-12	Trap1	0_vs_1
1.2472e-16	-0.391234	0.296	0.465	2.26553e-12	Cisd1	0_vs_1
1.28976e-16	-0.400543	0.547	0.645	2.34285e-12	Exosc8	0_vs_1
1.33325e-16	-0.381984	0.237	0.423	2.42185e-12	Naa25	0_vs_1
1.34096e-16	-0.669466	0.518	0.595	2.43586e-12	Myc	0_vs_1
1.34932e-16	-0.385861	0.659	0.756	2.45104e-12	Lman2	0_vs_1
1.38675e-16	-0.434657	0.751	0.826	2.51903e-12	Sarnp	0_vs_1
1.45424e-16	-0.3411	0.16	0.339	2.64162e-12	Nomo1	0_vs_1
1.50822e-16	-0.278773	0.09	0.264	2.73969e-12	Kpna2	0_vs_1
1.53392e-16	0.425264	0.908	0.806	2.78637e-12	Skap1	0_vs_1
1.5399e-16	-0.333245	0.159	0.348	2.79723e-12	Ubqln4	0_vs_1
1.58768e-16	-0.396409	0.797	0.828	2.88402e-12	Ppp2ca	0_vs_1
1.6491e-16	-0.384498	0.523	0.652	2.99558e-12	Lsm3	0_vs_1
1.90833e-16	-0.435478	0.886	0.893	3.46648e-12	Atp1a1	0_vs_1
1.92125e-16	-0.381512	0.238	0.423	3.48995e-12	Comt	0_vs_1
2.09072e-16	0.4428	0.845	0.664	3.7978e-12	Ccnd3	0_vs_1
2.10595e-16	-0.397824	0.832	0.871	3.82546e-12	Ost4	0_vs_1
2.18529e-16	0.319407	0.31	0.137	3.96958e-12	Lgals8	0_vs_1
2.19718e-16	0.401601	0.485	0.281	3.99118e-12	A930005H10Rik	0_vs_1
2.23163e-16	-0.291431	0.063	0.209	4.05375e-12	Tmem109	0_vs_1
2.23364e-16	-0.338725	0.314	0.473	4.0574e-12	Abt1	0_vs_1
2.36862e-16	0.412096	0.577	0.353	4.3026e-12	Rbms1	0_vs_1
2.3972e-16	-0.639824	0.334	0.574	4.35451e-12	Bhlhe40	0_vs_1
2.41057e-16	-0.359751	0.21	0.415	4.37881e-12	Tbrg4	0_vs_1
2.41618e-16	-0.307651	0.153	0.341	4.38898e-12	Nup205	0_vs_1
2.59582e-16	-0.410211	0.915	0.92	4.71531e-12	Pcbp2	0_vs_1
2.61743e-16	0.39148	0.596	0.331	4.75457e-12	Arhgap9	0_vs_1
2.62295e-16	-0.399872	0.432	0.605	4.76458e-12	Nom1	0_vs_1
2.62403e-16	-0.399226	0.345	0.498	4.76655e-12	Trnt1	0_vs_1
2.72676e-16	0.37055	0.463	0.239	4.95316e-12	Tnfaip8l2	0_vs_1
2.73705e-16	-0.39575	0.801	0.834	4.97185e-12	Micos13	0_vs_1
2.75579e-16	-0.343155	0.186	0.36	5.00589e-12	Nelfe	0_vs_1
2.83636e-16	-0.408432	0.567	0.724	5.15224e-12	Taf15	0_vs_1
2.84549e-16	-0.363595	0.327	0.527	5.16884e-12	Zpr1	0_vs_1
2.90089e-16	-0.349152	0.211	0.378	5.26947e-12	Pole3	0_vs_1
2.96733e-16	-0.283939	0.033	0.161	5.39016e-12	Akap1	0_vs_1
3.14849e-16	-0.376817	0.26	0.468	5.71923e-12	Nup62	0_vs_1
3.28688e-16	-0.289531	0.097	0.259	5.97061e-12	Hmga1	0_vs_1
3.32298e-16	-0.326311	0.174	0.361	6.0362e-12	Prep	0_vs_1
3.46533e-16	-0.372226	0.081	0.192	6.29477e-12	Gmnn	0_vs_1
3.5719e-16	-0.419353	0.616	0.706	6.48836e-12	Pds5a	0_vs_1
3.67081e-16	-0.28601	0.123	0.288	6.66803e-12	Sac3d1	0_vs_1
3.74243e-16	-0.413112	0.968	0.962	6.79813e-12	Cox6c	0_vs_1
3.88514e-16	-0.370619	0.432	0.587	7.05736e-12	Cdc26	0_vs_1
4.12255e-16	-0.378857	0.566	0.676	7.48861e-12	Vps29	0_vs_1
4.24533e-16	0.471816	0.692	0.543	7.71165e-12	Smap2	0_vs_1
4.27345e-16	-0.306677	0.116	0.293	7.76273e-12	Urb1	0_vs_1
4.78233e-16	-0.387441	0.473	0.607	8.6871e-12	Cops5	0_vs_1
4.89771e-16	-0.320327	0.121	0.276	8.89668e-12	Bcl2l1	0_vs_1
5.0118e-16	-0.432425	0.703	0.796	9.10393e-12	Romo1	0_vs_1
5.35084e-16	-0.411528	0.221	0.4	9.7198e-12	Nsd2	0_vs_1
5.80461e-16	-0.371927	0.466	0.612	1.05441e-11	Mrps12	0_vs_1
5.89472e-16	-0.395343	0.54	0.669	1.07078e-11	Hpf1	0_vs_1
6.29084e-16	-0.38223	0.581	0.697	1.14273e-11	Uqcrc1	0_vs_1
6.54391e-16	0.278891	0.211	0.057	1.1887e-11	Acpp	0_vs_1
6.7515e-16	-0.3787	0.96	0.93	1.22641e-11	Gng5	0_vs_1
6.94901e-16	-0.361	0.329	0.507	1.26229e-11	Nup54	0_vs_1
7.21846e-16	0.402262	0.692	0.505	1.31123e-11	Bnip3l	0_vs_1
7.27447e-16	-0.39586	0.849	0.849	1.32141e-11	Emg1	0_vs_1
7.53653e-16	-0.338326	0.274	0.455	1.36901e-11	Lzic	0_vs_1
7.58494e-16	-0.304983	0.025	0.13	1.3778e-11	Uhrf1	0_vs_1
7.72371e-16	-0.337558	0.199	0.373	1.40301e-11	Eif3j2	0_vs_1
7.93244e-16	-0.440968	0.599	0.692	1.44093e-11	Hsd17b10	0_vs_1
8.56292e-16	-0.280573	0.088	0.254	1.55545e-11	Pdxp	0_vs_1
8.68727e-16	-0.321819	0.129	0.271	1.57804e-11	Them6	0_vs_1
8.97457e-16	0.314456	0.332	0.119	1.63023e-11	Gm4070	0_vs_1
9.25742e-16	-0.262119	0.079	0.239	1.68161e-11	Bid	0_vs_1
9.28614e-16	-0.334647	0.19	0.385	1.68683e-11	Fkbp2	0_vs_1
9.44936e-16	-0.369622	0.736	0.773	1.71648e-11	Pcnp	0_vs_1
9.82096e-16	0.399319	0.581	0.393	1.78398e-11	Acp5	0_vs_1
1.0051e-15	-0.365613	0.362	0.51	1.82576e-11	Pfkl	0_vs_1
1.02091e-15	0.439364	0.982	0.923	1.85448e-11	Mbnl1	0_vs_1
1.10768e-15	-0.50181	0.963	0.948	2.01209e-11	Hif1a	0_vs_1
1.119e-15	-0.430552	0.275	0.445	2.03267e-11	Ccdc50	0_vs_1
1.12964e-15	-0.396731	0.371	0.537	2.05199e-11	Prmt3	0_vs_1
1.14284e-15	-0.406286	0.677	0.766	2.07597e-11	Ndufa11	0_vs_1
1.15971e-15	-0.389054	0.845	0.875	2.10662e-11	Tbca	0_vs_1
1.18298e-15	-0.379789	0.184	0.383	2.14888e-11	Slc4a7	0_vs_1
1.20899e-15	-0.346081	0.21	0.375	2.19614e-11	Morc2a	0_vs_1
1.21973e-15	-0.345632	0.322	0.473	2.21564e-11	Nans	0_vs_1
1.22273e-15	-0.33632	0.137	0.281	2.22108e-11	Traf4	0_vs_1
1.35125e-15	-0.401092	0.814	0.836	2.45454e-11	Arf6	0_vs_1
1.36308e-15	-0.396854	0.625	0.707	2.47603e-11	Ube2m	0_vs_1
1.39091e-15	0.49578	0.677	0.44	2.52658e-11	Trim30a	0_vs_1
1.39757e-15	-0.39552	0.51	0.632	2.53868e-11	Nfx1	0_vs_1
1.42384e-15	0.400412	0.556	0.353	2.58641e-11	Adcy7	0_vs_1
1.43388e-15	-0.361088	0.26	0.421	2.60464e-11	Far1	0_vs_1
1.43636e-15	-0.404727	0.668	0.779	2.60915e-11	Zfp91	0_vs_1
1.44547e-15	0.301537	0.275	0.09	2.62569e-11	Pik3ip1	0_vs_1
1.47527e-15	0.426719	0.803	0.592	2.67984e-11	Irf2	0_vs_1
1.51734e-15	-0.394326	0.422	0.587	2.75624e-11	Mrpl41	0_vs_1
1.54939e-15	0.346211	0.336	0.149	2.81446e-11	Xaf1	0_vs_1
1.57961e-15	0.277786	0.244	0.069	2.86937e-11	AB124611	0_vs_1
1.61275e-15	0.303082	0.247	0.069	2.92956e-11	Smpdl3a	0_vs_1
1.73454e-15	-0.411089	0.616	0.714	3.1508e-11	Rbm26	0_vs_1
1.80074e-15	-0.425451	0.915	0.908	3.27104e-11	Cbx3	0_vs_1
1.84804e-15	-0.32244	0.189	0.376	3.35697e-11	Gpn1	0_vs_1
1.96416e-15	-0.357338	0.386	0.53	3.5679e-11	Ube2g1	0_vs_1
2.01411e-15	-0.364893	0.407	0.552	3.65863e-11	Aven	0_vs_1
2.10322e-15	-0.305154	0.114	0.258	3.82049e-11	Polr3g	0_vs_1
2.12681e-15	-0.414022	0.91	0.915	3.86335e-11	Mrpl52	0_vs_1
2.16724e-15	-0.429382	0.868	0.865	3.93679e-11	Pdia3	0_vs_1
2.22132e-15	-0.386404	0.615	0.712	4.03503e-11	Dph3	0_vs_1
2.23388e-15	-0.307929	0.23	0.4	4.05785e-11	Myg1	0_vs_1
2.25678e-15	-0.273484	0.095	0.266	4.09943e-11	Tex30	0_vs_1
2.38451e-15	-0.365365	0.249	0.43	4.33146e-11	Nmt2	0_vs_1
2.39946e-15	-0.360362	0.395	0.569	4.35862e-11	Gnpnat1	0_vs_1
2.47969e-15	-0.469164	0.655	0.758	4.50435e-11	Rrbp1	0_vs_1
2.48519e-15	-0.280905	0.141	0.304	4.51434e-11	Chpf	0_vs_1
2.56004e-15	-0.395397	0.7	0.783	4.65032e-11	Matr3	0_vs_1
2.56887e-15	-0.395323	0.775	0.861	4.66635e-11	Ddx39b	0_vs_1
2.77443e-15	-0.352602	0.323	0.498	5.03974e-11	Seh1l	0_vs_1
2.88478e-15	-0.368956	0.83	0.875	5.24021e-11	Eloc	0_vs_1
3.00405e-15	-0.327603	0.253	0.431	5.45685e-11	Rpp14	0_vs_1
3.08217e-15	-0.382747	0.533	0.632	5.59876e-11	Nubp1	0_vs_1
3.12406e-15	-0.399088	0.311	0.458	5.67485e-11	Btg3	0_vs_1
3.25279e-15	-0.359829	0.251	0.423	5.9087e-11	Isyna1	0_vs_1
3.26746e-15	-0.358304	0.116	0.256	5.93534e-11	Dtl	0_vs_1
3.26926e-15	0.369874	0.379	0.192	5.9386e-11	Cd96	0_vs_1
3.31604e-15	-0.405714	0.888	0.91	6.02358e-11	Ptp4a2	0_vs_1
3.4093e-15	-0.284202	0.101	0.251	6.19299e-11	Qtrt2	0_vs_1
3.44076e-15	-0.35026	0.362	0.517	6.25014e-11	Mrpl13	0_vs_1
3.46635e-15	-0.377282	0.755	0.808	6.29663e-11	Atp6v0c	0_vs_1
3.73748e-15	-0.348915	0.292	0.468	6.78914e-11	Ptcd3	0_vs_1
3.87045e-15	-0.295735	0.199	0.38	7.03068e-11	Usp39	0_vs_1
3.95753e-15	0.386503	0.444	0.236	7.18885e-11	Gbp9	0_vs_1
4.01339e-15	-0.416327	0.851	0.871	7.29032e-11	Prpf4b	0_vs_1
4.09633e-15	0.385303	0.537	0.331	7.44099e-11	Ngly1	0_vs_1
4.15588e-15	-0.437641	0.658	0.764	7.54916e-11	Chd1	0_vs_1
4.19911e-15	-0.367556	0.559	0.679	7.62768e-11	Dazap1	0_vs_1
4.2683e-15	-0.353204	0.449	0.587	7.75337e-11	Med21	0_vs_1
4.58183e-15	-0.483513	0.656	0.786	8.32289e-11	Nfatc1	0_vs_1
4.68225e-15	0.317546	0.278	0.115	8.50531e-11	Mxd4	0_vs_1
4.69096e-15	0.448971	0.688	0.457	8.52114e-11	Zbp1	0_vs_1
4.86897e-15	-0.397243	0.989	0.982	8.84449e-11	Atp5e	0_vs_1
5.04222e-15	-0.341064	0.327	0.478	9.15918e-11	Dnlz	0_vs_1
5.11563e-15	-0.377883	0.756	0.801	9.29255e-11	Psmd4	0_vs_1
5.1734e-15	0.305241	0.24	0.079	9.39748e-11	Itgb3	0_vs_1
5.30474e-15	-0.356781	0.393	0.59	9.63605e-11	Stt3a	0_vs_1
5.47573e-15	-0.442672	0.736	0.816	9.94667e-11	Eif1a	0_vs_1
5.5247e-15	-0.339306	0.305	0.463	1.00356e-10	Med29	0_vs_1
5.71174e-15	-0.277143	0.107	0.266	1.03754e-10	Fen1	0_vs_1
6.25442e-15	-0.363663	0.281	0.468	1.13612e-10	Afg3l2	0_vs_1
6.51792e-15	-0.405108	0.707	0.781	1.18398e-10	Senp6	0_vs_1
6.7716e-15	-0.405261	0.829	0.863	1.23006e-10	Eno1	0_vs_1
6.7769e-15	-0.405816	0.382	0.482	1.23102e-10	Dnajc9	0_vs_1
7.17413e-15	0.469522	0.742	0.483	1.30318e-10	Arid5a	0_vs_1
7.60604e-15	-0.373298	0.714	0.773	1.38164e-10	Ptbp1	0_vs_1
7.76374e-15	-0.340374	0.285	0.457	1.41028e-10	Ppp5c	0_vs_1
8.05273e-15	-0.251317	0.088	0.247	1.46278e-10	Urb2	0_vs_1
8.65724e-15	-0.324077	0.19	0.36	1.57259e-10	AI506816	0_vs_1
8.75325e-15	-0.303889	0.177	0.36	1.59003e-10	Gsr	0_vs_1
8.91949e-15	-0.320404	0.116	0.253	1.62023e-10	Cxcr5	0_vs_1
9.37852e-15	-0.35659	0.336	0.49	1.70361e-10	Ube2q2	0_vs_1
9.45964e-15	-0.368867	0.648	0.739	1.71834e-10	Rnf7	0_vs_1
9.82836e-15	0.334131	0.352	0.181	1.78532e-10	Mindy2	0_vs_1
9.99439e-15	-0.297959	0.133	0.288	1.81548e-10	Camkk2	0_vs_1
1.01533e-14	-0.383619	0.489	0.642	1.84434e-10	Erap1	0_vs_1
1.05649e-14	-0.33939	0.211	0.391	1.91911e-10	Ube2e3	0_vs_1
1.08769e-14	0.309527	0.245	0.08	1.97579e-10	Irf7	0_vs_1
1.14273e-14	-0.389442	0.993	0.993	2.07577e-10	Rpl31	0_vs_1
1.14854e-14	-0.361752	0.814	0.86	2.08633e-10	Rtraf	0_vs_1
1.16194e-14	-0.312492	0.223	0.386	2.11066e-10	Polr1e	0_vs_1
1.18862e-14	-0.306839	0.199	0.361	2.15913e-10	Gemin5	0_vs_1
1.195e-14	-0.305775	0.168	0.324	2.17071e-10	Elac2	0_vs_1
1.20829e-14	-0.369503	0.536	0.652	2.19487e-10	Chchd3	0_vs_1
1.22226e-14	0.353989	0.411	0.186	2.22023e-10	Ikbke	0_vs_1
1.23705e-14	-0.345992	0.467	0.612	2.2471e-10	Szrd1	0_vs_1
1.26939e-14	-0.371444	0.404	0.57	2.30585e-10	Ahctf1	0_vs_1
1.30422e-14	0.365038	0.552	0.376	2.36911e-10	Irf9	0_vs_1
1.38482e-14	-0.338786	0.262	0.42	2.51553e-10	Usp37	0_vs_1
1.40634e-14	-0.363039	0.455	0.604	2.55462e-10	Actl6a	0_vs_1
1.42113e-14	-0.370488	0.553	0.704	2.58148e-10	Uba2	0_vs_1
1.42403e-14	0.454237	0.725	0.537	2.58675e-10	Sptbn1	0_vs_1
1.42964e-14	-0.329571	0.27	0.448	2.59694e-10	Riox1	0_vs_1
1.47241e-14	-0.34448	0.414	0.552	2.67464e-10	Mrps25	0_vs_1
1.48024e-14	-0.322812	0.099	0.221	2.68886e-10	Rfc4	0_vs_1
1.51114e-14	-0.358462	0.607	0.714	2.74499e-10	Erp29	0_vs_1
1.52168e-14	-0.3731	0.405	0.543	2.76414e-10	Dpy30	0_vs_1
1.5703e-14	0.388183	0.897	0.826	2.85245e-10	Rsrp1	0_vs_1
1.59162e-14	-0.28247	0.111	0.254	2.89117e-10	Rpa2	0_vs_1
1.59631e-14	-0.385573	0.953	0.955	2.89969e-10	Psme1	0_vs_1
1.67673e-14	-0.331268	0.226	0.41	3.04577e-10	Nudt4	0_vs_1
1.67934e-14	-0.32927	0.237	0.433	3.05053e-10	Xpo4	0_vs_1
1.74338e-14	-0.387996	0.653	0.727	3.16685e-10	Swi5	0_vs_1
1.75088e-14	-0.390689	0.947	0.936	3.18047e-10	Eif4g2	0_vs_1
1.84893e-14	-0.323659	0.282	0.458	3.35859e-10	Ccdc127	0_vs_1
1.93736e-14	-0.378487	0.686	0.784	3.51921e-10	Mrps33	0_vs_1
1.95166e-14	-0.291436	0.059	0.184	3.54519e-10	Sema7a	0_vs_1
1.95822e-14	-0.360526	0.452	0.607	3.55711e-10	Cops2	0_vs_1
1.9655e-14	-0.376339	0.656	0.744	3.57034e-10	Utp3	0_vs_1
1.98725e-14	0.379535	0.396	0.186	3.60985e-10	Sgk1	0_vs_1
2.01991e-14	-0.393626	0.312	0.5	3.66917e-10	Gpatch4	0_vs_1
2.09655e-14	-0.383418	0.555	0.679	3.80838e-10	Ndufaf8	0_vs_1
2.1438e-14	-0.268	0.099	0.237	3.89421e-10	Samd1	0_vs_1
2.16118e-14	0.483215	0.464	0.246	3.92578e-10	Itih5	0_vs_1
2.18177e-14	-0.335154	0.253	0.391	3.96318e-10	Mrpl2	0_vs_1
2.19113e-14	0.377219	0.315	0.13	3.98019e-10	Il18r1	0_vs_1
2.2283e-14	-0.373765	0.605	0.676	4.0477e-10	Vdac3	0_vs_1
2.23721e-14	-0.367719	0.395	0.562	4.0639e-10	Morf4l2	0_vs_1
2.24697e-14	0.993214	0.567	0.425	4.08162e-10	Dapl1	0_vs_1
2.30444e-14	-0.368681	0.851	0.861	4.18602e-10	Ndufa1	0_vs_1
2.31412e-14	0.309885	0.277	0.105	4.20361e-10	Ddx58	0_vs_1
2.33234e-14	-0.446925	0.79	0.848	4.23669e-10	Smc1a	0_vs_1
2.38965e-14	-0.307424	0.164	0.321	4.34081e-10	Spout1	0_vs_1
2.49794e-14	-0.260784	0.095	0.249	4.53751e-10	Tarbp1	0_vs_1
2.55656e-14	-0.258751	0.095	0.232	4.64399e-10	Hspe1-rs1	0_vs_1
2.57708e-14	-0.369972	0.49	0.659	4.68126e-10	Cbfb	0_vs_1
2.60057e-14	-0.387393	0.723	0.744	4.72394e-10	Mrpl18	0_vs_1
2.6366e-14	-0.370341	0.91	0.896	4.78939e-10	Nedd8	0_vs_1
2.89336e-14	0.377272	0.651	0.47	5.25579e-10	Ctsa	0_vs_1
3.01558e-14	-0.356669	0.514	0.629	5.47781e-10	Ddost	0_vs_1
3.1841e-14	-0.317759	0.195	0.351	5.78393e-10	Vac14	0_vs_1
3.47784e-14	-0.377861	0.259	0.408	6.3175e-10	Xrcc5	0_vs_1
3.62798e-14	-0.265168	0.132	0.288	6.59023e-10	Dhodh	0_vs_1
3.65564e-14	-0.386332	0.804	0.873	6.64046e-10	Sf3b2	0_vs_1
3.7662e-14	-0.451893	0.488	0.565	6.8413e-10	Orai1	0_vs_1
3.82362e-14	-0.297232	0.212	0.366	6.94561e-10	Cox10	0_vs_1
3.98083e-14	-0.324047	0.226	0.4	7.23117e-10	Zfp598	0_vs_1
4.00109e-14	-0.32063	0.189	0.365	7.26797e-10	Gclm	0_vs_1
4.10674e-14	-0.349404	0.436	0.58	7.45989e-10	Ptcd2	0_vs_1
4.27094e-14	-0.421449	0.455	0.562	7.75816e-10	Vsir	0_vs_1
4.31202e-14	-0.365821	0.997	0.995	7.83279e-10	Rps25	0_vs_1
4.36813e-14	0.472256	0.564	0.284	7.93472e-10	Mxd1	0_vs_1
4.54527e-14	0.400253	0.545	0.375	8.25649e-10	Neat1	0_vs_1
4.55633e-14	-0.390129	0.401	0.542	8.27658e-10	Mtln	0_vs_1
4.57357e-14	0.573746	0.779	0.681	8.3079e-10	S100a10	0_vs_1
4.58712e-14	-0.377728	0.632	0.706	8.33251e-10	Polr2g	0_vs_1
4.67819e-14	0.452535	0.447	0.261	8.49793e-10	Gbp6	0_vs_1
4.75677e-14	-0.407255	0.734	0.801	8.64068e-10	Thoc7	0_vs_1
5.16572e-14	0.420641	0.904	0.826	9.38354e-10	Atp1b3	0_vs_1
5.49889e-14	-0.313049	0.249	0.415	9.98873e-10	Abhd11	0_vs_1
5.58942e-14	-0.28288	0.186	0.36	1.01532e-09	Gfm1	0_vs_1
5.60028e-14	0.363809	0.377	0.182	1.01729e-09	Crebrf	0_vs_1
5.61886e-14	-0.393473	0.382	0.579	1.02067e-09	Spen	0_vs_1
5.69335e-14	-0.361426	0.362	0.522	1.0342e-09	Uchl5	0_vs_1
5.78234e-14	-0.28271	0.149	0.311	1.05036e-09	Yars2	0_vs_1
5.91236e-14	-0.343725	0.178	0.351	1.07398e-09	Slc5a3	0_vs_1
6.02225e-14	-0.266638	0.112	0.269	1.09394e-09	Polr1b	0_vs_1
6.08793e-14	0.295237	0.366	0.186	1.10587e-09	Tlr1	0_vs_1
6.17977e-14	0.453821	0.893	0.778	1.12255e-09	Macf1	0_vs_1
6.2378e-14	-0.346092	0.54	0.669	1.1331e-09	Ndufs3	0_vs_1
6.47531e-14	0.394948	0.47	0.256	1.17624e-09	Itga6	0_vs_1
6.65146e-14	0.377256	0.536	0.358	1.20824e-09	Capn2	0_vs_1
6.68269e-14	0.42738	0.695	0.488	1.21391e-09	Tespa1	0_vs_1
6.96614e-14	-0.39956	0.297	0.408	1.2654e-09	Topbp1	0_vs_1
7.05558e-14	-0.3241	0.314	0.455	1.28165e-09	H2afx	0_vs_1
7.25268e-14	-0.352582	0.651	0.747	1.31745e-09	Uqcrc2	0_vs_1
7.53339e-14	-0.371936	0.623	0.717	1.36844e-09	Psmd14	0_vs_1
7.67719e-14	-0.371916	0.768	0.829	1.39456e-09	Tmem167	0_vs_1
7.74601e-14	-0.263734	0.138	0.308	1.40706e-09	Uap1	0_vs_1
7.91027e-14	-0.370063	0.615	0.734	1.4369e-09	Ssbp4	0_vs_1
8.25255e-14	-0.315496	0.312	0.492	1.49907e-09	Mrpl40	0_vs_1
8.39741e-14	0.387445	0.419	0.241	1.52539e-09	Pecam1	0_vs_1
8.92548e-14	-0.296911	0.244	0.41	1.62131e-09	Thoc3	0_vs_1
9.52801e-14	-0.333292	0.697	0.799	1.73076e-09	Nudt21	0_vs_1
1.00845e-13	-0.293983	0.23	0.378	1.83185e-09	Tfg	0_vs_1
1.01352e-13	-0.370592	0.664	0.758	1.84106e-09	Zcchc9	0_vs_1
1.0586e-13	0.699617	0.31	0.105	1.92295e-09	Il7r	0_vs_1
1.09773e-13	-0.304482	0.245	0.39	1.99402e-09	Elp5	0_vs_1
1.11681e-13	0.299851	0.355	0.176	2.02869e-09	Vrk3	0_vs_1
1.15975e-13	0.38156	0.586	0.391	2.10669e-09	Sorl1	0_vs_1
1.17498e-13	-0.389457	0.774	0.783	2.13435e-09	Huwe1	0_vs_1
1.18918e-13	-0.397883	0.419	0.575	2.16014e-09	Trim8	0_vs_1
1.20905e-13	-0.343785	0.378	0.517	2.19623e-09	Adsl	0_vs_1
1.2431e-13	-0.253276	0.145	0.299	2.2581e-09	Drg2	0_vs_1
1.24691e-13	-0.343589	0.442	0.565	2.26501e-09	Ccny	0_vs_1
1.30052e-13	-0.379705	0.777	0.843	2.3624e-09	Dhx9	0_vs_1
1.33612e-13	-0.278818	0.092	0.229	2.42707e-09	Cenpv	0_vs_1
1.35143e-13	-0.316658	0.368	0.525	2.45488e-09	Ccdc115	0_vs_1
1.42345e-13	-0.370316	0.826	0.853	2.5857e-09	Dnajc8	0_vs_1
1.48123e-13	-0.280865	0.123	0.284	2.69066e-09	Pogk	0_vs_1
1.50924e-13	0.505176	0.681	0.408	2.74153e-09	Gbp4	0_vs_1
1.55986e-13	-0.353981	0.966	0.943	2.83348e-09	Atp5j2	0_vs_1
1.56988e-13	-0.339027	0.278	0.421	2.85169e-09	Ttc37	0_vs_1
1.64421e-13	-0.294324	0.163	0.323	2.98672e-09	Dusp12	0_vs_1
1.69678e-13	-0.394484	0.351	0.505	3.08221e-09	Mapk6	0_vs_1
1.77032e-13	-0.325834	0.238	0.428	3.21578e-09	Mrpl50	0_vs_1
1.88723e-13	-0.374616	0.622	0.699	3.42815e-09	Twistnb	0_vs_1
1.88972e-13	-0.34515	0.682	0.766	3.43268e-09	Elavl1	0_vs_1
1.89072e-13	-0.34113	0.508	0.63	3.43449e-09	Tsnax	0_vs_1
1.91041e-13	-0.266689	0.107	0.271	3.47026e-09	Nup107	0_vs_1
1.9302e-13	-0.279828	0.212	0.38	3.50621e-09	Mrrf	0_vs_1
1.93223e-13	0.397654	0.697	0.487	3.5099e-09	Retreg1	0_vs_1
1.96606e-13	0.350661	0.462	0.281	3.57135e-09	Dusp10	0_vs_1
2.00944e-13	-0.308793	0.373	0.532	3.65015e-09	Erg28	0_vs_1
2.03186e-13	-0.358951	0.397	0.572	3.69088e-09	Sf3a1	0_vs_1
2.0854e-13	0.40337	0.995	0.92	3.78814e-09	Rac2	0_vs_1
2.20969e-13	-0.365192	0.945	0.93	4.0139e-09	Sec61g	0_vs_1
2.23577e-13	-0.365135	0.627	0.714	4.06128e-09	Zcrb1	0_vs_1
2.31536e-13	-0.347472	0.501	0.649	4.20584e-09	Psmc1	0_vs_1
2.31636e-13	-0.365684	0.977	0.938	4.20767e-09	Srrm2	0_vs_1
2.31882e-13	0.28875	0.374	0.199	4.21214e-09	Pglyrp2	0_vs_1
2.39766e-13	-0.289357	0.193	0.349	4.35535e-09	Ncln	0_vs_1
2.40817e-13	-0.365753	0.348	0.488	4.37445e-09	Acsl4	0_vs_1
2.43282e-13	-0.382078	0.159	0.278	4.41921e-09	Smc2	0_vs_1
2.47118e-13	-0.272556	0.153	0.303	4.4889e-09	Tsr2	0_vs_1
2.47315e-13	-0.352997	0.673	0.753	4.49248e-09	Nmt1	0_vs_1
2.64589e-13	-0.346745	0.701	0.759	4.80626e-09	Ndufv2	0_vs_1
2.73341e-13	0.344463	0.479	0.293	4.96523e-09	Senp7	0_vs_1
2.74072e-13	-0.374609	0.24	0.391	4.97852e-09	Slc39a10	0_vs_1
2.86647e-13	-0.339561	0.421	0.565	5.20694e-09	Nup50	0_vs_1
2.95081e-13	-0.409609	0.401	0.51	5.36015e-09	Ddt	0_vs_1
2.99292e-13	-0.384025	0.593	0.712	5.43665e-09	Naa10	0_vs_1
3.06456e-13	-0.356164	0.904	0.891	5.56677e-09	Myl12a	0_vs_1
3.11674e-13	-0.304571	0.233	0.383	5.66156e-09	Ppil1	0_vs_1
3.12783e-13	-0.291154	0.126	0.283	5.68171e-09	Usp31	0_vs_1
3.17942e-13	0.373403	0.556	0.381	5.77541e-09	Heca	0_vs_1
3.26849e-13	0.334899	0.508	0.321	5.93722e-09	Saraf	0_vs_1
3.38612e-13	0.561772	0.511	0.299	6.15088e-09	Gbp7	0_vs_1
3.39204e-13	-0.3393	0.863	0.9	6.16163e-09	Raly	0_vs_1
3.43178e-13	-0.418412	0.262	0.48	6.23383e-09	Twsg1	0_vs_1
3.48642e-13	0.382973	0.952	0.849	6.33308e-09	Gimap6	0_vs_1
3.49036e-13	-0.37568	0.442	0.605	6.34024e-09	Zc3h18	0_vs_1
3.57914e-13	0.36307	0.69	0.508	6.50151e-09	Slc9a3r1	0_vs_1
3.601e-13	0.40622	0.918	0.826	6.54122e-09	Chd3	0_vs_1
3.68882e-13	-0.340069	0.552	0.664	6.70075e-09	Ube2v2	0_vs_1
3.79279e-13	-0.350672	0.67	0.763	6.8896e-09	Csnk2b	0_vs_1
3.85058e-13	0.430214	0.516	0.338	6.99457e-09	Syt11	0_vs_1
3.9529e-13	-0.332516	0.685	0.746	7.18045e-09	Puf60	0_vs_1
4.03089e-13	-0.328728	0.349	0.495	7.32211e-09	Kansl2	0_vs_1
4.1199e-13	-0.33364	0.318	0.478	7.4838e-09	Btaf1	0_vs_1
4.18743e-13	-0.332819	0.355	0.523	7.60647e-09	Isg20l2	0_vs_1
4.20024e-13	-0.265113	0.122	0.268	7.62973e-09	Msto1	0_vs_1
4.32932e-13	0.396928	0.796	0.567	7.8642e-09	Utrn	0_vs_1
4.35086e-13	-0.342622	0.374	0.542	7.90333e-09	Ehmt1	0_vs_1
4.36541e-13	-0.311121	0.322	0.49	7.92976e-09	Parl	0_vs_1
4.46705e-13	-0.347733	0.493	0.602	8.11439e-09	Mtrex	0_vs_1
4.54796e-13	-0.32451	0.207	0.361	8.26138e-09	Cdc25a	0_vs_1
4.64106e-13	-0.279586	0.182	0.334	8.43048e-09	Aldh9a1	0_vs_1
4.65673e-13	-0.408518	0.508	0.661	8.45895e-09	Bdp1	0_vs_1
4.908e-13	-0.353732	0.551	0.642	8.91537e-09	Cul1	0_vs_1
4.93229e-13	-0.277836	0.168	0.324	8.95951e-09	Lrrc42	0_vs_1
4.93541e-13	-0.598791	0.164	0.224	8.96517e-09	Egr3	0_vs_1
4.94427e-13	-0.405258	0.955	0.948	8.98126e-09	Chmp4b	0_vs_1
5.02282e-13	-0.303034	0.222	0.391	9.12395e-09	Ankrd28	0_vs_1
5.3954e-13	0.394252	0.79	0.592	9.80074e-09	Ppp1r18	0_vs_1
5.43027e-13	-0.330317	0.585	0.702	9.86409e-09	Jtb	0_vs_1
5.46816e-13	-0.344242	0.426	0.574	9.93291e-09	Ilf2	0_vs_1
5.50846e-13	-0.327049	0.286	0.45	1.00061e-08	Prmt5	0_vs_1
5.72428e-13	-0.290968	0.186	0.339	1.03982e-08	Mafg	0_vs_1
5.97158e-13	0.408599	0.796	0.61	1.08474e-08	Map4k4	0_vs_1
6.21562e-13	-0.304806	0.214	0.365	1.12907e-08	Get4	0_vs_1
6.56213e-13	-0.360608	0.644	0.732	1.19201e-08	Psma1	0_vs_1
6.60919e-13	0.261169	0.292	0.137	1.20056e-08	Jakmip1	0_vs_1
6.7682e-13	-0.339157	0.288	0.438	1.22944e-08	Ero1l	0_vs_1
6.82033e-13	-0.306534	0.286	0.433	1.23891e-08	Pgd	0_vs_1
6.82725e-13	-0.359269	0.484	0.627	1.24017e-08	Abhd17c	0_vs_1
6.83092e-13	0.377596	0.752	0.594	1.24084e-08	Rinl	0_vs_1
7.04138e-13	-0.354909	0.586	0.691	1.27907e-08	Prrc2a	0_vs_1
7.25751e-13	-0.368222	0.682	0.763	1.31833e-08	Ghitm	0_vs_1
7.38408e-13	-0.265168	0.114	0.281	1.34132e-08	Acaca	0_vs_1
7.59186e-13	-0.331577	0.464	0.587	1.37906e-08	Mlf2	0_vs_1
7.61548e-13	-0.286065	0.147	0.279	1.38335e-08	Eef1aknmt	0_vs_1
7.72446e-13	-0.452222	0.673	0.823	1.40315e-08	Lag3	0_vs_1
8.00032e-13	-0.314154	0.404	0.552	1.45326e-08	Prps1	0_vs_1
8.26506e-13	-0.267311	0.147	0.288	1.50135e-08	Dhx37	0_vs_1
8.29918e-13	-0.337543	0.462	0.605	1.50755e-08	Fcf1	0_vs_1
8.41138e-13	-0.257264	0.09	0.241	1.52793e-08	Nln	0_vs_1
9.15534e-13	-0.271739	0.197	0.371	1.66307e-08	Ctu2	0_vs_1
9.21999e-13	-0.27252	0.138	0.304	1.67481e-08	Ube2o	0_vs_1
9.54878e-13	-0.342199	0.37	0.505	1.73454e-08	Blmh	0_vs_1
1.04607e-12	-0.323305	0.289	0.42	1.90019e-08	Gid4	0_vs_1
1.08965e-12	-0.413067	0.868	0.883	1.97935e-08	Dynll1	0_vs_1
1.09722e-12	0.410456	0.736	0.518	1.99309e-08	Evl	0_vs_1
1.0979e-12	-0.338478	0.603	0.697	1.99434e-08	Aurkaip1	0_vs_1
1.10762e-12	-0.287751	0.297	0.46	2.01199e-08	Cnih1	0_vs_1
1.1179e-12	-0.310773	0.388	0.54	2.03066e-08	Dld	0_vs_1
1.11902e-12	-0.323804	0.337	0.488	2.03269e-08	Smarcad1	0_vs_1
1.15811e-12	-0.447097	0.801	0.856	2.10371e-08	Baz1a	0_vs_1
1.17473e-12	-0.383183	0.693	0.773	2.13389e-08	Sfr1	0_vs_1
1.17849e-12	-0.278423	0.232	0.388	2.14073e-08	Slc35a4	0_vs_1
1.19204e-12	-0.2991	0.303	0.453	2.16534e-08	Nr2c2ap	0_vs_1
1.21018e-12	-0.307476	0.312	0.441	2.19828e-08	Tufm	0_vs_1
1.33343e-12	-0.342605	0.495	0.622	2.42218e-08	Atp13a3	0_vs_1
1.34868e-12	-0.31953	0.544	0.659	2.44988e-08	Ube2j2	0_vs_1
1.36416e-12	0.341044	0.992	0.928	2.478e-08	Shisa5	0_vs_1
1.3722e-12	-0.330883	0.519	0.637	2.49259e-08	Btbd1	0_vs_1
1.40217e-12	-0.342325	0.484	0.594	2.54703e-08	Gtf3a	0_vs_1
1.41389e-12	-0.350728	0.382	0.515	2.56833e-08	Xpo1	0_vs_1
1.49552e-12	0.361084	0.762	0.543	2.71661e-08	Gltp	0_vs_1
1.50622e-12	-0.351272	0.741	0.791	2.73604e-08	Nap1l4	0_vs_1
1.56807e-12	0.432735	0.682	0.436	2.84839e-08	Stat4	0_vs_1
1.57445e-12	0.631358	0.422	0.236	2.85999e-08	Rgs1	0_vs_1
1.63511e-12	-0.327125	0.61	0.716	2.97017e-08	Dnajb11	0_vs_1
1.7379e-12	-0.369835	0.74	0.813	3.1569e-08	G3bp2	0_vs_1
1.77876e-12	-0.290613	0.312	0.45	3.23111e-08	Nfkbib	0_vs_1
1.79439e-12	-0.335386	0.67	0.769	3.2595e-08	Psmc6	0_vs_1
1.81078e-12	-0.256835	0.141	0.286	3.28929e-08	Gtf2h2	0_vs_1
1.81197e-12	-0.372992	0.721	0.773	3.29145e-08	Usp34	0_vs_1
1.81523e-12	-0.318695	0.377	0.515	3.29736e-08	Srsf4	0_vs_1
1.84062e-12	-0.363602	0.348	0.513	3.34348e-08	Htatsf1	0_vs_1
1.84966e-12	-0.368107	0.645	0.714	3.35991e-08	Kras	0_vs_1
1.85989e-12	-0.326068	0.244	0.386	3.37849e-08	Cfap298	0_vs_1
1.93579e-12	-0.333926	0.822	0.814	3.51636e-08	Ndufb5	0_vs_1
1.94682e-12	-0.332223	1	0.998	3.5364e-08	Rps8	0_vs_1
2.03209e-12	0.288029	0.252	0.117	3.69128e-08	Stat2	0_vs_1
2.071e-12	-0.370334	0.901	0.89	3.76197e-08	Fyn	0_vs_1
2.09411e-12	-0.364454	0.874	0.888	3.80395e-08	Acin1	0_vs_1
2.11168e-12	-0.35236	0.467	0.617	3.83587e-08	Smarca4	0_vs_1
2.12804e-12	0.30633	0.341	0.174	3.86559e-08	Slc12a6	0_vs_1
2.13494e-12	-0.295487	0.223	0.36	3.87811e-08	Hccs	0_vs_1
2.16633e-12	-0.343033	0.536	0.674	3.93513e-08	Dnajc1	0_vs_1
2.24268e-12	0.347541	0.958	0.886	4.07383e-08	Cox7a2l	0_vs_1
2.24996e-12	-0.322175	0.57	0.679	4.08705e-08	Mrpl32	0_vs_1
2.25744e-12	-0.259478	0.168	0.328	4.10065e-08	Srprb	0_vs_1
2.27993e-12	-0.36795	0.503	0.607	4.14149e-08	2900097C17Rik	0_vs_1
2.28673e-12	-0.406254	0.588	0.656	4.15385e-08	Lrmp	0_vs_1
2.29113e-12	-0.336301	0.644	0.729	4.16184e-08	Smarce1	0_vs_1
2.33703e-12	-0.338858	0.379	0.515	4.24522e-08	Mrpl19	0_vs_1
2.44491e-12	-0.315976	0.536	0.634	4.44118e-08	Acbd6	0_vs_1
2.49258e-12	-0.302589	0.329	0.505	4.52777e-08	Rrp7a	0_vs_1
2.51447e-12	-0.307254	0.584	0.679	4.56754e-08	Ssr2	0_vs_1
2.52494e-12	0.271599	0.232	0.082	4.58655e-08	Slc49a4	0_vs_1
2.5272e-12	-0.332276	0.778	0.784	4.59065e-08	Ier3ip1	0_vs_1
2.62749e-12	0.384542	0.959	0.863	4.77284e-08	Limd2	0_vs_1
2.67541e-12	-0.34492	0.36	0.527	4.85989e-08	Cpsf2	0_vs_1
2.8142e-12	-0.352275	0.838	0.87	5.112e-08	Xrn2	0_vs_1
2.88611e-12	-0.360881	0.301	0.478	5.24261e-08	Sacs	0_vs_1
2.93358e-12	-0.27828	0.205	0.371	5.32884e-08	Hspbp1	0_vs_1
2.97462e-12	0.344904	0.456	0.273	5.40339e-08	Glipr2	0_vs_1
2.98611e-12	-0.31681	0.555	0.625	5.42428e-08	Ccdc85b	0_vs_1
2.99478e-12	0.391098	0.651	0.487	5.44003e-08	Tut4	0_vs_1
3.01989e-12	-0.345672	0.853	0.875	5.48563e-08	Cox6a1	0_vs_1
3.17808e-12	0.374	0.678	0.505	5.77298e-08	Tspan32	0_vs_1
3.23227e-12	0.31951	0.356	0.177	5.87141e-08	Dpp4	0_vs_1
3.28443e-12	0.338677	0.595	0.448	5.96617e-08	Pgs1	0_vs_1
3.2862e-12	-0.34736	0.415	0.559	5.96937e-08	Rbm34	0_vs_1
3.37629e-12	-0.314878	0.284	0.41	6.13303e-08	Uba6	0_vs_1
3.47159e-12	-0.338898	0.674	0.761	6.30615e-08	Zfp207	0_vs_1
3.52997e-12	-0.326906	0.116	0.219	6.41219e-08	Zfp703	0_vs_1
3.59795e-12	-0.333701	0.447	0.59	6.53568e-08	Rpf1	0_vs_1
3.62551e-12	-0.253464	0.089	0.222	6.58574e-08	Pradc1	0_vs_1
3.66803e-12	0.280432	0.223	0.079	6.66298e-08	Tgtp2	0_vs_1
3.67843e-12	0.326851	0.442	0.253	6.68186e-08	2010016I18Rik	0_vs_1
3.68758e-12	0.396387	0.455	0.291	6.69849e-08	Ighm	0_vs_1
3.72251e-12	-0.330285	0.478	0.607	6.76193e-08	Cdc73	0_vs_1
3.77019e-12	-0.279577	0.17	0.321	6.84855e-08	Shfl	0_vs_1
3.97001e-12	-0.320738	0.875	0.868	7.21152e-08	Capza2	0_vs_1
4.17114e-12	-0.284352	0.133	0.268	7.57688e-08	Tnf	0_vs_1
4.40935e-12	-0.338585	0.651	0.731	8.00958e-08	Fxr1	0_vs_1
4.60404e-12	-0.333955	0.512	0.644	8.36324e-08	Akr1b3	0_vs_1
4.74907e-12	-0.30571	0.229	0.393	8.62669e-08	Nol10	0_vs_1
4.90828e-12	0.319723	0.658	0.497	8.9159e-08	Tmem59	0_vs_1
5.0985e-12	-0.316681	0.522	0.652	9.26142e-08	Wdr89	0_vs_1
5.24723e-12	-0.33647	0.589	0.712	9.53159e-08	Map2k2	0_vs_1
5.27055e-12	-0.303111	0.53	0.637	9.57395e-08	Psmd13	0_vs_1
5.29498e-12	-0.321036	0.371	0.528	9.61834e-08	Ppfia1	0_vs_1
5.30831e-12	0.344578	0.381	0.162	9.64255e-08	Hsd11b1	0_vs_1
5.34167e-12	0.379617	0.518	0.346	9.70314e-08	Ppp3cc	0_vs_1
5.4991e-12	0.363099	0.607	0.453	9.98912e-08	Atf7ip	0_vs_1
5.64493e-12	-0.314998	0.334	0.457	1.0254e-07	Tmem33	0_vs_1
5.65535e-12	-0.27988	0.212	0.353	1.02729e-07	Tmem183a	0_vs_1
5.83962e-12	0.28806	0.364	0.166	1.06077e-07	Glipr1	0_vs_1
5.89437e-12	-0.490721	0.568	0.525	1.07071e-07	Rel	0_vs_1
5.90914e-12	-0.338967	0.677	0.774	1.07339e-07	Sars	0_vs_1
5.98804e-12	-0.297835	0.278	0.436	1.08773e-07	Wars	0_vs_1
6.22476e-12	-0.342046	0.956	0.915	1.13073e-07	Sem1	0_vs_1
6.24054e-12	0.300351	0.386	0.204	1.13359e-07	Ccpg1	0_vs_1
6.24402e-12	0.321704	0.537	0.365	1.13423e-07	Slc44a2	0_vs_1
6.36413e-12	-0.316012	0.278	0.435	1.15604e-07	Brd3	0_vs_1
6.37696e-12	-0.250232	0.147	0.296	1.15837e-07	Hmbs	0_vs_1
6.4303e-12	-0.310934	0.19	0.358	1.16806e-07	Lman1	0_vs_1
6.4738e-12	-0.29999	0.211	0.375	1.17597e-07	Ing5	0_vs_1
6.48224e-12	-0.350057	0.996	0.99	1.1775e-07	Rpl35	0_vs_1
6.58098e-12	-0.308387	0.442	0.569	1.19544e-07	Arfrp1	0_vs_1
6.61727e-12	-0.310263	0.347	0.493	1.20203e-07	Jmjd6	0_vs_1
6.82139e-12	0.411116	0.585	0.395	1.23911e-07	Klf6	0_vs_1
7.0067e-12	-0.295756	0.51	0.609	1.27277e-07	March5	0_vs_1
7.07355e-12	-0.363024	0.636	0.689	1.28491e-07	Ssbp1	0_vs_1
7.09359e-12	-0.343644	0.516	0.639	1.28855e-07	Spcs3	0_vs_1
7.09903e-12	-0.342575	0.537	0.662	1.28954e-07	Smndc1	0_vs_1
7.22188e-12	-0.330186	0.585	0.687	1.31186e-07	Actn4	0_vs_1
7.45289e-12	-0.32545	0.73	0.774	1.35382e-07	Tsn	0_vs_1
7.56651e-12	0.333469	0.648	0.465	1.37446e-07	Map3k1	0_vs_1
7.79246e-12	-0.321236	0.456	0.589	1.4155e-07	Fyttd1	0_vs_1
7.91174e-12	-0.345294	0.903	0.895	1.43717e-07	Atp5c1	0_vs_1
8.07625e-12	-0.317324	0.53	0.647	1.46705e-07	Txndc9	0_vs_1
8.27365e-12	-0.306782	0.253	0.408	1.50291e-07	Pisd	0_vs_1
8.53446e-12	-0.318964	0.675	0.751	1.55028e-07	Rab5if	0_vs_1
8.78911e-12	-0.322344	0.444	0.543	1.59654e-07	Sae1	0_vs_1
8.82141e-12	-0.296131	0.308	0.458	1.60241e-07	Cse1l	0_vs_1
9.04807e-12	-0.287751	0.271	0.415	1.64358e-07	Hsf1	0_vs_1
9.08927e-12	0.371509	0.784	0.607	1.65107e-07	Crlf3	0_vs_1
9.28339e-12	0.379776	0.888	0.773	1.68633e-07	Smchd1	0_vs_1
9.54075e-12	-0.350311	0.522	0.644	1.73308e-07	Dars	0_vs_1
1.06015e-11	-0.275507	0.359	0.507	1.92576e-07	Mrpl46	0_vs_1
1.07617e-11	-0.29403	0.195	0.348	1.95486e-07	Cenpb	0_vs_1
1.08611e-11	0.358346	0.615	0.416	1.97292e-07	Grap	0_vs_1
1.1099e-11	0.418333	0.688	0.477	2.01613e-07	Serinc3	0_vs_1
1.11893e-11	-0.320231	0.342	0.517	2.03253e-07	Qk	0_vs_1
1.12247e-11	-0.32274	0.537	0.657	2.03896e-07	Mrps34	0_vs_1
1.13947e-11	-0.339631	0.648	0.722	2.06986e-07	Nudcd3	0_vs_1
1.16096e-11	0.47022	0.659	0.5	2.10889e-07	Igtp	0_vs_1
1.17381e-11	-0.307964	0.401	0.523	2.13222e-07	Cdk9	0_vs_1
1.31287e-11	-0.286161	0.193	0.336	2.38483e-07	Chd1l	0_vs_1
1.3492e-11	-0.323356	0.718	0.799	2.45082e-07	Papola	0_vs_1
1.36471e-11	-0.332012	0.499	0.614	2.479e-07	Timm44	0_vs_1
1.4266e-11	0.359127	0.581	0.408	2.59142e-07	Ctsd	0_vs_1
1.42794e-11	-0.26255	0.227	0.365	2.59385e-07	Dus1l	0_vs_1
1.45744e-11	0.459587	0.407	0.239	2.64745e-07	Gm13546	0_vs_1
1.45779e-11	-0.370883	0.489	0.56	2.64807e-07	Rfk	0_vs_1
1.4824e-11	-0.261519	0.189	0.319	2.69278e-07	Thg1l	0_vs_1
1.48414e-11	-0.273676	0.219	0.368	2.69594e-07	Pvt1	0_vs_1
1.52574e-11	-0.281814	0.264	0.411	2.7715e-07	Mri1	0_vs_1
1.599e-11	-0.27338	0.192	0.346	2.90458e-07	Mesd	0_vs_1
1.60409e-11	0.334026	0.726	0.557	2.91382e-07	Dock8	0_vs_1
1.6153e-11	0.32631	0.953	0.875	2.93419e-07	Sri	0_vs_1
1.61922e-11	-0.376618	0.656	0.756	2.94131e-07	Irf2bp2	0_vs_1
1.63834e-11	-0.337228	0.748	0.811	2.97605e-07	Ywhah	0_vs_1
1.67439e-11	-0.295168	0.251	0.393	3.04153e-07	Lig3	0_vs_1
1.69674e-11	-0.344258	0.793	0.821	3.08214e-07	Nono	0_vs_1
1.78325e-11	-0.256489	0.232	0.395	3.23927e-07	Mrps11	0_vs_1
1.7894e-11	0.340594	0.627	0.46	3.25045e-07	Tbc1d1	0_vs_1
1.89109e-11	-0.383611	0.36	0.498	3.43517e-07	Atf6	0_vs_1
1.90835e-11	-0.330193	0.997	1	3.46651e-07	Rpl36	0_vs_1
1.97062e-11	0.325718	0.515	0.319	3.57964e-07	Arhgef6	0_vs_1
2.06875e-11	-0.308488	0.236	0.39	3.75789e-07	Pcgf6	0_vs_1
2.07113e-11	-0.554159	0.226	0.413	3.76221e-07	Lif	0_vs_1
2.11941e-11	-0.322289	0.164	0.319	3.84991e-07	Nfil3	0_vs_1
2.27276e-11	0.333329	0.968	0.883	4.12847e-07	Jak1	0_vs_1
2.29818e-11	0.553304	0.419	0.227	4.17465e-07	Vim	0_vs_1
2.37455e-11	0.25197	0.379	0.204	4.31337e-07	Phf1	0_vs_1
2.39408e-11	-0.330619	0.679	0.737	4.34884e-07	1810058I24Rik	0_vs_1
2.59608e-11	-0.331025	0.771	0.798	4.71579e-07	Ppp4r2	0_vs_1
2.65672e-11	0.291528	0.377	0.196	4.82593e-07	Igflr1	0_vs_1
2.75733e-11	-0.335387	0.607	0.694	5.00869e-07	Ndufs8	0_vs_1
2.76028e-11	-0.308053	0.382	0.518	5.01405e-07	Syngr2	0_vs_1
2.81965e-11	0.436973	0.927	0.849	5.12189e-07	Zfp36l2	0_vs_1
2.92611e-11	-0.333785	0.671	0.763	5.31528e-07	Uqcrfs1	0_vs_1
2.96196e-11	-0.313272	0.719	0.786	5.3804e-07	Tmed10	0_vs_1
2.97355e-11	-0.346764	0.815	0.831	5.40146e-07	Bclaf1	0_vs_1
2.9986e-11	-0.261726	0.189	0.328	5.44695e-07	Kat2a	0_vs_1
3.01812e-11	-0.383959	0.967	0.93	5.48241e-07	Slfn2	0_vs_1
3.23521e-11	-0.34015	0.578	0.681	5.87675e-07	Brd7	0_vs_1
3.27994e-11	-0.35734	0.997	0.993	5.95801e-07	mt-Nd1	0_vs_1
3.28344e-11	0.275122	0.278	0.14	5.96437e-07	D830025C05Rik	0_vs_1
3.34934e-11	0.289122	0.395	0.212	6.08408e-07	Pbxip1	0_vs_1
3.3916e-11	-0.312612	0.86	0.896	6.16083e-07	Arhgdia	0_vs_1
3.45194e-11	-0.281252	0.168	0.308	6.27044e-07	Slc39a6	0_vs_1
3.45297e-11	-0.387657	0.408	0.572	6.27232e-07	Agpat4	0_vs_1
3.45582e-11	-0.28919	0.282	0.435	6.27749e-07	Mrgbp	0_vs_1
3.51519e-11	-0.297725	0.284	0.425	6.38534e-07	Traf3	0_vs_1
3.54588e-11	-0.2664	0.247	0.396	6.44109e-07	Prkrip1	0_vs_1
3.55322e-11	-0.303447	0.356	0.498	6.45443e-07	Trnau1ap	0_vs_1
3.57606e-11	-0.302158	0.347	0.51	6.49591e-07	Polr2i	0_vs_1
3.69071e-11	-0.270677	0.222	0.375	6.70418e-07	Thoc5	0_vs_1
3.84234e-11	0.268561	0.311	0.142	6.97962e-07	Rassf2	0_vs_1
3.8463e-11	-0.311061	0.936	0.928	6.98681e-07	Cox6b1	0_vs_1
3.87518e-11	-0.326328	0.995	0.993	7.03927e-07	Naca	0_vs_1
3.94289e-11	-0.281808	0.27	0.391	7.16226e-07	Gorasp2	0_vs_1
3.95723e-11	-0.326516	0.388	0.538	7.18831e-07	Cndp2	0_vs_1
3.97987e-11	0.311377	0.367	0.219	7.22943e-07	Grap2	0_vs_1
3.99352e-11	0.43401	0.918	0.764	7.25424e-07	Arid5b	0_vs_1
4.10387e-11	-0.330981	0.629	0.694	7.45468e-07	Wbp11	0_vs_1
4.12115e-11	-0.304918	0.345	0.487	7.48608e-07	Letm1	0_vs_1
4.15109e-11	-0.391551	0.323	0.443	7.54045e-07	Cish	0_vs_1
4.28924e-11	-0.316442	0.549	0.659	7.79141e-07	Copb2	0_vs_1
4.45497e-11	-0.320918	0.544	0.634	8.09245e-07	Mrpl34	0_vs_1
4.55418e-11	-0.338663	0.516	0.634	8.27267e-07	Snrpb2	0_vs_1
4.59007e-11	-0.252326	0.201	0.344	8.33787e-07	Gfer	0_vs_1
4.7457e-11	-0.291783	0.347	0.493	8.62056e-07	Cops7a	0_vs_1
4.79895e-11	-0.593468	0.451	0.492	8.7173e-07	Nr4a1	0_vs_1
5.05216e-11	0.295289	0.34	0.197	9.17725e-07	Prex1	0_vs_1
5.18482e-11	-0.286351	0.312	0.448	9.41823e-07	Dhx30	0_vs_1
5.25688e-11	-0.331549	0.745	0.773	9.54912e-07	Srp19	0_vs_1
5.4079e-11	-0.306794	0.792	0.793	9.82346e-07	Selenof	0_vs_1
5.4593e-11	-0.299435	1	1	9.91681e-07	Rpl8	0_vs_1
5.52959e-11	-0.321918	0.995	1	1.00445e-06	Rpl15	0_vs_1
5.75899e-11	-0.318214	0.651	0.753	1.04612e-06	Ppp4r3a	0_vs_1
5.76708e-11	0.285229	0.433	0.261	1.04759e-06	Dguok	0_vs_1
5.85508e-11	-0.316128	0.747	0.778	1.06357e-06	Gnb1	0_vs_1
5.94785e-11	0.295981	0.378	0.237	1.08043e-06	Madd	0_vs_1
6.27878e-11	-0.250149	0.188	0.333	1.14054e-06	Lonp1	0_vs_1
6.60305e-11	-0.329635	0.453	0.597	1.19944e-06	Zzz3	0_vs_1
6.63521e-11	-0.298177	0.364	0.508	1.20529e-06	Ino80	0_vs_1
6.64093e-11	-0.308813	0.451	0.575	1.20632e-06	Atad1	0_vs_1
6.74484e-11	-0.317659	0.336	0.482	1.2252e-06	Ahcyl1	0_vs_1
7.02378e-11	-0.250487	0.196	0.341	1.27587e-06	Pgrmc2	0_vs_1
7.0598e-11	-0.414957	0.47	0.457	1.28241e-06	Mcm4	0_vs_1
7.24321e-11	-0.351401	0.792	0.828	1.31573e-06	Pnn	0_vs_1
7.26116e-11	-0.314652	0.442	0.565	1.31899e-06	Cdk17	0_vs_1
7.3476e-11	-0.2623	0.203	0.351	1.33469e-06	Mrpl49	0_vs_1
7.39931e-11	-0.299895	0.436	0.537	1.34409e-06	Sdhd	0_vs_1
7.48473e-11	-0.323233	0.581	0.667	1.3596e-06	Usp7	0_vs_1
7.63749e-11	-0.280349	0.26	0.405	1.38735e-06	Camta1	0_vs_1
7.7914e-11	0.345936	0.704	0.495	1.41531e-06	Traf3ip3	0_vs_1
7.85642e-11	-0.278101	0.337	0.478	1.42712e-06	Bag5	0_vs_1
7.85999e-11	-0.328363	0.852	0.865	1.42777e-06	Tm9sf3	0_vs_1
8.0648e-11	-0.265702	0.289	0.425	1.46497e-06	Nfs1	0_vs_1
8.06896e-11	0.378785	0.586	0.433	1.46573e-06	Prr13	0_vs_1
8.2519e-11	0.341003	0.404	0.247	1.49896e-06	Plec	0_vs_1
8.60835e-11	-0.345872	0.258	0.452	1.56371e-06	Fkbp5	0_vs_1
8.77219e-11	-0.298228	0.538	0.662	1.59347e-06	Rtcb	0_vs_1
8.92797e-11	-0.301104	0.415	0.547	1.62177e-06	Ap1ar	0_vs_1
9.29982e-11	-0.274589	0.271	0.43	1.68931e-06	Pmpca	0_vs_1
9.70765e-11	0.290034	0.416	0.249	1.76339e-06	Inpp1	0_vs_1
1.02405e-10	-0.303031	0.374	0.513	1.86018e-06	Nol12	0_vs_1
1.02768e-10	-0.292717	0.408	0.54	1.86679e-06	Zdhhc3	0_vs_1
1.04251e-10	-0.300886	0.258	0.385	1.89371e-06	Smad3	0_vs_1
1.08693e-10	-0.280043	0.404	0.517	1.9744e-06	Pop7	0_vs_1
1.10856e-10	0.301415	0.533	0.343	2.0137e-06	Sun2	0_vs_1
1.1287e-10	-0.279371	0.321	0.458	2.05028e-06	B230307C23Rik	0_vs_1
1.16225e-10	-0.392188	0.437	0.54	2.11123e-06	Phactr2	0_vs_1
1.18596e-10	-0.340993	0.54	0.645	2.1543e-06	Supt6	0_vs_1
1.22709e-10	-0.355322	0.337	0.495	2.22902e-06	Tspan5	0_vs_1
1.27877e-10	-0.257589	0.152	0.286	2.32288e-06	Msh6	0_vs_1
1.30637e-10	0.321101	0.641	0.5	2.37302e-06	Etnk1	0_vs_1
1.32167e-10	0.268222	0.244	0.114	2.40082e-06	Gm29243	0_vs_1
1.34625e-10	-0.329388	0.359	0.487	2.44547e-06	Sik3	0_vs_1
1.35221e-10	0.391297	0.601	0.408	2.4563e-06	Ipcef1	0_vs_1
1.35319e-10	-0.266623	0.249	0.398	2.45808e-06	Coq2	0_vs_1
1.3625e-10	0.345228	0.618	0.468	2.47498e-06	Rbl2	0_vs_1
1.43473e-10	-0.320125	0.862	0.858	2.60619e-06	Ppp1cc	0_vs_1
1.44903e-10	-0.29346	0.464	0.615	2.63216e-06	Faim	0_vs_1
1.47087e-10	-0.277015	0.362	0.478	2.67183e-06	Tpd52l2	0_vs_1
1.47126e-10	0.275707	0.366	0.219	2.67254e-06	Rab3ip	0_vs_1
1.48666e-10	0.331273	0.488	0.276	2.70052e-06	Pde4b	0_vs_1
1.4903e-10	0.295155	0.549	0.385	2.70713e-06	4930453N24Rik	0_vs_1
1.49318e-10	0.342317	0.726	0.54	2.71236e-06	Lbh	0_vs_1
1.5156e-10	0.297948	0.749	0.634	2.75308e-06	Churc1	0_vs_1
1.51746e-10	0.375624	0.799	0.645	2.75646e-06	Celf2	0_vs_1
1.54812e-10	0.308087	0.451	0.261	2.81215e-06	St6gal1	0_vs_1
1.5773e-10	-0.307541	0.581	0.666	2.86516e-06	Ciao2a	0_vs_1
1.59079e-10	-0.28904	0.371	0.518	2.88966e-06	Ppp1r7	0_vs_1
1.61757e-10	-0.323191	0.818	0.865	2.93832e-06	Chmp2a	0_vs_1
1.71789e-10	-0.299311	0.451	0.595	3.12055e-06	Emd	0_vs_1
1.78306e-10	0.324807	0.825	0.679	3.23892e-06	Grk6	0_vs_1
1.83174e-10	-0.270299	0.286	0.418	3.32735e-06	Tmem259	0_vs_1
1.8486e-10	-0.261843	0.19	0.314	3.35799e-06	Ergic1	0_vs_1
1.89351e-10	0.280665	0.352	0.207	3.43956e-06	Tmem106b	0_vs_1
1.9386e-10	-0.269877	0.403	0.548	3.52148e-06	Prpf38a	0_vs_1
1.9413e-10	-0.257276	0.211	0.323	3.52637e-06	Trmt11	0_vs_1
1.9953e-10	-0.313983	0.651	0.726	3.62446e-06	Cdk11b	0_vs_1
2.00012e-10	-0.331209	0.686	0.789	3.63322e-06	Slc38a1	0_vs_1
2.00833e-10	-0.337708	0.992	0.972	3.64813e-06	mt-Nd3	0_vs_1
2.04081e-10	-0.30271	0.964	0.946	3.70714e-06	Tma7	0_vs_1
2.05613e-10	-0.359217	0.459	0.557	3.73496e-06	Mphosph8	0_vs_1
2.08594e-10	-0.346645	0.573	0.649	3.78911e-06	Phf6	0_vs_1
2.13219e-10	-0.340656	0.664	0.722	3.87312e-06	Ddx3x	0_vs_1
2.2403e-10	-0.304809	0.318	0.495	4.0695e-06	Surf6	0_vs_1
2.31194e-10	-0.326691	0.673	0.753	4.19964e-06	H13	0_vs_1
2.3154e-10	-0.287751	0.532	0.617	4.20593e-06	Lsm1	0_vs_1
2.32648e-10	0.287478	0.255	0.1	4.22606e-06	St8sia4	0_vs_1
2.34039e-10	-0.279367	0.445	0.58	4.25133e-06	Smu1	0_vs_1
2.40074e-10	0.365376	0.542	0.36	4.36095e-06	Pik3c2a	0_vs_1
2.46474e-10	-0.293161	0.659	0.734	4.4772e-06	Snrpc	0_vs_1
2.47095e-10	-0.33963	0.858	0.885	4.48849e-06	Rexo2	0_vs_1
2.48123e-10	-0.317512	0.977	0.97	4.50716e-06	Ftl1	0_vs_1
2.54624e-10	-0.316938	0.536	0.642	4.62525e-06	Fam120a	0_vs_1
2.60658e-10	0.290491	0.381	0.234	4.73486e-06	Gm20186	0_vs_1
2.64218e-10	-0.402284	0.052	0.194	4.79952e-06	Il10	0_vs_1
2.66131e-10	-0.297035	0.633	0.704	4.83427e-06	Trappc4	0_vs_1
2.68381e-10	-0.262563	0.334	0.47	4.87515e-06	Gm12166	0_vs_1
2.73191e-10	-0.311248	0.414	0.554	4.96252e-06	Gtf3c6	0_vs_1
2.75642e-10	0.380301	0.632	0.475	5.00704e-06	Resf1	0_vs_1
2.80422e-10	-0.328512	0.258	0.386	5.09387e-06	AI504432	0_vs_1
2.89715e-10	0.382408	0.481	0.299	5.26267e-06	Irgm1	0_vs_1
2.98746e-10	-0.375943	0.711	0.761	5.42672e-06	Uba1	0_vs_1
3.31769e-10	-0.279631	0.344	0.472	6.02659e-06	Srp68	0_vs_1
3.33368e-10	-0.256421	0.221	0.361	6.05563e-06	Slc7a6	0_vs_1
3.469e-10	-0.34241	0.759	0.821	6.30143e-06	Adss	0_vs_1
3.49214e-10	-0.277474	0.395	0.513	6.34347e-06	Yaf2	0_vs_1
3.61597e-10	-0.282009	0.27	0.428	6.56841e-06	2410002F23Rik	0_vs_1
3.63986e-10	-0.279669	0.359	0.467	6.6118e-06	Fam98b	0_vs_1
3.64292e-10	-0.391689	0.59	0.702	6.61737e-06	Msi2	0_vs_1
3.72765e-10	-0.276175	0.286	0.406	6.77128e-06	Gm49336	0_vs_1
3.83146e-10	-0.307247	0.629	0.727	6.95985e-06	Trp53	0_vs_1
3.92991e-10	-0.287751	0.419	0.533	7.13868e-06	Mtch2	0_vs_1
4.07304e-10	0.341637	0.967	0.868	7.39869e-06	Trib2	0_vs_1
4.16144e-10	-0.274454	0.258	0.398	7.55926e-06	Rabl6	0_vs_1
4.29849e-10	-0.257522	0.356	0.485	7.8082e-06	Slc39a7	0_vs_1
4.3172e-10	0.323962	0.716	0.599	7.84219e-06	Sema4d	0_vs_1
4.64596e-10	-0.297752	0.385	0.513	8.43938e-06	Tgs1	0_vs_1
4.72662e-10	-0.262102	0.19	0.323	8.5859e-06	Otud6b	0_vs_1
4.74871e-10	-0.295221	0.619	0.681	8.62603e-06	Prdx5	0_vs_1
4.89532e-10	-0.318701	0.405	0.52	8.89235e-06	Cul5	0_vs_1
5.11578e-10	-0.355992	0.673	0.737	9.29281e-06	Mlec	0_vs_1
5.19815e-10	-0.268228	0.39	0.522	9.44245e-06	Armc1	0_vs_1
5.2492e-10	-0.296776	0.689	0.759	9.53516e-06	Sf1	0_vs_1
5.3493e-10	-0.3438	0.69	0.737	9.71701e-06	Ctsb	0_vs_1
5.36138e-10	0.314085	0.696	0.517	9.73895e-06	Ctss	0_vs_1
5.4086e-10	-0.318071	0.785	0.816	9.82471e-06	Gls	0_vs_1
5.57299e-10	-0.258139	0.158	0.313	1.01233e-05	2700097O09Rik	0_vs_1
5.59044e-10	0.302244	0.805	0.644	1.0155e-05	Gabarapl2	0_vs_1
5.8781e-10	-0.270786	0.371	0.525	1.06776e-05	Ube2f	0_vs_1
5.92177e-10	0.316935	0.707	0.533	1.07569e-05	Pik3cd	0_vs_1
6.08651e-10	0.352006	0.842	0.731	1.10561e-05	Ppp1r15a	0_vs_1
6.11101e-10	0.321279	0.622	0.423	1.11007e-05	Il16	0_vs_1
6.16985e-10	-0.310026	0.636	0.732	1.12075e-05	Aamp	0_vs_1
6.585e-10	-0.264568	0.222	0.36	1.19617e-05	Anapc15	0_vs_1
6.6933e-10	-0.303422	0.586	0.647	1.21584e-05	Ppp2r2a	0_vs_1
6.77977e-10	-0.302891	0.692	0.769	1.23155e-05	Ubxn4	0_vs_1
6.92572e-10	0.378976	0.858	0.661	1.25806e-05	Tnfaip3	0_vs_1
7.26427e-10	0.266217	0.156	0.045	1.31955e-05	BC018473	0_vs_1
7.64715e-10	-0.291809	0.571	0.642	1.3891e-05	Rnf4	0_vs_1
7.65524e-10	-0.346095	0.441	0.51	1.39058e-05	Casp8ap2	0_vs_1
7.72457e-10	-0.300427	0.704	0.747	1.40317e-05	Pum1	0_vs_1
7.7585e-10	-0.376675	0.856	0.891	1.40933e-05	H2afz	0_vs_1
8.32569e-10	-0.333497	0.579	0.667	1.51236e-05	Baz1b	0_vs_1
8.3412e-10	-0.293935	0.399	0.517	1.51518e-05	Ecpas	0_vs_1
8.68652e-10	-0.28538	0.744	0.758	1.57791e-05	Ndufs5	0_vs_1
8.75626e-10	-0.309	0.859	0.855	1.59057e-05	Eif4a2	0_vs_1
8.81106e-10	0.285095	0.437	0.276	1.60053e-05	H2-T22	0_vs_1
8.86225e-10	-0.340468	0.658	0.741	1.60983e-05	Ywhaq	0_vs_1
8.87616e-10	0.252941	0.319	0.161	1.61235e-05	Cep97	0_vs_1
8.99874e-10	-0.278396	0.362	0.463	1.63462e-05	Hikeshi	0_vs_1
9.01738e-10	-0.312313	0.416	0.547	1.63801e-05	Coa5	0_vs_1
9.12133e-10	-0.281387	0.392	0.507	1.65689e-05	Pitpnb	0_vs_1
9.25798e-10	0.348757	0.597	0.443	1.68171e-05	Il6ra	0_vs_1
9.30653e-10	-0.267326	0.348	0.477	1.69053e-05	Zmiz2	0_vs_1
9.32791e-10	-0.277684	0.836	0.871	1.69442e-05	Trir	0_vs_1
9.39233e-10	0.300675	0.419	0.261	1.70612e-05	Synj1	0_vs_1
9.61508e-10	-0.281172	0.351	0.493	1.74658e-05	Tm9sf4	0_vs_1
9.77023e-10	-0.29627	0.393	0.548	1.77476e-05	Azin1	0_vs_1
1.09445e-09	-0.305631	0.908	0.908	1.98806e-05	Cox5b	0_vs_1
1.0982e-09	-0.328008	0.684	0.754	1.99487e-05	Akt2	0_vs_1
1.13186e-09	0.351925	0.43	0.256	2.05602e-05	Ncoa7	0_vs_1
1.13967e-09	-0.254791	0.267	0.391	2.07021e-05	Hax1	0_vs_1
1.21903e-09	-0.300987	0.585	0.687	2.21436e-05	Rbm27	0_vs_1
1.22344e-09	-0.256042	0.152	0.276	2.22237e-05	Pold3	0_vs_1
1.24503e-09	-0.295487	0.588	0.687	2.2616e-05	Cltc	0_vs_1
1.27772e-09	-0.291368	0.751	0.788	2.32098e-05	Yy1	0_vs_1
1.33164e-09	-0.262291	0.312	0.433	2.41892e-05	Mta1	0_vs_1
1.41674e-09	-0.293398	0.037	0.095	2.57351e-05	Rora	0_vs_1
1.43631e-09	-0.429445	0.358	0.452	2.60906e-05	Tagap	0_vs_1
1.44834e-09	-0.255722	0.288	0.425	2.63091e-05	Ccdc9	0_vs_1
1.45979e-09	0.336375	0.708	0.517	2.65171e-05	Ankrd44	0_vs_1
1.46463e-09	-0.288821	1	1	2.6605e-05	Rps27a	0_vs_1
1.49893e-09	-0.282055	0.986	0.985	2.7228e-05	Oaz1	0_vs_1
1.52315e-09	-0.280575	0.999	0.997	2.7668e-05	Rpl4	0_vs_1
1.52864e-09	-0.298179	0.844	0.881	2.77677e-05	Csde1	0_vs_1
1.56737e-09	0.29125	0.558	0.388	2.84713e-05	Otulinl	0_vs_1
1.58157e-09	0.306883	0.466	0.323	2.87293e-05	Nxpe3	0_vs_1
1.60165e-09	0.386901	0.819	0.704	2.9094e-05	Ifi47	0_vs_1
1.64782e-09	-0.252279	0.226	0.368	2.99327e-05	Cul2	0_vs_1
1.65363e-09	0.323491	0.611	0.44	3.00383e-05	Fli1	0_vs_1
1.67083e-09	-0.255705	0.319	0.475	3.03506e-05	Lrrc47	0_vs_1
1.71082e-09	-0.283232	0.481	0.607	3.10771e-05	Aco2	0_vs_1
1.71083e-09	-0.263042	0.336	0.465	3.10772e-05	Got1	0_vs_1
1.72832e-09	0.332529	0.749	0.64	3.1395e-05	Gimap9	0_vs_1
1.73647e-09	-0.278467	0.562	0.644	3.1543e-05	Med28	0_vs_1
1.77179e-09	0.33985	0.336	0.186	3.21845e-05	Zbtb20	0_vs_1
1.82366e-09	0.350369	0.736	0.61	3.31267e-05	Cast	0_vs_1
1.84105e-09	-0.266592	0.526	0.619	3.34427e-05	Emc7	0_vs_1
1.9835e-09	0.273227	0.542	0.353	3.60302e-05	Ctse	0_vs_1
2.03303e-09	-0.257665	0.352	0.463	3.693e-05	Ythdf1	0_vs_1
2.04017e-09	-0.30361	0.662	0.721	3.70597e-05	Tmed5	0_vs_1
2.09107e-09	0.320814	0.529	0.355	3.79843e-05	Ehd3	0_vs_1
2.21969e-09	-0.329815	0.471	0.575	4.03207e-05	Mga	0_vs_1
2.23018e-09	-0.298869	0.873	0.888	4.05112e-05	Ywhab	0_vs_1
2.25331e-09	-0.28978	0.556	0.644	4.09313e-05	Ddx42	0_vs_1
2.2577e-09	-0.313346	0.64	0.711	4.10112e-05	Cdc5l	0_vs_1
2.31271e-09	-0.313395	0.503	0.632	4.20104e-05	Desi2	0_vs_1
2.37129e-09	-0.264575	0.284	0.41	4.30745e-05	Ddx19a	0_vs_1
2.49336e-09	-0.270264	0.273	0.391	4.52919e-05	Grsf1	0_vs_1
2.62484e-09	-0.292204	0.496	0.574	4.76802e-05	Cenpx	0_vs_1
2.64819e-09	0.322597	0.841	0.729	4.81044e-05	Hcst	0_vs_1
2.65417e-09	-0.284563	0.538	0.62	4.82131e-05	Zfp330	0_vs_1
2.66514e-09	-0.263581	0.518	0.584	4.84122e-05	Ube2a	0_vs_1
2.70858e-09	0.302061	0.364	0.206	4.92013e-05	P2ry10	0_vs_1
2.81706e-09	-0.589206	0.086	0.261	5.11719e-05	Stmn1	0_vs_1
2.95562e-09	-0.30738	0.5	0.615	5.36888e-05	Nemf	0_vs_1
2.97509e-09	-0.285101	0.345	0.45	5.40425e-05	Dph6	0_vs_1
3.12183e-09	0.324253	0.651	0.522	5.67081e-05	Flna	0_vs_1
3.21249e-09	-0.284198	0.644	0.734	5.83549e-05	Mapk1	0_vs_1
3.26763e-09	-0.293084	0.853	0.86	5.93566e-05	Arf4	0_vs_1
3.27569e-09	-0.307427	0.419	0.533	5.95029e-05	Wbp4	0_vs_1
3.29126e-09	-0.286761	0.582	0.656	5.97857e-05	Egln1	0_vs_1
3.31058e-09	-0.297547	0.484	0.584	6.01367e-05	Nvl	0_vs_1
3.33414e-09	0.318166	0.825	0.692	6.05646e-05	Phf20l1	0_vs_1
3.35985e-09	-0.280495	0.441	0.53	6.10317e-05	Eri1	0_vs_1
3.3691e-09	-0.253331	0.31	0.415	6.11997e-05	Cstf2	0_vs_1
3.40345e-09	-0.261834	0.288	0.413	6.18236e-05	Gfpt1	0_vs_1
3.46202e-09	-0.269743	0.308	0.455	6.28876e-05	Scaf4	0_vs_1
3.56153e-09	0.309851	0.556	0.331	6.46953e-05	H2afv	0_vs_1
3.60328e-09	-0.29674	0.448	0.575	6.54536e-05	Cetn3	0_vs_1
3.7193e-09	-0.322142	0.812	0.828	6.7561e-05	Nktr	0_vs_1
3.77768e-09	-0.291824	0.547	0.642	6.86215e-05	Ift20	0_vs_1
3.81953e-09	-0.266398	0.281	0.428	6.93817e-05	Taf5l	0_vs_1
3.84231e-09	-0.256819	0.271	0.393	6.97955e-05	Elp2	0_vs_1
3.84627e-09	-0.283722	0.962	0.95	6.98675e-05	Atp5h	0_vs_1
3.86012e-09	0.278573	0.39	0.231	7.01192e-05	Gbp8	0_vs_1
3.91186e-09	-0.288515	0.737	0.774	7.1059e-05	Srp72	0_vs_1
4.17739e-09	-0.284301	0.452	0.577	7.58824e-05	Dcaf1	0_vs_1
4.18237e-09	-0.285463	0.473	0.557	7.59727e-05	Nfyb	0_vs_1
4.1873e-09	-0.273353	0.277	0.4	7.60623e-05	Rabep1	0_vs_1
4.21323e-09	0.291038	0.667	0.538	7.65332e-05	Casp8	0_vs_1
4.26874e-09	-0.267897	0.512	0.617	7.75417e-05	Nup98	0_vs_1
4.27634e-09	0.258089	0.54	0.376	7.76797e-05	Hadhb	0_vs_1
4.28643e-09	-0.280066	0.842	0.846	7.7863e-05	Pitpna	0_vs_1
4.31319e-09	0.263447	0.477	0.341	7.83491e-05	Ccndbp1	0_vs_1
4.49905e-09	-0.266755	0.23	0.378	8.17253e-05	Strbp	0_vs_1
4.53493e-09	-0.308366	0.778	0.799	8.23771e-05	Lrrfip1	0_vs_1
4.54257e-09	0.308938	0.807	0.659	8.25159e-05	S100a13	0_vs_1
4.69017e-09	-0.294952	0.425	0.517	8.5197e-05	Tle3	0_vs_1
4.74159e-09	-0.282848	0.41	0.527	8.61311e-05	Nfe2l1	0_vs_1
4.77675e-09	-0.269829	0.299	0.45	8.67697e-05	Taf3	0_vs_1
4.79146e-09	-0.279347	0.292	0.416	8.70368e-05	Dnmt3a	0_vs_1
4.81227e-09	-0.300254	0.295	0.388	8.74148e-05	Gramd1b	0_vs_1
4.94541e-09	0.301222	0.533	0.346	8.98333e-05	Kdm7a	0_vs_1
4.96855e-09	-0.257294	0.371	0.487	9.02537e-05	Cers2	0_vs_1
5.08241e-09	-0.306277	0.695	0.732	9.23219e-05	R3hdm1	0_vs_1
5.16378e-09	-0.275314	0.56	0.63	9.38001e-05	Glrx2	0_vs_1
5.30381e-09	0.360115	0.675	0.458	9.63436e-05	Vps37b	0_vs_1
5.34893e-09	-0.276976	0.936	0.931	9.71632e-05	Eif3k	0_vs_1
5.56816e-09	-0.267812	0.281	0.413	0.000101146	Zcchc10	0_vs_1
5.65566e-09	-0.286684	0.512	0.609	0.000102735	Rps6kb1	0_vs_1
5.72021e-09	-0.285092	0.992	0.99	0.000103908	Cfl1	0_vs_1
5.73184e-09	-0.263639	0.495	0.579	0.000104119	Sar1b	0_vs_1
5.84693e-09	0.281904	0.322	0.192	0.000106209	Cenpa	0_vs_1
5.93164e-09	-0.255271	0.381	0.51	0.000107748	Phax	0_vs_1
6.19844e-09	-0.268122	0.467	0.6	0.000112595	Surf4	0_vs_1
6.86063e-09	0.272382	0.996	0.95	0.000124623	Cd3d	0_vs_1
7.26397e-09	-0.269385	0.614	0.667	0.00013195	Ap2m1	0_vs_1
7.32482e-09	-0.25664	0.382	0.522	0.000133055	Ubqln1	0_vs_1
7.34246e-09	0.296917	0.821	0.704	0.000133376	Tax1bp1	0_vs_1
7.56557e-09	-0.289845	0.525	0.617	0.000137429	Rex1bd	0_vs_1
7.85873e-09	-0.272889	0.84	0.855	0.000142754	D8Ertd738e	0_vs_1
8.02108e-09	0.295413	0.614	0.446	0.000145703	Sbno2	0_vs_1
8.1741e-09	-0.284222	0.432	0.559	0.000148483	Pcgf5	0_vs_1
8.26393e-09	-0.306229	0.999	0.998	0.000150114	Rps12	0_vs_1
8.49819e-09	0.28747	0.299	0.152	0.00015437	Klf3	0_vs_1
8.74164e-09	-0.251507	0.337	0.438	0.000158792	Cops3	0_vs_1
8.75083e-09	-0.25384	0.222	0.348	0.000158959	Ccdc137	0_vs_1
9.01101e-09	-0.297255	0.588	0.64	0.000163685	Usp16	0_vs_1
9.08274e-09	-0.271125	0.212	0.353	0.000164988	Lyrm9	0_vs_1
9.16106e-09	0.298217	0.515	0.368	0.000166411	Stk10	0_vs_1
9.17384e-09	-0.285892	1	0.998	0.000166643	Rplp1	0_vs_1
9.45489e-09	0.320255	0.773	0.624	0.000171748	Il21r	0_vs_1
9.49284e-09	-0.264851	0.386	0.512	0.000172438	Zfp131	0_vs_1
9.66274e-09	-0.283123	0.445	0.564	0.000175524	Ifrd1	0_vs_1
9.67947e-09	-0.289241	0.873	0.901	0.000175828	Ddx24	0_vs_1
9.8369e-09	-0.319746	0.403	0.477	0.000178687	Stk39	0_vs_1
9.96275e-09	-0.269829	0.812	0.808	0.000180973	Dnajb6	0_vs_1
1.00905e-08	-0.253638	0.484	0.572	0.000183293	Cops8	0_vs_1
1.08288e-08	-0.272337	0.748	0.764	0.000196706	Ndufa8	0_vs_1
1.09319e-08	0.275204	0.708	0.554	0.000198578	Ostf1	0_vs_1
1.14159e-08	-0.300027	1	0.992	0.000207369	Rpl23a	0_vs_1
1.17968e-08	-0.250949	0.352	0.452	0.000214289	Ppil3	0_vs_1
1.18204e-08	-0.268402	0.433	0.542	0.000214717	Ankrd10	0_vs_1
1.26108e-08	-0.278998	0.895	0.906	0.000229076	Luc7l2	0_vs_1
1.2956e-08	-0.278634	0.452	0.582	0.000235345	Tnpo3	0_vs_1
1.36427e-08	-0.257394	0.941	0.931	0.000247819	Rhoa	0_vs_1
1.37966e-08	-0.257464	0.321	0.457	0.000250615	Slc6a6	0_vs_1
1.42379e-08	0.259296	0.459	0.304	0.000258631	Zkscan3	0_vs_1
1.43446e-08	-0.261279	0.699	0.754	0.000260569	Sin3b	0_vs_1
[truncated: 167 more rows]
