# Supplementary material for: A T follicular helper cell origin for T regulatory type 1 cells
Source: Cell Mol Immunol. 2023 Mar 27;20(5):489–511. doi: 10.1038/s41423-023-00989-z (PMC10202951; doi:10.1038/s41423-023-00989-z)
Supplement: Supplementary file 28 — Database 27 [file 41423_2023_989_MOESM28_ESM.xlsx]

## Sheet: TFH.1(Ag-induced)_vs_TFH.1(Te
p_val	avg_log2FC	pct.1	pct.2	p_val_adj	gene
0	1.41953	0.758	0.175	0	Ifi27l2a
4.53121e-247	1.10732	0.856	0.481	1.4629e-242	Tmsb10
8.27399e-232	1.21147	0.965	0.82	2.67126e-227	Actb
4.85118e-217	1.00284	0.864	0.564	1.5662e-212	Rpl41
1.43108e-184	0.959905	0.871	0.589	4.62026e-180	Rplp1
3.94636e-166	0.970224	0.977	0.891	1.27408e-161	Tmsb4x
3.23741e-158	0.841052	0.794	0.447	1.0452e-153	Rpl35a
1.54717e-154	0.842695	0.966	0.864	4.99505e-150	Rps29
1.04939e-139	0.803757	0.912	0.748	3.38797e-135	Rps27
2.81874e-137	0.827585	0.856	0.632	9.10031e-133	Rpl37a
2.09806e-136	0.806915	0.884	0.682	6.77357e-132	Rpl39
3.95108e-134	0.794384	0.78	0.462	1.27561e-129	Rps26
1.89993e-131	0.779278	0.768	0.463	6.13394e-127	Rplp2
3.11436e-122	0.784738	0.794	0.518	1.00547e-117	Rpl37
6.60166e-121	0.726237	0.787	0.512	2.13135e-116	Rps28
3.42972e-119	0.756298	0.787	0.511	1.10729e-114	Rps12
2.22414e-117	0.735964	0.852	0.604	7.18065e-113	Rpl38
1.63989e-112	0.725619	0.852	0.62	5.2944e-108	Rps24
2.73124e-112	0.71873	0.725	0.439	8.81782e-108	Rpl28
6.98871e-106	0.688477	0.917	0.776	2.25631e-101	B2m
6.14358e-104	0.700877	0.799	0.544	1.98346e-99	Rpl34
1.90281e-103	0.741727	0.833	0.573	6.14323e-99	Rpl23
6.71252e-103	0.738159	0.903	0.744	2.16714e-98	Rps8
1.91906e-102	0.698573	0.768	0.492	6.19567e-98	Rps15
7.16952e-101	0.688354	0.862	0.668	2.31468e-96	Rps21
6.99119e-99	0.64282	0.69	0.427	2.25711e-94	Rps25
4.6255e-98	0.702965	0.881	0.7	1.49334e-93	Fau
1.8587e-96	0.64065	0.593	0.298	6.00082e-92	Pfn1
1.08474e-92	0.658912	0.843	0.649	3.50207e-88	Rps15a
2.93948e-92	0.652925	0.816	0.579	9.49011e-88	Rpl27a
7.91628e-92	0.613788	0.598	0.315	2.55577e-87	Rpl27
1.37507e-91	0.611389	0.743	0.513	4.43942e-87	mt-Nd3
4.70921e-90	0.576138	0.566	0.273	1.52037e-85	Rpl31
6.95564e-90	0.661352	0.737	0.48	2.24563e-85	Rps20
8.02736e-89	0.81177	0.763	0.53	2.59163e-84	Cd52
1.00978e-87	0.653175	0.857	0.654	3.26008e-83	Rps16
1.71906e-86	0.643829	0.749	0.509	5.54999e-82	Rps23
1.39422e-85	0.601174	0.695	0.434	4.50123e-81	Rpl36
5.80281e-85	0.680499	0.721	0.441	1.87344e-80	Nfkbia
7.05882e-85	0.656605	0.822	0.618	2.27894e-80	Rps14
1.92769e-84	0.583787	0.599	0.318	6.22354e-80	Myl6
6.74895e-83	0.582665	0.682	0.434	2.1789e-78	Rpl21
8.8099e-83	0.580903	0.661	0.395	2.84428e-78	Rpl23a
1.51332e-82	0.504991	0.464	0.183	4.88574e-78	Uba52
4.02065e-82	0.560987	0.595	0.319	1.29807e-77	Rpl22
6.75882e-82	0.563749	0.638	0.343	2.18209e-77	Rps17
1.08776e-81	0.661762	0.541	0.281	3.51185e-77	Nav2
2.09657e-81	0.543876	0.531	0.255	6.76878e-77	Rps18
7.66092e-81	0.511386	0.517	0.228	2.47333e-76	Rpl35
1.62311e-80	0.530567	0.501	0.234	5.24022e-76	Rpl36a
1.23972e-78	0.612128	0.786	0.582	4.00245e-74	Rpl30
1.79443e-76	0.517843	0.55	0.272	5.79331e-72	Serf2
2.84001e-74	0.596287	0.824	0.617	9.16896e-70	Rps27a
6.83741e-74	0.561387	0.704	0.477	2.20746e-69	Rpl32
2.34026e-72	0.469383	0.413	0.156	7.55552e-68	Cox8a
2.35935e-71	0.553947	0.593	0.338	7.61717e-67	Rps19
2.83072e-70	0.542366	0.674	0.427	9.13899e-66	Rpl26
3.0802e-69	0.511525	0.494	0.23	9.94442e-65	Actg1
1.77859e-68	0.527662	0.874	0.719	5.74217e-64	H2-K1
2.8103e-68	0.451101	0.418	0.168	9.07306e-64	Rpl29
4.10545e-68	0.561157	0.451	0.215	1.32544e-63	Art2b
1.43799e-67	0.735309	0.69	0.529	4.64254e-63	Ikzf2
3.50038e-67	0.522691	0.572	0.346	1.1301e-62	Dusp1
2.47049e-65	0.580416	0.791	0.591	7.97598e-61	Rpl18a
2.97934e-65	0.532626	0.594	0.368	9.6188e-61	Zfp36
3.13692e-63	0.53102	0.591	0.354	1.01275e-58	Hsp90ab1
3.46931e-62	0.572219	0.764	0.576	1.12007e-57	Fos
7.09644e-61	0.553492	0.759	0.589	2.29108e-56	Junb
4.58769e-60	0.52743	0.807	0.626	1.48113e-55	Rpl13a
1.68152e-59	0.552067	0.847	0.672	5.4288e-55	Eef1a1
1.04003e-58	0.613923	0.867	0.674	3.35774e-54	Rpsa
3.36639e-56	0.416279	0.46	0.228	1.08684e-51	Cfl1
4.40354e-56	0.466617	0.578	0.336	1.42168e-51	Ppia
9.23669e-56	0.524744	0.72	0.532	2.98207e-51	AY036118
1.04378e-55	0.414157	0.263	0.07	3.36984e-51	S100a6
1.62776e-55	0.496884	0.747	0.557	5.25523e-51	Trac
2.04438e-55	0.513299	0.607	0.393	6.60029e-51	Ptma
2.55568e-55	0.467897	0.54	0.326	8.25102e-51	Hspa8
2.76899e-55	0.518404	0.778	0.573	8.9397e-51	Rps11
6.74251e-55	0.484439	0.937	0.883	2.17682e-50	mt-Nd4
1.13236e-54	0.490597	0.608	0.418	3.65584e-50	Rpl24
1.63211e-53	0.378523	0.37	0.156	5.26927e-49	Atp5e
5.35701e-53	0.377856	0.37	0.159	1.72951e-48	Sem1
2.59496e-52	0.436356	0.294	0.105	8.37784e-48	Plcb4
8.4637e-52	0.476063	0.68	0.479	2.7325e-47	Hspa5
1.43841e-51	0.45722	0.989	0.964	4.64389e-47	Ptprc
1.90627e-51	0.429019	0.987	0.983	6.1544e-47	mt-Co2
2.8068e-51	0.473339	0.686	0.492	9.06175e-47	Rps13
2.94333e-50	0.417541	0.402	0.186	9.50253e-46	Sh2d1a
3.21259e-50	0.379689	0.387	0.176	1.03719e-45	Grcc10
3.21271e-50	0.448643	0.547	0.349	1.03722e-45	Calm1
7.8876e-50	0.466828	0.367	0.148	2.54651e-45	Plcl1
8.60687e-50	0.399639	0.998	0.997	2.77873e-45	mt-Atp6
1.27812e-49	0.448744	0.975	0.953	4.1264e-45	mt-Co1
1.34296e-49	0.482399	0.758	0.591	4.33576e-45	Rpl17
2.57489e-49	0.484654	0.785	0.612	8.31302e-45	Rps10
3.25846e-49	0.362686	0.352	0.151	1.05199e-44	Cox6c
1.01211e-48	0.416542	0.943	0.888	3.2676e-44	Ddx5
1.26376e-48	0.436225	0.516	0.298	4.08005e-44	Coro1a
3.7005e-48	0.525877	0.725	0.559	1.19471e-43	Maf
2.08828e-47	0.459431	0.703	0.498	6.74202e-43	Rpl11
3.94547e-47	0.44992	0.789	0.637	1.2738e-42	H3f3b
5.13533e-47	0.477099	0.785	0.608	1.65794e-42	Rpl19
6.63229e-47	0.439198	0.356	0.165	2.14124e-42	Rora
1.66917e-46	0.468269	0.785	0.613	5.38891e-42	Rpl6
1.74216e-46	0.456522	0.604	0.383	5.62458e-42	Rplp0
2.27645e-46	0.39699	0.403	0.199	7.34951e-42	Prkcb
5.48799e-46	0.403862	0.574	0.378	1.7718e-41	Oaz1
9.68743e-45	0.342956	0.178	0.035	3.12759e-40	Sytl3
1.35465e-44	0.534149	0.362	0.177	4.37349e-40	Lpp
2.23474e-44	0.379486	0.42	0.216	7.21487e-40	Gapdh
4.55482e-44	0.326866	0.309	0.122	1.47052e-39	Pkm
2.50449e-43	0.363599	0.424	0.223	8.08575e-39	Ppp1r15a
3.40862e-43	0.34865	0.388	0.195	1.10047e-38	Cox7c
3.70921e-43	0.364323	0.295	0.111	1.19752e-38	Lgals1
4.65944e-43	0.374112	0.414	0.224	1.5043e-38	Uqcrh
4.81152e-43	0.393431	0.973	0.958	1.5534e-38	mt-Cytb
1.48506e-42	0.37725	0.453	0.251	4.79452e-38	Rgs10
1.48545e-42	0.296768	0.3	0.114	4.79578e-38	Elob
1.9407e-42	0.447905	0.568	0.394	6.26556e-38	Ndfip1
2.95839e-42	0.426053	0.67	0.472	9.55117e-38	Rpl8
2.37295e-41	0.382155	0.461	0.273	7.66106e-37	Kdm6b
3.18893e-41	0.292528	0.276	0.104	1.02955e-36	Atp5j2
2.08338e-40	0.369727	0.547	0.341	6.72618e-36	Itgal
2.40383e-40	0.441181	0.523	0.344	7.76078e-36	Chd4
3.07153e-40	0.381032	0.492	0.312	9.91644e-36	Hmgb1
2.35446e-39	0.448607	0.694	0.504	7.60136e-35	Rpl5
4.05004e-39	0.426142	0.8	0.658	1.30756e-34	Rpl12
6.89167e-39	0.305406	0.325	0.145	2.22498e-34	Ubl5
2.40515e-38	0.367837	0.494	0.302	7.76502e-34	Ftl1
2.58114e-38	0.352429	0.997	0.996	8.33323e-34	mt-Co3
3.78477e-38	0.312259	0.351	0.185	1.22191e-33	Rpl36al
4.43658e-38	0.258858	0.244	0.086	1.43235e-33	Uqcr10
1.76817e-37	0.28662	0.313	0.141	5.70854e-33	Ndufa13
3.16053e-37	0.268221	0.256	0.097	1.02038e-32	Cox17
3.29869e-37	0.289842	0.292	0.125	1.06498e-32	Uqcrq
8.29761e-37	0.418364	0.863	0.783	2.67888e-32	Fyn
1.15875e-36	0.405666	0.691	0.506	3.74102e-32	Rpl18
1.19063e-36	0.467457	0.63	0.473	3.84395e-32	Trerf1
1.33636e-36	0.424513	0.762	0.624	4.31443e-32	Rps3a1
2.98085e-36	0.410609	0.54	0.381	9.62368e-32	Nfkbiz
6.81191e-36	0.402211	0.548	0.367	2.19922e-31	Tox2
1.10069e-35	0.237809	0.142	0.018	3.55356e-31	Satb1
1.60127e-35	0.289681	0.245	0.102	5.16971e-31	Gm49980
1.69378e-35	0.465625	0.708	0.54	5.46837e-31	Hif1a
1.94442e-35	0.340747	0.474	0.301	6.27756e-31	Tcf7
2.02873e-35	0.41029	0.399	0.234	6.54976e-31	Ntrk3
2.15978e-35	0.354463	0.626	0.447	6.97285e-31	Cd3d
3.2734e-35	0.346624	0.305	0.149	1.05682e-30	Batf
3.97972e-35	0.31552	0.397	0.202	1.28485e-30	Eef2
4.44419e-35	0.314469	0.175	0.031	1.43481e-30	S100a4
4.71278e-35	0.343641	0.254	0.092	1.52152e-30	Setbp1
4.92996e-35	0.385348	0.57	0.377	1.59164e-30	Ptp4a2
4.97802e-35	0.408051	0.719	0.554	1.60715e-30	Rps9
7.28968e-35	0.435338	0.512	0.334	2.35347e-30	Tspan5
7.89416e-35	0.288018	0.316	0.145	2.54863e-30	Slc25a5
8.60106e-35	0.414584	0.726	0.566	2.77685e-30	Rpl9
9.28783e-35	0.403061	0.387	0.207	2.99857e-30	Ccnd2
2.10445e-34	0.494713	0.402	0.232	6.79422e-30	Emb
2.32288e-34	0.377972	0.412	0.26	7.49941e-30	Gramd1b
2.36381e-34	0.310021	0.385	0.21	7.63156e-30	Arpc1b
2.40158e-34	0.26325	0.256	0.105	7.75351e-30	Ctsb
3.86805e-34	0.244497	0.226	0.084	1.2488e-29	Mif
3.87976e-34	0.345014	0.578	0.404	1.25258e-29	Lck
5.14461e-34	0.238524	0.232	0.083	1.66094e-29	Ndufa2
5.59089e-34	0.314502	0.367	0.195	1.80502e-29	Ndufa4
1.22957e-33	0.330258	0.424	0.241	3.96967e-29	Cox4i1
1.51493e-33	0.23363	0.223	0.083	4.89094e-29	Tomm6
2.67617e-33	0.40156	0.323	0.164	8.64003e-29	Stx11
3.07927e-33	0.478078	0.936	0.905	9.94143e-29	Tox
3.51465e-33	0.348138	0.519	0.336	1.1347e-28	Hsp90aa1
4.507e-33	0.35883	0.379	0.208	1.45509e-28	Hmgb2
4.89341e-33	0.406819	0.831	0.746	1.57984e-28	Cd69
5.43772e-33	0.412338	0.49	0.314	1.75557e-28	Pim1
7.38003e-33	0.266312	0.31	0.141	2.38264e-28	Atp5l
1.89466e-32	0.276141	0.288	0.136	6.11692e-28	Psme2
2.33114e-32	0.387243	0.62	0.444	7.52609e-28	Rack1
3.54301e-32	0.27125	0.316	0.149	1.14386e-27	Myl12a
4.54248e-32	0.247617	0.268	0.117	1.46654e-27	Atp5j
8.84424e-32	0.251716	0.259	0.114	2.85536e-27	Atp5mpl
9.46103e-32	0.227906	0.234	0.09	3.05449e-27	Micos10
1.23483e-31	0.234657	0.25	0.099	3.98666e-27	Tomm7
1.91323e-31	0.242311	0.228	0.085	6.17685e-27	Ndufa1
3.98552e-31	0.291426	0.238	0.092	1.28673e-26	Rgs16
4.22202e-31	0.22059	0.22	0.08	1.36308e-26	Ndufa3
5.97098e-31	0.349444	0.712	0.561	1.92773e-26	Eif1
7.32543e-31	0.354359	0.919	0.873	2.36502e-26	Xist
7.53473e-31	0.283867	0.372	0.207	2.43259e-26	Eif4a1
8.03416e-31	0.265784	0.332	0.165	2.59383e-26	Atp5h
9.59714e-31	0.335755	0.537	0.366	3.09844e-26	Rac2
1.23962e-30	0.229765	0.242	0.094	4.0021e-26	Dynll1
1.30618e-30	0.34952	0.628	0.445	4.21701e-26	Rps6
1.55902e-30	0.255632	0.308	0.148	5.0333e-26	Gnai2
1.65533e-30	0.266114	0.257	0.116	5.34424e-26	Ucp2
2.09432e-30	0.364645	0.576	0.399	6.76153e-26	Rpl7
2.67439e-30	0.367464	0.695	0.535	8.63427e-26	Rps7
3.55819e-30	0.309435	0.363	0.2	1.14876e-25	Stat1
5.9927e-30	0.170319	0.14	0.022	1.93474e-25	Gm11808
6.00387e-30	0.235626	0.234	0.092	1.93835e-25	Cox7a2
6.32726e-30	0.287466	0.36	0.199	2.04275e-25	Brd2
7.3534e-30	0.301192	0.403	0.234	2.37405e-25	Cotl1
9.10254e-30	0.233637	0.24	0.106	2.93876e-25	Trim8
9.20095e-30	0.299735	0.418	0.258	2.97053e-25	Gas5
9.95693e-30	0.236486	0.24	0.1	3.21459e-25	Sec61g
1.21128e-29	0.220224	0.22	0.079	3.91061e-25	Ndufb7
1.82594e-29	0.22999	0.215	0.086	5.89505e-25	Atp5k
2.66817e-29	0.288908	0.402	0.238	8.61419e-25	Laptm5
3.21575e-29	0.365541	0.629	0.465	1.03821e-24	Rps3
9.4801e-29	0.285937	0.284	0.153	3.06065e-24	Cxcr4
1.02349e-28	0.221479	0.225	0.09	3.30433e-24	Sec61b
1.55891e-28	0.338221	0.956	0.924	5.03294e-24	mt-Nd1
1.90235e-28	0.26466	0.341	0.191	6.14172e-24	Snrpg
1.9143e-28	0.237276	0.238	0.107	6.1803e-24	Cox6b1
2.61503e-28	0.364196	0.669	0.522	8.44262e-24	Rps4x
3.20189e-28	0.258237	0.298	0.147	1.03373e-23	Psme1
4.10673e-28	0.375141	0.535	0.361	1.32586e-23	Gadd45b
4.35704e-28	0.38725	0.778	0.644	1.40667e-23	Trbc2
4.36796e-28	0.302031	0.428	0.269	1.4102e-23	Bcl2a1b
4.7018e-28	0.38759	0.608	0.46	1.51798e-23	Zfp36l1
5.58254e-28	0.266056	0.337	0.194	1.80232e-23	Zap70
5.94012e-28	0.298583	0.467	0.299	1.91777e-23	H3f3a
6.3696e-28	0.324039	0.505	0.347	2.05642e-23	Rpl7a
6.41497e-28	0.311567	0.469	0.309	2.07107e-23	Arhgdib
6.77046e-28	0.334809	0.613	0.451	2.18584e-23	Rpl15
7.9477e-28	0.19127	0.199	0.066	2.56591e-23	Tle5
1.19739e-27	0.193889	0.173	0.053	3.86577e-23	Ly6e
1.24529e-27	0.318099	0.521	0.348	4.0204e-23	Cd3g
1.44784e-27	0.354724	0.817	0.756	4.67436e-23	Pabpc1
1.56485e-27	0.351735	0.432	0.285	5.05211e-23	Osbpl8
1.83967e-27	0.358482	0.818	0.712	5.93938e-23	Elmo1
1.88521e-27	0.346994	0.663	0.52	6.08641e-23	Slc38a2
1.94385e-27	0.288886	0.434	0.264	6.27573e-23	Ddx24
1.96146e-27	0.204995	0.189	0.067	6.33256e-23	Dhrs3
2.46417e-27	0.352147	0.618	0.494	7.95556e-23	Tsix
2.78085e-27	0.22473	0.251	0.115	8.97797e-23	Cox7b
4.24377e-27	0.390917	0.546	0.405	1.3701e-22	Ifrd1
9.37477e-27	0.381513	0.463	0.313	3.02664e-22	Fbxo11
1.05898e-26	0.324555	0.528	0.367	3.41892e-22	Rpl10
1.14815e-26	0.244135	0.318	0.167	3.70682e-22	Tma7
1.25524e-26	0.22143	0.235	0.105	4.05253e-22	Atp5md
1.48656e-26	0.30094	0.217	0.089	4.79937e-22	St6galnac3
1.97251e-26	0.262126	0.123	0.03	6.36826e-22	Il4
2.08896e-26	0.212129	0.197	0.078	6.74421e-22	Txn1
2.3553e-26	0.255976	0.32	0.172	7.60407e-22	Calr
3.53541e-26	-0.280676	0.067	0.191	1.14141e-21	Gm2682
3.80887e-26	0.226716	0.18	0.068	1.22969e-21	Bhlhe40
4.02914e-26	0.202902	0.209	0.085	1.30081e-21	Ndufb1-ps
4.65234e-26	0.234422	0.297	0.152	1.50201e-21	Capzb
5.51766e-26	0.200358	0.191	0.072	1.78138e-21	Set
5.67302e-26	0.20544	0.209	0.084	1.83154e-21	Ier5
8.46686e-26	0.301381	0.642	0.511	2.73353e-21	Son
1.09025e-25	0.327478	0.44	0.285	3.51987e-21	Rap1gds1
1.66249e-25	0.350735	0.895	0.85	5.36734e-21	Srgn
1.76411e-25	0.202689	0.195	0.077	5.69544e-21	Gmfg
1.82085e-25	0.222993	0.265	0.122	5.8786e-21	Cox6a1
2.10751e-25	0.179279	0.156	0.051	6.80409e-21	Romo1
2.14485e-25	0.2787	0.444	0.277	6.92466e-21	Lcp2
2.86839e-25	0.215444	0.242	0.12	9.2606e-21	Jund
2.9959e-25	0.317716	0.616	0.475	9.67227e-21	Cd3e
3.00106e-25	0.293814	0.465	0.32	9.68892e-21	Rpl3
4.00041e-25	0.239429	0.197	0.078	1.29153e-20	Isg15
4.70434e-25	0.256911	0.343	0.197	1.5188e-20	Atp5g2
4.95817e-25	0.345652	0.457	0.328	1.60075e-20	Ptpn13
7.37398e-25	0.267924	0.347	0.208	2.38069e-20	Dgkz
8.86075e-25	0.260758	0.35	0.211	2.86069e-20	Cdk2ap2
9.90611e-25	0.273382	0.399	0.255	3.19819e-20	Rpl4
1.05954e-24	0.328042	0.565	0.394	3.42072e-20	Rpl10a
1.46345e-24	0.208763	0.244	0.118	4.72476e-20	Atp5a1
1.4852e-24	0.270212	0.376	0.217	4.79498e-20	Cmip
1.58317e-24	0.336267	0.564	0.447	5.11128e-20	Lrba
1.84246e-24	0.171849	0.127	0.031	5.94837e-20	Rapgef5
2.3239e-24	0.303338	0.521	0.364	7.50271e-20	Ddx6
2.60983e-24	0.200885	0.207	0.092	8.42583e-20	Zfas1
2.70689e-24	0.255807	0.374	0.224	8.73918e-20	Rpl13
4.62417e-24	0.339737	0.583	0.453	1.49291e-19	Tcf12
5.56016e-24	0.311278	0.55	0.416	1.7951e-19	Ncor1
6.21501e-24	0.445595	0.491	0.37	2.00652e-19	Trbc1
9.00541e-24	0.258818	0.4	0.25	2.9074e-19	Cd4
1.0093e-23	0.20232	0.213	0.103	3.25852e-19	Mrpl52
1.28962e-23	0.213428	0.242	0.121	4.16354e-19	Sh3bgrl3
1.36573e-23	0.188911	0.188	0.074	4.40924e-19	Tmem258
1.4812e-23	0.29237	0.432	0.293	4.78205e-19	Ncl
1.56404e-23	0.236258	0.327	0.183	5.04951e-19	Atp5b
1.71264e-23	0.194861	0.202	0.084	5.52926e-19	Ptpn7
1.98101e-23	0.169918	0.16	0.058	6.3957e-19	Ndufa6
2.2126e-23	0.276026	0.486	0.335	7.14339e-19	Myh9
2.72073e-23	0.276477	0.419	0.276	8.78388e-19	Eef1b2
2.79518e-23	0.222678	0.261	0.138	9.02425e-19	Smco4
2.83006e-23	0.156805	0.148	0.045	9.13685e-19	Mrpl33
2.96694e-23	0.208581	0.243	0.115	9.57877e-19	Cnn2
3.43126e-23	0.16949	0.161	0.061	1.10778e-18	Cops9
3.74819e-23	0.31504	0.392	0.272	1.2101e-18	Ralgapa2
4.27571e-23	0.36827	0.51	0.357	1.38041e-18	Raf1
4.52281e-23	0.207203	0.235	0.114	1.46019e-18	Ppp1ca
5.05811e-23	0.247221	0.378	0.23	1.63301e-18	Eif4g2
5.44271e-23	0.147536	0.134	0.039	1.75718e-18	Uqcr11
6.99049e-23	0.318363	0.675	0.582	2.25688e-18	Fosb
8.11203e-23	0.202782	0.209	0.097	2.61897e-18	Zmiz1
9.38108e-23	0.19249	0.201	0.092	3.02868e-18	Snrpe
9.96012e-23	0.234533	0.347	0.21	3.21563e-18	Hnrnpk
1.0681e-22	0.17848	0.151	0.051	3.44835e-18	Wdfy2
1.10861e-22	0.305538	0.694	0.576	3.57916e-18	Tnfaip3
1.15843e-22	0.205161	0.222	0.107	3.74e-18	Arl6ip5
1.22107e-22	0.236729	0.308	0.175	3.94222e-18	Pdcd1
1.69036e-22	0.283812	0.451	0.31	5.45732e-18	Zfp36l2
1.71669e-22	0.27676	0.505	0.367	5.54232e-18	Ptprcap
2.23518e-22	0.199279	0.226	0.106	7.21629e-18	Chchd2
2.48188e-22	0.151405	0.145	0.049	8.01275e-18	Ost4
2.65531e-22	0.264964	0.42	0.279	8.57267e-18	Arpc2
3.19008e-22	0.167669	0.158	0.055	1.02992e-17	Uba1
3.47376e-22	0.235721	0.275	0.145	1.1215e-17	Lcp1
6.31692e-22	0.192159	0.213	0.094	2.03942e-17	Fis1
6.66119e-22	0.274737	0.609	0.473	2.15057e-17	Ubc
6.88676e-22	0.220551	0.306	0.168	2.22339e-17	Sept9
7.02235e-22	0.268906	0.39	0.258	2.26717e-17	Azin1
7.18413e-22	0.224952	0.316	0.182	2.3194e-17	Pfdn5
8.40432e-22	0.259978	0.431	0.291	2.71333e-17	Serbp1
1.04767e-21	0.373027	0.57	0.465	3.38241e-17	Nfkb1
1.2153e-21	0.271332	0.492	0.351	3.92359e-17	Ccnl1
1.47798e-21	0.252109	0.281	0.165	4.77167e-17	Fbxw11
1.65156e-21	0.202092	0.247	0.129	5.33205e-17	Tpm3-rs7
1.8236e-21	0.225382	0.175	0.072	5.88748e-17	Cd83
2.06929e-21	0.181461	0.189	0.079	6.68071e-17	Rbx1
2.53179e-21	0.249637	0.415	0.278	8.17387e-17	Itm2b
2.62689e-21	0.281753	0.475	0.339	8.48092e-17	Csnk1a1
3.15027e-21	0.184818	0.207	0.094	1.01706e-16	Atp5g3
3.47584e-21	0.369043	0.696	0.585	1.12218e-16	Rel
3.61091e-21	0.232373	0.33	0.196	1.16578e-16	2410006H16Rik
4.56612e-21	0.171722	0.186	0.082	1.47417e-16	Eif5a
5.14542e-21	0.199811	0.151	0.047	1.6612e-16	Itgb8
5.61316e-21	0.222867	0.294	0.172	1.81221e-16	Hnrnpa3
7.18494e-21	0.17528	0.195	0.087	2.31966e-16	Gng5
7.37109e-21	0.231492	0.356	0.232	2.37976e-16	Rbm3
8.51953e-21	0.138279	0.141	0.046	2.75053e-16	Rps27rt
8.58943e-21	0.272743	0.544	0.421	2.7731e-16	Hnrnpa2b1
1.00658e-20	0.277336	0.412	0.291	3.24973e-16	Rab8b
1.0277e-20	0.21363	0.218	0.123	3.31792e-16	Ighm
1.15327e-20	0.267556	0.535	0.404	3.72334e-16	Ywhaz
1.15508e-20	0.166066	0.142	0.051	3.72918e-16	Cks2
1.31241e-20	0.234886	0.362	0.243	4.23711e-16	Ivns1abp
1.57115e-20	0.176115	0.211	0.092	5.07246e-16	Ptbp1
1.75579e-20	0.264511	0.42	0.283	5.66858e-16	Rap1b
2.11091e-20	0.143602	0.131	0.042	6.81507e-16	Ndufa5
2.31448e-20	0.31997	0.586	0.452	7.47231e-16	Nedd9
2.44182e-20	0.175461	0.191	0.089	7.88342e-16	Smdt1
2.56493e-20	0.298105	0.692	0.581	8.28086e-16	Celf2
2.61084e-20	0.170555	0.182	0.077	8.4291e-16	Metap2
2.78003e-20	0.195244	0.271	0.152	8.97532e-16	Tln1
2.89526e-20	0.187395	0.22	0.109	9.34735e-16	Snrpb
2.90265e-20	0.262942	0.459	0.339	9.37119e-16	Rpl22l1
3.93095e-20	0.439531	0.482	0.394	1.26911e-15	Tnfsf8
4.00316e-20	0.250956	0.431	0.295	1.29242e-15	Ddx3x
4.04622e-20	0.243408	0.384	0.252	1.30632e-15	Msn
4.62348e-20	0.237059	0.262	0.146	1.49269e-15	Asxl1
4.67709e-20	0.328883	0.714	0.623	1.51e-15	Asap1
5.4043e-20	0.213557	0.325	0.208	1.74478e-15	Snrnp70
5.64447e-20	0.154221	0.133	0.047	1.82232e-15	Dbi
5.83789e-20	0.134687	0.131	0.04	1.88476e-15	Rnaset2a
6.53007e-20	0.278684	0.529	0.393	2.10823e-15	Usp34
6.85887e-20	0.176139	0.213	0.097	2.21438e-15	Selenow
7.25787e-20	0.186655	0.239	0.119	2.3432e-15	D8Ertd738e
7.29402e-20	0.213167	0.305	0.179	2.35488e-15	Tsc22d4
8.55612e-20	0.145887	0.163	0.064	2.76234e-15	Fmnl1
1.10025e-19	0.15136	0.145	0.053	3.55216e-15	Nme1
1.16054e-19	0.23012	0.329	0.199	3.74682e-15	Npm1
1.2209e-19	0.310175	0.648	0.559	3.94168e-15	Runx1
1.24567e-19	0.229488	0.294	0.176	4.02165e-15	Gnb1
1.64657e-19	0.230963	0.316	0.195	5.31595e-15	Prpf40a
1.82887e-19	0.207798	0.236	0.123	5.9045e-15	Klf10
1.92503e-19	0.284863	0.595	0.471	6.21496e-15	Cdk17
2.56562e-19	0.232476	0.374	0.24	8.2831e-15	Naca
2.59553e-19	0.169927	0.208	0.099	8.37967e-15	Hnrnpl
2.59734e-19	0.164477	0.179	0.081	8.38553e-15	Srp14
2.79195e-19	0.2555	0.397	0.265	9.01382e-15	H2afz
2.94029e-19	0.186021	0.221	0.11	9.49271e-15	G3bp1
3.32161e-19	0.246356	0.377	0.249	1.07238e-14	Sept7
3.44354e-19	0.272618	0.406	0.278	1.11175e-14	Kdm2b
3.82356e-19	0.235801	0.321	0.189	1.23444e-14	Nr4a1
4.14247e-19	0.167373	0.196	0.09	1.3374e-14	Hint1
4.30985e-19	0.288844	0.139	0.052	1.39144e-14	Ifih1
4.44314e-19	0.231006	0.357	0.231	1.43447e-14	Hnrnpf
4.92541e-19	0.183832	0.223	0.11	1.59017e-14	Ndufb11
4.97964e-19	0.225482	0.324	0.191	1.60768e-14	Prdx1
5.31443e-19	0.371072	0.335	0.254	1.71576e-14	Nfia
5.49887e-19	0.20165	0.327	0.199	1.77531e-14	Gm8797
5.63707e-19	0.225456	0.271	0.162	1.81993e-14	Cd6
5.7328e-19	0.311694	0.546	0.447	1.85083e-14	Zc3hav1
6.1712e-19	0.258351	0.469	0.33	1.99237e-14	Iqgap1
6.37407e-19	0.202265	0.289	0.17	2.05787e-14	Cd82
7.6336e-19	0.304881	0.916	0.896	2.46451e-14	Slc9a9
7.66928e-19	0.203903	0.323	0.2	2.47603e-14	Srsf2
7.89158e-19	0.144835	0.116	0.04	2.5478e-14	Mvb12b
8.11625e-19	0.178403	0.209	0.106	2.62033e-14	Il2rb
8.22882e-19	0.222901	0.288	0.174	2.65668e-14	Odc1
8.29479e-19	0.227214	0.364	0.237	2.67797e-14	Lat
8.31626e-19	0.195924	0.296	0.173	2.6849e-14	Hnrnpa1
8.50963e-19	0.137086	0.126	0.043	2.74733e-14	Krtcap2
8.68676e-19	0.210888	0.34	0.207	2.80452e-14	Gm10076
1.0689e-18	0.224229	0.364	0.236	3.45094e-14	BC005537
1.16615e-18	0.250556	0.455	0.326	3.76492e-14	Rpl14
1.21255e-18	0.203653	0.31	0.194	3.91471e-14	Sbf1
1.24892e-18	0.194343	0.271	0.151	4.03214e-14	Eef1g
1.47549e-18	0.213912	0.271	0.153	4.76361e-14	Zfp91
1.97258e-18	0.163953	0.182	0.085	6.36849e-14	Ndufa7
1.99523e-18	0.308954	0.57	0.468	6.44161e-14	Phactr2
2.04024e-18	0.162148	0.197	0.091	6.58693e-14	Akna
2.0874e-18	0.146382	0.152	0.061	6.73917e-14	Ndufv3
2.11886e-18	0.142237	0.139	0.055	6.84074e-14	Nop10
2.43123e-18	0.178152	0.175	0.08	7.84921e-14	Egr1
2.49029e-18	0.139852	0.143	0.054	8.03989e-14	Wdr1
2.50949e-18	0.156953	0.153	0.06	8.10189e-14	Dpp4
2.74938e-18	0.161759	0.191	0.089	8.87638e-14	Ybx1
2.9304e-18	0.220521	0.24	0.134	9.46078e-14	Itpr1
3.39774e-18	0.197335	0.288	0.169	1.09696e-13	Map1lc3b
3.40061e-18	0.173452	0.193	0.094	1.09789e-13	Tagap
4.33965e-18	0.206797	0.251	0.133	1.40106e-13	Osbpl3
4.39254e-18	0.267129	0.562	0.446	1.41813e-13	Rps5
4.76351e-18	0.220696	0.296	0.186	1.5379e-13	Sptan1
4.89012e-18	0.288275	0.63	0.521	1.57878e-13	Prkch
5.28266e-18	0.161835	0.201	0.098	1.70551e-13	Csk
5.66692e-18	0.205912	0.249	0.141	1.82957e-13	Gpx1
6.04594e-18	0.279337	0.486	0.365	1.95193e-13	Tle4
6.10042e-18	0.167248	0.193	0.089	1.96952e-13	Trim30a
7.25816e-18	0.15879	0.173	0.078	2.3433e-13	Actn4
7.59599e-18	0.164032	0.213	0.112	2.45237e-13	Ppib
8.9706e-18	0.153235	0.166	0.07	2.89616e-13	Ran
8.97747e-18	0.127037	0.127	0.044	2.89838e-13	S100a13
9.78581e-18	0.163698	0.168	0.07	3.15935e-13	Crip1
1.1155e-17	0.134413	0.126	0.045	3.6014e-13	Ndufc1
1.47539e-17	0.224908	0.382	0.255	4.7633e-13	1810026B05Rik
1.73698e-17	0.200575	0.286	0.165	5.60784e-13	Tpm3
1.75912e-17	0.125153	0.102	0.026	5.67933e-13	Atrnl1
1.78496e-17	0.16687	0.184	0.089	5.76274e-13	Smad3
1.80833e-17	0.207605	0.312	0.178	5.83819e-13	2310001H17Rik
1.96089e-17	0.299663	0.521	0.398	6.33073e-13	Dnajc1
2.14481e-17	0.255965	0.363	0.249	6.92452e-13	Foxo1
2.16737e-17	0.199599	0.354	0.228	6.99735e-13	Ewsr1
2.17239e-17	0.177016	0.218	0.115	7.01356e-13	Limd2
2.36298e-17	0.179278	0.213	0.107	7.62888e-13	Sla
2.56009e-17	0.180905	0.242	0.138	8.26527e-13	Tmbim6
2.57746e-17	0.157724	0.205	0.109	8.32134e-13	Nxf1
2.66714e-17	0.165911	0.203	0.097	8.61085e-13	Aldoa
2.6696e-17	0.177688	0.185	0.094	8.61881e-13	Ppp1r14b
2.76292e-17	0.139032	0.156	0.065	8.92009e-13	Uqcrb
2.90028e-17	0.250012	0.404	0.298	9.36355e-13	Smg6
3.00239e-17	0.196442	0.292	0.172	9.69321e-13	Morf4l1
3.51677e-17	0.193022	0.281	0.167	1.13539e-12	Prkar1a
3.99424e-17	0.237955	0.426	0.299	1.28954e-12	Wdr26
4.46502e-17	0.153428	0.183	0.089	1.44153e-12	Gramd1a
4.4952e-17	0.213818	0.349	0.227	1.45128e-12	Actr3
4.66383e-17	0.137296	0.147	0.061	1.50572e-12	Ndufb3
4.66398e-17	0.120122	0.108	0.032	1.50577e-12	Rab5if
4.76018e-17	0.265549	0.501	0.373	1.53682e-12	Tnik
5.15409e-17	0.137782	0.146	0.059	1.664e-12	Snrpd2
5.36306e-17	0.195182	0.232	0.122	1.73146e-12	Glcci1
5.60812e-17	0.131416	0.108	0.035	1.81058e-12	Ybx3
6.97799e-17	0.280144	0.655	0.555	2.25284e-12	Tnfaip8
7.16563e-17	0.136761	0.108	0.034	2.31342e-12	Flnb
7.28154e-17	0.2808	0.712	0.603	2.35085e-12	Tpt1
7.315e-17	0.156628	0.193	0.094	2.36165e-12	Psmb3
7.41659e-17	0.251343	0.349	0.231	2.39445e-12	Chka
7.9241e-17	0.119805	0.115	0.039	2.55829e-12	Gnb2
1.04516e-16	0.201397	0.335	0.222	3.3743e-12	Psmb8
1.07596e-16	0.152885	0.195	0.096	3.47374e-12	Rps2
1.14816e-16	0.207345	0.327	0.191	3.70683e-12	Hnrnpu
1.42589e-16	0.251517	0.585	0.463	4.60347e-12	Slc25a3
1.51245e-16	0.128736	0.118	0.042	4.88294e-12	Egr2
1.62869e-16	0.160446	0.211	0.109	5.25824e-12	Ldha
1.66616e-16	0.185163	0.267	0.162	5.3792e-12	Itgb2
1.7557e-16	0.206951	0.365	0.26	5.66828e-12	Nfkbid
1.7644e-16	0.212557	0.334	0.209	5.69636e-12	Gnas
1.76536e-16	0.152478	0.168	0.078	5.69947e-12	Tiam1
1.79761e-16	0.129822	0.136	0.054	5.80357e-12	Atox1
2.36616e-16	0.242854	0.396	0.279	7.63915e-12	Eml4
2.47758e-16	0.12436	0.117	0.043	7.99888e-12	Ttc39c
2.5302e-16	0.276827	0.32	0.198	8.16876e-12	Pde3b
2.56927e-16	0.265075	0.593	0.482	8.2949e-12	Luc7l2
2.75181e-16	0.239619	0.349	0.222	8.88422e-12	Rgcc
2.86947e-16	0.187337	0.261	0.154	9.26408e-12	Sema4d
2.90317e-16	0.170351	0.205	0.107	9.37289e-12	Fkbp1a
3.10519e-16	0.178289	0.212	0.114	1.00251e-11	Ric1
3.30063e-16	0.118215	0.113	0.039	1.06561e-11	Mrps21
3.35336e-16	0.296641	0.726	0.627	1.08263e-11	Ankrd12
3.44196e-16	0.188441	0.265	0.153	1.11124e-11	Ezr
3.45727e-16	0.320012	0.698	0.599	1.11618e-11	Wnk1
3.91903e-16	0.205767	0.302	0.195	1.26526e-11	Bcl6
3.92741e-16	0.15502	0.174	0.086	1.26797e-11	Vamp8
4.00006e-16	0.187017	0.223	0.121	1.29142e-11	Diaph1
4.05332e-16	0.146785	0.176	0.08	1.30861e-11	Nedd8
4.12352e-16	0.151141	0.176	0.09	1.33128e-11	Csrnp1
4.45763e-16	0.303134	0.657	0.567	1.43915e-11	Gls
4.91088e-16	0.193957	0.172	0.091	1.58548e-11	Il21
5.34034e-16	0.281917	0.593	0.496	1.72413e-11	Gna13
5.58179e-16	0.14496	0.162	0.073	1.80208e-11	1810037I17Rik
6.01478e-16	0.187858	0.279	0.173	1.94187e-11	Polr1d
7.22622e-16	0.111854	0.116	0.044	2.33298e-11	Capns1
7.55073e-16	0.205735	0.255	0.149	2.43775e-11	Tbl1x
7.57285e-16	0.23962	0.518	0.398	2.44489e-11	Fus
7.60202e-16	0.162504	0.151	0.066	2.45431e-11	Gm49180
8.90797e-16	0.165107	0.172	0.083	2.87594e-11	Epsti1
9.83138e-16	0.206465	0.403	0.283	3.17406e-11	Eif4g3
1.00967e-15	0.234722	0.529	0.402	3.25972e-11	Pdcd4
1.01788e-15	0.17443	0.243	0.139	3.28624e-11	Sdf4
1.06636e-15	0.278208	0.807	0.764	3.44275e-11	Akap13
1.12449e-15	0.177479	0.188	0.101	3.63042e-11	Cdk6
1.16086e-15	0.123096	0.134	0.056	3.74783e-11	Flna
1.292e-15	0.233197	0.254	0.162	4.17122e-11	Antxr2
1.43225e-15	0.155493	0.204	0.107	4.62401e-11	Gabarap
1.45222e-15	0.169432	0.256	0.152	4.6885e-11	Btf3
1.55808e-15	0.202702	0.408	0.283	5.03025e-11	H2-Q7
1.66571e-15	0.196162	0.294	0.187	5.37774e-11	Rinl
1.73157e-15	0.125133	0.129	0.052	5.59036e-11	Tob1
1.75744e-15	0.190191	0.314	0.197	5.6739e-11	Actr2
1.76347e-15	0.116458	0.122	0.045	5.69337e-11	Bax
1.76843e-15	0.160426	0.222	0.122	5.70938e-11	Sod1
1.80103e-15	0.157155	0.207	0.109	5.81463e-11	Tial1
1.87226e-15	0.1321	0.129	0.049	6.04458e-11	Samd9l
1.96209e-15	0.128864	0.132	0.059	6.33462e-11	Atp5g1
2.01534e-15	0.136418	0.148	0.066	6.50651e-11	Canx
2.0485e-15	0.174012	0.245	0.15	6.61357e-11	Clic1
2.09665e-15	0.286014	0.595	0.519	6.76902e-11	Camk2d
2.13492e-15	0.112391	0.107	0.036	6.8926e-11	Snrpf
2.21868e-15	0.127792	0.141	0.059	7.16301e-11	Timp2
2.24236e-15	0.127545	0.132	0.055	7.23945e-11	Ubald2
2.6444e-15	0.216335	0.324	0.232	8.53743e-11	Jun
2.67932e-15	0.167808	0.267	0.155	8.65018e-11	Plcg1
2.6819e-15	0.203636	0.4	0.282	8.65852e-11	Sfpq
2.70193e-15	0.257899	0.519	0.406	8.72318e-11	Abtb2
2.78026e-15	0.289387	0.644	0.527	8.97606e-11	Jarid2
2.8224e-15	0.145019	0.187	0.09	9.11212e-11	Ephx1
2.8654e-15	0.145338	0.165	0.077	9.25093e-11	P2rx7
2.98349e-15	0.265292	0.632	0.537	9.6322e-11	Prrc2c
3.17528e-15	0.154862	0.213	0.122	1.02514e-10	Zc3h12a
3.21807e-15	0.225415	0.394	0.294	1.03896e-10	Baz1a
3.21911e-15	0.193931	0.284	0.184	1.03929e-10	Tpr
3.38139e-15	0.211461	0.447	0.342	1.09168e-10	Cd2
3.42838e-15	0.262514	0.798	0.731	1.10685e-10	Fyb
3.44869e-15	0.238098	0.267	0.161	1.11341e-10	Dennd4a
3.60279e-15	0.132678	0.137	0.056	1.16316e-10	Tuba1b
3.67514e-15	0.15601	0.209	0.118	1.18652e-10	Bcl2a1d
3.75078e-15	0.181563	0.23	0.122	1.21094e-10	Ppp4r2
3.8745e-15	0.167858	0.209	0.116	1.25088e-10	Spcs1
4.03988e-15	0.180507	0.238	0.139	1.30428e-10	Grb2
4.15916e-15	0.14395	0.18	0.084	1.34278e-10	Psma2
4.23334e-15	0.203981	0.351	0.241	1.36673e-10	Mir142hg
4.23486e-15	0.125055	0.145	0.061	1.36722e-10	Psmc3
4.24801e-15	0.250034	0.861	0.811	1.37147e-10	Rbm39
4.27988e-15	0.243802	0.519	0.433	1.38176e-10	Fnbp1
4.66808e-15	0.189353	0.2	0.116	1.50709e-10	Lyst
4.77419e-15	0.161252	0.236	0.136	1.54135e-10	Sept1
5.2957e-15	0.155952	0.18	0.098	1.70972e-10	Nap1l1
5.42752e-15	0.209259	0.407	0.279	1.75227e-10	Dnaja1
5.51506e-15	0.114696	0.11	0.043	1.78054e-10	Pet100
5.70889e-15	0.23186	0.642	0.534	1.84312e-10	Ubb
6.07712e-15	0.283138	0.792	0.734	1.962e-10	Itk
6.39699e-15	0.164404	0.216	0.125	2.06527e-10	Slbp
6.56022e-15	0.149346	0.183	0.097	2.11797e-10	Gpx4
6.81349e-15	0.111457	0.11	0.039	2.19973e-10	Psmb5
6.8887e-15	0.221104	0.365	0.263	2.22402e-10	Znrf1
7.63682e-15	0.113761	0.118	0.045	2.46555e-10	Dusp5
7.88313e-15	0.134343	0.137	0.052	2.54507e-10	Rnf213
7.95017e-15	0.113706	0.111	0.042	2.56671e-10	Sec14l1
7.97952e-15	0.108793	0.105	0.035	2.57619e-10	Cyth4
8.06094e-15	0.118624	0.13	0.054	2.60247e-10	Hnrnpab
8.4234e-15	0.123466	0.129	0.057	2.7195e-10	Cox14
8.91895e-15	0.308767	0.518	0.418	2.87948e-10	Eea1
9.35676e-15	0.177467	0.308	0.185	3.02083e-10	Pnrc1
9.77886e-15	0.23099	0.576	0.48	3.1571e-10	Shisa5
1.01597e-14	0.176409	0.189	0.106	3.28005e-10	Hdac7
1.04384e-14	0.103624	0.102	0.033	3.37003e-10	Ndufs6
1.08414e-14	0.192433	0.288	0.18	3.50014e-10	Ppp2ca
1.09137e-14	0.121953	0.121	0.041	3.5235e-10	Ddx60
1.13942e-14	0.119939	0.125	0.053	3.6786e-10	Ndufb8
1.16746e-14	0.132807	0.128	0.052	3.76915e-10	Dusp6
1.27028e-14	0.122179	0.141	0.059	4.10109e-10	Map4k2
1.34547e-14	0.110793	0.104	0.036	4.34385e-10	Cstb
1.36372e-14	0.215166	0.45	0.339	4.40276e-10	Serinc3
1.51938e-14	0.201472	0.386	0.274	4.90533e-10	Sec62
1.56063e-14	0.118157	0.129	0.056	5.0385e-10	Arhgdia
1.62157e-14	0.240475	0.651	0.555	5.23524e-10	Tra2b
1.65042e-14	0.165077	0.257	0.152	5.32837e-10	Fermt3
1.70726e-14	0.164437	0.23	0.136	5.5119e-10	Sarnp
1.79944e-14	0.129579	0.146	0.063	5.8095e-10	Tnfrsf18
1.94937e-14	0.153535	0.198	0.097	6.29353e-10	Arpc5
1.95114e-14	0.102888	0.101	0.033	6.29926e-10	Ndufs5
1.96942e-14	0.291945	0.469	0.354	6.35826e-10	Casp4
1.98114e-14	0.179309	0.248	0.142	6.39612e-10	Khdrbs1
2.19526e-14	0.269082	0.569	0.48	7.0874e-10	Peli1
2.32168e-14	0.20752	0.386	0.281	7.49553e-10	Wsb1
2.51278e-14	0.229826	0.365	0.26	8.11251e-10	Dip2b
2.785e-14	0.18481	0.37	0.228	8.99137e-10	Eif4a2
2.8138e-14	0.130731	0.178	0.088	9.08436e-10	Grk2
2.84501e-14	0.123649	0.145	0.067	9.18511e-10	Prrc2a
2.85953e-14	0.187005	0.314	0.209	9.232e-10	Nsa2
2.90907e-14	0.164679	0.264	0.154	9.39194e-10	Atf4
3.04627e-14	0.256599	0.461	0.364	9.83488e-10	Camk4
3.05681e-14	0.163605	0.253	0.155	9.86891e-10	Eif3h
3.08034e-14	0.24201	0.667	0.543	9.94489e-10	Ets1
3.26809e-14	0.241197	0.526	0.418	1.0551e-09	Cd247
3.29852e-14	0.103489	0.114	0.043	1.06493e-09	Hnrnpa0
3.45807e-14	0.264382	0.66	0.56	1.11644e-09	Itpkb
3.61816e-14	0.178094	0.269	0.166	1.16812e-09	Psmb1
3.65564e-14	0.201685	0.335	0.223	1.18022e-09	Rhoh
3.83281e-14	0.276297	0.712	0.628	1.23742e-09	Hivep2
3.91739e-14	0.184564	0.156	0.075	1.26473e-09	4933406I18Rik
3.93032e-14	0.255322	0.792	0.731	1.2689e-09	Dock2
3.98861e-14	0.112117	0.106	0.043	1.28772e-09	Camk2b
4.25651e-14	0.159569	0.203	0.115	1.37421e-09	Arl6ip1
4.29089e-14	0.220929	0.403	0.279	1.38531e-09	B3gnt2
4.34097e-14	0.13634	0.176	0.097	1.40148e-09	Atp5c1
4.43212e-14	0.20167	0.341	0.231	1.43091e-09	Cd5
4.81975e-14	0.24795	0.549	0.466	1.55605e-09	Ankrd17
4.96689e-14	0.15119	0.189	0.102	1.60356e-09	Syt11
4.99719e-14	0.126844	0.136	0.06	1.61334e-09	Tcof1
4.9993e-14	0.23377	0.57	0.464	1.61402e-09	Mycbp2
5.09451e-14	0.128407	0.161	0.078	1.64476e-09	Cox5b
5.1302e-14	0.100266	0.1	0.034	1.65628e-09	Lamtor2
5.31506e-14	0.151599	0.16	0.075	1.71597e-09	Tubb5
5.68288e-14	0.186826	0.289	0.178	1.83472e-09	Tgfbr2
6.22366e-14	0.241522	0.239	0.145	2.00931e-09	Pbx3
7.14713e-14	0.152057	0.225	0.126	2.30745e-09	Vcp
7.27447e-14	0.168436	0.199	0.108	2.34856e-09	Tnf
7.48724e-14	0.203489	0.288	0.197	2.41726e-09	Heg1
7.97716e-14	0.239237	0.57	0.463	2.57543e-09	Stk39
7.98132e-14	0.188188	0.319	0.203	2.57677e-09	Ggnbp2
8.40493e-14	0.108951	0.121	0.051	2.71353e-09	Taldo1
9.29275e-14	0.122375	0.152	0.07	3.00016e-09	Mknk2
9.5254e-14	0.232799	0.215	0.126	3.07528e-09	Bcl2
9.73945e-14	0.138974	0.191	0.106	3.14438e-09	Srsf6
1.03326e-13	0.147747	0.183	0.103	3.33588e-09	Caprin1
1.0632e-13	0.133526	0.158	0.084	3.43253e-09	Abracl
1.11742e-13	0.181653	0.264	0.166	3.60758e-09	Tbc1d1
1.13797e-13	0.185021	0.264	0.169	3.67393e-09	Pfkp
1.17539e-13	0.196641	0.341	0.242	3.79476e-09	Gm47283
1.19335e-13	0.149224	0.197	0.113	3.85274e-09	Prdm2
1.21055e-13	0.245155	0.861	0.818	3.90826e-09	Utrn
1.27622e-13	0.177369	0.211	0.129	4.12028e-09	Acbd5
1.2795e-13	0.128873	0.153	0.07	4.13087e-09	Tacc1
1.32215e-13	0.218672	0.692	0.596	4.26857e-09	H2-D1
1.3269e-13	0.135873	0.178	0.095	4.28391e-09	Mcl1
1.36386e-13	0.120875	0.135	0.061	4.40324e-09	Rac1
1.40691e-13	0.135356	0.162	0.086	4.54221e-09	Chmp2a
1.48405e-13	0.213161	0.407	0.298	4.79125e-09	Trip12
1.61178e-13	0.242851	0.547	0.46	5.20363e-09	Ccnd3
1.67845e-13	0.211746	0.326	0.227	5.41888e-09	Dclre1c
1.74685e-13	0.18228	0.267	0.165	5.63971e-09	Ksr1
1.79215e-13	0.146218	0.201	0.111	5.78595e-09	Vsir
1.81297e-13	0.0989066	0.107	0.037	5.85317e-09	Arf6
1.82682e-13	0.167367	0.285	0.182	5.89789e-09	Ccnl2
1.8358e-13	0.16965	0.154	0.089	5.92688e-09	Mast4
1.9074e-13	0.135629	0.184	0.095	6.15804e-09	Eif3c
1.91907e-13	0.160015	0.249	0.142	6.1957e-09	Sf3b2
2.02641e-13	0.217806	0.414	0.307	6.54225e-09	Strn3
2.18346e-13	0.139431	0.176	0.088	7.04931e-09	Glipr1
2.29461e-13	0.184459	0.331	0.234	7.40814e-09	Pcna
2.32565e-13	0.207524	0.493	0.399	7.50835e-09	Sf3b1
2.40894e-13	0.23399	0.479	0.375	7.77725e-09	Med13
2.63395e-13	0.150977	0.195	0.111	8.5037e-09	Mndal
2.75141e-13	0.112219	0.137	0.062	8.88293e-09	Hcls1
2.95927e-13	0.130841	0.175	0.09	9.55399e-09	Pdia3
3.00238e-13	0.151493	0.218	0.131	9.69319e-09	Cyba
3.04016e-13	0.167992	0.271	0.186	9.81516e-09	Hcst
3.19484e-13	0.130039	0.164	0.082	1.03145e-08	Ube2s
3.31626e-13	0.122104	0.113	0.046	1.07065e-08	Ppm1d
3.50218e-13	0.159361	0.271	0.177	1.13068e-08	Tcf25
3.62301e-13	0.173463	0.295	0.188	1.16969e-08	Pcbp2
3.8302e-13	0.11263	0.117	0.048	1.23658e-08	Bola2
3.94723e-13	0.127824	0.156	0.077	1.27436e-08	Eloc
3.97481e-13	0.20951	0.383	0.286	1.28327e-08	Ascc3
3.99476e-13	0.243096	0.497	0.401	1.28971e-08	Exoc4
4.3733e-13	0.195757	0.267	0.176	1.41192e-08	Peak1
4.6112e-13	0.120624	0.149	0.075	1.48873e-08	Mob1a
5.65196e-13	0.158902	0.222	0.132	1.82473e-08	Lbh
5.78157e-13	0.207492	0.359	0.254	1.86658e-08	Herc1
5.94655e-13	0.163367	0.2	0.115	1.91984e-08	Rgs2
6.11935e-13	0.131745	0.18	0.098	1.97563e-08	Atp6v1f
6.25216e-13	0.117728	0.142	0.07	2.01851e-08	Nono
6.25578e-13	0.156919	0.274	0.173	2.01968e-08	Myl12b
6.47322e-13	0.130616	0.166	0.083	2.08988e-08	Spcs2
6.4854e-13	0.193874	0.393	0.272	2.09381e-08	Itsn2
6.57106e-13	0.254038	0.57	0.45	2.12147e-08	Jmjd1c
6.77007e-13	0.21747	0.448	0.358	2.18572e-08	Pafah1b1
6.77407e-13	0.157375	0.27	0.178	2.18701e-08	H2-Q6
6.81078e-13	0.0951307	0.1	0.039	2.19886e-08	Pgam1
6.8114e-13	0.10426	0.116	0.047	2.19906e-08	Ywhab
6.89637e-13	0.14093	0.222	0.127	2.22649e-08	Cap1
6.97951e-13	0.176325	0.271	0.166	2.25333e-08	Mgat5
6.98393e-13	0.234161	0.873	0.835	2.25476e-08	Mbnl1
7.05792e-13	0.122351	0.144	0.062	2.27865e-08	Pde1c
7.10537e-13	0.119056	0.145	0.07	2.29397e-08	Atp5o
7.14924e-13	0.175804	0.281	0.168	2.30813e-08	Mapk14
7.46978e-13	0.123938	0.113	0.052	2.41162e-08	Atf6
7.98849e-13	0.104081	0.102	0.04	2.57908e-08	Ap2s1
8.12205e-13	0.117853	0.143	0.07	2.6222e-08	Dazap2
8.36468e-13	0.176432	0.18	0.102	2.70054e-08	Reep3
9.17946e-13	0.135918	0.192	0.099	2.96359e-08	Bin2
9.5546e-13	0.220065	0.533	0.447	3.0847e-08	Nfatc1
9.59257e-13	0.106083	0.102	0.041	3.09696e-08	Cs
1.00479e-12	0.206829	0.434	0.326	3.24396e-08	Ptbp3
1.03513e-12	0.130717	0.174	0.099	3.34192e-08	Tbca
1.06013e-12	0.100196	0.101	0.04	3.42261e-08	Hspe1
1.06767e-12	0.12542	0.174	0.092	3.44697e-08	Vasp
1.07576e-12	0.204273	0.36	0.252	3.4731e-08	Ube2d2a
1.1719e-12	0.219471	0.427	0.332	3.78349e-08	AU020206
1.27401e-12	0.124205	0.156	0.081	4.11314e-08	Ifi27
1.28229e-12	0.11337	0.102	0.039	4.13986e-08	Acpp
1.30105e-12	0.125128	0.153	0.075	4.20043e-08	Ssbp3
1.48941e-12	0.117017	0.128	0.056	4.80857e-08	Mbd2
1.5293e-12	0.168854	0.237	0.15	4.93733e-08	Irf1
1.53706e-12	0.123167	0.163	0.08	4.9624e-08	Tapbp
1.54225e-12	0.117688	0.136	0.063	4.97917e-08	Lsp1
1.60191e-12	0.114671	0.16	0.081	5.17176e-08	Csnk1g2
1.66544e-12	0.168593	0.239	0.147	5.37687e-08	Reps1
1.78036e-12	0.167762	0.274	0.184	5.74791e-08	Larp4b
1.80731e-12	0.132309	0.176	0.101	5.8349e-08	Ctss
1.87279e-12	0.102539	0.111	0.049	6.04632e-08	Anp32b
1.88433e-12	0.158724	0.246	0.159	6.08357e-08	Arpc3
2.0157e-12	0.14926	0.195	0.107	6.50768e-08	Cpeb4
2.04218e-12	0.12692	0.168	0.092	6.59317e-08	Psmb4
2.05286e-12	0.136855	0.195	0.115	6.62766e-08	Serinc5
2.10028e-12	0.132218	0.106	0.048	6.78076e-08	Furin
2.16729e-12	0.238296	0.562	0.463	6.99711e-08	Ankrd44
2.18139e-12	0.18195	0.382	0.27	7.04261e-08	Srsf3
2.18948e-12	0.102266	0.111	0.046	7.06873e-08	Cct7
2.3213e-12	0.124139	0.166	0.093	7.49432e-08	Zdhhc18
2.43797e-12	0.202004	0.425	0.31	7.871e-08	Ppp1cb
2.5761e-12	0.18833	0.317	0.222	8.31693e-08	Fam169b
2.62871e-12	0.106862	0.119	0.054	8.48678e-08	Sp110
2.67392e-12	0.186287	0.226	0.134	8.63274e-08	Phlpp1
2.79141e-12	0.110727	0.135	0.065	9.01208e-08	Mthfsl
3.11109e-12	0.233496	0.54	0.437	1.00442e-07	Kansl1
3.15966e-12	0.158457	0.263	0.168	1.0201e-07	Acin1
3.17162e-12	0.187044	0.385	0.283	1.02396e-07	Pum1
3.34307e-12	0.211234	0.328	0.24	1.07931e-07	Ikzf3
3.44352e-12	0.144005	0.211	0.121	1.11174e-07	Tnip1
3.44772e-12	0.114947	0.146	0.075	1.1131e-07	Gpi1
3.53628e-12	0.14469	0.138	0.065	1.14169e-07	Jazf1
3.58373e-12	0.1176	0.152	0.077	1.15701e-07	Hnrnpul1
3.59394e-12	0.232005	0.696	0.611	1.1603e-07	Sh3kbp1
3.68076e-12	0.173101	0.324	0.223	1.18833e-07	Fxyd5
3.69586e-12	0.112594	0.139	0.07	1.19321e-07	Derl1
3.74882e-12	0.198683	0.436	0.309	1.21031e-07	Cd53
3.82868e-12	0.155567	0.232	0.142	1.23609e-07	Ssb
3.89026e-12	0.129575	0.152	0.077	1.25597e-07	Adipor2
3.92579e-12	0.13839	0.197	0.115	1.26744e-07	Psenen
4.06201e-12	0.181671	0.381	0.283	1.31142e-07	Cyth1
4.08379e-12	0.171205	0.238	0.141	1.31845e-07	Rtn4
4.17952e-12	0.11587	0.156	0.083	1.34936e-07	Sin3b
4.32762e-12	0.130934	0.182	0.102	1.39717e-07	Sumo2
4.85432e-12	0.191775	0.399	0.307	1.56722e-07	Rapgef1
5.00075e-12	0.203141	0.294	0.201	1.61449e-07	Bzw2
5.0947e-12	0.177002	0.279	0.194	1.64482e-07	Pvt1
5.10623e-12	0.15189	0.156	0.082	1.64855e-07	Ipmk
5.23914e-12	0.0956575	0.108	0.045	1.69146e-07	Atp2a3
5.42493e-12	0.0999886	0.107	0.043	1.75144e-07	Pkp3
5.47679e-12	0.117022	0.155	0.077	1.76818e-07	Scp2
5.56562e-12	0.105691	0.121	0.055	1.79686e-07	Ubr4
5.58782e-12	0.21375	0.376	0.283	1.80403e-07	Rev3l
5.66562e-12	0.110534	0.147	0.075	1.82915e-07	H2afy
5.75708e-12	0.103536	0.11	0.047	1.85867e-07	Pgk1
6.04916e-12	0.154761	0.244	0.147	1.95297e-07	Cxcr5
6.22121e-12	0.153592	0.271	0.173	2.00852e-07	Rhoa
6.35378e-12	0.214362	0.549	0.453	2.05132e-07	Erbin
6.67589e-12	0.100817	0.108	0.049	2.15531e-07	Hsbp1
7.2248e-12	0.187973	0.387	0.285	2.33253e-07	Abi1
7.3978e-12	0.154001	0.259	0.163	2.38838e-07	Dhx15
7.54709e-12	0.221726	0.504	0.416	2.43658e-07	Kdm6a
7.67895e-12	0.11817	0.16	0.088	2.47915e-07	Tap2
7.97938e-12	0.122732	0.161	0.087	2.57614e-07	Cct2
8.18794e-12	0.274432	0.63	0.56	2.64348e-07	Arid5b
8.41719e-12	0.145385	0.215	0.132	2.71749e-07	Zzef1
8.67454e-12	0.105641	0.125	0.059	2.80058e-07	Trmt112
8.84533e-12	0.141598	0.17	0.092	2.85572e-07	Kif1b
9.0793e-12	0.101913	0.116	0.05	2.93125e-07	Prelid1
9.3225e-12	0.219451	0.906	0.888	3.00977e-07	Skap1
1.01049e-11	0.102416	0.12	0.059	3.26236e-07	Arpp19
1.01129e-11	0.126005	0.167	0.092	3.26497e-07	Psip1
1.0225e-11	0.173506	0.329	0.23	3.30114e-07	Tespa1
1.13752e-11	0.101815	0.111	0.045	3.67249e-07	Hnrnpul2
1.24348e-11	0.156693	0.243	0.136	4.01457e-07	Ywhaq
1.29059e-11	0.189713	0.38	0.277	4.16667e-07	Fam49b
1.40766e-11	0.18647	0.351	0.25	4.54463e-07	Smchd1
1.42637e-11	0.152068	0.236	0.147	4.60505e-07	Atp1b3
1.43325e-11	0.091177	0.103	0.041	4.62726e-07	Slc9a3r1
1.49529e-11	0.120501	0.138	0.069	4.82754e-07	Cd96
1.55023e-11	0.109154	0.11	0.051	5.0049e-07	N4bp1
1.65257e-11	0.141465	0.193	0.114	5.33532e-07	Rasgrp1
1.6534e-11	0.168278	0.255	0.165	5.33801e-07	Traf3
1.7206e-11	0.179197	0.228	0.153	5.55497e-07	Sh3rf1
1.73189e-11	0.131769	0.157	0.077	5.59141e-07	Larp4
1.73533e-11	0.119894	0.153	0.082	5.60253e-07	Brk1
1.75836e-11	0.1259	0.168	0.095	5.67686e-07	Cbx3
1.76295e-11	0.134285	0.186	0.113	5.69168e-07	Jpt1
1.88674e-11	0.100537	0.126	0.06	6.09134e-07	Gstp3
1.89335e-11	0.15952	0.311	0.216	6.11269e-07	Bptf
1.96249e-11	0.153007	0.216	0.132	6.3359e-07	Klf13
1.97148e-11	0.138695	0.178	0.103	6.36491e-07	Mapkap1
2.02139e-11	0.192322	0.356	0.254	6.52607e-07	Ubr5
2.10358e-11	0.174285	0.341	0.262	6.7914e-07	Ube2b
2.18365e-11	0.0914653	0.102	0.043	7.0499e-07	Arf5
2.29696e-11	0.18945	0.306	0.221	7.41574e-07	Fut8
2.38951e-11	0.185407	0.393	0.289	7.71452e-07	Ppp1r16b
2.46369e-11	0.171919	0.312	0.202	7.95403e-07	Sp100
2.47369e-11	0.183475	0.372	0.272	7.9863e-07	Stag2
2.49885e-11	0.111938	0.148	0.079	8.06755e-07	Tap1
2.50675e-11	0.101328	0.117	0.049	8.09305e-07	Ube4b
2.53282e-11	0.1199	0.171	0.095	8.17722e-07	Hexim1
2.5564e-11	0.0936072	0.116	0.049	8.25332e-07	Atxn2l
2.58007e-11	0.276295	0.655	0.567	8.32975e-07	Tank
2.93097e-11	0.099475	0.115	0.051	9.46264e-07	Adar
2.94498e-11	0.161297	0.32	0.223	9.50786e-07	Taf1d
2.98411e-11	0.149971	0.224	0.142	9.63419e-07	Abcb7
3.03348e-11	0.176514	0.308	0.202	9.79358e-07	Ubap2l
3.17133e-11	0.125053	0.156	0.081	1.02387e-06	Slfn2
3.18042e-11	0.133046	0.196	0.104	1.0268e-06	Atp5f1
3.26431e-11	0.106202	0.136	0.064	1.05388e-06	Tmed9
3.28984e-11	0.105624	0.139	0.065	1.06212e-06	Anp32a
3.44492e-11	0.152308	0.243	0.151	1.11219e-06	Traf1
3.54662e-11	0.0990921	0.107	0.045	1.14503e-06	Txndc17
3.56354e-11	0.153888	0.256	0.181	1.15049e-06	Snhg8
3.5964e-11	0.103763	0.125	0.061	1.1611e-06	Ndufa11
3.61065e-11	0.201021	0.465	0.378	1.1657e-06	Rbm25
3.63162e-11	0.11124	0.139	0.072	1.17247e-06	Nme2
3.7001e-11	0.192483	0.406	0.299	1.19458e-06	Fryl
3.72094e-11	0.206875	0.433	0.35	1.20131e-06	Stat3
4.00076e-11	0.122017	0.179	0.096	1.29165e-06	Nap1l4
4.01465e-11	0.0988922	0.113	0.053	1.29613e-06	Ndufa12
4.20515e-11	0.0999244	0.132	0.062	1.35763e-06	Idh3b
4.31232e-11	0.113958	0.122	0.061	1.39223e-06	Pmaip1
4.49456e-11	0.183736	0.378	0.271	1.45107e-06	Smg1
4.88242e-11	0.0998914	0.133	0.068	1.57629e-06	Sash3
4.95831e-11	0.124674	0.178	0.103	1.60079e-06	Xpo6
5.04304e-11	0.13955	0.237	0.151	1.62815e-06	Dnm2
5.0577e-11	0.109215	0.102	0.046	1.63288e-06	2700097O09Rik
5.19001e-11	0.112455	0.141	0.07	1.67559e-06	Asb2
5.47206e-11	0.175034	0.323	0.237	1.76665e-06	Lnx2
5.57889e-11	0.099411	0.119	0.059	1.80114e-06	Cct5
5.75059e-11	0.111302	0.141	0.077	1.85658e-06	Med15
5.99506e-11	0.179746	0.348	0.243	1.9355e-06	Rapgef2
6.03022e-11	0.165766	0.329	0.233	1.94686e-06	Nsd1
6.4194e-11	0.190506	0.375	0.283	2.0725e-06	Suco
6.49561e-11	0.106727	0.133	0.068	2.09711e-06	Timm13
6.7304e-11	0.184636	0.22	0.153	2.17291e-06	Klf4
6.96021e-11	0.200194	0.579	0.504	2.2471e-06	Hnrnpc
7.01351e-11	0.146576	0.232	0.145	2.26431e-06	Smg7
7.15104e-11	0.0951555	0.118	0.056	2.30871e-06	Eif4ebp2
7.43361e-11	0.180507	0.314	0.235	2.39994e-06	Trpm7
7.56808e-11	0.146937	0.257	0.169	2.44336e-06	Clec2d
7.69684e-11	-0.191905	0.141	0.246	2.48492e-06	Gpr183
7.83657e-11	0.128782	0.193	0.113	2.53004e-06	Psma7
8.02268e-11	0.100537	0.123	0.056	2.59012e-06	Psma4
8.17901e-11	0.154577	0.271	0.188	2.64059e-06	Snx2
8.2839e-11	0.123117	0.18	0.113	2.67446e-06	Sri
8.43988e-11	0.113254	0.156	0.084	2.72482e-06	P4hb
8.46176e-11	0.193946	0.38	0.293	2.73188e-06	Cnot4
8.59442e-11	0.143637	0.301	0.208	2.77471e-06	H2-Q4
9.05952e-11	0.116983	0.149	0.082	2.92486e-06	Tmem135
9.09336e-11	0.127196	0.185	0.106	2.93579e-06	Ppp4r3a
9.16519e-11	0.149563	0.248	0.168	2.95898e-06	Ywhae
1.0689e-10	0.108937	0.143	0.075	3.45095e-06	Dnajc3
1.10725e-10	0.142341	0.246	0.165	3.57476e-06	Snhg1
1.14064e-10	0.0942053	0.1	0.045	3.68257e-06	Ass1
1.19163e-10	0.101525	0.116	0.06	3.84718e-06	Map2k3
1.27125e-10	0.16663	0.413	0.327	4.10423e-06	mt-Atp8
1.28545e-10	0.106727	0.133	0.065	4.15008e-06	Sfr1
1.29348e-10	0.16056	0.346	0.267	4.17599e-06	Nisch
1.30101e-10	0.0918583	0.119	0.057	4.2003e-06	Helz2
1.3045e-10	0.230625	0.47	0.398	4.21159e-06	Gtdc1
1.38455e-10	0.128887	0.17	0.092	4.47003e-06	Rab27a
1.42035e-10	0.168996	0.319	0.241	4.58559e-06	Pcf11
1.48966e-10	0.147594	0.265	0.176	4.80938e-06	Evl
1.68839e-10	0.098616	0.106	0.051	5.45096e-06	Herc6
1.70346e-10	0.111112	0.133	0.069	5.49962e-06	Bcor
1.71087e-10	0.109694	0.126	0.063	5.52354e-06	Ier2
1.72885e-10	0.0936219	0.102	0.045	5.5816e-06	Dpm3
1.80602e-10	0.110727	0.147	0.084	5.83073e-06	Pomp
1.81393e-10	0.0881216	0.108	0.05	5.85628e-06	Erh
1.83022e-10	0.119039	0.138	0.074	5.90885e-06	Zbtb1
1.8434e-10	0.106361	0.136	0.072	5.95141e-06	Dync1h1
1.93683e-10	0.190278	0.437	0.372	6.25305e-06	Slc38a1
2.01232e-10	0.127897	0.201	0.121	6.49677e-06	Dek
2.0686e-10	0.149224	0.165	0.098	6.67846e-06	8030451A03Rik
2.15614e-10	0.103237	0.145	0.078	6.96111e-06	Acap1
2.16563e-10	0.0976495	0.128	0.063	6.99172e-06	M6pr
2.17838e-10	0.131769	0.147	0.073	7.03291e-06	Cers6
2.26046e-10	0.0871023	0.102	0.046	7.29789e-06	Pld3
2.26221e-10	0.0904429	0.1	0.044	7.30356e-06	Churc1
2.26992e-10	0.198836	0.708	0.639	7.32845e-06	mt-Nd5
2.29667e-10	0.132248	0.238	0.154	7.41481e-06	Rsrp1
2.31335e-10	0.0974264	0.115	0.056	7.46866e-06	Slc25a4
2.42215e-10	0.24171	0.335	0.258	7.8199e-06	E330020D12Rik
2.55063e-10	0.135713	0.227	0.145	8.23472e-06	Retreg1
2.6731e-10	0.127969	0.161	0.088	8.6301e-06	Adam17
2.92038e-10	0.127869	0.173	0.099	9.42843e-06	Pou2af1
2.97253e-10	0.0921623	0.108	0.049	9.59682e-06	Tmem179b
2.99172e-10	0.225836	0.597	0.536	9.65877e-06	Chd2
3.02013e-10	0.177746	0.403	0.306	9.75048e-06	Rap1a
3.07222e-10	0.085936	0.1	0.045	9.91867e-06	Khsrp
3.17627e-10	0.144312	0.25	0.17	1.02546e-05	Eif3a
3.386e-10	0.173773	0.291	0.202	1.09317e-05	Tcf20
3.39003e-10	0.177259	0.443	0.338	1.09447e-05	Ube2d3
3.42762e-10	0.11727	0.164	0.095	1.10661e-05	Psmb9
3.5287e-10	0.169224	0.294	0.209	1.13924e-05	Abhd2
3.83297e-10	0.164686	0.294	0.212	1.23747e-05	Ube2k
3.84421e-10	0.163961	0.31	0.22	1.2411e-05	Rngtt
4.03525e-10	0.144946	0.253	0.176	1.30278e-05	Eif2s2
4.07014e-10	0.0879829	0.119	0.06	1.31404e-05	Ppp1r18
4.09071e-10	0.0970747	0.129	0.062	1.32068e-05	Wtap
4.15376e-10	0.122111	0.158	0.093	1.34104e-05	Cyfip1
4.25215e-10	0.221813	0.583	0.503	1.37281e-05	Rapgef6
4.40282e-10	0.196569	0.579	0.491	1.42145e-05	Calm2
4.48515e-10	0.107143	0.137	0.074	1.44803e-05	Edem1
4.6419e-10	0.215633	0.557	0.467	1.49864e-05	Rock1
4.84393e-10	0.182972	0.362	0.27	1.56386e-05	Pecam1
4.84509e-10	0.164024	0.271	0.192	1.56424e-05	Plcl2
4.99265e-10	0.118399	0.118	0.053	1.61188e-05	Pkp4
5.08147e-10	0.11136	0.151	0.08	1.64055e-05	Pip5k1a
5.22193e-10	0.0997173	0.107	0.055	1.6859e-05	Thy1
5.41518e-10	0.107736	0.143	0.08	1.74829e-05	Psap
5.69286e-10	0.182427	0.364	0.264	1.83794e-05	Smc4
5.75949e-10	0.144125	0.255	0.175	1.85945e-05	Aebp2
5.93164e-10	0.14148	0.264	0.179	1.91503e-05	Arid1a
5.95164e-10	0.0983907	0.116	0.059	1.92149e-05	Nucks1
6.21366e-10	0.177027	0.294	0.206	2.00608e-05	Atf2
6.27792e-10	0.173832	0.301	0.206	2.02683e-05	Kpna1
6.29595e-10	0.155313	0.312	0.239	2.03265e-05	Sub1
6.40729e-10	0.11521	0.168	0.094	2.0686e-05	Rad21
6.61405e-10	0.164684	0.361	0.264	2.13535e-05	Cdc42
6.61459e-10	0.116662	0.161	0.089	2.13552e-05	Smc1a
7.40102e-10	0.0996199	0.122	0.062	2.38942e-05	Rassf5
7.44112e-10	0.171851	0.378	0.285	2.40237e-05	Nktr
7.55388e-10	0.130424	0.223	0.149	2.43877e-05	Tut7
7.58989e-10	0.0871119	0.108	0.051	2.4504e-05	Dctn3
7.99464e-10	0.165004	0.329	0.236	2.58107e-05	Atad2b
8.27595e-10	0.138569	0.248	0.176	2.67189e-05	Psma3
8.44361e-10	0.149577	0.333	0.246	2.72602e-05	Srsf7
8.68939e-10	0.11882	0.178	0.111	2.80537e-05	Tgif1
8.95741e-10	0.0847902	0.108	0.048	2.8919e-05	Eif3f
8.96721e-10	0.174502	0.366	0.284	2.89506e-05	Wapl
9.05645e-10	0.102269	0.139	0.075	2.92387e-05	Ppt1
9.37536e-10	0.108591	0.158	0.092	3.02683e-05	Irf2bp2
9.50501e-10	0.162927	0.412	0.3	3.06869e-05	Arid1b
9.57531e-10	0.145003	0.285	0.204	3.09139e-05	Hnrnpdl
9.64599e-10	0.174333	0.321	0.229	3.11421e-05	Vti1a
1.00405e-09	0.116673	0.18	0.113	3.24157e-05	Sik1
1.03015e-09	0.213859	0.609	0.538	3.32584e-05	Zswim6
1.03415e-09	0.0892769	0.108	0.052	3.33876e-05	Ubtf
1.15026e-09	0.130007	0.193	0.118	3.7136e-05	Hsd11b1
1.16142e-09	0.20129	0.646	0.57	3.74965e-05	Ikzf1
1.19531e-09	0.14085	0.274	0.185	3.85906e-05	Tmem50a
1.21185e-09	0.235229	0.511	0.427	3.91244e-05	Tsc22d2
1.2229e-09	0.171005	0.292	0.208	3.94812e-05	Vgll4
1.23034e-09	0.188928	0.755	0.691	3.97216e-05	Itpr2
1.23289e-09	0.209964	0.441	0.343	3.98039e-05	Samsn1
1.28593e-09	0.101412	0.124	0.065	4.15164e-05	Parp14
1.32999e-09	0.104026	0.139	0.079	4.29389e-05	Tceal9
1.35034e-09	0.0937834	0.135	0.071	4.35958e-05	Sdhb
1.36705e-09	0.12759	0.21	0.134	4.41352e-05	Syncrip
1.39476e-09	0.117352	0.123	0.072	4.50299e-05	Mir155hg
1.41252e-09	0.133967	0.254	0.17	4.56031e-05	Matr3
1.43155e-09	0.169626	0.364	0.284	4.62175e-05	Ptk2b
1.52057e-09	0.0847902	0.104	0.05	4.90914e-05	Wbp1l
1.55735e-09	0.0981159	0.112	0.055	5.02791e-05	Slc43a2
1.57115e-09	0.115018	0.137	0.084	5.07245e-05	Tnfrsf4
1.58984e-09	0.113504	0.147	0.078	5.13279e-05	Ap3s1
1.65591e-09	0.0946463	0.127	0.069	5.34611e-05	Rnf114
1.69374e-09	0.0996588	0.133	0.072	5.46825e-05	Sun2
1.73097e-09	0.111495	0.123	0.068	5.58845e-05	Tjp2
1.75308e-09	0.122139	0.201	0.127	5.65982e-05	Hnrnpd
1.77656e-09	0.112703	0.178	0.103	5.73562e-05	Scaf11
1.86039e-09	0.1396	0.249	0.167	6.00627e-05	Paip2
2.00749e-09	0.157508	0.317	0.232	6.4812e-05	Pbrm1
2.08073e-09	0.0821577	0.1	0.046	6.71764e-05	Csnk2b
2.17089e-09	0.0962476	0.114	0.06	7.00871e-05	Cxxc5
2.171e-09	0.108352	0.165	0.095	7.00908e-05	Csnk2a1
2.18693e-09	0.0874022	0.106	0.051	7.0605e-05	Cycs
2.40311e-09	0.123297	0.206	0.135	7.75843e-05	Pptc7
2.42686e-09	0.14471	0.25	0.181	7.83511e-05	Glg1
2.45317e-09	0.0820287	0.103	0.05	7.92005e-05	Uqcrc2
2.48908e-09	0.217406	0.737	0.673	8.03599e-05	Arih1
2.49169e-09	0.194208	0.618	0.546	8.04441e-05	Prkcq
2.58198e-09	0.0913999	0.126	0.065	8.33592e-05	Ppp1cc
2.60118e-09	0.0989385	0.116	0.057	8.39792e-05	Rassf3
2.83283e-09	0.158007	0.459	0.372	9.14579e-05	Srsf5
2.85448e-09	0.111719	0.17	0.1	9.21569e-05	Ubr2
2.87185e-09	0.12404	0.224	0.153	9.27176e-05	Gm10260
2.89125e-09	0.0876918	0.106	0.053	9.3344e-05	Akr1b3
2.96389e-09	0.134248	0.232	0.152	9.56891e-05	Hpcal1
3.01864e-09	0.110854	0.125	0.074	9.74568e-05	Abr
3.0524e-09	0.144376	0.257	0.177	9.85467e-05	Dst
3.18336e-09	0.103503	0.152	0.082	0.000102775	Sertad1
3.18676e-09	0.13924	0.246	0.176	0.000102885	Card11
3.21844e-09	0.102748	0.121	0.073	0.000103907	Klf2
3.24734e-09	0.137129	0.248	0.157	0.00010484	Pak2
3.29325e-09	0.0807077	0.102	0.046	0.000106323	Mrfap1
3.35542e-09	0.0947667	0.129	0.072	0.00010833	Sf3b5
3.3662e-09	0.165045	0.318	0.242	0.000108678	Csnk1g3
3.42551e-09	0.159008	0.329	0.242	0.000110592	Chd1
3.53247e-09	0.148353	0.248	0.167	0.000114046	Arhgap25
3.53284e-09	0.120381	0.237	0.155	0.000114058	Arhgef1
3.6034e-09	0.105345	0.131	0.068	0.000116336	Nabp1
3.74065e-09	0.157346	0.317	0.231	0.000120767	Kif5b
3.91739e-09	0.10166	0.107	0.053	0.000126473	Myo1d
3.9552e-09	0.111843	0.165	0.102	0.000127694	Agpat3
4.05427e-09	0.103722	0.163	0.102	0.000130892	Lax1
4.05563e-09	0.146629	0.288	0.202	0.000130936	Gsk3b
4.17533e-09	0.156335	0.378	0.283	0.0001348	Brd4
4.20173e-09	0.166161	0.502	0.427	0.000135653	Srrm2
4.21399e-09	0.108296	0.166	0.097	0.000136049	Zfand5
4.22393e-09	0.0859609	0.107	0.052	0.000136369	Selenof
4.24561e-09	0.170933	0.455	0.372	0.00013707	Birc6
4.35667e-09	0.0884156	0.124	0.063	0.000140655	Vdac2
4.59645e-09	0.0885573	0.112	0.059	0.000148396	Ostc
4.75307e-09	0.0988648	0.143	0.081	0.000153453	Gpsm3
4.81564e-09	0.129668	0.211	0.138	0.000155473	Wasf2
4.84536e-09	0.114173	0.203	0.122	0.000156432	Skp1a
4.84694e-09	0.1058	0.148	0.085	0.000156484	Gatad2a
4.90433e-09	0.0785355	0.105	0.049	0.000158336	Gbp9
5.08884e-09	0.101419	0.152	0.085	0.000164293	Spock2
5.09056e-09	0.19641	0.366	0.302	0.000164349	Arl15
5.29732e-09	0.198122	0.468	0.407	0.000171024	Cnot6l
5.32619e-09	0.111791	0.153	0.089	0.000171956	Snx5
5.43734e-09	0.111923	0.141	0.085	0.000175545	Gsap
5.45495e-09	0.144249	0.265	0.195	0.000176113	Cnot1
5.57961e-09	0.135225	0.261	0.187	0.000180138	St3gal1
5.69726e-09	0.087547	0.102	0.052	0.000183936	Tmem173
5.70095e-09	0.135146	0.235	0.162	0.000184055	Cux1
5.70631e-09	0.106416	0.141	0.08	0.000184228	Ndufb9
6.26388e-09	0.0816033	0.104	0.049	0.000202229	Atp6v1g1
6.34551e-09	0.0939838	0.107	0.059	0.000204865	Trib1
6.34986e-09	0.0981906	0.16	0.096	0.000205005	Supt5
6.50422e-09	0.102518	0.158	0.101	0.000209989	Srebf2
6.54497e-09	0.107251	0.115	0.064	0.000211304	Cdc27
6.59046e-09	0.111974	0.154	0.095	0.000212773	Mthfs
6.61919e-09	0.0833766	0.111	0.056	0.000213701	Psmb10
6.7157e-09	0.104956	0.176	0.103	0.000216816	Usp7
6.71747e-09	0.14542	0.314	0.231	0.000216873	Hipk1
6.83482e-09	0.136288	0.253	0.18	0.000220662	Ap3b1
7.06308e-09	0.107737	0.163	0.098	0.000228032	Sec11c
7.11976e-09	0.118254	0.185	0.115	0.000229861	Cbl
7.22242e-09	0.090548	0.122	0.064	0.000233176	Eif4b
7.28799e-09	0.187556	0.503	0.419	0.000235293	Fam172a
7.69892e-09	0.0995558	0.119	0.069	0.00024856	Cd9
7.97846e-09	0.156564	0.286	0.223	0.000257585	Mkln1
8.09115e-09	0.100773	0.11	0.055	0.000261223	Sacm1l
8.20588e-09	0.0874099	0.111	0.056	0.000264927	Atf1
8.26916e-09	0.0971989	0.142	0.081	0.00026697	Dnajc8
8.40069e-09	0.121625	0.211	0.148	0.000271216	Atp1a1
8.4915e-09	0.0866993	0.114	0.062	0.000274148	Scamp3
8.66425e-09	0.0888427	0.123	0.064	0.000279725	Pear1
8.70687e-09	0.088125	0.104	0.052	0.000281101	Dcun1d5
8.86467e-09	0.155416	0.391	0.31	0.000286196	Rsrc2
8.91366e-09	0.0788369	0.102	0.051	0.000287778	Snrpd3
9.31963e-09	0.105083	0.172	0.104	0.000300884	Max
9.50198e-09	0.0798598	0.1	0.052	0.000306772	Park7
9.77409e-09	0.0812015	0.11	0.054	0.000315557	Cct8
1.04286e-08	0.182833	0.611	0.53	0.000336686	Nipbl
1.12693e-08	0.0842413	0.107	0.056	0.00036383	Cdc37
1.16835e-08	0.0920713	0.134	0.077	0.000377203	Mdh2
1.17982e-08	0.0889856	0.116	0.061	0.000380906	Vrk1
1.19909e-08	0.133815	0.162	0.1	0.000387128	Slc16a10
1.21458e-08	0.117463	0.203	0.137	0.000392127	Sptbn1
1.22794e-08	0.151021	0.381	0.31	0.000396441	Hnrnpm
1.23224e-08	0.105861	0.162	0.096	0.000397828	Purb
1.26048e-08	0.103464	0.159	0.096	0.000406945	Ddx39b
1.28697e-08	0.113455	0.194	0.117	0.000415498	Nfatc2
1.29113e-08	0.0865488	0.108	0.058	0.000416841	Api5
1.29556e-08	0.0931022	0.116	0.062	0.000418272	Ndufv2
1.32202e-08	0.189539	0.344	0.29	0.000426813	Gnaq
1.32765e-08	0.169532	0.337	0.246	0.000428631	Rtn3
1.37079e-08	0.091942	0.127	0.073	0.000442561	Laptm4a
1.38979e-08	0.12058	0.206	0.134	0.000448695	Brwd1
1.42589e-08	0.130228	0.178	0.113	0.000460349	Glud1
1.43633e-08	0.0961649	0.155	0.088	0.000463719	Arf1
1.52437e-08	0.0908175	0.127	0.072	0.000492143	Srp72
1.53075e-08	0.149501	0.327	0.249	0.000494203	Etf1
1.57002e-08	0.182636	0.457	0.38	0.00050688	Susd6
1.58215e-08	0.169151	0.487	0.403	0.000510797	Macf1
1.59158e-08	0.117025	0.129	0.079	0.000513841	Nmt2
1.60806e-08	0.19453	0.504	0.421	0.000519161	Arf4
1.61949e-08	0.124601	0.253	0.172	0.000522853	Lars2
1.62438e-08	0.170724	0.351	0.252	0.00052443	Phf21a
1.6852e-08	0.0795599	0.102	0.046	0.000544066	Dynlrb1
1.76751e-08	0.195871	0.398	0.323	0.000570642	Nr3c1
1.79302e-08	0.124023	0.213	0.137	0.000578877	Mfsd14a
1.8339e-08	0.086411	0.112	0.059	0.000592074	Spn
1.89982e-08	0.184681	0.352	0.261	0.000613357	Med14
1.94555e-08	0.125112	0.245	0.166	0.00062812	Zfp207
1.96758e-08	0.10036	0.157	0.092	0.000635233	Hsp90b1
2.07765e-08	0.105574	0.149	0.087	0.000670771	Arntl
2.1107e-08	0.148444	0.326	0.254	0.00068144	Gng2
2.14952e-08	0.172746	0.448	0.365	0.000693973	Bcl11b
2.14956e-08	0.113592	0.176	0.113	0.000693986	Arhgef12
2.19051e-08	0.120915	0.223	0.146	0.000707205	Srcap
2.21125e-08	0.103764	0.152	0.092	0.000713902	Polg2
2.22892e-08	0.10744	0.19	0.121	0.000719608	Arhgap30
2.29305e-08	0.168669	0.362	0.292	0.000740312	Nptn
2.31602e-08	0.117112	0.178	0.109	0.000747729	P4ha1
2.3184e-08	0.146653	0.283	0.215	0.000748495	Usp6nl
2.34429e-08	0.0974092	0.122	0.071	0.000756854	Ube2r2
2.38347e-08	0.135636	0.349	0.256	0.000769504	Eif5
2.40164e-08	0.109673	0.162	0.097	0.00077537	Sh3glb1
2.53685e-08	0.168408	0.415	0.343	0.000819022	Vps13b
2.54225e-08	0.0896986	0.113	0.059	0.000820765	Selenos
2.56294e-08	0.111028	0.201	0.128	0.000827444	Gpbp1l1
2.57138e-08	0.125278	0.229	0.149	0.000830171	Tmem164
2.6499e-08	0.0906891	0.112	0.065	0.00085552	Smap2
2.67645e-08	0.169532	0.466	0.374	0.000864091	Fbxl17
2.7107e-08	0.0984277	0.161	0.095	0.00087515	Bcl10
2.76344e-08	0.0851055	0.104	0.054	0.000892178	Tmpo
2.77707e-08	0.152836	0.24	0.169	0.000896577	Gramd3
2.79243e-08	0.136745	0.219	0.151	0.000901536	Slc7a1
2.80349e-08	0.161506	0.432	0.359	0.000905105	Ash1l
2.88491e-08	0.117544	0.19	0.115	0.000931394	Cbfb
2.95304e-08	0.116399	0.172	0.109	0.00095339	Stx8
3.00168e-08	0.107098	0.17	0.111	0.000969093	Taf15
3.03726e-08	0.0926593	0.117	0.068	0.00098058	Plekha2
3.04892e-08	0.0899786	0.119	0.061	0.000984345	Tdrd3
3.08244e-08	0.0796147	0.106	0.055	0.000995164	Nfkbib
3.09782e-08	0.0917668	0.143	0.082	0.00100013	Galnt2
3.14139e-08	0.126378	0.194	0.119	0.0010142	Zfp654
3.19625e-08	0.153552	0.345	0.28	0.00103191	Nufip2
3.19756e-08	0.142832	0.342	0.256	0.00103233	Med13l
3.2719e-08	0.142074	0.268	0.201	0.00105633	Cdk12
3.36523e-08	0.177784	0.389	0.312	0.00108646	Lims1
3.371e-08	0.160358	0.346	0.25	0.00108833	Smurf2
3.52276e-08	0.160766	0.328	0.256	0.00113732	Rilpl2
3.57809e-08	0.0948325	0.139	0.079	0.00115519	Snu13
3.76946e-08	0.137208	0.3	0.222	0.00121697	Sltm
3.80702e-08	0.0975008	0.155	0.091	0.0012291	Tcea1
3.87488e-08	0.102898	0.144	0.082	0.00125101	Pfkfb3
3.90913e-08	0.175757	0.353	0.279	0.00126206	Spag9
3.98788e-08	0.0892735	0.105	0.053	0.00128749	Icam1
4.15524e-08	0.0857051	0.112	0.063	0.00134152	Alkbh5
4.1851e-08	0.103595	0.162	0.105	0.00135116	Kcmf1
4.20187e-08	0.112098	0.153	0.085	0.00135657	Sertad2
4.49484e-08	0.0906544	0.139	0.083	0.00145116	Eif4g1
4.58854e-08	0.127784	0.255	0.179	0.00148141	Aim2
4.59186e-08	0.0884214	0.143	0.085	0.00148248	Rab11b
4.73883e-08	0.163041	0.47	0.363	0.00152993	Arid4b
4.76506e-08	0.103635	0.151	0.087	0.0015384	Tspan13
4.79188e-08	0.0930256	0.135	0.082	0.00154706	Rnasek
4.87865e-08	0.0977694	0.174	0.11	0.00157507	Pik3cd
4.91762e-08	0.0871354	0.114	0.064	0.00158765	Rcc2
5.06908e-08	0.171944	0.552	0.479	0.00163655	Stk17b
5.23995e-08	0.213364	0.56	0.474	0.00169172	Jak2
5.25752e-08	0.119744	0.232	0.161	0.00169739	Ddx21
5.35511e-08	0.0938134	0.106	0.062	0.0017289	2610020C07Rik
5.42002e-08	0.153601	0.979	0.977	0.00174985	mt-Nd2
5.49858e-08	0.129342	0.258	0.195	0.00177522	Setd2
5.69411e-08	0.089971	0.124	0.068	0.00183834	Slf2
5.74403e-08	0.184838	0.902	0.887	0.00185446	Arhgap15
5.80089e-08	0.111155	0.168	0.109	0.00187282	Ylpm1
5.91516e-08	0.111507	0.197	0.13	0.00190971	Capza2
5.96467e-08	0.115286	0.195	0.121	0.00192569	St13
6.07824e-08	0.0822551	0.11	0.06	0.00196236	Ndufc2
6.11469e-08	0.0854163	0.111	0.061	0.00197413	Sap18
6.31733e-08	0.07776	0.109	0.058	0.00203955	Higd2a
6.68505e-08	0.163405	0.432	0.353	0.00215827	Stim1
6.86913e-08	0.080997	0.12	0.063	0.0022177	Cst3
6.91969e-08	0.132245	0.242	0.173	0.00223402	Pds5a
7.09476e-08	0.104891	0.187	0.125	0.00229054	Dync1i2
7.15152e-08	0.0789253	0.106	0.06	0.00230887	Polr2g
7.43583e-08	0.130506	0.218	0.155	0.00240066	Ppfia1
7.47897e-08	0.132553	0.32	0.234	0.00241459	Kmt2a
7.6202e-08	0.104142	0.182	0.122	0.00246018	Eif3k
7.68058e-08	0.112049	0.194	0.125	0.00247967	Mtf2
7.75006e-08	0.0930636	0.123	0.068	0.00250211	Hk1
7.82611e-08	0.0773094	0.108	0.054	0.00252666	Mllt6
8.00899e-08	0.100484	0.184	0.115	0.0025857	Rab21
8.25106e-08	0.0916037	0.148	0.091	0.00266385	Sqstm1
8.6241e-08	0.139409	0.267	0.205	0.00278429	Ppm1h
8.63713e-08	0.127467	0.168	0.121	0.0027885	Grap2
8.84251e-08	0.130845	0.21	0.134	0.00285481	Map4
9.0675e-08	0.196737	0.653	0.617	0.00292744	Cd44
9.1002e-08	0.0909183	0.144	0.09	0.002938	Ik
9.52155e-08	0.182624	0.558	0.47	0.00307403	Ssh2
9.53133e-08	0.110727	0.22	0.156	0.00307719	Zc3h7a
9.54516e-08	0.129445	0.261	0.191	0.00308165	Skil
9.73644e-08	0.150816	0.345	0.274	0.00314341	Ube2h
9.831e-08	0.150913	0.4	0.319	0.00317394	Ppp2r5c
1.03533e-07	0.112784	0.251	0.182	0.00334256	Tspan32
1.03758e-07	0.117573	0.218	0.146	0.00334982	Etnk1
1.06232e-07	0.107611	0.148	0.091	0.0034297	Nsd2
1.06441e-07	0.188641	0.888	0.878	0.00343643	Rabgap1l
1.10202e-07	0.183526	0.387	0.284	0.00355786	Aff1
1.10523e-07	0.0865616	0.11	0.058	0.00356825	Slc5a3
1.12786e-07	0.0888415	0.122	0.071	0.0036413	Tle3
1.14843e-07	0.0921694	0.143	0.084	0.00370771	Arpc4
1.15841e-07	0.11018	0.18	0.113	0.00373994	Osbpl9
1.16174e-07	0.147295	0.376	0.309	0.00375068	Cdk13
1.18844e-07	0.143528	0.499	0.424	0.00383688	Hnrnph1
1.20854e-07	0.133262	0.326	0.259	0.00390178	Ablim1
1.2269e-07	0.0921997	0.126	0.077	0.00396104	Gimap5
1.2323e-07	0.0854163	0.106	0.061	0.00397848	Ece1
1.24707e-07	0.0834396	0.119	0.064	0.00402616	Map2k1
1.33401e-07	0.16549	0.51	0.441	0.00430684	Top1
1.33592e-07	0.097064	0.129	0.074	0.00431301	Tex14
1.35005e-07	0.163122	0.239	0.173	0.00435864	Wwox
1.36388e-07	0.104575	0.154	0.097	0.00440327	Cyth3
1.37165e-07	0.111148	0.187	0.128	0.00442836	S100a10
1.38651e-07	0.0889806	0.13	0.078	0.00447634	Rtf1
1.38738e-07	0.180548	0.392	0.294	0.00447916	Icos
1.38854e-07	0.0981343	0.175	0.109	0.00448289	Ddx46
1.41008e-07	0.113823	0.224	0.151	0.00455245	Prrc2b
1.41506e-07	0.108155	0.204	0.131	0.00456851	Gtf2i
1.43367e-07	0.0953573	0.165	0.106	0.0046286	Npc2
1.43861e-07	0.152034	0.37	0.311	0.00464454	Aak1
1.47778e-07	0.08714	0.115	0.063	0.00477101	Ncoa7
1.52566e-07	0.0790122	0.119	0.067	0.0049256	Ly9
1.57308e-07	0.0855515	0.102	0.056	0.00507869	Lrrfip2
1.59383e-07	0.0980305	0.171	0.103	0.00514568	Mapre1
1.60079e-07	0.12676	0.207	0.133	0.00516815	Ptpn4
1.64093e-07	0.0754594	0.109	0.058	0.00529775	Rbm38
1.65403e-07	0.0938167	0.145	0.084	0.00534005	Frg1
1.6604e-07	0.12192	0.207	0.145	0.00536062	Gbf1
1.68732e-07	0.105304	0.151	0.089	0.00544752	Rnf38
1.73112e-07	0.103766	0.19	0.126	0.00558891	Papola
1.76185e-07	0.0984688	0.185	0.115	0.00568813	Pabpc4
1.79391e-07	0.173731	0.39	0.302	0.00579164	Mapre2
1.82306e-07	0.125292	0.304	0.228	0.00588576	Uvrag
1.82816e-07	0.0831656	0.116	0.069	0.00590221	Bud31
1.83487e-07	0.148764	0.349	0.283	0.00592387	Mapk1
1.8547e-07	0.133775	0.213	0.147	0.00598789	Fbxo33
1.85704e-07	0.0958859	0.168	0.106	0.00599547	Rpa1
1.85726e-07	0.134358	0.24	0.182	0.00599618	Fkbp5
1.86664e-07	0.152327	0.37	0.283	0.00602646	Arid4a
1.87021e-07	0.0945771	0.123	0.072	0.00603796	Zfp53
1.87059e-07	0.0946446	0.138	0.087	0.00603919	Pbxip1
1.87327e-07	0.106476	0.205	0.13	0.00604785	Ghitm
1.87378e-07	0.0806514	0.129	0.075	0.00604949	Aamp
1.88262e-07	0.131411	0.241	0.169	0.00607804	Dusp10
1.96423e-07	0.112049	0.182	0.125	0.00634151	Eif5b
1.986e-07	0.164676	0.541	0.462	0.00641179	Ankrd11
2.01701e-07	0.131754	0.227	0.152	0.00651193	Rybp
2.0325e-07	0.0808964	0.12	0.07	0.00656191	Rbm22
2.04363e-07	0.0774598	0.102	0.054	0.00659786	Gtf2h5
2.08595e-07	0.126185	0.187	0.125	0.0067345	Fchsd2
2.08786e-07	0.100132	0.17	0.11	0.00674065	Gnai3
2.10285e-07	0.096615	0.11	0.056	0.00678905	Lin54
2.11409e-07	0.135651	0.247	0.184	0.00682533	Lpxn
2.16714e-07	0.107316	0.176	0.112	0.00699662	Usp3
2.26895e-07	0.0765915	0.102	0.055	0.00732531	Pttg1
2.26946e-07	0.112783	0.131	0.088	0.00732696	Phtf2
2.27176e-07	0.106144	0.156	0.095	0.00733438	Kpna3
2.30541e-07	0.0754989	0.109	0.063	0.00744302	Rassf2
2.33463e-07	0.0815428	0.138	0.08	0.00753737	Emg1
2.34055e-07	0.0912442	0.108	0.068	0.00755645	Scyl2
2.37133e-07	0.0885619	0.143	0.089	0.00765585	Bcas2
2.38485e-07	0.0991151	0.146	0.088	0.00769948	Cdc14a
2.43578e-07	0.107985	0.174	0.11	0.00786392	Arid2
2.44212e-07	0.136608	0.308	0.222	0.00788439	Wdr33
2.46626e-07	0.129342	0.23	0.162	0.00796232	Nsmce2
2.47408e-07	0.132675	0.266	0.189	0.00798757	Rcor1
2.52918e-07	0.0878639	0.139	0.08	0.00816547	Tulp4
2.55529e-07	0.153154	0.369	0.293	0.00824975	Zfr
2.56942e-07	0.093247	0.148	0.087	0.00829536	Sdf2
2.58268e-07	0.127188	0.251	0.184	0.00833819	Tmem131
2.6309e-07	0.102206	0.127	0.084	0.00849386	Atp2b4
2.65775e-07	0.0819153	0.122	0.074	0.00858055	Npepl1
2.66063e-07	0.134104	0.327	0.246	0.00858983	Thoc2
2.68342e-07	0.127989	0.231	0.168	0.00866341	Herc4
2.68347e-07	0.0870365	0.145	0.089	0.00866359	BC031181
2.77101e-07	0.118219	0.207	0.14	0.0089462	Atp2a2
2.79872e-07	0.075116	0.1	0.053	0.00903567	Ccni
2.80122e-07	0.0913606	0.123	0.075	0.00904375	Hsd17b12
2.80971e-07	0.102136	0.182	0.117	0.00907115	Bod1l
2.82211e-07	0.108846	0.218	0.147	0.0091112	Fxr1
2.83562e-07	0.091723	0.151	0.094	0.00915481	Nop56
2.874e-07	0.0989831	0.183	0.115	0.00927871	Sf3b6
2.88754e-07	0.10026	0.173	0.106	0.00932242	Memo1
2.89092e-07	0.0803844	0.129	0.078	0.00933332	mt-Nd6
2.8912e-07	0.16819	0.418	0.363	0.00933425	Mbnl2
2.95425e-07	0.147673	0.486	0.413	0.00953779	Dock8
3.04576e-07	0.0852199	0.14	0.087	0.00983324	Sipa1
3.07097e-07	0.0781854	0.122	0.069	0.00991462	Becn1
3.0926e-07	0.0978486	0.171	0.11	0.00998447	Zup1
3.16758e-07	0.086182	0.135	0.078	0.0102265	Sh2d2a
3.17937e-07	0.108857	0.222	0.156	0.0102646	Hbs1l
3.18838e-07	0.0958456	0.173	0.109	0.0102937	Ppp1r10
3.20544e-07	0.109256	0.211	0.148	0.0103488	Helz
3.28138e-07	0.118893	0.178	0.123	0.0105939	B4galt1
3.33427e-07	0.105651	0.197	0.139	0.0107647	Stx5a
3.34579e-07	0.0808501	0.112	0.06	0.0108019	Anp32e
3.35821e-07	0.0864642	0.137	0.078	0.010842	Smarca4
3.39278e-07	0.103807	0.166	0.113	0.0109536	Gem
3.39902e-07	0.173643	0.403	0.326	0.0109737	Gm15283
3.42091e-07	0.077411	0.112	0.064	0.0110444	Psmb7
3.56011e-07	0.112159	0.189	0.129	0.0114938	Aftph
3.64017e-07	0.162776	0.458	0.384	0.0117523	Picalm
3.69659e-07	0.115609	0.182	0.128	0.0119344	Clasp2
3.72981e-07	0.123858	0.287	0.218	0.0120417	Rab2a
3.74663e-07	0.128052	0.292	0.209	0.012096	Lrrfip1
3.78897e-07	0.188192	0.713	0.674	0.0122327	Nr4a3
3.93999e-07	0.117233	0.232	0.173	0.0127203	Rbbp4
4.13188e-07	0.140943	0.364	0.29	0.0133398	Zfand3
4.15162e-07	0.143171	0.404	0.328	0.0134035	Bclaf1
4.16726e-07	0.119156	0.177	0.13	0.013454	Ezh2
4.18152e-07	0.0979525	0.173	0.113	0.0135	Mark2
4.19338e-07	0.115957	0.255	0.187	0.0135383	Oga
4.22469e-07	0.165573	0.522	0.456	0.0136394	Jak1
4.32761e-07	-0.157684	0.243	0.303	0.0139717	Itgb1
4.39406e-07	0.111337	0.162	0.104	0.0141862	Hivep3
4.50644e-07	0.158168	0.343	0.274	0.014549	Rsbn1
4.53878e-07	0.11511	0.205	0.148	0.0146534	Pik3ca
4.55675e-07	0.107316	0.173	0.108	0.0147115	Rnf19b
4.62501e-07	0.110786	0.197	0.129	0.0149319	Rab1a
4.75062e-07	0.108704	0.199	0.132	0.0153374	Uimc1
4.78994e-07	0.111368	0.217	0.152	0.0154643	Xrn1
4.99282e-07	0.159707	0.534	0.446	0.0161193	Kmt2e
5.06558e-07	0.0957411	0.138	0.081	0.0163542	Tgfbr1
5.15667e-07	0.13404	0.352	0.276	0.0166483	Btg2
5.23272e-07	0.10245	0.194	0.135	0.0168938	Cntrl
5.27895e-07	0.139238	0.569	0.505	0.0170431	mt-Nd4l
5.44271e-07	0.102077	0.197	0.129	0.0175718	Cast
5.69095e-07	0.0810873	0.124	0.075	0.0183732	Fbxo38
5.7003e-07	0.0820797	0.123	0.076	0.0184034	Gabarapl2
5.76321e-07	0.135143	0.289	0.232	0.0186065	Tmem131l
5.96306e-07	0.080675	0.127	0.078	0.0192517	Ccdc12
5.99006e-07	0.144728	0.327	0.259	0.0193389	Ankhd1
5.99729e-07	0.0778895	0.116	0.067	0.0193623	Ube2v1
5.99887e-07	0.103557	0.177	0.117	0.0193674	Elf2
6.12746e-07	0.115668	0.225	0.162	0.0197825	Lonp2
6.12966e-07	0.106622	0.212	0.155	0.0197896	Tmem59
6.17876e-07	0.131413	0.376	0.31	0.0199481	Hectd1
6.19738e-07	0.104331	0.218	0.157	0.0200082	Tgoln1
6.33513e-07	0.121806	0.354	0.277	0.020453	Dennd2d
6.43085e-07	0.135302	0.409	0.339	0.020762	Arhgap45
6.4379e-07	0.0748263	0.114	0.062	0.0207848	Pdcd6
6.46429e-07	0.0856513	0.143	0.09	0.0208699	1810013L24Rik
6.47353e-07	0.0815008	0.124	0.071	0.0208998	Mapk6
6.48681e-07	0.0896811	0.123	0.072	0.0209427	Phtf1
6.55762e-07	0.135365	0.436	0.349	0.0211713	Crebbp
6.70638e-07	0.104259	0.19	0.134	0.0216515	Fip1l1
6.82315e-07	0.104061	0.151	0.102	0.0220286	Senp1
6.87313e-07	0.13642	0.292	0.218	0.0221899	Nfatc3
6.9496e-07	0.111949	0.219	0.149	0.0224368	Mark3
7.15144e-07	0.128138	0.266	0.198	0.0230884	Xpr1
7.21401e-07	0.0985788	0.154	0.102	0.0232904	Cflar
7.28733e-07	0.113895	0.246	0.18	0.0235271	Upf2
7.36444e-07	0.101614	0.186	0.127	0.0237761	Dhx9
7.37242e-07	0.120513	0.283	0.231	0.0238019	Ptpn11
7.48446e-07	0.0977186	0.162	0.109	0.0241636	Tmem234
7.58673e-07	0.107609	0.235	0.166	0.0244937	Bzw1
7.58872e-07	0.118133	0.209	0.151	0.0245002	Ubash3b
7.64753e-07	0.128958	0.313	0.242	0.02469	Nup153
7.68349e-07	0.0929037	0.163	0.103	0.0248061	Psmb2
7.7153e-07	0.0800168	0.11	0.064	0.0249089	Ppp2r2d
7.72024e-07	0.100387	0.174	0.121	0.0249248	Rbl2
7.76471e-07	0.0853218	0.12	0.071	0.0250684	Ttc19
7.91357e-07	0.0815008	0.118	0.074	0.025549	Fkbp3
7.92938e-07	0.0980546	0.195	0.129	0.0256	Katna1
7.98449e-07	0.0766217	0.116	0.071	0.0257779	Psmb6
7.98704e-07	0.116264	0.263	0.202	0.0257861	Srrm1
8.07664e-07	0.149839	0.37	0.297	0.0260754	Polr2a
8.08046e-07	0.100645	0.168	0.102	0.0260878	Suz12
8.2978e-07	0.099533	0.184	0.127	0.0267894	Elk4
8.30008e-07	0.0790976	0.123	0.074	0.0267968	Smpdl3a
8.43402e-07	0.0773295	0.116	0.068	0.0272292	Ndufs7
8.48939e-07	0.180222	0.822	0.815	0.027408	Prkca
8.78536e-07	0.132473	0.324	0.24	0.0283635	Pum2
8.86106e-07	0.122101	0.218	0.164	0.0286079	Gatad2b
9.00807e-07	0.0753481	0.108	0.054	0.0290825	Ppfibp1
9.06861e-07	0.0722914	0.104	0.059	0.029278	Rabgef1
9.50808e-07	0.124688	0.187	0.123	0.0306968	Larp1b
9.9201e-07	0.0969596	0.16	0.097	0.032027	Appbp2
1.00802e-06	0.0896534	0.155	0.108	0.032544	U2af1
1.05401e-06	0.0956415	0.151	0.095	0.0340286	Kdm5b
1.05727e-06	0.103685	0.19	0.138	0.0341341	Nrd1
1.07384e-06	0.112722	0.24	0.167	0.0346689	Ccar1
1.09822e-06	0.0848186	0.139	0.089	0.0354559	Yy1
1.12214e-06	0.13087	0.244	0.175	0.0362284	Spata5
1.13538e-06	0.0779531	0.123	0.071	0.0366557	Tcerg1
1.14028e-06	0.0841396	0.149	0.089	0.036814	Bnip3l
1.1418e-06	0.121209	0.293	0.215	0.0368631	Vmp1
1.14803e-06	0.0843179	0.158	0.103	0.0370642	Cnot3
1.15518e-06	0.144278	0.453	0.378	0.037295	Csde1
1.18889e-06	0.0941848	0.172	0.118	0.0383835	Elk3
1.22072e-06	0.0831835	0.152	0.094	0.039411	Ilf3
1.22928e-06	0.116243	0.278	0.212	0.0396872	Nsmaf
1.25048e-06	0.0673462	0.1	0.047	0.0403716	Mpc1
1.25327e-06	0.0856336	0.131	0.08	0.0404618	Gm49797
1.26198e-06	0.0873193	0.141	0.089	0.0407429	Por
1.26392e-06	0.0782472	0.125	0.071	0.0408055	Phf12
1.27189e-06	0.117995	0.248	0.182	0.041063	Usp25
1.2903e-06	0.0888367	0.158	0.104	0.0416573	Pcnp
1.29067e-06	0.104008	0.224	0.154	0.0416692	H2-T23
1.34978e-06	0.112147	0.239	0.172	0.0435778	Ppm1b
1.36131e-06	0.0771811	0.116	0.064	0.04395	Gspt1
1.38749e-06	0.087335	0.158	0.101	0.044795	Tmc6
1.42266e-06	0.0799048	0.137	0.085	0.0459305	Map4k1
1.44512e-06	0.103056	0.174	0.107	0.0466557	Atl3
1.44701e-06	0.0830588	0.151	0.099	0.0467166	Prr13
1.45192e-06	0.0847733	0.124	0.072	0.0468753	Galnt1
1.45505e-06	0.0896698	0.129	0.085	0.0469763	Tusc3
1.47399e-06	0.105735	0.246	0.167	0.0475877	Prex1
1.53277e-06	0.109757	0.235	0.173	0.0494854	Relch
1.58031e-06	0.115437	0.261	0.195	0.0510202	Ubn1
1.58123e-06	0.10029	0.203	0.135	0.0510501	Cab39
1.58564e-06	0.0947076	0.177	0.116	0.0511924	Ctcf
1.61298e-06	0.111902	0.305	0.244	0.0520752	Cd27
1.62486e-06	0.0705081	0.11	0.065	0.0524586	U2af2
1.62989e-06	0.0949243	0.151	0.106	0.052621	Ino80
1.63861e-06	0.0851305	0.147	0.101	0.0529025	Numa1
1.66438e-06	0.0858164	0.147	0.098	0.0537344	Atp6v0e
1.67901e-06	0.0990254	0.176	0.122	0.0542068	Ndufs4
1.68676e-06	0.120174	0.266	0.204	0.0544572	Sdcbp
1.68804e-06	0.0724927	0.107	0.06	0.0544984	Ptpn6
1.69027e-06	0.0818953	0.112	0.063	0.0545702	Twsg1
1.71135e-06	0.141812	0.376	0.321	0.0552508	Elmsan1
1.71362e-06	0.133794	0.331	0.258	0.0553243	Cog5
1.75564e-06	0.0693739	0.1	0.058	0.0566807	Ndufb5
1.76005e-06	0.130331	0.265	0.207	0.0568233	Ube3a
1.76208e-06	0.120906	0.269	0.204	0.0568889	Zfand6
1.76907e-06	0.111229	0.259	0.194	0.0571143	Spata13
1.79837e-06	0.115087	0.264	0.198	0.0580602	Pspc1
1.81328e-06	0.0812974	0.131	0.083	0.0585416	Nrbp1
1.83299e-06	0.168096	0.794	0.74	0.059178	Lncpint
1.8958e-06	0.0816458	0.145	0.093	0.0612059	Pdcd6ip
1.95581e-06	0.0999489	0.209	0.142	0.0631435	Tspo
1.97342e-06	0.0904696	0.154	0.1	0.0637118	Wdr43
1.99599e-06	0.0824954	0.149	0.094	0.0644406	Vps28
2.05159e-06	0.0757653	0.116	0.065	0.0662355	Tram1
2.07026e-06	0.115694	0.287	0.221	0.0668384	Tnrc6a
2.07945e-06	0.125289	0.331	0.256	0.0671352	Cul3
2.10778e-06	0.0991929	0.191	0.128	0.0680496	Cd47
2.13398e-06	0.0888367	0.158	0.1	0.0688955	Ep300
2.15623e-06	0.074137	0.124	0.075	0.0696139	Rbm8a
2.15906e-06	0.112935	0.206	0.146	0.0697053	Ints6
2.16968e-06	0.067162	0.1	0.057	0.070048	Psma6
2.20905e-06	0.106203	0.234	0.173	0.0713193	Nudcd3
2.29146e-06	0.116341	0.217	0.156	0.0739796	Ubxn4
2.35034e-06	0.131629	0.255	0.197	0.0758808	Ube2g1
2.35474e-06	0.1554	0.586	0.56	0.0760228	Stag1
2.44095e-06	0.07122	0.108	0.062	0.0788061	Chfr
2.47007e-06	0.0761379	0.107	0.061	0.0797461	Gcc2
2.48372e-06	0.0705532	0.1	0.058	0.0801869	Tubb4b
2.53349e-06	0.12137	0.294	0.236	0.0817939	Kdm5a
2.57169e-06	0.0896375	0.178	0.118	0.083027	Hspa4
2.58447e-06	0.0988852	0.193	0.134	0.0834397	Acap2
2.58518e-06	0.0903344	0.151	0.1	0.0834627	Trim33
2.58738e-06	0.0716778	0.113	0.061	0.0835335	Sirt2
2.59045e-06	0.101226	0.147	0.099	0.0836326	Bmt2
2.62627e-06	0.0800239	0.127	0.082	0.084789	Lmtk2
2.62859e-06	0.0884331	0.178	0.124	0.0848641	Fam120a
2.6371e-06	0.106714	0.249	0.185	0.0851388	Il2rg
2.67639e-06	0.0907225	0.168	0.107	0.0864073	Ifi203
2.70391e-06	0.136317	0.296	0.24	0.0872957	Tmcc1
2.74719e-06	0.064768	0.106	0.062	0.0886929	Uqcrc1
2.75762e-06	0.069586	0.104	0.06	0.0890296	Scarb2
2.8144e-06	0.0972325	0.166	0.116	0.090863	Fbxw7
2.81786e-06	-0.137954	0.168	0.252	0.0909745	Akt3
2.85355e-06	0.0793626	0.114	0.068	0.0921267	Dync1li1
2.97427e-06	0.098388	0.171	0.117	0.0960242	Tnks
2.97981e-06	0.0934229	0.155	0.106	0.096203	Orc4
3.00771e-06	0.0740712	0.101	0.058	0.097104	Abhd17b
3.00949e-06	0.129529	0.325	0.266	0.0971615	Map3k2
3.04271e-06	0.0894996	0.182	0.125	0.0982339	5031425E22Rik
3.05294e-06	0.106205	0.169	0.115	0.0985642	Tnfsf11
3.10119e-06	0.0905781	0.172	0.113	0.100122	Hdac1
3.12586e-06	0.0719298	0.116	0.071	0.100918	Pycard
3.29588e-06	0.0826385	0.113	0.069	0.106407	Tmx3
3.30238e-06	0.116972	0.209	0.155	0.106617	Hdac8
3.34421e-06	0.098997	0.177	0.12	0.107968	Rc3h1
3.36264e-06	0.0870922	0.175	0.121	0.108563	Lbr
3.38285e-06	0.140202	0.318	0.262	0.109215	Diaph2
3.46159e-06	0.0721831	0.115	0.066	0.111758	Manf
3.47042e-06	0.113732	0.251	0.188	0.112043	Dnajb6
3.55819e-06	0.0834705	0.103	0.069	0.114876	Angptl2
3.67389e-06	0.104446	0.218	0.151	0.118612	Rbm27
3.73953e-06	0.0820329	0.135	0.084	0.120731	Eed
3.79314e-06	0.107759	0.211	0.146	0.122461	Csnk1g1
3.85001e-06	0.109427	0.239	0.177	0.124297	Nasp
3.915e-06	0.107431	0.239	0.173	0.126396	Senp6
3.92294e-06	0.136455	0.389	0.321	0.126652	Dyrk1a
3.92368e-06	0.120278	0.256	0.195	0.126676	Etv6
3.9465e-06	0.0642952	0.1	0.061	0.127413	Mink1
4.02468e-06	0.0949336	0.178	0.118	0.129937	Stk26
4.03003e-06	0.0774951	0.132	0.078	0.13011	Ssr4
4.04144e-06	0.110453	0.27	0.214	0.130478	Capza1
4.06412e-06	0.0800491	0.133	0.082	0.13121	Gm26917
4.06714e-06	0.104166	0.224	0.15	0.131308	Sp3
4.06844e-06	0.0968546	0.207	0.141	0.13135	Lrmp
4.08496e-06	0.0821564	0.13	0.082	0.131883	Synj1
4.16553e-06	0.0744121	0.135	0.083	0.134484	Sec11a
4.16682e-06	0.139941	0.318	0.253	0.134526	Msra
4.18461e-06	0.087189	0.141	0.091	0.1351	Capn7
4.24503e-06	0.131355	0.372	0.319	0.137051	Phf20l1
4.25574e-06	0.107297	0.226	0.17	0.137397	Sept6
4.29413e-06	0.109319	0.193	0.139	0.138636	Id2
4.30388e-06	0.103886	0.235	0.18	0.138951	Rnf145
4.36759e-06	0.0936598	0.166	0.107	0.141008	Ccdc50
4.37691e-06	0.0831676	0.137	0.088	0.141308	Kcnn4
4.37844e-06	0.123483	0.279	0.224	0.141358	Ranbp9
4.46685e-06	0.0845844	0.146	0.096	0.144212	Ptges3
4.73331e-06	0.0731343	0.121	0.072	0.152815	Akap8
4.7828e-06	0.08523	0.126	0.084	0.154413	Sec24a
5.04581e-06	0.122116	0.315	0.246	0.162904	Asxl2
5.17274e-06	0.062627	0.1	0.056	0.167002	Itm2c
5.21291e-06	0.117911	0.303	0.249	0.168299	Ubac2
5.39188e-06	0.0651688	0.1	0.059	0.174077	Ppp2r1a
5.48759e-06	0.14212	0.665	0.618	0.177167	Clk1
5.51205e-06	0.0828445	0.16	0.103	0.177957	Supt20
5.53256e-06	0.106279	0.253	0.178	0.178619	Taok3
5.61747e-06	0.0726364	0.11	0.07	0.18136	4921524J17Rik
5.70087e-06	0.0839537	0.163	0.108	0.184053	Ehd3
5.7605e-06	0.115571	0.38	0.298	0.185978	Prpf4b
5.85828e-06	0.125959	0.322	0.244	0.189135	Rfx7
5.88189e-06	0.112103	0.222	0.15	0.189897	Zfc3h1
6.02139e-06	0.0770901	0.127	0.083	0.194401	Prkd2
6.08612e-06	0.108451	0.226	0.17	0.19649	Arhgef6
6.24908e-06	0.0743704	0.129	0.077	0.201751	Thoc7
6.30911e-06	0.132612	0.441	0.364	0.203689	Ppp1r12a
6.34511e-06	-0.130196	0.236	0.317	0.204852	Nrp1
6.44161e-06	0.0803386	0.149	0.103	0.207967	Ikbke
6.67943e-06	0.102893	0.264	0.204	0.215645	Arglu1
6.92777e-06	0.0787729	0.164	0.112	0.223663	Rasal3
7.05415e-06	0.11787	0.325	0.255	0.227743	Tbl1xr1
7.10405e-06	0.0877434	0.145	0.091	0.229354	Micu1
7.13656e-06	0.0713261	0.121	0.078	0.230404	Sec61a1
7.25994e-06	0.0873311	0.141	0.091	0.234387	Lmnb1
7.45955e-06	0.146117	0.603	0.56	0.240832	Msi2
7.48641e-06	0.0627053	0.1	0.061	0.241699	Srrt
7.65473e-06	0.0839935	0.169	0.118	0.247133	Syf2
7.66687e-06	0.119513	0.237	0.191	0.247525	Sik2
7.74984e-06	0.0729164	0.138	0.086	0.250204	Tecr
7.79289e-06	0.126259	0.337	0.288	0.251593	Ambra1
7.84328e-06	0.13033	0.347	0.284	0.25322	Arhgap26
7.85851e-06	0.0882923	0.146	0.099	0.253712	Scaf4
7.89498e-06	0.112733	0.209	0.151	0.25489	Kansl1l
8.24383e-06	0.0684348	0.113	0.066	0.266152	Tuba4a
8.27092e-06	0.0799386	0.154	0.101	0.267027	Tm9sf3
8.99746e-06	0.105384	0.222	0.159	0.290483	Rere
9.08163e-06	0.0944966	0.182	0.122	0.293201	Rnf125
9.22658e-06	0.0908051	0.102	0.064	0.29788	Slc24a3
9.33138e-06	0.102198	0.228	0.172	0.301264	Naa15
9.34981e-06	0.121936	0.356	0.297	0.301858	Kmt2c
9.55753e-06	0.0835822	0.162	0.119	0.308565	Golph3
9.57185e-06	0.0639791	0.1	0.054	0.309027	Mau2
9.73525e-06	0.103536	0.232	0.184	0.314302	Cyfip2
9.81698e-06	0.0745185	0.123	0.08	0.316941	Nckap1l
9.86536e-06	0.110618	0.265	0.218	0.318503	Celf1
1.00389e-05	0.077723	0.114	0.073	0.324106	Orai2
1.00504e-05	0.13498	0.368	0.305	0.324478	Atf7ip
1.01868e-05	0.0919119	0.163	0.108	0.328881	Man1a2
1.01959e-05	0.0730421	0.112	0.06	0.329175	Ypel5
1.02569e-05	0.115597	0.2	0.148	0.331143	March3
1.06024e-05	0.088156	0.141	0.099	0.342299	Id3
1.06173e-05	0.159908	0.502	0.453	0.342778	Fam107b
1.06308e-05	0.0926035	0.15	0.104	0.343215	Elovl5
1.06452e-05	0.126809	0.352	0.275	0.343681	Ranbp2
1.08274e-05	0.0797971	0.154	0.097	0.349562	Csnk1d
1.09638e-05	0.112116	0.236	0.188	0.353965	Chchd3
1.11112e-05	0.0653092	0.106	0.063	0.358724	Eif4h
1.1438e-05	0.0883014	0.176	0.119	0.369276	Abcf1
1.14521e-05	0.145689	0.125	0.093	0.36973	Crppa
1.16832e-05	0.0715763	0.104	0.063	0.377191	Slc36a3
1.18582e-05	0.0734939	0.106	0.066	0.382842	Ccser2
1.19761e-05	0.0720771	0.125	0.075	0.386649	Psmd4
1.20565e-05	0.0959453	0.177	0.118	0.389245	Gapvd1
1.22046e-05	0.0984746	0.197	0.144	0.394026	Dapp1
1.22873e-05	0.0991162	0.22	0.173	0.396697	Ep400
1.23065e-05	0.0888333	0.176	0.121	0.397314	Rbm33
1.2431e-05	0.0761742	0.117	0.073	0.401334	Il21r
1.24895e-05	0.130501	0.27	0.206	0.403224	Tbc1d5
1.25655e-05	0.0752866	0.114	0.069	0.405678	Zfp800
1.26553e-05	0.110617	0.263	0.193	0.408577	Cnot2
1.27751e-05	0.0951787	0.191	0.142	0.412444	Srek1
1.28331e-05	0.0725808	0.114	0.072	0.414318	Supt16
1.31037e-05	0.129162	0.333	0.279	0.423052	Kpna4
1.32425e-05	0.0971279	0.191	0.135	0.427533	Ppp2r5e
1.34136e-05	0.0669033	0.123	0.078	0.433059	Rab4b
1.35957e-05	0.11757	0.314	0.247	0.438937	Nlrc5
1.39509e-05	0.117093	0.255	0.193	0.450404	Qk
1.40191e-05	0.122046	0.337	0.282	0.452606	Smarca5
1.42709e-05	0.0861086	0.143	0.094	0.460737	Mphosph8
1.456e-05	0.116969	0.304	0.251	0.470069	Cpsf6
1.45767e-05	0.10241	0.269	0.207	0.47061	Smap1
1.46008e-05	0.0850123	0.135	0.101	0.471387	Mfsd4a
1.47103e-05	0.136047	0.523	0.473	0.474921	Tnrc6b
1.54938e-05	0.0898651	0.202	0.149	0.500218	Baz2a
1.56219e-05	0.112207	0.329	0.271	0.504353	Thrap3
1.56623e-05	0.102953	0.176	0.13	0.505658	Wdr44
1.57608e-05	0.0750138	0.143	0.093	0.508839	Ssu72
1.58613e-05	0.0740111	0.127	0.081	0.512083	Gak
1.58671e-05	0.101527	0.271	0.194	0.512269	Tab2
1.60819e-05	0.0664882	0.102	0.063	0.519203	Ifnar1
1.61267e-05	0.0829998	0.156	0.102	0.520651	Orai1
1.64281e-05	0.074348	0.138	0.081	0.53038	Hdlbp
1.64319e-05	0.0619112	0.104	0.061	0.530504	Lman2
1.67048e-05	0.076959	0.155	0.107	0.539316	Brd8
1.67671e-05	0.0692391	0.1	0.062	0.541325	Actr1a
1.68719e-05	0.122382	0.209	0.146	0.544709	Kcnq1ot1
1.6919e-05	0.0685544	0.114	0.073	0.54623	Vta1
1.69535e-05	0.0736112	0.129	0.083	0.547345	Tent4b
1.70011e-05	0.0884331	0.158	0.117	0.548881	Mindy3
1.70891e-05	0.103117	0.244	0.189	0.551722	Dtnb
1.75631e-05	0.0702564	0.1	0.061	0.567024	Ints7
1.76877e-05	0.09822	0.223	0.171	0.571048	Ubr3
1.77563e-05	0.0854549	0.153	0.104	0.573263	Nab1
1.80339e-05	0.0660679	0.11	0.073	0.582224	A930024E05Rik
1.8259e-05	0.0891029	0.157	0.11	0.589492	Zc3h13
1.86376e-05	0.137172	0.308	0.247	0.601716	Gm8369
1.89334e-05	0.156181	0.821	0.78	0.611264	Ext1
1.90009e-05	0.080667	0.154	0.102	0.613445	Psmd11
1.92588e-05	0.0778244	0.178	0.122	0.621771	BC004004
1.93234e-05	0.0636546	0.1	0.06	0.623854	Tpm4
1.9433e-05	0.0756975	0.124	0.08	0.627395	Amd1
1.94709e-05	0.0949182	0.215	0.163	0.628618	Pnisr
1.98519e-05	0.0758838	0.143	0.096	0.640918	Cdc5l
1.99981e-05	0.0919842	0.226	0.172	0.64564	Zmym5
2.01617e-05	0.0683414	0.106	0.07	0.650921	Fam133b
2.02758e-05	0.0856263	0.168	0.116	0.654604	Creb1
2.05005e-05	0.115076	0.275	0.199	0.661857	Rab10
2.05169e-05	0.110095	0.305	0.231	0.662387	Rsf1
2.0555e-05	0.0771905	0.131	0.087	0.663618	Dusp2
2.10465e-05	0.0741164	0.119	0.08	0.679486	Trim26
2.14453e-05	0.0635721	0.1	0.065	0.692362	Herpud1
2.15385e-05	0.0690485	0.111	0.063	0.695369	Ankfy1
2.16394e-05	0.0657774	0.102	0.064	0.698627	Ufl1
2.16417e-05	0.0971956	0.211	0.157	0.698701	Cstf3
2.19616e-05	0.0727218	0.123	0.081	0.70903	Spred2
2.22315e-05	0.107428	0.251	0.198	0.717745	Dlg1
2.26842e-05	0.10669	0.257	0.187	0.732358	Cox16
2.35945e-05	0.102486	0.296	0.233	0.761749	Tax1bp1
2.36353e-05	0.0700739	0.113	0.079	0.763064	Gfpt1
2.36459e-05	0.0992367	0.218	0.166	0.763408	Srgap2
2.37742e-05	0.106376	0.244	0.204	0.767551	Col4a3bp
2.38094e-05	0.0654654	0.1	0.063	0.768687	Mob1b
2.4162e-05	0.0596854	0.1	0.061	0.78007	Anapc5
2.4263e-05	0.109149	0.332	0.272	0.783329	Srsf11
2.43465e-05	0.0675152	0.12	0.078	0.786028	Gtf3c2
2.49948e-05	0.0706849	0.13	0.088	0.806957	Otud5
2.50663e-05	0.0831068	0.141	0.097	0.809265	Trappc8
2.51228e-05	0.0753809	0.149	0.098	0.81109	Dnajc7
2.5472e-05	0.0912708	0.144	0.093	0.822362	Sfmbt1
2.60577e-05	0.0880525	0.199	0.146	0.841272	G3bp2
2.65393e-05	0.0977862	0.228	0.176	0.856821	Psme4
2.71044e-05	0.0751092	0.118	0.078	0.875067	Nbas
2.71155e-05	0.0957977	0.168	0.12	0.875424	Ints6l
2.72242e-05	0.139652	0.145	0.1	0.878933	Cxcl10
2.73298e-05	0.0901458	0.175	0.129	0.882342	Psmd14
2.74242e-05	0.0887005	0.191	0.134	0.88539	Usp16
2.77474e-05	0.101856	0.253	0.185	0.895824	Pcm1
2.78788e-05	0.0970071	0.21	0.169	0.900068	Sat1
2.89753e-05	0.150801	0.454	0.372	0.935468	Wac
2.9101e-05	0.0751592	0.141	0.089	0.939526	Srpr
2.95627e-05	0.0784398	0.176	0.134	0.954432	Ube2i
2.98649e-05	0.092136	0.215	0.159	0.964189	Qrich1
3.10356e-05	0.0682164	0.119	0.074	1	Ccpg1
3.12291e-05	0.0851043	0.164	0.123	1	Pced1b
3.12767e-05	0.142853	0.513	0.455	1	Rnf19a
3.15669e-05	0.141387	0.367	0.289	1	Epc1
3.1838e-05	0.110234	0.244	0.195	1	Dhx40
3.20164e-05	0.0687893	0.124	0.085	1	Dnajb9
3.22495e-05	0.0942316	0.25	0.194	1	Map4k4
3.24283e-05	0.0600057	0.101	0.06	1	Snrpd1
3.24876e-05	0.0636469	0.105	0.065	1	Eif2s3x
3.30499e-05	0.11772	0.335	0.273	1	Ncoa1
3.33172e-05	0.0575433	0.102	0.064	1	Chtop
3.34615e-05	0.0600915	0.103	0.065	1	Ddx18
3.37546e-05	0.118157	0.345	0.289	1	Atp9b
3.39141e-05	0.077776	0.181	0.13	1	Cd37
3.40238e-05	0.0617523	0.1	0.058	1	Smc3
3.45906e-05	0.0843639	0.189	0.135	1	Neat1
3.5141e-05	0.145139	0.565	0.523	1	Mllt3
3.52439e-05	0.146239	0.446	0.406	1	Zeb1
3.54461e-05	0.071381	0.138	0.093	1	Gon4l
3.57973e-05	0.113423	0.353	0.298	1	Lnpep
3.60879e-05	0.0784113	0.172	0.128	1	Adnp
3.8416e-05	0.0801288	0.147	0.102	1	Xpo1
3.94776e-05	0.0622283	0.105	0.068	1	Ctnnb1
3.964e-05	0.0627002	0.108	0.068	1	AI662270
4.01101e-05	0.0726281	0.107	0.074	1	Atrn
4.02634e-05	0.0621493	0.1	0.064	1	Secisbp2l
4.04119e-05	0.0962058	0.197	0.122	1	Tmx4
4.06912e-05	0.0877851	0.189	0.131	1	Nol10
4.14317e-05	0.0673625	0.116	0.074	1	Stt3b
4.1476e-05	0.0975741	0.23	0.186	1	Ramp1
4.15412e-05	0.0933344	0.193	0.144	1	Slmap
4.17586e-05	0.0688596	0.107	0.072	1	Ift80
4.17816e-05	0.0628571	0.107	0.069	1	Casp1
4.26409e-05	0.0744893	0.151	0.104	1	Gmip
4.27433e-05	0.0643567	0.102	0.063	1	Dars
4.32364e-05	0.116174	0.238	0.183	1	Ahcyl2
4.34987e-05	0.0597855	0.106	0.071	1	Ltb
4.35029e-05	0.0656032	0.104	0.068	1	Cebpz
4.43276e-05	0.0715295	0.149	0.102	1	Eif3m
4.4567e-05	0.144449	0.701	0.681	1	Ptpn22
4.68709e-05	0.0594523	0.101	0.06	1	Tmc8
4.71677e-05	0.095739	0.235	0.183	1	Ago2
4.76879e-05	0.0637132	0.115	0.073	1	Arcn1
4.8188e-05	0.0608938	0.111	0.073	1	Ypel3
4.84035e-05	0.0649519	0.118	0.078	1	Hadhb
4.9568e-05	0.0858017	0.175	0.128	1	Taok1
4.98041e-05	0.0780868	0.134	0.087	1	Xiap
5.02941e-05	0.0674179	0.101	0.061	1	Ccnc
5.17826e-05	0.140457	0.396	0.341	1	Phf6
5.27004e-05	0.0634764	0.116	0.076	1	Usp4
5.28162e-05	0.061835	0.107	0.068	1	Nmi
5.33238e-05	0.0656531	0.118	0.074	1	Psen2
5.36981e-05	0.0676103	0.131	0.088	1	Tm9sf2
5.39466e-05	0.0633328	0.1	0.063	1	Eny2
5.39626e-05	0.0808169	0.191	0.137	1	Eif3e
5.4272e-05	0.0740308	0.107	0.068	1	Cass4
5.52212e-05	0.0714791	0.135	0.087	1	Dennd4c
5.57448e-05	0.071578	0.143	0.092	1	Mia2
5.57961e-05	0.0585985	0.106	0.069	1	Trp53
5.59e-05	0.102647	0.251	0.211	1	Agfg1
5.60302e-05	0.0862007	0.168	0.134	1	U2surp
5.61292e-05	0.0850501	0.194	0.137	1	Exoc2
5.67806e-05	0.0972283	0.216	0.159	1	Rsbn1l
5.6782e-05	0.0786887	0.172	0.123	1	Mdm2
5.76152e-05	0.101313	0.279	0.231	1	Tnrc6c
5.76303e-05	0.0709482	0.154	0.11	1	Snhg12
5.78366e-05	0.129224	0.911	0.885	1	Btg1
5.82708e-05	0.106581	0.326	0.28	1	Dad1
5.84282e-05	0.0800128	0.147	0.102	1	Resf1
5.94559e-05	0.0992938	0.241	0.188	1	Cdkal1
5.95858e-05	0.138944	0.407	0.359	1	Nrip1
5.96627e-05	0.0967135	0.244	0.201	1	Rictor
6.01592e-05	0.0669926	0.107	0.07	1	Tfrc
6.12956e-05	-0.0758478	0.061	0.1	1	Sidt1
6.15824e-05	0.0798475	0.138	0.102	1	Lrrc8c
6.23745e-05	0.146631	0.519	0.49	1	Btla
6.25638e-05	0.0890643	0.267	0.217	1	Cnbp
6.26461e-05	0.123522	0.413	0.347	1	Elf1
6.35327e-05	0.0840641	0.201	0.158	1	Prpf39
6.35658e-05	0.0928905	0.243	0.184	1	Tob2
6.38356e-05	0.0821187	0.16	0.108	1	Cpeb2
6.47462e-05	0.0771344	0.145	0.105	1	Ahi1
6.59526e-05	0.0632405	0.119	0.078	1	Plaat3
6.65476e-05	0.0649374	0.123	0.083	1	1110004F10Rik
6.68745e-05	0.158095	0.669	0.688	1	Themis
6.6954e-05	0.084665	0.147	0.107	1	Cd200
6.80697e-05	0.0730977	0.134	0.092	1	Bdp1
6.99789e-05	0.0623832	0.127	0.084	1	Cd164
7.0563e-05	0.0596992	0.102	0.064	1	Tmem167
7.09229e-05	0.102296	0.246	0.194	1	Fndc3a
7.12226e-05	0.078914	0.15	0.098	1	Rbbp7
7.17206e-05	0.0648678	0.119	0.078	1	Golga4
7.22667e-05	0.0885775	0.249	0.199	1	Zmynd8
7.23645e-05	0.0685461	0.123	0.083	1	Eif4e
7.39733e-05	0.118057	0.405	0.358	1	Slco3a1
7.39822e-05	0.0627002	0.1	0.069	1	Irak1
7.4895e-05	0.0610515	0.107	0.073	1	Pkn1
7.58084e-05	0.0970688	0.283	0.224	1	Xrn2
7.63768e-05	0.0535481	0.102	0.061	1	Snhg9
7.71848e-05	0.0735206	0.146	0.102	1	Tent2
7.746e-05	0.134154	0.438	0.383	1	Dock10
7.7936e-05	0.0726199	0.114	0.081	1	Atm
7.80145e-05	0.0609693	0.106	0.067	1	Ppm1a
7.88453e-05	0.0763145	0.145	0.104	1	Hdac4
7.96959e-05	0.0651909	0.114	0.071	1	Hadha
8.09081e-05	0.0597855	0.105	0.067	1	Pabpn1
8.21006e-05	0.0708341	0.125	0.08	1	Aopep
8.22201e-05	0.120409	0.444	0.389	1	Atrx
8.22315e-05	0.0786623	0.198	0.148	1	Pitpnm2
8.38622e-05	0.0900534	0.251	0.188	1	Rbm5
8.40142e-05	0.0982076	0.27	0.209	1	Ms4a6b
8.46647e-05	0.0623832	0.126	0.083	1	Lrp10
8.52026e-05	0.0687311	0.115	0.076	1	Uhrf1bp1l
8.60769e-05	0.0706485	0.141	0.096	1	Tardbp
8.6151e-05	-0.0853289	0.063	0.109	1	Ifng
8.662e-05	0.0954473	0.211	0.167	1	Exoc6b
8.7548e-05	0.0722594	0.15	0.097	1	Ano6
8.79451e-05	0.0635648	0.103	0.063	1	Tmem245
9.08836e-05	0.0688243	0.116	0.069	1	Mnat1
9.15902e-05	0.0655851	0.111	0.068	1	Polb
9.175e-05	0.0611332	0.11	0.075	1	Stx16
9.26048e-05	0.0802513	0.182	0.126	1	Dnajc5
9.53777e-05	0.0807467	0.192	0.142	1	Ppp2r5a
9.6902e-05	0.0799467	0.153	0.109	1	Txlng
9.71048e-05	0.108732	0.341	0.268	1	Kras
9.72889e-05	0.0907637	0.18	0.141	1	Myo9a
9.79373e-05	0.0602509	0.1	0.059	1	Nt5dc3
0.000100637	0.09531	0.236	0.185	1	Phf14
0.00010077	0.0619146	0.105	0.07	1	Hipk3
0.000101495	0.0983068	0.247	0.177	1	Foxn3
0.000101987	0.094417	0.273	0.214	1	Fam193a
0.000104309	0.103038	0.219	0.17	1	Ubn2
0.000104841	0.0701407	0.123	0.081	1	Eif3j1
0.000105883	0.11752	0.347	0.281	1	Fnip1
0.000106184	0.0709035	0.155	0.114	1	Mat2a
0.000106236	0.109423	0.281	0.231	1	Trp53inp1
0.000107435	0.0668143	0.111	0.072	1	Mrps6
0.000107453	0.0883111	0.179	0.135	1	Ppig
0.000108558	0.067425	0.114	0.073	1	Axin1
0.000108853	0.105095	0.327	0.259	1	Atp11b
0.000111174	0.0669421	0.121	0.078	1	Sppl2a
0.00011175	0.0552178	0.112	0.071	1	Sidt2
0.000111999	0.0776875	0.131	0.084	1	Mmd
0.000112287	0.117938	0.473	0.427	1	Sipa1l1
0.000115537	0.102829	0.325	0.263	1	Stat5b
0.000116602	0.0628504	0.116	0.078	1	4930444A19Rik
0.000117154	0.0741596	0.139	0.093	1	Arl5c
0.000120638	0.0902857	0.248	0.201	1	Ptpn1
0.000121407	0.0718251	0.121	0.078	1	Pacsin1
0.000122997	0.068122	0.128	0.088	1	Rptor
0.000123063	0.0557289	0.101	0.063	1	Arpc5l
0.000125545	0.0565679	0.109	0.074	1	Ociad1
0.000126233	0.0708468	0.141	0.099	1	Vps13d
0.000126319	0.0650907	0.118	0.081	1	Amz2
0.000126553	0.0631555	0.125	0.083	1	Larp7
0.000127885	0.0657504	0.136	0.089	1	Il16
0.000128357	0.0576613	0.106	0.07	1	Usp48
0.00013037	0.0648811	0.146	0.106	1	Tbc1d10c
0.000131178	0.0644887	0.108	0.073	1	Bclaf3
0.000133145	0.0888287	0.196	0.141	1	Mbtd1
0.000134397	0.0807251	0.182	0.141	1	Glyr1
0.000136206	0.0699639	0.131	0.1	1	Smarcc1
0.000141213	0.0697917	0.154	0.111	1	Nmt1
0.000142303	0.0853948	0.206	0.163	1	Kat6a
0.000143332	0.0758885	0.154	0.11	1	Deup1
0.000144071	0.0583209	0.114	0.078	1	Tuba1a
0.000146314	0.0589355	0.11	0.072	1	Cirbp
0.000148172	0.0708977	0.145	0.099	1	Pdcd10
0.000148748	0.061305	0.133	0.09	1	Cwc15
0.000148955	0.061064	0.123	0.079	1	Cfap20
0.00015066	0.0552178	0.107	0.073	1	Snrpc
0.000150806	0.0729731	0.104	0.071	1	Rgs20
0.000153774	0.0636745	0.14	0.102	1	Magoh
0.000155109	0.100639	0.279	0.226	1	March7
0.000155567	0.0888234	0.233	0.193	1	Chd6
0.000156834	0.0913315	0.213	0.163	1	Fmr1
0.000158247	0.0719625	0.154	0.12	1	Rbm28
0.000161715	0.0930878	0.246	0.183	1	Top2b
0.000163899	0.0609827	0.119	0.074	1	Zswim4
0.000164957	0.0831732	0.201	0.149	1	Tlk2
0.000167212	0.0591814	0.108	0.08	1	Las1l
0.000167823	0.0941208	0.25	0.198	1	Fars2
0.000169036	0.0692977	0.125	0.077	1	Far1
0.000171397	0.113735	0.435	0.377	1	Pan3
0.000176755	0.067882	0.124	0.091	1	Vwa8
0.000180203	0.0874422	0.216	0.161	1	Usp47
0.000180723	0.0629188	0.132	0.091	1	Atp6v0c
0.000181749	0.0827148	0.18	0.14	1	Nrf1
0.000181954	0.0748166	0.143	0.099	1	Aplp2
0.000183199	0.0762394	0.18	0.122	1	Fnbp4
0.000186734	0.0827741	0.218	0.174	1	Irf2
0.000188518	0.059094	0.105	0.073	1	Zfp236
0.000190202	0.0714814	0.139	0.103	1	Slk
0.000192517	0.0965162	0.257	0.212	1	Mtmr3
0.000192828	0.0874422	0.208	0.167	1	Cop1
0.000193178	0.0615271	0.112	0.074	1	Hmces
0.000194436	0.0687548	0.119	0.082	1	Mast2
0.000195257	0.104682	0.213	0.177	1	Sgms1
0.000198946	0.0636975	0.12	0.08	1	Cemip2
0.000199181	0.0549559	0.103	0.065	1	Prpf8
0.000199651	0.0619162	0.112	0.07	1	Ctdspl2
0.000203102	0.0714308	0.131	0.085	1	Atad1
0.000204452	0.0921077	0.281	0.224	1	Zfp292
0.000204543	0.0692432	0.141	0.101	1	Relb
0.000207453	0.0859129	0.257	0.208	1	Rab3gap1
0.000208021	0.0650907	0.119	0.074	1	Wwp2
0.000209309	0.0705785	0.168	0.12	1	Parp4
0.000210379	0.0749201	0.173	0.13	1	Tbk1
0.00021067	0.0554159	0.114	0.077	1	Dnaja2
0.000211401	0.066159	0.119	0.08	1	Cenpc1
0.0002117	0.0597263	0.106	0.075	1	Msl2
0.000215295	0.0884485	0.208	0.161	1	Ptpn2
0.000220548	0.0606613	0.107	0.066	1	Mdh1
0.000220714	0.0632246	0.133	0.089	1	Zfp131
0.000221111	0.0631315	0.161	0.11	1	Rgs3
0.000221379	0.065564	0.137	0.103	1	Kmt5b
0.000221926	0.0724703	0.185	0.138	1	Chd3
0.000225511	0.0567576	0.116	0.075	1	Wbp11
0.000226434	0.0802313	0.187	0.137	1	Pten
0.000227382	0.11585	0.427	0.354	1	Atp2b1
0.000229126	0.103583	0.238	0.188	1	Man1a
0.000229164	0.087468	0.235	0.185	1	Rbm26
0.000229475	0.0643712	0.127	0.093	1	Nop58
0.000229761	0.0576859	0.108	0.074	1	Dmtf1
0.000232971	0.0604199	0.102	0.063	1	Tmem38b
0.000233476	0.0749201	0.17	0.131	1	Yme1l1
0.00023485	0.0744717	0.122	0.082	1	Umad1
0.000235869	0.0593953	0.1	0.065	1	Plxnc1
0.000244244	0.0728503	0.125	0.088	1	Brwd3
0.000244827	0.0842085	0.223	0.181	1	Rlf
0.000244985	0.0661179	0.133	0.09	1	Dcaf5
0.000248917	0.079482	0.177	0.122	1	Eprs
0.000249631	0.105123	0.309	0.262	1	Birc3
0.000249802	0.0765939	0.147	0.11	1	Tcp11l2
0.000250735	0.0790193	0.164	0.119	1	Lpin2
0.000252355	0.0586374	0.114	0.073	1	Copa
0.000257451	0.0759298	0.186	0.149	1	Prpf38b
0.000257467	0.0897862	0.246	0.207	1	Ss18
0.00025807	-0.107159	0.22	0.259	1	Itga4
0.000259053	0.0551179	0.1	0.066	1	Pcmt1
0.000259885	0.0712486	0.172	0.129	1	Morf4l2
0.000260574	0.0590234	0.104	0.077	1	Ikbkb
0.000261787	0.055034	0.114	0.079	1	Ctsd
0.000266412	0.0974247	0.288	0.233	1	R3hdm1
0.000268483	0.078091	0.179	0.134	1	Ube2n
0.000271182	0.0702698	0.142	0.101	1	Dnm1l
0.000281294	0.0787164	0.197	0.138	1	Gigyf2
0.000281784	0.0735718	0.197	0.147	1	Slc3a2
0.000282747	0.101684	0.343	0.291	1	Ccnt1
0.000284366	0.0592683	0.11	0.078	1	Prdx6
0.000285134	0.0639147	0.125	0.089	1	Atxn10
0.000285625	0.0894364	0.23	0.186	1	4930523C07Rik
0.000294789	0.0873265	0.215	0.168	1	Ncoa3
0.000295305	0.0743641	0.152	0.099	1	Erc1
0.000295571	0.0995734	0.293	0.242	1	Fli1
0.000296937	0.0611332	0.102	0.07	1	Mindy2
0.000304221	0.0775448	0.176	0.132	1	Mtmr12
0.000306074	0.0542303	0.114	0.074	1	Brd1
0.000306343	0.0760306	0.157	0.119	1	Plekha5
0.00030842	0.0581624	0.107	0.074	1	Appl1
0.000308584	0.0724318	0.173	0.119	1	Git2
0.000311543	0.0834495	0.195	0.146	1	Itch
0.000314514	0.0786898	0.2	0.156	1	Stau1
0.000316662	0.0705448	0.173	0.139	1	Stx6
0.00031716	0.0693892	0.165	0.122	1	Tor1aip1
0.000326992	0.10103	0.272	0.204	1	Zbtb11
0.000329781	0.067472	0.149	0.109	1	Mtrex
0.000331547	0.0687206	0.124	0.083	1	Ckap5
0.000336317	0.0504764	0.101	0.063	1	Vav1
0.000338897	0.0817018	0.198	0.163	1	Fubp1
0.000344587	-0.112498	0.393	0.437	1	Slamf6
0.000354523	0.0608411	0.124	0.084	1	Med1
0.000361394	0.121872	0.425	0.377	1	Usp9x
0.000365031	0.0589532	0.111	0.073	1	Nsrp1
0.000372547	0.0547329	0.101	0.065	1	Tsn
0.000374279	0.0744617	0.16	0.122	1	Spop
0.000379434	0.0713426	0.168	0.12	1	Dgkd
0.000380046	0.0772896	0.185	0.146	1	Pds5b
0.000386387	0.0647729	0.158	0.11	1	Cox7a2l
0.000387578	0.0627628	0.129	0.095	1	Baz1b
0.000395488	0.0581162	0.121	0.079	1	Rad23b
0.000396426	0.0663327	0.135	0.089	1	Vapa
0.000396586	0.113636	0.427	0.381	1	Dock11
0.000398107	0.0848256	0.251	0.204	1	Kdm4c
0.000399686	0.0554884	0.126	0.087	1	Use1
0.000400097	0.114947	0.294	0.264	1	Dleu2
0.000403918	0.0635951	0.131	0.103	1	Zmynd11
0.000411092	0.083663	0.121	0.081	1	Zgrf1
0.000418246	0.0709204	0.175	0.127	1	Elavl1
0.00042377	0.0596544	0.107	0.072	1	Dcun1d1
0.00042454	0.0638885	0.143	0.105	1	Traf5
0.000428863	0.0723866	0.16	0.117	1	Prr14l
0.000429823	0.0627684	0.112	0.083	1	Rnf157
0.000434604	0.075255	0.148	0.106	1	9930021J03Rik
0.00043647	0.086402	0.249	0.197	1	Zfp148
0.000439315	0.0559252	0.101	0.063	1	Dop1a
0.000441099	0.0585681	0.109	0.077	1	Hprt
0.000441989	0.0559298	0.119	0.08	1	Srpk1
0.000443079	0.0956674	0.228	0.159	1	Pacs1
0.000448291	0.0616861	0.111	0.078	1	Ttc17
0.000450541	0.0551709	0.124	0.085	1	Emd
0.00046073	0.0942387	0.329	0.263	1	Setd5
0.000472082	0.0837276	0.245	0.207	1	Man2a1
0.000474681	0.0606043	0.114	0.082	1	Nfyc
0.000475785	0.0683519	0.146	0.11	1	Prkacb
0.000476437	0.0619228	0.129	0.093	1	Setx
0.000478259	0.112357	0.407	0.348	1	Aff4
0.000481802	0.0569168	0.107	0.074	1	Smc6
0.000482613	0.06253	0.144	0.108	1	Ubash3a
0.00048471	0.0553542	0.109	0.078	1	Luc7l
0.000493672	0.0584306	0.117	0.08	1	Nemf
0.000494159	0.0691844	0.108	0.064	1	Rbbp8
0.000495144	0.0643164	0.154	0.119	1	Slc26a11
0.000499776	0.0905325	0.236	0.17	1	Fam168a
0.00050038	0.0630673	0.13	0.092	1	Tor1aip2
0.000501654	0.0971621	0.428	0.374	1	Tra2a
0.000506888	0.0676785	0.149	0.108	1	Herc2
0.000511108	0.0598965	0.111	0.073	1	Ppme1
0.000512941	0.0880873	0.224	0.18	1	Babam2
0.000515644	0.0554779	0.1	0.072	1	Psmc6
0.000516521	0.0775291	0.149	0.117	1	Tiparp
0.000527485	0.0649776	0.121	0.089	1	Dcaf6
0.000530499	0.0669684	0.141	0.1	1	Dnmt3a
0.000532514	0.0609288	0.129	0.092	1	Wdr70
0.000549018	0.0787693	0.204	0.157	1	Fto
0.000549561	0.0590742	0.119	0.092	1	Mapk1ip1l
0.000558721	0.0771652	0.172	0.127	1	Mtdh
0.000559213	0.0641183	0.137	0.1	1	Ngly1
0.000566574	-0.148705	0.643	0.72	1	Malt1
0.000567618	0.0802569	0.189	0.152	1	Nsf
0.000567758	0.0575767	0.115	0.082	1	Kidins220
0.000570026	0.0544927	0.115	0.073	1	Dot1l
0.000577788	0.0638342	0.122	0.088	1	Tmed5
0.000580526	0.0701588	0.16	0.126	1	Elf4
0.000595943	0.0830798	0.243	0.189	1	Mrtfa
0.000603358	0.0741427	0.203	0.149	1	Mier1
0.000606838	0.0538494	0.11	0.073	1	Fbxl3
0.00060941	0.0696614	0.153	0.104	1	Cul1
0.000611004	0.105336	0.261	0.22	1	Gabpb1
0.000618547	0.0979571	0.304	0.268	1	Heca
0.00062158	0.0692637	0.163	0.129	1	Vps13c
0.000622227	0.0675265	0.127	0.094	1	Fem1c
0.000624957	0.069707	0.176	0.136	1	Ogdh
0.000627045	0.0657794	0.135	0.096	1	Sos1
0.000634319	0.0650167	0.146	0.095	1	Hnrnpr
0.000638649	0.077795	0.21	0.161	1	Tnpo1
0.000651508	0.102452	0.385	0.337	1	Rasa1
0.000674585	0.0507554	0.1	0.064	1	Tia1
0.000679174	0.0751987	0.16	0.12	1	Pias2
0.000690343	0.0903052	0.291	0.235	1	Rbm6
[truncated: 306 more rows]

## Sheet: TFH.1(Ag-induced)_vs_TFH.2
p_val	avg_log2FC	pct.1	pct.2	p_val_adj	gene
2.0476e-244	-1.17294	0.977	0.998	6.61068e-240	Tmsb4x
3.18489e-243	-1.31605	0.867	0.974	1.02824e-238	Rpsa
2.09176e-236	-1.34982	0.965	0.99	6.75325e-232	Actb
9.66382e-236	-1.2651	0.903	0.977	3.11996e-231	Rps8
1.99146e-219	-1.34084	0.787	0.913	6.42944e-215	Rps12
2.50868e-212	-1.28298	0.604	0.851	8.09926e-208	Rplp0
6.47389e-212	-1.0967	0.807	0.95	2.0901e-207	Rpl13a
9.12064e-209	-1.10081	0.778	0.95	2.9446e-204	Rps11
1.32183e-205	-1.08893	0.884	0.977	4.26752e-201	Rpl39
6.66948e-205	-1.07288	0.785	0.953	2.15324e-200	Rpl19
7.27168e-204	-1.14661	0.725	0.918	2.34766e-199	Rpl28
3.65711e-201	-1.1732	0.78	0.929	1.1807e-196	Rps26
4.1741e-200	-1.07262	0.785	0.944	1.34761e-195	Rps10
1.02676e-199	-1.19642	0.737	0.91	3.31488e-195	Rps20
2.4063e-199	-1.0019	0.966	0.993	7.76874e-195	Rps29
1.60479e-198	-1.10915	0.824	0.947	5.18107e-194	Rps27a
1.46449e-197	-1.12774	0.704	0.911	4.72811e-193	Rpl32
1.78581e-195	-1.68119	0.379	0.659	5.76549e-191	Hmgb2
5.24122e-193	-1.09213	0.768	0.937	1.69213e-188	Rplp2
1.85807e-191	-1.09634	0.816	0.944	5.9988e-187	Rpl27a
2.24601e-188	-1.12557	0.762	0.922	7.25123e-184	Rps3a1
2.50905e-188	-1.31566	0.578	0.786	8.10047e-184	Ppia
1.61073e-181	-1.16744	0.593	0.853	5.20025e-177	Rps19
6.93806e-181	-0.976041	0.852	0.97	2.23995e-176	Rps24
2.15209e-179	-0.96902	0.881	0.976	6.94804e-175	Fau
1.69146e-178	-1.09376	0.562	0.834	5.46088e-174	Rps5
7.48299e-177	-1.03051	0.787	0.922	2.41588e-172	Rps28
9.47202e-176	-1.08795	0.694	0.9	3.05804e-171	Rpl5
3.60961e-175	-1.06926	0.628	0.841	1.16536e-170	Rps6
1.70295e-174	-1.11737	0.565	0.821	5.49797e-170	Rpl10a
1.75142e-173	-1.10493	0.871	0.95	5.65445e-169	Rplp1
1.20017e-172	-1.05371	0.785	0.921	3.87474e-168	Rpl6
2.58628e-172	-1.05268	0.576	0.847	8.3498e-168	Rpl7
1.08456e-170	-1.09201	0.864	0.957	3.50151e-166	Rpl41
1.09506e-170	-1.11883	0.669	0.866	3.5354e-166	Rps4x
1.16453e-169	-1.08382	0.847	0.946	3.75968e-165	Eef1a1
1.39754e-169	-1.06759	0.719	0.893	4.51196e-165	Rps9
1.79359e-169	-1.00433	0.794	0.937	5.79061e-165	Rpl37
2.98e-169	-0.995648	0.703	0.908	9.62092e-165	Rpl11
1.59634e-168	-1.01307	0.695	0.895	5.15377e-164	Rps7
1.89523e-168	-1.03962	0.857	0.95	6.11876e-164	Rps16
8.11283e-168	-1.03742	0.629	0.878	2.61923e-163	Rps3
3.9681e-162	-1.04721	0.833	0.936	1.2811e-157	Rpl23
1.10734e-160	-1.00915	0.686	0.88	3.57505e-156	Rps13
1.89914e-159	-1.00629	0.791	0.931	6.13138e-155	Rpl18a
7.20555e-159	-0.987924	0.691	0.882	2.32631e-154	Rpl18
2.43619e-157	-0.925953	0.852	0.959	7.86522e-153	Rpl38
3.61973e-157	-0.950413	0.758	0.93	1.16863e-152	Rpl17
1.13843e-155	-1.045	0.62	0.843	3.67541e-151	Rack1
1.23611e-155	-0.95434	0.856	0.959	3.99078e-151	Rpl37a
2.11165e-155	-1.05055	0.749	0.896	6.81748e-151	Rps23
1.28341e-153	-0.939185	0.862	0.958	4.14347e-149	Rps21
8.6558e-151	-0.945393	0.661	0.87	2.79453e-146	Rpl23a
9.48584e-148	-0.917119	0.8	0.934	3.0625e-143	Rpl12
4.51684e-147	-0.89122	0.843	0.947	1.45826e-142	Rps15a
9.82818e-147	-0.967235	0.712	0.891	3.17303e-142	Tpt1
2.71242e-146	-1.29873	0.607	0.745	8.75704e-142	Ptma
7.4223e-146	-0.954572	0.608	0.847	2.39629e-141	Rpl24
9.28039e-146	-0.928656	0.768	0.927	2.99617e-141	Rps15
1.16491e-145	-0.97991	0.726	0.888	3.7609e-141	Rpl9
1.58992e-144	-0.973634	0.67	0.853	5.13306e-140	Rpl8
2.15226e-144	-0.926291	0.856	0.943	6.94858e-140	Tmsb10
2.36128e-142	-1.2279	0.397	0.624	7.62338e-138	H2afz
9.81365e-142	-0.943944	0.69	0.882	3.16834e-137	Rps25
2.36991e-141	-1.02994	0.494	0.749	7.65125e-137	Actg1
4.24552e-139	-0.961512	0.613	0.819	1.37067e-134	Rpl15
4.1381e-135	-0.916183	0.638	0.828	1.33599e-130	Rps17
2.59569e-134	-0.865644	0.822	0.951	8.3802e-130	Rps14
4.1538e-134	-0.916369	0.786	0.91	1.34105e-129	Rpl30
1.10632e-133	-0.934253	0.465	0.74	3.57177e-129	Rpl3
1.30114e-133	-0.915227	0.528	0.791	4.20074e-129	Rpl10
2.3847e-133	-0.927552	0.531	0.786	7.699e-129	Rps18
9.60786e-133	-0.869518	0.674	0.884	3.1019e-128	Rpl26
2.7515e-132	-0.890082	0.599	0.826	8.88322e-128	Myl6
1.14914e-126	-0.871927	0.695	0.877	3.70999e-122	Rpl36
7.31219e-124	-0.862331	0.517	0.76	2.36074e-119	Rpl35
9.4501e-123	-0.832855	0.799	0.93	3.05096e-118	Rpl34
1.56347e-122	-0.963431	0.758	0.892	5.04765e-118	Ifi27l2a
5.55067e-122	-0.879318	0.516	0.779	1.79203e-117	Coro1a
7.53901e-122	-0.825848	0.595	0.83	2.43397e-117	Rpl22
1.80855e-121	-0.884566	0.505	0.756	5.83891e-117	Rpl7a
1.59096e-117	-0.812552	0.374	0.678	5.13643e-113	Naca
2.37814e-116	0.878039	0.713	0.377	7.67781e-112	Nr4a3
3.91117e-116	-0.848686	0.46	0.714	1.26272e-111	Cfl1
4.62019e-116	-1.09203	0.16	0.422	1.49163e-111	Tubb5
2.38759e-115	-0.894159	0.593	0.806	7.70834e-111	Pfn1
9.17082e-115	-0.804638	0.682	0.864	2.9608e-110	Rpl21
1.58464e-114	-0.825566	0.794	0.904	5.116e-110	Rpl35a
6.25641e-113	-0.868688	0.455	0.71	2.01988e-108	Rpl14
9.4872e-110	-0.944249	0.295	0.589	3.06294e-105	Lgals1
8.58893e-108	-0.841401	0.817	0.908	2.77294e-103	Pabpc1
1.86779e-107	-0.812658	0.399	0.668	6.03015e-103	Rpl4
6.49822e-107	-0.809545	0.419	0.695	2.09795e-102	Eef1b2
1.4189e-106	0.818605	0.821	0.566	4.58091e-102	Ext1
4.86319e-106	-0.810843	0.598	0.81	1.57008e-101	Rpl27
1.65044e-105	0.873127	0.916	0.673	5.32844e-101	Slc9a9
2.16613e-104	-0.833237	0.501	0.728	6.99337e-100	Rpl36a
8.74024e-102	-0.740227	0.574	0.79	2.82179e-97	Oaz1
2.10253e-101	-0.780007	0.566	0.778	6.78803e-97	Rpl31
3.03421e-101	-0.874462	0.168	0.442	9.79595e-97	Crip1
4.2679e-100	-0.803736	0.547	0.761	1.37789e-95	Calm1
5.7761e-100	-0.738234	0.469	0.735	1.86481e-95	Arhgdib
7.30094e-98	-0.820339	0.42	0.647	2.35711e-93	Gapdh
7.92805e-96	0.930081	0.936	0.767	2.55957e-91	Tox
3.1615e-95	-0.732079	0.424	0.685	1.02069e-90	Cox4i1
1.05265e-92	0.759319	0.794	0.486	3.39849e-88	Lncpint
3.61664e-91	0.711166	1	0.99	1.16763e-86	Malat1
1.26746e-90	0.717462	0.861	0.633	4.09199e-86	Utrn
2.09131e-90	-0.822838	0.763	0.92	6.75178e-86	Cd52
3.95711e-90	-0.711978	0.166	0.432	1.27755e-85	Ran
3.52656e-89	-0.755869	0.187	0.459	1.13855e-84	S100a10
8.74475e-87	-0.676605	0.351	0.62	2.82324e-82	Rpl36al
1.68649e-84	-0.684648	0.343	0.598	5.44484e-80	Atp5g2
6.99082e-84	-0.834608	0.137	0.34	2.25699e-79	Tuba1b
1.24118e-82	-0.640088	0.341	0.608	4.00716e-78	Snrpg
1.00595e-80	-0.935583	0.263	0.484	3.24771e-76	S100a6
1.99024e-79	-0.646352	0.374	0.619	6.4255e-75	Rpl13
4.14098e-78	-0.601234	0.256	0.517	1.33692e-73	Btf3
6.46548e-78	-0.608751	0.34	0.591	2.08738e-73	Gm10076
2.24e-77	-0.618388	0.55	0.755	7.23184e-73	Serf2
8.23143e-77	-0.655726	0.356	0.59	2.65752e-72	Rbm3
2.72409e-76	-0.636798	0.37	0.611	8.79471e-72	Atp5e
5.59265e-75	0.669969	0.642	0.39	1.80559e-70	Zbtb20
7.43711e-74	-0.721396	0.021	0.248	2.40107e-69	Stmn1
1.49136e-73	-0.792998	0.071	0.28	4.81484e-69	Top2a
2.1234e-73	-0.61824	0.464	0.679	6.8554e-69	Uba52
5.56936e-73	-0.724354	0.329	0.53	1.79807e-68	Npm1
1.47297e-72	-0.572563	0.139	0.39	4.75548e-68	Nme2
1.94867e-72	0.784776	0.643	0.392	6.29127e-68	Malt1
1.95579e-72	-0.592931	0.242	0.501	6.31428e-68	Sh3bgrl3
8.07852e-72	-0.633317	0.324	0.55	2.60815e-67	Prdx1
1.28581e-71	-0.544459	0.224	0.492	4.15123e-67	Gm10260
7.69865e-71	-0.615064	0.418	0.654	2.48551e-66	Rpl29
2.08592e-70	-0.620248	0.642	0.792	6.73439e-66	Ubb
1.88941e-69	0.573881	0.399	0.141	6.09996e-65	Ntrk3
5.43808e-68	-0.624997	0.264	0.495	1.75568e-63	AW112010
4.89013e-67	-0.563263	0.092	0.317	1.57878e-62	Hmgn2
5.0155e-67	-0.572092	0.197	0.448	1.61925e-62	Txn1
8.54707e-67	-0.546644	0.245	0.504	2.75942e-62	Clic1
2.85501e-66	-0.556054	0.196	0.421	9.21742e-62	Hint1
1.18199e-65	-0.580829	0.367	0.599	3.81604e-61	Ndufa4
4.37767e-65	-0.536665	0.912	0.968	1.41333e-60	Rps27
1.23325e-64	-0.558798	0.201	0.433	3.98156e-60	Snrpe
3.51085e-64	-0.706186	0.591	0.719	1.13348e-59	Hsp90ab1
6.27008e-64	-0.720001	0.54	0.657	2.0243e-59	Hspa8
6.60706e-64	-0.574538	0.537	0.721	2.13309e-59	Rac2
7.16823e-64	-0.563867	0.352	0.587	2.31426e-59	Cox6c
2.25726e-63	-0.519948	0.265	0.503	7.28757e-59	Cox6a1
2.86959e-63	-0.59653	0.388	0.592	9.26448e-59	Cox7c
2.40385e-62	-0.589674	0.397	0.578	7.76084e-58	Eef2
1.32654e-60	-0.622709	0.226	0.405	4.28275e-56	Mif
2.15782e-60	-0.566882	0.327	0.518	6.96652e-56	Atp5b
1.16252e-59	-0.577701	0.413	0.611	3.75319e-55	Cox8a
1.68871e-59	0.6475	0.822	0.626	5.45202e-55	Prkca
2.21619e-59	-0.509667	0.316	0.539	7.15496e-55	Myl12a
2.84247e-59	-0.669365	0.492	0.617	9.17691e-55	Hmgb1
1.36438e-58	-0.560247	0.271	0.459	4.4049e-54	Eef1g
2.67524e-58	0.560891	0.818	0.611	8.63701e-54	Elmo1
2.21324e-57	-0.513276	0.145	0.345	7.14545e-53	Nme1
5.90716e-57	-0.529232	0.414	0.639	1.90713e-52	Uqcrh
2.13533e-56	-0.471357	0.075	0.267	6.89391e-52	Selenoh
3.21481e-56	0.62553	0.958	0.863	1.0379e-51	Inpp4b
4.56817e-56	-0.532954	0.403	0.601	1.47483e-51	Cotl1
9.13141e-56	-0.57355	0.02	0.192	2.94808e-51	Pclaf
9.21135e-56	-0.491143	0.168	0.377	2.97388e-51	Cbx3
2.30674e-55	-0.506667	0.332	0.524	7.44731e-51	Atp5h
1.76873e-54	-0.561393	0.316	0.487	5.71034e-50	Slc25a5
2.33822e-54	-0.500363	0.025	0.21	7.54893e-50	Mki67
3.24036e-54	-0.552631	0.173	0.341	1.04615e-49	Ly6e
4.52689e-54	-0.475729	0.235	0.458	1.46151e-49	Ppp1ca
8.44835e-54	-0.465086	0.193	0.408	2.72755e-49	Psma7
1.09672e-53	-0.443939	0.107	0.328	3.54075e-49	Thy1
1.70586e-53	-0.461376	0.226	0.454	5.50737e-49	Chchd2
2.63608e-53	-0.545816	0.459	0.646	8.51058e-49	Rpl22l1
4.88223e-53	-0.511025	0.917	0.945	1.57623e-48	B2m
5.76394e-53	0.581881	0.888	0.745	1.86089e-48	Rabgap1l
6.79913e-53	-0.471885	0.3	0.501	2.1951e-48	Elob
2.96632e-52	-0.468982	0.238	0.468	9.57678e-48	Cox6b1
6.41375e-52	-0.78027	0.175	0.339	2.07068e-47	S100a4
2.19912e-51	-0.44896	0.253	0.469	7.09987e-47	Eif3h
4.54175e-51	-0.454872	0.198	0.406	1.4663e-46	Arpc5
4.64188e-51	-0.44377	0.25	0.456	1.49863e-46	Tomm7
8.23675e-51	-0.502297	0.288	0.492	2.65924e-46	Psme2
1.41641e-50	-0.454601	0.269	0.503	4.57289e-46	Psmb1
1.59277e-50	-0.488691	0.18	0.386	5.14227e-46	Nap1l1
6.00424e-50	-0.461012	0.195	0.379	1.93847e-45	Rps2
8.52065e-50	0.569423	0.714	0.485	2.75089e-45	Asap1
1.06055e-49	-0.51394	0.467	0.614	3.42399e-45	H3f3a
2.08494e-49	-0.544188	0.544	0.676	6.73124e-45	Hnrnpa2b1
2.71264e-49	-0.475588	0.249	0.478	8.75776e-45	Gpx1
3.33286e-49	-0.481376	0.37	0.574	1.07601e-44	Sem1
5.43722e-49	-0.448746	0.251	0.453	1.75541e-44	Cox7b
6.20716e-49	0.588585	0.63	0.438	2.00398e-44	Arid5b
8.88826e-49	-0.445641	0.215	0.435	2.86958e-44	Atp5k
9.6005e-49	0.547587	0.541	0.305	3.09952e-44	Nav2
1.29361e-48	-0.469098	0.42	0.626	4.17643e-44	Arpc2
2.90767e-48	-0.421863	0.22	0.425	9.38742e-44	Ndufb7
5.90767e-48	-0.455663	0.276	0.481	1.90729e-43	Atp5j2
5.97847e-48	-0.451808	0.268	0.452	1.93015e-43	Atp5j
6.40672e-48	-0.477104	0.191	0.375	2.06841e-43	Set
1.39692e-47	-0.449063	0.335	0.537	4.50995e-43	Psmb8
1.45601e-47	0.431495	0.473	0.253	4.70074e-43	Sipa1l1
1.95969e-47	-0.383591	0.107	0.302	6.32686e-43	Snrpf
2.50473e-47	-0.486989	0.349	0.53	8.08651e-43	Actr3
3.07455e-47	-0.445519	0.207	0.393	9.92618e-43	Atp5g3
3.1686e-47	-0.420242	0.225	0.435	1.02298e-42	Sec61b
1.07138e-46	-0.437949	0.211	0.396	3.45895e-42	Ldha
2.10653e-46	-0.459461	0.084	0.249	6.80093e-42	Vim
2.5051e-46	-0.424984	0.182	0.373	8.0877e-42	Sumo2
2.94728e-46	-0.465758	0.186	0.357	9.51529e-42	Eif5a
3.80302e-46	-0.393692	0.164	0.376	1.22781e-41	Psmb9
4.59436e-46	-0.466842	0.296	0.457	1.48329e-41	Hnrnpa1
4.74941e-46	-0.460311	0.385	0.57	1.53335e-41	Arpc1b
5.50684e-46	0.465187	0.547	0.353	1.77788e-41	Ccnd3
1.73185e-45	-0.422856	0.318	0.522	5.59127e-41	Tma7
1.93861e-45	-0.453099	0.292	0.487	6.2588e-41	Uqcrq
3.28677e-45	-0.513496	0.294	0.44	1.06113e-40	Hnrnpa3
6.32448e-45	-0.455348	0.692	0.805	2.04186e-40	H2-D1
1.95991e-44	-0.506148	0.431	0.571	6.32758e-40	Serbp1
3.25335e-44	-0.420173	0.259	0.466	1.05035e-39	Atp5mpl
3.57362e-44	-0.423318	0.244	0.43	1.15374e-39	Atp5a1
3.7706e-44	-0.416605	0.234	0.436	1.21734e-39	Cox7a2
5.40435e-44	-0.427542	0.31	0.484	1.7448e-39	Atp5l
5.89373e-44	-0.499138	0.309	0.463	1.90279e-39	Pkm
7.54235e-44	-0.523751	0.778	0.85	2.43505e-39	Trbc2
7.54666e-44	-0.474012	0.275	0.461	2.43644e-39	Lcp1
1.05479e-43	-0.400569	0.274	0.465	3.40539e-39	Myl12b
1.12706e-43	-0.374502	0.182	0.394	3.63872e-39	Eif3k
1.54311e-43	-0.374135	0.084	0.238	4.98192e-39	Tagln2
2.53305e-43	-0.376443	0.161	0.349	8.17797e-39	Cox5b
2.67041e-43	-0.384915	0.168	0.361	8.62142e-39	Psmb4
2.83465e-43	-0.357506	0.143	0.344	9.15167e-39	Arpc4
3.12715e-43	-0.37788	0.146	0.329	1.0096e-38	Snrpd2
3.94189e-43	-0.431808	0.505	0.692	1.27264e-38	Ptprcap
4.69911e-43	-0.397008	0.24	0.45	1.51711e-38	Sec61g
7.62086e-43	-0.412958	0.247	0.441	2.4604e-38	Tpm3-rs7
9.64771e-43	-0.374042	0.134	0.308	3.11476e-38	Flna
1.09561e-42	-0.492231	0.789	0.85	3.53717e-38	H3f3b
1.49958e-42	-0.380819	0.101	0.268	4.84139e-38	Hspe1
2.12551e-42	-0.367741	0.145	0.331	6.8622e-38	Atp5o
2.32925e-42	-0.53288	0.331	0.441	7.51998e-38	Pcna
2.84739e-42	0.333685	0.316	0.127	9.19281e-38	4930417O13Rik
5.64555e-42	-0.390358	0.213	0.423	1.82267e-37	Mrpl52
7.13265e-42	-0.471855	0.418	0.566	2.30278e-37	Gas5
1.50093e-41	-0.402444	0.071	0.212	4.84575e-37	Lig1
2.55028e-41	-0.389426	0.232	0.418	8.23358e-37	Ndufa2
3.28882e-41	-0.428717	0.011	0.162	1.06179e-36	Birc5
3.91959e-41	-0.460045	0.357	0.521	1.26544e-36	Hnrnpf
4.11976e-41	-0.437285	0.347	0.504	1.33007e-36	Hnrnpk
1.59862e-40	0.499806	0.902	0.759	5.16113e-36	Arhgap15
2.11999e-40	-0.389978	0.195	0.385	6.84439e-36	Gmfg
2.92511e-40	0.491108	0.644	0.429	9.44371e-36	Jarid2
3.02815e-40	-0.368029	0.193	0.377	9.77639e-36	Psmb3
3.41225e-40	-0.356945	0.176	0.369	1.10165e-35	Atp5c1
3.67181e-40	-0.36211	0.147	0.333	1.18544e-35	Pomp
5.63955e-40	-0.352309	0.176	0.369	1.82073e-35	Nedd8
6.56591e-40	-0.524191	0.519	0.591	2.1198e-35	Hsp90aa1
7.96283e-40	-0.362153	0.11	0.274	2.5708e-35	Pgk1
8.11584e-40	-0.393029	0.244	0.42	2.6202e-35	Uqcr10
1.21087e-39	-0.32067	0.108	0.292	3.90928e-35	AI662270
1.54769e-39	-0.386582	0.313	0.503	4.99672e-35	Ndufa13
1.77267e-39	-0.321245	0.065	0.22	5.72308e-35	Banf1
2.83001e-39	-0.346416	0.101	0.254	9.13668e-35	Snrpd1
7.66794e-39	-0.364209	0.22	0.402	2.4756e-34	Ndufa3
1.018e-38	-0.370121	0.196	0.371	3.28662e-34	Atp5f1
2.29863e-38	-0.332115	0.125	0.307	7.42112e-34	Ndufb8
2.56813e-38	-0.403101	0.298	0.479	8.29121e-34	Psme1
3.16405e-38	-0.363136	0.133	0.312	1.02151e-33	Dbi
4.34064e-38	-0.372001	0.316	0.512	1.40137e-33	Pfdn5
5.84125e-38	-0.320809	0.087	0.245	1.88585e-33	Pdap1
6.02944e-38	-0.398272	0.253	0.435	1.9466e-33	Eif2s2
6.36949e-38	-0.41754	0.142	0.295	2.05639e-33	Cks2
8.20265e-38	-0.330463	0.116	0.281	2.64823e-33	Pycard
8.83698e-38	-0.304852	0.043	0.186	2.85302e-33	Emp3
1.43437e-37	0.438593	0.863	0.773	4.63088e-33	Fyn
1.78605e-37	0.449202	0.906	0.804	5.76625e-33	Skap1
2.05851e-37	-0.298588	0.034	0.175	6.64591e-33	Mcm7
2.42902e-37	-0.379953	0.13	0.265	7.8421e-33	Hnrnpab
1.19814e-36	-0.30376	0.023	0.159	3.86819e-32	Tyms
1.65062e-36	0.459871	0.609	0.395	5.32902e-32	Zswim6
2.01687e-36	-0.337859	0.158	0.345	6.51146e-32	Abracl
2.02153e-36	-0.300239	0.088	0.248	6.52652e-32	Lsm5
2.62315e-36	-0.333625	0.018	0.143	8.46885e-32	Rrm2
3.14081e-36	-0.387448	0.191	0.334	1.01401e-31	Ybx1
3.18536e-36	-0.322663	0.158	0.325	1.02839e-31	Cox7a2l
3.20236e-36	-0.297312	0.032	0.168	1.03388e-31	Mcm3
3.2954e-36	-0.368797	0.223	0.393	1.06392e-31	Tomm6
5.27404e-36	-0.308779	0.066	0.207	1.70273e-31	Ranbp1
5.5495e-36	-0.383049	0.308	0.465	1.79166e-31	Gnai2
7.26101e-36	0.409098	0.344	0.163	2.34422e-31	Gnaq
9.11822e-36	-0.37063	0.218	0.388	2.94382e-31	Cyba
9.77289e-36	-0.352968	0.094	0.237	3.15518e-31	Mcm6
1.0113e-35	-0.306164	0.11	0.274	3.26497e-31	Psmb5
1.21472e-35	-0.386526	0.364	0.54	3.92171e-31	Lat
1.49532e-35	-0.303701	0.098	0.248	4.82765e-31	Eef1d
1.85882e-35	-0.273573	0.072	0.235	6.00121e-31	Lsm6
1.98637e-35	0.407358	0.392	0.2	6.413e-31	Ralgapa2
2.58807e-35	0.48643	0.792	0.612	8.35558e-31	Itk
2.65409e-35	-0.283741	0.03	0.166	8.56872e-31	Ncapd2
2.96593e-35	-0.30106	0.116	0.282	9.5755e-31	Prelid1
4.32232e-35	0.444909	0.648	0.464	1.39546e-30	Runx1
5.15125e-35	-0.303984	0.094	0.247	1.66308e-30	Rps27l
5.17946e-35	-0.348192	0.104	0.246	1.67219e-30	Tmpo
8.12455e-35	-0.307573	0.124	0.282	2.62301e-30	Rbm8a
1.14527e-34	-0.437255	0.367	0.546	3.6975e-30	Ms4a4b
1.23051e-34	-0.292819	0.055	0.195	3.9727e-30	Mcm4
1.77482e-34	-0.378191	0.626	0.754	5.73001e-30	Cd3d
2.82644e-34	-0.319055	0.117	0.275	9.12517e-30	Bola2
3.08203e-34	-0.337311	0.162	0.326	9.95035e-30	1810037I17Rik
5.9609e-34	0.43807	0.57	0.394	1.92448e-29	Phactr2
6.97481e-34	0.401674	0.755	0.567	2.25182e-29	Itpr2
7.30211e-34	-0.433432	0.243	0.399	2.35749e-29	Itgb1
8.37048e-34	-0.347343	0.235	0.415	2.70241e-29	Atp5md
1.08169e-33	-0.34348	0.209	0.371	3.49223e-29	Ndufb1-ps
1.63857e-33	-0.32481	0.027	0.156	5.29012e-29	Diaph3
1.71327e-33	-0.329436	0.191	0.366	5.5313e-29	Smdt1
1.91703e-33	-0.266599	0.065	0.214	6.18914e-29	Dtymk
2.13785e-33	-0.317746	0.044	0.166	6.90205e-29	Smc2
2.2899e-33	-0.35061	0.234	0.382	7.39295e-29	Micos10
2.56266e-33	-0.288822	0.014	0.146	8.27354e-29	Cks1b
2.78985e-33	-0.303852	0.148	0.305	9.00704e-29	Mrpl33
3.12526e-33	-0.276695	0.048	0.184	1.00899e-28	Anxa6
3.76655e-33	-0.289352	0.1	0.253	1.21603e-28	Ndufb5
3.8566e-33	-0.381295	0.201	0.331	1.2451e-28	Hnrnpd
4.64053e-33	-0.263074	0.023	0.152	1.49819e-28	Mcm5
1.06535e-32	-0.367848	0.314	0.48	3.43947e-28	Nsa2
1.71894e-32	-0.276326	0.055	0.185	5.5496e-28	Pa2g4
2.08391e-32	-0.411603	0.372	0.486	6.72791e-28	Eif4a1
2.23959e-32	-0.348734	0.22	0.377	7.23052e-28	Snrpb
2.35885e-32	-0.313969	0.183	0.343	7.61556e-28	Sf3b6
2.62199e-32	0.391111	0.32	0.139	8.4651e-28	Pde3b
2.6843e-32	-0.390499	0.327	0.459	8.66625e-28	Hnrnpu
3.12196e-32	0.45227	0.653	0.494	1.00793e-27	Cd44
4.41445e-32	-0.272484	0.096	0.247	1.4252e-27	Atpif1
4.55095e-32	-0.282454	0.102	0.262	1.46927e-27	Ap2s1
5.01312e-32	0.398041	0.57	0.35	1.61849e-27	Stk39
5.92123e-32	0.377064	0.42	0.279	1.91167e-27	Cd40lg
6.28007e-32	-0.372399	0.973	0.981	2.02752e-27	mt-Cytb
7.97103e-32	-0.29629	0.108	0.242	2.57345e-27	Erh
1.01387e-31	-0.31554	0.18	0.334	3.27327e-27	Psma2
1.20052e-31	-0.390833	0.093	0.23	3.87587e-27	Pola1
1.30336e-31	-0.344767	0.325	0.497	4.20791e-27	Ubl5
3.29439e-31	-0.397878	0.243	0.36	1.06359e-26	Sdf4
3.69286e-31	-0.260775	0.077	0.23	1.19224e-26	Psma1
8.33973e-31	-0.281313	0.132	0.287	2.69248e-26	Ssr4
9.50576e-31	-0.279329	0.1	0.238	3.06894e-26	Psma6
1.13445e-30	0.381236	0.618	0.448	3.66258e-26	Prkcq
1.15974e-30	-0.366272	0.201	0.317	3.74423e-26	Dek
1.33663e-30	-0.312548	0.213	0.363	4.31533e-26	Selenow
1.66009e-30	-0.341586	0.297	0.443	5.35959e-26	Capzb
2.25014e-30	0.38724	0.492	0.321	7.26457e-26	Sntb1
2.45168e-30	0.336461	0.405	0.232	7.91523e-26	Slco3a1
2.78711e-30	-0.333939	0.246	0.413	8.9982e-26	Arpc3
3.56358e-30	-0.243705	0.03	0.146	1.1505e-25	Gmnn
4.32362e-30	-0.330776	0.311	0.492	1.39588e-25	Fth1
4.78777e-30	-0.253032	0.063	0.191	1.54573e-25	Dnajc9
5.17236e-30	-0.28978	0.136	0.291	1.6699e-25	Lsp1
5.82006e-30	-0.384013	0.203	0.329	1.87901e-25	Arl6ip1
5.90697e-30	-0.35066	0.257	0.432	1.90707e-25	Ucp2
7.2261e-30	-0.26632	0.093	0.236	2.33295e-25	Aprt
8.14874e-30	-0.394921	0.218	0.367	2.63082e-25	Ighm
8.66771e-30	-0.313332	0.1	0.22	2.79837e-25	Tubb4b
9.29825e-30	-0.288385	0.149	0.295	3.00194e-25	Eif3m
9.85371e-30	-0.288334	0.161	0.327	3.18127e-25	Cops9
1.03075e-29	-0.329973	0.27	0.446	3.32777e-25	Ms4a6b
1.06035e-29	0.417657	0.342	0.194	3.42335e-25	Igf1r
1.07148e-29	-0.299997	0.213	0.371	3.45926e-25	Ppib
1.14128e-29	-0.255012	0.087	0.237	3.68462e-25	Reep5
1.15724e-29	-0.314879	0.015	0.111	3.73616e-25	Ube2c
1.19121e-29	-0.248444	0.051	0.17	3.84583e-25	Tpi1
1.21116e-29	-0.281839	0.129	0.277	3.91022e-25	Sf3b5
1.55745e-29	-0.292024	0.132	0.282	5.02824e-25	Atp5g1
1.60799e-29	-0.287408	0.111	0.245	5.19141e-25	Cct7
1.62622e-29	-0.246487	0.061	0.181	5.25025e-25	Tkt
1.73937e-29	-0.279555	0.013	0.117	5.61557e-25	Ccnb2
1.88601e-29	-0.281263	0.106	0.241	6.089e-25	Cycs
2.04556e-29	-0.256946	0.069	0.193	6.6041e-25	Ssrp1
2.11365e-29	-0.323151	0.243	0.398	6.82392e-25	Cnn2
2.44611e-29	-0.378538	0.382	0.49	7.89726e-25	Srsf3
2.4559e-29	-0.279683	0.134	0.281	7.92888e-25	Mdh2
2.74662e-29	-0.358692	0.874	0.921	8.86747e-25	H2-K1
3.06195e-29	-0.271648	0.12	0.267	9.88552e-25	Arpp19
3.92713e-29	0.373924	0.519	0.337	1.26788e-24	Abtb2
4.67799e-29	-0.29414	0.051	0.15	1.51029e-24	Cenpa
4.90863e-29	-0.27806	0.133	0.285	1.58475e-24	Timm13
5.50479e-29	0.430128	0.511	0.34	1.77722e-24	Tsc22d2
6.7427e-29	-0.316835	0.242	0.383	2.17688e-24	Dynll1
7.46158e-29	-0.299395	0.161	0.305	2.40897e-24	Cct2
7.93611e-29	0.331391	0.287	0.145	2.56217e-24	Jmy
1.42015e-28	-0.253839	0.084	0.216	4.58494e-24	Rpa3
1.6121e-28	0.406716	0.47	0.297	5.20467e-24	Gtdc1
1.74594e-28	-0.295292	0.189	0.35	5.63675e-24	Rbx1
1.79988e-28	0.317217	0.372	0.198	5.8109e-24	Arap2
1.84096e-28	-0.284673	0.145	0.278	5.94352e-24	Psmc3
1.98112e-28	-0.318184	0.271	0.423	6.39606e-24	Rhoa
2.37581e-28	-0.251421	0.098	0.233	7.67029e-24	Calm3
2.58679e-28	0.404445	0.512	0.337	8.35146e-24	Tspan5
2.89373e-28	-0.271405	0.134	0.272	9.34241e-24	Uqcr11
3.1106e-28	-0.244211	0.094	0.231	1.00426e-23	Eif3i
3.22517e-28	-0.253103	0.012	0.118	1.04125e-23	Nusap1
4.75026e-28	-0.3102	0.222	0.364	1.53362e-23	Sod1
4.9972e-28	0.334452	0.466	0.277	1.61334e-23	Fbxl17
5.67585e-28	-0.27154	0.178	0.321	1.83245e-23	BC004004
6.47051e-28	-0.279195	0.176	0.33	2.089e-23	Ube2i
9.71771e-28	0.322331	0.376	0.214	3.13736e-23	Elmsan1
9.93069e-28	-0.346177	0.216	0.339	3.20612e-23	Slbp
1.35656e-27	-0.261641	0.123	0.26	4.37966e-23	Psma4
1.37491e-27	-0.26938	0.007	0.118	4.43888e-23	Cdca8
1.70813e-27	-0.226351	0.047	0.158	5.5147e-23	Hdgf
1.94809e-27	0.314551	0.318	0.163	6.28942e-23	Msra
2.03693e-27	-0.281199	0.141	0.295	6.57623e-23	Ndufb9
2.06184e-27	-0.210554	0.027	0.137	6.65664e-23	Tipin
2.32711e-27	-0.261224	0.119	0.261	7.51308e-23	Cct5
2.94171e-27	-0.290982	0.222	0.363	9.49731e-23	Cap1
3.05024e-27	-0.283036	0.026	0.118	9.8477e-23	Ly6a
3.36823e-27	-0.229144	0.027	0.137	1.08743e-22	Lockd
3.65636e-27	0.425654	0.362	0.236	1.18045e-22	Lpp
4.20931e-27	-0.280609	0.159	0.303	1.35898e-22	Ddx39b
5.04309e-27	-0.251041	0.138	0.275	1.62816e-22	Emg1
6.24781e-27	-0.233963	0.011	0.127	2.01711e-22	Tk1
8.98724e-27	-0.300876	0.125	0.261	2.90153e-22	Atad2
9.00065e-27	-0.225666	0.035	0.141	2.90586e-22	Mcm2
1.03908e-26	-0.243721	0.075	0.195	3.35467e-22	Dnmt1
1.15909e-26	-0.304136	0.279	0.447	3.74212e-22	Polr1d
1.28017e-26	-0.293951	0.184	0.307	4.13304e-22	Eif3c
1.43723e-26	-0.248092	0.127	0.265	4.64009e-22	S100a13
1.44599e-26	-0.26606	0.14	0.274	4.66839e-22	Magoh
1.89769e-26	-0.320262	0.186	0.314	6.12669e-22	Jpt1
2.13811e-26	0.375202	0.583	0.403	6.90288e-22	Tcf12
2.31509e-26	-0.256546	0.136	0.279	7.47427e-22	Atox1
2.71368e-26	-0.241853	0.102	0.23	8.76112e-22	Snrpd3
2.88942e-26	-0.273951	0.112	0.233	9.32848e-22	Anp32e
3.15226e-26	-0.246881	0.14	0.269	1.01771e-21	Gm11808
3.80546e-26	-0.327392	0.35	0.504	1.22859e-21	Cdk2ap2
4.09458e-26	-0.225067	0.013	0.113	1.32194e-21	Ncapg2
4.19529e-26	0.376943	0.586	0.415	1.35445e-21	Nedd9
4.533e-26	-0.291423	0.15	0.283	1.46348e-21	Rbbp7
4.94859e-26	-0.269265	0.147	0.28	1.59765e-21	Ndufb3
5.83551e-26	-0.249636	0.086	0.219	1.88399e-21	Tcp1
7.19232e-26	-0.278778	0.188	0.342	2.32204e-21	Tmem258
7.46056e-26	0.304098	0.254	0.115	2.40864e-21	Setbp1
8.75473e-26	-0.261708	0.142	0.276	2.82647e-21	Nono
9.76064e-26	-0.26084	0.126	0.264	3.15122e-21	Ndufc1
1.03617e-25	-0.235918	0.078	0.208	3.34529e-21	Psma5
1.13176e-25	-0.223379	0.03	0.134	3.65389e-21	Hells
1.40632e-25	0.394098	0.451	0.238	4.5403e-21	Art2b
1.51011e-25	-0.274025	0.236	0.392	4.87539e-21	Sept1
1.59598e-25	-0.236967	0.121	0.257	5.15262e-21	Taldo1
1.68979e-25	-0.211875	0.058	0.168	5.4555e-21	Eno1
1.69491e-25	-0.223364	0.028	0.127	5.47202e-21	Kif15
1.86788e-25	-0.308044	0.256	0.39	6.03044e-21	Cox17
1.9648e-25	-0.321996	0.324	0.457	6.34337e-21	Fxyd5
2.15314e-25	-0.288741	0.116	0.228	6.95141e-21	Nucks1
2.22996e-25	-0.295426	0.223	0.359	7.19942e-21	Ndufb11
2.65439e-25	0.393337	0.726	0.567	8.56971e-21	Ankrd12
3.18019e-25	-0.343002	0.494	0.617	1.02672e-20	Ftl1
3.89203e-25	-0.218743	0.067	0.184	1.25654e-20	Cdk4
4.2594e-25	-0.224448	0.101	0.233	1.37515e-20	Ndufs5
5.60284e-25	0.386312	0.62	0.458	1.80888e-20	Stat4
5.83126e-25	-0.36892	0.402	0.526	1.88262e-20	Sh2d1a
6.07051e-25	-0.320991	0.323	0.426	1.95986e-20	Srsf2
7.24805e-25	-0.203071	0.059	0.177	2.34003e-20	Tomm5
8.70835e-25	-0.251915	0.11	0.219	2.81149e-20	Cct8
8.94597e-25	-0.216971	0.07	0.192	2.88821e-20	Polr2f
9.15821e-25	0.350322	0.603	0.439	2.95673e-20	Msi2
9.45232e-25	-0.239862	0.008	0.115	3.05168e-20	Uhrf1
1.02903e-24	0.349871	0.63	0.488	3.32221e-20	Prkch
1.12351e-24	-0.252963	0.143	0.274	3.62724e-20	Wdr1
1.14721e-24	0.340561	0.366	0.225	3.70377e-20	Arl15
1.18249e-24	-0.220557	0.1	0.23	3.81766e-20	Csnk2b
1.23651e-24	-0.241097	0.125	0.26	3.99206e-20	Ndufa11
1.52e-24	-0.346228	0.956	0.962	4.90732e-20	mt-Nd1
1.56093e-24	-0.217443	0.067	0.182	5.03947e-20	Eif1ax
1.59896e-24	-0.32221	0.177	0.331	5.16224e-20	Ezh2
1.63826e-24	-0.207105	0.078	0.206	5.28911e-20	Tomm22
1.70076e-24	0.381427	0.519	0.339	5.49092e-20	Cblb
2.10021e-24	-0.257045	0.111	0.226	6.78054e-20	Anp32b
2.94451e-24	-0.246103	0.113	0.238	9.50635e-20	Ndufa12
3.13193e-24	0.38256	0.712	0.572	1.01115e-19	Hivep2
3.24201e-24	-0.229543	0.113	0.248	1.04668e-19	Mrps21
3.41618e-24	-0.210933	0.076	0.195	1.10291e-19	Nudt21
4.41742e-24	-0.252731	0.129	0.248	1.42617e-19	Arhgdia
4.97721e-24	-0.218181	0.102	0.228	1.60689e-19	Dynlrb1
5.51041e-24	-0.20191	0.063	0.171	1.77904e-19	Ddx39
6.44409e-24	-0.233909	0.121	0.25	2.08047e-19	Atp5d
6.57285e-24	-0.207561	0.072	0.184	2.12205e-19	Llph
6.60634e-24	0.336711	0.548	0.389	2.13286e-19	Tox2
9.01254e-24	0.252402	0.246	0.12	2.9097e-19	Mpp7
1.01058e-23	-0.189166	0.036	0.135	3.26264e-19	Nhp2
1.02686e-23	-0.279044	0.202	0.336	3.31521e-19	Ptpn7
1.02913e-23	-0.307296	0.312	0.456	3.32255e-19	Sub1
1.1629e-23	-0.235364	0.1	0.227	3.75441e-19	Ass1
1.21004e-23	0.384587	0.737	0.574	3.90662e-19	Arih1
1.37917e-23	-0.394924	0.387	0.53	4.45264e-19	Ccnd2
1.56626e-23	0.216255	0.148	0.054	5.05666e-19	Chn2
1.70007e-23	-0.202076	0.063	0.18	5.48868e-19	Etfb
1.73198e-23	-0.205175	0.075	0.19	5.59168e-19	Cdc42se1
1.94644e-23	-0.258214	0.213	0.367	6.28409e-19	Fis1
2.03981e-23	-0.205757	0.07	0.185	6.58553e-19	Naa10
2.14886e-23	-0.189785	0.012	0.109	6.93759e-19	Cenph
2.60522e-23	-0.193165	0.007	0.108	8.41095e-19	Brip1
2.75798e-23	0.277983	0.125	0.038	8.90414e-19	Crppa
2.78491e-23	-0.211835	0.089	0.213	8.9911e-19	Prdx2
2.85302e-23	-0.274324	0.218	0.361	9.21096e-19	Limd2
3.0013e-23	-0.247825	0.18	0.319	9.68971e-19	Atp6v1f
3.07816e-23	-0.193955	0.051	0.161	9.93786e-19	Lsm3
3.13505e-23	-0.234643	0.152	0.296	1.01215e-18	Ndufv3
3.69207e-23	-0.26211	0.191	0.318	1.19198e-18	Eif3e
3.88853e-23	-0.252014	0.156	0.272	1.25541e-18	Uqcrb
4.14056e-23	-0.294852	0.33	0.475	1.33678e-18	2410006H16Rik
4.60815e-23	0.355124	0.675	0.489	1.48774e-18	Fosb
4.82725e-23	-0.256731	0.163	0.295	1.55848e-18	Sec11c
5.43303e-23	-0.179362	0.022	0.113	1.75405e-18	Phgdh
5.47326e-23	-0.200917	0.062	0.17	1.76704e-18	Mrpl18
5.95422e-23	-0.193876	0.071	0.194	1.92232e-18	Esd
7.25931e-23	-0.309948	0.286	0.399	2.34367e-18	Tpm3
7.32299e-23	-0.190227	0.038	0.131	2.36423e-18	Dut
8.3875e-23	-0.215787	0.119	0.252	2.7079e-18	Plaat3
8.62226e-23	-0.226847	0.116	0.242	2.7837e-18	Psmb6
8.70106e-23	0.303513	0.461	0.285	2.80914e-18	Kdm6b
9.21468e-23	-0.288454	0.256	0.394	2.97496e-18	Ctsb
9.24186e-23	-0.289576	0.997	0.998	2.98373e-18	mt-Co3
9.49971e-23	-0.204403	0.088	0.212	3.06698e-18	Ap2m1
9.69566e-23	-0.202322	0.072	0.178	3.13024e-18	Sptssa
1.03259e-22	-0.213919	0.021	0.101	3.33373e-18	Nrn1
1.09394e-22	-0.175603	0.022	0.114	3.53177e-18	Asf1b
1.11811e-22	-0.19225	0.052	0.152	3.60981e-18	Tfdp1
1.36233e-22	-0.329518	0.616	0.707	4.3983e-18	Cd3e
1.71469e-22	-0.213219	0.079	0.19	5.53587e-18	Impdh2
1.74519e-22	-0.210409	0.063	0.157	5.63436e-18	Fbl
1.98945e-22	-0.18927	0.009	0.101	6.42293e-18	Prc1
2.04359e-22	-0.215807	0.1	0.219	6.59774e-18	Park7
2.37373e-22	-0.185742	0.01	0.101	7.6636e-18	Cenpe
2.48117e-22	-0.210125	0.092	0.211	8.01046e-18	Pfdn1
2.55361e-22	-0.234404	0.135	0.261	8.24433e-18	Ube2l3
3.292e-22	-0.283534	0.998	0.997	1.06282e-17	mt-Atp6
3.32545e-22	0.333045	0.572	0.372	1.07362e-17	Dusp1
3.85418e-22	-0.281165	0.061	0.177	1.24432e-17	Rad51b
4.19747e-22	-0.387151	0.432	0.489	1.35515e-17	Ncl
5.19859e-22	-0.216231	0.116	0.237	1.67837e-17	Ywhab
6.29314e-22	-0.280479	0.248	0.388	2.03174e-17	Ywhae
6.51203e-22	-0.184837	0.067	0.178	2.10241e-17	Eif3l
6.66249e-22	-0.191429	0.07	0.176	2.15098e-17	Ywhah
6.81481e-22	-0.193751	0.057	0.161	2.20016e-17	Cuta
8.80221e-22	-0.207753	0.076	0.184	2.84179e-17	Prmt1
9.55515e-22	-0.328346	0.919	0.93	3.08488e-17	Xist
1.01465e-21	0.427411	0.335	0.195	3.27579e-17	Nfia
1.1049e-21	0.297074	0.415	0.264	3.56718e-17	Smyd3
1.23256e-21	-0.201917	0.106	0.221	3.97933e-17	Uqcrc1
1.33338e-21	-0.24519	0.209	0.35	4.30482e-17	Tspo
1.39489e-21	-0.192865	0.072	0.176	4.50341e-17	Npm3
1.53438e-21	-0.198554	0.048	0.141	4.95374e-17	Incenp
1.61852e-21	-0.281948	0.232	0.345	5.2254e-17	Ddx21
1.62635e-21	-0.184409	0.067	0.172	5.25067e-17	Ndufa8
1.64215e-21	-0.212035	0.135	0.257	5.30168e-17	Sdhb
1.95567e-21	-0.242766	0.162	0.296	6.31386e-17	Chmp2a
1.98504e-21	-0.242718	0.182	0.32	6.40871e-17	Ndufa7
1.99994e-21	-0.20182	0.026	0.114	6.4568e-17	Kif11
2.58997e-21	-0.206547	0.095	0.203	8.3617e-17	Pebp1
2.60704e-21	-0.240769	0.139	0.252	8.41683e-17	Snu13
3.02461e-21	-0.161436	0.032	0.127	9.76496e-17	Selplg
3.19038e-21	-0.176217	0.049	0.152	1.03001e-16	Mrpl20
3.47082e-21	-0.317726	0.747	0.815	1.12055e-16	Trac
3.49338e-21	-0.17995	0.046	0.14	1.12784e-16	Hpf1
3.68045e-21	-0.19488	0.073	0.184	1.18823e-16	Ndufb6
3.94256e-21	-0.189385	0.076	0.185	1.27285e-16	Mrps14
3.9718e-21	-0.192223	0.007	0.102	1.2823e-16	Spc24
4.27426e-21	-0.226415	0.08	0.171	1.37994e-16	Alyref
4.4004e-21	0.262638	0.302	0.17	1.42067e-16	Parp8
4.78241e-21	0.352071	0.701	0.574	1.544e-16	Ptpn22
5.43461e-21	-0.268675	0.327	0.438	1.75456e-16	Gm8797
5.81164e-21	-0.198159	0.094	0.211	1.87629e-16	Akr1a1
6.06294e-21	-0.193834	0.059	0.175	1.95742e-16	Gimap4
6.65394e-21	-0.187503	0.066	0.168	2.14822e-16	Swi5
6.95182e-21	-0.23594	0.163	0.29	2.24439e-16	Psmb2
8.21617e-21	-0.290821	0.137	0.243	2.65259e-16	Tnfrsf4
9.85982e-21	0.235828	0.342	0.206	3.18324e-16	Med13l
1.04586e-20	-0.216238	0.136	0.254	3.37655e-16	Tmed9
1.10503e-20	-0.202157	0.071	0.17	3.56759e-16	Cct6a
1.1328e-20	-0.224767	0.155	0.274	3.65725e-16	Scp2
1.22359e-20	0.31605	0.646	0.51	3.95036e-16	Ikzf1
1.37447e-20	-0.245968	0.094	0.18	4.43748e-16	Hspd1
1.43975e-20	-0.168264	0.049	0.145	4.64823e-16	Ssna1
1.4575e-20	-0.159103	0.023	0.107	4.70554e-16	Dctpp1
1.46677e-20	-0.260504	0.228	0.36	4.73547e-16	Ndufa1
1.7582e-20	-0.219871	0.131	0.251	5.67635e-16	Ndufa5
1.79294e-20	-0.227347	0.126	0.241	5.78852e-16	Krtcap2
1.81419e-20	0.318673	0.513	0.366	5.85711e-16	Rnf19a
1.83984e-20	0.324422	0.457	0.322	5.93993e-16	Ptpn13
2.00102e-20	-0.201831	0.073	0.172	6.46029e-16	Rangap1
2.15732e-20	-0.194202	0.046	0.143	6.96492e-16	Dtl
2.41658e-20	-0.166906	0.046	0.142	7.80194e-16	Cox5a
2.48739e-20	-0.247614	0.208	0.318	8.03053e-16	Hnrnpl
2.55848e-20	-0.336837	0.364	0.453	8.26006e-16	Smc4
2.59697e-20	-0.200069	0.089	0.197	8.38431e-16	Cct4
2.79545e-20	-0.185587	0.065	0.177	9.02512e-16	0610010K14Rik
2.86973e-20	-0.175502	0.063	0.169	9.26494e-16	Dpy30
2.9219e-20	-0.256457	0.209	0.347	9.43336e-16	Spcs1
3.42242e-20	-0.190278	0.102	0.219	1.10493e-15	Ndufs6
3.44275e-20	-0.161589	0.054	0.152	1.11149e-15	Gm11361
4.03966e-20	0.171376	0.154	0.048	1.3042e-15	Deup1
4.0853e-20	-0.322134	0.245	0.354	1.31894e-15	Gm49980
4.7488e-20	0.403148	0.669	0.535	1.53315e-15	Themis
4.76582e-20	-0.279987	0.123	0.226	1.53864e-15	Rgs1
5.27417e-20	-0.145721	0.018	0.105	1.70277e-15	Pmf1
5.72767e-20	-0.200069	0.088	0.195	1.84918e-15	Kpnb1
5.7998e-20	-0.19444	0.034	0.121	1.87247e-15	Ect2
6.31364e-20	-0.208851	0.146	0.274	2.03836e-15	Gpi1
7.72313e-20	-0.152278	0.033	0.125	2.49341e-15	Ppil1
8.44807e-20	-0.181043	0.073	0.182	2.72746e-15	Zmat2
8.95071e-20	-0.176832	0.074	0.185	2.88974e-15	Rex1bd
1.05119e-19	-0.162986	0.047	0.142	3.39375e-15	Eif3g
1.21561e-19	-0.24242	0.116	0.234	3.92459e-15	Ahnak
1.31229e-19	-0.192149	0.094	0.204	4.23672e-15	Cbx1
1.42582e-19	-0.204036	0.149	0.274	4.60327e-15	Nop53
1.69052e-19	0.233599	0.283	0.163	5.45783e-15	Usp6nl
1.75372e-19	0.308222	0.519	0.375	5.66187e-15	Pitpnc1
1.78022e-19	-0.283332	0.361	0.477	5.74743e-15	Cdc42
2.06438e-19	-0.160464	0.043	0.134	6.66486e-15	Snhg3
2.07672e-19	-0.163619	0.059	0.155	6.70469e-15	Psmc4
2.16536e-19	-0.161567	0.059	0.155	6.99087e-15	Ptpn18
2.20337e-19	0.2635	0.365	0.228	7.11357e-15	Znrf1
2.33785e-19	-0.252265	0.23	0.353	7.54776e-15	Sarnp
2.35744e-19	-0.246203	0.147	0.255	7.61099e-15	Xpo1
2.55262e-19	-0.176341	0.062	0.169	8.24114e-15	Lsm7
2.67814e-19	-0.170762	0.067	0.165	8.64636e-15	Lsm4
2.76568e-19	-0.204787	0.149	0.277	8.92899e-15	Vps28
2.78255e-19	0.325919	0.792	0.66	8.98345e-15	Dock2
3.29753e-19	-0.203778	0.126	0.234	1.06461e-14	Ppp1cc
3.66873e-19	-0.252539	0.245	0.359	1.18445e-14	Zfp207
3.76738e-19	-0.198234	0.11	0.224	1.2163e-14	Ndufc2
4.07532e-19	0.360015	0.63	0.464	1.31572e-14	Trerf1
4.10576e-19	-0.20021	0.124	0.229	1.32554e-14	Vdac2
4.21861e-19	-0.223686	0.175	0.286	1.36198e-14	Pdia3
4.29494e-19	0.308176	0.696	0.568	1.38662e-14	Sh3kbp1
4.29644e-19	-0.178704	0.073	0.166	1.38711e-14	Srp19
4.58611e-19	-0.193032	0.107	0.229	1.48063e-14	Mdh1
4.77972e-19	-0.213072	0.118	0.233	1.54313e-14	Fkbp3
4.98804e-19	0.294987	0.431	0.304	1.61039e-14	Ldlrad4
5.27577e-19	-0.204131	0.101	0.202	1.70328e-14	Tsn
5.42632e-19	-0.176867	0.067	0.18	1.75189e-14	Mrps16
5.49669e-19	-0.156752	0.043	0.129	1.77461e-14	Mrpl12
6.30151e-19	0.372365	0.655	0.536	2.03444e-14	Tank
6.3307e-19	0.295543	0.457	0.301	2.04387e-14	Susd6
6.36912e-19	-0.164509	0.061	0.155	2.05627e-14	Aip
6.49572e-19	-0.164548	0.055	0.146	2.09714e-14	Mrpl51
6.88048e-19	-0.208918	0.022	0.115	2.22136e-14	Cenpp
7.51225e-19	-0.191376	0.107	0.213	2.42533e-14	Snrpc
7.9658e-19	0.205499	0.165	0.06	2.57176e-14	8030451A03Rik
8.32802e-19	-0.17219	0.061	0.152	2.6887e-14	Exosc8
8.94403e-19	-0.203984	0.092	0.193	2.88758e-14	Casp3
1.01278e-18	-0.212175	0.139	0.256	3.26977e-14	Nop10
1.08199e-18	-0.171895	0.079	0.186	3.49321e-14	Rhog
1.09665e-18	-0.181471	0.102	0.215	3.54055e-14	Arf5
1.09785e-18	-0.164059	0.057	0.155	3.54442e-14	Mrpl42
1.11332e-18	-0.197491	0.102	0.209	3.59436e-14	Gtf2h5
1.24912e-18	-0.20627	0.115	0.222	4.0328e-14	Slc25a4
1.25328e-18	-0.185162	0.09	0.197	4.04621e-14	Rnps1
1.56682e-18	-0.221087	0.156	0.281	5.05846e-14	Slfn2
1.58671e-18	-0.222334	0.174	0.291	5.12269e-14	Tbca
1.60634e-18	-0.2092	0.077	0.158	5.18608e-14	Anxa2
1.68298e-18	-0.15837	0.053	0.148	5.4335e-14	Mrpl13
1.73664e-18	-0.215924	0.16	0.279	5.60675e-14	Ndufa6
1.7872e-18	-0.169632	0.088	0.19	5.76998e-14	Nt5c
1.83076e-18	-0.189703	0.117	0.23	5.9106e-14	Gimap9
1.844e-18	0.366824	0.696	0.54	5.95337e-14	Rel
1.85021e-18	-0.235768	0.182	0.288	5.97339e-14	Metap2
1.85545e-18	-0.205954	0.154	0.275	5.99031e-14	Nmt1
2.11402e-18	-0.19506	0.139	0.261	6.82513e-14	Supt4a
2.45524e-18	-0.157915	0.035	0.117	7.92673e-14	Rfc3
2.95704e-18	-0.163653	0.05	0.137	9.54681e-14	Topbp1
3.12675e-18	-0.179284	0.09	0.178	1.00947e-13	Pcbp1
3.19994e-18	-0.172152	0.079	0.176	1.0331e-13	Cd48
4.17571e-18	-0.164059	0.061	0.147	1.34813e-13	Parp1
5.44132e-18	0.293533	0.911	0.832	1.75673e-13	Btg1
5.59774e-18	-0.222053	0.199	0.289	1.80723e-13	Tle5
5.99437e-18	-0.15353	0.05	0.14	1.93528e-13	Aurkaip1
6.25836e-18	-0.19316	0.125	0.234	2.02051e-13	Psmd4
6.56061e-18	-0.257763	0.182	0.285	2.11809e-13	Eif5b
7.50312e-18	-0.162956	0.051	0.139	2.42238e-13	Cbx5
7.71326e-18	0.317477	0.595	0.492	2.49023e-13	Camk2d
7.81748e-18	-0.238036	0.203	0.303	2.52387e-13	Aldoa
8.01918e-18	-0.188203	0.107	0.218	2.58899e-13	Txndc17
8.03974e-18	-0.224655	0.148	0.248	2.59563e-13	Canx
8.24164e-18	0.264909	0.319	0.198	2.66081e-13	Braf
8.84495e-18	-0.257624	0.32	0.422	2.85559e-13	Taf1d
9.00187e-18	-0.141677	0.036	0.117	2.90625e-13	Cdt1
9.17937e-18	-0.19827	0.114	0.227	2.96356e-13	Supt16
1.01612e-17	-0.198907	0.125	0.228	3.28053e-13	Trmt112
1.04447e-17	-0.200983	0.109	0.216	3.37206e-13	Hprt
1.09984e-17	-0.168085	0.066	0.149	3.55084e-13	Rfc2
1.11479e-17	-0.301954	0.57	0.643	3.59909e-13	Ptp4a2
1.24499e-17	-0.212172	0.197	0.333	4.01944e-13	Psenen
1.29192e-17	0.316381	0.63	0.474	4.17098e-13	Sik3
1.34618e-17	-0.177257	0.099	0.198	4.34613e-13	Psmd8
1.42862e-17	-0.158371	0.052	0.136	4.61229e-13	Eif2s1
1.51637e-17	0.25164	0.326	0.195	4.8956e-13	Dclre1c
1.58065e-17	-0.163929	0.078	0.177	5.10313e-13	Tmem256
1.74402e-17	0.313427	0.593	0.448	5.63058e-13	Gna13
1.87041e-17	-0.226716	0.183	0.295	6.03863e-13	Gpx4
2.06633e-17	-0.181338	0.079	0.17	6.67113e-13	H2afv
2.34733e-17	-0.250844	0.314	0.417	7.57834e-13	Actr2
2.4715e-17	-0.247724	0.221	0.314	7.97925e-13	G3bp1
2.6753e-17	-0.145609	0.026	0.101	8.63719e-13	Prim1
3.05756e-17	-0.180682	0.1	0.194	9.87134e-13	Anapc5
3.06686e-17	-0.155154	0.053	0.137	9.90135e-13	Orc6
3.11038e-17	-0.182305	0.061	0.133	1.00419e-12	Tuba1c
3.23411e-17	0.298678	0.558	0.394	1.04413e-12	Ssh2
3.51275e-17	-0.167874	0.08	0.183	1.13409e-12	Psmd2
4.21926e-17	0.228222	0.412	0.251	1.36219e-12	Arid1b
4.25167e-17	-0.193628	0.151	0.262	1.37265e-12	Prr13
4.29985e-17	-0.171232	0.077	0.172	1.38821e-12	Mrpl23
4.47631e-17	-0.211862	0.185	0.283	1.44518e-12	Pabpc4
4.60911e-17	-0.141965	0.038	0.118	1.48805e-12	Nudc
4.74481e-17	-0.1816	0.098	0.187	1.53186e-12	Higd1a
4.82246e-17	-0.175539	0.107	0.213	1.55693e-12	Selenof
5.12111e-17	-0.168949	0.108	0.208	1.65335e-12	Eif3f
5.59195e-17	-0.209348	0.18	0.302	1.80536e-12	Sri
5.59844e-17	-0.209553	0.195	0.313	1.80746e-12	Gng5
5.78907e-17	0.307368	0.764	0.636	1.869e-12	Fos
6.04228e-17	-0.162801	0.033	0.11	1.95075e-12	Atad5
6.95058e-17	0.303099	0.66	0.528	2.244e-12	Itpkb
6.99433e-17	-0.15633	0.073	0.165	2.25812e-12	Rer1
7.29719e-17	-0.152196	0.061	0.146	2.3559e-12	Mrpl54
7.31907e-17	0.257356	0.414	0.265	2.36296e-12	Strn3
7.38409e-17	0.296124	0.565	0.447	2.38395e-12	Mllt3
7.5084e-17	-0.162601	0.08	0.167	2.42409e-12	Snrpb2
7.51901e-17	-0.214095	0.175	0.274	2.42751e-12	Lbr
7.70651e-17	-0.16322	0.09	0.18	2.48805e-12	Gm2000
7.81626e-17	-0.187852	0.106	0.203	2.52348e-12	Akr1b3
7.88956e-17	-0.155206	0.074	0.17	2.54714e-12	Ppdpf
7.94459e-17	-0.193124	0.147	0.266	2.56491e-12	Atp6v0e
8.28719e-17	-0.223516	0.249	0.359	2.67552e-12	Sf3b2
8.35535e-17	-0.205919	0.156	0.275	2.69752e-12	Romo1
8.37456e-17	-0.237794	0.354	0.454	2.70373e-12	Ewsr1
9.04855e-17	-0.170738	0.1	0.199	2.92133e-12	Ppp4c
9.39367e-17	-0.135712	0.046	0.128	3.03275e-12	Ccdc124
9.46768e-17	-0.143626	0.057	0.143	3.05664e-12	Mrps18c
1.06257e-16	-0.168723	0.081	0.183	3.4305e-12	Degs1
1.09087e-16	-0.195282	0.153	0.277	3.52187e-12	Brk1
1.12165e-16	-0.177823	0.09	0.18	3.62125e-12	Psmd1
1.1625e-16	-0.163271	0.073	0.168	3.75314e-12	Aimp1
1.21941e-16	-0.153351	0.06	0.151	3.93687e-12	Eif3d
1.30196e-16	-0.206631	0.179	0.294	4.20339e-12	Srp14
1.37443e-16	0.267992	0.501	0.367	4.43733e-12	Tnik
1.4949e-16	-0.163725	0.072	0.165	4.82629e-12	Acot7
1.62284e-16	0.216392	0.289	0.175	5.23933e-12	Btbd9
1.83914e-16	0.201072	0.264	0.157	5.93765e-12	Zfp831
1.9184e-16	-0.179157	0.114	0.199	6.19354e-12	Hnrnpa0
1.9618e-16	-0.155421	0.07	0.157	6.33368e-12	Denr
2.09076e-16	-0.146222	0.058	0.149	6.75003e-12	Maz
2.14724e-16	-0.254204	0.32	0.426	6.93236e-12	Wipf1
2.16307e-16	-0.12789	0.026	0.103	6.98346e-12	Fdps
2.2994e-16	-0.178929	0.116	0.221	7.4236e-12	Ndufs7
2.45198e-16	-0.159477	0.075	0.162	7.91622e-12	Mrps33
2.70547e-16	0.263778	0.523	0.395	8.7346e-12	Tnrc6b
2.7236e-16	-0.176726	0.138	0.24	8.79314e-12	Tecr
2.87777e-16	-0.182286	0.139	0.238	9.29088e-12	Anp32a
2.94655e-16	-0.239265	0.148	0.241	9.51292e-12	Nsd2
2.95936e-16	-0.163894	0.085	0.173	9.55429e-12	Rbis
3.00838e-16	0.179354	0.2	0.106	9.71255e-12	Slc41a1
3.39817e-16	-0.142875	0.051	0.134	1.0971e-11	Vdac1
3.49441e-16	-0.155878	0.071	0.159	1.12817e-11	Ssbp1
3.55859e-16	-0.138425	0.052	0.133	1.14889e-11	Lamtor5
3.88916e-16	-0.14728	0.05	0.129	1.25562e-11	Cmc2
3.92385e-16	-0.145063	0.059	0.145	1.26681e-11	Ndufa10
4.19652e-16	-0.140403	0.059	0.141	1.35485e-11	Ciao2a
4.43617e-16	-0.175697	0.137	0.242	1.43222e-11	Hcls1
4.62132e-16	-0.131925	0.033	0.11	1.49199e-11	Fam111a
4.67403e-16	-0.173335	0.099	0.19	1.50901e-11	Itgb7
5.15657e-16	-0.229245	0.141	0.228	1.6648e-11	Lmnb1
5.18898e-16	-0.149953	0.065	0.152	1.67526e-11	Lsm8
5.40371e-16	-0.153903	0.088	0.182	1.74459e-11	Smarcd2
5.46785e-16	-0.161632	0.097	0.192	1.7653e-11	Tmem128
5.53802e-16	-0.138204	0.049	0.136	1.78795e-11	Ddt
6.03866e-16	0.268462	0.412	0.3	1.94958e-11	Gramd1b
6.14881e-16	0.259647	0.407	0.265	1.98514e-11	Aff4
6.41608e-16	-0.135797	0.047	0.13	2.07143e-11	Mrpl30
6.82936e-16	-0.16015	0.072	0.159	2.20486e-11	Snrpa1
6.97316e-16	-0.175766	0.096	0.181	2.25128e-11	Dck
7.58308e-16	-0.180362	0.133	0.224	2.4482e-11	Cwc15
8.10346e-16	-0.175572	0.127	0.235	2.6162e-11	Ccdc12
8.11798e-16	-0.188485	0.174	0.281	2.62089e-11	Vasp
8.13538e-16	-0.124054	0.028	0.101	2.62651e-11	Mrpl36
8.90399e-16	-0.245933	0.521	0.642	2.87465e-11	Cd3g
9.13609e-16	-0.129225	0.032	0.104	2.94959e-11	Prdx4
9.39128e-16	-0.164003	0.101	0.196	3.03197e-11	Arpc5l
9.60848e-16	-0.176372	0.107	0.202	3.1021e-11	Pkp3
9.67593e-16	-0.23123	0.243	0.342	3.12387e-11	Ywhaq
1.07054e-15	-0.164605	0.109	0.206	3.45625e-11	Rbm38
1.07515e-15	-0.154926	0.051	0.128	3.47112e-11	Adam19
1.13678e-15	-0.145555	0.06	0.144	3.67009e-11	Nfyb
1.14584e-15	-0.172829	0.102	0.194	3.69936e-11	Tmem167
1.26727e-15	-0.150316	0.087	0.175	4.0914e-11	Hypk
1.37762e-15	-0.135486	0.057	0.137	4.44766e-11	Zbtb8os
1.53906e-15	-0.160113	0.088	0.178	4.96884e-11	Timm10b
1.61695e-15	-0.173278	0.112	0.212	5.22034e-11	Ostc
1.63652e-15	-0.130326	0.036	0.112	5.28349e-11	Paics
1.66583e-15	-0.235888	0.285	0.381	5.37812e-11	Hnrnpdl
1.73829e-15	-0.151368	0.071	0.16	5.61206e-11	Chchd1
1.76902e-15	-0.253977	0.381	0.474	5.71128e-11	Hnrnpm
1.839e-15	-0.155459	0.082	0.178	5.93722e-11	Mrpl57
1.88376e-15	-0.212084	0.164	0.245	6.08172e-11	Ube2s
1.95443e-15	-0.207634	0.067	0.15	6.30987e-11	Gm2682
2.14161e-15	0.222402	0.393	0.264	6.91418e-11	Ppp1r16b
2.26515e-15	-0.130433	0.041	0.115	7.31304e-11	Rexo2
2.37854e-15	0.194505	0.156	0.069	7.67911e-11	4933406I18Rik
2.39562e-15	-0.145206	0.07	0.155	7.73425e-11	Edf1
2.51019e-15	-0.226373	0.232	0.336	8.10416e-11	Ssb
2.7215e-15	-0.216877	0.127	0.201	8.78636e-11	Rrm1
2.72305e-15	-0.154356	0.088	0.18	8.79136e-11	Pole4
2.72691e-15	-0.146717	0.081	0.177	8.80383e-11	Pfdn2
2.8375e-15	-0.142296	0.055	0.141	9.16087e-11	Ak2
2.91888e-15	-0.152695	0.061	0.15	9.42359e-11	Hmgn5
2.93224e-15	-0.143236	0.077	0.165	9.46674e-11	Cope
3.01291e-15	-0.149173	0.053	0.129	9.72718e-11	Bub3
3.10009e-15	-0.171977	0.111	0.216	1.00086e-10	Sap18
3.13737e-15	-0.163804	0.099	0.185	1.0129e-10	Micos13
3.19292e-15	-0.133823	0.051	0.137	1.03083e-10	Med10
3.20034e-15	-0.159012	0.085	0.173	1.03323e-10	Raly
3.28787e-15	0.21194	0.263	0.17	1.06149e-10	Bcas3
3.50146e-15	-0.194555	0.102	0.175	1.13045e-10	Pttg1
4.34988e-15	-0.147333	0.073	0.166	1.40436e-10	Ssr2
4.49972e-15	-0.158992	0.1	0.193	1.45273e-10	Srrt
4.75909e-15	-0.171463	0.122	0.219	1.53647e-10	Eif4b
5.05097e-15	-0.148398	0.065	0.154	1.63071e-10	Phf5a
5.11144e-15	-0.142266	0.055	0.134	1.65023e-10	Psmd7
5.48229e-15	-0.161337	0.119	0.21	1.76996e-10	Ppp1r18
5.87717e-15	-0.195554	0.174	0.289	1.89745e-10	Vamp8
5.95048e-15	-0.22276	0.267	0.353	1.92111e-10	Cnbp
5.98828e-15	-0.120152	0.04	0.117	1.93331e-10	Ciao2b
6.12296e-15	-0.224262	0.292	0.392	1.9768e-10	Morf4l1
6.126e-15	-0.178163	0.147	0.241	1.97778e-10	H2afy
6.16638e-15	-0.180863	0.155	0.245	1.99082e-10	Arf1
6.18258e-15	-0.135528	0.059	0.134	1.99604e-10	Fundc2
6.25275e-15	-0.224978	0.295	0.402	2.0187e-10	Pcbp2
6.3787e-15	-0.125418	0.047	0.127	2.05936e-10	Pfdn6
6.55575e-15	-0.156111	0.072	0.157	2.11652e-10	Ncaph2
6.71217e-15	0.2422	0.396	0.263	2.16702e-10	Eml4
7.19047e-15	-0.173916	0.115	0.202	2.32144e-10	Manf
7.57808e-15	-0.187378	0.136	0.235	2.44658e-10	Tcof1
8.07287e-15	0.198768	0.267	0.176	2.60633e-10	Ppm1h
8.25648e-15	-0.125819	0.055	0.134	2.6656e-10	Igbp1
8.40831e-15	-0.165099	0.098	0.183	2.71462e-10	Cct3
8.43533e-15	-0.150329	0.079	0.176	2.72335e-10	Mien1
8.66399e-15	-0.183041	0.141	0.24	2.79717e-10	Tardbp
8.77871e-15	0.264809	0.387	0.248	2.83421e-10	Aff1
8.81516e-15	0.249069	0.533	0.407	2.84597e-10	Nfatc1
8.86412e-15	-0.170513	0.098	0.18	2.86178e-10	Rif1
9.07133e-15	-0.147034	0.065	0.153	2.92868e-10	Gm2a
9.72329e-15	-0.156137	0.09	0.18	3.13916e-10	Cox20
1.15345e-14	-0.224067	0.246	0.33	3.7239e-10	Snhg1
1.16071e-14	-0.196102	0.157	0.24	3.74736e-10	Hsp90b1
1.16744e-14	0.289489	0.332	0.215	3.76908e-10	Trps1
1.22176e-14	-0.235185	0.987	0.989	3.94445e-10	mt-Co2
1.28836e-14	0.246561	0.482	0.384	4.15948e-10	Vps13a
1.33965e-14	-0.155905	0.086	0.166	4.32507e-10	Psmc5
1.38378e-14	0.222931	0.351	0.246	4.46754e-10	Phf21a
1.47008e-14	-0.134568	0.053	0.134	4.74615e-10	Gng10
1.61557e-14	-0.242429	0.499	0.563	5.21585e-10	Hnrnph1
1.65584e-14	-0.123369	0.042	0.117	5.34588e-10	Rpl7l1
1.66013e-14	-0.164108	0.115	0.211	5.35974e-10	Gnb2
1.74991e-14	0.214328	0.275	0.162	5.64957e-10	Lrig1
1.75469e-14	-0.127602	0.047	0.127	5.66501e-10	Glrx
2.01407e-14	-0.15041	0.097	0.185	6.50242e-10	Puf60
2.02487e-14	-0.153756	0.104	0.195	6.53729e-10	Atp6v1g1
2.06202e-14	0.179969	0.154	0.08	6.65723e-10	Mast4
2.12016e-14	-0.141225	0.063	0.139	6.84492e-10	Txn2
2.1428e-14	-0.132183	0.063	0.143	6.91804e-10	Polr2j
2.17757e-14	-0.132543	0.069	0.151	7.03029e-10	Rpp21
2.22979e-14	0.28875	0.51	0.397	7.19888e-10	Raf1
2.24896e-14	-0.155215	0.069	0.156	7.26076e-10	Stip1
2.37547e-14	-0.159403	0.116	0.205	7.66922e-10	Capns1
2.42203e-14	-0.28629	0.72	0.758	7.81951e-10	AY036118
2.46408e-14	-0.165515	0.1	0.181	7.95527e-10	Smc3
2.51357e-14	0.293012	0.546	0.422	8.11506e-10	Ifrd1
2.58902e-14	-0.134006	0.061	0.139	8.35865e-10	Psmd6
2.66971e-14	-0.12173	0.033	0.109	8.61917e-10	Mrps36
2.68888e-14	-0.194726	0.176	0.272	8.68105e-10	Abcf1
2.73969e-14	-0.169072	0.092	0.165	8.84509e-10	Rfc1
2.84409e-14	0.218599	0.346	0.223	9.18214e-10	Smurf2
2.88876e-14	-0.135914	0.062	0.142	9.32635e-10	Cenpx
3.16941e-14	-0.240259	0.271	0.388	1.02324e-09	Cd6
3.18486e-14	-0.155495	0.1	0.188	1.02823e-09	Khsrp
3.27407e-14	-0.132757	0.067	0.147	1.05703e-09	Eif1b
3.27533e-14	-0.151109	0.098	0.192	1.05744e-09	Lamtor4
3.31269e-14	-0.147956	0.067	0.148	1.0695e-09	1110038B12Rik
3.34349e-14	-0.175183	0.178	0.273	1.07945e-09	Grk2
3.44341e-14	-0.202744	0.257	0.355	1.1117e-09	Fermt3
3.7007e-14	-0.151724	0.084	0.184	1.19477e-09	Dbnl
3.93528e-14	-0.171224	0.135	0.237	1.2705e-09	Rac1
3.99288e-14	0.210691	0.348	0.22	1.2891e-09	Rapgef2
4.05457e-14	-0.178672	0.165	0.264	1.30902e-09	Npc2
4.10096e-14	-0.125139	0.047	0.117	1.324e-09	Polr2c
4.16235e-14	0.22308	0.324	0.198	1.34382e-09	Jun
4.17164e-14	-0.158752	0.116	0.216	1.34681e-09	Ube2v1
4.28179e-14	-0.197506	0.191	0.291	1.38238e-09	Cd47
4.39091e-14	-0.128799	0.048	0.123	1.4176e-09	Ptpa
4.67804e-14	-0.135048	0.065	0.144	1.51031e-09	Cops6
4.8173e-14	-0.168022	0.129	0.219	1.55526e-09	Thoc7
5.42267e-14	-0.128021	0.039	0.104	1.75071e-09	Rpa2
5.66241e-14	-0.152642	0.1	0.185	1.82811e-09	Lamtor2
5.72475e-14	-0.162036	0.099	0.182	1.84824e-09	Timm23
5.83898e-14	-0.1617	0.123	0.228	1.88511e-09	Gabarapl2
6.5705e-14	0.175686	0.209	0.118	2.12128e-09	Ubash3b
6.65112e-14	0.308272	0.518	0.406	2.14731e-09	Eea1
6.81007e-14	-0.142801	0.075	0.156	2.19863e-09	Mta2
6.86466e-14	-0.131467	0.041	0.11	2.21626e-09	Dkc1
7.13248e-14	-0.147665	0.086	0.167	2.30272e-09	Psmd13
7.2567e-14	0.26289	0.398	0.286	2.34283e-09	Nr3c1
7.47261e-14	-0.1579	0.1	0.179	2.41253e-09	Pgam1
7.63469e-14	-0.137337	0.061	0.143	2.46486e-09	Mrpl21
7.98355e-14	-0.17636	0.163	0.254	2.57749e-09	Tapbp
8.29513e-14	-0.120018	0.051	0.121	2.67808e-09	Med8
8.73028e-14	-0.154012	0.114	0.202	2.81857e-09	Pdcd6
9.29697e-14	-0.148369	0.089	0.172	3.00153e-09	Sdha
9.65077e-14	-0.221536	0.378	0.467	3.11575e-09	Eif4g2
9.76748e-14	-0.230413	0.413	0.495	3.15343e-09	mt-Atp8
9.93112e-14	-0.129451	0.055	0.129	3.20626e-09	Polr2h
1.0461e-13	0.182092	0.246	0.145	3.37733e-09	Ttc3
1.04694e-13	-0.126872	0.042	0.103	3.38006e-09	Ipo5
1.05081e-13	-0.137299	0.063	0.135	3.39252e-09	Usp1
1.17878e-13	-0.15997	0.146	0.247	3.80569e-09	Tbc1d10c
1.24465e-13	0.126148	0.116	0.053	4.01835e-09	Mvb12b
1.24899e-13	-0.121867	0.044	0.121	4.03237e-09	Erg28
1.39934e-13	-0.16887	0.143	0.237	4.51775e-09	Bcas2
1.40415e-13	-0.18971	0.127	0.202	4.5333e-09	Nop58
1.42864e-13	-0.156374	0.103	0.183	4.61235e-09	Ddx18
1.47316e-13	-0.125151	0.061	0.137	4.75609e-09	Rnf7
1.47868e-13	-0.110516	0.036	0.1	4.77392e-09	Itpa
1.53119e-13	-0.147634	0.1	0.197	4.94343e-09	Churc1
1.57188e-13	-0.204361	0.256	0.379	5.0748e-09	Snhg8
1.63525e-13	-0.229724	0.486	0.572	5.2794e-09	Myh9
1.63823e-13	-0.188863	0.168	0.251	5.28901e-09	Rad21
1.72896e-13	-0.16855	0.105	0.206	5.58195e-09	BE692007
2.03558e-13	-0.161855	0.135	0.243	6.57186e-09	Rnasek
2.07485e-13	-0.19291	0.161	0.243	6.69865e-09	Smc1a
2.09188e-13	0.19317	0.365	0.255	6.75364e-09	Nfkbid
2.23063e-13	-0.15377	0.104	0.19	7.2016e-09	Bcap31
2.44621e-13	-0.143502	0.088	0.178	7.89759e-09	Bbip1
2.4861e-13	-0.175003	0.17	0.257	8.02638e-09	Srsf10
2.49512e-13	-0.170782	0.155	0.246	8.05551e-09	Tcea1
2.53409e-13	-0.118289	0.038	0.109	8.18132e-09	Mrpl17
2.57332e-13	-0.113382	0.038	0.106	8.30796e-09	Sumo3
2.628e-13	0.137812	0.151	0.072	8.48449e-09	Kdm5b
3.21564e-13	-0.118898	0.054	0.134	1.03817e-08	Idh3g
3.22679e-13	0.23674	0.665	0.565	1.04177e-08	Clk1
3.36106e-13	0.164957	0.211	0.114	1.08512e-08	Xylt1
3.55302e-13	-0.152697	0.106	0.195	1.14709e-08	Polr2g
3.56178e-13	-0.152759	0.117	0.214	1.14992e-08	Leprotl1
3.76929e-13	-0.14228	0.097	0.188	1.21692e-08	Gstp1
3.8216e-13	-0.144742	0.098	0.188	1.2338e-08	Fam173a
3.9151e-13	-0.140062	0.084	0.17	1.26399e-08	Eif4a3
3.96846e-13	-0.136884	0.073	0.152	1.28122e-08	Grap
3.97813e-13	-0.142481	0.086	0.158	1.28434e-08	Uba2
4.01326e-13	-0.124064	0.047	0.116	1.29568e-08	Cisd1
4.03039e-13	-0.143876	0.048	0.119	1.30121e-08	Mms22l
4.29242e-13	-0.198613	0.248	0.353	1.38581e-08	Psma3
4.3248e-13	-0.190903	0.173	0.255	1.39626e-08	Actn4
4.33851e-13	-0.149224	0.111	0.195	1.40069e-08	Psmb10
4.62726e-13	-0.188374	0.183	0.285	1.49391e-08	Caprin1
4.79085e-13	-0.137466	0.078	0.161	1.54672e-08	Cyb5a
4.85875e-13	-0.200259	0.207	0.296	1.56865e-08	Zfas1
4.97013e-13	-0.177868	0.174	0.259	1.60461e-08	Luc7l3
5.05569e-13	-0.172142	0.155	0.251	1.63223e-08	Srsf1
5.11794e-13	0.206882	0.178	0.103	1.65233e-08	Sytl3
5.18421e-13	-0.158522	0.129	0.231	1.67372e-08	Cox14
5.33819e-13	-0.201066	0.306	0.4	1.72344e-08	Sept9
5.6905e-13	-0.134489	0.071	0.141	1.83718e-08	Fcf1
5.82508e-13	0.211003	0.347	0.235	1.88063e-08	Arhgap26
6.0093e-13	0.118536	0.114	0.039	1.9401e-08	Cxxc5
6.13387e-13	-0.169727	0.084	0.157	1.98032e-08	Kif23
6.21794e-13	-0.120803	0.055	0.131	2.00746e-08	Uqcc2
6.22419e-13	-0.113642	0.044	0.113	2.00948e-08	Snrpa
6.28942e-13	0.14345	0.198	0.099	2.03054e-08	Pitpnm2
6.33361e-13	-0.215005	0.232	0.315	2.04481e-08	Rbbp4
6.49158e-13	0.139885	0.147	0.077	2.09581e-08	Tcp11l2
7.14458e-13	-0.127116	0.071	0.146	2.30663e-08	Ndufb2
7.18444e-13	-0.113222	0.045	0.114	2.3195e-08	Cdc26
7.594e-13	-0.163405	0.125	0.203	2.45172e-08	Larp7
7.81799e-13	0.268622	0.519	0.421	2.52404e-08	Btla
8.1021e-13	0.252296	0.461	0.352	2.61576e-08	Camk4
9.22981e-13	-0.149224	0.11	0.191	2.97984e-08	U2af2
9.34257e-13	0.175383	0.227	0.133	3.01625e-08	Rybp
1.03528e-12	-0.218502	0.384	0.483	3.34241e-08	Msn
1.04287e-12	-0.155971	0.122	0.201	3.36691e-08	Bax
1.05219e-12	-0.131537	0.064	0.13	3.39701e-08	Rsl1d1
1.06475e-12	-0.119319	0.055	0.125	3.43755e-08	Got2
1.09623e-12	-0.12913	0.056	0.13	3.53919e-08	Zcchc17
1.10611e-12	-0.174794	0.129	0.208	3.57107e-08	Baz1b
1.16562e-12	-0.109559	0.04	0.103	3.7632e-08	Sdhd
1.20745e-12	-0.13679	0.103	0.189	3.89824e-08	Slc9a3r1
1.2564e-12	-0.114234	0.046	0.114	4.05628e-08	Vma21
1.35125e-12	-0.240732	0.712	0.736	4.36251e-08	Eif1
1.35928e-12	-0.13399	0.087	0.167	4.38844e-08	Ndufb10
1.42651e-12	-0.110745	0.05	0.118	4.60548e-08	Pfdn4
1.56361e-12	-0.117092	0.046	0.11	5.0481e-08	Psmg2
1.59506e-12	-0.157031	0.105	0.18	5.14966e-08	Eif2s3x
1.60106e-12	-0.203599	0.25	0.339	5.16904e-08	Eif3a
1.63731e-12	-0.127229	0.048	0.115	5.28607e-08	Morrbid
1.70314e-12	-0.121922	0.068	0.142	5.4986e-08	Med28
1.73105e-12	-0.152327	0.116	0.202	5.58869e-08	Vrk1
1.82016e-12	-0.156631	0.133	0.224	5.87638e-08	Sfr1
1.83741e-12	-0.128765	0.067	0.146	5.93208e-08	Tbcb
2.00217e-12	-0.118249	0.051	0.119	6.46401e-08	Mphosph6
2.0455e-12	-0.118986	0.063	0.139	6.60391e-08	Ufc1
2.10019e-12	-0.140802	0.103	0.185	6.78048e-08	Prpf8
2.40456e-12	0.239164	0.486	0.367	7.76313e-08	Tle4
2.53769e-12	-0.151665	0.148	0.248	8.19294e-08	Tap1
2.55828e-12	0.125078	0.154	0.078	8.2594e-08	Slc26a11
2.56641e-12	-0.111461	0.05	0.115	8.28565e-08	Mrpl28
2.59105e-12	0.227665	0.427	0.314	8.36522e-08	Dock11
2.66575e-12	-0.125346	0.08	0.158	8.60636e-08	Ndufs2
2.7415e-12	-0.13547	0.082	0.155	8.85093e-08	Wdr83os
2.79587e-12	-0.181491	0.225	0.309	9.02647e-08	Vcp
3.1205e-12	-0.117144	0.059	0.13	1.00745e-07	Cdc123
3.12817e-12	-0.120105	0.065	0.131	1.00993e-07	Nol7
3.14566e-12	-0.120453	0.056	0.13	1.01558e-07	Trim28
3.16618e-12	-0.127619	0.055	0.118	1.0222e-07	Ppm1g
3.20397e-12	-0.1823	0.271	0.368	1.0344e-07	Tln1
3.27094e-12	-0.12151	0.044	0.115	1.05602e-07	Sfxn1
3.31775e-12	-0.167488	0.179	0.262	1.07113e-07	Nap1l4
3.62578e-12	-0.136137	0.085	0.174	1.17058e-07	Hars
3.98684e-12	-0.213721	0.239	0.303	1.28715e-07	Nasp
4.16618e-12	-0.152995	0.116	0.208	1.34505e-07	Ndufv2
4.23374e-12	-0.183723	0.242	0.344	1.36686e-07	Tmbim6
4.58632e-12	-0.126977	0.057	0.121	1.48069e-07	Hmgn1
4.7038e-12	-0.128032	0.075	0.15	1.51862e-07	Snrnp40
4.79551e-12	-0.13937	0.109	0.19	1.54823e-07	Ociad1
4.79586e-12	-0.119895	0.062	0.133	1.54834e-07	Vps29
5.20064e-12	0.127866	0.171	0.091	1.67903e-07	Zhx2
5.25051e-12	-0.217427	0.341	0.43	1.69513e-07	Cd5
5.58458e-12	-0.110537	0.048	0.116	1.80298e-07	Impa1
5.65204e-12	-0.12199	0.069	0.14	1.82476e-07	Trir
5.74158e-12	-0.125453	0.053	0.114	1.85367e-07	Psat1
5.77144e-12	-0.12052	0.051	0.121	1.86331e-07	Uchl5
6.09164e-12	0.171349	0.308	0.194	1.96669e-07	Coq10b
6.4365e-12	-0.120315	0.061	0.129	2.07803e-07	Cmc1
6.61263e-12	-0.155805	0.142	0.226	2.13489e-07	Dnajc8
6.62828e-12	-0.126359	0.082	0.157	2.13994e-07	Rtraf
6.65566e-12	-0.169368	0.151	0.226	2.14878e-07	Nop56
7.26961e-12	-0.121508	0.055	0.118	2.34699e-07	Nolc1
7.55948e-12	-0.105627	0.042	0.105	2.44058e-07	Tmem223
7.77253e-12	-0.173354	0.211	0.285	2.50936e-07	Ptbp1
7.81357e-12	-0.131013	0.093	0.172	2.52261e-07	Zcchc9
7.89169e-12	-0.135837	0.096	0.175	2.54783e-07	Ndufb4
8.06616e-12	-0.207979	0.141	0.251	2.60416e-07	Gpr183
9.19145e-12	-0.21512	0.32	0.377	2.96746e-07	Calr
9.40713e-12	-0.114571	0.052	0.119	3.03709e-07	Trappc1
9.80831e-12	-0.163467	0.146	0.225	3.16661e-07	Tnfrsf18
1.07539e-11	-0.162035	0.185	0.285	3.47189e-07	Gimap3
1.14973e-11	-0.163703	0.204	0.304	3.7119e-07	Gabarap
1.15347e-11	-0.13127	0.096	0.169	3.72399e-07	Ndufs8
1.16318e-11	-0.134368	0.081	0.152	3.75531e-07	Blmh
1.18428e-11	-0.10419	0.055	0.118	3.82346e-07	Wdr89
1.23856e-11	-0.111522	0.055	0.121	3.99869e-07	Mrpl34
1.2476e-11	-0.178307	0.274	0.38	4.02787e-07	Tmem50a
1.25498e-11	-0.145645	0.114	0.197	4.05171e-07	Sugt1
1.28533e-11	-0.105523	0.045	0.107	4.14968e-07	Pin1
1.31428e-11	-0.142321	0.112	0.192	4.24314e-07	Psmb7
1.63132e-11	-0.112648	0.053	0.115	5.26672e-07	Nsmce1
1.66029e-11	-0.169642	0.239	0.335	5.36026e-07	D8Ertd738e
1.75019e-11	0.152636	0.222	0.139	5.65048e-07	Smarca2
1.77526e-11	-0.173176	0.179	0.277	5.73142e-07	Ube2n
1.84213e-11	0.16171	0.176	0.103	5.94732e-07	St8sia1
2.00897e-11	-0.187021	0.305	0.399	6.48597e-07	Tsc22d4
2.04433e-11	-0.138229	0.11	0.201	6.60012e-07	Pet100
2.14097e-11	-0.122467	0.073	0.146	6.91212e-07	Ndufs3
2.25219e-11	-0.129051	0.104	0.183	7.27121e-07	Lman2
2.25959e-11	0.220864	0.224	0.131	7.29508e-07	Immp2l
2.26524e-11	-0.0979423	0.04	0.1	7.31334e-07	Tmem14c
2.27652e-11	-0.130598	0.094	0.167	7.34973e-07	Gtf2a2
2.3108e-11	0.230508	0.497	0.395	7.46041e-07	Exoc4
2.39867e-11	0.2357	0.454	0.34	7.74412e-07	Wac
2.45732e-11	0.191267	0.331	0.227	7.93346e-07	Il6st
2.48489e-11	-0.20555	0.299	0.405	8.02247e-07	Gdi2
2.53044e-11	-0.0934343	0.038	0.1	8.16953e-07	Cnp
2.78674e-11	-0.131877	0.102	0.172	8.99699e-07	Mrfap1
2.7874e-11	-0.135622	0.102	0.186	8.99911e-07	Dpm3
2.78748e-11	-0.120673	0.076	0.147	8.99937e-07	Polr2e
2.83945e-11	0.231641	0.425	0.31	9.16718e-07	Usp9x
2.89736e-11	0.188043	0.339	0.224	9.35412e-07	Pde7a
2.90936e-11	-0.107673	0.05	0.109	9.39287e-07	Dmac1
2.91312e-11	-0.112345	0.067	0.136	9.40502e-07	Rab8a
2.94576e-11	-0.107145	0.059	0.123	9.51038e-07	Mdp1
3.02948e-11	0.187586	0.424	0.314	9.78068e-07	Ppp1r15a
3.25598e-11	-0.181713	0.235	0.305	1.05119e-06	Bzw1
3.34806e-11	-0.127837	0.084	0.153	1.08092e-06	Psmc1
3.41462e-11	-0.110902	0.056	0.12	1.10241e-06	Mif4gd
3.43969e-11	0.142055	0.207	0.133	1.1105e-06	Cers4
3.44016e-11	-0.123056	0.091	0.168	1.11065e-06	Acp5
3.5636e-11	-0.120737	0.069	0.126	1.15051e-06	B930036N10Rik
3.83542e-11	-0.1247	0.084	0.159	1.23827e-06	Srp9
3.94374e-11	-0.18737	0.263	0.35	1.27324e-06	Srrm1
4.16034e-11	-0.131718	0.103	0.176	1.34317e-06	Uqcrc2
4.22525e-11	-0.159291	0.162	0.262	1.36412e-06	Tmem234
4.27036e-11	-0.157272	0.156	0.238	1.37868e-06	Eloc
4.38959e-11	-0.107154	0.051	0.116	1.41718e-06	Gimap1
4.73988e-11	-0.126999	0.061	0.125	1.53027e-06	Prim2
4.7622e-11	-0.103358	0.044	0.104	1.53748e-06	Timm8b
4.76893e-11	-0.134591	0.107	0.188	1.53965e-06	Cdc37
4.7905e-11	-0.124515	0.079	0.149	1.54661e-06	Bex3
4.80045e-11	-0.0989038	0.043	0.104	1.54983e-06	Commd6
4.84999e-11	-0.163001	0.224	0.319	1.56582e-06	H2-T23
4.93339e-11	0.218682	0.294	0.205	1.59275e-06	Plcb4
5.57338e-11	-0.117629	0.073	0.145	1.79936e-06	Sf3a1
5.77823e-11	-0.0976544	0.042	0.103	1.8655e-06	Vdac3
6.29115e-11	-0.103986	0.052	0.114	2.0311e-06	Bscl2
6.63212e-11	-0.175753	0.147	0.237	2.14118e-06	Cd200
6.9651e-11	0.183229	0.356	0.253	2.24868e-06	Kmt2c
7.00737e-11	-0.13729	0.132	0.217	2.26233e-06	Atp6v0c
7.06249e-11	-0.262584	0.734	0.797	2.28012e-06	Gm42418
7.61859e-11	-0.110421	0.07	0.141	2.45966e-06	1810058I24Rik
7.70728e-11	-0.158906	0.155	0.234	2.4883e-06	U2af1
7.85693e-11	-0.155871	0.172	0.256	2.53661e-06	Hdac1
7.87706e-11	-0.351532	0.491	0.522	2.54311e-06	Trbc1
7.87988e-11	0.177477	0.294	0.204	2.54402e-06	Abhd2
7.99013e-11	0.162503	0.257	0.163	2.57961e-06	Gm36975
8.00217e-11	-0.110284	0.051	0.125	2.5835e-06	Naa50
8.15493e-11	-0.114571	0.051	0.11	2.63282e-06	Rfwd3
8.44314e-11	-0.147917	0.143	0.231	2.72587e-06	Psap
8.49429e-11	-0.146512	0.133	0.216	2.74238e-06	Gm26917
8.62953e-11	-0.10623	0.054	0.125	2.78604e-06	Anapc16
8.96679e-11	-0.169859	0.168	0.24	2.89493e-06	Suz12
9.59344e-11	-0.0949457	0.042	0.102	3.09724e-06	Rsl24d1
1.00523e-10	-0.105112	0.052	0.118	3.24539e-06	Slirp
1.0172e-10	0.1197	0.115	0.052	3.28403e-06	Mctp2
1.07292e-10	-0.126322	0.1	0.175	3.46393e-06	Cnot6
1.08699e-10	0.161879	0.261	0.159	3.50935e-06	Skil
1.0875e-10	-0.100151	0.043	0.1	3.51101e-06	Bst2
1.10145e-10	-0.105722	0.057	0.12	3.55603e-06	Naa38
1.13511e-10	-0.126707	0.087	0.162	3.6647e-06	Pnn
1.14538e-10	0.266504	0.698	0.602	3.69787e-06	Wnk1
1.26224e-10	-0.0922283	0.043	0.1	4.07513e-06	Sf3b4
1.30347e-10	-0.127556	0.075	0.132	4.20824e-06	Sae1
1.32921e-10	-0.123593	0.089	0.166	4.29137e-06	Chrac1
1.37237e-10	-0.138198	0.123	0.199	4.4307e-06	1110004F10Rik
1.41929e-10	-0.0944668	0.045	0.108	4.58219e-06	Lsm1
1.42461e-10	0.174031	0.289	0.209	4.59937e-06	Tmem131l
1.43695e-10	-0.195086	0.407	0.478	4.63918e-06	Dnaja1
1.44912e-10	-0.11372	0.081	0.152	4.6785e-06	Ssr1
1.48434e-10	-0.112945	0.079	0.15	4.79218e-06	Rab5c
1.51994e-10	-0.179577	0.21	0.271	4.90712e-06	Syncrip
1.54583e-10	0.157346	0.137	0.073	4.99071e-06	Ell2
1.62827e-10	0.159655	0.209	0.128	5.25686e-06	Hdac8
1.71275e-10	-0.166027	0.195	0.277	5.52961e-06	St13
1.71595e-10	-0.149167	0.146	0.22	5.53993e-06	Hnrnpr
1.72071e-10	0.184681	0.372	0.272	5.55532e-06	St6gal1
1.72971e-10	-0.136498	0.128	0.199	5.58436e-06	M6pr
1.85731e-10	-0.101522	0.048	0.11	5.99631e-06	Ebna1bp2
1.85831e-10	0.198786	0.328	0.245	5.99956e-06	Ikzf3
1.88511e-10	0.127937	0.176	0.109	6.08606e-06	Arhgef12
1.89796e-10	-0.113922	0.081	0.149	6.12757e-06	Commd4
1.94932e-10	-0.121223	0.088	0.161	6.29338e-06	Tmco1
2.00761e-10	-0.182176	0.275	0.362	6.48158e-06	Sumo1
2.0144e-10	-0.1036	0.067	0.134	6.50351e-06	Plekhj1
2.10219e-10	0.193669	0.435	0.331	6.78692e-06	Pan3
2.12665e-10	-0.100691	0.048	0.106	6.86588e-06	Eif6
2.20061e-10	-0.0976046	0.05	0.109	7.10468e-06	Ncf4
2.28307e-10	-0.0920282	0.042	0.1	7.37089e-06	Cnpy2
2.36323e-10	-0.103075	0.056	0.118	7.6297e-06	1500011B03Rik
2.3653e-10	0.18797	0.296	0.204	7.63637e-06	Tmcc1
2.54813e-10	-0.109334	0.064	0.132	8.22665e-06	Ddb1
2.58293e-10	-0.116963	0.079	0.147	8.339e-06	Commd1
2.66433e-10	-0.1269	0.103	0.175	8.60179e-06	Mthfd2
2.68715e-10	-0.0989322	0.046	0.105	8.67548e-06	Ndufaf8
2.73083e-10	0.186838	0.27	0.177	8.81647e-06	Tbc1d5
2.78239e-10	0.182205	0.364	0.268	8.98295e-06	Ptk2b
2.91913e-10	-0.0957597	0.053	0.11	9.42443e-06	Golga7
2.92973e-10	-0.11562	0.088	0.158	9.45864e-06	Cetn2
2.98782e-10	0.233577	0.521	0.412	9.64619e-06	Dnajc1
3.31834e-10	-0.182801	0.326	0.435	1.07133e-05	Dad1
3.46073e-10	0.128557	0.213	0.136	1.1173e-05	Zc3h12a
3.52083e-10	0.180838	0.399	0.304	1.1367e-05	Rapgef1
3.64451e-10	-0.126519	0.114	0.184	1.17663e-05	Ctsd
3.73792e-10	-0.101024	0.053	0.114	1.20679e-05	C1d
3.74346e-10	-0.128172	0.133	0.208	1.20858e-05	Sash3
3.77485e-10	0.225337	0.395	0.306	1.21871e-05	Maml2
3.87815e-10	-0.118021	0.069	0.121	1.25206e-05	Eif3b
4.05101e-10	-0.117039	0.099	0.172	1.30787e-05	Arrb2
4.13255e-10	-0.110942	0.065	0.126	1.33419e-05	Mtch2
4.17702e-10	-0.110672	0.057	0.119	1.34855e-05	Rbl1
4.24011e-10	0.178067	0.364	0.262	1.36892e-05	Zfand3
4.32373e-10	-0.100419	0.057	0.114	1.39592e-05	Cops5
4.50451e-10	-0.0994157	0.058	0.123	1.45428e-05	Lypla2
4.67444e-10	-0.120074	0.088	0.169	1.50914e-05	Smarce1
4.73055e-10	-0.102481	0.063	0.125	1.52726e-05	Tbrg1
5.10768e-10	-0.1036	0.065	0.13	1.64901e-05	Pdha1
5.11245e-10	0.177239	0.304	0.22	1.65056e-05	Heca
5.39127e-10	-0.101756	0.055	0.121	1.74057e-05	Cetn3
5.4696e-10	-0.110511	0.072	0.134	1.76586e-05	Tmed2
5.52251e-10	-0.148792	0.146	0.22	1.78294e-05	Ptges3
5.77188e-10	0.207987	0.595	0.481	1.86345e-05	Cdk17
5.84704e-10	-0.106704	0.081	0.149	1.88772e-05	H2-T22
5.92835e-10	-0.107726	0.067	0.128	1.91397e-05	Timm17b
5.94892e-10	-0.102374	0.061	0.121	1.92061e-05	Gmfb
6.07314e-10	-0.129208	0.1	0.175	1.96071e-05	Eny2
6.10844e-10	0.172429	0.305	0.22	1.97211e-05	Thada
6.33676e-10	0.148328	0.218	0.152	2.04582e-05	Ppfia1
6.47305e-10	-0.116786	0.089	0.151	2.08983e-05	Polr2k
6.8072e-10	0.144605	0.233	0.156	2.19771e-05	Chd6
6.85116e-10	-0.118981	0.086	0.157	2.2119e-05	Ier3ip1
6.85406e-10	-0.133614	0.077	0.145	2.21283e-05	Ncapd3
7.1384e-10	-0.108928	0.067	0.128	2.30463e-05	Cacybp
7.30436e-10	-0.163422	0.205	0.289	2.35821e-05	Fkbp1a
7.43202e-10	-0.117447	0.079	0.141	2.39943e-05	Vps36
7.53228e-10	-0.135873	0.143	0.222	2.4318e-05	Dazap2
7.76903e-10	-0.0957235	0.057	0.121	2.50823e-05	Bloc1s2
9.18731e-10	-0.162984	0.186	0.255	2.96612e-05	Dhx9
9.3857e-10	-0.0946387	0.051	0.11	3.03017e-05	Ndufa9
9.5815e-10	-0.116118	0.107	0.174	3.09339e-05	Arf6
9.78435e-10	-0.0926149	0.048	0.101	3.15888e-05	Phb2
1.00586e-09	-0.186326	0.351	0.43	3.24742e-05	Mir142hg
1.01002e-09	-0.113637	0.075	0.14	3.26085e-05	Upf3b
1.01917e-09	-0.170009	0.259	0.326	3.29039e-05	Dhx15
1.02949e-09	-0.0927275	0.057	0.118	3.3237e-05	Pym1
1.04584e-09	-0.109054	0.059	0.116	3.3765e-05	Alad
1.09815e-09	-0.152227	0.199	0.282	3.54537e-05	G3bp2
1.11968e-09	-0.0971202	0.055	0.107	3.61488e-05	Nde1
1.12608e-09	-0.140159	0.166	0.247	3.63555e-05	Spcs2
1.13278e-09	-0.163862	0.281	0.377	3.65718e-05	Prkar1a
1.23494e-09	-0.122015	0.112	0.192	3.987e-05	Spn
1.31322e-09	-0.123673	0.108	0.185	4.23972e-05	Hsbp1
1.31916e-09	0.178023	0.345	0.246	4.25891e-05	Ube2h
1.33517e-09	-0.126116	0.108	0.183	4.31059e-05	Api5
1.34419e-09	0.226815	0.759	0.635	4.33972e-05	Junb
1.47131e-09	-0.0883885	0.051	0.106	4.75011e-05	Coa3
1.48004e-09	-0.106106	0.079	0.149	4.7783e-05	Twf2
1.49875e-09	-0.12738	0.135	0.203	4.83873e-05	Sec11a
1.68808e-09	-0.116346	0.109	0.181	5.44998e-05	Higd2a
1.70576e-09	-0.159896	0.253	0.325	5.50703e-05	Lars2
1.73594e-09	-0.125304	0.1	0.163	5.60449e-05	Tpm4
1.81377e-09	-0.117139	0.106	0.174	5.85574e-05	Trp53
1.81652e-09	-0.0942405	0.053	0.108	5.86462e-05	Ythdf2
1.88385e-09	-0.148868	0.147	0.226	6.082e-05	Sh3bgrl
1.94535e-09	-0.0935197	0.051	0.112	6.28057e-05	Polr2i
1.96573e-09	-0.0918886	0.042	0.103	6.34637e-05	Mrpl14
2.05537e-09	0.211985	0.367	0.265	6.63576e-05	Plcl1
2.06313e-09	-0.0894467	0.051	0.107	6.6608e-05	Tmem208
2.07158e-09	-0.0877203	0.047	0.102	6.68811e-05	Cdk9
2.08766e-09	0.155254	0.273	0.183	6.74e-05	Crebrf
2.16979e-09	-0.168495	0.27	0.354	7.00517e-05	Capza1
2.17841e-09	-0.145205	0.158	0.229	7.03298e-05	Uba1
2.22355e-09	0.173267	0.325	0.22	7.17875e-05	Map3k2
2.22581e-09	0.188392	0.318	0.216	7.18602e-05	Diaph2
2.31266e-09	0.20862	0.594	0.475	7.46643e-05	Zfp36
2.38117e-09	-0.0898413	0.048	0.104	7.68761e-05	Mpdu1
2.38492e-09	-0.10848	0.082	0.143	7.69972e-05	Ssr3
2.39399e-09	0.110887	0.144	0.076	7.729e-05	Kat6b
2.42642e-09	-0.114653	0.081	0.146	7.83368e-05	Pdia6
2.43231e-09	-0.119418	0.106	0.171	7.8527e-05	Eif4h
2.47047e-09	-0.104115	0.074	0.135	7.97591e-05	Chmp5
2.48488e-09	0.139201	0.175	0.109	8.02242e-05	Crem
2.51149e-09	0.237845	0.695	0.591	8.10836e-05	Tbc1d4
2.5444e-09	-0.13563	0.149	0.223	8.2146e-05	Hp1bp3
2.6976e-09	-0.185859	0.22	0.286	8.7092e-05	Itga4
2.7596e-09	0.165812	0.376	0.275	8.90936e-05	Cmip
2.79922e-09	-0.103813	0.071	0.135	9.03728e-05	Rpn2
2.85807e-09	0.181469	0.385	0.286	9.22727e-05	Rasa1
2.87497e-09	-0.098902	0.054	0.115	9.28183e-05	Bccip
2.97595e-09	0.145162	0.211	0.131	9.60784e-05	Exoc6b
2.9886e-09	0.236523	0.469	0.366	9.64871e-05	Casp4
3.17661e-09	-0.0920077	0.055	0.113	0.000102557	Sdhc
3.25496e-09	0.216406	0.54	0.419	0.000105086	Nfkbiz
3.39167e-09	-0.102693	0.06	0.125	0.0001095	Sms
3.4843e-09	-0.0954039	0.053	0.113	0.000112491	Wdr61
3.57419e-09	0.113628	0.15	0.083	0.000115393	Patj
3.64388e-09	0.197481	0.503	0.406	0.000117643	Fam172a
3.84405e-09	-0.127343	0.163	0.232	0.000124105	Fmnl1
4.0273e-09	-0.119636	0.12	0.184	0.000130021	Cst3
4.29144e-09	0.156883	0.266	0.17	0.000138549	Xpr1
4.39579e-09	-0.103208	0.069	0.127	0.000141918	Phb
4.41343e-09	0.203711	0.861	0.767	0.000142487	Rbm39
4.47867e-09	-0.127524	0.129	0.193	0.000144594	Hspa14
4.59533e-09	0.149258	0.193	0.118	0.00014836	Gch1
4.63819e-09	-0.0989002	0.074	0.135	0.000149744	Gltp
4.76704e-09	-0.103904	0.061	0.123	0.000153904	Ms4a6c
4.93222e-09	-0.106005	0.078	0.148	0.000159237	Psmc2
5.00294e-09	-0.126374	0.106	0.177	0.00016152	Fam133b
5.18575e-09	-0.166589	0.294	0.383	0.000167422	Rinl
5.22509e-09	0.17689	0.37	0.278	0.000168692	Aak1
5.27008e-09	0.103207	0.152	0.084	0.000170145	Spock2
5.44137e-09	-0.0920077	0.054	0.111	0.000175674	Bsg
5.47929e-09	-0.091802	0.063	0.123	0.000176899	Ech1
5.51146e-09	-0.0946387	0.047	0.104	0.000177937	Ccng1
5.60921e-09	-0.123749	0.158	0.235	0.000181093	Cnot3
5.72044e-09	-0.0972625	0.069	0.131	0.000184685	Gps2
5.76921e-09	0.18719	0.478	0.397	0.000186259	Zcchc7
6.13514e-09	0.149847	0.289	0.198	0.000198073	Tgfbr2
6.32834e-09	-0.102293	0.063	0.122	0.000204311	Syngr2
6.35064e-09	0.123663	0.151	0.083	0.00020503	Ssbp2
6.514e-09	-0.133956	0.168	0.239	0.000210305	Rpa1
6.66189e-09	-0.103431	0.077	0.148	0.000215079	Zfp706
6.67207e-09	-0.0852831	0.051	0.103	0.000215408	Psmg4
6.96792e-09	-0.0833396	0.046	0.101	0.000224959	Sec13
7.31643e-09	0.168388	0.356	0.272	0.000236211	Ubr5
7.82713e-09	-0.0972736	0.055	0.112	0.000252699	Xaf1
8.02129e-09	-0.0911578	0.053	0.106	0.000258967	Uchl3
8.31561e-09	0.171383	0.396	0.285	0.000268469	Map3k5
8.5924e-09	-0.087799	0.05	0.103	0.000277406	Spcs3
8.62686e-09	-0.0859024	0.056	0.11	0.000278518	Rpl9-ps6
8.94674e-09	-0.196634	0.708	0.737	0.000288845	mt-Nd5
9.10789e-09	0.141381	0.251	0.181	0.000294048	Tmem131
9.14774e-09	0.12831	0.227	0.144	0.000295335	Retreg1
9.16691e-09	-0.102726	0.077	0.136	0.000295954	Mat2b
9.36612e-09	-0.0963981	0.073	0.137	0.000302385	1110008P14Rik
9.37403e-09	-0.113863	0.105	0.171	0.000302641	Pabpn1
9.42143e-09	0.187942	0.405	0.315	0.000304171	Ipcef1
9.5355e-09	-0.0901103	0.059	0.116	0.000307853	Dpm2
9.78112e-09	-0.0873268	0.044	0.1	0.000315784	Dynll2
9.94048e-09	-0.0907639	0.051	0.11	0.000320928	Pdcd5
9.96899e-09	0.175017	0.47	0.356	0.000321849	Arid4b
1.11142e-08	-0.109121	0.094	0.152	0.000358821	Ctnnbl1
1.12978e-08	-0.0959224	0.057	0.104	0.000364749	Acsl5
1.13578e-08	-0.0902392	0.053	0.106	0.000366686	Sf3a3
1.13708e-08	-0.133228	0.168	0.243	0.000367107	Ifi203
1.17705e-08	0.143531	0.304	0.202	0.00038001	Uvrag
1.2286e-08	-0.104028	0.082	0.145	0.000396654	Myo1g
1.23033e-08	-0.084945	0.048	0.1	0.000397211	Fkbp2
1.25421e-08	-0.13283	0.145	0.208	0.000404921	Frg1
1.25547e-08	-0.101314	0.068	0.133	0.000405329	Tomm70a
1.25924e-08	-0.0872116	0.052	0.105	0.000406547	Mtln
1.26577e-08	-0.208506	0.618	0.665	0.000408654	Tsix
1.2775e-08	0.108574	0.136	0.078	0.00041244	Tubb2a
1.32467e-08	-0.088464	0.052	0.105	0.000427671	Anapc11
1.44085e-08	0.182727	0.415	0.307	0.000465179	Vps13b
1.47615e-08	0.107372	0.108	0.061	0.000476574	Btbd11
1.47675e-08	0.205929	0.583	0.506	0.00047677	Rapgef6
1.56304e-08	-0.091802	0.062	0.118	0.000504627	Efhd2
1.59185e-08	-0.163697	0.333	0.388	0.00051393	Srsf7
1.60522e-08	-0.0998641	0.064	0.116	0.000518246	Glrx3
1.70605e-08	-0.0930879	0.064	0.126	0.000550797	Cib1
1.74551e-08	-0.104718	0.073	0.139	0.000563537	Ola1
1.79471e-08	-0.085567	0.053	0.106	0.000579424	Ankrd13a
1.91817e-08	0.177649	0.349	0.264	0.00061928	Chka
1.91966e-08	0.13209	0.151	0.085	0.000619764	Itgb8
2.04747e-08	-0.169324	0.387	0.463	0.000661025	Grcc10
2.07384e-08	-0.126809	0.139	0.197	0.000669539	Eif4g1
2.09253e-08	-0.156694	0.37	0.411	0.000675573	Eif4a2
2.09989e-08	0.161119	0.267	0.183	0.00067795	Peak1
2.14142e-08	-0.113676	0.114	0.181	0.000691357	Scamp3
2.18161e-08	-0.129427	0.158	0.226	0.000704333	Pcnp
2.21866e-08	-0.10762	0.108	0.173	0.000716296	Dctn3
2.2541e-08	0.179746	0.611	0.538	0.000727735	Nipbl
2.28844e-08	-0.0983104	0.072	0.132	0.000738823	Sar1a
2.34638e-08	-0.109714	0.084	0.15	0.000757529	Ilf2
2.45584e-08	-0.107568	0.084	0.148	0.000792868	Snrnp27
2.48086e-08	-0.091802	0.059	0.117	0.000800946	Vamp5
2.56824e-08	0.14228	0.2	0.141	0.000829158	Lyst
2.58053e-08	-0.089392	0.055	0.114	0.000833123	Smu1
2.62529e-08	0.142384	0.233	0.152	0.000847575	Scaper
2.66218e-08	-0.0851784	0.055	0.105	0.000859485	Tmem160
2.70823e-08	-0.13653	0.203	0.259	0.000874351	Skp1a
2.79453e-08	0.113675	0.195	0.126	0.000902215	Serinc5
2.83108e-08	0.176056	0.432	0.327	0.000914014	Stim1
2.86879e-08	-0.10216	0.089	0.145	0.00092619	Fgfr1op2
3.02198e-08	-0.0849844	0.055	0.107	0.000975645	Ddx1
3.05928e-08	0.145553	0.323	0.226	0.00098769	Ralgapa1
3.07214e-08	-0.127219	0.139	0.205	0.00099184	Tceal9
3.07245e-08	-0.117974	0.107	0.17	0.000991939	Smc6
3.09539e-08	-0.0871782	0.063	0.115	0.000999348	Tmem134
3.12697e-08	-0.0859565	0.051	0.1	0.00100954	Cmpk1
3.16546e-08	-0.0876237	0.057	0.11	0.00102197	Nudt3
3.18076e-08	0.137295	0.241	0.163	0.00102691	Cdkal1
3.34786e-08	-0.0801788	0.05	0.101	0.00108086	Dcps
3.47898e-08	-0.12999	0.201	0.273	0.00112319	Csk
3.52345e-08	-0.113827	0.102	0.172	0.00113755	Cs
3.56119e-08	-0.104638	0.116	0.176	0.00114973	Atxn2l
3.57651e-08	-0.093212	0.069	0.122	0.00115467	Ubxn1
3.73192e-08	-0.0970657	0.067	0.121	0.00120485	Rbm15
3.81434e-08	-0.0932647	0.073	0.129	0.00123146	Dazap1
3.83941e-08	-0.120909	0.181	0.259	0.00123955	Cd37
3.84192e-08	-0.114348	0.145	0.217	0.00124036	Ost4
3.89043e-08	0.108617	0.18	0.116	0.00125603	Sik1
3.972e-08	-0.107399	0.122	0.188	0.00128236	Becn1
3.97331e-08	0.0869527	0.105	0.056	0.00128278	Prag1
4.05399e-08	0.144598	0.325	0.241	0.00130883	Tbl1xr1
4.09273e-08	0.169505	0.37	0.296	0.00132134	Mbd5
4.13882e-08	-0.101755	0.082	0.14	0.00133622	Prdx5
4.16385e-08	0.148656	0.173	0.106	0.0013443	Nr4a2
4.18807e-08	-0.091659	0.074	0.131	0.00135212	Fam32a
4.43363e-08	-0.0871782	0.061	0.114	0.0014314	Brd7
4.43589e-08	0.173754	0.425	0.318	0.00143213	Nup98
4.52069e-08	-0.117754	0.143	0.209	0.00145951	Ssu72
4.60526e-08	-0.0809091	0.048	0.1	0.00148681	Rps6ka1
4.69046e-08	-0.0924897	0.078	0.131	0.00151432	Gm16286
4.70253e-08	0.213605	0.831	0.7	0.00151821	Cd69
4.73191e-08	0.217319	0.562	0.455	0.0015277	Aff3
4.78336e-08	0.123405	0.228	0.153	0.00154431	Atxn7
4.87904e-08	-0.150002	0.293	0.372	0.0015752	Vmp1
5.0789e-08	-0.117745	0.123	0.176	0.00163972	Tcerg1
5.08324e-08	-0.118014	0.143	0.211	0.00164112	Gpsm3
5.08435e-08	-0.107494	0.074	0.127	0.00164148	Kif18a
5.11332e-08	-0.0865152	0.059	0.11	0.00165084	Haus3
5.3358e-08	-0.116495	0.152	0.216	0.00172266	Mknk2
5.44618e-08	-0.0843043	0.064	0.114	0.0017583	Sec22b
5.45799e-08	-0.119063	0.154	0.224	0.00176211	Tm9sf3
5.50899e-08	0.16898	0.254	0.188	0.00177858	Antxr2
5.6527e-08	-0.115885	0.156	0.228	0.00182497	Sin3b
5.68084e-08	-0.136679	0.17	0.232	0.00183406	Atp13a3
5.70116e-08	-0.103849	0.091	0.158	0.00184062	Acly
5.70909e-08	0.19167	0.139	0.102	0.00184318	Ifih1
5.72414e-08	-0.104028	0.075	0.14	0.00184804	Ddit4
5.7538e-08	-0.162281	0.334	0.402	0.00185761	Gnas
5.76038e-08	-0.0859024	0.053	0.102	0.00185974	Snhg5
5.91208e-08	-0.112646	0.086	0.136	0.00190871	Hat1
5.93916e-08	-0.0969345	0.088	0.151	0.00191746	Erp29
6.07005e-08	-0.109949	0.12	0.186	0.00195971	Rbm22
6.17245e-08	-0.140762	0.19	0.253	0.00199277	Cbfb
6.25874e-08	0.239898	0.402	0.322	0.00202063	Emb
6.42982e-08	-0.0949003	0.065	0.112	0.00207587	Cep295
6.45085e-08	-0.0806753	0.052	0.103	0.00208266	B4galnt1
6.48774e-08	-0.118205	0.139	0.212	0.00209457	Yy1
7.1628e-08	-0.109726	0.1	0.17	0.00231251	Psmc6
7.22884e-08	0.184002	0.564	0.461	0.00233383	Esyt2
7.27054e-08	-0.0910149	0.076	0.138	0.00234729	Smim11
7.5181e-08	0.159487	0.261	0.206	0.00242722	Gabpb1
7.66943e-08	-0.122369	0.143	0.203	0.00247607	Cdc5l
7.90084e-08	0.155981	0.284	0.206	0.00255078	Cxcr4
8.1508e-08	0.118599	0.204	0.14	0.00263149	Fto
8.2775e-08	-0.0815097	0.055	0.11	0.00267239	Babam1
8.42665e-08	0.101932	0.187	0.123	0.00272055	Ephx1
8.49534e-08	0.101594	0.149	0.092	0.00274272	Arntl
8.6755e-08	0.17432	0.22	0.157	0.00280089	Fhit
9.22588e-08	-0.10631	0.07	0.116	0.00297858	Runx2
9.37388e-08	-0.123531	0.165	0.225	0.00302636	Csnk2a1
9.58852e-08	0.147999	0.28	0.198	0.00309565	Zfp407
1.03637e-07	0.148174	0.331	0.259	0.00334593	Cog5
1.04307e-07	-0.151176	0.408	0.475	0.00336755	H2-Q7
1.05432e-07	-0.111091	0.136	0.2	0.00340386	Il16
1.05666e-07	0.131765	0.257	0.186	0.00341144	Dst
1.06304e-07	-0.0844965	0.061	0.11	0.00343202	Mrps12
1.07818e-07	-0.0917181	0.075	0.135	0.00348089	Gtf2f1
1.08297e-07	-0.133071	0.174	0.247	0.00349637	Rbl2
1.15253e-07	-0.108433	0.123	0.183	0.00372094	Lsm14a
1.16364e-07	-0.0908264	0.062	0.114	0.0037568	Lypla1
1.18923e-07	-0.169703	0.975	0.98	0.00383942	mt-Co1
1.19348e-07	0.154106	0.321	0.24	0.00385316	Vti1a
1.21673e-07	0.145067	0.393	0.307	0.00392822	Itsn2
1.28062e-07	-0.11465	0.149	0.216	0.00413448	Mob1a
1.29197e-07	-0.157987	0.402	0.465	0.00417111	Laptm5
1.29229e-07	-0.0966642	0.094	0.146	0.00417217	Zbp1
1.30381e-07	-0.142452	0.249	0.325	0.00420936	Paip2
1.37935e-07	0.0936779	0.131	0.075	0.00445323	Gm49797
1.4316e-07	0.182717	0.549	0.474	0.00462191	Ankrd17
1.46879e-07	-0.0833932	0.061	0.113	0.004742	Cherp
1.48509e-07	0.173455	0.404	0.299	0.00479461	Smg6
1.52136e-07	-0.0976116	0.099	0.159	0.00491172	Eif4e2
1.56277e-07	-0.091659	0.069	0.126	0.00504541	Mtpn
1.59255e-07	-0.122226	0.154	0.216	0.00514156	Psmd11
1.61044e-07	0.128862	0.244	0.176	0.0051993	Rictor
1.61992e-07	-0.0797927	0.062	0.117	0.00522991	Smarcb1
1.66857e-07	-0.0814671	0.057	0.11	0.00538698	Srek1ip1
1.70558e-07	-0.0788002	0.057	0.105	0.00550645	Znhit1
1.71192e-07	-0.0915324	0.069	0.121	0.00552694	Bcl2l15
1.71779e-07	-0.0915922	0.075	0.126	0.00554589	Tesc
1.73886e-07	-0.135838	0.209	0.273	0.00561391	Il2rb
1.7596e-07	-0.0791448	0.057	0.108	0.00568086	Copz1
1.76108e-07	0.153759	0.337	0.257	0.00568563	Ambra1
1.79067e-07	0.17287	0.989	0.954	0.00578117	Ptprc
1.79269e-07	-0.125759	0.177	0.238	0.0057877	Ctcf
1.81889e-07	-0.119294	0.175	0.236	0.00587227	Ddx46
1.82836e-07	-0.0897313	0.069	0.126	0.00590286	Smg5
1.92899e-07	-0.162316	0.4	0.426	0.00622774	Sfpq
1.93811e-07	-0.110996	0.149	0.218	0.0062572	Dnajc7
1.94317e-07	-0.122926	0.108	0.165	0.00627353	Ybx3
2.055e-07	-0.107317	0.114	0.165	0.00663457	Tuba1a
2.15482e-07	-0.0874157	0.074	0.126	0.00695684	Psmd12
2.17095e-07	0.119988	0.235	0.166	0.00700892	Rnf145
2.18122e-07	0.144476	0.341	0.251	0.00704206	Kras
2.26558e-07	0.172049	0.522	0.453	0.00731442	Jak1
2.27197e-07	-0.0894848	0.085	0.136	0.00733506	Txnip
2.27592e-07	-0.123531	0.153	0.226	0.00734781	Snx5
2.31064e-07	-0.0837768	0.056	0.11	0.0074599	Polr2b
2.34459e-07	0.177874	0.239	0.168	0.00756951	Pbx3
2.45626e-07	-0.139398	0.192	0.281	0.00793005	Hnrnpll
2.46781e-07	-0.096319	0.096	0.153	0.00796731	Rrp1
2.5084e-07	-0.135468	0.213	0.283	0.00809838	Sla
2.52108e-07	-0.0864055	0.06	0.111	0.0081393	Oxa1l
2.60468e-07	-0.0919686	0.079	0.132	0.00840922	Ergic2
2.77008e-07	-0.11979	0.114	0.18	0.00894321	Slain1
2.77137e-07	-0.0916442	0.084	0.143	0.00894736	Ift20
2.85296e-07	-0.0963194	0.087	0.134	0.00921079	Sars
2.94407e-07	-0.148427	0.219	0.302	0.00950492	Cytip
2.95398e-07	-0.0990925	0.084	0.131	0.00953692	Pbdc1
2.97606e-07	-0.0829185	0.068	0.118	0.00960821	Rtf2
3.02267e-07	-0.0849721	0.063	0.109	0.00975869	Nans
3.03152e-07	0.129452	0.236	0.161	0.00978726	Epb41
3.12983e-07	0.177156	0.418	0.332	0.0101047	Mbnl2
3.15935e-07	0.187321	0.57	0.464	0.0102	Jmjd1c
3.18264e-07	-0.0802121	0.057	0.105	0.0102752	Anxa11
3.21236e-07	0.185069	0.446	0.383	0.0103711	Zeb1
3.34209e-07	-0.102386	0.127	0.194	0.0107899	Rnf114
3.35661e-07	0.133184	0.257	0.188	0.0108368	Mtmr3
3.37349e-07	0.151216	0.486	0.4	0.0108913	Dock8
3.44649e-07	-0.113359	0.135	0.197	0.011127	Eed
3.49092e-07	0.098011	0.149	0.094	0.0112705	Syne1
3.49116e-07	-0.0851367	0.084	0.136	0.0112712	Was
3.49896e-07	0.101499	0.194	0.132	0.0112964	Nfatc2
3.50072e-07	-0.124567	0.238	0.31	0.0113021	Rsrp1
3.74468e-07	-0.0890943	0.076	0.126	0.0120897	Snrnp200
3.79642e-07	-0.0906953	0.077	0.121	0.0122567	Larp1
3.79884e-07	-0.077884	0.055	0.104	0.0122646	Mrpl32
3.82219e-07	-0.0773798	0.051	0.1	0.0123399	Pold4
3.8976e-07	0.090617	0.167	0.101	0.0125834	Per1
3.90687e-07	0.156823	0.349	0.261	0.0126133	Rgcc
3.92227e-07	-0.123203	0.196	0.261	0.0126631	Plgrkt
3.98885e-07	0.179634	0.224	0.18	0.012878	Adamts6
4.02947e-07	0.110236	0.178	0.118	0.0130092	Mapkap1
4.0877e-07	0.182958	0.546	0.494	0.0131972	Zc3hav1
4.34583e-07	-0.0981737	0.126	0.183	0.0140305	Use1
4.36178e-07	-0.0974413	0.116	0.172	0.014082	Wbp11
4.46545e-07	-0.0797167	0.067	0.118	0.0144167	Rnh1
4.49197e-07	-0.0842495	0.073	0.122	0.0145023	Cdipt
4.62859e-07	0.112207	0.215	0.152	0.0149434	Zzef1
4.74917e-07	-0.150032	0.193	0.251	0.0153327	Id2
4.76613e-07	0.0823919	0.11	0.062	0.0153875	Pde2a
4.7782e-07	-0.0987877	0.095	0.152	0.0154264	Mcmbp
4.87131e-07	-0.0987059	0.098	0.154	0.015727	Atp6v1e1
4.87492e-07	-0.0801336	0.063	0.111	0.0157387	Vps35
5.11588e-07	-0.0943555	0.084	0.139	0.0165166	Etfa
5.22283e-07	-0.0868685	0.079	0.136	0.0168619	Znrd1
5.25251e-07	-0.096319	0.094	0.148	0.0169577	Naa20
5.39643e-07	-0.0939018	0.088	0.144	0.0174224	Ppwd1
5.43573e-07	-0.0822918	0.057	0.112	0.0175492	Borcs8
5.46602e-07	0.175257	0.54	0.442	0.017647	Kansl1
5.47286e-07	-0.0883308	0.079	0.127	0.0176691	Anapc13
5.73648e-07	-0.117039	0.071	0.106	0.0185202	Tnfrsf9
5.9148e-07	-0.0864904	0.081	0.137	0.0190959	Actr10
5.95127e-07	-0.101149	0.129	0.183	0.0192137	Aamp
5.96508e-07	0.10426	0.102	0.053	0.0192583	Slc24a3
5.99164e-07	0.177892	0.407	0.333	0.019344	Nrip1
6.1937e-07	-0.0845306	0.07	0.131	0.0199964	Mcts1
6.24949e-07	-0.0769059	0.061	0.113	0.0201765	Mrpl4
6.28291e-07	-0.0869784	0.077	0.125	0.0202844	Utp11
6.30741e-07	0.131953	0.168	0.108	0.0203635	Akt3
6.34747e-07	-0.081234	0.06	0.106	0.0204928	Ddx27
6.43238e-07	-0.11027	0.127	0.181	0.0207669	Sf3b3
6.68974e-07	0.087151	0.129	0.077	0.0215978	Tom1l2
6.7986e-07	-0.149898	0.145	0.208	0.0219493	Pde4b
7.21907e-07	-0.0992966	0.119	0.172	0.0233068	Srpk1
7.23591e-07	-0.108146	0.152	0.211	0.0233612	Hnrnpul1
7.29895e-07	-0.119026	0.124	0.18	0.0235647	Ckap5
7.55087e-07	-0.099741	0.122	0.194	0.024378	Rassf5
7.74422e-07	-0.0889365	0.095	0.154	0.0250022	Ube2q1
7.79924e-07	-0.0996135	0.121	0.18	0.0251798	Sec61a1
7.90056e-07	-0.0959144	0.141	0.199	0.025507	Rps27rt
7.95831e-07	-0.093571	0.089	0.153	0.0256934	Rbm10
8.72337e-07	-0.142028	0.284	0.357	0.0281634	Tpr
8.82576e-07	-0.0837759	0.069	0.113	0.028494	Dnajb11
8.8501e-07	0.110886	0.203	0.139	0.0285726	Ccny
8.9142e-07	0.132953	0.302	0.226	0.0287795	Bcl6
9.07253e-07	-0.087723	0.088	0.144	0.0292907	Fam168b
9.14144e-07	0.135384	0.279	0.203	0.0295131	Pvt1
9.26623e-07	0.148377	0.362	0.286	0.029916	Pecam1
9.41579e-07	-0.137304	0.325	0.385	0.0303989	Snrnp70
1.01102e-06	-0.0942098	0.107	0.166	0.0326407	Ptpn6
1.03032e-06	-0.107895	0.137	0.199	0.0332638	Edem1
1.04378e-06	-0.0821158	0.071	0.12	0.0336983	Drap1
1.06142e-06	0.125767	0.25	0.17	0.0342678	Fars2
1.06246e-06	-0.0967272	0.123	0.175	0.0343014	Rab4b
1.07553e-06	-0.0854976	0.091	0.139	0.0347235	Ngdn
1.08627e-06	0.161171	0.57	0.472	0.0350703	Mycbp2
1.1322e-06	0.106142	0.174	0.115	0.0365532	Atp8a1
1.1772e-06	0.100387	0.189	0.124	0.0380059	Neat1
1.19614e-06	-0.119389	0.176	0.247	0.0386174	Ndufs4
1.25883e-06	-0.0943228	0.132	0.188	0.0406413	Idh3b
1.26177e-06	-0.0715037	0.059	0.106	0.0407362	Prr14
1.27968e-06	-0.113027	0.19	0.25	0.0413146	Arhgap30
1.2936e-06	-0.0813404	0.06	0.112	0.041764	Acat1
1.31607e-06	-0.148536	0.316	0.375	0.0424893	Prpf40a
1.33493e-06	-0.135815	0.265	0.324	0.0430983	Ezr
1.34937e-06	-0.0821304	0.081	0.132	0.0435645	Tomm20
1.38987e-06	0.119289	0.168	0.114	0.0448719	Ptprj
1.40606e-06	-0.0778504	0.055	0.102	0.0453946	Kmt5a
1.41142e-06	-0.0866248	0.102	0.155	0.0455677	Chtop
1.45033e-06	-0.0782129	0.072	0.12	0.046824	Prkcsh
1.45895e-06	0.152187	0.427	0.336	0.0471021	Atp2b1
1.46577e-06	-0.117084	0.19	0.246	0.0473224	Papola
1.4826e-06	-0.0921498	0.084	0.128	0.0478657	Rdx
1.49825e-06	-0.0930892	0.088	0.132	0.048371	Casp8ap2
1.5022e-06	0.140897	0.426	0.352	0.0484985	Wdr26
1.50799e-06	-0.0933631	0.097	0.157	0.0486854	Prpf18
1.55987e-06	0.135774	0.323	0.245	0.0503604	Lnx2
1.56156e-06	-0.103161	0.137	0.189	0.0504149	Smarca4
1.59659e-06	-0.116969	0.138	0.198	0.0515459	Gata3
1.62556e-06	-0.0770944	0.059	0.105	0.0524812	Strap
1.65264e-06	-0.0754058	0.067	0.114	0.0533556	Arhgap9
1.68166e-06	-0.0928526	0.104	0.166	0.0542923	Cstb
1.86245e-06	0.20584	0.57	0.475	0.0601291	Nfkb1
1.89909e-06	-0.0874027	0.084	0.138	0.061312	Tmem126a
1.91592e-06	0.0764311	0.119	0.064	0.0618556	Zswim4
1.92008e-06	0.151044	0.365	0.29	0.0619898	Dip2b
1.93898e-06	-0.0796789	0.084	0.128	0.0626	Pdhb
1.9453e-06	-0.0736857	0.057	0.102	0.0628039	Lsm12
1.96795e-06	-0.106406	0.149	0.203	0.0635354	Snw1
1.97069e-06	-0.0903774	0.084	0.131	0.0636236	Cep57
1.98519e-06	0.133963	0.343	0.275	0.0640919	Ccnt1
2.01696e-06	-0.0781791	0.076	0.12	0.0651176	Ctsa
2.11279e-06	0.146755	0.308	0.237	0.0682115	Rfx3
2.11471e-06	-0.0871597	0.085	0.144	0.0682733	Ctbp1
2.15532e-06	-0.0755926	0.067	0.11	0.0695845	Eftud2
2.21818e-06	-0.0968788	0.114	0.161	0.071614	Copa
2.23695e-06	0.0859407	0.124	0.079	0.0722199	Vwa8
2.24013e-06	-0.0807194	0.08	0.131	0.0723227	Sar1b
2.27277e-06	-0.086678	0.1	0.146	0.0733763	Itm2c
2.31455e-06	-0.0835412	0.091	0.14	0.0747253	Rab37
2.3487e-06	-0.0891833	0.092	0.139	0.0758277	Nup210
2.36762e-06	-0.099154	0.135	0.199	0.0764386	Traf3ip3
2.37582e-06	-0.0785181	0.072	0.124	0.0767033	Sra1
2.38756e-06	-0.0945582	0.11	0.165	0.0770825	Ube2a
2.39272e-06	-0.0796039	0.069	0.122	0.0772491	Chmp4b
2.42822e-06	0.083095	0.113	0.067	0.0783951	Eml5
2.47546e-06	-0.0821875	0.087	0.139	0.0799201	Rbm42
2.53099e-06	-0.106709	0.192	0.254	0.081713	Bin2
2.55361e-06	-0.080355	0.068	0.115	0.0824433	Fam76b
2.67562e-06	0.146812	0.389	0.294	0.0863824	Dyrk1a
2.67648e-06	-0.0865983	0.093	0.14	0.08641	Grk6
2.68181e-06	-0.0817743	0.091	0.144	0.0865823	Fkbp8
2.73918e-06	-0.0938359	0.108	0.157	0.0884343	Ubtf
2.82746e-06	-0.0723984	0.062	0.101	0.0912845	Rabggtb
2.86252e-06	-0.110134	0.167	0.225	0.0924165	Psip1
2.88567e-06	-0.118547	0.175	0.246	0.093164	Psmd14
2.88781e-06	-0.0891524	0.115	0.169	0.093233	Dusp11
2.90442e-06	0.121982	0.219	0.166	0.0937691	Ubn2
2.92881e-06	0.107905	0.229	0.16	0.0945565	Tmem164
2.93548e-06	-0.0904421	0.096	0.143	0.0947719	Gtf2b
3.02435e-06	-0.0751399	0.075	0.123	0.097641	Usf2
3.03603e-06	-0.18126	0.725	0.748	0.0980183	Maf
3.17141e-06	-0.130109	0.312	0.37	0.102389	2310001H17Rik
3.2426e-06	-0.0748725	0.063	0.111	0.104687	Crnkl1
3.26002e-06	-0.101965	0.068	0.125	0.10525	Cep128
3.53756e-06	-0.0752192	0.069	0.108	0.11421	Phf11b
3.69921e-06	0.16436	0.557	0.477	0.119429	Rock1
3.8122e-06	-0.0994845	0.107	0.161	0.123077	Tfrc
3.90102e-06	-0.078821	0.073	0.128	0.125945	Emc7
3.90549e-06	-0.0743139	0.068	0.111	0.126089	Zfp106
3.92203e-06	-0.128942	0.255	0.309	0.126623	Aebp2
3.93561e-06	-0.093074	0.114	0.17	0.127061	Hadha
4.09638e-06	-0.0788464	0.063	0.101	0.132252	Rasa3
4.20091e-06	-0.123215	0.198	0.265	0.135626	Fubp1
4.21258e-06	0.132184	0.226	0.154	0.136003	Phlpp1
4.23909e-06	-0.0817743	0.09	0.14	0.136859	Brd9
4.35479e-06	-0.0862724	0.076	0.11	0.140594	Cyp51
4.46479e-06	-0.0667673	0.057	0.102	0.144146	Surf4
4.53134e-06	-0.151957	0.937	0.935	0.146294	mt-Nd4
4.60951e-06	0.0915091	0.127	0.07	0.148818	Rapgef5
4.67957e-06	0.135316	0.376	0.294	0.15108	Cdk13
4.68972e-06	0.108213	0.217	0.156	0.151408	C2cd5
4.69997e-06	-0.0774342	0.073	0.122	0.151739	Lgals9
4.76238e-06	-0.0950884	0.116	0.162	0.153753	Gspt1
4.85696e-06	0.0836554	0.107	0.063	0.156807	Atrn
4.86858e-06	-0.088346	0.078	0.124	0.157182	Cfdp1
4.87626e-06	0.135263	0.345	0.266	0.15743	Atp9b
5.00487e-06	0.136985	0.334	0.26	0.161582	Gm26740
5.03478e-06	-0.0908145	0.102	0.159	0.162548	Tmem173
5.07163e-06	-0.0732239	0.071	0.111	0.163738	Atp6v0b
5.11458e-06	-0.0971907	0.137	0.189	0.165124	Snx3
5.12936e-06	-0.0855316	0.088	0.141	0.165601	Wbp4
5.13905e-06	-0.0685589	0.065	0.114	0.165914	R3hdm4
5.18587e-06	0.137114	0.306	0.237	0.167426	Fut8
5.25741e-06	0.12226	0.24	0.181	0.169736	Fkbp5
5.29705e-06	-0.0773433	0.066	0.11	0.171015	Cyb5b
5.31572e-06	0.0973157	0.147	0.105	0.171618	Gm10563
5.41452e-06	0.099351	0.172	0.117	0.174808	Stx8
5.46077e-06	-0.127384	0.261	0.318	0.176301	Smco4
5.46424e-06	-0.0678596	0.059	0.101	0.176413	Mlf2
5.5757e-06	0.1438	0.437	0.374	0.180011	Slc38a1
5.58278e-06	-0.0757237	0.07	0.111	0.18024	Ywhag
5.65373e-06	-0.0947884	0.11	0.163	0.182531	Prdx6
5.71925e-06	-0.0860174	0.1	0.153	0.184646	Pcmt1
5.75418e-06	-0.0839584	0.094	0.14	0.185774	Rcsd1
5.7578e-06	-0.104238	0.176	0.244	0.185891	Ctss
6.04465e-06	-0.0890366	0.116	0.172	0.195152	Tram1
6.2538e-06	-0.0705594	0.062	0.107	0.201904	Brcc3
6.34075e-06	0.153541	0.504	0.428	0.204711	Kdm6a
6.5097e-06	-0.0786816	0.084	0.137	0.210166	Ddb2
6.54896e-06	-0.117017	0.168	0.236	0.211433	U2surp
6.5783e-06	-0.0750329	0.065	0.108	0.21238	Derl2
6.67527e-06	-0.102976	0.126	0.18	0.215511	Gimap5
6.6948e-06	0.100687	0.209	0.146	0.216142	Lmbrd1
6.88932e-06	-0.0676673	0.061	0.106	0.222422	Jtb
7.08092e-06	0.165402	0.569	0.504	0.228607	Peli1
7.2425e-06	-0.116308	0.264	0.309	0.233824	Atf4
7.27438e-06	-0.0724458	0.077	0.123	0.234853	Idnk
7.28397e-06	-0.104765	0.171	0.214	0.235163	Mapre1
7.3658e-06	-0.0878158	0.124	0.17	0.237805	Emd
7.43774e-06	-0.0663994	0.058	0.101	0.240127	Pdrg1
7.45824e-06	0.148501	0.44	0.373	0.240789	Rap1gds1
7.48327e-06	-0.0756683	0.072	0.118	0.241597	Trappc2l
7.51987e-06	-0.0742654	0.073	0.114	0.242779	Trib2
7.59914e-06	0.0779331	0.118	0.071	0.245338	Egr2
7.79723e-06	-0.101437	0.169	0.224	0.251734	Syf2
7.8599e-06	-0.0805905	0.098	0.15	0.253757	Mrpl24
7.90763e-06	-0.073966	0.062	0.108	0.255298	Prpf3
8.08034e-06	-0.142905	0.535	0.571	0.260874	Ywhaz
8.09885e-06	0.097231	0.147	0.099	0.261471	Vav3
8.13976e-06	-0.111139	0.108	0.153	0.262792	Rbbp8
8.34272e-06	0.101216	0.158	0.103	0.269345	Homer1
8.37013e-06	-0.114134	0.222	0.294	0.27023	Arl6ip5
8.44121e-06	-0.0819332	0.1	0.151	0.272524	Ppp2r1a
8.77764e-06	0.102078	0.182	0.12	0.283386	Numb
8.96664e-06	-0.0716365	0.064	0.104	0.289488	Pak1ip1
9.11496e-06	-0.0955488	0.126	0.184	0.294276	Add3
9.16487e-06	-0.102345	0.131	0.189	0.295888	Smarcc1
9.4537e-06	-0.108772	0.194	0.248	0.305213	Cntrl
9.58028e-06	-0.148706	0.579	0.62	0.309299	Calm2
9.6672e-06	-0.0634745	0.061	0.101	0.312105	Bloc1s1
9.68963e-06	0.157252	0.562	0.481	0.31283	Ankrd44
9.73387e-06	-0.0718036	0.064	0.108	0.314258	Psmd9
9.9592e-06	-0.17949	0.721	0.672	0.321533	Nfkbia
1.00713e-05	0.0973772	0.206	0.146	0.325152	Brwd1
1.01525e-05	-0.081691	0.092	0.141	0.327772	Nars
1.02264e-05	0.108336	0.246	0.189	0.330158	Card11
1.05921e-05	-0.0715316	0.077	0.129	0.341966	Uqcc3
1.0625e-05	0.0822935	0.113	0.077	0.343029	Atf6
1.06311e-05	0.143531	0.215	0.177	0.343226	Bcl2
1.07621e-05	0.0929072	0.148	0.11	0.347456	Pnpla8
1.07935e-05	-0.0702043	0.063	0.1	0.348469	Txlna
1.14512e-05	-0.0794228	0.1	0.14	0.369701	Mpc1
1.15084e-05	0.108248	0.162	0.112	0.371548	Slc16a10
1.15884e-05	0.112197	0.227	0.167	0.374132	Rb1
1.16328e-05	-0.0812249	0.114	0.163	0.375565	Dnaja2
1.17074e-05	0.116378	0.265	0.185	0.377975	Impact
1.18802e-05	-0.072061	0.079	0.127	0.383553	Ubqln1
1.23362e-05	0.0788624	0.127	0.079	0.398274	Ppp3cc
1.23709e-05	0.145324	0.519	0.448	0.399396	Fnbp1
1.26308e-05	-0.120075	0.23	0.293	0.407786	Ppp4r3b
1.29075e-05	0.134922	0.372	0.292	0.416719	Pip4k2a
1.29105e-05	0.115868	0.264	0.189	0.416815	Tbc1d1
1.3428e-05	0.104984	0.235	0.178	0.433523	Cux1
1.35189e-05	-0.0927657	0.145	0.192	0.436457	BC031181
1.39184e-05	0.152981	0.422	0.317	0.449356	Foxp1
1.39505e-05	0.132355	0.22	0.169	0.45039	Klf4
1.45731e-05	0.104221	0.207	0.154	0.470492	Gbf1
1.49365e-05	0.103676	0.308	0.23	0.482226	Pnrc1
1.49863e-05	-0.0822439	0.09	0.132	0.483832	Dnajc19
1.56012e-05	0.0899213	0.164	0.119	0.503685	Trappc9
1.56311e-05	-0.0883334	0.094	0.149	0.504648	D16Ertd472e
1.59752e-05	0.0913288	0.17	0.118	0.51576	Usp32
1.603e-05	0.118266	0.27	0.198	0.51753	Kdm7a
1.66424e-05	-0.111388	0.263	0.334	0.537299	Acin1
1.67569e-05	0.0712543	0.11	0.072	0.540995	Slc5a3
1.69057e-05	-0.0753761	0.086	0.125	0.545801	Chordc1
1.70346e-05	-0.082676	0.106	0.151	0.549961	Vbp1
1.7043e-05	-0.0822698	0.108	0.158	0.550232	Tmem179b
1.78245e-05	0.126683	0.309	0.241	0.575464	Birc3
1.78943e-05	0.13614	0.44	0.357	0.577717	Huwe1
1.84241e-05	-0.109997	0.224	0.276	0.594821	Sp3
1.85998e-05	0.117017	0.381	0.315	0.600495	Cyth1
1.88118e-05	0.100133	0.191	0.14	0.607339	Arl5b
1.94468e-05	0.127063	0.335	0.253	0.627841	Ncoa1
1.95153e-05	-0.0917219	0.123	0.159	0.63005	Hmgcr
1.96991e-05	-0.132811	0.609	0.625	0.635986	Ubc
1.98904e-05	-0.100116	0.151	0.202	0.642162	Tspan13
2.00555e-05	0.0750805	0.112	0.068	0.647492	Pcca
2.02222e-05	0.0924685	0.168	0.119	0.652874	Exoc6
2.08429e-05	-0.0694542	0.063	0.107	0.672912	Tgs1
2.10175e-05	-0.0696001	0.072	0.116	0.67855	Bms1
2.169e-05	-0.0631103	0.057	0.101	0.700262	Zmiz2
2.17008e-05	0.132573	0.383	0.306	0.700611	Ascc3
2.18386e-05	0.10434	0.253	0.195	0.705059	Ap3b1
2.18504e-05	-0.0706981	0.067	0.109	0.705441	Immt
2.19422e-05	-0.0997653	0.178	0.218	0.708404	Fam120a
2.20785e-05	0.100441	0.206	0.157	0.712805	Oprm1
2.24689e-05	-0.0724654	0.071	0.11	0.725409	Cops8
2.29255e-05	0.122073	0.321	0.238	0.740149	Nr4a1
2.33829e-05	-0.0690762	0.068	0.111	0.754918	Ccdc69
2.34365e-05	0.224276	0.482	0.415	0.756647	Tnfsf8
2.37655e-05	-0.0636615	0.063	0.103	0.76727	Cnppd1
2.38045e-05	-0.0784636	0.088	0.13	0.768528	Dap3
2.39669e-05	0.0693122	0.12	0.072	0.773771	Gm15472
2.40933e-05	-0.0726695	0.067	0.105	0.777853	Gstt2
2.43657e-05	-0.098683	0.123	0.175	0.786647	Zfp53
2.48579e-05	-0.124389	0.415	0.469	0.802537	Itm2b
2.5304e-05	0.137921	0.55	0.483	0.816939	Ncor1
2.54364e-05	-0.0709698	0.084	0.126	0.821214	Dpysl2
2.56925e-05	0.126323	0.246	0.185	0.829484	Fam117b
2.59752e-05	-0.064572	0.067	0.109	0.83861	Lamtor1
2.68516e-05	-0.0801935	0.081	0.132	0.866905	Plaa
2.68753e-05	0.188901	0.354	0.278	0.867668	Kcnq5
2.71143e-05	0.163694	0.463	0.385	0.875387	Fbxo11
2.71328e-05	-0.0722246	0.081	0.121	0.875981	Irf3
2.71888e-05	-0.122828	0.242	0.291	0.877791	Pds5a
2.78311e-05	-0.131623	0.569	0.577	0.898527	mt-Nd4l
2.81989e-05	-0.101698	0.157	0.207	0.910402	Zdhhc2
2.82721e-05	0.108753	0.219	0.161	0.912765	Slc7a1
2.83384e-05	-0.0763049	0.092	0.138	0.914905	Arpc1a
2.84443e-05	-0.0753735	0.098	0.148	0.918323	Def6
2.91166e-05	-0.0942082	0.108	0.161	0.940029	Adss
2.91829e-05	-0.0935604	0.148	0.202	0.942169	Gatad2a
2.9743e-05	-0.0642081	0.059	0.104	0.960251	Dnttip2
2.97453e-05	-0.0820322	0.102	0.143	0.960327	Mdn1
3.0255e-05	-0.0643909	0.068	0.108	0.976783	Ndufs1
3.02647e-05	-0.0845248	0.131	0.181	0.977096	Tm9sf2
3.04502e-05	-0.0925737	0.145	0.194	0.983083	Pdcd10
3.04818e-05	-0.0729139	0.077	0.127	0.984105	Mitd1
3.08804e-05	-0.0897267	0.132	0.178	0.996974	Ppp3cb
3.1246e-05	0.0726609	0.124	0.079	1	Wdr7
3.15206e-05	-0.117351	0.38	0.413	1	Prpf4b
3.1573e-05	-0.0887635	0.128	0.18	1	Mbd2
3.17447e-05	-0.0807997	0.096	0.154	1	Ccdc59
3.17519e-05	0.115819	0.436	0.357	1	Crebbp
3.19908e-05	-0.0651126	0.074	0.113	1	Secisbp2
3.22599e-05	-0.101751	0.203	0.25	1	Cab39
3.24681e-05	0.0807938	0.145	0.103	1	Hdac4
3.32204e-05	0.0741498	0.12	0.077	1	Ttc19
3.39126e-05	-0.0649322	0.072	0.116	1	Arrdc1
3.41455e-05	-0.0737606	0.11	0.153	1	Ldb1
3.45196e-05	-0.0596422	0.063	0.104	1	Atp6ap1
3.49008e-05	-0.0706525	0.076	0.114	1	Abhd17a
3.49263e-05	-0.0634855	0.068	0.11	1	Igflr1
3.50805e-05	0.096195	0.183	0.127	1	Dis3l2
3.55222e-05	-0.0769722	0.094	0.138	1	Drg1
3.65926e-05	-0.0799984	0.126	0.173	1	Lrp10
3.72489e-05	-0.106728	0.267	0.339	1	Itgb2
3.743e-05	-0.0862081	0.112	0.154	1	Ctdspl2
3.78119e-05	0.0706603	0.122	0.079	1	Map3k14
3.80048e-05	-0.0672728	0.071	0.11	1	Ralbp1
3.93417e-05	-0.103405	0.195	0.255	1	Mndal
3.94377e-05	-0.09817	0.191	0.233	1	Srsf6
3.94806e-05	0.0903395	0.246	0.187	1	Prex1
3.95128e-05	-0.126076	0.363	0.435	1	Stat1
4.06762e-05	-0.116396	0.248	0.295	1	Khdrbs1
4.10506e-05	-0.0873986	0.116	0.162	1	Casp8
4.13629e-05	-0.0722436	0.075	0.115	1	Erp44
4.20621e-05	-0.0688615	0.08	0.115	1	Lgals3bp
4.21303e-05	-0.0611046	0.059	0.102	1	Dlst
4.214e-05	-0.0667344	0.07	0.109	1	Nras
4.24271e-05	0.102646	0.273	0.201	1	Fam193a
4.38865e-05	-0.0674473	0.071	0.113	1	Szrd1
4.50925e-05	-0.0810444	0.103	0.156	1	Dctn4
4.67213e-05	-0.0679752	0.076	0.115	1	Tapbpl
4.72256e-05	-0.0863465	0.144	0.193	1	Ik
4.78206e-05	0.116478	0.325	0.265	1	Ubl3
4.79983e-05	-0.0853876	0.145	0.193	1	Prrc2a
4.93525e-05	-0.105214	0.229	0.281	1	Cdc42se2
5.02843e-05	0.0788093	0.146	0.106	1	Cdc14a
5.19182e-05	0.113578	0.228	0.189	1	Sh3rf1
5.30638e-05	-0.0667398	0.067	0.103	1	Apaf1
5.42466e-05	0.111505	0.315	0.245	1	Asxl2
5.53145e-05	-0.0809812	0.099	0.141	1	Stt3a
5.56397e-05	0.139415	0.694	0.588	1	Tnfaip3
5.66334e-05	-0.0667453	0.063	0.1	1	Abce1
5.76004e-05	-0.0793238	0.127	0.165	1	Cd164
5.79196e-05	0.112374	0.329	0.265	1	Chd1
5.8169e-05	-0.0705488	0.093	0.136	1	Atp6v1d
5.85827e-05	-0.114196	0.283	0.318	1	Xrn2
6.00038e-05	-0.0798224	0.109	0.154	1	Luc7l
6.16816e-05	0.0870819	0.184	0.132	1	Smad3
6.39193e-05	-0.0841605	0.145	0.198	1	Arhgap4
6.46013e-05	0.110719	0.255	0.195	1	Tbl1x
6.51032e-05	-0.0914136	0.119	0.157	1	Cenpc1
6.57049e-05	-0.0687884	0.094	0.14	1	Sirt7
6.60722e-05	-0.0757427	0.076	0.114	1	Iqgap2
6.6145e-05	-0.0697696	0.073	0.106	1	Gmps
6.65732e-05	-0.0651126	0.069	0.11	1	Tmod3
6.73199e-05	-0.066381	0.063	0.102	1	Arl6ip6
6.74185e-05	0.0738605	0.141	0.099	1	Vps13d
6.77622e-05	-0.066713	0.076	0.123	1	Ccdc47
6.82995e-05	-0.0747957	0.061	0.103	1	Sidt1
7.14984e-05	-0.0676211	0.067	0.115	1	Ube2j2
7.28365e-05	-0.0834134	0.123	0.17	1	Gpr174
7.45059e-05	-0.0675911	0.086	0.123	1	Mettl23
7.64884e-05	0.0938021	0.18	0.139	1	Myo9a
7.65521e-05	-0.058552	0.064	0.1	1	Ergic3
7.72797e-05	0.0975351	0.261	0.206	1	Ubn1
7.75753e-05	0.106946	0.329	0.26	1	Setd5
7.77094e-05	-0.073805	0.1	0.138	1	Tia1
7.78629e-05	-0.064572	0.074	0.115	1	Fam104a
7.79925e-05	-0.0744875	0.119	0.165	1	Ly9
7.91748e-05	0.0956751	0.187	0.132	1	Xrcc4
7.92659e-05	-0.122444	0.443	0.472	1	Ube2d3
7.96135e-05	-0.0882845	0.156	0.201	1	Ifi27
8.00312e-05	-0.0764289	0.094	0.133	1	Slc1a5
8.11618e-05	0.0828889	0.165	0.114	1	Sp4
8.1763e-05	-0.0965709	0.129	0.164	1	Tex14
8.34688e-05	-0.071737	0.096	0.139	1	Selenot
8.35234e-05	-0.0757524	0.108	0.153	1	Rab5if
8.50037e-05	-0.0702324	0.084	0.125	1	Yipf5
8.5739e-05	-0.0634882	0.067	0.106	1	Ddx54
8.58146e-05	0.129019	0.367	0.321	1	Epc1
8.58318e-05	0.0908807	0.249	0.19	1	Zmynd8
8.62644e-05	0.134688	0.593	0.517	1	Luc7l2
8.63703e-05	-0.0627832	0.077	0.125	1	Gsdmd
8.69214e-05	-0.0740493	0.107	0.155	1	Casp1
8.71652e-05	-0.0806011	0.071	0.117	1	Cd226
8.7753e-05	-0.0642135	0.079	0.114	1	Stx4a
8.91309e-05	0.0980051	0.244	0.184	1	Dtnb
8.91432e-05	-0.0656523	0.07	0.106	1	Nup50
9.01193e-05	0.129778	0.343	0.273	1	Rsbn1
9.04752e-05	-0.071737	0.098	0.137	1	Sypl
9.08754e-05	0.0672325	0.138	0.092	1	Rin3
9.35818e-05	0.137768	0.432	0.372	1	Osbpl8
9.56601e-05	0.0992565	0.224	0.176	1	Babam2
9.5874e-05	0.138085	0.568	0.513	1	Ndfip1
9.60673e-05	-0.0934624	0.197	0.253	1	Capza2
9.76641e-05	0.086722	0.166	0.108	1	Gem
9.84731e-05	-0.104481	0.238	0.301	1	Grb2
9.88459e-05	-0.0670542	0.084	0.126	1	Dguok
9.90609e-05	-0.0695752	0.072	0.111	1	Ptms
9.9933e-05	-0.0684707	0.087	0.121	1	Sod2
9.99438e-05	-0.105457	0.246	0.299	1	Top2b
0.000101372	-0.0713161	0.08	0.115	1	Gtpbp4
0.000106792	-0.0801295	0.145	0.192	1	Pdcd6ip
0.00010691	-0.0710239	0.098	0.142	1	Riok3
0.00010764	0.111298	0.286	0.236	1	Mkln1
0.000107823	-0.0762978	0.116	0.169	1	Bud31
0.000107868	-0.0603947	0.065	0.102	1	Topors
0.000108704	0.128516	0.541	0.463	1	Ankrd11
0.000110193	-0.0883402	0.173	0.233	1	Tbk1
0.000111117	-0.0807487	0.106	0.158	1	Foxn2
0.000112135	0.0826082	0.175	0.135	1	Rheb
0.000113019	-0.0855953	0.143	0.19	1	Rc3h2
0.000116147	-0.0745925	0.126	0.167	1	Gstp3
0.000116498	0.0995965	0.281	0.212	1	Mapk14
0.000116561	-0.124542	0.405	0.474	1	Izumo1r
0.000116851	-0.0700125	0.094	0.132	1	Trappc4
0.000117531	0.0744527	0.138	0.1	1	Tgfbr1
0.000118601	-0.091758	0.237	0.28	1	Arhgef1
0.000118709	0.101485	0.209	0.152	1	Kansl1l
0.00011925	-0.0966593	0.185	0.218	1	Ppp4r3a
0.000120787	0.108916	0.347	0.298	1	Ythdf3
0.000121358	-0.0604052	0.069	0.102	1	Lars
0.000122392	-0.0710239	0.096	0.141	1	Ppp1r11
0.000124119	-0.0705781	0.08	0.125	1	Stk38
0.000124405	-0.0702324	0.084	0.12	1	Aco2
0.000126665	0.0848452	0.197	0.144	1	Prdm2
0.000126817	0.106899	0.308	0.239	1	Lrch1
0.000128389	-0.0675544	0.095	0.138	1	Asna1
0.000131116	-0.0580325	0.067	0.104	1	Vrk3
0.000139466	0.13415	0.798	0.742	1	Fyb
0.000139547	-0.0721633	0.1	0.157	1	Irak1
0.000143277	-0.0682733	0.088	0.129	1	Cops4
0.000143519	0.0982012	0.228	0.18	1	Pacs1
0.000144158	-0.0589531	0.069	0.104	1	Smarcc2
0.000145649	0.0730311	0.135	0.095	1	Rnf216
0.000146201	0.131523	0.479	0.395	1	Med13
0.000151654	-0.0887562	0.187	0.233	1	Dync1i2
0.000155459	-0.120661	0.122	0.176	1	Alcam
0.000158243	0.0983241	0.279	0.228	1	Tnrc6c
0.000160931	0.0823834	0.171	0.113	1	Foxo3
0.000166046	-0.090397	0.182	0.22	1	Sbno1
0.000167598	-0.0654673	0.075	0.109	1	Nmd3
0.000169012	0.0922557	0.199	0.148	1	Tnf
0.00017147	0.0603192	0.116	0.077	1	Lmbr1l
0.000173013	0.0748619	0.142	0.113	1	Hook3
0.000174818	-0.0975224	0.174	0.208	1	Atl3
0.000176299	0.109305	0.33	0.269	1	Camk1d
0.000177441	0.0879347	0.214	0.17	1	Atxn7l1
0.000178398	-0.0627832	0.081	0.113	1	E2f4
0.000179042	-0.0786504	0.16	0.2	1	Supt5
0.000179674	-0.0724044	0.121	0.167	1	Akap8
0.000180692	0.136965	0.608	0.558	1	Zfp36l1
0.000181256	-0.0729113	0.098	0.136	1	Dap
0.00018238	0.112127	0.188	0.148	1	Taf4b
0.000183739	-0.0936527	0.234	0.294	1	Nudcd3
0.000183769	0.0777377	0.153	0.111	1	Txlng
0.000184061	0.0819747	0.171	0.124	1	Tnks
0.000184545	-0.0748839	0.087	0.125	1	Esf1
0.000184557	0.10279	0.244	0.192	1	Spata5
0.00018467	0.111298	0.281	0.225	1	Fbxw11
0.000185288	0.0974071	0.346	0.3	1	Nisch
0.000187571	0.0989267	0.251	0.194	1	Dlg1
0.000188081	-0.0732583	0.123	0.159	1	Cfap20
0.0001885	-0.0810452	0.155	0.201	1	Mat2a
0.000188772	-0.078682	0.114	0.153	1	Rcc2
0.00018903	-0.0979056	0.288	0.337	1	Map1lc3b
0.000193601	-0.0640399	0.084	0.126	1	Pnp
0.000194932	-0.0595137	0.073	0.104	1	Dnajc10
0.000195277	-0.0966587	0.264	0.314	1	Arglu1
0.000201051	0.124796	0.549	0.46	1	Erbin
0.000206094	-0.0634963	0.072	0.111	1	Immp1l
0.000207048	0.106361	0.291	0.241	1	Tcf20
0.000209603	0.105701	0.255	0.213	1	Ube2g1
0.000210172	-0.0722664	0.117	0.157	1	Ube4b
0.000212184	0.0783445	0.125	0.082	1	Znrf3
0.000222064	-0.116042	0.288	0.319	1	Odc1
0.000222337	0.06074	0.108	0.075	1	Tigit
0.000224834	-0.0622561	0.084	0.119	1	Pdcd11
0.000225732	-0.0729286	0.118	0.159	1	Hadhb
0.000229935	-0.0755175	0.128	0.169	1	Ddx42
0.000231347	0.0714895	0.149	0.109	1	Tmem135
0.000231929	-0.0814839	0.157	0.2	1	Rab14
0.00023372	0.092394	0.252	0.208	1	Nlk
0.000233965	0.0843759	0.138	0.097	1	Jazf1
0.000235977	-0.0728697	0.129	0.165	1	Wtap
0.000241145	-0.0760268	0.104	0.153	1	Stat5a
0.000243099	0.0710193	0.121	0.081	1	Dcaf6
0.000245281	-0.11135	0.578	0.621	1	Lck
0.00024609	-0.0691006	0.096	0.139	1	Ipo7
0.000247038	-0.0595263	0.071	0.109	1	Ing1
0.0002476	0.0848672	0.197	0.149	1	Slc25a36
0.000248249	-0.0692773	0.097	0.137	1	Cse1l
0.000248369	-0.0607918	0.072	0.106	1	Zc3h14
0.000252369	-0.0643962	0.094	0.134	1	Rela
0.000252742	-0.0586123	0.072	0.105	1	Nadk
0.000252836	0.12067	0.529	0.447	1	Usp34
0.000254806	0.098938	0.271	0.195	1	Mgat5
[truncated: 476 more rows]

## Sheet: TFH.1(Ag-induced)_vs_TFH.3
p_val	avg_log2FC	pct.1	pct.2	p_val_adj	gene
6.00836e-173	1.23002	0.916	0.59	1.9398e-168	Slc9a9
1.70102e-140	1.20155	0.669	0.191	5.49175e-136	Themis
3.6498e-131	-0.94379	0.071	0.485	1.17834e-126	Tnfrsf9
3.08699e-129	-0.915909	0.187	0.582	9.96635e-125	S100a10
1.61974e-127	-1.09111	0.69	0.943	5.22932e-123	Ikzf2
2.78488e-126	-0.890098	0.137	0.554	8.99097e-122	Tnfrsf4
6.87488e-126	1.02652	0.821	0.457	2.21955e-121	Ext1
8.2875e-106	-0.96803	0.23	0.59	2.67562e-101	Itgav
4.17333e-104	-0.831675	0.264	0.603	1.34736e-99	AW112010
5.33231e-100	0.890109	0.63	0.266	1.72154e-95	Trerf1
7.89287e-98	0.888654	0.714	0.34	2.54821e-93	Asap1
1.2457e-96	-1.06875	0.175	0.497	4.02174e-92	S100a4
2.2451e-96	-0.960082	0.267	0.607	7.24832e-92	Dennd4a
5.16865e-85	0.745357	0.451	0.1	1.6687e-80	Art2b
8.03732e-84	-0.749759	0.123	0.434	2.59485e-79	Rgs1
4.5413e-82	0.726471	0.399	0.063	1.46616e-77	Ntrk3
1.61089e-81	0.710214	0.42	0.073	5.20077e-77	Cd40lg
7.55601e-81	-0.848178	0.494	0.839	2.43946e-76	Ctla4
3.77172e-80	-0.755412	0.49	0.796	1.2177e-75	Pim1
2.62203e-77	-0.951156	0.263	0.522	8.46524e-73	S100a6
4.01288e-76	-0.612066	0.025	0.379	1.29556e-71	Foxp3
6.64993e-74	0.698203	0.646	0.315	2.14693e-69	Ikzf1
2.82244e-73	-0.689424	0.884	0.954	9.11225e-69	Rpl39
1.36954e-72	-0.702782	0.026	0.28	4.42157e-68	Ly6a
5.71134e-72	-0.728465	0.397	0.655	1.84391e-67	H2afz
8.37303e-72	0.714056	0.512	0.184	2.70323e-67	Tspan5
8.81067e-72	-0.571724	0.146	0.429	2.84452e-67	Tnfrsf18
1.9462e-71	-0.535638	0.084	0.387	6.28329e-67	Tnfrsf1b
2.47351e-70	-0.657185	0.243	0.503	7.98572e-66	Sdf4
8.28625e-69	-0.537293	0.055	0.313	2.67522e-64	Fam129a
1.22818e-67	-0.760798	0.758	0.887	3.96517e-63	Ifi27l2a
3.74927e-66	-0.544833	0.116	0.41	1.21045e-61	Ahnak
7.58569e-65	-0.653567	0.712	0.877	2.44904e-60	Tpt1
1.24596e-64	-0.63701	0.703	0.846	4.02257e-60	Rpl11
1.56299e-63	-0.620581	0.822	0.935	5.04612e-59	Rps14
3.13497e-62	-0.63824	0.695	0.843	1.01213e-57	Rps7
3.13761e-62	-0.6458	0.749	0.887	1.01298e-57	Rps23
3.81567e-60	-0.53526	0.128	0.406	1.23189e-55	Myo1e
4.26907e-60	0.596308	0.519	0.229	1.37827e-55	Abtb2
8.95884e-60	-0.653261	0.593	0.779	2.89236e-55	Rps19
1.09431e-59	-0.650079	0.565	0.755	3.53298e-55	Rpl10a
9.62262e-59	-0.594924	0.175	0.487	3.10666e-54	Cd83
1.634e-58	-0.651326	0.694	0.837	5.27536e-54	Rpl5
2.71234e-58	0.595573	0.548	0.251	8.7568e-54	Tox2
8.12438e-58	0.594207	0.618	0.339	2.62296e-53	Prkcq
5.94254e-57	-0.576067	0.168	0.395	1.91855e-52	Crip1
1.13508e-56	-0.6319	0.847	0.915	3.6646e-52	Eef1a1
1.28169e-56	-0.601626	0.864	0.937	4.13793e-52	Rpl41
1.92119e-56	-0.620069	0.833	0.913	6.20257e-52	Rpl23
1.30756e-55	-0.62921	0.669	0.813	4.22145e-51	Rps4x
1.48053e-55	-0.595481	0.562	0.766	4.7799e-51	Rps5
4.18735e-55	0.651471	0.792	0.612	1.35188e-50	Itk
8.97925e-55	-0.636581	0.604	0.761	2.89895e-50	Rplp0
9.51034e-55	0.653942	0.32	0.013	3.07041e-50	Pde3b
1.75751e-54	0.566665	0.57	0.284	5.67412e-50	Stk39
1.70249e-53	-0.586156	0.758	0.883	5.49647e-49	Rpl17
7.16426e-53	-0.538451	0.18	0.453	2.31298e-48	Bhlhe40
4.72764e-52	-0.445497	0.125	0.368	1.52632e-47	Aopep
8.08115e-52	-0.54974	0.881	0.959	2.609e-47	Fau
2.15084e-51	-0.582504	0.704	0.842	6.94397e-47	Rpl32
3.39397e-51	-0.489248	0.021	0.214	1.09574e-46	Nrn1
7.38361e-51	-0.58663	0.791	0.886	2.3838e-46	Rpl18a
1.49959e-50	-0.447885	0.088	0.312	4.84141e-46	Lclat1
4.30594e-50	-0.555955	0.686	0.845	1.39017e-45	Rps13
7.46684e-50	-0.584383	0.719	0.843	2.41067e-45	Rps9
2.34711e-49	-0.371775	0.039	0.256	7.57764e-45	Smad7
3.3132e-49	-0.522773	0.218	0.484	1.06967e-44	Ighm
3.95228e-49	-0.591942	0.238	0.477	1.276e-44	Man1a
7.28444e-49	-0.613023	0.787	0.858	2.35178e-44	Rps12
1.65905e-48	-0.547614	0.843	0.918	5.35623e-44	Rps15a
4.82801e-48	-0.562674	0.608	0.79	1.55872e-43	Rpl24
8.2268e-48	-0.569235	0.816	0.872	2.65602e-43	Rpl27a
4.1272e-47	-0.558285	0.576	0.753	1.33247e-42	Rpl7
1.97035e-46	0.451557	0.318	0.097	6.36128e-42	Msra
3.53995e-46	-0.477267	0.874	0.942	1.14287e-41	H2-K1
4.75068e-46	-0.470197	0.218	0.432	1.53376e-41	Cyba
9.79976e-46	-0.545402	0.824	0.905	3.16385e-41	Rps27a
1.10227e-45	-0.552565	0.629	0.783	3.55868e-41	Rps3
1.40405e-45	-0.440028	0.052	0.24	4.53298e-41	Gm13684
5.93291e-45	-0.379465	0.024	0.21	1.91544e-40	Il18r1
1.32065e-44	-0.350464	0.043	0.234	4.26371e-40	Lamc1
4.84606e-44	-0.552768	0.762	0.856	1.56455e-39	Rps3a1
9.56891e-44	-0.542843	0.871	0.93	3.08932e-39	Rplp1
1.02004e-43	-0.49932	0.852	0.922	3.29319e-39	Rpl38
1.1562e-43	-0.542953	0.726	0.841	3.73278e-39	Rpl9
1.57594e-43	-0.529848	0.778	0.879	5.08792e-39	Rps11
1.67031e-43	-0.476563	0.917	0.963	5.3926e-39	B2m
1.704e-43	-0.520904	0.785	0.892	5.50138e-39	Rpl19
3.3263e-43	0.452255	0.474	0.206	1.0739e-38	Tcf7
5.33688e-43	-0.513973	0.691	0.822	1.72301e-38	Rpl18
7.52496e-43	0.535002	0.906	0.77	2.42943e-38	Skap1
1.25593e-42	0.378358	0.354	0.11	4.05477e-38	Dennd2d
1.28422e-42	0.764976	0.482	0.212	4.14609e-38	Tnfsf8
2.06369e-42	-0.57858	0.055	0.247	6.66261e-38	B3galt1
2.17011e-42	-0.406303	0.084	0.28	7.00619e-38	Vim
2.19554e-42	-0.53264	0.794	0.891	7.08831e-38	Rpl37
2.38562e-42	-0.40195	0.048	0.23	7.70197e-38	Klf12
2.42281e-42	-0.372223	0.07	0.26	7.82204e-38	Runx2
2.81929e-42	-0.505719	0.695	0.82	9.10209e-38	Rpl36
5.48718e-42	0.579989	0.362	0.168	1.77154e-37	Lpp
6.5528e-42	0.4606	0.473	0.238	2.11557e-37	Sipa1l1
1.40705e-41	-0.630253	0.57	0.774	4.54265e-37	Nfkb1
1.96441e-41	-0.398541	0.098	0.32	6.3421e-37	E130308A19Rik
2.28585e-41	-0.409718	0.012	0.21	7.37988e-37	Neb
3.05911e-41	0.467807	0.989	0.962	9.87633e-37	Ptprc
3.18087e-41	-0.472634	0.317	0.551	1.02694e-36	Fam169b
1.25387e-40	-0.509041	0.059	0.225	4.04812e-36	Il1r2
1.36321e-40	-0.503766	0.628	0.751	4.40111e-36	Rps6
2.27353e-40	-0.314611	0.026	0.203	7.3401e-36	Ikzf4
3.01975e-40	-0.504175	0.67	0.792	9.74925e-36	Rpl8
5.77615e-40	-0.524332	0.62	0.772	1.86483e-35	Rack1
6.02832e-40	-0.340596	0.017	0.196	1.94624e-35	Swap70
8.28372e-40	-0.509307	0.613	0.736	2.6744e-35	Rpl15
2.18865e-39	-0.731919	0.018	0.115	7.06605e-35	Cd74
7.57493e-39	-0.494892	0.768	0.871	2.44557e-34	Rps15
8.80932e-39	0.567476	0.541	0.255	2.84409e-34	Nav2
1.46267e-38	-0.385439	0.01	0.187	4.72224e-34	Il2ra
3.45028e-38	-0.560829	0.564	0.708	1.11392e-33	Lrba
4.3178e-38	-0.567696	0.356	0.567	1.394e-33	Rora
6.34838e-38	-0.477421	0.856	0.946	2.04957e-33	Rpl37a
1.21817e-37	-0.484573	0.768	0.864	3.93285e-33	Rplp2
2.21327e-37	-0.525948	0.78	0.832	7.14554e-33	Rps26
2.95752e-37	0.442164	0.979	0.915	9.54835e-33	mt-Nd2
3.28689e-37	-0.313798	0.048	0.207	1.06117e-32	Cd81
6.08367e-37	-0.294909	0.035	0.202	1.96411e-32	Coro2a
2.08711e-36	-0.429658	0.251	0.481	6.73823e-32	Agfg1
3.47254e-36	-0.294318	0.043	0.202	1.12111e-31	Emp3
6.94682e-36	-0.475419	0.785	0.872	2.24278e-31	Rps10
1.80486e-35	-0.386945	0.209	0.402	5.82698e-31	Il2rb
5.78876e-35	-0.41502	0.692	0.82	1.8689e-30	H2-D1
6.08161e-35	-0.29235	0.017	0.175	1.96345e-30	Dennd5a
6.72371e-35	-0.465596	0.857	0.92	2.17075e-30	Rps16
7.49443e-35	-0.279341	0.048	0.215	2.41958e-30	Anxa6
7.63884e-35	-0.469258	0.786	0.888	2.4662e-30	Rpl30
8.42481e-35	-0.442039	0.151	0.351	2.71995e-30	Itgb8
1.90592e-34	0.481596	0.861	0.719	6.15325e-30	Utrn
2.19498e-34	0.612038	0.643	0.45	7.08651e-30	Malt1
4.21649e-34	-0.260226	0.037	0.194	1.36129e-29	Capg
8.23289e-34	-0.445547	0.57	0.734	2.65799e-29	Ptp4a2
1.79371e-33	-0.447204	0.505	0.668	5.79099e-29	Rpl7a
2.254e-33	-0.462356	0.531	0.661	7.27703e-29	Rps18
2.72035e-33	-0.304163	0.021	0.169	8.78265e-29	Bcl2l1
3.37687e-33	-0.430663	0.2	0.384	1.09022e-28	Rgs2
4.27941e-33	-0.27517	0.046	0.198	1.38161e-28	Arl5a
4.92755e-33	-0.449846	0.794	0.851	1.59086e-28	Rpl35a
9.32662e-33	-0.504687	0.965	0.99	3.0111e-28	Actb
3.15065e-32	-0.46066	0.501	0.64	1.01719e-27	Rpl36a
4.03667e-32	-0.434272	0.799	0.877	1.30324e-27	Rpl34
4.37923e-32	-0.437683	0.516	0.684	1.41383e-27	Coro1a
5.65273e-32	-0.472068	0.441	0.647	1.82498e-27	Samsn1
8.05576e-32	-0.443244	0.226	0.427	2.6008e-27	Phlpp1
1.24257e-31	-0.502452	0.122	0.3	4.01165e-27	Alcam
2.42968e-31	-0.442479	0.598	0.731	7.84424e-27	Rpl27
3.77826e-31	-0.511765	0.607	0.712	1.21981e-26	Ptma
5.64875e-31	0.413351	0.755	0.6	1.8237e-26	Itpr2
7.36867e-31	0.314835	0.172	0.02	2.37898e-26	Il21
7.70301e-31	-0.428212	0.852	0.911	2.48692e-26	Rps24
1.02466e-30	-0.413815	0.616	0.758	3.30811e-26	Cd3e
1.69908e-30	0.457004	0.831	0.709	5.48548e-26	Cd69
2.87388e-30	0.438466	0.818	0.681	9.27831e-26	Elmo1
2.93358e-30	-0.504412	0.438	0.583	9.47107e-26	Dock10
3.48933e-30	-0.41957	0.419	0.584	1.12653e-25	Eef1b2
3.59023e-30	-0.453641	0.721	0.839	1.15911e-25	Nfkbia
5.01076e-30	-0.456557	0.903	0.946	1.61772e-25	Rps8
5.82683e-30	-0.389425	0.374	0.542	1.88119e-25	Naca
7.316e-30	0.296428	0.176	0.022	2.36197e-25	St8sia1
1.01704e-29	0.445429	0.593	0.431	3.2835e-25	Gna13
4.80422e-29	0.360668	0.365	0.177	1.55104e-24	Znrf1
6.97528e-29	-0.422045	0.465	0.6	2.25197e-24	Rpl3
8.6523e-29	0.294914	0.165	0.014	2.79339e-24	8030451A03Rik
8.93978e-29	-0.245464	0.028	0.157	2.88621e-24	Slc7a10
9.71886e-29	-0.418684	0.759	0.87	3.13773e-24	Junb
1.38677e-28	-0.376576	0.576	0.752	4.47719e-24	Shisa5
2.58642e-28	-0.441913	0.502	0.725	8.35027e-24	Fam107b
3.09615e-28	-0.378582	0.397	0.546	9.99591e-24	Eef2
4.47506e-28	-0.414164	0.363	0.571	1.44477e-23	Foxo1
5.64857e-28	-0.360297	0.232	0.421	1.82364e-23	Glcci1
5.80759e-28	-0.419094	0.785	0.858	1.87498e-23	Rpl6
5.9853e-28	-0.318671	0.168	0.326	1.93235e-23	Ifi203
8.21748e-28	-0.267413	0.097	0.243	2.65301e-23	Camta1
8.98113e-28	-0.245394	0.057	0.208	2.89956e-23	Snx18
9.31784e-28	-0.235148	0.045	0.176	3.00827e-23	Ifngr1
1.31782e-27	-0.20914	0.024	0.151	4.25458e-23	Tmem154
1.53661e-27	0.306913	0.156	0.009	4.96095e-23	4933406I18Rik
3.0129e-27	-0.410579	0.406	0.598	9.72714e-23	Kdm2b
4.56285e-27	-0.36767	0.22	0.414	1.47312e-22	Itga4
8.17897e-27	-0.238656	0.026	0.156	2.64058e-22	Ppp3ca
9.93283e-27	-0.292565	0.11	0.274	3.20681e-22	N4bp1
1.32818e-26	-0.408979	0.593	0.736	4.28804e-22	Pfn1
1.76605e-26	-0.238658	0.017	0.125	5.70168e-22	Il7r
3.62955e-26	-0.421239	0.578	0.668	1.1718e-21	Ppia
4.17628e-26	-0.315862	0.112	0.263	1.34831e-21	Bmpr2
4.80389e-26	0.32502	0.125	0.016	1.55094e-21	Crppa
6.47035e-26	-0.281568	0.136	0.294	2.08895e-21	Lsp1
7.49218e-26	0.231357	0.171	0.028	2.41885e-21	Nsg2
8.38211e-26	0.406185	0.798	0.666	2.70617e-21	Fyb
1.20766e-25	-0.326706	0.195	0.358	3.89893e-21	Mndal
1.27384e-25	-0.257511	0.04	0.164	4.11259e-21	Cobll1
1.34208e-25	-0.429379	0.737	0.802	4.33292e-21	Rps20
1.4293e-25	0.314263	0.178	0.044	4.61451e-21	Sytl3
1.44212e-25	-0.203165	0.032	0.151	4.65589e-21	Selplg
2.54081e-25	-0.362868	0.137	0.297	8.203e-21	Gphn
3.37028e-25	-0.237088	0.017	0.125	1.0881e-20	Myo3b
4.55381e-25	-0.260414	0.098	0.236	1.4702e-20	Hivep1
5.28076e-25	0.354225	0.239	0.093	1.70489e-20	Pbx3
6.6256e-25	0.358489	0.437	0.259	2.13908e-20	Slc38a1
1.08123e-24	0.292916	0.123	0.016	3.49075e-20	Il4
1.63214e-24	-0.345413	0.374	0.523	5.26936e-20	Rpl13
1.72444e-24	-0.311467	0.147	0.294	5.56734e-20	Sh3bgrl
1.77448e-24	-0.343167	0.349	0.504	5.72891e-20	Actr3
2.30801e-24	-0.244253	0.065	0.193	7.45141e-20	Gm2a
2.5508e-24	0.440691	0.713	0.565	8.23525e-20	Nr4a3
2.93985e-24	0.278989	0.283	0.126	9.4913e-20	Ptpn11
3.11472e-24	-0.207893	0.009	0.128	1.00559e-19	Cish
5.39155e-24	0.421256	0.712	0.568	1.74066e-19	Hivep2
5.83427e-24	-0.375429	0.599	0.721	1.88359e-19	Myl6
6.59588e-24	-0.226664	0.1	0.239	2.12948e-19	Itm2c
7.98253e-24	-0.298321	0.127	0.302	2.57716e-19	Atp2b4
8.17618e-24	-0.32908	0.178	0.351	2.63968e-19	Glud1
8.97519e-24	-0.351126	0.275	0.433	2.89764e-19	Lcp1
9.11962e-24	0.216818	0.154	0.026	2.94427e-19	Deup1
9.86051e-24	-0.379026	0.807	0.869	3.18347e-19	Rpl13a
1.04354e-23	0.417882	0.519	0.351	3.36907e-19	Btla
1.20624e-23	-0.190197	0.029	0.14	3.89433e-19	4930453N24Rik
1.30875e-23	-0.308415	0.094	0.25	4.22529e-19	Airn
1.56284e-23	0.210644	0.154	0.021	5.04561e-19	Slc26a11
1.73684e-23	0.248287	0.232	0.084	5.6074e-19	Hpcal1
1.96409e-23	-0.229154	0.084	0.205	6.34108e-19	Tagln2
2.0278e-23	0.380729	0.655	0.506	6.54676e-19	Tnfaip8
2.12344e-23	0.295505	0.326	0.163	6.85553e-19	Gng2
2.36686e-23	-0.269599	0.046	0.171	7.64141e-19	Ttn
2.83516e-23	-0.269884	0.111	0.275	9.1533e-19	P2ry10
3.16402e-23	0.382467	0.513	0.331	1.0215e-18	Rnf19a
3.98552e-23	-0.37406	0.661	0.75	1.28672e-18	Rpl23a
5.19836e-23	-0.236501	0.015	0.102	1.67829e-18	Il10
5.35391e-23	-0.321388	0.324	0.475	1.72851e-18	Fxyd5
6.1562e-23	-0.221421	0.008	0.114	1.98753e-18	Serpina3g
7.39777e-23	-0.293325	0.256	0.409	2.38837e-18	Btf3
1.0146e-22	-0.185476	0.028	0.13	3.27563e-18	Gbp3
1.08991e-22	-0.371936	0.787	0.832	3.51877e-18	Rps28
1.45412e-22	-0.370774	0.494	0.623	4.69464e-18	Actg1
1.49637e-22	0.418398	0.511	0.362	4.83103e-18	Tsc22d2
3.35444e-22	-0.363657	0.674	0.757	1.08298e-17	Rpl26
4.93729e-22	-0.272294	0.091	0.206	1.59401e-17	Epb41l2
4.98632e-22	-0.352761	0.399	0.521	1.60983e-17	Rpl4
5.7035e-22	-0.352151	0.862	0.924	1.84138e-17	Rps21
8.96441e-22	-0.203948	0.046	0.155	2.89416e-17	S100a11
9.00342e-22	-0.368307	0.8	0.86	2.90675e-17	Rpl12
9.5065e-22	-0.387565	0.295	0.437	3.06917e-17	Lgals1
1.04061e-21	-0.235092	0.107	0.256	3.3596e-17	Zc3h12d
1.20667e-21	-0.223246	0.099	0.231	3.89574e-17	Itgb7
1.34375e-21	-0.238722	0.096	0.243	4.3383e-17	Gm29114
2.22935e-21	-0.267783	0.178	0.332	7.19745e-17	Tgif1
2.28557e-21	0.213486	0.173	0.046	7.37897e-17	Pou2af1
2.79077e-21	-0.211215	0.064	0.199	9.00999e-17	Wls
2.85167e-21	0.394119	0.57	0.401	9.20662e-17	Phactr2
3.02408e-21	0.32162	0.432	0.262	9.76324e-17	Stim1
3.12488e-21	0.278151	0.302	0.136	1.00887e-16	Bcl6
3.14417e-21	-0.354181	0.405	0.55	1.0151e-16	Izumo1r
3.91931e-21	0.451348	0.695	0.44	1.26535e-16	Tbc1d4
4.22314e-21	-0.295321	0.263	0.408	1.36344e-16	AC149090.1
4.37849e-21	-0.299564	0.15	0.294	1.4136e-16	Elovl5
4.78594e-21	0.206644	0.198	0.065	1.54514e-16	Pitpnm2
4.8833e-21	0.365631	0.586	0.448	1.57657e-16	Nedd9
5.05735e-21	-0.331438	0.281	0.459	1.63276e-16	Trp53inp1
5.26861e-21	0.314014	0.998	0.99	1.70097e-16	mt-Atp6
6.08775e-21	-0.244312	0.069	0.202	1.96543e-16	Rab11fip1
6.55469e-21	-0.203967	0.051	0.16	2.11618e-16	Adam19
9.38467e-21	-0.214389	0.031	0.126	3.02984e-16	Prickle1
1.4325e-20	-0.310255	0.447	0.587	4.62482e-16	Cd2
1.46082e-20	0.386177	0.62	0.47	4.71627e-16	Stat4
1.55071e-20	-0.191188	0.055	0.168	5.00648e-16	Gbp7
1.89257e-20	-0.318067	0.288	0.421	6.11017e-16	Psme2
1.91039e-20	0.237205	0.199	0.06	6.16771e-16	Tnf
2.55545e-20	-0.290477	0.408	0.546	8.25027e-16	H2-Q7
3.73223e-20	-0.3354	0.335	0.47	1.20495e-15	Vps54
4.80543e-20	-0.293784	0.34	0.468	1.55143e-15	Gm10076
7.62006e-20	-0.222096	0.12	0.24	2.46014e-15	Cst3
8.24717e-20	-0.339698	0.682	0.76	2.6626e-15	Rpl21
9.59195e-20	-0.316698	0.424	0.562	3.09676e-15	Cox4i1
1.09129e-19	-0.245652	0.102	0.218	3.52324e-15	Atrnl1
1.56827e-19	-0.204191	0.056	0.162	5.06315e-15	Cpd
1.65244e-19	-0.260264	0.171	0.303	5.33489e-15	Birc2
1.99324e-19	-0.194503	0.073	0.187	6.43519e-15	Grap
2.23512e-19	-0.290667	0.335	0.466	7.21608e-15	Psmb8
2.35327e-19	-0.338734	0.528	0.645	7.59753e-15	Rpl10
2.42024e-19	-0.237685	0.117	0.251	7.81376e-15	Il21r
2.42667e-19	-0.241124	0.073	0.178	7.83449e-15	Dusp14
3.05254e-19	-0.315759	0.251	0.402	9.85514e-15	Tut4
3.22793e-19	-0.169383	0.033	0.135	1.04214e-14	Plcxd2
3.48854e-19	-0.348645	0.354	0.538	1.12628e-14	Atxn1
3.60417e-19	0.300013	0.405	0.254	1.16361e-14	Slco3a1
3.74694e-19	-0.263754	0.253	0.396	1.2097e-14	Eif3h
5.99147e-19	0.262871	0.283	0.139	1.93435e-14	Usp6nl
7.2997e-19	-0.231651	0.158	0.282	2.35671e-14	Cox7a2l
8.16031e-19	-0.413435	0.763	0.85	2.63456e-14	Cd52
1.09663e-18	-0.217587	0.094	0.227	3.54046e-14	D16Ertd472e
1.39312e-18	-0.278143	0.271	0.386	4.49769e-14	Eef1g
1.41214e-18	0.294296	0.372	0.198	4.55911e-14	Arap2
2.00301e-18	-0.252039	0.138	0.274	6.46671e-14	Gata3
2.39787e-18	0.337996	0.863	0.784	7.74153e-14	Fyn
3.07833e-18	-0.210516	0.092	0.211	9.93837e-14	Casp3
3.47882e-18	0.400238	0.822	0.671	1.12314e-13	Prkca
4.0739e-18	0.191228	0.178	0.064	1.31526e-13	Stk26
4.24833e-18	-0.305086	0.418	0.535	1.37157e-13	Rpl29
4.36884e-18	-0.252389	0.061	0.189	1.41048e-13	Rad51b
4.48175e-18	-0.18286	0.061	0.159	1.44693e-13	Mapkapk3
4.66226e-18	0.364463	0.701	0.562	1.50521e-13	Ptpn22
4.97326e-18	-0.244268	0.196	0.32	1.60562e-13	Hint1
5.55388e-18	-0.277005	0.311	0.46	1.79307e-13	Fth1
5.55515e-18	0.339708	0.457	0.316	1.79348e-13	Ptpn13
7.18607e-18	0.248323	0.342	0.196	2.32002e-13	Med13l
7.64141e-18	0.333834	0.62	0.491	2.46703e-13	Cd28
7.92433e-18	-0.148555	0.036	0.128	2.55837e-13	Fam3c
7.99719e-18	0.273472	0.346	0.196	2.58189e-13	Smurf2
8.29641e-18	-0.239955	0.176	0.312	2.6785e-13	Ctss
8.99191e-18	0.175798	0.115	0.016	2.90304e-13	Mctp2
8.99941e-18	-0.248021	0.173	0.29	2.90546e-13	Ly6e
1.00256e-17	0.304749	0.533	0.389	3.23678e-13	Nfatc1
1.03083e-17	-0.189719	0.04	0.112	3.32802e-13	Rasgef1b
1.29237e-17	-0.337585	0.725	0.785	4.17241e-13	Rpl28
1.35049e-17	-0.259713	0.242	0.379	4.36006e-13	Sh3bgrl3
1.59397e-17	0.175082	0.136	0.041	5.14613e-13	Tubb2a
1.82095e-17	-0.245183	0.224	0.359	5.87893e-13	Gm10260
1.82321e-17	-0.148424	0.018	0.101	5.88624e-13	Bicd1
2.05334e-17	-0.231278	0.106	0.229	6.6292e-13	Chp1
2.49477e-17	-0.243532	0.274	0.407	8.05435e-13	Myl12b
2.87144e-17	-0.303919	0.595	0.7	9.27046e-13	Rpl22
3.33689e-17	-0.242446	0.133	0.24	1.07731e-12	Slc4a7
4.07055e-17	-0.232128	0.168	0.301	1.31418e-12	Tiam1
4.58297e-17	-0.23578	0.198	0.325	1.47961e-12	Arpc5
4.84248e-17	-0.256057	0.174	0.29	1.56339e-12	Atl3
5.50943e-17	0.2802	1	0.999	1.77872e-12	Malat1
8.13313e-17	-0.135964	0.025	0.118	2.62578e-12	Pglyrp1
9.20231e-17	-0.302807	0.966	0.982	2.97097e-12	Rps29
1.19585e-16	-0.203394	0.118	0.225	3.86082e-12	Dusp5
1.22019e-16	0.272395	0.362	0.222	3.93939e-12	Pecam1
1.4663e-16	-0.348031	0.237	0.416	4.73395e-12	Gm20275
1.4707e-16	-0.192014	0.074	0.185	4.74814e-12	Tmem123
1.73738e-16	0.152219	0.114	0.023	5.60914e-12	Cxxc5
2.0949e-16	0.161052	0.116	0.028	6.76337e-12	Mvb12b
2.16432e-16	0.280802	0.376	0.228	6.9875e-12	Elmsan1
2.77157e-16	-0.228528	0.174	0.317	8.94803e-12	Rbl2
2.86509e-16	-0.35981	0.463	0.607	9.24994e-12	Fbxo11
3.18968e-16	-0.260327	0.298	0.427	1.02979e-11	Psme1
3.63495e-16	-0.271729	0.239	0.361	1.17354e-11	Reps1
3.71423e-16	-0.307103	0.292	0.415	1.19914e-11	Vgll4
5.66578e-16	-0.245934	0.138	0.265	1.8292e-11	Kif13b
5.92968e-16	-0.247222	0.316	0.451	1.9144e-11	Myl12a
5.98019e-16	0.302727	0.956	0.893	1.9307e-11	mt-Nd1
6.28598e-16	-0.248913	0.243	0.377	2.02943e-11	Traf1
6.87561e-16	-0.271283	0.343	0.46	2.21979e-11	Atp5g2
7.54009e-16	-0.232554	0.147	0.263	2.43432e-11	Resf1
8.63091e-16	-0.271727	0.574	0.697	2.78649e-11	Oaz1
9.25619e-16	-0.210682	0.09	0.203	2.98836e-11	Hipk2
9.60876e-16	-0.147127	0.037	0.118	3.10219e-11	Gpr65
1.0431e-15	-0.224898	0.224	0.347	3.36765e-11	H2-T23
1.22624e-15	-0.19479	0.134	0.244	3.95891e-11	Flna
1.37633e-15	-0.164078	0.048	0.135	4.44347e-11	Morrbid
1.45811e-15	-0.178196	0.082	0.18	4.70752e-11	Myo1g
1.64854e-15	-0.237614	0.226	0.343	5.32232e-11	Chchd2
1.79822e-15	-0.260675	0.351	0.484	5.80555e-11	Rpl36al
2.18874e-15	-0.160251	0.023	0.101	7.06635e-11	Mctp1
2.66264e-15	-0.175845	0.087	0.194	8.59633e-11	Reep5
2.92391e-15	0.331259	0.51	0.389	9.43985e-11	Raf1
3.70436e-15	0.139229	0.105	0.022	1.19595e-10	Prag1
4.00252e-15	-0.197091	0.143	0.256	1.29221e-10	Arpc4
4.5138e-15	-0.130613	0.026	0.108	1.45728e-10	Cst7
4.54301e-15	-0.311184	0.54	0.627	1.46671e-10	Hspa8
4.64255e-15	-0.246317	0.347	0.465	1.49885e-10	Hnrnpk
5.79437e-15	-0.178484	0.119	0.232	1.87071e-10	Plaat3
5.79477e-15	-0.285317	0.585	0.668	1.87084e-10	Slc25a3
6.10552e-15	-0.284116	0.566	0.653	1.97117e-10	Rpl31
6.21427e-15	-0.193342	0.151	0.265	2.00628e-10	Prr13
6.72192e-15	-0.165925	0.064	0.161	2.17017e-10	Ets2
7.32136e-15	-0.230945	0.213	0.342	2.3637e-10	Sla
7.95191e-15	0.321721	0.726	0.608	2.56727e-10	Ankrd12
8.07741e-15	-0.142981	0.059	0.145	2.60779e-10	Ptpn18
8.40708e-15	-0.190575	0.071	0.163	2.71422e-10	Abcb1a
9.86445e-15	0.189077	0.185	0.09	3.18474e-10	Ppp1r14b
1.23261e-14	-0.258626	0.249	0.374	3.97948e-10	Gpx1
1.37379e-14	0.231869	0.294	0.18	4.43529e-10	Abhd2
1.38334e-14	-0.335117	0.446	0.569	4.46612e-10	Zeb1
1.41192e-14	-0.193595	0.163	0.274	4.55839e-10	Tapbp
1.70024e-14	0.253653	0.453	0.307	5.48922e-10	Rgs10
1.75559e-14	-0.276146	0.517	0.586	5.66793e-10	Rpl35
1.77835e-14	-0.282677	0.413	0.538	5.7414e-10	Elf1
1.89241e-14	0.136405	0.11	0.03	6.10964e-10	Pde2a
1.91289e-14	0.293524	0.519	0.377	6.17577e-10	Pitpnc1
1.93006e-14	0.332779	0.653	0.527	6.23121e-10	Cd44
2.03201e-14	-0.267848	0.521	0.617	6.56034e-10	Cd3g
2.35372e-14	0.242463	0.305	0.164	7.59898e-10	Thada
2.36266e-14	-0.199813	0.108	0.225	7.62785e-10	Adss
2.53136e-14	-0.17457	0.046	0.12	8.17249e-10	Mgmt
2.58369e-14	-0.17154	0.097	0.199	8.34143e-10	Stk24
2.64461e-14	-0.275772	0.455	0.554	8.53813e-10	Rpl14
2.76404e-14	-0.130505	0.033	0.118	8.92369e-10	Slfn8
2.91493e-14	0.257335	0.326	0.181	9.41085e-10	Dclre1c
3.78908e-14	-0.29471	0.817	0.876	1.2233e-09	Pabpc1
3.81568e-14	-0.261515	0.31	0.436	1.23189e-09	Hacd3
4.45227e-14	-0.266073	0.404	0.532	1.43742e-09	Ythdc1
4.5113e-14	-0.245552	0.16	0.262	1.45647e-09	Tubb5
4.89021e-14	-0.268906	0.243	0.359	1.5788e-09	Itgb1
5.04236e-14	-0.223654	0.195	0.302	1.62793e-09	Gmfg
5.48742e-14	-0.257677	0.231	0.349	1.77161e-09	Herc4
6.10164e-14	-0.133456	0.028	0.102	1.96992e-09	Mxi1
7.13587e-14	-0.179638	0.149	0.262	2.30381e-09	Nop53
7.56975e-14	0.26093	0.372	0.207	2.44389e-09	Pip4k2a
7.7449e-14	0.289527	0.558	0.413	2.50044e-09	Ssh2
9.46701e-14	-0.144302	0.061	0.147	3.05643e-09	Igf2r
1.00253e-13	-0.286261	0.547	0.643	3.23668e-09	Calm1
1.0121e-13	-0.23079	0.255	0.372	3.26757e-09	Aebp2
1.08728e-13	0.260156	0.217	0.109	3.51027e-09	Gpm6b
1.13755e-13	0.20931	0.267	0.152	3.67257e-09	Ksr1
1.17477e-13	0.201179	0.148	0.041	3.79274e-09	Chn2
1.22759e-13	-0.13304	0.046	0.126	3.96326e-09	Thap12
1.23389e-13	-0.237638	0.23	0.355	3.98363e-09	4930523C07Rik
1.26167e-13	-0.257789	0.414	0.545	4.0733e-09	Uqcrh
1.50108e-13	-0.239102	0.247	0.356	4.84624e-09	Foxn3
1.50584e-13	-0.159617	0.091	0.183	4.86159e-09	Itpk1
1.61064e-13	0.28211	0.392	0.263	5.19994e-09	Ralgapa2
1.87424e-13	-0.215127	0.267	0.374	6.05098e-09	Cnbp
1.97917e-13	0.185925	0.24	0.125	6.38974e-09	Trim8
2.02557e-13	-0.129187	0.05	0.128	6.53955e-09	Ncf4
2.04471e-13	-0.163103	0.066	0.161	6.60136e-09	Cep85l
2.14351e-13	-0.171893	0.073	0.165	6.92032e-09	Myo1f
2.29122e-13	-0.27835	0.69	0.753	7.39722e-09	Rps25
2.36724e-13	0.300164	0.395	0.246	7.64263e-09	Maml2
2.46423e-13	-0.294362	0.392	0.517	7.95577e-09	Icos
2.50237e-13	0.189863	0.162	0.066	8.07891e-09	Slc16a10
2.58467e-13	-0.127701	0.058	0.139	8.3446e-09	Eno1
2.6307e-13	0.238751	0.347	0.225	8.49321e-09	Arhgap26
2.67983e-13	-0.245063	0.111	0.235	8.65182e-09	Bach2
3.39292e-13	-0.188089	0.165	0.27	1.0954e-08	Npc2
3.65392e-13	0.371577	0.335	0.208	1.17967e-08	Nfia
3.81816e-13	-0.173529	0.095	0.182	1.23269e-08	Gpr132
4.46142e-13	-0.179319	0.133	0.235	1.44037e-08	Sfr1
5.16498e-13	-0.123379	0.043	0.119	1.66751e-08	Bst2
5.26598e-13	-0.137666	0.043	0.123	1.70012e-08	Gm16158
6.49937e-13	0.29582	0.47	0.362	2.09832e-08	Gtdc1
7.28861e-13	-0.238854	0.219	0.342	2.35313e-08	Cytip
7.54266e-13	-0.160554	0.1	0.187	2.43515e-08	Psma6
7.59715e-13	-0.235778	0.324	0.434	2.45274e-08	Prdx1
7.66926e-13	-0.174558	0.117	0.218	2.47602e-08	Ttc39c
8.35485e-13	-0.179646	0.176	0.295	2.69736e-08	Ube2i
9.12397e-13	-0.1865	0.178	0.289	2.94567e-08	Mcl1
1.53084e-12	-0.162087	0.106	0.195	4.94231e-08	Ltb
1.55767e-12	-0.208605	0.161	0.266	5.02893e-08	Adam17
1.58066e-12	0.248449	0.415	0.292	5.10317e-08	Smyd3
1.66577e-12	-0.256544	0.494	0.579	5.37792e-08	Ftl1
1.74677e-12	0.20085	0.308	0.196	5.63945e-08	Pdcd1
1.86966e-12	-0.219558	0.296	0.376	6.0362e-08	Hnrnpa1
1.97381e-12	0.271117	0.396	0.284	6.37245e-08	Phf6
2.00232e-12	-0.176576	0.132	0.231	6.4645e-08	Ubald2
2.35913e-12	-0.281271	0.458	0.546	7.61645e-08	Picalm
2.44256e-12	-0.222792	0.178	0.301	7.8858e-08	B4galt1
2.54521e-12	0.142994	0.163	0.072	8.21719e-08	Ehd3
2.8643e-12	-0.137347	0.053	0.138	9.24739e-08	Dusp4
3.28145e-12	-0.251912	0.173	0.301	1.05942e-07	Nr4a2
3.46501e-12	-0.237354	0.537	0.646	1.11868e-07	Rac2
3.96614e-12	-0.158003	0.127	0.217	1.28047e-07	Cd164
4.08346e-12	-0.133561	0.063	0.145	1.31835e-07	Crnkl1
4.37318e-12	-0.138293	0.036	0.104	1.41188e-07	Ddx43
4.38287e-12	-0.194223	0.195	0.273	1.41501e-07	Rps2
4.45587e-12	-0.147095	0.109	0.202	1.43858e-07	Rbm38
4.80025e-12	0.257738	0.663	0.544	1.54976e-07	Slc38a2
4.81555e-12	-0.137186	0.07	0.15	1.5547e-07	Naa10
5.06246e-12	-0.233297	0.189	0.299	1.63442e-07	Hdac7
5.48351e-12	0.255608	0.486	0.353	1.77035e-07	Nek7
5.55081e-12	-0.142587	0.093	0.183	1.79208e-07	Zcchc9
6.19004e-12	-0.182681	0.18	0.274	1.99846e-07	Psma2
6.44466e-12	-0.235415	0.46	0.553	2.08066e-07	Cfl1
7.09469e-12	-0.166302	0.135	0.235	2.29052e-07	Ube2l3
7.32309e-12	-0.171833	0.126	0.222	2.36426e-07	Specc1l
7.37014e-12	-0.130533	0.063	0.147	2.37945e-07	Etfb
7.73608e-12	-0.246904	0.334	0.453	2.49759e-07	Gm26740
7.91601e-12	-0.197388	0.034	0.103	2.55568e-07	Plek
8.03783e-12	-0.175505	0.164	0.279	2.59501e-07	Psmb9
9.2574e-12	0.245216	0.22	0.114	2.98875e-07	Fhit
9.63595e-12	-0.181696	0.139	0.219	3.11097e-07	Nme2
9.91547e-12	-0.172731	0.135	0.229	3.20121e-07	Eed
1.02608e-11	-0.236572	0.464	0.544	3.31269e-07	Uba52
1.17558e-11	-0.239903	0.253	0.377	3.79535e-07	Klf6
1.21039e-11	-0.293654	0.867	0.877	3.90774e-07	Rpsa
1.25388e-11	-0.242261	0.363	0.466	4.04815e-07	Stat1
1.35285e-11	-0.145615	0.096	0.18	4.36769e-07	Atpif1
1.3606e-11	-0.218142	0.271	0.423	4.39268e-07	Cd6
1.41146e-11	-0.173154	0.104	0.194	4.5569e-07	Stat5a
1.47085e-11	-0.184712	0.125	0.22	4.74864e-07	Mapkapk2
1.88394e-11	-0.1481	0.11	0.192	6.08229e-07	Cct8
1.91913e-11	0.244229	0.743	0.63	6.19592e-07	mt-Nd3
1.95654e-11	-0.166301	0.141	0.243	6.3167e-07	Med15
1.97846e-11	-0.187182	0.154	0.261	6.38745e-07	Cflar
2.20873e-11	-0.113164	0.042	0.108	7.13088e-07	Zbtb38
2.24529e-11	-0.19276	0.186	0.263	7.24891e-07	Eif5a
2.32832e-11	-0.185513	0.213	0.301	7.51698e-07	Ppib
2.35814e-11	-0.166656	0.149	0.235	7.61326e-07	Eif3m
2.44554e-11	-0.182278	0.122	0.216	7.89542e-07	Pmaip1
2.66044e-11	0.171938	0.215	0.124	8.58923e-07	Cept1
2.80043e-11	-0.206662	0.238	0.356	9.04118e-07	Grb2
3.26485e-11	-0.145195	0.088	0.18	1.05406e-06	Smarce1
3.61627e-11	-0.149881	0.12	0.216	1.16751e-06	Arpp19
3.92026e-11	-0.14012	0.039	0.111	1.26566e-06	Scml4
4.04125e-11	-0.112731	0.056	0.133	1.30472e-06	Mif4gd
4.13515e-11	0.214432	0.547	0.422	1.33503e-06	Itgal
4.20149e-11	-0.159982	0.143	0.236	1.35645e-06	Wdr1
4.35094e-11	-0.225678	0.626	0.684	1.4047e-06	Cd3d
4.43903e-11	-0.182651	0.211	0.317	1.43314e-06	Tnip1
5.95043e-11	-0.24247	0.638	0.678	1.92109e-06	Rps17
6.09126e-11	-0.131779	0.107	0.195	1.96656e-06	Arf6
7.26595e-11	-0.166772	0.147	0.241	2.34581e-06	Pomp
7.44048e-11	-0.212749	0.245	0.382	2.40216e-06	Gm49980
7.57388e-11	0.20105	0.323	0.214	2.44523e-06	Lnx2
8.46017e-11	-0.128845	0.055	0.141	2.73137e-06	Ptger4
8.47766e-11	-0.19479	0.218	0.331	2.73701e-06	Ttc39b
8.83942e-11	-0.149585	0.137	0.224	2.85381e-06	Hcls1
8.85047e-11	-0.159454	0.086	0.186	2.85737e-06	Tasp1
8.85607e-11	0.153214	0.206	0.116	2.85918e-06	Pptc7
8.90884e-11	-0.124309	0.064	0.141	2.87622e-06	Ddb1
9.62895e-11	0.157524	0.267	0.172	3.10871e-06	Plcg1
9.63266e-11	-0.125362	0.081	0.155	3.1099e-06	H2-T22
9.81627e-11	0.240916	0.482	0.361	3.16918e-06	Vps13a
1.00425e-10	-0.225218	0.406	0.518	3.24223e-06	Fryl
1.00939e-10	-0.13043	0.07	0.148	3.25881e-06	Pmepa1
1.0765e-10	-0.173428	0.182	0.278	3.47549e-06	Metap2
1.10703e-10	-0.185358	0.166	0.236	3.57404e-06	Ran
1.11053e-10	-0.247602	0.63	0.733	3.58535e-06	Prkch
1.13479e-10	-0.122821	0.07	0.142	3.66368e-06	Edf1
1.29007e-10	0.204989	0.339	0.208	4.16498e-06	Pde7a
1.3141e-10	0.222906	0.987	0.974	4.24259e-06	mt-Co2
1.37244e-10	-0.183005	0.249	0.358	4.43092e-06	Il2rg
1.41537e-10	-0.22652	0.2	0.305	4.56954e-06	March3
1.48896e-10	-0.118068	0.055	0.134	4.8071e-06	Slc26a2
1.52695e-10	0.180418	0.289	0.193	4.92977e-06	Tgfbr2
1.53112e-10	-0.210243	0.352	0.459	4.94321e-06	Cox6c
1.54328e-10	0.196464	0.381	0.265	4.98248e-06	Cyth1
1.81688e-10	-0.151574	0.101	0.174	5.86579e-06	Hspe1
1.9043e-10	-0.23047	0.213	0.34	6.14804e-06	Sgms1
2.03687e-10	-0.121564	0.078	0.151	6.57605e-06	Mxd4
2.12867e-10	0.256888	0.565	0.453	6.8724e-06	Mllt3
2.46228e-10	-0.1164	0.051	0.119	7.94947e-06	Ergic1
2.55159e-10	0.193586	0.347	0.256	8.23781e-06	Dgkz
2.58535e-10	-0.131869	0.089	0.169	8.34681e-06	Cct4
2.5913e-10	-0.135412	0.094	0.175	8.36603e-06	Naa20
2.61332e-10	-0.217999	0.642	0.712	8.43711e-06	Ubb
2.62299e-10	0.216449	0.997	0.992	8.46832e-06	mt-Co3
2.89615e-10	-0.163525	0.168	0.258	9.35023e-06	Psmb4
3.3443e-10	-0.201618	0.251	0.355	1.07971e-05	Inpp5d
3.44868e-10	-0.146876	0.128	0.205	1.11341e-05	M6pr
3.58957e-10	-0.160254	0.102	0.176	1.15889e-05	Mpp5
3.59999e-10	-0.18973	0.238	0.346	1.16226e-05	Cox6b1
3.87501e-10	-0.137021	0.085	0.178	1.25105e-05	Frmd4b
4.04982e-10	-0.13169	0.119	0.198	1.30748e-05	Ppp1r18
4.14361e-10	-0.197249	0.314	0.415	1.33776e-05	Nsa2
4.16214e-10	-0.148249	0.135	0.23	1.34375e-05	Rac1
4.167e-10	-0.109986	0.057	0.127	1.34532e-05	Anxa11
4.46817e-10	-0.217691	0.418	0.501	1.44255e-05	Gas5
4.48409e-10	-0.203114	0.388	0.496	1.44769e-05	Cox7c
4.55904e-10	-0.163328	0.184	0.268	1.47189e-05	Eif3c
4.68165e-10	-0.151222	0.147	0.221	1.51147e-05	H2afy
4.92963e-10	0.238673	0.696	0.606	1.59153e-05	Sh3kbp1
5.16506e-10	-0.119523	0.079	0.16	1.66754e-05	Rhog
5.7204e-10	0.165643	0.246	0.161	1.84683e-05	Card11
5.74878e-10	-0.173943	0.203	0.28	1.85599e-05	Cab39
5.78771e-10	0.237906	0.547	0.454	1.86856e-05	Ccnd3
5.86399e-10	-0.160551	0.157	0.237	1.89319e-05	Hsp90b1
6.26477e-10	-0.217203	0.441	0.535	2.02258e-05	Ppp1r12a
6.67078e-10	-0.19343	0.296	0.379	2.15366e-05	Tax1bp1
6.7933e-10	-0.197489	0.327	0.401	2.19322e-05	Atp5b
7.0915e-10	-0.150406	0.149	0.24	2.28949e-05	Snw1
7.24521e-10	-0.184003	0.243	0.334	2.33911e-05	Tob2
7.32967e-10	-0.141457	0.111	0.186	2.36638e-05	Ndfip2
7.49765e-10	-0.222381	0.329	0.384	2.42061e-05	Npm1
8.94094e-10	-0.135547	0.084	0.146	2.88658e-05	Ly75
8.96302e-10	-0.175749	0.271	0.373	2.89371e-05	Rhoa
9.28432e-10	0.157328	0.244	0.149	2.99744e-05	Cxcr5
9.29508e-10	-0.211505	0.912	0.948	3.00092e-05	Rps27
9.65305e-10	-0.155245	0.162	0.26	3.11649e-05	1810037I17Rik
9.76308e-10	-0.177295	0.218	0.31	3.15201e-05	Limd2
1.02682e-09	0.203556	0.349	0.253	3.31508e-05	Rgcc
1.03428e-09	0.171928	0.246	0.148	3.33918e-05	Ttc3
1.10925e-09	-0.253195	0.591	0.627	3.58123e-05	Hsp90ab1
1.15214e-09	0.204655	0.393	0.269	3.71968e-05	Slamf6
1.18374e-09	-0.205647	0.42	0.523	3.8217e-05	Arpc2
1.21478e-09	-0.12586	0.098	0.169	3.92192e-05	Eef1d
1.30133e-09	0.166014	0.236	0.149	4.20135e-05	Epb41
1.33021e-09	0.113102	0.102	0.041	4.29459e-05	Acpp
1.36568e-09	-0.178783	0.161	0.276	4.40909e-05	Tes
1.39495e-09	-0.106278	0.048	0.107	4.5036e-05	Ptprs
1.41685e-09	-0.103929	0.042	0.104	4.5743e-05	Ifi209
1.4944e-09	-0.120737	0.078	0.153	4.82467e-05	Cyb5a
1.49754e-09	-0.196741	0.271	0.357	4.83482e-05	Mgat5
1.50845e-09	-0.195203	0.37	0.472	4.87004e-05	Sem1
1.52683e-09	-0.106987	0.067	0.138	4.92938e-05	Arhgap9
1.56884e-09	-0.149348	0.107	0.194	5.065e-05	Thy1
1.59627e-09	-0.13443	0.115	0.195	5.15357e-05	Gnb2
1.6392e-09	-0.179129	0.248	0.36	5.29217e-05	Ywhae
1.65013e-09	-0.129821	0.115	0.195	5.32745e-05	Dusp11
1.70536e-09	-0.106254	0.068	0.141	5.50575e-05	Igflr1
1.72433e-09	-0.147098	0.107	0.194	5.56699e-05	Ift80
1.74749e-09	-0.11495	0.069	0.142	5.64176e-05	Bcl2l15
1.82473e-09	0.146914	0.246	0.147	5.89114e-05	Prex1
1.83302e-09	-0.159644	0.119	0.192	5.91789e-05	Rbpj
1.89367e-09	-0.136286	0.077	0.134	6.11373e-05	Anxa2
1.93375e-09	-0.182278	0.214	0.308	6.24312e-05	Atxn7l1
1.96298e-09	-0.119275	0.085	0.153	6.33749e-05	Rhof
1.96696e-09	-0.114688	0.063	0.134	6.35032e-05	Syngr2
2.01989e-09	-0.123031	0.108	0.184	6.52121e-05	Eif3f
2.04081e-09	-0.149762	0.143	0.233	6.58876e-05	Psap
2.10209e-09	-0.0952351	0.041	0.1	6.78659e-05	Ccs
2.14526e-09	-0.153029	0.11	0.202	6.92596e-05	Sacm1l
2.25892e-09	-0.202306	0.467	0.546	7.29293e-05	H3f3a
2.36768e-09	-0.133619	0.14	0.212	7.64404e-05	Gm11808
2.39263e-09	-0.109194	0.057	0.133	7.7246e-05	Fancc
2.45606e-09	0.231507	0.523	0.449	7.92939e-05	Chd4
2.56872e-09	0.166801	0.227	0.136	8.2931e-05	Rb1
2.63701e-09	-0.167712	0.22	0.299	8.5136e-05	Ndufb7
2.64752e-09	-0.108158	0.058	0.122	8.54751e-05	Ciapin1
2.70881e-09	-0.197393	0.244	0.345	8.74538e-05	Col4a3bp
2.8503e-09	-0.146202	0.107	0.203	9.20219e-05	Ttc28
3.01772e-09	-0.155468	0.15	0.229	9.74272e-05	Map3k1
3.12439e-09	-0.202598	0.469	0.571	0.000100871	Arhgdib
3.14915e-09	-0.159578	0.182	0.263	0.00010167	Sumo2
3.17259e-09	-0.276679	0.224	0.351	0.000102427	Adamts6
3.17497e-09	0.232171	0.583	0.482	0.000102504	Tcf12
3.19461e-09	-0.208979	0.236	0.32	0.000103138	Nrp1
3.41564e-09	-0.149477	0.161	0.237	0.000110274	Cox5b
3.42351e-09	-0.134422	0.107	0.188	0.000110528	Mdh1
3.60096e-09	-0.176021	0.269	0.377	0.000116257	Psmb1
3.65957e-09	-0.184491	0.272	0.381	0.000118149	Ncoa2
3.72395e-09	0.216997	0.294	0.216	0.000120228	Plcb4
3.89546e-09	-0.177203	0.257	0.376	0.000125765	Dst
3.9425e-09	-0.238533	0.339	0.444	0.000127283	Ripor2
4.12505e-09	-0.160149	0.157	0.243	0.000133177	Zdhhc2
4.15299e-09	-0.09965	0.051	0.115	0.000134079	Gimap1
4.76204e-09	0.29634	0.354	0.208	0.000153742	Kcnq5
5.02091e-09	-0.140975	0.181	0.276	0.0001621	Cd37
5.11265e-09	-0.182868	0.341	0.433	0.000165062	Snrpg
5.27762e-09	-0.175064	0.31	0.388	0.000170388	Atp5l
5.30585e-09	0.189676	0.39	0.307	0.000171299	Azin1
5.3407e-09	-0.173244	0.281	0.375	0.000172425	Prkar1a
5.44839e-09	-0.188482	0.312	0.41	0.000175901	Sub1
5.94114e-09	-0.123483	0.094	0.162	0.00019181	Rcsd1
5.95196e-09	0.217263	0.486	0.399	0.000192159	Tle4
6.05587e-09	-0.150241	0.185	0.28	0.000195514	Gimap3
6.32618e-09	-0.123494	0.108	0.178	0.000204241	Erh
6.41154e-09	-0.136294	0.127	0.209	0.000206996	Phc3
6.42498e-09	-0.143754	0.123	0.197	0.000207431	Snx13
6.68848e-09	-0.232556	0.807	0.868	0.000215937	Akap13
6.77577e-09	-0.146494	0.146	0.216	0.000218756	Snrpd2
7.09487e-09	0.141131	0.152	0.069	0.000229058	Bicdl1
7.22479e-09	0.171051	0.24	0.155	0.000233252	Fkbp5
7.44285e-09	-0.120355	0.1	0.178	0.000240292	Park7
7.55339e-09	-0.162092	0.207	0.288	0.000243861	Atp5g3
7.7013e-09	0.153686	0.265	0.169	0.000248637	Evl
7.98415e-09	-0.150376	0.094	0.161	0.000257768	Dusp16
8.05866e-09	-0.139805	0.178	0.251	0.000260174	Grk2
8.34932e-09	-0.176219	0.248	0.347	0.000269558	Khdrbs1
9.19643e-09	-0.206518	0.459	0.544	0.000296907	Rpl22l1
9.91487e-09	-0.152248	0.135	0.197	0.000320101	Pik3r1
9.9483e-09	-0.181617	0.192	0.284	0.000321181	Hnrnpll
1.13269e-08	-0.130846	0.139	0.224	0.000365689	Supt4a
1.13832e-08	0.255673	0.936	0.94	0.000367507	Tox
1.16576e-08	-0.156729	0.11	0.189	0.000376366	Lin54
1.27292e-08	-0.177482	0.943	0.966	0.000410963	Ddx5
1.35026e-08	-0.100534	0.059	0.119	0.000435932	Tomm5
1.3545e-08	-0.168378	0.197	0.287	0.000437301	Dapp1
1.36855e-08	0.17761	0.348	0.25	0.000441838	Rapgef2
1.47279e-08	-0.136574	0.145	0.223	0.000475489	Atp5o
1.52111e-08	-0.122291	0.089	0.16	0.000491091	Stam2
1.52115e-08	-0.152509	0.097	0.173	0.000491103	Itga6
1.52328e-08	-0.166606	0.24	0.322	0.000491791	Sec61g
1.59134e-08	-0.17631	0.257	0.375	0.000513763	Ucp2
1.6086e-08	-0.126599	0.107	0.179	0.000519337	Pkp3
1.65701e-08	-0.152729	0.225	0.308	0.000534964	Vcp
1.6979e-08	-0.131788	0.132	0.206	0.000548168	Ssr4
1.707e-08	0.162435	0.264	0.171	0.000551106	Tbc1d1
1.74941e-08	-0.0849977	0.044	0.105	0.000564798	Sdhaf2
1.75423e-08	-0.0961585	0.057	0.124	0.000566353	Zmiz2
1.78083e-08	-0.113096	0.094	0.168	0.000574941	Rela
1.78085e-08	-0.149152	0.183	0.276	0.000574948	Gpx4
1.82279e-08	-0.115557	0.078	0.154	0.000588489	Irak2
1.84283e-08	0.114454	0.128	0.066	0.000594959	Dusp6
1.8711e-08	-0.145257	0.222	0.306	0.000604085	Cap1
1.8916e-08	-0.126145	0.102	0.177	0.000610704	Ifnar1
2.04169e-08	-0.123088	0.105	0.177	0.00065916	Ctnnb1
2.07151e-08	-0.190608	0.246	0.324	0.000668788	Fndc3a
2.1419e-08	-0.17048	0.292	0.378	0.000691514	Morf4l1
2.22124e-08	0.166528	0.365	0.274	0.000717128	Nfkbid
2.24804e-08	-0.106388	0.071	0.132	0.00072578	Ralbp1
2.35931e-08	-0.106176	0.075	0.136	0.000761704	Cdc42se1
2.55669e-08	-0.132859	0.106	0.188	0.000825428	Ccser2
2.6146e-08	-0.17873	0.255	0.357	0.000844125	Traf3
2.66596e-08	-0.120491	0.107	0.182	0.000860705	Snrpf
2.8251e-08	-0.130264	0.105	0.186	0.000912083	Icam1
2.83704e-08	-0.182757	0.316	0.415	0.000915937	Prpf40a
2.9641e-08	0.142435	0.235	0.155	0.000956959	Rnf145
2.97071e-08	-0.187409	0.145	0.227	0.000959093	Pde4b
3.00285e-08	-0.126393	0.163	0.238	0.000969472	Fmnl1
3.06138e-08	-0.129408	0.065	0.129	0.000988365	Areg
3.10125e-08	-0.144894	0.174	0.272	0.00100124	Vamp8
3.14004e-08	-0.16808	0.239	0.319	0.00101376	Ppm1b
3.32013e-08	-0.148687	0.193	0.272	0.00107191	Psma7
3.51749e-08	-0.108752	0.059	0.133	0.00113562	Gimap4
3.54453e-08	-0.111627	0.071	0.144	0.00114435	Tnfrsf8
3.65639e-08	-0.0924982	0.057	0.121	0.00118047	Tyk2
3.6654e-08	-0.11633	0.114	0.189	0.00118337	Gbp8
3.842e-08	-0.214012	0.977	0.977	0.00124039	Tmsb4x
4.1645e-08	-0.105451	0.072	0.14	0.00134451	Acot7
4.38289e-08	-0.164841	0.191	0.243	0.00141501	Set
4.41479e-08	0.205194	0.422	0.313	0.00142532	Foxp1
4.41758e-08	-0.143308	0.163	0.236	0.00142622	Sec11c
4.49245e-08	-0.114167	0.102	0.17	0.00145039	Arf5
4.51122e-08	-0.139951	0.158	0.247	0.00145645	Abracl
4.66911e-08	-0.102935	0.079	0.141	0.00150742	Cd48
5.16779e-08	-0.156229	0.197	0.288	0.00166842	Txn1
5.16871e-08	0.208233	0.403	0.314	0.00166872	Gm15283
5.25178e-08	-0.158152	0.251	0.324	0.00169554	Cox7b
5.53097e-08	-0.153327	0.201	0.285	0.00178567	Snrpe
5.73804e-08	-0.101625	0.051	0.117	0.00185253	Dnajb4
6.04049e-08	-0.177444	0.407	0.484	0.00195017	Dnaja1
6.0914e-08	0.118026	0.183	0.115	0.00196661	Gramd1a
6.29912e-08	-0.143322	0.22	0.303	0.00203367	Ndufa3
6.58633e-08	0.169013	0.325	0.246	0.0021264	Map3k2
6.71149e-08	-0.0861925	0.052	0.111	0.0021668	B4galnt1
6.96182e-08	-0.101648	0.088	0.152	0.00224762	Nt5c
6.98008e-08	-0.156245	0.255	0.345	0.00225352	Oga
6.99183e-08	-0.179883	0.316	0.358	0.00225731	Slc25a5
7.03911e-08	-0.0885756	0.048	0.102	0.00227258	Rps6ka1
7.11673e-08	-0.19686	0.444	0.529	0.00229763	Atrx
7.27468e-08	-0.117897	0.127	0.2	0.00234863	S100a13
7.44208e-08	0.118049	0.108	0.049	0.00240267	Btbd11
7.87023e-08	-0.214628	0.608	0.716	0.0025409	Zfp36l1
8.10905e-08	0.173414	0.289	0.183	0.00261801	Tmem131l
8.20064e-08	0.222158	0.644	0.551	0.00264758	Jarid2
8.50979e-08	-0.0900665	0.047	0.104	0.00274739	Ostf1
8.54177e-08	-0.130794	0.154	0.225	0.00275771	Tm9sf3
8.90607e-08	-0.125268	0.105	0.195	0.00287532	BE692007
9.01751e-08	-0.112305	0.112	0.178	0.0029113	Notch1
9.1654e-08	-0.155544	0.229	0.309	0.00295905	Cdc42se2
9.85442e-08	-0.155007	0.259	0.342	0.0031815	Dhx15
9.8723e-08	-0.188671	0.364	0.459	0.00318727	Smc4
1.00817e-07	-0.0915842	0.058	0.116	0.00325488	Lypla2
1.02827e-07	-0.18233	0.436	0.502	0.00331976	Cd53
1.05068e-07	0.132385	0.215	0.142	0.00339211	Zzef1
1.06824e-07	0.216906	0.794	0.704	0.0034488	Lncpint
1.09699e-07	-0.0996353	0.055	0.102	0.00354164	Pa2g4
1.10802e-07	0.121472	0.204	0.131	0.00357724	Gtf2i
1.1407e-07	0.0915453	0.104	0.051	0.00368275	Cdc25b
1.15643e-07	-0.0963407	0.058	0.112	0.00373353	Arhgef18
1.19781e-07	-0.0905043	0.063	0.12	0.00386713	Tbrg1
1.26164e-07	0.193003	0.937	0.907	0.0040732	mt-Nd4
1.29398e-07	-0.187956	0.789	0.834	0.00417763	H3f3b
1.30089e-07	-0.157969	0.325	0.416	0.00419993	Snrnp70
1.33483e-07	-0.091007	0.054	0.102	0.0043095	Ptch1
1.36885e-07	-0.112262	0.103	0.164	0.00441932	Prpf8
1.40039e-07	-0.102788	0.071	0.129	0.00452116	Cct6a
1.4263e-07	-0.183678	0.325	0.406	0.0046048	Ubl3
1.46581e-07	-0.113945	0.079	0.142	0.00473236	Sesn1
1.46669e-07	-0.217065	0.254	0.339	0.00473521	Antxr2
1.48349e-07	-0.150991	0.222	0.319	0.00478944	Lbh
1.51319e-07	-0.147011	0.108	0.169	0.00488533	Flnb
1.54589e-07	-0.155089	0.222	0.304	0.00499092	Lrch3
1.54614e-07	-0.109534	0.101	0.161	0.0049917	Snrpd1
1.55604e-07	-0.164247	0.226	0.275	0.00502367	Mif
1.56291e-07	-0.123621	0.055	0.119	0.00504585	Dgkh
1.59124e-07	-0.112948	0.11	0.18	0.00513731	Psmb5
1.60253e-07	-0.155273	0.276	0.367	0.00517377	Atp5j2
1.60985e-07	-0.212803	0.407	0.52	0.00519741	Nrip1
1.63464e-07	-0.13165	0.185	0.263	0.00527744	Chd3
1.66625e-07	-0.104766	0.088	0.158	0.00537949	Cops4
1.71977e-07	-0.16288	0.222	0.301	0.00555229	Zfc3h1
1.72824e-07	-0.138105	0.128	0.198	0.00557962	Tsc22d3
1.73652e-07	-0.11325	0.064	0.131	0.00560637	Vcl
1.7538e-07	0.103553	0.13	0.059	0.00566215	Evi2a
1.75462e-07	-0.122573	0.129	0.197	0.0056648	Sf3b5
1.75613e-07	-0.202632	0.431	0.547	0.00566965	Ldlrad4
1.85108e-07	-0.15931	0.275	0.367	0.00597621	Sumo1
1.86899e-07	-0.132295	0.18	0.256	0.00603405	Atp6v1f
1.88632e-07	-0.099481	0.097	0.166	0.00608999	Tmem128
1.98283e-07	-0.127783	0.174	0.245	0.00640158	Vasp
2.00806e-07	-0.169557	0.381	0.473	0.00648302	Hnrnpm
2.10949e-07	-0.149698	0.242	0.322	0.0068105	Tmbim6
2.11054e-07	-0.110471	0.116	0.192	0.00681389	Prelid1
2.14186e-07	-0.113457	0.098	0.164	0.00691499	Kif13a
2.15837e-07	-0.166005	0.385	0.472	0.0069683	Arpc1b
2.28121e-07	0.124373	0.168	0.095	0.00736489	Nsun6
2.30341e-07	-0.109787	0.076	0.137	0.00743657	Iqgap2
2.33906e-07	-0.144399	0.213	0.307	0.00755167	Mrpl52
2.36624e-07	-0.140764	0.156	0.222	0.00763942	Slfn2
2.51078e-07	0.144854	0.265	0.192	0.00810604	Impact
2.55232e-07	-0.092352	0.069	0.125	0.00824018	Eif3b
2.56599e-07	-0.17706	0.505	0.584	0.00828429	Ptprcap
2.58121e-07	0.208579	0.648	0.573	0.00833343	Runx1
2.7393e-07	-0.108404	0.105	0.174	0.00884384	Cyth4
2.75843e-07	-0.210511	0.468	0.567	0.00890558	Cnot6l
2.84881e-07	0.183354	0.349	0.256	0.0091974	Chka
2.89626e-07	-0.145867	0.265	0.338	0.00935058	Cox6a1
2.89804e-07	-0.0860756	0.061	0.111	0.00935631	Tkt
2.93981e-07	-0.150404	0.246	0.338	0.00949117	Arpc3
3.00495e-07	-0.133256	0.18	0.262	0.00970149	Sri
3.05627e-07	0.166731	0.426	0.347	0.00986716	Wdr26
3.09447e-07	-0.157882	0.256	0.326	0.00999051	Ctsb
3.09673e-07	-0.229994	0.696	0.753	0.00999778	Rel
3.10815e-07	-0.124166	0.137	0.217	0.0100347	Edem1
3.1877e-07	-0.102191	0.082	0.136	0.0102915	Wdr83os
3.27519e-07	-0.0988198	0.085	0.138	0.010574	Txnip
3.39574e-07	-0.163137	0.33	0.4	0.0109631	2410006H16Rik
3.41453e-07	-0.204604	0.535	0.615	0.0110238	Gadd45b
3.46306e-07	-0.0878435	0.046	0.1	0.0111805	Uap1
3.48867e-07	-0.156527	0.23	0.31	0.0112632	Ppp4r2
3.72227e-07	-0.10627	0.076	0.136	0.0120173	Eya3
3.7478e-07	-0.0998268	0.094	0.165	0.0120998	Akr1a1
3.92887e-07	-0.143363	0.244	0.315	0.0126844	Atp5a1
4.11436e-07	-0.113108	0.114	0.165	0.0132832	Ctsd
4.2984e-07	-0.116681	0.145	0.21	0.0138774	Psmc3
4.43722e-07	0.118325	0.195	0.119	0.0143256	Serinc5
4.67121e-07	-0.0857332	0.059	0.117	0.015081	Acot9
4.80038e-07	-0.167897	0.37	0.432	0.015498	Atp5e
5.05684e-07	-0.100516	0.099	0.161	0.016326	Psmd8
5.12284e-07	-0.147247	0.248	0.331	0.0165391	Psma3
5.12516e-07	-0.108661	0.1	0.154	0.0165466	Crtc3
5.28531e-07	-0.103028	0.087	0.143	0.0170636	Pdap1
5.36644e-07	-0.092182	0.068	0.128	0.0173256	Fam76b
5.37699e-07	0.213271	0.708	0.643	0.0173596	Hif1a
5.4393e-07	0.153208	0.412	0.3	0.0175608	Arid1b
5.46391e-07	-0.104133	0.104	0.163	0.0176402	Atp6v1g1
5.46868e-07	-0.114332	0.146	0.214	0.0176556	Tbc1d10c
5.72704e-07	-0.17443	0.431	0.479	0.0184898	Serbp1
5.73052e-07	-0.0898261	0.072	0.124	0.018501	Llph
6.03919e-07	-0.0857332	0.064	0.11	0.0194975	Sec22b
6.08004e-07	-0.107005	0.124	0.193	0.0196294	Rbm8a
6.22946e-07	-0.0933037	0.09	0.142	0.0201118	Pcbp1
6.28314e-07	-0.0793747	0.057	0.107	0.0202851	Mrps18c
6.29491e-07	-0.117264	0.094	0.149	0.0203231	Mcm6
6.32615e-07	-0.129907	0.152	0.227	0.020424	Adipor2
6.40471e-07	-0.179354	0.427	0.51	0.0206776	Atp2b1
6.79355e-07	-0.146361	0.289	0.369	0.021933	Cd82
6.92305e-07	-0.109926	0.106	0.165	0.0223511	Cycs
7.18485e-07	-0.0759551	0.053	0.104	0.0231963	Xlr4c
7.24132e-07	-0.107044	0.121	0.188	0.0233786	Taldo1
7.25719e-07	-0.135405	0.209	0.279	0.0234298	Ndufb1-ps
7.67393e-07	-0.136561	0.225	0.301	0.0247753	Sec61b
8.17804e-07	-0.0791786	0.055	0.107	0.0264028	Got2
8.40962e-07	-0.125348	0.183	0.25	0.0271505	Sf3b6
8.65371e-07	-0.0874319	0.067	0.117	0.0279385	Eif3l
8.74955e-07	-0.159721	0.162	0.255	0.0282479	Ercc6l2
8.7597e-07	0.226835	0.63	0.569	0.0282807	Arid5b
8.84427e-07	-0.107207	0.118	0.187	0.0285537	Psen2
8.85368e-07	-0.120125	0.13	0.176	0.0285841	Hnrnpab
9.12758e-07	-0.144981	0.308	0.373	0.0294684	Gnai2
9.13743e-07	-0.0975367	0.104	0.167	0.0295002	Lman2
9.28103e-07	-0.0992823	0.101	0.163	0.0299638	Ndufs5
9.38161e-07	-0.0989722	0.085	0.149	0.0302885	Nfil3
9.43526e-07	-0.111958	0.125	0.196	0.0304617	Ndufb8
9.51467e-07	-0.100859	0.099	0.157	0.0307181	Eif4e2
9.58897e-07	-0.117513	0.134	0.191	0.030958	Mdh2
9.82011e-07	-0.096149	0.085	0.135	0.0317042	Rbis
9.909e-07	-0.151808	0.327	0.402	0.0319912	Hnrnpu
1.02881e-06	-0.126604	0.182	0.259	0.0332153	Eif3k
1.0534e-06	-0.14189	0.182	0.257	0.034009	Eif5b
1.12356e-06	-0.140271	0.203	0.276	0.0362741	Cep120
1.12952e-06	0.0978289	0.102	0.049	0.0364666	2700097O09Rik
1.1505e-06	-0.126746	0.132	0.211	0.037144	Ptger2
1.15733e-06	-0.0923649	0.069	0.123	0.0373642	Tmod3
1.18083e-06	-0.120901	0.138	0.216	0.0381229	Pbxip1
1.23581e-06	0.206973	0.642	0.573	0.039898	Zbtb20
1.27853e-06	-0.125192	0.141	0.195	0.0412772	Gm37240
1.28506e-06	-0.165107	0.288	0.358	0.0414882	Odc1
1.32411e-06	-0.118183	0.184	0.252	0.0427488	Rab21
1.33611e-06	-0.0889754	0.08	0.132	0.0431364	Lgals3bp
1.3717e-06	-0.10295	0.098	0.151	0.0442853	Cct3
1.41939e-06	-0.0798274	0.061	0.111	0.0458249	Aip
1.43012e-06	-0.134291	0.215	0.311	0.0461714	Atp5k
1.43582e-06	-0.133016	0.138	0.213	0.0463555	Lrrc8c
1.46099e-06	-0.113654	0.145	0.207	0.0471681	Pdcd6ip
1.4778e-06	0.122176	0.249	0.176	0.0477107	Zmynd8
1.51324e-06	-0.101475	0.076	0.133	0.0488549	Stap1
1.51498e-06	-0.128319	0.197	0.262	0.048911	Cast
1.54409e-06	0.134896	0.218	0.157	0.0498508	Gm2245
1.58906e-06	-0.107919	0.086	0.134	0.0513028	Hat1
1.63659e-06	0.135545	0.252	0.174	0.0528374	Nlk
1.66347e-06	-0.110047	0.117	0.182	0.053705	Bola2
1.66354e-06	-0.0870563	0.065	0.112	0.0537074	Abcc1
1.66824e-06	-0.156547	0.356	0.416	0.0538592	Rbm3
1.67283e-06	-0.0902783	0.088	0.142	0.0540075	Smarcd2
1.69514e-06	-0.10846	0.125	0.19	0.0547277	Ndufa11
1.7295e-06	-0.145187	0.27	0.351	0.055837	Capza1
1.79516e-06	-0.106726	0.138	0.189	0.0579569	Emg1
1.81267e-06	-0.127091	0.188	0.263	0.0585219	Stk10
1.84676e-06	-0.163231	0.24	0.327	0.0596227	Itpr1
1.88293e-06	-0.119385	0.151	0.222	0.0607905	Zc3h15
1.91069e-06	-0.113083	0.112	0.18	0.0616868	Twsg1
2.0019e-06	-0.155089	0.195	0.286	0.0646313	Nampt
2.05084e-06	-0.14076	0.172	0.245	0.0662114	Epsti1
2.12694e-06	-0.0927864	0.088	0.149	0.0686681	Ap2m1
2.12951e-06	0.110029	0.141	0.079	0.0687513	Id3
2.24656e-06	-0.110536	0.143	0.211	0.0725301	Dazap2
2.25249e-06	-0.102634	0.086	0.146	0.0727218	Tcp1
2.267e-06	-0.113957	0.159	0.235	0.0731902	Ddx39b
2.37399e-06	-0.0963131	0.109	0.17	0.0766444	Ociad1
2.44606e-06	-0.119821	0.108	0.186	0.0789709	Scyl2
2.46099e-06	-0.124636	0.211	0.276	0.0794531	Ldha
2.46555e-06	0.0977049	0.141	0.08	0.0796002	Por
2.47466e-06	0.127605	0.269	0.186	0.0798944	Smap1
2.49265e-06	-0.195234	0.348	0.445	0.0804752	Nfat5
2.60864e-06	-0.082233	0.059	0.107	0.0842199	Dtx3l
2.62984e-06	-0.074678	0.063	0.116	0.0849044	Tmem134
2.63285e-06	-0.107841	0.152	0.215	0.0850015	Mknk2
2.64233e-06	-0.190543	0.57	0.635	0.0853075	Jmjd1c
2.64751e-06	0.195403	0.764	0.68	0.0854747	Fos
2.74363e-06	-0.131417	0.308	0.386	0.0885781	Pnrc1
2.75231e-06	-0.140975	0.151	0.22	0.0888584	Gm49180
2.76854e-06	-0.112472	0.136	0.19	0.0893822	Atox1
2.77917e-06	-0.16356	0.712	0.748	0.0897256	Eif1
2.78899e-06	0.141275	0.316	0.232	0.0900426	4930417O13Rik
3.01553e-06	-0.090054	0.073	0.13	0.0973564	Zfp281
3.13831e-06	-0.18453	0.217	0.322	0.10132	St6galnac3
3.14512e-06	-0.128077	0.257	0.332	0.10154	Fermt3
3.2698e-06	-0.10986	0.148	0.203	0.105565	Mrpl33
3.3124e-06	-0.0991343	0.081	0.153	0.106941	Sgk1
3.31602e-06	-0.138951	0.313	0.382	0.107058	Ndufa13
3.33031e-06	-0.131236	0.245	0.314	0.107519	Zfp207
3.35137e-06	-0.0923001	0.106	0.159	0.108199	Uqcrc1
3.37598e-06	0.139257	0.329	0.241	0.108994	Tespa1
3.41565e-06	-0.080584	0.072	0.13	0.110274	Arrdc1
3.4469e-06	-0.101796	0.112	0.175	0.111283	Spn
3.49264e-06	-0.103348	0.112	0.166	0.11276	Psmb7
3.54215e-06	-0.119654	0.127	0.174	0.114358	Nop58
3.63733e-06	-0.123547	0.209	0.284	0.117431	Ier5
3.63968e-06	-0.100955	0.111	0.168	0.117507	Cct7
3.81054e-06	0.102684	0.126	0.068	0.123023	Farp1
3.82945e-06	-0.104869	0.094	0.139	0.123634	Hspd1
3.84887e-06	-0.128431	0.247	0.332	0.124261	Tpm3-rs7
3.86478e-06	-0.136316	0.263	0.342	0.124774	Srrm1
3.92239e-06	-0.144644	0.23	0.295	0.126634	Ramp1
3.98181e-06	-0.127127	0.191	0.252	0.128553	Cd47
4.02527e-06	-0.0842343	0.074	0.122	0.129956	Ppdpf
4.09291e-06	-0.112119	0.161	0.239	0.13214	Cops9
4.14546e-06	-0.102748	0.125	0.184	0.133836	Psmd4
4.15173e-06	-0.15915	0.237	0.323	0.134039	Sik2
4.15538e-06	-0.137412	0.245	0.313	0.134157	Clic1
4.28419e-06	-0.147806	0.402	0.47	0.138315	Laptm5
4.36874e-06	0.171625	0.427	0.333	0.141045	Dock11
4.43492e-06	-0.112924	0.191	0.271	0.143181	Eif3e
4.46085e-06	-0.0870231	0.051	0.11	0.144018	Fry
4.54601e-06	-0.094397	0.098	0.162	0.146768	Atp6v1e1
4.57057e-06	-0.137434	0.232	0.281	0.147561	Ddx21
4.5885e-06	-0.130835	0.235	0.305	0.14814	Ppp1ca
4.65115e-06	-0.140568	0.172	0.26	0.150162	Gprin3
4.81357e-06	0.191469	0.958	0.937	0.155406	Inpp4b
4.98337e-06	0.155485	0.37	0.29	0.160888	Aak1
5.00211e-06	-0.105768	0.103	0.161	0.161493	Dctn4
5.06088e-06	0.0815007	0.12	0.071	0.163391	Gm15472
5.07694e-06	-0.0784607	0.067	0.114	0.163909	Ndufa8
5.09459e-06	-0.106965	0.115	0.186	0.164479	Uhrf1bp1l
5.10801e-06	-0.148232	0.325	0.389	0.164912	Stat5b
5.1923e-06	-0.15051	0.32	0.363	0.167633	Calr
5.26778e-06	-0.137018	0.287	0.373	0.17007	Rab2a
5.33063e-06	-0.146216	0.102	0.155	0.172099	Slc24a3
5.49437e-06	-0.14861	0.327	0.394	0.177386	Atp11b
5.52703e-06	-0.102297	0.109	0.175	0.17844	Mysm1
5.5939e-06	-0.0886067	0.073	0.123	0.180599	Aimp1
5.60084e-06	-0.134613	0.316	0.391	0.180823	Pfdn5
5.6791e-06	0.160986	0.973	0.954	0.18335	mt-Cytb
5.75605e-06	-0.124407	0.224	0.301	0.185834	Sp3
5.79191e-06	0.104952	0.16	0.092	0.186992	Cpeb2
5.89171e-06	-0.201153	0.698	0.762	0.190214	Wnk1
5.92983e-06	-0.0819703	0.081	0.133	0.191445	Commd4
5.94095e-06	0.102766	0.134	0.082	0.191804	Abi2
5.94548e-06	-0.0826678	0.064	0.108	0.19195	Mtmr1
5.95408e-06	-0.146406	0.341	0.432	0.192228	Cd5
5.98756e-06	0.11096	0.178	0.119	0.193308	Mapkap1
6.05451e-06	-0.167379	0.427	0.519	0.19547	AU020206
6.2477e-06	-0.0789766	0.076	0.127	0.201707	Gpr107
6.37275e-06	-0.118254	0.176	0.243	0.205744	Csrnp1
6.41889e-06	-0.100698	0.127	0.189	0.207234	Ccdc12
6.51492e-06	-0.118817	0.193	0.264	0.210334	Trim30a
6.74782e-06	-0.0959674	0.097	0.16	0.217853	Prpf18
6.87977e-06	-0.138411	0.295	0.353	0.222113	Pcbp2
7.35115e-06	-0.102344	0.104	0.16	0.237332	Tmpo
7.37944e-06	0.135526	0.267	0.206	0.238245	Ppm1h
7.38292e-06	-0.0802589	0.072	0.13	0.238358	Sar1a
7.38447e-06	-0.107841	0.148	0.204	0.238408	Sqstm1
7.75865e-06	-0.137316	0.203	0.285	0.250488	Vps37b
7.95587e-06	-0.0846527	0.077	0.124	0.256855	Mat2b
8.04732e-06	-0.0947475	0.1	0.155	0.259808	Limd1
8.1364e-06	-0.0857359	0.097	0.153	0.262684	Puf60
8.28182e-06	-0.128691	0.211	0.285	0.267379	Wasf2
8.58209e-06	-0.132593	0.261	0.336	0.277073	Sema4d
8.66078e-06	-0.0831459	0.071	0.119	0.279613	Esd
8.78659e-06	-0.140047	0.168	0.257	0.283675	Ptprj
8.80073e-06	-0.0956176	0.093	0.139	0.284132	Aprt
8.8044e-06	-0.120978	0.234	0.293	0.28425	Micos10
8.81023e-06	-0.0816757	0.067	0.123	0.284438	Cript
8.85619e-06	-0.137496	0.266	0.348	0.285922	Sdcbp
8.89938e-06	-0.108479	0.175	0.237	0.287317	Pdia3
9.10717e-06	-0.081132	0.086	0.137	0.294025	Nfkb2
9.151e-06	-0.0985224	0.119	0.176	0.29544	Cct5
9.18304e-06	-0.130939	0.3	0.351	0.296474	Elob
9.29314e-06	-0.1211	0.168	0.222	0.300029	Creb1
9.38027e-06	-0.0966941	0.065	0.102	0.302842	Skap2
9.49993e-06	-0.177411	0.504	0.577	0.306705	Arf4
9.57768e-06	-0.0822467	0.072	0.121	0.309215	Lsm6
9.73603e-06	0.124807	0.212	0.142	0.314328	Stim2
1.00531e-05	-0.103358	0.156	0.212	0.324563	Uqcrb
1.02376e-05	-0.092619	0.084	0.144	0.330522	Dbnl
1.03992e-05	-0.095622	0.116	0.177	0.335739	Psmb6
1.03993e-05	-0.116685	0.197	0.269	0.335741	Psenen
1.06901e-05	0.123416	0.251	0.174	0.345131	Il6ra
1.07268e-05	-0.136664	0.307	0.37	0.346315	Apbb1ip
1.07864e-05	-0.080641	0.073	0.126	0.34824	Zmat2
1.07956e-05	-0.080865	0.093	0.146	0.348536	Pitpnm1
1.0958e-05	-0.103164	0.133	0.191	0.353778	Timm13
1.10608e-05	-0.138968	0.294	0.362	0.357099	Hnrnpa3
1.11621e-05	-0.110494	0.16	0.227	0.360368	Ino80d
1.12287e-05	0.147651	0.306	0.231	0.362518	Fut8
1.12366e-05	-0.116677	0.186	0.266	0.362774	Jpt1
1.1355e-05	0.143834	0.331	0.25	0.366597	Il6st
1.14767e-05	-0.0740816	0.057	0.104	0.370524	Cuta
1.15821e-05	0.140826	0.399	0.338	0.373928	Rapgef1
1.18365e-05	0.120802	0.253	0.177	0.382141	Adam10
1.18443e-05	-0.0814307	0.064	0.112	0.382392	Pde4d
1.18631e-05	-0.157243	0.544	0.597	0.382999	Hnrnpa2b1
1.20338e-05	-0.116848	0.141	0.2	0.388511	Lmnb1
1.21043e-05	-0.143449	0.357	0.426	0.390788	Hnrnpf
1.2162e-05	-0.122612	0.25	0.296	0.392651	Tomm7
1.21759e-05	-0.144885	0.187	0.263	0.3931	Larp1b
1.22239e-05	-0.113555	0.087	0.142	0.394649	Magi3
1.22656e-05	-0.111697	0.107	0.169	0.395994	Cass4
1.25151e-05	0.141977	0.569	0.486	0.40405	mt-Nd4l
1.25327e-05	-0.0978167	0.134	0.186	0.404617	Uqcr11
1.27366e-05	-0.073255	0.063	0.111	0.4112	Galnt6
1.27395e-05	-0.108539	0.153	0.212	0.411296	Ssbp3
1.29031e-05	-0.099441	0.146	0.212	0.416578	Gpi1
1.33049e-05	-0.126208	0.123	0.189	0.42955	Mir155hg
1.33782e-05	0.0932599	0.173	0.114	0.431914	Ppp1r10
1.35177e-05	-0.168657	0.632	0.699	0.43642	Prrc2c
1.36115e-05	-0.0760601	0.065	0.109	0.439447	Cops6
1.403e-05	-0.0919596	0.101	0.155	0.452959	Tsn
1.40563e-05	-0.0945941	0.114	0.176	0.453808	Sugt1
1.42709e-05	-0.0684042	0.057	0.102	0.460737	Actr1b
1.44093e-05	-0.0902802	0.116	0.175	0.465205	Ywhab
1.45092e-05	-0.120455	0.131	0.183	0.468429	Mmd
1.45623e-05	-0.0900754	0.076	0.12	0.470144	Txk
1.47726e-05	-0.0852626	0.1	0.156	0.476932	Ppp4c
1.49981e-05	-0.0842343	0.069	0.115	0.484214	Mtpn
1.50157e-05	-0.078784	0.069	0.123	0.484782	Chmp4b
1.53115e-05	-0.0796133	0.076	0.132	0.494331	Otulinl
1.53369e-05	0.0988332	0.194	0.13	0.495153	Nfatc2
1.5387e-05	-0.160483	0.519	0.598	0.49677	Fnbp1
1.59733e-05	-0.0728565	0.063	0.104	0.515699	Fbl
1.63999e-05	-0.110657	0.208	0.271	0.52947	Hnrnpl
1.65249e-05	-0.0851852	0.09	0.146	0.533505	Rnps1
1.65295e-05	-0.0952714	0.102	0.144	0.533654	Mdn1
1.70417e-05	0.111715	0.2	0.151	0.550192	Slc41a1
1.7132e-05	-0.134113	0.174	0.254	0.553105	Pou2f2
1.72207e-05	-0.0782102	0.082	0.132	0.55597	Rtraf
1.76363e-05	-0.149927	0.256	0.301	0.569387	Etv6
1.77082e-05	-0.0856272	0.103	0.153	0.57171	Slc9a3r1
1.793e-05	-0.0710372	0.063	0.111	0.578869	Ufc1
1.80568e-05	-0.0971699	0.111	0.157	0.582965	Anp32b
1.82675e-05	-0.0981103	0.148	0.214	0.589767	Tap1
1.83939e-05	-0.0709424	0.061	0.103	0.593848	Mrpl54
1.87613e-05	-0.0786557	0.076	0.123	0.605708	Mrps14
1.88742e-05	-0.0852626	0.098	0.155	0.609352	Lamtor4
1.92714e-05	0.112198	0.189	0.133	0.622178	Nsf
2.02071e-05	-0.0972824	0.149	0.214	0.652387	Dnajc7
2.07898e-05	-0.0975118	0.102	0.168	0.671197	Lrrfip2
2.09837e-05	-0.0791688	0.067	0.125	0.677458	Mrps16
2.11691e-05	-0.0877657	0.102	0.157	0.683443	Tmem167
2.18115e-05	-0.0870761	0.106	0.155	0.704184	Trp53
2.1827e-05	-0.110075	0.139	0.201	0.704684	Slk
2.18781e-05	0.16594	0.586	0.521	0.706335	Stag1
2.22106e-05	-0.0904175	0.102	0.165	0.717068	Tmem173
2.24716e-05	-0.0799227	0.086	0.138	0.725495	Spen
2.29672e-05	-0.133535	0.253	0.3	0.741497	Eif2s2
2.31279e-05	-0.109059	0.213	0.272	0.746685	Selenow
2.35057e-05	-0.0992895	0.142	0.196	0.758882	Dnajc8
2.38731e-05	-0.133237	0.331	0.402	0.770742	Cul3
2.39969e-05	-0.123022	0.18	0.236	0.77474	Nap1l1
2.40111e-05	-0.117343	0.242	0.29	0.775197	Dynll1
2.42551e-05	0.12224	0.264	0.216	0.783076	Pfkp
2.46675e-05	-0.123696	0.131	0.224	0.79639	Phtf2
2.50987e-05	-0.0755801	0.08	0.122	0.81031	Snrpb2
2.61049e-05	-0.0763303	0.07	0.108	0.842797	Denr
2.62426e-05	-0.155456	0.694	0.717	0.847243	Tnfaip3
2.62697e-05	-0.099939	0.096	0.15	0.848117	Arhgap18
2.6274e-05	-0.0876173	0.078	0.133	0.848255	Got1
2.63387e-05	0.123728	0.346	0.28	0.850346	Nisch
2.6578e-05	-0.12396	0.203	0.28	0.858071	Raet1e
2.69049e-05	-0.127327	0.325	0.402	0.868626	Ubl5
2.70819e-05	-0.119092	0.19	0.254	0.874341	Nrd1
2.77051e-05	-0.11514	0.232	0.288	0.894459	Ndufa2
2.77903e-05	-0.112174	0.192	0.25	0.897209	Ppp2r5a
2.81595e-05	-0.103073	0.166	0.227	0.909129	Zdhhc18
2.89653e-05	-0.104142	0.174	0.229	0.935144	Luc7l3
2.89994e-05	0.118142	0.251	0.193	0.936244	Tmem131
2.90203e-05	-0.0721465	0.064	0.104	0.936921	Rsl1d1
2.91417e-05	-0.0779438	0.063	0.107	0.94084	Fbxl5
2.91927e-05	-0.146575	0.403	0.471	0.942487	B3gnt2
2.96291e-05	-0.0673921	0.061	0.101	0.956575	Gm20186
3.154e-05	0.120823	0.241	0.174	1	Dusp10
3.16326e-05	-0.0728081	0.078	0.122	1	Gm16286
3.17988e-05	-0.139855	0.45	0.522	1	Serinc3
3.21387e-05	-0.0946068	0.123	0.181	1	Gabarapl2
3.26697e-05	0.11642	0.218	0.167	1	Ppfia1
3.33283e-05	0.0970604	0.151	0.096	1	Wdfy2
3.3398e-05	-0.0897515	0.108	0.167	1	Api5
3.38161e-05	-0.0758937	0.072	0.12	1	Snrpa1
3.4097e-05	-0.100659	0.163	0.231	1	Psmb2
3.42755e-05	-0.0720185	0.071	0.123	1	Setd1b
3.50906e-05	-0.069927	0.063	0.106	1	Txn2
3.5395e-05	-0.11452	0.271	0.333	1	Tln1
3.54219e-05	-0.0716221	0.073	0.117	1	Srp19
3.54708e-05	-0.106579	0.196	0.258	1	Atp5f1
3.55693e-05	-0.0786564	0.086	0.133	1	Psmd13
3.59488e-05	-0.136897	0.279	0.34	1	March7
3.64876e-05	0.130357	0.272	0.186	1	Zbtb11
3.7253e-05	-0.0735097	0.074	0.119	1	Chmp5
3.76348e-05	-0.165025	0.72	0.768	1	AY036118
3.77209e-05	-0.0834247	0.095	0.136	1	Pebp1
3.84527e-05	-0.105581	0.205	0.263	1	Ghitm
3.89313e-05	-0.0702259	0.068	0.112	1	Rtf2
3.91207e-05	-0.0750736	0.079	0.123	1	Rab5c
3.9254e-05	0.161824	0.54	0.472	1	Nfkbiz
3.93065e-05	-0.105922	0.152	0.2	1	Smad4
3.95119e-05	-0.081107	0.09	0.144	1	Ube2j1
4.042e-05	-0.117262	0.203	0.27	1	Arl6ip1
4.08585e-05	-0.0884374	0.121	0.178	1	Atp5d
4.10798e-05	-0.0846527	0.108	0.155	1	Dctn3
4.16072e-05	-0.0917379	0.132	0.184	1	Atp6v0c
4.21179e-05	-0.10196	0.19	0.253	1	Arhgap30
4.25537e-05	-0.0799483	0.058	0.105	1	Ptpn5
4.30178e-05	-0.116394	0.234	0.298	1	Cox7a2
4.33978e-05	-0.0949644	0.147	0.203	1	Ndufb3
4.39205e-05	0.107589	0.218	0.156	1	Tspan14
4.41097e-05	-0.0890359	0.138	0.187	1	Tecr
4.41809e-05	-0.114205	0.201	0.244	1	Dek
4.43799e-05	0.0739154	0.102	0.059	1	Tmem38b
4.48582e-05	-0.129516	0.384	0.471	1	Msn
4.59315e-05	0.110259	0.226	0.178	1	Arhgef6
4.77671e-05	-0.134038	0.502	0.591	1	Srrm2
4.78672e-05	-0.0964526	0.154	0.204	1	Csnk1d
4.82507e-05	-0.0719285	0.069	0.111	1	Ssrp1
4.90768e-05	-0.0717296	0.067	0.111	1	Eif1ax
4.92651e-05	-0.0806013	0.094	0.143	1	Rps27l
4.95274e-05	-0.121267	0.246	0.307	1	Top2b
4.98656e-05	-0.0844537	0.122	0.174	1	Becn1
5.02025e-05	-0.111934	0.175	0.247	1	Psmd14
5.02371e-05	-0.0910994	0.14	0.194	1	Magoh
5.04638e-05	-0.114349	0.188	0.255	1	Arih2
5.08538e-05	-0.0673109	0.069	0.117	1	Trir
5.18479e-05	0.128121	0.356	0.293	1	Kmt2c
5.2229e-05	-0.097611	0.145	0.204	1	Pdcd10
5.25905e-05	-0.130839	0.443	0.516	1	Ube2d3
5.39696e-05	-0.10543	0.108	0.163	1	Rbbp8
5.49601e-05	-0.0954505	0.108	0.16	1	Bclaf3
5.60556e-05	-0.113488	0.21	0.263	1	Syncrip
5.74726e-05	-0.0846725	0.123	0.18	1	Psma4
5.76505e-05	0.110832	0.207	0.142	1	Gbf1
5.83456e-05	-0.102752	0.182	0.252	1	Ndufa7
5.92897e-05	0.166128	0.595	0.561	1	Camk2d
5.96634e-05	-0.138773	0.42	0.483	1	Gapdh
6.05753e-05	-0.0764764	0.073	0.116	1	Rab28
6.11681e-05	-0.0934752	0.149	0.205	1	Mob1a
6.1337e-05	0.137316	0.302	0.213	1	Parp8
6.1462e-05	-0.111282	0.222	0.267	1	Sod1
6.18401e-05	-0.0971316	0.132	0.185	1	Atp5g1
6.26018e-05	-0.134213	0.214	0.27	1	St8sia4
6.42122e-05	-0.101276	0.162	0.225	1	Chmp2a
6.48175e-05	-0.0742938	0.076	0.116	1	Tapbpl
6.53747e-05	-0.0878805	0.117	0.159	1	Gimap9
6.61918e-05	-0.0821382	0.1	0.15	1	Ndufb5
6.67657e-05	-0.0962881	0.147	0.206	1	Atp6v0e
6.76692e-05	-0.141253	0.24	0.307	1	Gramd3
7.04599e-05	-0.0700205	0.074	0.117	1	Fam32a
7.1543e-05	-0.0730902	0.077	0.123	1	Gsdmd
7.43593e-05	-0.0709093	0.078	0.127	1	Tomm22
7.48183e-05	-0.0650671	0.06	0.107	1	Eif3d
7.53008e-05	0.0888514	0.165	0.112	1	P2rx7
7.75557e-05	-0.0667203	0.076	0.119	1	Ctsa
7.875e-05	-0.126116	0.309	0.36	1	Pkm
8.13026e-05	-0.137333	0.284	0.362	1	Cxcr4
8.34734e-05	-0.0866672	0.113	0.161	1	Ndufa12
8.57023e-05	0.152996	0.461	0.42	1	Camk4
8.58453e-05	-0.127502	0.642	0.725	1	Son
8.89793e-05	-0.151069	0.433	0.496	1	Stat3
9.0802e-05	-0.0758051	0.084	0.132	1	Ddb2
9.18865e-05	-0.0856691	0.137	0.191	1	Serinc1
9.24049e-05	-0.127896	0.341	0.408	1	Ube2b
9.26448e-05	-0.073767	0.05	0.1	1	Sytl2
9.37832e-05	-0.0808213	0.102	0.163	1	Ap2s1
9.41529e-05	-0.0709202	0.07	0.114	1	Polr2f
9.46026e-05	-0.0851047	0.129	0.187	1	Arhgdia
9.62377e-05	-0.0872965	0.149	0.201	1	Bnip3l
9.73162e-05	-0.145523	0.412	0.479	1	Rab8b
9.78565e-05	0.114918	0.325	0.267	1	Tbl1xr1
9.93421e-05	-0.0986662	0.182	0.229	1	Mef2d
9.99484e-05	-0.152004	0.568	0.655	1	Ndfip1
0.000100593	-0.124279	0.269	0.326	1	Zfand6
0.000101376	-0.094992	0.175	0.241	1	Elavl1
0.000101534	-0.115909	0.216	0.284	1	Rsbn1l
0.000102663	-0.0912575	0.178	0.227	1	BC004004
0.000103746	-0.117171	0.263	0.334	1	Cnot2
0.000104473	-0.111369	0.137	0.149	1	Tuba1b
0.000105105	-0.0998959	0.191	0.239	1	Ybx1
0.000105813	-0.0668126	0.071	0.112	1	Fcf1
0.000106773	-0.0740023	0.096	0.142	1	Cpsf7
0.000107454	-0.106453	0.118	0.17	1	Pkp4
0.000110496	-0.122235	0.292	0.332	1	Uqcrq
0.000111555	-0.110715	0.232	0.299	1	Ssb
0.000112377	-0.0637829	0.069	0.112	1	Smarcc2
0.000113101	0.0876881	0.177	0.124	1	Nxpe3
0.000113996	-0.0766915	0.081	0.128	1	Degs1
0.000114535	0.0758735	0.118	0.073	1	Egr2
0.000114651	-0.0921447	0.145	0.196	1	Frg1
0.000114862	-0.118925	0.261	0.317	1	Skil
0.000115048	-0.0674186	0.073	0.113	1	Rer1
0.000117084	-0.11554	0.147	0.19	1	Cers6
0.000118865	0.0757604	0.104	0.065	1	Gm27008
0.000118882	0.0750983	0.135	0.086	1	Vamp1
0.000118929	-0.0751117	0.087	0.129	1	Tmf1
0.000120239	-0.0808213	0.107	0.154	1	Selenof
0.000120691	-0.0740163	0.066	0.109	1	D130040H23Rik
0.000121199	-0.0707023	0.084	0.132	1	Psd4
0.000121686	-0.10413	0.179	0.24	1	Ube2n
0.000123783	-0.102163	0.195	0.261	1	St13
0.000124636	-0.109974	0.288	0.352	1	Map1lc3b
0.000124798	-0.0806178	0.116	0.168	1	Pycard
0.000125976	-0.0901893	0.149	0.215	1	Mtrex
0.000126479	-0.0639509	0.063	0.1	1	Ddx52
0.000127003	0.104186	0.176	0.132	1	Wdr44
0.000129778	-0.111353	0.259	0.32	1	Atp5mpl
0.000131673	-0.0884374	0.114	0.163	1	Supt16
0.000136327	0.0755526	0.141	0.092	1	Timp2
0.000137911	-0.072052	0.099	0.142	1	Aup1
0.000139819	-0.0895328	0.127	0.172	1	Sf3b3
0.000139975	0.132632	0.461	0.38	1	Kdm6b
0.000140896	0.0834391	0.152	0.104	1	Polg2
0.000141107	0.123755	0.33	0.261	1	Camk1d
0.000142487	-0.0809289	0.114	0.16	1	Copa
0.000143983	-0.130694	0.281	0.366	1	Fbxw11
0.00014698	-0.0886638	0.123	0.173	1	Gpr174
0.000148885	0.129877	0.294	0.246	1	Bzw2
0.00015207	-0.105709	0.172	0.237	1	Mtdh
0.000159061	-0.0900602	0.158	0.213	1	Irf2bp2
0.000159717	-0.0978745	0.172	0.223	1	Elk3
0.000160671	-0.121352	0.193	0.241	1	Id2
0.000163064	-0.0882881	0.113	0.168	1	Ubxn7
0.000165219	-0.106724	0.243	0.294	1	Cnn2
0.000165781	-0.135249	0.137	0.194	1	Ell2
0.000167982	0.106066	0.281	0.218	1	Mapk14
0.000168581	-0.077657	0.093	0.142	1	Cand1
0.000170096	-0.0748817	0.092	0.137	1	H13
0.000170658	-0.12488	0.292	0.367	1	Nfatc3
0.000171038	-0.0747264	0.084	0.125	1	Yipf5
0.000171327	-0.0864984	0.155	0.197	1	Arf1
0.000173159	-0.138674	0.305	0.395	1	Batf
0.000176109	-0.094992	0.176	0.225	1	Atp5c1
0.000181962	-0.077441	0.126	0.177	1	Lrp10
0.0001821	-0.0957933	0.115	0.184	1	Cdc27
0.000182408	0.131325	0.367	0.303	1	Ms4a4b
0.000183246	-0.0771753	0.107	0.16	1	Cdc37
0.000183382	-0.103431	0.27	0.331	1	H2-Q6
0.000187169	-0.0631658	0.067	0.104	1	Rnh1
0.000188116	-0.0898522	0.152	0.2	1	Ndufv3
0.000188458	0.132502	0.414	0.326	1	Strn3
0.000190173	-0.0618459	0.065	0.107	1	Lsm8
0.000191975	-0.139395	0.595	0.638	1	Cdk17
0.000192702	-0.132511	0.244	0.287	1	Dhx40
0.00019278	-0.0923947	0.169	0.216	1	Syf2
0.00019534	-0.0838122	0.135	0.185	1	Sh2d2a
0.000196497	-0.0792154	0.1	0.152	1	Mob1b
0.000200003	0.0691877	0.104	0.068	1	Slc36a3
0.000203995	-0.08014	0.1	0.157	1	Irak1
0.000204537	-0.117881	0.32	0.348	1	Taf1d
0.000205442	-0.123068	0.367	0.421	1	Ndufa4
0.000205645	0.084293	0.154	0.115	1	Mthfs
0.000208029	-0.061299	0.056	0.104	1	Mppe1
0.000210667	-0.0790266	0.112	0.161	1	Ostc
0.000211779	-0.0657323	0.077	0.118	1	Ide
0.000212677	-0.0818264	0.135	0.199	1	Traf3ip3
0.000214244	0.135343	0.328	0.259	1	Ikzf3
0.000215086	-0.0630033	0.073	0.114	1	Cdipt
0.000215195	-0.0719642	0.092	0.131	1	Cr1l
0.00021699	-0.0846135	0.124	0.183	1	Parp14
0.000226119	-0.0884374	0.112	0.156	1	Arnt
0.000227377	-0.065797	0.062	0.107	1	Zfp52
0.000232234	-0.095321	0.185	0.254	1	Cbl
0.000232963	-0.0756451	0.096	0.131	1	Paxbp1
0.000237666	-0.106564	0.209	0.263	1	Pik3c2a
0.000241231	-0.113236	0.251	0.313	1	Osbpl3
0.000249596	-0.115069	0.267	0.336	1	Rb1cc1
0.000250434	-0.0728701	0.078	0.123	1	Psma5
0.000256431	-0.0901893	0.153	0.193	1	Tacc1
0.000258065	-0.0817961	0.149	0.204	1	Vps28
0.000259739	-0.0718417	0.098	0.149	1	Fam173a
0.000260251	-0.0857062	0.156	0.2	1	Sin3b
0.000264045	-0.065328	0.073	0.117	1	Ndufb6
0.000264427	-0.0839781	0.145	0.201	1	Arhgap4
0.000267219	-0.0729308	0.092	0.135	1	Pfdn1
0.000268717	-0.101294	0.147	0.199	1	Tcp11l2
0.000268787	-0.0678415	0.085	0.13	1	Raly
0.000269077	-0.0820362	0.128	0.174	1	Ddx42
0.000273146	-0.0664072	0.065	0.105	1	Zan
0.000273484	-0.093862	0.168	0.218	1	Cbx3
0.000273779	-0.102488	0.327	0.382	1	Gm8797
0.000278263	-0.0854574	0.124	0.172	1	Fgfr2
0.000282358	-0.063331	0.076	0.119	1	Polr2e
0.000282996	-0.12097	0.262	0.345	1	Asxl1
0.000283716	0.0929585	0.204	0.153	1	Fto
0.000285441	-0.104146	0.183	0.252	1	Tet2
0.000286691	-0.0646877	0.061	0.106	1	Sbds
0.0002873	0.114086	0.329	0.262	1	Chd1
0.00029032	-0.0611471	0.068	0.104	1	Med28
0.000293136	-0.0920042	0.193	0.245	1	Psmb3
0.000297002	-0.105493	0.318	0.373	1	Tma7
0.000297632	-0.0986379	0.179	0.228	1	Emsy
0.000298142	-0.101706	0.242	0.298	1	Jund
0.00030265	-0.0643124	0.071	0.111	1	Aggf1
0.000303255	-0.0834184	0.11	0.157	1	Avl9
0.000304363	-0.097814	0.201	0.245	1	Hnrnpd
0.000307644	0.0835304	0.205	0.149	1	Nxf1
0.00031028	-0.0662465	0.079	0.123	1	Vps36
0.000311543	-0.0603146	0.064	0.102	1	Pak1ip1
0.000311543	-0.0871841	0.141	0.203	1	Ndufb9
0.000311824	-0.094412	0.213	0.282	1	Fis1
0.000312684	-0.0925053	0.201	0.252	1	Gpbp1l1
0.000313533	-0.121824	0.55	0.6	1	Serf2
0.000314448	-0.0660235	0.075	0.107	1	Mrps33
0.000317428	-0.0976126	0.224	0.281	1	Prrc2b
0.000318937	-0.0754476	0.11	0.155	1	Cirbp
0.000319533	-0.0634127	0.069	0.117	1	Sec31a
0.000319994	-0.0688262	0.077	0.123	1	Psma1
0.000321359	0.0851897	0.189	0.132	1	Neat1
0.000322385	-0.103471	0.197	0.251	1	Slc25a36
0.000325129	-0.0680483	0.094	0.135	1	Eif3i
0.000334148	-0.0572355	0.064	0.1	1	Ergic3
0.000337899	-0.0750729	0.088	0.13	1	Svil
0.000340994	-0.0700018	0.097	0.143	1	Gstp1
0.00034129	-0.0750347	0.115	0.165	1	Adar
0.000345435	-0.0651822	0.089	0.132	1	Fgfr1op2
0.000345852	0.0904642	0.147	0.098	1	Gm10563
0.000347358	-0.0730486	0.116	0.161	1	Wbp11
0.000348451	-0.0863683	0.126	0.179	1	Gimap5
0.000352234	0.0774624	0.168	0.115	1	Rpa1
0.000353179	-0.0679265	0.069	0.116	1	Stip1
0.000353658	-0.077753	0.135	0.172	1	Sdhb
0.000360881	-0.066665	0.087	0.134	1	Ttc14
0.000373001	0.102344	0.236	0.17	1	Fam168a
0.000374198	-0.0643974	0.069	0.101	1	Mxd1
0.000374736	-0.0936856	0.158	0.204	1	Tmed10
0.000377946	-0.0647818	0.089	0.128	1	Commd3
0.000379705	-0.0660459	0.079	0.119	1	Bex3
0.000387472	-0.0582899	0.067	0.102	1	Plekhj1
0.000391924	-0.0601694	0.069	0.112	1	Arel1
0.000392744	-0.0802465	0.16	0.206	1	Supt5
0.000399828	-0.0878005	0.071	0.104	1	Cd226
0.000400517	-0.0886672	0.164	0.22	1	Gimap8
0.00040068	-0.122071	0.321	0.364	1	Nr4a1
0.000406001	-0.0639777	0.081	0.131	1	Nucb1
0.000412325	-0.0663568	0.084	0.123	1	Arhgap17
0.00041411	-0.0618714	0.081	0.127	1	Pfdn2
0.000417973	-0.0749976	0.123	0.168	1	Lsm14a
0.00041888	-0.147603	0.323	0.437	1	Stx11
0.000419534	-0.0916287	0.176	0.219	1	Glipr1
0.000423975	-0.10065	0.209	0.267	1	Spcs1
0.0004252	-0.130954	0.404	0.459	1	Smg6
0.00042608	-0.0726707	0.114	0.155	1	Pdcd6
0.000427975	-0.0616915	0.072	0.107	1	Nadk
0.000428619	0.106764	0.18	0.137	1	Gm47015
0.000432003	-0.119524	0.535	0.59	1	Ywhaz
0.000433126	0.125437	0.308	0.236	1	Rfx3
0.000436937	0.0939945	0.25	0.183	1	Map4k4
0.000437396	-0.0784661	0.071	0.113	1	Gadd45g
0.00044	-0.141027	0.353	0.411	1	Spag9
0.000449185	-0.0754806	0.117	0.165	1	Leprotl1
0.000457515	-0.0833275	0.116	0.159	1	Rassf3
0.000459012	-0.0614093	0.072	0.113	1	Zc3h14
0.000459633	-0.094357	0.177	0.216	1	Zfp638
0.000469866	-0.121297	0.389	0.456	1	Dyrk1a
0.000470518	-0.0943987	0.202	0.252	1	Ptpn7
0.000471889	-0.0785359	0.11	0.155	1	4921524J17Rik
0.000472659	-0.0658212	0.068	0.108	1	Tomm70a
0.000476791	-0.062201	0.09	0.126	1	Gm2000
0.000477475	-0.104867	0.205	0.258	1	Pik3ca
0.00048024	-0.0758937	0.115	0.151	1	Arcn1
0.000480951	-0.0793741	0.142	0.191	1	Nono
0.000493428	-0.0571089	0.07	0.106	1	Ywhah
0.000493479	-0.0889713	0.185	0.241	1	Ppp4r3a
0.000498165	-0.0817961	0.143	0.193	1	Il27ra
0.000500794	-0.132397	0.895	0.934	1	Srgn
0.000504116	-0.0628869	0.084	0.127	1	Rab11a
0.000514389	0.102386	0.314	0.247	1	Hipk1
0.000522089	-0.0729423	0.11	0.165	1	Pet100
0.000528976	-0.0648669	0.08	0.124	1	Psmd2
0.000529941	-0.0562649	0.068	0.102	1	Pafah1b2
0.000534361	-0.122943	0.469	0.503	1	Iqgap1
0.000535513	-0.0880629	0.145	0.197	1	Cmah
0.00054391	0.0987201	0.261	0.193	1	Smco4
0.000545482	0.0719928	0.1	0.063	1	Klhl15
0.000547896	-0.0908783	0.176	0.241	1	Ndufs4
0.000564617	-0.126734	0.337	0.383	1	Rtn3
0.000566835	-0.0830598	0.114	0.172	1	Slain1
0.000579922	0.0992862	0.193	0.157	1	Gch1
0.000585348	0.0750241	0.103	0.067	1	Angptl2
0.000595247	0.132535	0.562	0.515	1	Ankrd44
0.000601201	-0.08823	0.189	0.248	1	Rbx1
0.000606673	-0.0721504	0.129	0.17	1	Aamp
0.000607616	-0.0855772	0.18	0.237	1	Sik1
0.000609225	-0.0706659	0.108	0.152	1	AI662270
0.000615994	-0.090249	0.176	0.239	1	Mtmr12
0.000617483	-0.119714	0.911	0.934	1	Btg1
0.000619296	-0.090374	0.209	0.257	1	Tspo
0.000622876	-0.106924	0.188	0.242	1	Cdk6
0.000638454	0.147085	0.657	0.617	1	Gls
0.000638626	-0.0632499	0.077	0.113	1	Comt
0.000646606	-0.0550893	0.071	0.108	1	Atp6v0b
0.000650944	0.0658943	0.119	0.077	1	Tdrd3
0.000658975	-0.133346	0.432	0.442	1	Ncl
0.00066006	-0.0553584	0.066	0.105	1	Swi5
0.000671512	-0.0896811	0.194	0.247	1	Cntrl
0.000672924	-0.114611	0.271	0.329	1	Plcl2
0.000681428	-0.067494	0.111	0.155	1	Psmb10
0.000683776	0.0596737	0.109	0.071	1	Rassf2
0.000686976	-0.0956405	0.21	0.262	1	Tnpo1
0.000691164	-0.0585076	0.074	0.116	1	BC005624
0.000692573	-0.0907704	0.223	0.274	1	Tomm6
0.000694951	-0.0699146	0.075	0.11	1	Btbd1
0.00069755	-0.117751	0.18	0.235	1	Reep3
0.000703202	-0.147412	0.387	0.422	1	Ccnd2
0.000708489	-0.0882547	0.194	0.246	1	Exoc2
0.000712697	-0.136042	0.379	0.428	1	Hmgb2
0.000716579	-0.0683591	0.114	0.145	1	Hnrnpa0
0.000717955	-0.0611284	0.077	0.108	1	Larp1
0.000722988	-0.07444	0.117	0.158	1	Eps15
0.000729597	-0.0825247	0.115	0.16	1	Xpo4
0.000733629	0.123497	0.479	0.436	1	Med13
0.000736875	-0.060849	0.075	0.117	1	Upf3b
0.000754039	-0.0676431	0.078	0.117	1	Cfdp1
0.000755225	-0.0562046	0.069	0.105	1	Ubxn1
0.000771282	-0.0823893	0.176	0.221	1	Nedd8
0.000780217	-0.1468	0.398	0.435	1	Nr3c1
0.000782288	-0.0661115	0.1	0.137	1	Csnk2b
0.000800362	0.110706	0.356	0.305	1	Ubr5
0.000807239	-0.089641	0.188	0.232	1	Tmem258
0.000808636	-0.100323	0.208	0.263	1	Ptpn2
0.000808715	0.0958201	0.219	0.18	1	Nf1
0.000810838	-0.0639412	0.072	0.111	1	Ptms
0.000821242	-0.0614633	0.081	0.112	1	Ssr1
0.000830675	0.0863395	0.207	0.157	1	Cers4
0.000836081	-0.0733445	0.101	0.149	1	Wdr37
0.000837205	-0.0708469	0.116	0.155	1	Vps4b
0.000837789	0.102199	0.364	0.303	1	Lat
0.000842248	-0.0655203	0.099	0.135	1	Smndc1
0.000843811	-0.0874149	0.16	0.22	1	Ankrd13c
0.000844239	-0.0679359	0.079	0.108	1	Vamp4
0.000851957	-0.0558411	0.062	0.1	1	Adora2a
0.000856578	0.0930466	0.273	0.212	1	Fam193a
0.000859223	-0.0846719	0.145	0.174	1	Nme1
0.000865979	-0.0916228	0.244	0.291	1	Uqcr10
0.00087121	0.137598	0.139	0.129	1	Ifih1
0.000878612	-0.0626058	0.088	0.12	1	Cetn2
0.000880605	-0.075851	0.117	0.152	1	Nemf
0.000880615	-0.0791338	0.146	0.187	1	Hnrnpr
0.000881768	0.0826526	0.168	0.123	1	Exoc6
0.000883607	0.103278	0.244	0.188	1	Spata5
0.00088776	-0.06098	0.077	0.123	1	Zfp706
0.000891431	-0.0839273	0.143	0.198	1	Aplp2
0.000902517	-0.0969681	0.248	0.287	1	Pak2
0.000902777	0.108909	0.291	0.239	1	Cdk11b
0.000916674	-0.106135	0.284	0.333	1	Tpr
0.000918112	-0.110484	0.403	0.447	1	Cotl1
0.000939113	-0.0666286	0.07	0.1	1	Bbs9
0.000939879	-0.0758377	0.133	0.18	1	Gm26917
0.000945232	-0.075553	0.114	0.161	1	Dync1li1
0.000964007	0.0863604	0.142	0.097	1	Satb1
0.000967019	-0.0607169	0.073	0.105	1	Gmps
0.000969581	-0.057483	0.082	0.123	1	Ssr3
0.000975857	0.0733488	0.143	0.097	1	Oxct1
0.000977099	-0.0591295	0.076	0.111	1	Slu7
0.000977279	-0.0840708	0.237	0.285	1	Arhgef1
0.000978356	-0.0675498	0.081	0.118	1	Ankrd55
0.000990397	-0.0853225	0.204	0.252	1	Gabarap
0.000997247	-0.0654947	0.09	0.123	1	Psmd1
0.000999311	-0.0647588	0.102	0.142	1	Cisd2
0.00099987	-0.101044	0.38	0.407	1	Prpf4b
0.00100028	-0.109569	0.413	0.472	1	Cox8a
0.00100327	-0.0624651	0.109	0.16	1	Higd2a
0.0010117	-0.0600892	0.081	0.121	1	Man2b1
0.001019	-0.0762698	0.135	0.182	1	Rnasek
0.00102235	0.0608301	0.104	0.065	1	E130307A14Rik
0.00102661	-0.0985087	0.27	0.308	1	N4bp2l2
0.00103055	-0.100403	0.25	0.304	1	Fars2
0.00103089	-0.0952091	0.249	0.308	1	Paip2
0.00106189	-0.0651527	0.1	0.144	1	Tpm4
0.00107052	-0.066328	0.106	0.144	1	Eif4h
0.00107225	-0.07753	0.143	0.179	1	1810013L24Rik
0.00109588	-0.0749988	0.149	0.198	1	Spty2d1
0.00109814	-0.0891295	0.253	0.304	1	Lars2
0.0010991	-0.109374	0.376	0.409	1	Cmip
0.00111169	-0.0867481	0.236	0.288	1	Sept1
0.00112291	0.0658486	0.119	0.081	1	Klf3
0.00113208	0.117279	0.55	0.508	1	Ncor1
0.00113759	-0.0717059	0.111	0.148	1	Ctps2
0.00114054	0.0889047	0.217	0.161	1	C2cd5
0.0011463	-0.084634	0.158	0.216	1	Cyfip1
0.00116819	0.105275	0.335	0.284	1	Ncoa1
0.00116991	-0.0584492	0.089	0.127	1	Polr2k
0.00119077	-0.0633317	0.087	0.129	1	Pnn
0.00119166	-0.062326	0.087	0.123	1	Rnf4
0.0012062	0.114165	0.188	0.128	1	Taf4b
0.00121023	-0.0700911	0.102	0.141	1	Dars
0.00122136	0.131125	0.521	0.485	1	Dnajc1
0.00122429	-0.0680896	0.122	0.168	1	Eif4b
0.00122691	-0.0702766	0.106	0.153	1	Fam133b
0.0012481	-0.0669122	0.105	0.145	1	Eif2s3x
0.00125545	-0.0935439	0.297	0.336	1	Capzb
0.00126958	0.0665739	0.131	0.093	1	Gm49797
0.00128922	0.0593601	0.112	0.081	1	Faah
0.00129886	-0.0983295	0.283	0.32	1	Xrn2
0.00130274	0.0772714	0.189	0.145	1	Dhrs3
0.00130345	-0.0660248	0.133	0.179	1	Cwc15
0.00130557	-0.0647063	0.11	0.154	1	Fbxl3
0.00131612	-0.0629303	0.086	0.125	1	Ier3ip1
0.00133278	0.102169	0.322	0.256	1	Rfx7
0.00134977	-0.104065	0.361	0.402	1	Cdc42
0.00137898	-0.0930865	0.332	0.379	1	Atp5h
0.00142036	-0.0610365	0.088	0.12	1	Timm10b
0.00142141	0.0909928	0.261	0.19	1	St3gal1
0.00145562	-0.0754977	0.153	0.207	1	Brk1
0.00148359	-0.117904	0.873	0.9	1	Mbnl1
0.00148733	-0.0578182	0.073	0.11	1	Rangap1
0.00148923	-0.0556072	0.074	0.113	1	Rex1bd
0.00150164	0.0990601	0.393	0.326	1	Itsn2
0.00150364	-0.0706484	0.111	0.162	1	Mrps6
0.00151646	-0.0952246	0.27	0.321	1	Ms4a6b
0.00151754	-0.0596126	0.067	0.109	1	Ube2j2
0.00151828	-0.0551872	0.075	0.109	1	Fam204a
0.00153017	-0.142577	0.56	0.605	1	Jak2
0.00153292	0.0653645	0.144	0.105	1	Ubash3a
0.00154	-0.0580383	0.088	0.119	1	Sde2
0.00154676	-0.0548215	0.07	0.103	1	Trim34a
0.00155293	-0.0683654	0.11	0.15	1	Pgk1
0.00155419	-0.0592674	0.077	0.112	1	Mrpl23
0.0015814	-0.0760557	0.166	0.214	1	Spcs2
0.00159103	-0.0627291	0.084	0.123	1	Snrnp27
0.00160154	-0.0584492	0.086	0.124	1	Myo9b
0.00161782	-0.0704038	0.073	0.109	1	Slamf1
0.00161822	0.066334	0.127	0.083	1	Ppp3cc
0.0016191	-0.101638	0.335	0.403	1	Rhoh
0.00162039	-0.0757152	0.149	0.189	1	Chd8
0.00165255	-0.0663768	0.081	0.12	1	Tbc1d23
0.00165567	-0.0608334	0.084	0.121	1	Cep57
0.00165828	-0.085841	0.211	0.267	1	Atp1a1
0.00168082	-0.0987934	0.459	0.515	1	Srsf5
0.0016888	-0.0917987	0.23	0.292	1	Ppp4r3b
0.00169869	-0.0611471	0.102	0.137	1	Ndufs6
0.00170926	-0.0559343	0.067	0.102	1	Yeats2
0.00171284	-0.0654013	0.113	0.155	1	Mrps21
0.00173636	-0.0530694	0.069	0.101	1	Dnajb11
0.00174912	-0.0888237	0.264	0.312	1	Arglu1
0.00174939	0.123508	0.902	0.875	1	Arhgap15
0.0017896	-0.0691341	0.129	0.18	1	Cox14
0.0018062	-0.0698877	0.118	0.163	1	Amz2
0.0018088	-0.0836417	0.11	0.128	1	Baz2b
0.00182627	-0.0704521	0.121	0.162	1	Sppl2a
0.00183201	-0.0567383	0.086	0.122	1	Psmc5
0.00183362	-0.0624194	0.097	0.139	1	Trpc4ap
0.0018528	0.0547664	0.106	0.073	1	Snrk
0.00187148	-0.0661538	0.105	0.149	1	Hipk3
0.00187759	-0.0532825	0.065	0.107	1	Phf5a
0.00188222	-0.0670616	0.131	0.168	1	Ccnt2
0.00189607	0.112408	0.343	0.299	1	Rsbn1
0.00191411	-0.0642138	0.081	0.123	1	Plaa
0.00191974	0.0642148	0.152	0.111	1	Spock2
0.00192733	-0.0516462	0.077	0.111	1	Cope
0.00193662	-0.0688547	0.137	0.175	1	Smarca4
0.0019534	-0.0797551	0.17	0.201	1	Krit1
0.00195586	0.0637742	0.135	0.09	1	Dennd4c
0.00196593	0.102783	0.364	0.307	1	Ptk2b
0.00196783	0.0890981	0.227	0.187	1	Rybp
0.00197673	-0.102272	0.255	0.307	1	Qk
0.00199149	-0.0620691	0.104	0.146	1	Bcap31
0.00200393	-0.0691317	0.117	0.158	1	Cep192
0.00201362	0.107282	0.399	0.351	1	Phip
0.00207722	-0.0823212	0.182	0.227	1	Rnf125
0.00207968	-0.0648722	0.1	0.136	1	Herpud1
0.00208523	-0.0618948	0.124	0.164	1	Vdac2
0.00210603	0.113386	0.287	0.251	1	Jmy
0.00211052	0.0623812	0.133	0.092	1	Sun2
0.00211889	0.109937	0.396	0.331	1	Eml4
0.00214606	0.0956148	0.317	0.258	1	Pbrm1
0.0021519	0.0910433	0.279	0.226	1	Tnrc6c
0.00216044	-0.0831091	0.168	0.208	1	5330438D12Rik
0.00217213	0.114337	0.457	0.409	1	Susd6
0.00217942	-0.058996	0.094	0.12	1	Zbp1
0.00217997	-0.0649305	0.111	0.161	1	Sap18
0.00218775	0.0604568	0.122	0.085	1	Map3k14
0.00220269	-0.058996	0.088	0.127	1	Bbip1
0.00222228	-0.0660674	0.106	0.151	1	Camk2b
0.00222776	-0.0646446	0.091	0.127	1	Bcl2l13
0.00222842	-0.0698841	0.126	0.165	1	Krtcap2
0.00226666	-0.0752866	0.138	0.181	1	Cd96
0.00226679	-0.052332	0.075	0.104	1	Stat6
0.00228879	0.097445	0.341	0.271	1	Kras
0.00228931	0.0685935	0.147	0.1	1	Kdm3a
0.00228954	-0.0590672	0.105	0.153	1	Pabpn1
0.00232632	-0.0887149	0.148	0.199	1	Gpcpd1
0.00239829	-0.052332	0.071	0.108	1	Szrd1
0.00243291	-0.0571514	0.084	0.12	1	Eif4a3
0.00244904	-0.0894378	0.162	0.206	1	Hivep3
0.00245199	-0.0630571	0.107	0.141	1	Nmi
0.00247577	-0.0548656	0.079	0.112	1	9930111J21Rik2
0.00250745	-0.0743743	0.177	0.229	1	Ctcf
0.00255016	-0.115905	0.405	0.456	1	Ipcef1
0.00255296	-0.0567031	0.099	0.136	1	Micos13
0.00258263	-0.115396	0.66	0.727	1	Itpkb
0.00259676	-0.061621	0.096	0.127	1	Gbp4
0.00259921	-0.089461	0.286	0.334	1	Tpm3
0.00263266	-0.0572334	0.094	0.124	1	Rrbp1
0.00265779	-0.0719303	0.17	0.206	1	Srsf10
0.00266369	-0.058666	0.108	0.142	1	Mllt6
0.00266405	-0.0556433	0.084	0.119	1	Fbxw2
0.00268901	0.0848926	0.271	0.221	1	Hcst
0.00269789	0.0719475	0.154	0.11	1	Cyth3
0.00270117	-0.0614521	0.116	0.145	1	Capns1
0.00270516	0.11123	0.407	0.337	1	Aff4
0.00272749	0.114521	0.549	0.524	1	Ankrd17
0.00273645	-0.0751417	0.141	0.195	1	Trappc8
0.00273819	-0.0561167	0.081	0.115	1	Blmh
0.00274386	-0.0520719	0.075	0.108	1	Mta2
0.00274604	-0.0732667	0.119	0.15	1	Cenpc1
0.00278668	-0.0714336	0.139	0.191	1	Supt6
0.00281314	-0.0809533	0.158	0.206	1	Mindy3
0.00284529	-0.0800087	0.189	0.228	1	Nol10
0.00288624	-0.0634107	0.117	0.153	1	Rnf115
0.00292989	-0.0814319	0.22	0.263	1	Snrpb
0.00293172	-0.0613272	0.11	0.142	1	Inpp5f
0.00294623	0.101714	0.394	0.347	1	Baz1a
0.00298725	0.0757694	0.164	0.11	1	Lpin2
0.00298783	-0.0600733	0.097	0.133	1	Cdc40
0.00299604	-0.0558508	0.085	0.116	1	Trim14
0.00301642	-0.0780117	0.141	0.167	1	Akap10
0.00307785	0.0564942	0.12	0.082	1	Inpp4a
0.00308417	-0.0551715	0.087	0.118	1	Lrrc58
0.00313184	-0.0639835	0.139	0.171	1	Anp32a
0.00314916	0.0607112	0.124	0.092	1	Amd1
0.00316832	0.0878611	0.266	0.213	1	Rcor1
0.0031689	0.0915187	0.303	0.246	1	Ubac2
0.00321675	-0.0911258	0.376	0.439	1	Hectd1
0.00323674	-0.0586541	0.08	0.117	1	Tent5c
0.00324628	-0.0884215	0.378	0.434	1	Eif4g2
0.00324829	-0.0611471	0.102	0.121	1	Snrpd3
0.00339033	0.0616041	0.11	0.077	1	Commd10
0.00339468	-0.0560893	0.094	0.131	1	Eapp
0.00339581	-0.0692285	0.137	0.175	1	Kmt5b
0.00340106	-0.0538688	0.087	0.118	1	Sars
0.00342805	0.0900302	0.4	0.345	1	Cd4
0.00348033	-0.0700911	0.1	0.119	1	Plxnc1
0.00348732	-0.0892306	0.237	0.294	1	Irf1
0.00348819	0.0713004	0.197	0.165	1	Prdm2
0.00349041	-0.061236	0.12	0.16	1	Rbm22
0.00350738	-0.0588013	0.107	0.146	1	Ptpn6
0.00359487	-0.108371	0.333	0.376	1	Kpna4
0.00361002	-0.0673033	0.149	0.194	1	Ikbke
0.00362036	-0.0545004	0.069	0.105	1	Zfp277
0.00363051	-0.0567991	0.078	0.106	1	Riok1
0.00363984	-0.0708954	0.131	0.173	1	Atad1
0.00364676	-0.0983705	0.377	0.427	1	Sept7
0.00365191	0.0992556	0.432	0.377	1	Ash1l
0.00366716	-0.0712987	0.162	0.21	1	Golph3
0.00370183	0.0795996	0.156	0.118	1	Ipmk
0.00373558	-0.0558269	0.099	0.131	1	Zfp622
0.00373659	-0.0550607	0.093	0.123	1	Atp6v1d
0.00377184	-0.0617193	0.078	0.106	1	Iigp1
0.00381417	-0.0824797	0.21	0.279	1	Sat1
0.00386001	-0.0524007	0.078	0.119	1	Psmc2
0.00388064	-0.0748479	0.088	0.136	1	Cybb
0.00392218	-0.0504921	0.076	0.11	1	Smim11
0.00393187	0.082068	0.207	0.155	1	Ptpn4
0.00394689	-0.0553228	0.089	0.121	1	Prdx2
0.00394705	-0.051388	0.076	0.105	1	Snrnp200
0.00395397	-0.0500242	0.079	0.112	1	Ubqln1
0.00397874	-0.0564398	0.1	0.13	1	Srrt
0.0040788	-0.066545	0.139	0.181	1	Ip6k1
0.00410297	-0.0503201	0.073	0.102	1	Ldah
0.00410848	-0.0553611	0.102	0.13	1	Mrfap1
0.00413106	-0.0501056	0.072	0.103	1	Bms1
0.00413405	0.0584431	0.139	0.096	1	Tulp4
0.00420155	-0.0588101	0.132	0.164	1	Idh3b
0.00423932	-0.0565255	0.107	0.139	1	Snrpc
0.00425076	-0.0649305	0.109	0.142	1	Hprt
0.00431357	-0.0869362	0.273	0.305	1	Tpp2
0.00431925	-0.0517671	0.081	0.108	1	Tomm20
0.00441391	-0.0790303	0.268	0.31	1	Atp5j
0.00442362	-0.0677028	0.171	0.208	1	Mapre1
0.00444383	0.07417	0.206	0.161	1	Senp7
0.00444457	-0.0550607	0.089	0.124	1	Chrac1
0.00444753	-0.0768376	0.166	0.208	1	Gem
0.00454959	-0.0774871	0.187	0.224	1	Pten
0.00457816	-0.0551014	0.103	0.134	1	Uqcrc2
0.00458055	-0.0900683	0.141	0.201	1	Gpr183
0.00461031	-0.108138	0.792	0.835	1	Dock2
0.0046141	-0.0903543	0.294	0.358	1	Gnb1
0.00462101	0.0794836	0.227	0.197	1	Faf1
0.00462308	-0.0614732	0.096	0.13	1	Ube2w
0.00462779	-0.0673896	0.143	0.183	1	Rc3h2
0.00463776	-0.0536088	0.086	0.12	1	Stat2
0.00466783	0.101788	0.254	0.217	1	Setbp1
0.00468526	-0.0759994	0.176	0.215	1	Usp3
0.00471147	-0.0784317	0.147	0.196	1	Vav3
0.00474293	-0.0521898	0.077	0.113	1	Tmem243
0.00475814	-0.0524007	0.078	0.113	1	Sfi1
0.00480835	-0.055974	0.096	0.137	1	Htt
0.00482552	-0.0541802	0.092	0.123	1	Nup210
0.00486209	-0.0790441	0.221	0.257	1	G3bp1
0.00486703	-0.0525448	0.067	0.1	1	Anks1
0.00487037	0.0601524	0.114	0.091	1	Atm
0.00493746	-0.0535581	0.085	0.129	1	Hars
0.00494737	-0.0645482	0.178	0.212	1	Ccdc88c
0.00494909	0.0834775	0.304	0.225	1	Uvrag
0.00494967	-0.0574731	0.114	0.138	1	Dnaja2
0.00505279	-0.0588057	0.114	0.154	1	Vta1
0.00514149	-0.0819365	0.354	0.389	1	Ewsr1
0.00519858	0.0829317	0.236	0.204	1	Chchd3
0.00522162	-0.0762405	0.209	0.24	1	Bcl2a1d
0.00524278	-0.0594016	0.095	0.126	1	Ppp6c
0.00527507	0.0764401	0.226	0.185	1	Sept6
0.00528705	-0.0650151	0.128	0.161	1	Mbd2
0.00532294	-0.0573943	0.104	0.131	1	Cdkn1b
0.00534948	-0.0508324	0.086	0.111	1	Erap1
0.00539278	-0.0752043	0.19	0.233	1	Fip1l1
0.00539865	-0.0840878	0.138	0.174	1	Jazf1
0.00542174	-0.0942419	0.256	0.291	1	Uhrf2
0.00543405	-0.0562942	0.094	0.119	1	Azi2
0.00543812	-0.0619684	0.109	0.146	1	Cwf19l2
0.00543859	-0.0588743	0.126	0.155	1	Ppp1cc
0.00546549	-0.0520042	0.093	0.126	1	Rnf20
0.00549411	-0.102401	0.347	0.372	1	Fnip1
0.00552263	-0.0527245	0.084	0.123	1	Napa
0.00554617	-0.0691421	0.162	0.215	1	Tmem234
0.00554907	-0.101544	0.519	0.522	1	Hsp90aa1
0.00558686	-0.0833074	0.251	0.301	1	Dnajb6
0.00560308	0.0657777	0.142	0.107	1	Hook3
0.0056194	0.093161	0.294	0.25	1	Atf2
0.00566454	-0.0821052	0.198	0.237	1	Fubp1
0.00569086	-0.0638705	0.123	0.161	1	Map2k4
0.00574194	0.0684294	0.171	0.133	1	Tnks
0.00575837	-0.0826373	0.281	0.319	1	Zfp292
0.00579022	-0.0701462	0.135	0.179	1	Sec63
0.00580142	0.0854197	0.315	0.266	1	Asxl2
0.00583921	-0.0639399	0.143	0.169	1	Mia2
0.00584255	-0.0790128	0.314	0.374	1	Actr2
0.00586674	-0.0500242	0.074	0.111	1	Cul5
0.00590446	-0.0605094	0.119	0.159	1	Wwp2
0.00591781	-0.0525155	0.088	0.115	1	Erp29
0.00593029	0.121743	0.469	0.43	1	Casp4
0.00610019	-0.0514537	0.102	0.138	1	Dynlrb1
0.00610729	0.0556462	0.12	0.093	1	Ttc19
0.00611069	-0.0595322	0.104	0.146	1	Ikbkb
0.00612325	-0.0652869	0.125	0.155	1	Far1
0.00616574	0.078363	0.308	0.256	1	Coq10b
0.00619053	-0.0622465	0.155	0.19	1	Scp2
0.00622669	-0.0552115	0.094	0.119	1	Myef2
0.00622995	-0.0646738	0.156	0.193	1	Smc5
0.00623278	-0.0556787	0.088	0.12	1	Wasl
0.0062641	-0.062012	0.143	0.184	1	Cdc5l
0.00639293	-0.0668486	0.148	0.18	1	Canx
0.00639304	-0.0970808	0.465	0.53	1	Rbm25
0.00642479	-0.0645186	0.16	0.203	1	Ndufa6
0.00646305	-0.0624796	0.108	0.152	1	Ybx3
0.00657211	-0.0769665	0.197	0.25	1	Crlf3
0.00659574	-0.0778961	0.126	0.162	1	Simc1
0.00665408	-0.0612697	0.138	0.161	1	Hdlbp
0.00668474	-0.0883948	0.387	0.439	1	Abi1
0.00674121	-0.0654928	0.154	0.189	1	Psmd11
0.00674907	-0.0633336	0.128	0.163	1	Rptor
0.00675116	-0.0724674	0.209	0.257	1	Lmbrd1
0.00682557	-0.0648308	0.151	0.183	1	Nop56
0.00687246	-0.0630372	0.157	0.199	1	Rab14
0.00688046	-0.0506636	0.1	0.123	1	Mpc1
0.00692237	-0.053618	0.113	0.149	1	Tuba4a
0.00693442	-0.0677225	0.18	0.212	1	Fnbp4
0.00695334	0.0609404	0.127	0.092	1	Spry1
0.00695739	-0.0672175	0.138	0.187	1	Zbtb1
0.00697222	-0.0794818	0.277	0.315	1	Ski
0.0070507	-0.0583711	0.145	0.189	1	Prrc2a
0.00709094	0.0701908	0.218	0.174	1	Etnk1
0.00713273	0.0656068	0.166	0.117	1	Ccdc50
0.00715367	0.0605883	0.146	0.116	1	Prkacb
0.00725601	-0.0540773	0.081	0.107	1	Micu2
0.00731628	-0.0847511	0.276	0.299	1	Sesn3
0.00741181	-0.0665821	0.182	0.224	1	Bod1l
0.00743522	-0.0615407	0.154	0.197	1	Nmt1
0.00758413	-0.0512896	0.098	0.127	1	Calm3
0.00762872	-0.0872589	0.341	0.392	1	Gm47283
0.00765453	-0.0582732	0.107	0.137	1	Appl1
0.00766932	0.0966989	0.651	0.601	1	Tra2b
0.0077674	0.0522126	0.106	0.082	1	Ece1
0.00797737	-0.0722151	0.168	0.225	1	U2surp
0.0080662	0.0605783	0.149	0.112	1	Syne1
0.00821604	-0.0576431	0.131	0.163	1	Tm9sf2
0.00861687	0.0520867	0.16	0.123	1	Csnk1g2
0.00861705	-0.0676826	0.142	0.185	1	Cks2
0.00882281	-0.0647872	0.173	0.222	1	Tbk1
0.00904861	-0.0549512	0.09	0.122	1	Ppp1r2
0.00912551	-0.0585571	0.129	0.173	1	Copb1
0.00921817	-0.0743743	0.263	0.306	1	Acin1
0.00924945	-0.0675861	0.197	0.244	1	Capza2
0.00926252	-0.0684859	0.235	0.286	1	Bzw1
0.00940813	0.0728166	0.172	0.146	1	Rps6ka5
0.00956829	-0.0600656	0.098	0.124	1	Aig1
0.00961687	-0.0925088	0.667	0.686	1	Ets1
0.00965358	0.0567672	0.127	0.098	1	Galnt7
0.00967949	0.0627085	0.153	0.113	1	Txlng
0.00978684	0.0658295	0.226	0.18	1	Zmym5
0.00982476	-0.069233	0.177	0.209	1	Eprs
0.0098949	-0.0771406	0.261	0.313	1	Gpatch8
0.0099268	0.0995654	0.215	0.186	1	Bcl2
0.0099803	-0.0540244	0.095	0.125	1	Ube2e1
0.0102691	0.0615041	0.174	0.152	1	Arid2
0.0102818	0.0971635	0.39	0.345	1	Mapre2
0.0104752	-0.0584947	0.134	0.17	1	Rbms1
0.0106546	0.101139	0.432	0.394	1	Osbpl8
0.0106818	-0.0749714	0.257	0.277	1	Rab3gap1
0.0107078	-0.0526158	0.123	0.152	1	Cfap20
0.0107146	-0.0685312	0.18	0.214	1	Osbpl9
0.0107893	-0.0544342	0.096	0.123	1	Tmem65
0.0109471	0.0671384	0.158	0.12	1	Homer1
0.0109563	0.0514229	0.124	0.092	1	Ralgps2
0.0110127	-0.0627782	0.154	0.19	1	Wdr43
0.0110453	0.0964697	0.294	0.263	1	Dleu2
0.0112875	-0.054274	0.119	0.153	1	Sp110
0.011507	0.0791409	0.296	0.256	1	Sptan1
0.0115912	-0.050292	0.106	0.134	1	Snrnp48
0.0116505	-0.0535076	0.084	0.115	1	Gm26532
0.0116725	0.0657924	0.197	0.149	1	Tmx4
0.0118095	-0.070377	0.164	0.21	1	Pou2f1
0.0118244	-0.0685631	0.223	0.257	1	Ndufb11
0.0118474	-0.0562935	0.112	0.132	1	Ctdspl2
0.0120789	-0.0826758	0.264	0.297	1	Btaf1
0.0122755	-0.0590764	0.141	0.18	1	Relb
0.0123941	0.101168	0.609	0.579	1	Zswim6
0.0125536	-0.0513992	0.117	0.148	1	Ubp1
0.0125563	-0.0582489	0.148	0.176	1	Tnpo3
0.0127974	-0.0525238	0.129	0.155	1	Wtap
0.0130219	-0.0645137	0.186	0.233	1	Prpf38b
0.0132347	-0.0600873	0.154	0.183	1	Cir1
0.0133144	0.0652361	0.229	0.187	1	Tmem164
0.0133752	0.0697888	0.235	0.188	1	Cux1
0.0134369	-0.0543717	0.129	0.151	1	Thoc7
0.0134415	-0.0555072	0.131	0.161	1	Ndufa5
0.0135027	0.0739259	0.289	0.262	1	Rbbp6
0.013554	0.0599929	0.153	0.117	1	Sertad2
0.013682	-0.0694934	0.189	0.23	1	Aftph
0.0137606	0.0606237	0.197	0.164	1	Stx5a
0.0139527	-0.058352	0.199	0.223	1	Tle5
0.0139559	-0.0982595	0.287	0.318	1	Adk
0.0140185	-0.0521663	0.121	0.149	1	Safb2
0.0142113	0.0681137	0.183	0.142	1	Gm48678
0.0143756	-0.0537211	0.114	0.138	1	Lrp6
0.0144339	-0.0516026	0.116	0.145	1	Tram1
0.0144722	-0.0836367	0.168	0.206	1	Akt3
0.0146048	-0.0992262	0.569	0.63	1	Peli1
0.0146363	-0.0563762	0.139	0.166	1	Snu13
0.0147112	-0.0511533	0.116	0.15	1	Vrk1
0.0148063	0.0613901	0.193	0.167	1	Hsd11b1
0.0148447	-0.0686045	0.274	0.313	1	Tmem50a
0.0148653	-0.0511954	0.11	0.15	1	Prdx6
0.0148954	-0.0516312	0.078	0.105	1	Nipa2
0.0149023	0.0675575	0.187	0.146	1	Xrcc4
0.0150012	-0.0533732	0.12	0.153	1	Isy1
0.0150231	-0.0608229	0.211	0.24	1	Ptbp1
0.0150752	-0.0635585	0.138	0.173	1	Acsl4
0.0152633	-0.0674983	0.235	0.272	1	Atp5md
0.0153908	-0.0546743	0.123	0.136	1	Tcerg1
0.0154754	-0.0663264	0.228	0.277	1	Ndufa1
0.0154759	-0.06891	0.235	0.282	1	Rbm26
0.0155228	-0.0805546	0.304	0.379	1	Heca
0.0159176	-0.0600656	0.176	0.213	1	Abcf1
0.0160247	-0.0520984	0.106	0.139	1	Msl2
0.0161996	-0.0525697	0.117	0.152	1	Map3k7
0.0162806	-0.0547083	0.136	0.176	1	Tcof1
0.0163101	0.0761207	0.386	0.358	1	Wsb1
0.0163422	0.0657293	0.222	0.182	1	Smarca2
0.0164617	-0.0828471	0.309	0.353	1	Birc3
0.0164912	-0.0886479	0.593	0.639	1	Luc7l2
0.0165513	-0.0674727	0.271	0.295	1	Tab2
0.0166455	0.0699265	0.168	0.148	1	Grap2
0.0167706	0.0726725	0.322	0.294	1	Mllt10
0.0168235	-0.0504179	0.104	0.142	1	Cebpz
0.016835	-0.0527245	0.121	0.155	1	Cers5
0.0169817	-0.0726095	0.275	0.308	1	Ppp2r2a
0.0172433	-0.0850393	0.579	0.629	1	Hnrnpc
0.0173915	0.0786772	0.275	0.234	1	Lrig1
0.0173982	-0.0609088	0.22	0.266	1	Zc3h7a
0.0176608	-0.0589565	0.168	0.193	1	Rad21
0.0176814	-0.0619804	0.191	0.225	1	Smdt1
0.0178315	-0.0610279	0.141	0.184	1	Gsap
0.0179517	0.0842479	0.37	0.324	1	Polr2a
0.0182934	-0.0557895	0.196	0.231	1	Ddx17
0.0185465	-0.0682375	0.215	0.262	1	Ncoa3
0.0187795	-0.0784308	0.286	0.35	1	Mkln1
0.0187837	-0.0526784	0.127	0.149	1	Srp72
0.0188255	-0.0535303	0.137	0.166	1	Mecp2
0.0189216	-0.052013	0.145	0.174	1	BC031181
0.0189361	-0.0624479	0.238	0.266	1	Rsrp1
0.0190468	-0.0563204	0.135	0.166	1	Sppl3
0.0191471	-0.0596902	0.195	0.224	1	Gng5
0.0191743	-0.0501245	0.088	0.13	1	Prkce
0.0193314	-0.0945112	0.492	0.531	1	Sntb1
0.0193974	-0.0698882	0.244	0.277	1	Dtnb
0.0194903	-0.0519201	0.116	0.149	1	Cdc37l1
0.0197347	-0.0535877	0.16	0.191	1	Supt20
0.0202082	0.0756576	0.393	0.341	1	Ppp1r16b
0.020285	0.090783	0.497	0.466	1	Exoc4
0.0203505	0.0720117	0.434	0.402	1	Ddx24
0.0204397	-0.0561004	0.148	0.177	1	Gatad2a
0.0204959	-0.0502271	0.139	0.174	1	Rab5a
0.0205404	-0.0502271	0.141	0.171	1	Hnrnph2
0.0205462	-0.0660832	0.228	0.268	1	Naa15
0.0205704	0.0597539	0.223	0.179	1	Srcap
0.0207063	0.0748408	0.424	0.377	1	Ppp1r15a
0.0208015	-0.0558931	0.179	0.224	1	Srp14
0.0211974	0.0799577	0.451	0.415	1	Zfp36l2
0.0212061	-0.0781071	0.493	0.525	1	Sf3b1
0.0217396	-0.0524782	0.125	0.145	1	Tasor2
0.0217986	0.096438	0.725	0.694	1	Maf
0.0219344	0.0674599	0.23	0.199	1	Nsmce2
0.022131	0.0953576	0.737	0.702	1	Arih1
0.0224409	-0.0520365	0.155	0.187	1	Tcea1
0.0224553	-0.0758115	0.37	0.431	1	Arid4a
0.0224787	-0.0579149	0.17	0.211	1	Yme1l1
0.0225012	-0.0517304	0.151	0.174	1	Ahctf1
0.0225159	-0.0654127	0.129	0.169	1	Nmt2
0.0231393	-0.0690889	0.293	0.314	1	Vmp1
0.0233663	0.0646087	0.201	0.15	1	AW554918
0.0237782	0.0758509	0.492	0.446	1	Ccnl1
0.0240839	-0.0509829	0.143	0.17	1	Gpsm3
0.0240858	-0.0727878	0.372	0.377	1	Eif4a1
0.024247	0.0594112	0.243	0.216	1	Ywhaq
0.0242846	0.0572511	0.193	0.15	1	Acap2
0.0244472	0.0610142	0.211	0.175	1	Xylt1
0.0246008	-0.0903323	0.778	0.788	1	Trbc2
0.0250297	-0.0732196	0.499	0.518	1	Hnrnph1
0.0250685	0.0564778	0.157	0.121	1	Plekha5
0.0259977	-0.0527692	0.156	0.186	1	Eloc
0.0261178	-0.052295	0.158	0.197	1	Uba1
0.0268216	-0.0655902	0.25	0.276	1	Eif3a
0.0268722	-0.0537734	0.108	0.143	1	Cep83
0.0271849	0.0527117	0.157	0.128	1	Larp4
0.0275813	0.0652939	0.255	0.217	1	Nt5dc1
0.0276375	-0.0540219	0.133	0.166	1	Dbi
0.0277108	-0.0604653	0.179	0.233	1	Ppig
0.02833	-0.0516462	0.148	0.179	1	Asb3
0.028376	0.0709564	0.381	0.349	1	Stk4
0.0284432	-0.0779447	0.328	0.376	1	Rilpl2
0.0287017	0.0708934	0.403	0.374	1	Rap1a
0.0288642	-0.0515216	0.155	0.197	1	U2af1
0.0290673	-0.0761937	0.301	0.326	1	Kpna1
0.0291415	-0.0652713	0.175	0.219	1	Crem
0.0298586	0.07306	0.288	0.255	1	Heg1
0.0302856	0.0845597	0.504	0.45	1	Kdm6a
0.030495	-0.0619086	0.248	0.286	1	Ptpn1
0.0310404	-0.0527692	0.15	0.183	1	Rbbp7
0.0312997	0.0684389	0.343	0.314	1	Ccnt1
0.031635	-0.0542142	0.145	0.174	1	Ahi1
0.0323574	-0.056055	0.186	0.217	1	Dhx9
0.0324744	-0.0551692	0.195	0.225	1	Phf3
0.0326088	0.069042	0.28	0.237	1	Zfp407
0.0326815	-0.0502411	0.162	0.2	1	Purb
0.0327376	-0.0590924	0.218	0.248	1	Irf2
0.0329406	-0.0541631	0.163	0.187	1	Rmnd5a
0.0329749	-0.0645269	0.265	0.319	1	Cnot1
0.0331858	0.0530145	0.164	0.133	1	Trappc9
0.0337529	-0.0552535	0.203	0.228	1	Aldoa
0.0343084	-0.0775049	0.403	0.42	1	Prkcb
0.0343456	-0.0987689	0.655	0.695	1	Tank
0.0346706	0.0508645	0.173	0.123	1	Memo1
0.0351529	-0.0603556	0.232	0.256	1	Smg7
0.0352497	-0.0671831	0.358	0.392	1	Gpbp1
0.0354304	-0.0516738	0.161	0.181	1	Cct2
0.0354777	0.0769346	0.318	0.267	1	Diaph2
0.0356313	-0.062549	0.253	0.282	1	Ap3b1
0.0361772	-0.0625277	0.329	0.394	1	Thrap3
0.0361883	-0.0519017	0.123	0.149	1	Zfp53
0.0365156	0.059485	0.206	0.172	1	Ints6
0.0368036	-0.0607928	0.278	0.315	1	Nsmaf
0.0370243	-0.0521002	0.13	0.143	1	Synj1
0.0372135	0.0628859	0.329	0.282	1	Nsd1
0.0373663	-0.0550855	0.133	0.166	1	Oxr1
0.0376901	-0.0751664	0.368	0.413	1	Atf7ip
0.0383058	-0.0554032	0.222	0.247	1	Hbs1l
0.0384555	-0.0575187	0.285	0.321	1	Ccnl2
0.0392353	-0.0598287	0.144	0.16	1	Sfmbt1
0.0393402	0.0633343	0.247	0.227	1	Lpxn
0.039547	-0.0610449	0.287	0.317	1	Tnrc6a
[truncated: 102 more rows]

## Sheet: TFH.1(Tet+)_vs_TFH.2
p_val	avg_log2FC	pct.1	pct.2	p_val_adj	gene
0	-1.41733	0.399	0.847	0	Rpl7
0	-1.35615	0.273	0.778	0	Rpl31
0	-1.78193	0.632	0.959	0	Rpl37a
0	-1.81203	0.393	0.745	0	Ptma
0	-1.34326	0.658	0.934	0	Rpl12
0	-1.37372	0.228	0.76	0	Rpl35
0	-1.62754	0.668	0.958	0	Rps21
0	-1.55008	0.624	0.922	0	Rps3a1
0	-1.34042	0.748	0.968	0	Rps27
0	-1.53373	0.544	0.93	0	Rpl34
0	-1.85777	0.48	0.91	0	Rps20
0	-1.41878	0.445	0.841	0	Rps6
0	-2.00325	0.744	0.977	0	Rps8
0	-1.63461	0.53	0.92	0	Cd52
0	-1.45508	0.498	0.908	0	Rpl11
0	-1.38683	0.319	0.83	0	Rpl22
0	-1.39449	0.566	0.888	0	Rpl9
0	-1.53656	0.504	0.9	0	Rpl5
0	-1.7395	0.383	0.851	0	Rplp0
0	-1.52198	0.613	0.921	0	Rpl6
0	-2.56129	0.82	0.99	0	Actb
0	-1.3873	0.434	0.864	0	Rpl21
0	-2.03361	0.481	0.943	0	Tmsb10
0	-1.68913	0.477	0.911	0	Rpl32
0	-1.47565	0.554	0.893	0	Rps9
0	-1.86534	0.439	0.918	0	Rpl28
0	-1.36089	0.446	0.834	0	Rps5
0	-1.72139	0.338	0.853	0	Rps19
0	-1.6928	0.654	0.95	0	Rps16
0	-1.61921	0.573	0.95	0	Rps11
0	-1.62413	0.626	0.95	0	Rpl13a
0	-1.39359	0.506	0.882	0	Rpl18
0	-1.47993	0.343	0.828	0	Rps17
0	-1.40296	0.465	0.878	0	Rps3
0	-1.74927	0.579	0.944	0	Rpl27a
0	-1.48249	0.492	0.88	0	Rps13
0	-1.55013	0.649	0.947	0	Rps15a
0	-1.87141	0.463	0.937	0	Rplp2
0	-2.04002	0.208	0.659	0	Hmgb2
0	-1.58671	0.591	0.931	0	Rpl18a
0	-1.58676	0.427	0.882	0	Rps25
0	-2.06483	0.589	0.95	0	Rplp1
0	-1.63589	0.672	0.946	0	Eef1a1
0	-1.92997	0.674	0.974	0	Rpsa
0	-2.09714	0.511	0.913	0	Rps12
0	-1.62723	0.492	0.927	0	Rps15
0	-1.47387	0.318	0.826	0	Myl6
0	-2.09485	0.564	0.957	0	Rpl41
0	-1.96759	0.462	0.929	0	Rps26
0	-1.78227	0.336	0.786	0	Ppia
0	-1.70543	0.617	0.947	0	Rps27a
0	-1.43224	0.444	0.843	0	Rack1
0	-1.41188	0.427	0.884	0	Rpl26
0	-1.53481	0.298	0.806	0	Pfn1
0	-1.5263	0.395	0.87	0	Rpl23a
0	-1.78894	0.573	0.936	0	Rpl23
0	-1.54998	0.608	0.953	0	Rpl19
0	-1.42463	0.315	0.81	0	Rpl27
0	-1.66192	0.604	0.959	0	Rpl38
0	-1.54147	0.23	0.749	0	Actg1
0	-1.38053	0.535	0.895	0	Rps7
0	-1.84459	0.864	0.993	0	Rps29
0	-2.38296	0.175	0.892	0	Ifi27l2a
0	-1.69437	0.509	0.896	0	Rps23
0	-1.70166	0.62	0.97	0	Rps24
0	-1.78906	0.518	0.937	0	Rpl37
0	-1.5285	0.582	0.91	0	Rpl30
0	-1.39969	0.472	0.853	0	Rpl8
0	-1.66662	0.447	0.904	0	Rpl35a
0	-1.44517	0.418	0.847	0	Rpl24
0	-1.55728	0.612	0.944	0	Rps10
0	-1.44541	0.394	0.821	0	Rpl10a
0	-1.75675	0.512	0.922	0	Rps28
0	-1.47143	0.255	0.786	0	Rps18
0	-1.4731	0.434	0.877	0	Rpl36
0	-1.52225	0.618	0.951	0	Rps14
0	-1.43281	0.591	0.93	0	Rpl17
0	-1.67199	0.7	0.976	0	Fau
0	-1.89584	0.682	0.977	0	Rpl39
0	-1.48302	0.522	0.866	0	Rps4x
0	-1.3638	0.234	0.728	0	Rpl36a
0	-2.14317	0.891	0.998	0	Tmsb4x
8.73601e-307	-1.1995	0.776	0.945	2.82042e-302	B2m
5.17605e-304	-1.31554	0.298	0.779	1.67109e-299	Coro1a
4.33432e-285	-1.26496	0.228	0.714	1.39933e-280	Cfl1
1.98783e-284	-1.29632	0.451	0.819	6.4177e-280	Rpl15
8.00166e-280	-1.25238	0.349	0.761	2.58334e-275	Calm1
1.17082e-277	-1.23978	0.367	0.791	3.77999e-273	Rpl10
6.96742e-277	-1.13623	0.272	0.755	2.24943e-272	Serf2
1.66978e-274	-1.24803	0.603	0.891	5.39088e-270	Tpt1
3.35619e-270	-1.14409	0.378	0.79	1.08354e-265	Oaz1
8.38987e-267	-1.22807	0.32	0.74	2.70867e-262	Rpl3
4.00674e-259	-1.20861	0.347	0.756	1.29358e-254	Rpl7a
1.5009e-256	-1.19613	0.756	0.908	4.84565e-252	Pabpc1
2.18408e-256	-1.12323	0.183	0.679	7.05129e-252	Uba52
4.03178e-246	-1.30857	0.111	0.589	1.30166e-241	Lgals1
1.26068e-245	-1.4834	0.265	0.624	4.07012e-241	H2afz
2.06263e-240	-1.19982	0.216	0.647	6.65919e-236	Gapdh
5.6939e-233	-1.06617	0.168	0.654	1.83827e-228	Rpl29
6.69738e-229	-1.0498	0.309	0.735	2.16225e-224	Arhgdib
7.21335e-227	-1.23721	0.354	0.719	2.32883e-222	Hsp90ab1
7.17547e-226	-1.06234	0.241	0.685	2.3166e-221	Cox4i1
4.33447e-223	-1.08604	0.255	0.668	1.39938e-218	Rpl4
2.95826e-222	-1.08602	0.276	0.695	9.55073e-218	Eef1b2
2.41522e-221	-1.04503	0.24	0.678	7.79755e-217	Naca
8.76473e-218	-1.11924	0.326	0.71	2.82969e-213	Rpl14
9.3571e-218	-1.04708	0.156	0.611	3.02094e-213	Cox8a
3.83498e-214	-1.01532	0.156	0.611	1.23812e-209	Atp5e
1.09446e-210	-0.988864	0.185	0.62	3.53347e-206	Rpl36al
5.6883e-210	-1.34974	0.07	0.484	1.83647e-205	S100a6
3.71114e-204	-1.1879	0.326	0.657	1.19814e-199	Hspa8
1.94649e-193	-0.926554	0.151	0.587	6.28424e-189	Cox6c
3.90403e-191	-0.903344	0.224	0.639	1.26041e-186	Uqcrh
9.2353e-188	-0.904748	0.191	0.608	2.98162e-183	Snrpg
4.50616e-185	-0.94156	0.197	0.598	1.45481e-180	Atp5g2
2.01876e-184	-0.94518	0.195	0.592	6.51758e-180	Cox7c
3.61819e-182	-0.886354	0.719	0.921	1.16813e-177	H2-K1
6.13217e-180	-0.895331	0.195	0.599	1.97977e-175	Ndufa4
9.52843e-180	-1.24362	0.075	0.422	3.07625e-175	Tubb5
6.17738e-179	-0.910293	0.366	0.721	1.99437e-174	Rac2
9.40251e-178	-0.902159	0.224	0.619	3.0356e-173	Rpl13
7.55793e-177	-0.859233	0.159	0.574	2.44008e-172	Sem1
6.42628e-174	-1.0504	0.312	0.617	2.07473e-169	Hmgb1
8.27596e-168	-0.942151	0.637	0.85	2.67189e-163	H3f3b
1.4563e-167	-0.905193	0.202	0.578	4.70167e-163	Eef2
3.196e-165	-0.887219	0.232	0.59	1.03183e-160	Rbm3
1.41539e-164	-1.03816	0.07	0.442	4.56959e-160	Crip1
6.06766e-161	-0.819639	0.207	0.591	1.95894e-156	Gm10076
5.5676e-158	-0.834146	0.234	0.601	1.7975e-153	Cotl1
1.31984e-156	-0.780917	0.149	0.539	4.26111e-152	Myl12a
6.56715e-155	-0.806359	0.121	0.501	2.1202e-150	Sh3bgrl3
1.08042e-153	-0.8588	0.191	0.55	3.48815e-149	Prdx1
1.74615e-153	-0.768654	0.114	0.501	5.63744e-149	Elob
7.07201e-152	-0.954474	0.199	0.53	2.2832e-147	Npm1
3.69478e-149	-0.852109	0.534	0.792	1.19286e-144	Ubb
3.77931e-149	-0.865213	0.07	0.432	1.22015e-144	Ran
2.79233e-148	-0.770666	0.152	0.517	9.01502e-144	Btf3
6.32009e-148	-0.76583	0.958	0.981	2.04044e-143	mt-Cytb
1.04352e-147	-0.770333	0.21	0.57	3.369e-143	Arpc1b
1.444e-147	-0.849411	0.145	0.487	4.66196e-143	Slc25a5
2.53705e-146	-0.772451	0.165	0.524	8.19087e-142	Atp5h
1.05818e-145	-0.748192	0.104	0.481	3.41635e-141	Atp5j2
2.60726e-145	-0.81461	0.557	0.815	8.41755e-141	Trac
3.329e-145	-0.742941	0.122	0.503	1.07477e-140	Cox6a1
1.45814e-144	-0.778439	0.136	0.492	4.70759e-140	Psme2
2.42697e-144	-0.826004	0.122	0.463	7.83547e-140	Pkm
3.11399e-143	-0.784221	0.078	0.448	1.00535e-138	Txn1
9.53937e-142	-0.867017	0.128	0.459	3.07979e-137	S100a10
1.23016e-141	-0.911001	0.644	0.85	3.97158e-137	Trbc2
1.9213e-141	-0.803139	0.183	0.518	6.20293e-137	Atp5b
2.21113e-141	-0.742941	0.125	0.487	7.13864e-137	Uqcrq
2.96705e-141	-0.867207	0.084	0.405	9.57911e-137	Mif
1.06892e-140	-0.812523	0.299	0.614	3.45102e-136	H3f3a
1.54584e-140	-0.732654	0.447	0.754	4.99076e-136	Cd3d
9.28819e-139	-0.808758	0.339	0.646	2.99869e-134	Rpl22l1
1.3071e-138	-0.683173	0.997	0.997	4.21998e-134	mt-Atp6
1.78729e-137	-1.09474	0.031	0.339	5.77026e-133	S100a4
5.43468e-137	-0.734063	0.279	0.626	1.75459e-132	Arpc2
1.16219e-136	-0.706258	0.107	0.468	3.75213e-132	Cox6b1
2.95183e-136	-0.720655	0.15	0.504	9.52997e-132	Clic1
8.74408e-136	-0.751289	0.092	0.433	2.82303e-131	Snrpe
1.51351e-134	-0.673202	0.141	0.503	4.88636e-130	Ndufa13
3.66405e-134	-0.786461	0.186	0.526	1.18294e-129	Sh2d1a
3.51268e-133	-0.967286	0.056	0.34	1.13407e-128	Tuba1b
8.44911e-132	-0.699426	0.117	0.452	2.7278e-127	Atp5j
1.22645e-131	-0.77159	0.258	0.566	3.95958e-127	Gas5
1.23745e-131	-0.678427	0.099	0.456	3.99511e-127	Tomm7
5.11529e-131	-0.693854	0.141	0.484	1.65147e-126	Atp5l
2.18636e-130	-0.708568	0.367	0.692	7.05866e-126	Ptprcap
4.93125e-130	-0.671889	0.114	0.466	1.59206e-125	Atp5mpl
2.4845e-129	-0.81693	0.421	0.676	8.02119e-125	Hnrnpa2b1
4.06212e-129	-0.682932	0.114	0.458	1.31146e-124	Ppp1ca
5.23788e-129	-0.723428	0.09	0.421	1.69105e-124	Hint1
9.69374e-129	-0.666991	0.167	0.522	3.12962e-124	Tma7
4.01038e-128	-0.67563	0.086	0.435	1.29475e-123	Atp5k
1.74086e-127	-0.650173	0.145	0.497	5.62037e-123	Ubl5
3.06055e-127	-0.673476	0.115	0.453	9.881e-123	Cox7b
1.5318e-126	-0.668499	0.153	0.492	4.94543e-122	Gm10260
4.80003e-126	0.792282	0.724	0.39	1.54969e-121	Zbtb20
1.03062e-125	-0.642006	0.996	0.998	3.32737e-121	mt-Co3
1.13663e-125	-0.872329	0.336	0.591	3.66962e-121	Hsp90aa1
1.30272e-125	-0.660655	0.106	0.454	4.20584e-121	Chchd2
2.48262e-125	-0.754589	0.151	0.459	8.01513e-121	Eef1g
5.30428e-125	0.933481	0.72	0.392	1.71249e-120	Malt1
5.85508e-124	-0.811035	0.532	0.758	1.89031e-119	AY036118
9.95076e-124	-0.633494	0.1	0.45	3.2126e-119	Sec61g
2.30243e-123	-0.652231	0.092	0.436	7.43341e-119	Cox7a2
2.9236e-123	-0.641721	0.09	0.435	9.43885e-119	Sec61b
7.26774e-123	-0.651887	0.086	0.42	2.34639e-118	Uqcr10
1.23799e-122	-0.642087	0.079	0.425	3.99684e-118	Ndufb7
1.24212e-121	-0.6815	0.141	0.478	4.01017e-117	Gpx1
1.39488e-121	-0.710839	0.302	0.617	4.50338e-117	Ftl1
4.12036e-120	-0.661339	0.147	0.479	1.33026e-115	Psme1
3.09532e-119	-0.627951	0.083	0.418	9.99323e-115	Ndufa2
4.90426e-119	-0.683802	0.072	0.39	1.58334e-114	Nme2
6.52398e-119	-0.709733	0.145	0.461	2.10627e-114	Lcp1
8.42664e-119	-0.664204	0.983	0.989	2.72054e-114	mt-Co2
8.7713e-119	-0.797986	0.207	0.53	2.83181e-114	Ccnd2
1.9487e-118	-0.766126	0.291	0.571	6.29138e-114	Serbp1
5.56777e-116	-0.716563	0.513	0.736	1.79756e-111	mt-Nd3
1.67219e-115	-0.65046	0.222	0.537	5.39865e-111	Psmb8
2.35178e-115	-0.746521	0.053	0.341	7.59271e-111	Ly6e
3.04364e-115	-0.638681	0.148	0.465	9.82639e-111	Gnai2
4.15056e-115	-0.632081	0.118	0.43	1.34001e-110	Atp5a1
1.40145e-114	-0.632695	0.166	0.503	4.52457e-110	Psmb1
1.71346e-114	-0.700807	0.227	0.53	5.5319e-110	Actr3
3.07459e-114	-0.677462	0.072	0.375	9.92631e-110	Set
8.55848e-114	-0.736362	0.172	0.44	2.76311e-109	Hnrnpa3
3.42685e-113	-0.671817	0.21	0.504	1.10636e-108	Hnrnpk
3.69431e-113	-0.592678	0.103	0.423	1.19271e-108	Mrpl52
1.21573e-112	-0.616774	0.116	0.432	3.92498e-108	Ucp2
1.45337e-112	-0.859988	0.441	0.672	4.6922e-108	Nfkbia
3.29418e-112	-0.596953	0.182	0.512	1.06353e-107	Pfdn5
3.62333e-112	-0.612566	0.155	0.469	1.16979e-107	Eif3h
9.40949e-112	-0.61505	0.129	0.441	3.03785e-107	Tpm3-rs7
6.66391e-111	-0.630337	0.094	0.393	2.15144e-106	Atp5g3
1.16242e-110	-0.602427	0.083	0.393	3.75288e-106	Tomm6
1.20028e-110	-0.584799	0.08	0.402	3.87512e-106	Ndufa3
6.78638e-110	-0.691052	0.231	0.521	2.19098e-105	Hnrnpf
1.52401e-109	-0.662766	0.173	0.457	4.92027e-105	Hnrnpa1
2.49748e-109	-0.664636	0.053	0.345	8.06311e-105	Nme1
1.28487e-108	-0.69547	0.207	0.486	4.14821e-104	Eif4a1
2.10469e-108	-0.67402	0.596	0.805	6.795e-104	H2-D1
6.83248e-108	-0.592667	0.077	0.385	2.20587e-103	Gmfg
1.32741e-107	-0.644643	0.098	0.386	4.28554e-103	Nap1l1
3.95973e-106	-0.608407	0.097	0.406	1.2784e-101	Arpc5
2.71011e-105	-0.568773	0.105	0.415	8.7496e-101	Atp5md
4.67385e-105	-0.617044	0.095	0.377	1.50895e-100	Cbx3
2.47335e-104	-0.851647	0.045	0.28	7.98521e-100	Top2a
2.9165e-104	-0.63748	0.082	0.357	9.41591e-100	Eif5a
3.34531e-104	-0.578516	0.09	0.382	1.08003e-99	Micos10
4.17601e-104	-0.613739	0.237	0.54	1.34823e-99	Lat
4.72034e-104	-0.613897	0.096	0.379	1.52396e-99	Rps2
5.73036e-104	-0.576265	0.097	0.39	1.85005e-99	Cox17
3.36006e-103	-0.593868	0.113	0.408	1.0848e-98	Psma7
9.17772e-103	-0.598395	0.109	0.396	2.96303e-98	Ldha
1.20983e-101	-0.682704	0.873	0.93	3.90593e-97	Xist
3.58038e-101	-0.684449	0.924	0.962	1.15593e-96	mt-Nd1
1.24179e-100	-0.634633	0.056	0.317	4.00913e-96	Hmgn2
1.82837e-100	-0.576008	0.152	0.443	5.9029e-96	Capzb
6.71804e-99	-0.687302	0.377	0.643	2.16892e-94	Ptp4a2
7.52111e-99	-0.546382	0.085	0.371	2.42819e-94	Ndufb1-ps
1.28649e-98	-0.58815	0.211	0.504	4.15344e-94	Cdk2ap2
1.65469e-98	-0.551704	0.105	0.394	5.34216e-94	Ctsb
4.15778e-98	-0.5466	0.094	0.383	1.34234e-93	Dynll1
2.48448e-97	-0.557487	0.173	0.465	8.02114e-93	Myl12b
1.66767e-95	-0.618447	0.953	0.98	5.38409e-91	mt-Co1
4.19396e-95	-0.647233	0.475	0.707	1.35402e-90	Cd3e
4.96756e-95	-0.611815	0.102	0.354	1.60378e-90	Gm49980
6.0567e-95	-0.68593	0.221	0.495	1.9554e-90	AW112010
1.50888e-94	-0.524658	0.094	0.377	4.87143e-90	Psmb3
3.88046e-94	-0.555918	0.102	0.373	1.25281e-89	Sumo2
1.56413e-93	-0.543656	0.055	0.328	5.0498e-89	Thy1
2.00519e-93	-0.71734	0.234	0.441	6.47376e-89	Pcna
2.05902e-93	-0.608551	0.123	0.367	6.64754e-89	Ighm
6.28499e-93	-0.531732	0.115	0.398	2.02911e-88	Cnn2
6.83812e-93	-0.549012	0.176	0.463	2.20769e-88	Grcc10
3.4022e-92	-0.504896	0.089	0.366	1.0984e-87	Smdt1
8.19111e-92	-0.636396	0.883	0.935	2.6445e-87	mt-Nd4
1.33722e-91	-0.536129	0.109	0.377	4.31722e-87	Snrpb
2.7102e-91	-0.510961	0.095	0.376	8.74988e-87	Psmb9
3.08826e-91	-0.499094	0.08	0.369	9.97046e-87	Nedd8
3.36141e-91	-0.515661	0.059	0.329	1.08523e-86	Snrpd2
3.53739e-91	-0.583606	0.051	0.295	1.14205e-86	Cks2
2.63837e-90	-0.511835	0.092	0.361	8.51798e-86	Psmb4
5.83282e-90	-0.493285	0.097	0.369	1.88313e-85	Atp5c1
7.75141e-90	-0.50485	0.078	0.349	2.50254e-85	Cox5b
2.56282e-89	-0.502815	0.085	0.36	8.27406e-85	Ndufa1
5.61277e-89	-0.517357	0.047	0.312	1.81208e-84	Dbi
6.06046e-88	-0.707137	0.559	0.748	1.95662e-83	Maf
1.27932e-87	-0.549207	0.089	0.334	4.13029e-83	Ybx1
4.20858e-87	0.689847	0.674	0.377	1.35874e-82	Nr4a3
4.46554e-87	-0.564032	0.348	0.642	1.4417e-82	Cd3g
7.08131e-87	-0.554852	0.209	0.48	2.2862e-82	Nsa2
1.05157e-86	0.64542	0.998	0.99	3.395e-82	Malat1
2.70025e-86	-0.597844	0.191	0.459	8.71776e-82	Hnrnpu
5.10389e-86	-0.522123	0.131	0.388	1.64779e-81	Cyba
5.14317e-86	-0.476753	0.079	0.35	1.66047e-81	Rbx1
5.73184e-86	-0.488688	0.097	0.363	1.85052e-81	Selenow
6.59188e-86	-0.486797	0.07	0.331	2.12819e-81	Atp5o
7.59795e-86	-0.497138	0.056	0.308	2.453e-81	Flna
2.54302e-85	-0.527225	0.196	0.475	8.21015e-81	2410006H16Rik
7.16795e-85	-0.543218	0.176	0.435	2.31417e-80	Eif2s2
9.20466e-85	-0.478644	0.122	0.394	2.97172e-80	Eif3k
1.46785e-84	-0.457824	0.061	0.327	4.73895e-80	Cops9
1.83976e-84	-0.467689	0.074	0.342	5.93966e-80	Tmem258
2.81695e-84	-0.471386	0.084	0.345	9.09452e-80	Abracl
7.45662e-84	-0.495982	0.036	0.302	2.40737e-79	Snrpf
7.85974e-83	-0.503167	0.104	0.371	2.53752e-78	Atp5f1
9.517e-83	-0.464029	0.112	0.371	3.07256e-78	Ppib
1.01118e-82	-0.48227	0.073	0.326	3.2646e-78	1810037I17Rik
3.19225e-82	-0.541249	0.034	0.267	1.03062e-77	Selenoh
4.84491e-82	-0.460657	0.045	0.305	1.56418e-77	Mrpl33
7.29773e-82	-0.450372	0.094	0.367	2.35607e-77	Fis1
7.46953e-82	-0.472837	0.084	0.333	2.41154e-77	Pomp
3.55065e-81	-0.491994	0.173	0.447	1.14633e-76	Polr1d
4.99459e-81	-0.473905	0.084	0.336	1.6125e-76	Ptpn7
1.85411e-80	-0.452054	0.053	0.307	5.98599e-76	Ndufb8
9.90844e-80	-0.679521	0.293	0.489	3.19894e-75	Ncl
1.18721e-79	-0.449676	0.084	0.344	3.83291e-75	Arpc4
2.18106e-79	-0.492663	0.159	0.413	7.04157e-75	Arpc3
5.91881e-79	0.662424	0.78	0.566	1.91089e-74	Ext1
6.15261e-79	-0.572309	0.139	0.36	1.98637e-74	Sdf4
9.29969e-79	-0.479258	0.11	0.359	3.00241e-74	Ndufb11
3.54356e-78	-0.45949	0.084	0.334	1.14404e-73	Psma2
6.79759e-78	-0.545094	0.034	0.249	2.1946e-73	Vim
1.7264e-77	-0.524894	0.2	0.426	5.57369e-73	Srsf2
2.64832e-77	-0.481015	0.04	0.268	8.5501e-73	Hspe1
6.34538e-77	-0.498577	0.054	0.265	2.04861e-72	Hnrnpab
1.14661e-76	-0.465689	0.047	0.274	3.70183e-72	Pgk1
1.21458e-76	-0.470626	0.122	0.364	3.92127e-72	Sod1
2.17787e-75	-0.543582	0.115	0.329	7.03126e-71	Arl6ip1
4.29058e-75	-0.590177	0.561	0.736	1.38521e-70	Eif1
7.02243e-75	-0.764891	0.529	0.681	2.26719e-70	Ikzf2
8.62333e-75	-0.451341	0.115	0.361	2.78404e-70	Limd2
1.6257e-74	-0.51058	0.125	0.339	5.24858e-70	Slbp
1.75942e-74	-0.435277	0.136	0.392	5.68029e-70	Sept1
2.15294e-73	-0.755522	0.009	0.248	6.95076e-69	Stmn1
3.9428e-73	-0.560488	0.27	0.49	1.27293e-68	Srsf3
6.95024e-73	-0.431685	0.048	0.275	2.24389e-68	Bola2
7.6558e-73	-0.420889	0.059	0.282	2.47168e-68	Atp5g1
1.29366e-72	-0.510522	0.165	0.399	4.17657e-68	Tpm3
1.58613e-72	-0.418941	0.039	0.272	5.12081e-68	Uqcr11
1.60873e-72	-0.417621	0.039	0.274	5.19379e-68	Psmb5
1.85318e-72	-0.470325	0.199	0.438	5.98299e-68	Gm8797
3.11569e-72	-0.471776	0.173	0.423	1.0059e-67	Rhoa
2.25106e-71	-0.402973	0.05	0.282	7.26755e-67	Prelid1
6.981e-71	-0.406671	0.085	0.32	2.25381e-66	Ndufa7
1.26787e-70	-0.50575	0.335	0.572	4.09333e-66	Myh9
2.73926e-70	-0.413323	0.066	0.289	8.84371e-66	Tle5
5.17685e-70	-0.503434	0.127	0.331	1.67135e-65	Hnrnpd
8.097e-70	-0.495097	0.223	0.457	2.61412e-65	Fxyd5
1.18444e-69	-0.381026	0.061	0.296	3.82397e-65	Ndufv3
1.20177e-69	-0.407467	0.063	0.291	3.87992e-65	Lsp1
1.80232e-69	-0.406561	0.061	0.28	5.8188e-65	Ndufb3
1.84448e-69	-0.431912	0.127	0.363	5.9549e-65	Cap1
2.40707e-69	-0.450546	0.031	0.238	7.77123e-65	Tagln2
3.35043e-69	-0.452467	0.034	0.237	1.08169e-64	Mcm6
5.28723e-69	0.638803	0.966	0.863	1.70698e-64	Inpp4b
6.77458e-69	-0.422127	0.087	0.305	2.18717e-64	Cct2
1.19716e-68	-0.409728	0.061	0.278	3.86504e-64	Psmc3
2.79503e-68	-0.386368	0.054	0.279	9.02375e-64	Atox1
3.00915e-68	-0.392815	0.054	0.274	9.71503e-64	Wdr1
3.29881e-68	-0.385842	0.058	0.279	1.06502e-63	Ndufa6
3.74378e-68	-0.395254	0.045	0.264	1.20868e-63	Ndufc1
4.3219e-68	-0.385198	0.051	0.275	1.39533e-63	Romo1
9.82316e-68	-0.417541	0.099	0.318	3.17141e-63	Hnrnpl
1.31129e-67	-0.494169	0.121	0.317	4.23349e-63	Dek
1.86255e-67	-0.42958	0.095	0.307	6.01323e-63	Eif3c
1.93992e-67	-0.386535	0.04	0.262	6.26302e-63	Ap2s1
4.99525e-67	-0.4172	0.022	0.269	1.61272e-62	Gm11808
7.60043e-67	-0.375129	0.044	0.265	2.4538e-62	S100a13
7.84925e-67	-0.424314	0.116	0.347	2.53413e-62	Spcs1
1.56842e-66	-0.468757	0.23	0.467	5.06366e-62	Eif4g2
1.76615e-66	-0.402392	0.071	0.281	5.70201e-62	Pycard
2.17606e-66	-0.384833	0.087	0.313	7.02541e-62	Gng5
2.52309e-66	-0.401792	0.031	0.247	8.1458e-62	Rps27l
2.8915e-66	-0.383371	0.068	0.292	9.33521e-62	AI662270
3.86232e-66	-0.454547	0.113	0.314	1.24695e-61	Jpt1
5.61993e-66	-0.433298	0.054	0.246	1.81439e-61	Tmpo
9.72454e-66	-0.384787	0.068	0.285	3.13957e-61	Timm13
1.7379e-65	-0.406323	0.077	0.288	5.61083e-61	Metap2
2.8475e-65	-0.391046	0.065	0.272	9.19315e-61	Uqcrb
3.22425e-65	-0.412953	0.115	0.343	1.04095e-60	Sf3b6
5.0768e-65	-0.465714	0.162	0.388	1.63904e-60	Cd6
6.2496e-65	-0.374064	0.059	0.267	2.01768e-60	Arpp19
7.07881e-65	-0.491863	0.251	0.473	2.28539e-60	Rgs10
9.66551e-65	-0.4563	0.041	0.212	3.12051e-60	Lig1
3.30434e-64	-0.462609	0.239	0.456	1.06681e-59	Sub1
4.0627e-64	-0.379436	0.07	0.276	1.31164e-59	Nono
7.02022e-64	-0.37957	0.098	0.319	2.26648e-59	Atp6v1f
7.73122e-64	-0.406422	0.06	0.254	2.49602e-59	Snrpd1
9.37858e-64	-0.389674	0.046	0.245	3.02787e-59	Cct7
1.19014e-63	-0.471095	0.172	0.377	3.84237e-59	Calr
1.19382e-63	-0.433746	0.11	0.314	3.85424e-59	G3bp1
1.23094e-63	-0.560654	0.494	0.665	3.9741e-59	Tsix
2.31756e-63	-0.416702	0.136	0.353	7.48223e-59	Sarnp
2.64633e-63	-0.376606	0.072	0.277	8.54367e-59	Sf3b5
3.01978e-63	-0.363472	0.042	0.251	9.74936e-59	Ndufa5
3.08154e-63	-0.38171	0.075	0.282	9.94874e-59	Rbm8a
3.14154e-63	-0.401143	0.092	0.296	1.01425e-58	Zfas1
3.72274e-63	-0.437393	0.228	0.454	1.20189e-58	Ewsr1
4.1613e-63	-0.421617	0.168	0.4	1.34347e-58	Sept9
4.56102e-63	-0.371108	0.081	0.294	1.47253e-58	Srp14
5.12277e-63	-0.797127	0.37	0.522	1.65389e-58	Trbc1
6.80323e-63	-0.370203	0.041	0.248	2.19642e-58	Lsm5
8.30292e-63	-0.387615	0.08	0.295	2.6806e-58	Ndufb9
9.33828e-63	-0.384412	0.05	0.242	3.01487e-58	Erh
9.94887e-63	0.591223	0.74	0.486	3.21199e-58	Lncpint
1.15849e-62	-0.37538	0.049	0.248	3.74018e-58	Eef1d
1.4667e-62	-0.378122	0.086	0.296	4.73523e-58	Chmp2a
2.30608e-62	-0.358264	0.042	0.247	7.44517e-58	Atpif1
3.53385e-62	-0.46191	0.252	0.483	1.1409e-57	Msn
5.11154e-62	-0.446895	0.238	0.465	1.65026e-57	Laptm5
1.28496e-61	-0.370888	0.056	0.248	4.1485e-57	Arhgdia
1.30014e-61	-0.345918	0.051	0.257	4.19751e-57	Taldo1
1.45664e-61	-0.364432	0.043	0.241	4.70278e-57	Krtcap2
1.48399e-61	-0.430042	0.168	0.388	4.79106e-57	Ywhae
1.49264e-61	-0.347758	0.039	0.248	4.81899e-57	Mrps21
1.55951e-61	-0.360635	0.059	0.261	5.03489e-57	Cct5
1.63138e-61	-0.371755	0.077	0.281	5.26691e-57	Mdh2
2.49763e-61	-0.354412	0.055	0.256	8.06358e-57	Nop10
3.11527e-61	-0.362179	0.056	0.26	1.00577e-56	Psma4
6.67997e-61	-0.376138	0.049	0.245	2.15663e-56	Pdap1
9.76236e-61	-0.403947	0.097	0.303	3.15178e-56	Aldoa
1.28652e-60	-0.387436	0.11	0.325	4.15354e-56	Cox7a2l
1.85274e-60	-0.384073	0.096	0.303	5.98158e-56	Ddx39b
1.91875e-60	-0.349895	0.032	0.237	6.19467e-56	Reep5
1.95016e-60	-0.441035	0.197	0.417	6.29609e-56	Actr2
4.25099e-60	-0.358726	0.058	0.253	1.37243e-55	Ndufb5
5.93597e-60	-0.368665	0.051	0.241	1.91643e-55	Cycs
6.8895e-60	-0.386114	0.023	0.22	2.22428e-55	Banf1
1.10106e-59	-0.420704	0.172	0.392	3.55477e-55	Morf4l1
1.11042e-59	-0.541035	0.009	0.21	3.58499e-55	Mki67
2.59368e-59	-0.343924	0.038	0.233	8.37369e-55	Calm3
2.79697e-59	-0.435511	0.2	0.435	9.03001e-55	Stat1
3.77941e-59	-0.34486	0.061	0.26	1.22018e-54	Ndufa11
6.12014e-59	-0.337028	0.034	0.235	1.97589e-54	Lsm6
7.0816e-59	-0.456363	0.404	0.621	2.2863e-54	Lck
8.48626e-59	-0.441366	0.13	0.331	2.73979e-54	Ezh2
9.67053e-59	0.568246	0.896	0.673	3.12213e-54	Slc9a9
1.22419e-58	-0.377544	0.152	0.368	3.95231e-54	Tln1
1.97979e-58	-0.358808	0.078	0.287	6.39175e-54	Ssr4
5.09635e-58	-0.376061	0.097	0.295	1.64536e-53	Gpx4
6.69034e-58	-0.465226	0.061	0.23	2.15997e-53	Pola1
6.98423e-58	-0.400187	0.179	0.399	2.25486e-53	Tsc22d4
1.24673e-57	-0.327337	0.033	0.233	4.02508e-53	Ndufs5
1.45436e-57	-0.359584	0.049	0.226	4.6954e-53	Anp32b
1.71861e-57	-0.428181	0.209	0.446	5.54852e-53	Ms4a6b
2.2461e-57	-0.368213	0.027	0.207	7.25152e-53	Ranbp1
2.71665e-57	-0.350573	0.086	0.289	8.77069e-53	Vamp8
5.58965e-57	-0.339446	0.048	0.236	1.80462e-52	Aprt
6.539e-57	-0.387131	0.059	0.228	2.11111e-52	Nucks1
7.59367e-57	-0.344995	0.053	0.238	2.45162e-52	Ndufa12
2.55376e-56	-0.356297	0.119	0.335	8.24483e-52	D8Ertd738e
2.71347e-56	-0.45859	0.301	0.488	8.76044e-52	Tcf7
3.37754e-56	-0.350562	0.115	0.333	1.09044e-51	Psenen
3.43045e-56	-0.353052	0.099	0.291	1.10752e-51	Tbca
3.60621e-56	-0.361073	0.066	0.248	1.16427e-51	Canx
3.66403e-56	-0.346491	0.057	0.238	1.18293e-51	Psma6
4.59089e-56	-0.354527	0.09	0.286	1.48217e-51	Pdia3
5.73169e-56	0.503648	0.551	0.321	1.85048e-51	Sntb1
8.91775e-56	-0.323799	0.075	0.274	2.8791e-51	Gpi1
9.78844e-56	-0.34179	0.077	0.274	3.1602e-51	Scp2
1.1621e-55	-0.383532	0.142	0.359	3.75183e-51	Sf3b2
1.83867e-55	-0.364468	0.098	0.295	5.93615e-51	Sec11c
2.16775e-55	-0.320491	0.047	0.237	6.99859e-51	Ywhab
3.60656e-55	-0.383885	0.058	0.22	1.16438e-50	Tubb4b
4.06281e-55	-0.32957	0.045	0.227	1.31168e-50	Ass1
5.74154e-55	-0.357635	0.134	0.33	1.85366e-50	Ube2i
6.61776e-55	-0.332584	0.08	0.275	2.13654e-50	Emg1
6.91313e-55	-0.364628	0.138	0.344	2.2319e-50	Tmbim6
7.67578e-55	-0.519264	0.264	0.453	2.47813e-50	Smc4
1.02101e-54	-0.359915	0.102	0.295	3.29633e-50	Eif3m
1.07899e-54	-0.448016	0.264	0.477	3.48353e-50	Cdc42
2.87761e-54	-0.34614	0.081	0.281	9.29038e-50	Slfn2
4.95015e-54	-0.32069	0.051	0.23	1.59816e-49	Snrpd3
5.36121e-54	-0.349468	0.092	0.285	1.73087e-49	Ptbp1
7.2368e-54	-0.328176	0.023	0.208	2.3364e-49	Psma5
8.2863e-54	-0.342657	0.026	0.195	2.67523e-49	Mcm4
1.33e-53	-0.349365	0.122	0.321	4.29391e-49	BC004004
1.58191e-53	-0.418921	0.223	0.422	5.10721e-49	Taf1d
1.85256e-53	-0.321242	0.042	0.216	5.98098e-49	Rpa3
2.01048e-53	-0.32244	0.064	0.254	6.49083e-49	Tmed9
3.37885e-53	-0.40584	0.084	0.243	1.09086e-48	Tnfrsf4
3.94789e-53	-0.354801	0.06	0.233	1.27458e-48	Anp32e
7.18225e-53	-0.302714	0.046	0.23	2.31879e-48	Csnk2b
7.58286e-53	-0.39844	0.188	0.402	2.44813e-48	Pcbp2
1.02044e-52	-0.367821	0.152	0.355	3.29448e-48	Fermt3
1.3036e-52	-0.349693	0.078	0.255	4.20866e-48	Actn4
4.00747e-52	-0.293901	0.033	0.219	1.29381e-47	Ndufs6
5.17514e-52	-0.308403	0.04	0.214	1.67079e-47	Dtymk
6.25102e-52	-0.321729	0.046	0.219	2.01814e-47	Tcp1
6.8055e-52	-0.308504	0.051	0.23	2.19715e-47	Psma1
1.21009e-51	-0.315176	0.082	0.277	3.90677e-47	Brk1
1.24756e-51	-0.401691	0.161	0.345	4.02775e-47	Ddx21
1.41245e-51	-0.305819	0.071	0.257	4.56009e-47	Sdhb
1.6839e-51	-0.333117	0.054	0.219	5.43647e-47	Cct8
2.72484e-51	-0.332465	0.113	0.302	8.79714e-47	Sri
6.85755e-51	-0.38194	0.142	0.336	2.21396e-46	Ssb
7.02675e-51	-0.297741	0.046	0.228	2.26859e-46	Dynlrb1
7.90065e-51	-0.420129	0.149	0.341	2.55072e-46	Batf
9.72288e-51	-0.287666	0.037	0.212	3.13903e-46	Ap2m1
1.8819e-50	-0.313905	0.092	0.281	6.07573e-46	Vasp
2.46581e-50	-0.312873	0.055	0.229	7.96088e-46	Uba1
3.72644e-50	-0.319196	0.107	0.304	1.20308e-45	Gabarap
4.55067e-50	-0.314222	0.06	0.235	1.46918e-45	Tcof1
4.86409e-50	-0.356885	0.167	0.377	1.57037e-45	Prkar1a
4.87772e-50	-0.473543	0.479	0.639	1.57477e-45	Hspa5
5.12711e-50	-0.299969	0.058	0.231	1.65529e-45	Eif3i
5.57318e-50	-0.336121	0.103	0.285	1.7993e-45	Caprin1
1.17068e-49	-0.481776	0.359	0.546	3.77954e-45	Ms4a4b
1.21925e-49	-0.335602	0.079	0.252	3.93634e-45	Snu13
1.26432e-49	-0.295667	0.052	0.219	4.08184e-45	Park7
1.46914e-49	-0.356053	0.023	0.166	4.74312e-45	Smc2
1.53797e-49	-0.419097	0.231	0.43	4.96534e-45	Cd5
1.71815e-49	-0.377651	0.166	0.359	5.54704e-45	Zfp207
1.75902e-49	-0.370337	0.098	0.283	5.67901e-45	Rbbp7
1.9963e-49	-0.387923	0.136	0.342	6.44504e-45	Ywhaq
2.58186e-49	-0.287916	0.062	0.242	8.33553e-45	Hcls1
2.66645e-49	-0.304548	0.059	0.228	8.60865e-45	Trmt112
3.61144e-49	-0.358249	0.181	0.379	1.16595e-44	Snhg8
4.39914e-49	-0.283913	0.039	0.211	1.42026e-44	Gnb2
5.00504e-49	-0.345139	0.142	0.35	1.61588e-44	Tspo
5.66405e-49	-0.305915	0.088	0.273	1.82864e-44	Grk2
7.13843e-49	-0.329735	0.102	0.274	2.30464e-44	Magoh
8.4265e-49	-0.303469	0.071	0.242	2.7205e-44	Psmb6
9.35117e-49	-0.358997	0.032	0.177	3.01903e-44	Rad51b
1.13465e-48	-0.319294	0.107	0.294	3.66321e-44	Arl6ip5
1.89604e-48	-0.303696	0.056	0.222	6.12138e-44	Slc25a4
2.0089e-48	-0.287295	0.045	0.218	6.48572e-44	Txndc17
2.65991e-48	-0.342123	0.082	0.245	8.58752e-44	Ube2s
3.16925e-48	-0.292099	0.061	0.237	1.02319e-43	Rac1
3.71299e-48	-0.281988	0.057	0.231	1.19874e-43	Cox14
3.95162e-48	-0.302193	0.041	0.193	1.27578e-43	Ssrp1
7.31398e-48	-0.309618	0.033	0.185	2.36132e-43	Pa2g4
7.55169e-48	-0.333773	0.107	0.289	2.43806e-43	Fkbp1a
8.03812e-48	-0.272936	0.043	0.215	2.59511e-43	Arf5
8.14881e-48	-0.29969	0.024	0.181	2.63084e-43	Tkt
1.10159e-47	-0.328844	0.103	0.29	3.55649e-43	Psmb2
1.15165e-47	-0.277814	0.044	0.211	3.7181e-43	Akr1a1
1.22728e-47	0.472307	0.818	0.633	3.96228e-43	Utrn
1.28258e-47	-0.350062	0.138	0.318	4.1408e-43	Smco4
1.55681e-47	-0.320174	0.02	0.171	5.02616e-43	Alyref
2.08157e-47	-0.327645	0.016	0.175	6.72036e-43	Mcm7
2.23829e-47	-0.284992	0.031	0.187	7.22633e-43	Higd1a
2.92077e-47	-0.295178	0.065	0.234	9.4297e-43	Ppp1cc
4.98819e-47	-0.29305	0.036	0.191	1.61044e-42	Dnajc9
5.3582e-47	-0.265753	0.049	0.217	1.72989e-42	Ost4
5.39486e-47	-0.361281	0.093	0.261	1.74173e-42	Atad2
5.52413e-47	-0.271257	0.044	0.205	1.78347e-42	Capns1
6.37805e-47	-0.362751	0.187	0.383	2.05915e-42	Rinl
6.79278e-47	-0.404345	0.279	0.478	2.19305e-42	Dnaja1
7.68435e-47	-0.38089	0.204	0.381	2.48089e-42	Hnrnpdl
9.14158e-47	-0.282645	0.043	0.199	2.95136e-42	Hnrnpa0
1.05422e-46	-0.277891	0.033	0.192	3.40356e-42	Polr2f
1.24326e-46	-0.333548	0.126	0.309	4.01386e-42	Vcp
1.99617e-46	-0.390307	0.241	0.43	6.44465e-42	Mir142hg
2.36787e-46	-0.28791	0.065	0.238	7.64467e-42	Anp32a
2.53042e-46	-0.348111	0.018	0.156	8.16947e-42	Diaph3
3.28222e-46	-0.288625	0.063	0.229	1.05967e-41	Vdac2
3.43748e-46	-0.27777	0.03	0.184	1.10979e-41	Cdk4
4.6075e-46	-0.342927	0.137	0.318	1.48753e-41	Eif3e
4.84421e-46	-0.327869	0.014	0.168	1.56395e-41	Mcm3
7.09558e-46	-0.366409	0.165	0.33	2.29081e-41	Snhg1
1.03375e-45	-0.299527	0.08	0.254	3.33746e-41	Tapbp
1.0356e-45	-0.350861	0.208	0.385	3.34344e-41	Snrnp70
1.07464e-45	-0.27323	0.064	0.232	3.46948e-41	Fmnl1
1.16039e-45	-0.288698	0.075	0.241	3.74631e-41	H2afy
1.22818e-45	-0.288751	0.042	0.193	3.96519e-41	Casp3
2.3642e-45	-0.280489	0.06	0.224	7.6328e-41	Ndufc2
2.66202e-45	-0.276361	0.043	0.202	8.59433e-41	Pkp3
2.85332e-45	-0.27776	0.048	0.203	9.21194e-41	Pebp1
2.93471e-45	-0.404998	0.31	0.474	9.47472e-41	Hnrnpm
2.97599e-45	-0.276002	0.022	0.178	9.60798e-41	Pcbp1
4.02318e-45	-0.275599	0.035	0.184	1.29888e-40	Prmt1
4.16923e-45	-0.397043	0.327	0.495	1.34604e-40	mt-Atp8
4.44193e-45	-0.302576	0.016	0.17	1.43408e-40	Tpi1
4.56679e-45	-0.369812	0.125	0.285	1.47439e-40	Eif5b
4.6562e-45	-0.327101	0.043	0.18	1.50325e-40	Hspd1
4.88602e-45	-0.317947	0.015	0.159	1.57745e-40	Tyms
5.38905e-45	0.296372	0.221	0.054	1.73986e-40	Chn2
5.50923e-45	-0.261068	0.043	0.206	1.77865e-40	Tomm22
5.65597e-45	-0.309046	0.015	0.166	1.82603e-40	Ncapd2
5.76711e-45	-0.404842	0.511	0.663	1.86191e-40	Son
6.29759e-45	-0.374025	0.278	0.469	2.03318e-40	Itm2b
7.10793e-45	-0.3795	0.195	0.375	2.29479e-40	Prpf40a
1.02006e-44	-0.279028	0.078	0.252	3.29327e-40	Plaat3
1.05113e-44	-0.272429	0.045	0.201	3.39356e-40	Bax
1.1118e-44	-0.314241	0.106	0.273	3.58943e-40	Il2rb
1.3883e-44	-0.291825	0.098	0.273	4.48213e-40	Csk
1.67466e-44	-0.410461	0.404	0.571	5.40664e-40	Ywhaz
1.74105e-44	-0.374838	0.209	0.402	5.62097e-40	Gnas
1.84931e-44	-0.294573	0.074	0.233	5.97049e-40	Fkbp3
2.19809e-44	-0.266249	0.038	0.195	7.09654e-40	Nudt21
2.70972e-44	-0.407547	0.473	0.625	8.74832e-40	Ubc
3.09407e-44	-0.268376	0.054	0.213	9.9892e-40	Prdx2
3.21738e-44	-0.293046	0.063	0.225	1.03873e-39	Tnfrsf18
3.47576e-44	-0.285578	0.051	0.195	1.12215e-39	Dnmt1
3.61389e-44	-0.295819	0.024	0.158	1.16674e-39	Anxa2
4.02018e-44	-0.261765	0.033	0.184	1.29792e-39	Ndufb6
4.25544e-44	-0.287282	0.094	0.277	1.37387e-39	Vps28
4.39778e-44	-0.344004	0.194	0.369	1.41982e-39	Zap70
4.87206e-44	-0.598616	0.005	0.192	1.57295e-39	Pclaf
5.61462e-44	-0.252925	0.043	0.201	1.81268e-39	Pet100
6.58675e-44	-0.266685	0.062	0.221	2.12653e-39	Uqcrc1
7.31862e-44	-0.337182	0.176	0.353	2.36282e-39	Psma3
7.44499e-44	-0.261419	0.026	0.176	2.40361e-39	Npm3
8.34378e-44	-0.2615	0.052	0.213	2.69379e-39	Selenof
8.54866e-44	-0.375916	0.341	0.534	2.75994e-39	Itgal
8.62776e-44	-0.267541	0.018	0.18	2.78547e-39	Gm2000
9.72767e-44	-0.275544	0.053	0.203	3.14058e-39	Akr1b3
9.93301e-44	-0.265429	0.047	0.204	3.20687e-39	Cbx1
1.22808e-43	-0.25924	0.036	0.185	3.96486e-39	Micos13
2.18739e-43	-0.35443	0.25	0.444	7.06197e-39	Cd4
3.03155e-43	-0.314746	0.107	0.283	9.78736e-39	Sla
3.55417e-43	-0.252908	0.034	0.185	1.14746e-38	Lamtor2
3.59066e-43	-0.253739	0.048	0.208	1.15925e-38	Eif3f
4.18936e-43	-0.264223	0.038	0.19	1.35254e-38	Itgb7
4.69092e-43	-0.274951	0.054	0.209	1.51446e-38	Gtf2h5
5.78229e-43	-0.388524	0.269	0.444	1.86681e-38	Bcl2a1b
5.99923e-43	-0.255315	0.02	0.177	1.93685e-38	Tmem256
7.77108e-43	-0.244084	0.026	0.182	2.50889e-38	Smarcd2
1.01288e-42	-0.349355	0.199	0.386	3.27008e-38	Brd2
1.08757e-42	-0.364668	0.298	0.492	3.51121e-38	Fth1
1.20955e-42	-0.263602	0.079	0.248	3.90503e-38	Tap1
1.4688e-42	-0.346876	0.091	0.241	4.74203e-38	Nsd2
1.8536e-42	-0.285096	0.077	0.238	5.98433e-38	Eloc
2.29459e-42	-0.372956	0.199	0.376	7.4081e-38	Prkcb
2.39218e-42	-0.245419	0.026	0.178	7.72314e-38	Eif3l
2.47401e-42	-0.259759	0.023	0.168	7.98734e-38	Eno1
2.66835e-42	-0.347911	0.17	0.339	8.61478e-38	Eif3a
2.84336e-42	-0.249089	0.038	0.185	9.17979e-38	Mrps14
3.31608e-42	-0.28657	0.04	0.184	1.0706e-37	Anxa6
5.81341e-42	-0.261836	0.059	0.212	1.87686e-37	Ostc
5.9555e-42	-0.353878	0.283	0.475	1.92273e-37	H2-Q7
7.26395e-42	-0.310331	0.115	0.283	2.34517e-37	Pabpc4
8.69646e-42	-0.262795	0.061	0.211	2.80765e-37	Pfdn1
9.1205e-42	-0.255229	0.035	0.178	2.94455e-37	Sptssa
1.00619e-41	-0.278941	0.098	0.266	3.24848e-37	Atp6v0e
1.03464e-41	-0.239758	0.025	0.175	3.34033e-37	Hypk
1.28558e-41	-0.266856	0.026	0.157	4.15049e-37	Fbl
1.38894e-41	-0.253031	0.039	0.179	4.4842e-37	Pgam1
1.43719e-41	-0.263983	0.049	0.195	4.63997e-37	Kpnb1
1.65474e-41	-0.249793	0.024	0.166	5.34233e-37	Psmc5
1.88134e-41	-0.241956	0.032	0.18	6.07392e-37	Mrps16
2.77701e-41	-0.259596	0.04	0.182	8.96557e-37	Eif1ax
3.07967e-41	-0.234193	0.046	0.199	9.94271e-37	Rps27rt
3.39563e-41	-0.244905	0.03	0.173	1.09628e-36	Raly
3.47093e-41	-0.326332	0.102	0.255	1.12059e-36	Xpo1
3.48322e-41	-0.262011	0.064	0.219	1.12456e-36	Eif4b
3.54628e-41	-0.241386	0.035	0.183	1.14492e-36	Psmd2
3.6888e-41	-0.38596	0.888	0.925	1.19093e-36	Ddx5
3.90958e-41	-0.241056	0.042	0.194	1.26221e-36	Esd
4.25388e-41	-0.24932	0.06	0.21	1.37336e-36	Ppp1r18
5.10744e-41	-0.276687	0.099	0.262	1.64894e-36	Prr13
5.2303e-41	-0.304073	0.094	0.251	1.6886e-36	Rad21
5.48009e-41	-0.289505	0.096	0.262	1.76925e-36	Nap1l4
5.96846e-41	-0.250517	0.045	0.19	1.92692e-36	Cdc42se1
6.00206e-41	-0.309572	0.089	0.243	1.93777e-36	Smc1a
6.44968e-41	-0.263359	0.065	0.224	2.08228e-36	Sfr1
7.18977e-41	-0.292827	0.097	0.261	2.32122e-36	Ube2l3
7.92891e-41	-0.257394	0.061	0.216	2.55985e-36	Sap18
8.72672e-41	-0.241671	0.034	0.177	2.81742e-36	Tomm5
1.30125e-40	-0.238077	0.044	0.197	4.20109e-36	Churc1
1.31941e-40	-0.335959	0.184	0.357	4.25971e-36	Tpr
1.34602e-40	-0.385958	0.424	0.563	4.34564e-36	Hnrnph1
1.37559e-40	-0.270775	0.083	0.247	4.4411e-36	Spcs2
1.42309e-40	-0.319157	0.185	0.38	4.59446e-36	Tmem50a
1.49411e-40	-0.235156	0.034	0.178	4.82373e-36	Mrpl57
1.64082e-40	-0.337714	0.178	0.37	5.29739e-36	2310001H17Rik
1.84283e-40	-0.235071	0.039	0.185	5.94958e-36	Rex1bd
1.86886e-40	-0.24426	0.039	0.18	6.0336e-36	Etfb
1.9799e-40	-0.249508	0.043	0.184	6.39212e-36	Llph
2.10482e-40	-0.237253	0.028	0.169	6.7954e-36	Lsm7
3.62277e-40	-0.259339	0.036	0.172	1.16961e-35	Rangap1
3.87293e-40	-0.248053	0.043	0.185	1.25038e-35	Naa10
3.92826e-40	-0.277028	0.088	0.245	1.26824e-35	Arf1
5.30599e-40	0.467278	0.815	0.626	1.71304e-35	Prkca
5.36608e-40	-0.241431	0.045	0.188	1.73244e-35	Khsrp
5.42653e-40	-0.242172	0.03	0.168	1.75196e-35	Swi5
7.19529e-40	-0.248832	0.051	0.197	2.323e-35	Rnps1
7.53529e-40	-0.252276	0.03	0.158	2.43277e-35	Hdgf
9.37731e-40	-0.270851	0.072	0.227	3.02746e-35	Supt16
1.03023e-39	-0.256247	0.078	0.235	3.3261e-35	Ccdc12
1.07596e-39	-0.314757	0.068	0.201	3.47373e-35	Bhlhe40
1.17307e-39	-0.256259	0.068	0.221	3.78726e-35	Ndufs7
1.36246e-39	-0.23999	0.035	0.176	4.39869e-35	Ywhah
1.41412e-39	-0.262643	0.017	0.146	4.56549e-35	Gmnn
1.47102e-39	-0.232745	0.04	0.186	4.74918e-35	Rhog
1.58653e-39	-0.296462	0.092	0.24	5.1221e-35	Hsp90b1
1.73257e-39	-0.25488	0.082	0.243	5.59361e-35	Rnasek
2.0488e-39	-0.253725	0.07	0.222	6.61454e-35	Dazap2
2.09202e-39	-0.235035	0.029	0.165	6.75409e-35	Acot7
2.09968e-39	-0.227667	0.035	0.176	6.77882e-35	Mien1
2.85767e-39	-0.265237	0.075	0.234	9.22598e-35	Psmd4
3.07468e-39	-0.301187	0.121	0.274	9.92662e-35	Lbr
3.21495e-39	-0.227967	0.041	0.189	1.03795e-34	Slc9a3r1
3.26023e-39	0.298779	0.3	0.127	1.05257e-34	4930417O13Rik
3.5159e-39	-0.324256	0.153	0.324	1.13511e-34	Ezr
6.98965e-39	-0.451275	0.361	0.526	2.25661e-34	Gadd45b
9.3926e-39	-0.275746	0.111	0.275	3.0324e-34	Nmt1
9.56564e-39	-0.235359	0.049	0.195	3.08827e-34	Atp6v1g1
9.68323e-39	-0.254342	0.035	0.165	3.12623e-34	Ybx3
1.08466e-38	-0.27403	0.106	0.264	3.50182e-34	Npc2
1.15841e-38	-0.341504	0.228	0.411	3.73992e-34	Eif4a2
1.21369e-38	-0.240402	0.018	0.152	3.91838e-34	Tfdp1
1.41729e-38	-0.240064	0.058	0.206	4.57571e-34	Rbm38
1.79003e-38	-0.308228	0.043	0.15	5.77912e-34	Cenpa
1.99557e-38	-0.230204	0.032	0.161	6.44269e-34	Lsm3
2.01232e-38	-0.451403	0.314	0.473	6.49678e-34	Pim1
2.0716e-38	-0.253693	0.066	0.229	6.68815e-34	Mdh1
2.44602e-38	-0.244932	0.045	0.183	7.89699e-34	Cct3
2.55727e-38	-0.32401	0.163	0.326	8.25615e-34	Dhx15
2.99786e-38	-0.365952	0.282	0.426	9.6786e-34	Sfpq
3.15474e-38	-0.251747	0.056	0.197	1.01851e-33	Cct4
3.85259e-38	-0.240919	0.058	0.198	1.24381e-33	Psmd8
5.00399e-38	-0.235003	0.04	0.171	1.61554e-33	Ddx39
5.22026e-38	-0.261465	0.013	0.141	1.68536e-33	Mcm2
5.4171e-38	-0.224865	0.046	0.188	1.74891e-33	Gstp1
6.38086e-38	-0.279861	0.057	0.186	2.06006e-33	Emp3
7.56449e-38	-0.228926	0.03	0.159	2.4422e-33	Snrpa1
7.75003e-38	-0.394755	0.165	0.305	2.5021e-33	Rora
8.19732e-38	-0.268283	0.091	0.246	2.64651e-33	Tcea1
8.52898e-38	-0.255653	0.08	0.231	2.75358e-33	Psap
9.48455e-38	-0.222296	0.034	0.169	3.06209e-33	Dpy30
1.01672e-37	-0.291892	0.162	0.339	3.28248e-33	Itgb2
1.02311e-37	-0.245039	0.02	0.141	3.3031e-33	Incenp
1.24439e-37	-0.254449	0.015	0.137	4.01753e-33	Lockd
1.29212e-37	-0.243779	0.076	0.228	4.17159e-33	Gabarapl2
1.6014e-37	-0.236923	0.037	0.17	5.17011e-33	Mrpl18
1.74783e-37	-0.22556	0.039	0.175	5.64287e-33	Ndufb4
1.8281e-37	-0.225464	0.036	0.167	5.90201e-33	Psmd13
1.83664e-37	-0.310963	0.011	0.118	5.92959e-33	Ly6a
1.8987e-37	-0.229244	0.045	0.186	6.12996e-33	Dpm3
2.67432e-37	-0.331834	0.176	0.34	8.63403e-33	Gnb1
2.70814e-37	-0.246097	0.062	0.208	8.74323e-33	Ndufv2
2.97189e-37	-0.230623	0.039	0.177	9.59473e-33	0610010K14Rik
3.027e-37	-0.219288	0.021	0.155	9.77267e-33	Psmc4
3.13762e-37	-0.224802	0.045	0.184	1.01298e-32	Dbnl
3.27109e-37	-0.246594	0.073	0.213	1.05607e-32	Snrpc
3.65583e-37	-0.274206	0.018	0.129	1.18029e-32	Satb1
4.11744e-37	-0.224956	0.039	0.172	1.32932e-32	Ndufa8
4.86316e-37	-0.257432	0.089	0.237	1.57007e-32	Bcas2
5.18298e-37	-0.249643	0.086	0.24	1.67332e-32	Tecr
6.2985e-37	-0.316576	0.091	0.228	2.03347e-32	Lmnb1
6.77163e-37	-0.26833	0.098	0.25	2.18622e-32	Atp5d
6.81047e-37	-0.295241	0.169	0.337	2.19876e-32	Map1lc3b
6.83169e-37	-0.2326	0.056	0.195	2.20561e-32	Psmb10
7.26887e-37	-0.240328	0.043	0.17	2.34675e-32	H2afv
8.23094e-37	-0.249818	0.056	0.19	2.65736e-32	Impdh2
9.64083e-37	-0.241312	0.061	0.202	3.11254e-32	Vrk1
9.84993e-37	-0.254686	0.013	0.134	3.18005e-32	Hells
1.00287e-36	-0.224489	0.049	0.185	3.23775e-32	Hsbp1
1.10402e-36	-0.216708	0.031	0.16	3.56432e-32	Chchd1
1.26703e-36	-0.253004	0.081	0.226	4.09061e-32	Dnajc8
1.35401e-36	-0.236641	0.067	0.216	4.37143e-32	Ube2v1
1.80047e-36	-0.23887	0.07	0.216	5.81283e-32	Mknk2
1.91097e-36	-0.226002	0.047	0.18	6.16957e-32	Cox20
1.94192e-36	-0.271146	0.055	0.175	6.26948e-32	Pttg1
1.9661e-36	-0.225054	0.044	0.176	6.34756e-32	Cd48
2.13908e-36	-0.22463	0.032	0.156	6.90601e-32	Stip1
2.34792e-36	-0.258864	0.065	0.202	7.58026e-32	Tsn
2.39304e-36	-0.215024	0.037	0.174	7.72594e-32	Arf6
2.39816e-36	-0.332238	0.173	0.315	7.74246e-32	Rbbp4
2.52232e-36	-0.338944	0.174	0.319	8.1433e-32	Odc1
2.57012e-36	-0.22771	0.044	0.172	8.29764e-32	Mrpl23
2.7808e-36	-0.296699	0.128	0.291	8.9778e-32	Cd47
3.20045e-36	-0.341435	0.249	0.425	1.03327e-31	Sept7
3.69895e-36	-0.228064	0.068	0.208	1.19421e-31	Sash3
3.86586e-36	-0.244422	0.044	0.17	1.24809e-31	Cct6a
4.85287e-36	-0.231622	0.06	0.195	1.56675e-31	Polr2g
5.28e-36	-0.240367	0.061	0.194	1.70465e-31	Anapc5
5.60922e-36	-0.220945	0.038	0.168	1.81094e-31	Aimp1
6.48377e-36	-0.217433	0.025	0.147	2.09328e-31	Parp1
6.54459e-36	-0.39547	0.639	0.737	2.11292e-31	mt-Nd5
7.19411e-36	-0.259552	0.077	0.216	2.32262e-31	Hprt
7.24886e-36	-0.223827	0.047	0.182	2.34029e-31	Zmat2
9.06535e-36	-0.210703	0.035	0.166	2.92675e-31	Ssr2
1.04567e-35	-0.353373	0.006	0.143	3.37594e-31	Rrm2
1.11159e-35	-0.235274	0.075	0.216	3.58876e-31	Mob1a
1.12472e-35	-0.220156	0.029	0.152	3.63116e-31	Exosc8
1.63899e-35	-0.253261	0.099	0.261	5.29149e-31	Supt4a
1.8909e-35	-0.224677	0.043	0.178	6.10478e-31	Timm10b
2.21178e-35	-0.21991	0.041	0.172	7.14072e-31	Cs
2.68722e-35	-0.307166	0.134	0.271	8.67569e-31	Syncrip
2.83575e-35	-0.22464	0.041	0.166	9.15521e-31	Srp19
3.31486e-35	-0.225136	0.015	0.137	1.0702e-30	Tipin
3.94467e-35	-0.231755	0.083	0.228	1.27354e-30	Sin3b
4.15266e-35	-0.234147	0.063	0.199	1.34069e-30	M6pr
4.9277e-35	-0.239111	0.055	0.181	1.59091e-30	Dck
7.07788e-35	-0.284988	0.139	0.301	2.28509e-30	Grb2
7.44431e-35	-0.228838	0.062	0.202	2.40339e-30	Pdcd6
7.46704e-35	-0.246099	0.066	0.202	2.41074e-30	Manf
9.58848e-35	0.364204	0.447	0.264	3.09564e-30	Smyd3
1.02748e-34	-0.209914	0.017	0.142	3.31722e-30	Cox5a
1.09765e-34	-0.211667	0.03	0.157	3.54376e-30	Denr
1.21811e-34	-0.223394	0.047	0.183	3.93266e-30	Degs1
1.3603e-34	-0.221698	0.061	0.193	4.39173e-30	Srrt
1.41023e-34	-0.21916	0.016	0.135	4.55292e-30	Nhp2
1.41879e-34	-0.283028	0.119	0.272	4.58055e-30	Abcf1
2.17217e-34	-0.206762	0.039	0.17	7.01286e-30	Ppdpf
2.54487e-34	-0.213549	0.025	0.148	8.21612e-30	1110038B12Rik
3.11939e-34	-0.202925	0.032	0.155	1.00709e-29	Edf1
3.13181e-34	-0.203646	0.036	0.166	1.01111e-29	Cstb
3.97341e-34	-0.218832	0.056	0.188	1.28282e-29	Cdc37
4.09452e-34	-0.229214	0.012	0.131	1.32192e-29	Dut
4.20253e-34	-0.221368	0.041	0.161	1.35679e-29	Cuta
4.70587e-34	-0.245292	0.043	0.157	1.51929e-29	Kif23
5.11829e-34	-0.256746	0.008	0.127	1.65244e-29	Kif15
6.52118e-34	-0.311825	0.217	0.353	2.10536e-29	Cnbp
6.82411e-34	-0.326673	0.277	0.443	2.20316e-29	Lcp2
7.23893e-34	-0.215246	0.059	0.192	2.33709e-29	Lamtor4
8.79078e-34	-0.201663	0.032	0.151	2.8381e-29	Eif3d
9.26106e-34	-0.213747	0.05	0.176	2.98993e-29	Uqcrc2
1.02404e-33	-0.204075	0.033	0.154	3.30613e-29	Phf5a
1.04386e-33	-0.288054	0.17	0.322	3.3701e-29	Cd82
1.17076e-33	-0.257009	0.109	0.262	3.7798e-29	Tmem234
1.40194e-33	-0.232528	0.064	0.194	4.52618e-29	Tmem167
1.43148e-33	-0.242392	0.077	0.219	4.62152e-29	Thoc7
1.49115e-33	-0.203393	0.032	0.155	4.81419e-29	Mrpl42
1.62513e-33	-0.203447	0.033	0.153	5.24672e-29	Gm2a
1.64388e-33	-0.225111	0.031	0.143	5.30728e-29	Dtl
1.86825e-33	-0.281313	0.121	0.277	6.03164e-29	St13
1.99983e-33	-0.20467	0.026	0.146	6.45646e-29	Mrpl51
2.20021e-33	-0.195148	0.027	0.149	7.10339e-29	Maz
2.52978e-33	-0.211521	0.049	0.18	8.16738e-29	Pole4
2.5459e-33	-0.212585	0.046	0.172	8.21945e-29	Mrfap1
2.65368e-33	-0.280987	0.154	0.309	8.56742e-29	Atf4
3.73775e-33	-0.261091	0.094	0.226	1.20673e-28	Nop56
4.58836e-33	-0.220619	0.069	0.199	1.48135e-28	Ppp4c
4.90331e-33	-0.242627	0.099	0.254	1.58303e-28	Bin2
5.01875e-33	-0.202711	0.033	0.152	1.6203e-28	Mrpl20
5.56776e-33	-0.25369	0.096	0.24	1.79755e-28	Tardbp
6.40225e-33	-0.303634	0.202	0.35	2.06697e-28	Srrm1
6.72901e-33	-0.236548	0.101	0.244	2.17246e-28	Ctss
7.25136e-33	-0.241667	0.09	0.224	2.3411e-28	Cwc15
7.69192e-33	-0.210079	0.047	0.167	2.48334e-28	Snrpb2
8.37638e-33	-0.313274	0.246	0.388	2.70431e-28	Srsf7
8.69608e-33	-0.219732	0.063	0.196	2.80753e-28	Arpc5l
9.85794e-33	-0.295704	0.142	0.295	3.18264e-28	Khdrbs1
1.02853e-32	-0.292556	0.123	0.26	3.32062e-28	Klf10
1.03753e-32	-0.200032	0.032	0.151	3.34968e-28	Polr2k
1.34239e-32	-0.289195	0.007	0.117	4.33392e-28	Ccnb2
1.43847e-32	-0.233645	0.087	0.23	4.64411e-28	Gimap9
1.54345e-32	-0.209966	0.056	0.19	4.98302e-28	Nt5c
1.58796e-32	-0.219732	0.064	0.192	5.12674e-28	Psmb7
1.7007e-32	-0.195874	0.032	0.153	5.4907e-28	Rab5if
1.75247e-32	-0.205383	0.045	0.169	5.65784e-28	Ndufs8
2.09029e-32	-0.191212	0.032	0.152	6.7485e-28	Gm11361
2.30964e-32	-0.190165	0.028	0.146	7.45666e-28	Ndufb2
2.31945e-32	-0.225745	0.077	0.211	7.48834e-28	Hnrnpul1
2.70944e-32	-0.219732	0.065	0.191	8.74743e-28	U2af2
2.88254e-32	-0.227195	0.084	0.224	9.30627e-28	Ier5
2.98444e-32	-0.208426	0.059	0.192	9.63526e-28	Spn
3.15107e-32	-0.197093	0.035	0.152	1.01732e-27	Lsm8
3.80834e-32	-0.310624	0.146	0.288	1.22952e-27	Asxl1
3.88877e-32	-0.212665	0.058	0.183	1.25549e-27	Api5
3.89686e-32	-0.198732	0.038	0.157	1.2581e-27	Ier3ip1
3.9368e-32	-0.284497	0.172	0.325	1.271e-27	Lars2
4.04441e-32	-0.226584	0.031	0.133	1.30574e-27	Tuba1c
4.17067e-32	-0.254382	0.111	0.255	1.3465e-27	Mndal
4.23819e-32	-0.27883	0.106	0.243	1.3683e-27	Hdac7
4.41251e-32	-0.230448	0.011	0.113	1.42458e-27	Ncapg2
4.71837e-32	-0.197447	0.03	0.146	1.52333e-27	Pdia6
4.76391e-32	-0.234821	0.009	0.114	1.53803e-27	Kif11
5.00757e-32	-0.267009	0.154	0.319	1.61669e-27	H2-T23
5.94984e-32	-0.190308	0.027	0.142	1.92091e-27	Cenpx
6.74239e-32	-0.282188	0.097	0.234	2.17678e-27	Ahnak
7.167e-32	-0.195257	0.019	0.129	2.31387e-27	Cmc2
7.43216e-32	-0.269845	0.168	0.334	2.39947e-27	Acin1
7.65354e-32	-0.256815	0.154	0.31	2.47095e-27	Rsrp1
9.34028e-32	-0.282052	0.167	0.325	3.01551e-27	Paip2
1.02882e-31	-0.2415	0.123	0.274	3.32153e-27	Nop53
1.10356e-31	-0.248559	0.108	0.234	3.56284e-27	U2af1
1.17287e-31	-0.227267	0.058	0.181	3.78661e-27	Smc3
1.19372e-31	-0.188632	0.038	0.158	3.85392e-27	Ndufs2
1.30097e-31	-0.189615	0.027	0.14	4.20017e-27	Aurkaip1
1.32243e-31	-0.289322	0.166	0.305	4.26947e-27	Bzw1
1.3271e-31	-0.188046	0.022	0.134	4.28453e-27	Vdac1
1.39815e-31	-0.323148	0.177	0.303	4.51393e-27	Nasp
1.43972e-31	-0.198245	0.049	0.176	4.64814e-27	Atxn2l
1.48201e-31	-0.226089	0.056	0.18	4.78467e-27	Psmd1
1.56204e-31	-0.190212	0.028	0.14	5.04305e-27	Ddit4
1.61896e-31	-0.207548	0.037	0.149	5.22683e-27	Rfc2
1.97897e-31	-0.190642	0.023	0.134	6.38909e-27	Snhg3
2.33327e-31	0.405058	0.537	0.339	7.53296e-27	Cblb
2.34423e-31	-0.231246	0.079	0.205	7.56836e-27	Tceal9
2.67359e-31	-0.222521	0.061	0.182	8.63168e-27	Timm23
2.80187e-31	-0.214271	0.052	0.175	9.04583e-27	Gimap4
2.82572e-31	-0.200616	0.039	0.155	9.12285e-27	Wdr83os
3.09382e-31	-0.185406	0.026	0.143	9.98839e-27	Mrps18c
3.52521e-31	-0.20264	0.047	0.162	1.13811e-26	Mrps33
4.63467e-31	-0.224851	0.106	0.247	1.4963e-26	Tbc1d10c
5.1731e-31	-0.292881	0.005	0.152	1.67014e-26	Mcm5
5.46052e-31	-0.236139	0.092	0.225	1.76293e-26	Psip1
5.95935e-31	-0.195171	0.047	0.167	1.92398e-26	Ndufb10
6.28933e-31	-0.191068	0.033	0.145	2.03051e-26	Ssna1
6.66448e-31	-0.314958	0.111	0.226	2.15163e-26	Rgs1
7.48956e-31	0.313557	0.427	0.253	2.418e-26	Sipa1l1
8.48966e-31	-0.199488	0.047	0.174	2.74089e-26	Hars
9.45526e-31	-0.209036	0.067	0.193	3.05263e-26	Prrc2a
1.01073e-30	-0.216466	0.065	0.183	3.26315e-26	Ddx18
1.02696e-30	-0.191534	0.043	0.159	3.31554e-26	Srp9
1.13487e-30	-0.270505	0.102	0.24	3.66392e-26	Suz12
1.27709e-30	-0.179289	0.017	0.131	4.12308e-26	Uqcc2
1.3182e-30	-0.190973	0.033	0.146	4.25579e-26	Mrpl54
1.33803e-30	-0.185692	0.032	0.144	4.31982e-26	Cops6
1.58569e-30	-0.194732	0.051	0.173	5.11939e-26	Dctn3
1.61503e-30	-0.187074	0.032	0.142	5.21411e-26	Eif3g
1.78222e-30	-0.180794	0.026	0.134	5.75388e-26	Gng10
1.9953e-30	-0.19669	0.036	0.15	6.44182e-26	Hmgn5
2.12235e-30	-0.272434	0.153	0.31	6.85201e-26	Zfp91
2.22301e-30	-0.180419	0.037	0.154	7.17699e-26	Ube2q1
2.29344e-30	-0.237144	0.106	0.233	7.40437e-26	Srsf6
2.36391e-30	-0.246449	0.113	0.256	7.6319e-26	Hdac1
2.97467e-30	-0.190212	0.026	0.135	9.60373e-26	Usp1
2.99324e-30	-0.191867	0.038	0.152	9.66369e-26	Grap
3.21712e-30	-0.184329	0.024	0.129	1.03865e-25	Mrpl12
3.31081e-30	-0.192799	0.041	0.161	1.06889e-25	Tmco1
3.52324e-30	-0.290467	0.236	0.389	1.13748e-25	BC005537
3.52747e-30	-0.216879	0.081	0.211	1.13884e-25	Gpsm3
3.97336e-30	-0.199361	0.062	0.194	1.2828e-25	Rassf5
4.03197e-30	-0.18106	0.03	0.139	1.30172e-25	Psmd6
4.04667e-30	-0.206207	0.055	0.173	1.30647e-25	Rbis
4.13132e-30	-0.3567	0.164	0.31	1.3338e-25	Stx11
4.21662e-30	-0.235321	0.089	0.226	1.36133e-25	Snx5
4.23166e-30	-0.187534	0.042	0.157	1.36619e-25	Rtraf
4.68342e-30	-0.189781	0.055	0.177	1.51204e-25	Pfdn2
5.13247e-30	-0.226561	0.082	0.216	1.65702e-25	Gm26917
5.61428e-30	-0.177496	0.031	0.142	1.81257e-25	Med28
6.70633e-30	-0.178109	0.032	0.143	2.16514e-25	Polr2j
6.91989e-30	-0.231882	0.095	0.225	2.23409e-25	Csnk2a1
7.36208e-30	-0.194106	0.058	0.181	2.37685e-25	Higd2a
7.40611e-30	-0.194011	0.052	0.17	2.39106e-25	Eif4a3
8.01503e-30	-0.170936	0.025	0.137	2.58765e-25	1110008P14Rik
8.09002e-30	-0.29132	0.264	0.433	2.61186e-25	Ddx24
9.11189e-30	-0.22238	0.089	0.23	2.94178e-25	Trim30a
1.06679e-29	-0.200375	0.062	0.181	3.44412e-25	Scamp3
1.12344e-29	-0.176882	0.021	0.127	3.62704e-25	Anapc13
1.1762e-29	-0.178331	0.02	0.127	3.79736e-25	Selplg
1.2195e-29	-0.215039	0.074	0.199	3.93716e-25	Edem1
1.23938e-29	-0.19313	0.031	0.139	4.00133e-25	Cbx5
1.24187e-29	-0.293236	0.274	0.433	4.00937e-25	Sec62
1.25157e-29	-0.254081	0.093	0.202	4.0407e-25	Nop58
1.25289e-29	-0.273928	0.072	0.191	4.04495e-25	Cd83
1.31055e-29	-0.178846	0.03	0.141	4.23111e-25	Ciao2a
1.35402e-29	-0.250703	0.122	0.259	4.37145e-25	Skp1a
1.38613e-29	-0.174973	0.019	0.125	4.47512e-25	Ppil1
1.47195e-29	-0.185243	0.035	0.148	4.7522e-25	Mrpl13
1.76939e-29	-0.197032	0.069	0.194	5.71249e-25	Rnf114
1.98813e-29	-0.205781	0.056	0.18	6.41866e-25	Mbd2
2.14731e-29	-0.196905	0.015	0.11	6.93259e-25	Atad5
2.32847e-29	-0.264598	0.127	0.255	7.51746e-25	Dhx9
2.46741e-29	0.393241	0.878	0.745	7.96604e-25	Rabgap1l
2.50968e-29	-0.183899	0.021	0.121	8.10251e-25	Hmgn1
2.57599e-29	-0.194247	0.062	0.188	8.31658e-25	Idh3b
2.67377e-29	-0.188801	0.012	0.114	8.63227e-25	Asf1b
2.73727e-29	-0.175029	0.026	0.133	8.83727e-25	Vps29
2.74586e-29	-0.167857	0.02	0.127	8.86501e-25	Pfdn6
2.84045e-29	-0.220678	0.065	0.18	9.17038e-25	Eif2s3x
2.95922e-29	-0.174329	0.027	0.133	9.55383e-25	Lamtor5
3.04924e-29	-0.177745	0.027	0.134	9.84446e-25	Tmed2
3.14003e-29	-0.244857	0.078	0.211	1.01376e-24	Isg15
3.21715e-29	-0.190827	0.048	0.165	1.03866e-24	Rer1
3.3642e-29	-0.177332	0.034	0.14	1.08613e-24	Trir
3.51397e-29	-0.169793	0.022	0.128	1.13449e-24	Ccdc124
3.55141e-29	-0.26925	0.175	0.316	1.14657e-24	Pdcd1
3.71925e-29	-0.180376	0.038	0.146	1.20076e-24	Zbp1
4.1921e-29	-0.183989	0.02	0.117	1.35342e-24	Rfc3
4.23716e-29	-0.194842	0.034	0.14	1.36797e-24	Hpf1
4.66275e-29	-0.229842	0.106	0.239	1.50537e-24	Rpa1
5.4782e-29	-0.176923	0.028	0.134	1.76864e-24	Fundc2
5.69386e-29	-0.172342	0.025	0.13	1.83826e-24	Trim28
6.99055e-29	-0.193337	0.051	0.165	2.2569e-24	Lsm4
7.09528e-29	-0.278948	0.214	0.354	2.29071e-24	Capza1
7.44702e-29	-0.17439	0.035	0.144	2.40427e-24	Ctbp1
7.61051e-29	-0.212751	0.024	0.121	2.45705e-24	Ect2
8.26468e-29	-0.197374	0.065	0.185	2.66825e-24	Puf60
9.51686e-29	-0.258305	0.115	0.253	3.07252e-24	Cbfb
9.86673e-29	-0.21249	0.081	0.201	3.18548e-24	Ifi27
1.0227e-28	-0.192437	0.059	0.181	3.30178e-24	Map4k2
1.12594e-28	-0.174509	0.016	0.116	3.63511e-24	Cisd1
1.13108e-28	-0.176963	0.035	0.147	3.65168e-24	Eif1b
1.23824e-28	-0.226561	0.083	0.203	3.99765e-24	Larp7
1.24819e-28	0.452004	0.905	0.767	4.02977e-24	Tox
1.30354e-28	-0.304918	0.004	0.146	4.20849e-24	Cks1b
1.30431e-28	-0.34051	0.004	0.111	4.21095e-24	Ube2c
1.37421e-28	-0.172073	0.039	0.148	4.43665e-24	Zfp706
1.46754e-28	-0.260418	0.107	0.237	4.73794e-24	Cd200
1.47497e-28	-0.177004	0.035	0.145	4.76193e-24	Sf3a1
1.48386e-28	-0.188486	0.046	0.156	4.79065e-24	Mta2
1.55006e-28	-0.200633	0.063	0.184	5.00436e-24	Cst3
1.55366e-28	-0.173996	0.04	0.151	5.01601e-24	Rpp21
1.57311e-28	-0.323021	0.339	0.485	5.07878e-24	Csnk1a1
1.64464e-28	-0.269595	0.005	0.118	5.30972e-24	Nusap1
1.70139e-28	-0.196324	0.046	0.158	5.49294e-24	Uba2
1.82879e-28	-0.172805	0.035	0.149	5.90426e-24	Twf2
1.95198e-28	-0.289382	0.28	0.435	6.30196e-24	Dad1
2.03461e-28	-0.273066	0.175	0.309	6.56872e-24	Aebp2
2.21201e-28	0.338558	0.373	0.194	7.14148e-24	Igf1r
2.43345e-28	-0.33451	0.364	0.497	7.85638e-24	Ddx6
2.51602e-28	-0.185038	0.048	0.155	8.12299e-24	Aip
2.58447e-28	-0.168342	0.02	0.127	8.34398e-24	Glrx
2.95458e-28	-0.190962	0.061	0.183	9.53886e-24	Lman2
2.98858e-28	-0.220259	0.078	0.195	9.64862e-24	Tiam1
3.08962e-28	-0.345275	0.491	0.62	9.97485e-24	Calm2
3.16847e-28	-0.217464	0.083	0.197	1.02294e-23	Eif4g1
3.19806e-28	-0.317162	0.274	0.426	1.03249e-23	Wipf1
3.28808e-28	-0.170441	0.031	0.137	1.06156e-23	Zbtb8os
3.48828e-28	-0.16651	0.017	0.121	1.12619e-23	Mrpl34
3.89842e-28	-0.233376	0.096	0.22	1.2586e-23	Ptges3
4.87095e-28	-0.237557	0.095	0.208	1.57259e-23	Baz1b
4.91616e-28	-0.195454	0.05	0.157	1.58718e-23	Ncaph2
4.9752e-28	-0.226647	0.084	0.208	1.60624e-23	Frg1
7.13187e-28	-0.162814	0.021	0.121	2.30252e-23	Med8
7.5108e-28	-0.187579	0.043	0.161	2.42486e-23	Cyb5a
8.24789e-28	-0.208067	0.103	0.235	2.66283e-23	Cnot3
8.30088e-28	-0.181319	0.026	0.121	2.67994e-23	Eif3b
1.00102e-27	-0.195937	0.074	0.19	3.2318e-23	Ociad1
1.03121e-27	-0.167672	0.02	0.121	3.32926e-23	Bcl2l15
1.06519e-27	-0.162883	0.018	0.12	3.43897e-23	Naa38
1.13302e-27	-0.166112	0.022	0.125	3.65797e-23	Got2
1.14964e-27	-0.181066	0.036	0.139	3.7116e-23	Txn2
1.17513e-27	-0.224821	0.021	0.115	3.7939e-23	Cenpp
1.24418e-27	-0.2376	0.127	0.257	4.01682e-23	Srsf10
1.25347e-27	-0.251267	0.134	0.277	4.04683e-23	Ube2n
1.29481e-27	-0.23854	0.094	0.21	4.18028e-23	Ppp1r14b
1.34289e-27	-0.195758	0.065	0.185	4.33552e-23	Prpf8
1.3574e-27	-0.232065	0.121	0.251	4.38237e-23	Srsf1
1.64198e-27	-0.167642	0.031	0.136	5.30112e-23	Ddt
1.6525e-27	0.311105	0.416	0.279	5.33509e-23	Cd40lg
1.78792e-27	-0.163092	0.016	0.115	5.77229e-23	Lgals3bp
1.83289e-27	-0.354268	0.344	0.468	5.91748e-23	Chd4
2.07784e-27	-0.175579	0.035	0.141	6.70832e-23	Ak2
2.15185e-27	-0.160067	0.019	0.118	6.94726e-23	1500011B03Rik
2.21623e-27	-0.182272	0.036	0.141	7.15509e-23	Vps36
2.48922e-27	-0.203505	0.072	0.19	8.03645e-23	Bcap31
2.49279e-27	-0.237956	0.132	0.275	8.04797e-23	Lbh
2.98913e-27	-0.208402	0.006	0.105	9.65042e-23	Nebl
3.25768e-27	-0.276185	0.186	0.317	1.05174e-22	Sptan1
3.2995e-27	-0.175418	0.035	0.145	1.06524e-22	Ndufa10
3.37965e-27	-0.163963	0.035	0.139	1.09112e-22	Ufc1
3.61095e-27	-0.243881	0.005	0.115	1.1658e-22	Uhrf1
3.78589e-27	-0.159376	0.028	0.134	1.22228e-22	Idh3g
4.11818e-27	-0.19239	0.06	0.172	1.32955e-22	Sdha
4.44642e-27	-0.163126	0.016	0.112	1.43553e-22	Paics
4.53847e-27	-0.313512	0.399	0.508	1.46525e-22	Sf3b1
4.5395e-27	-0.15838	0.023	0.122	1.46558e-22	Lgals9
4.74259e-27	-0.445174	0.003	0.162	1.53115e-22	Birc5
4.75069e-27	-0.187308	0.047	0.159	1.53376e-22	Ssbp1
5.03825e-27	-0.176638	0.039	0.144	1.6266e-22	Nfyb
5.29187e-27	-0.172577	0.02	0.115	1.70848e-22	Morrbid
6.46338e-27	-0.184182	0.046	0.153	2.0867e-22	Psmc1
7.11924e-27	-0.190845	0.07	0.186	2.29845e-22	Rbm22
7.32327e-27	-0.271211	0.215	0.372	2.36432e-22	Vmp1
8.22545e-27	-0.27667	0.134	0.256	2.65559e-22	Itpr1
8.46014e-27	-0.19027	0.055	0.161	2.73135e-22	Ubald2
8.49682e-27	-0.188212	0.046	0.152	2.7432e-22	Blmh
1.07225e-26	-0.174272	0.035	0.134	3.46175e-22	Psmd7
1.11082e-26	-0.24028	0.146	0.282	3.58629e-22	G3bp2
1.13511e-26	-0.233457	0.121	0.247	3.66471e-22	Rbl2
1.16034e-26	-0.190708	0.07	0.188	3.74615e-22	Fam173a
1.20558e-26	-0.17242	0.023	0.114	3.89222e-22	Psat1
1.25042e-26	-0.201792	0.083	0.203	4.03698e-22	Sec11a
1.28235e-26	-0.185584	0.069	0.188	4.14007e-22	Becn1
1.36505e-26	-0.168197	0.042	0.15	4.40705e-22	Rab5c
1.45711e-26	-0.162834	0.029	0.13	4.70428e-22	Mrpl30
1.50238e-26	-0.218263	0.104	0.226	4.85044e-22	Pcnp
1.50631e-26	-0.223951	0.107	0.243	4.86311e-22	Ifi203
1.64642e-26	-0.179897	0.034	0.129	5.31547e-22	Bub3
1.699e-26	-0.166803	0.014	0.104	5.48522e-22	Rpa2
1.78718e-26	-0.166818	0.023	0.116	5.76992e-22	Alad
1.79544e-26	-0.158381	0.034	0.138	5.79658e-22	Smim11
1.84074e-26	-0.159868	0.022	0.115	5.94281e-22	Rexo2
1.98907e-26	-0.203136	0.083	0.199	6.4217e-22	1110004F10Rik
2.06703e-26	-0.226526	0.083	0.199	6.67339e-22	Epsti1
2.07766e-26	-0.158933	0.014	0.109	6.70772e-22	Mrpl17
2.12504e-26	-0.163955	0.023	0.118	6.86069e-22	Nudc
2.24047e-26	-0.17956	0.036	0.136	7.23335e-22	Eif2s1
2.27578e-26	-0.220467	0.121	0.25	7.34734e-22	Arhgap30
2.28055e-26	-0.183113	0.052	0.157	7.36274e-22	Ubtf
2.31972e-26	-0.159091	0.024	0.115	7.48922e-22	Nsmce1
2.55181e-26	-0.174098	0.044	0.153	8.23853e-22	Rrp1
2.55935e-26	-0.170571	0.039	0.139	8.26285e-22	Etfa
2.57026e-26	-0.217429	0.109	0.236	8.2981e-22	Ddx46
2.59508e-26	-0.171615	0.043	0.146	8.37821e-22	Tbcb
2.76272e-26	-0.23761	0.135	0.259	8.91945e-22	Luc7l3
2.83968e-26	-0.174841	0.054	0.165	9.1679e-22	Cope
2.94358e-26	-0.160067	0.018	0.111	9.50334e-22	Ptms
3.00994e-26	-0.17052	0.011	0.101	9.71759e-22	Prim1
3.07467e-26	0.280424	0.283	0.145	9.92656e-22	Jmy
3.10733e-26	-0.167037	0.019	0.11	1.0032e-21	Dkc1
3.12853e-26	-0.203024	0.089	0.212	1.01005e-21	Yy1
3.16426e-26	-0.338024	0.52	0.63	1.02158e-21	Slc38a2
3.31771e-26	-0.161793	0.035	0.137	1.07112e-21	Med10
3.41826e-26	-0.158219	0.026	0.12	1.10358e-21	Mif4gd
3.684e-26	-0.195073	0.007	0.101	1.18938e-21	Prc1
3.68606e-26	-0.200208	0.091	0.217	1.19004e-21	Atp6v0c
3.71751e-26	-0.213184	0.109	0.238	1.2002e-21	Tial1
4.29087e-26	-0.166777	0.043	0.148	1.38531e-21	Psmc2
4.29798e-26	-0.157925	0.017	0.112	1.3876e-21	Xaf1
4.36656e-26	-0.324006	0.368	0.475	1.40974e-21	Zfp36
4.39483e-26	-0.164768	0.033	0.129	1.41887e-21	Polr2h
4.5744e-26	-0.171227	0.041	0.136	1.47685e-21	Dap
4.72221e-26	-0.152051	0.02	0.118	1.52456e-21	Pfdn4
5.48888e-26	-0.233741	0.194	0.337	1.77208e-21	Sbf1
5.78136e-26	-0.174432	0.049	0.158	1.86651e-21	Tmem179b
5.82998e-26	-0.192541	0.063	0.175	1.88221e-21	Eny2
5.85674e-26	-0.171735	0.051	0.158	1.89085e-21	Cetn2
5.98516e-26	-0.178362	0.052	0.159	1.93231e-21	Tmem173
6.12233e-26	-0.155624	0.021	0.114	1.97659e-21	Abhd17a
7.05726e-26	-0.14993	0.02	0.118	2.27844e-21	Wdr89
7.43702e-26	-0.153955	0.026	0.12	2.40104e-21	Drap1
7.49894e-26	-0.163903	0.046	0.15	2.42103e-21	Mrpl24
7.72067e-26	-0.210183	0.064	0.165	2.49262e-21	Rfc1
8.23597e-26	-0.155378	0.024	0.121	2.65898e-21	Erg28
8.98551e-26	-0.181066	0.035	0.128	2.90097e-21	Adam19
9.21371e-26	-0.153511	0.019	0.115	2.97465e-21	Mrpl28
9.40321e-26	0.269907	0.252	0.108	3.03583e-21	Akt3
1.0045e-25	-0.172844	0.036	0.13	3.24303e-21	Rsl1d1
1.01588e-25	-0.169555	0.03	0.13	3.27978e-21	Zcchc17
1.02202e-25	-0.158281	0.012	0.104	3.29958e-21	Prdx4
1.03319e-25	-0.168197	0.041	0.145	3.33564e-21	Myo1g
1.14525e-25	-0.1712	0.045	0.155	3.69744e-21	Hnrnpul2
1.21041e-25	-0.16156	0.025	0.123	3.9078e-21	Ptpa
1.27221e-25	-0.176076	0.045	0.149	4.10731e-21	Bex3
1.29776e-25	-0.261621	0.208	0.345	4.18981e-21	Dgkz
1.35379e-25	-0.150819	0.017	0.11	4.37071e-21	Ebna1bp2
1.48643e-25	-0.198683	0.095	0.216	4.79895e-21	Mcl1
1.5481e-25	-0.17513	0.06	0.167	4.99804e-21	Gstp3
1.60661e-25	-0.156799	0.025	0.117	5.18693e-21	Polr2c
1.91323e-25	-0.243346	0.004	0.127	6.17687e-21	Tk1
1.96406e-25	-0.179373	0.032	0.119	6.34097e-21	Mms22l
2.08604e-25	-0.173334	0.046	0.148	6.73479e-21	Snrnp27
2.143e-25	-0.208888	0.023	0.101	6.91868e-21	Nrn1
2.17954e-25	-0.153511	0.021	0.11	7.03666e-21	Fam111a
2.19309e-25	-0.184728	0.063	0.171	7.08038e-21	Eif4h
2.52949e-25	-0.205748	0.075	0.18	8.16647e-21	Rif1
2.58704e-25	-0.194715	0.07	0.177	8.35227e-21	Fam133b
2.82058e-25	-0.177893	0.039	0.137	9.10626e-21	Topbp1
2.83246e-25	-0.16798	0.046	0.146	9.14459e-21	Ndufs3
2.8423e-25	-0.155286	0.028	0.117	9.17637e-21	Cdt1
3.11008e-25	-0.23922	0.169	0.302	1.00409e-20	Clec2d
3.1881e-25	-0.148743	0.016	0.107	1.02928e-20	Pin1
3.69907e-25	-0.170291	0.051	0.155	1.19424e-20	Ptpn18
4.0919e-25	-0.149296	0.02	0.109	1.32107e-20	Mrps36
4.22765e-25	-0.299703	0.338	0.472	1.3649e-20	Ube2d3
4.29195e-25	-0.149605	0.013	0.105	1.38566e-20	Ndufaf8
4.47261e-25	-0.147321	0.027	0.129	1.44398e-20	Uqcc3
5.26613e-25	-0.149605	0.014	0.103	1.70017e-20	Fdps
5.67388e-25	-0.207232	0.004	0.109	1.83181e-20	Cenph
5.98686e-25	-0.199104	0.08	0.197	1.93286e-20	Sugt1
6.14097e-25	-0.188959	0.06	0.163	1.98261e-20	Tpm4
7.22381e-25	-0.165148	0.045	0.149	2.33221e-20	Commd4
7.42076e-25	-0.179955	0.04	0.132	2.39579e-20	Sae1
7.4557e-25	-0.145988	0.013	0.105	2.40707e-20	Tmem160
7.68546e-25	-0.156571	0.039	0.141	2.48125e-20	1810058I24Rik
7.74045e-25	-0.199361	0.085	0.202	2.499e-20	Gatad2a
7.83768e-25	-0.241117	0.15	0.286	2.53039e-20	Irf1
7.97446e-25	-0.306963	0.398	0.516	2.57456e-20	Fus
8.96189e-25	-0.193547	0.096	0.214	2.89335e-20	Leprotl1
9.14834e-25	-0.153007	0.028	0.122	2.95354e-20	Irf9
9.23343e-25	-0.168993	0.051	0.15	2.98101e-20	Snrnp40
1.02741e-24	-0.29637	0.33	0.466	3.31698e-20	Iqgap1
1.05043e-24	-0.173595	0.049	0.157	3.39133e-20	Ube4b
1.05823e-24	-0.152239	0.031	0.122	3.4165e-20	Ubxn1
1.06069e-24	-0.149706	0.025	0.115	3.42442e-20	Bccip
1.13528e-24	-0.172832	0.06	0.172	3.66525e-20	Arrb2
1.19053e-24	-0.156085	0.036	0.132	3.84364e-20	Ddb1
1.21294e-24	-0.175338	0.065	0.172	3.91597e-20	Zcchc9
1.23392e-24	-0.169753	0.05	0.148	3.9837e-20	Naa20
1.35205e-24	-0.148716	0.014	0.105	4.36511e-20	Pmf1
1.35247e-24	-0.223855	0.106	0.218	4.36645e-20	Ppp4r3a
1.4156e-24	-0.147454	0.027	0.118	4.57028e-20	Slirp
1.53186e-24	-0.195698	0.071	0.176	4.94562e-20	Tcerg1
1.5895e-24	-0.1494	0.028	0.126	5.1317e-20	Cib1
1.59932e-24	-0.158222	0.037	0.128	5.16341e-20	Cacybp
1.67052e-24	-0.22085	0.126	0.246	5.39326e-20	Papola
1.69314e-24	-0.220467	0.116	0.238	5.4663e-20	Ctcf
2.0286e-24	-0.146015	0.014	0.1	6.54935e-20	Bst2
2.09084e-24	-0.141515	0.017	0.105	6.75028e-20	Mtln
2.47061e-24	-0.175737	0.069	0.174	7.97637e-20	Trp53
2.54717e-24	-0.158892	0.032	0.133	8.22354e-20	Tomm70a
2.63486e-24	-0.165282	0.054	0.158	8.50666e-20	Sp110
2.69139e-24	-0.199001	0.101	0.224	8.68916e-20	Tm9sf3
2.77643e-24	-0.138659	0.015	0.106	8.96371e-20	Coa3
3.00055e-24	-0.181432	0.088	0.203	9.68728e-20	Tap2
3.04299e-24	-0.1818	0.075	0.183	9.8243e-20	Aamp
3.12027e-24	-0.163108	0.046	0.143	1.00738e-19	Ssr3
3.17366e-24	-0.176683	0.065	0.167	1.02462e-19	Gtf2a2
3.19815e-24	-0.154095	0.036	0.126	1.03252e-19	Snrnp200
3.57825e-24	-0.142522	0.025	0.117	1.15524e-19	Ciao2b
3.69762e-24	-0.156307	0.021	0.103	1.19378e-19	Ipo5
3.89039e-24	-0.153799	0.039	0.136	1.25601e-19	Rab8a
4.22939e-24	-0.142668	0.023	0.11	1.36546e-19	Mrps12
4.52209e-24	-0.218414	0.122	0.247	1.45996e-19	Ndufs4
4.9201e-24	-0.147274	0.015	0.101	1.58845e-19	Rtp4
5.15094e-24	-0.167326	0.041	0.143	1.66298e-19	Mrpl21
5.34144e-24	-0.255445	0.262	0.391	1.72448e-19	Ube2b
5.50609e-24	-0.187668	0.051	0.145	1.77764e-19	Ncapd3
6.24488e-24	-0.15082	0.03	0.119	2.01616e-19	Trappc1
6.37645e-24	-0.14178	0.025	0.118	2.05864e-19	Rnh1
6.6337e-24	-0.144749	0.022	0.113	2.14169e-19	Snrpa
6.94594e-24	-0.142964	0.016	0.101	2.2425e-19	Mrpl36
7.15176e-24	-0.14447	0.029	0.122	2.30895e-19	Suclg1
7.19127e-24	-0.293492	0.48	0.602	2.3217e-19	Shisa5
7.31182e-24	-0.181553	0.079	0.184	2.36062e-19	Ctsd
7.91217e-24	-0.160414	0.056	0.161	2.55444e-19	Eif4ebp2
7.91692e-24	-0.309819	0.394	0.513	2.55598e-19	Ndfip1
7.94709e-24	-0.152743	0.032	0.126	2.56572e-19	Mtpn
8.23077e-24	-0.141276	0.02	0.11	2.6573e-19	Pdcd5
8.23242e-24	0.223095	0.236	0.103	2.65784e-19	St8sia1
8.56953e-24	-0.137888	0.017	0.103	2.76667e-19	Mrpl14
9.42938e-24	-0.13791	0.015	0.103	3.04428e-19	Vdac3
1.02312e-23	-0.15082	0.03	0.119	3.30314e-19	Mphosph6
1.05104e-23	-0.198685	0.13	0.259	3.3933e-19	Cd37
1.13403e-23	-0.200367	0.106	0.21	3.66122e-19	Trim8
1.17194e-23	-0.270777	0.258	0.384	3.78361e-19	Azin1
1.21233e-23	-0.195175	0.077	0.18	3.914e-19	Gimap5
1.237e-23	-0.287092	0.291	0.415	3.99367e-19	Rab8b
1.25257e-23	-0.227626	0.142	0.268	4.04391e-19	Abcb7
1.25873e-23	-0.232117	0.147	0.272	4.0638e-19	Atp1b3
1.2596e-23	-0.143931	0.025	0.114	4.06661e-19	C1d
1.28224e-23	-0.143067	0.028	0.12	4.1397e-19	Prkcsh
1.39882e-23	-0.141348	0.021	0.104	4.51611e-19	Timm8b
1.42704e-23	-0.149017	0.035	0.134	4.6072e-19	Igbp1
1.48471e-23	-0.192767	0.093	0.209	4.79337e-19	Ssu72
1.72665e-23	-0.153681	0.04	0.137	5.57448e-19	Rnf7
1.93691e-23	-0.147791	0.033	0.125	6.25331e-19	Naa50
1.98788e-23	-0.140578	0.02	0.106	6.41786e-19	Sumo3
2.00195e-23	-0.214184	0.095	0.22	6.46331e-19	Hnrnpr
2.05102e-23	-0.148177	0.039	0.136	6.62171e-19	Was
2.1585e-23	-0.170053	0.062	0.166	6.96871e-19	Chrac1
2.33325e-23	-0.1383	0.023	0.112	7.5329e-19	Polr2i
2.49234e-23	-0.253703	0.203	0.34	8.04652e-19	Ggnbp2
2.55669e-23	-0.189625	0.078	0.189	8.25429e-19	Smarca4
2.55674e-23	-0.195392	0.084	0.197	8.25444e-19	Eed
2.72645e-23	-0.259351	0.139	0.251	8.80233e-19	Id2
3.03242e-23	-0.140851	0.031	0.121	9.79016e-19	Lamp1
3.17319e-23	-0.205944	0.004	0.113	1.02446e-18	Phgdh
3.28785e-23	-0.203751	0.087	0.202	1.06148e-18	Tspan13
3.33728e-23	-0.152239	0.028	0.115	1.07744e-18	Sfxn1
3.93499e-23	-0.16146	0.04	0.126	1.27041e-18	B930036N10Rik
3.98238e-23	-0.160273	0.046	0.14	1.28571e-18	Prdx5
4.19974e-23	-0.140992	0.028	0.114	1.35589e-18	Bscl2
4.20947e-23	-0.255073	0.173	0.291	1.35903e-18	Pds5a
4.39134e-23	0.242226	0.181	0.073	1.41775e-18	Ell2
4.49839e-23	-0.216073	0.088	0.197	1.45231e-18	Adam17
4.63408e-23	-0.159645	0.043	0.141	1.49611e-18	Wbp4
4.82029e-23	-0.143558	0.033	0.123	1.55623e-18	Mdp1
5.15694e-23	-0.212139	0.155	0.28	1.66492e-18	Arhgef1
5.16954e-23	-0.173649	0.067	0.171	1.66899e-18	Pabpn1
5.23202e-23	-0.280929	0.25	0.372	1.68916e-18	Smchd1
5.50136e-23	-0.138434	0.02	0.103	1.77611e-18	Sdhd
5.74856e-23	-0.186825	0.005	0.107	1.85592e-18	Dctpp1
5.84793e-23	-0.157161	0.052	0.152	1.88801e-18	Ssr1
5.91593e-23	-0.151245	0.035	0.122	1.90996e-18	Syngr2
7.05184e-23	-0.151864	0.035	0.125	2.27669e-18	Cyth4
7.56546e-23	-0.144904	0.034	0.125	2.44251e-18	Tbrg1
8.57356e-23	-0.166703	0.06	0.166	2.76797e-18	Ptpn6
8.84377e-23	-0.221856	0.17	0.299	2.85521e-18	Matr3
9.0518e-23	-0.198253	0.096	0.203	2.92238e-18	Cdc5l
9.33031e-23	-0.134896	0.018	0.1	3.01229e-18	Itpa
9.56906e-23	-0.169944	0.062	0.165	3.08937e-18	Wtap
9.60863e-23	0.257541	0.353	0.198	3.10215e-18	Arap2
1.06799e-22	-0.140415	0.024	0.107	3.44801e-18	Nde1
1.08607e-22	-0.150822	0.042	0.135	3.50637e-18	Rpn2
1.10998e-22	-0.127699	0.016	0.101	3.58357e-18	Bloc1s1
1.15553e-22	-0.142473	0.026	0.109	3.73063e-18	Dmac1
1.17312e-22	-0.136263	0.021	0.102	3.78742e-18	Kmt5a
1.19792e-22	-0.134129	0.02	0.101	3.86748e-18	Phb2
1.21989e-22	-0.164354	0.046	0.137	3.93841e-18	Orc6
1.22149e-22	-0.149667	0.039	0.126	3.94359e-18	Tesc
1.32072e-22	-0.20497	0.13	0.253	4.26395e-18	Capza2
1.42174e-22	-0.235083	0.188	0.311	4.59008e-18	Snx2
1.64443e-22	-0.138167	0.025	0.112	5.30904e-18	Borcs8
1.75028e-22	-0.157562	0.043	0.139	5.65077e-18	Ola1
1.76e-22	-0.156775	0.047	0.14	5.68215e-18	Grk6
1.86347e-22	-0.211222	0.135	0.248	6.01621e-18	Cntrl
1.88028e-22	-0.202893	0.102	0.216	6.07047e-18	Psmd11
1.90866e-22	-0.13055	0.018	0.1	6.1621e-18	Tmem14c
2.17898e-22	-0.181067	0.093	0.195	7.03483e-18	Zdhhc18
2.29005e-22	-0.138189	0.026	0.108	7.39343e-18	Phf11b
2.33044e-22	-0.153686	0.026	0.111	7.52381e-18	Atrnl1
2.41914e-22	-0.130531	0.017	0.102	7.81019e-18	Rsl24d1
2.44793e-22	-0.140206	0.028	0.113	7.90314e-18	E2f4
2.67469e-22	-0.19326	0.072	0.175	8.63524e-18	Zfp53
2.68569e-22	-0.145909	0.043	0.135	8.67074e-18	Gltp
2.76242e-22	-0.229903	0.151	0.276	8.91848e-18	Traf1
2.93556e-22	-0.176918	0.086	0.192	9.47746e-18	Tmem128
2.96048e-22	-0.129748	0.02	0.103	9.55791e-18	Psmg4
2.99842e-22	-0.186377	0.098	0.218	9.68039e-18	Dnajc7
3.22167e-22	-0.202795	0.103	0.214	1.04012e-17	Mapre1
3.44605e-22	-0.15026	0.038	0.128	1.11256e-17	Timm17b
3.4774e-22	-0.217146	0.186	0.309	1.12268e-17	Hcst
3.63023e-22	-0.146899	0.035	0.125	1.17202e-17	Sms
3.66482e-22	-0.137123	0.033	0.123	1.18319e-17	Usf2
3.78945e-22	-0.131128	0.023	0.104	1.22342e-17	Commd6
4.30086e-22	-0.17094	0.078	0.18	1.38853e-17	Sec61a1
4.47272e-22	-0.159677	0.043	0.134	1.44402e-17	Sars
4.97341e-22	-0.2669	0.295	0.408	1.60567e-17	Ddx3x
6.13479e-22	-0.352628	0.54	0.652	1.98062e-17	Hif1a
6.31961e-22	-0.177265	0.09	0.193	2.04029e-17	Ik
6.40961e-22	-0.160031	0.061	0.158	2.06934e-17	Acly
6.90215e-22	-0.126169	0.017	0.101	2.22836e-17	Sec13
7.22964e-22	0.142852	0.111	0.024	2.33409e-17	Gm15411
7.65424e-22	-0.179907	0.077	0.181	2.47117e-17	P2rx7
8.04271e-22	-0.134548	0.026	0.11	2.59659e-17	Nudt3
8.05474e-22	-0.148185	0.053	0.149	2.60047e-17	H2-T22
8.05579e-22	-0.202591	0.118	0.215	2.60081e-17	Bcl2a1d
8.23773e-22	-0.133887	0.026	0.106	2.65955e-17	Sf3a3
8.28423e-22	-0.149888	0.032	0.115	2.67456e-17	Gadd45g
8.49396e-22	-0.192416	0.102	0.212	2.74228e-17	Syt11
1.00035e-21	-0.176841	0.096	0.2	3.22961e-17	Supt5
1.00926e-21	-0.179802	0.089	0.192	3.25838e-17	BC031181
1.01008e-21	-0.141049	0.04	0.134	3.26105e-17	Plekhj1
1.01091e-21	-0.127327	0.026	0.114	3.26372e-17	R3hdm4
1.08498e-21	-0.141494	0.032	0.113	3.50284e-17	Dnajb11
1.11303e-21	-0.236949	0.243	0.354	3.59343e-17	Ivns1abp
1.1266e-21	-0.146976	0.047	0.144	3.63721e-17	Fkbp8
1.23678e-21	-0.132462	0.025	0.105	3.99293e-17	Tmem223
1.34478e-21	-0.142413	0.042	0.132	4.34164e-17	Tomm20
1.35822e-21	-0.18792	0.088	0.195	4.385e-17	Glipr1
1.55235e-21	-0.137209	0.031	0.116	5.01177e-17	Impa1
1.82308e-21	-0.131016	0.025	0.105	5.88582e-17	Anxa11
1.89165e-21	-0.128068	0.026	0.11	6.10721e-17	Rpl9-ps6
1.97356e-21	-0.326677	0.589	0.635	6.37165e-17	Junb
2.03472e-21	-0.130183	0.028	0.11	6.56911e-17	Golga7
2.0985e-21	-0.159823	0.049	0.145	6.77501e-17	Samd9l
2.12111e-21	-0.146114	0.036	0.125	6.848e-17	Utp11
2.16045e-21	-0.127427	0.024	0.105	6.97502e-17	Znhit1
2.2823e-21	-0.229971	0.18	0.308	7.3684e-17	Ppp2ca
2.33308e-21	-0.164802	0.065	0.172	7.53236e-17	Tram1
2.33867e-21	-0.159589	0.066	0.168	7.55038e-17	Acp5
2.50475e-21	-0.134225	0.033	0.123	8.08658e-17	Ech1
2.50764e-21	-0.136621	0.029	0.108	8.09591e-17	Comt
2.88301e-21	-0.123898	0.021	0.1	9.30779e-17	Sf3b4
2.8834e-21	-0.147578	0.035	0.121	9.30904e-17	Uchl5
2.98532e-21	-0.155391	0.057	0.154	9.63811e-17	Ccdc59
3.32836e-21	-0.20531	0.101	0.205	1.07456e-16	Cdk6
3.4907e-21	-0.193648	0.125	0.233	1.12697e-16	Dync1i2
3.49141e-21	-0.128914	0.023	0.101	1.1272e-16	Rabggtb
3.52853e-21	-0.21889	0.147	0.266	1.13918e-16	Cxcr5
3.60076e-21	-0.139658	0.04	0.129	1.16251e-16	Rnaset2a
3.64172e-21	-0.142998	0.043	0.135	1.17573e-16	Gtf2f1
3.81407e-21	-0.159463	0.069	0.169	1.23137e-16	Bud31
3.93237e-21	-0.33708	0.258	0.397	1.26957e-16	E330020D12Rik
4.02705e-21	-0.160109	0.069	0.169	1.30013e-16	Smarce1
4.15179e-21	-0.17227	0.064	0.162	1.34041e-16	Gspt1
4.77523e-21	-0.13968	0.04	0.127	1.54168e-16	Mitd1
5.301e-21	-0.15554	0.054	0.147	1.71143e-16	Commd1
5.51602e-21	-0.144803	0.037	0.116	1.78085e-16	Glrx3
5.84887e-21	-0.292212	0.504	0.585	1.88831e-16	Hnrnpc
6.34358e-21	-0.132194	0.031	0.115	2.04803e-16	Tmem134
6.41141e-21	-0.154442	0.062	0.159	2.06992e-16	Eif4e2
6.44902e-21	-0.137102	0.033	0.117	2.08207e-16	Rpl7l1
6.58364e-21	-0.236481	0.113	0.201	2.12553e-16	Rrm1
7.069e-21	0.304171	0.386	0.215	2.28223e-16	Trps1
7.24792e-21	-0.208693	0.129	0.246	2.33999e-16	Psmd14
7.32544e-21	-0.270861	0.505	0.577	2.36502e-16	mt-Nd4l
7.56347e-21	-0.143652	0.045	0.132	2.44187e-16	Atp2a3
7.79331e-21	-0.141732	0.039	0.129	2.51607e-16	Dazap1
8.00835e-21	-0.176841	0.089	0.2	2.5855e-16	Il16
8.02434e-21	-0.305555	0.537	0.637	2.59066e-16	Prrc2c
8.03215e-21	-0.227329	0.157	0.279	2.59318e-16	Pak2
8.06223e-21	-0.207237	0.115	0.226	2.60289e-16	Sh3bgrl
8.19926e-21	-0.153531	0.052	0.147	2.64713e-16	Polr2e
8.39075e-21	-0.189922	0.12	0.223	2.70895e-16	Hp1bp3
8.51957e-21	-0.132776	0.036	0.118	2.75054e-16	Rtf2
9.22924e-21	-0.120201	0.022	0.102	2.97966e-16	Surf4
9.56448e-21	-0.122379	0.023	0.101	3.08789e-16	Mlf2
9.90904e-21	-0.131457	0.031	0.115	3.19913e-16	Fam104a
9.92127e-21	-0.123838	0.021	0.102	3.20308e-16	Cdk9
1.09197e-20	-0.17489	0.074	0.17	3.52544e-16	Smc6
1.1568e-20	-0.287132	0.463	0.555	3.73474e-16	Slc25a3
1.22418e-20	-0.130831	0.029	0.11	3.95225e-16	Polr2b
1.25831e-20	-0.130165	0.025	0.11	4.06244e-16	Ndufa9
1.28221e-20	-0.165204	0.072	0.17	4.13961e-16	Psmc6
1.30297e-20	-0.146457	0.043	0.131	4.20664e-16	Nol7
1.41497e-20	-0.1535	0.067	0.165	4.56822e-16	Ly9
1.43721e-20	-0.203337	0.148	0.252	4.64002e-16	Atp1a1
1.54473e-20	-0.166836	0.08	0.175	4.98718e-16	Mthfd2
1.57139e-20	-0.145005	0.046	0.132	5.07322e-16	Trappc4
1.59137e-20	-0.163631	0.078	0.175	5.13775e-16	Rab4b
1.6199e-20	-0.147542	0.049	0.141	5.22986e-16	Ppp1r11
1.70614e-20	-0.145664	0.031	0.11	5.50828e-16	Rfwd3
1.71795e-20	-0.165817	0.064	0.153	5.5464e-16	Rcc2
1.77134e-20	-0.127127	0.032	0.118	5.71877e-16	Pym1
1.77958e-20	-0.142829	0.047	0.136	5.74536e-16	Txnip
1.87167e-20	-0.193635	0.074	0.164	6.0427e-16	Tex14
1.87858e-20	-0.134125	0.037	0.121	6.06498e-16	Cetn3
1.8888e-20	-0.252946	0.342	0.443	6.098e-16	Cd2
1.9181e-20	-0.159348	0.059	0.149	6.19258e-16	D16Ertd472e
1.94056e-20	-0.127881	0.033	0.113	6.2651e-16	Sdhc
2.00942e-20	-0.121649	0.022	0.1	6.4874e-16	Cnpy2
2.22227e-20	-0.13142	0.033	0.114	7.17459e-16	Stx4a
2.26663e-20	-0.266972	0.256	0.372	7.31782e-16	Rilpl2
2.41046e-20	-0.157389	0.06	0.145	7.78218e-16	Map2k3
2.43505e-20	-0.135	0.031	0.114	7.86156e-16	Vma21
2.57581e-20	-0.15088	0.065	0.162	8.31602e-16	Mthfsl
2.60592e-20	-0.181234	0.091	0.193	8.41322e-16	Hspa14
2.7493e-20	-0.170381	0.092	0.194	8.87611e-16	Irf2bp2
2.88613e-20	-0.131234	0.038	0.123	9.31787e-16	Lypla2
2.94378e-20	-0.163157	0.071	0.17	9.50401e-16	Ube2r2
3.15162e-20	-0.181455	0.035	0.106	1.0175e-15	Tnfrsf9
3.31862e-20	-0.149305	0.056	0.146	1.07142e-15	Itm2c
3.36624e-20	-0.125783	0.03	0.11	1.08679e-15	Srek1ip1
3.40113e-20	-0.185431	0.118	0.224	1.09805e-15	Syf2
3.53925e-20	-0.130129	0.029	0.106	1.14265e-15	Eif6
3.88571e-20	-0.164366	0.071	0.175	1.2545e-15	Cnot6
3.90365e-20	-0.156198	0.054	0.141	1.26029e-15	Fcf1
4.23897e-20	-0.124246	0.033	0.117	1.36855e-15	Smarcb1
4.48141e-20	-0.197603	0.003	0.101	1.44682e-15	Cenpe
4.55479e-20	-0.132603	0.039	0.124	1.47051e-15	Sra1
4.81406e-20	-0.248581	0.223	0.362	1.55422e-15	Sumo1
4.88972e-20	-0.136677	0.043	0.13	1.57865e-15	Pdha1
5.12072e-20	-0.147102	0.059	0.151	1.65322e-15	Ppp2r1a
5.18983e-20	-0.130111	0.029	0.106	1.67554e-15	Ddx27
5.19988e-20	-0.119431	0.023	0.101	1.67878e-15	Pdrg1
5.25115e-20	-0.145796	0.056	0.151	1.69533e-15	Erp29
6.53674e-20	-0.135468	0.037	0.122	2.11039e-15	Cdipt
6.70127e-20	-0.203218	0.134	0.236	2.1635e-15	U2surp
7.43205e-20	-0.217673	0.105	0.205	2.39944e-15	Plcb4
7.72194e-20	-0.202271	0.138	0.253	2.49303e-15	Wasf2
8.47944e-20	-0.165638	0.078	0.165	2.73759e-15	Tuba1a
8.65755e-20	-0.214163	0.15	0.276	2.79509e-15	Sp3
9.02662e-20	-0.212308	0.092	0.193	2.91424e-15	Rgs16
9.41151e-20	-0.202041	0.135	0.25	3.0385e-15	Cab39
9.55617e-20	-0.284489	0.161	0.261	3.08521e-15	Dennd4a
9.93587e-20	-0.142544	0.052	0.143	3.2078e-15	Ift20
9.95546e-20	-0.122208	0.027	0.107	3.21412e-15	Tmem208
1.00638e-19	-0.132004	0.036	0.116	3.2491e-15	Gimap1
1.01444e-19	-0.138554	0.049	0.136	3.27511e-15	Atp6v1d
1.09994e-19	-0.143288	0.053	0.138	3.55114e-15	Tmem126a
1.1605e-19	-0.350111	0.685	0.797	3.74668e-15	Gm42418
1.19393e-19	-0.155126	0.061	0.15	3.85459e-15	Ilf2
1.20564e-19	-0.13715	0.05	0.136	3.8924e-15	Znrd1
1.2493e-19	-0.149929	0.042	0.124	4.03338e-15	Cfdp1
1.31942e-19	-0.144168	0.064	0.155	4.25974e-15	Chtop
1.43006e-19	-0.284351	0.964	0.954	4.61694e-15	Ptprc
1.43741e-19	-0.120757	0.026	0.108	4.64067e-15	Lsm1
1.44336e-19	-0.200347	0.121	0.23	4.6599e-15	Diaph1
1.44473e-19	-0.142758	0.045	0.135	4.6643e-15	Chmp5
1.48685e-19	-0.126375	0.032	0.114	4.80028e-15	Sec22b
1.49099e-19	-0.122194	0.027	0.108	4.81368e-15	Copz1
1.50523e-19	-0.188198	0.124	0.218	4.85963e-15	Fam120a
1.54953e-19	-0.146769	0.047	0.14	5.00265e-15	Mpc1
1.55582e-19	0.209634	0.225	0.12	5.02296e-15	Mpp7
1.56712e-19	-0.142639	0.048	0.14	5.05944e-15	Rab37
1.56843e-19	-0.117203	0.025	0.101	5.06366e-15	Dcps
1.56931e-19	-0.159339	0.068	0.162	5.0665e-15	Pnn
1.65829e-19	-0.127729	0.036	0.117	5.35379e-15	Copb2
1.83822e-19	-0.144552	0.039	0.118	5.93469e-15	Nolc1
1.86641e-19	-0.124768	0.039	0.125	6.0257e-15	Gsdmd
2.11682e-19	-0.122222	0.027	0.103	6.83415e-15	Spcs3
2.70856e-19	-0.158073	0.052	0.145	8.74459e-15	Rnf213
2.9988e-19	-0.131382	0.033	0.11	9.68163e-15	Cyb5b
3.12961e-19	-0.185201	0.121	0.235	1.0104e-14	Tnip1
3.239e-19	-0.209622	0.003	0.108	1.04571e-14	Brip1
3.29137e-19	-0.12136	0.033	0.113	1.06262e-14	Mrpl4
3.94568e-19	0.314968	0.887	0.759	1.27386e-14	Arhgap15
4.05899e-19	-0.166477	0.07	0.161	1.31044e-14	Tfrc
4.12836e-19	-0.12836	0.039	0.118	1.33284e-14	Efhd2
4.45694e-19	-0.141173	0.051	0.138	1.43892e-14	Arpc1a
4.49364e-19	-0.254843	0.148	0.265	1.45077e-14	Plcl1
4.53966e-19	-0.180043	0.102	0.207	1.46563e-14	Cflar
4.62026e-19	-0.156277	0.075	0.168	1.49165e-14	Dnajc3
4.63673e-19	-0.199856	0.173	0.294	1.49697e-14	Nudcd3
4.65624e-19	-0.230991	0.182	0.302	1.50327e-14	Cytip
4.68832e-19	-0.124936	0.033	0.111	1.51362e-14	Bsg
4.87172e-19	0.201892	0.222	0.114	1.57283e-14	Xylt1
4.88538e-19	-0.139688	0.052	0.144	1.57725e-14	Dcun1d5
4.98599e-19	-0.147257	0.055	0.139	1.60973e-14	Nup210
5.01173e-19	-0.150277	0.063	0.149	1.61804e-14	Alkbh5
5.0852e-19	-0.206953	0.121	0.221	1.64176e-14	Grap2
5.20848e-19	-0.119279	0.03	0.104	1.68156e-14	Mrpl32
5.28646e-19	-0.185375	0.111	0.203	1.70673e-14	Taf15
5.3698e-19	-0.131816	0.041	0.121	1.73364e-14	Gmfb
5.39417e-19	-0.156159	0.075	0.174	1.74151e-14	Ssbp3
5.41183e-19	-0.120096	0.024	0.1	1.74721e-14	Dynll2
6.2442e-19	-0.198205	0.113	0.227	2.01594e-14	Glud1
6.76718e-19	-0.130996	0.042	0.128	2.18478e-14	Emc7
6.77549e-19	-0.140092	0.045	0.124	2.18747e-14	Ifi35
6.87573e-19	-0.154199	0.075	0.172	2.21983e-14	Wbp11
7.16935e-19	-0.143839	0.055	0.137	2.31462e-14	Nfkbib
7.23001e-19	-0.114258	0.026	0.101	2.33421e-14	Zmiz2
7.27167e-19	-0.161775	0.093	0.192	2.34766e-14	Pdcd6ip
7.40658e-19	-0.124875	0.035	0.114	2.39121e-14	Smu1
7.47875e-19	-0.143312	0.047	0.136	2.41452e-14	Mat2b
8.02601e-19	-0.135284	0.043	0.121	2.5912e-14	Ttc39c
8.08895e-19	-0.216247	0.14	0.243	2.61152e-14	Atp2a2
8.43653e-19	-0.147153	0.056	0.141	2.72373e-14	Atf1
8.45327e-19	-0.141685	0.057	0.141	2.72914e-14	Nars
9.22485e-19	-0.129753	0.038	0.118	2.97824e-14	Trappc2l
9.53527e-19	-0.232922	0.298	0.413	3.07846e-14	Prpf4b
9.85173e-19	-0.152967	0.087	0.186	3.18063e-14	Sipa1
1.02434e-18	-0.158265	0.071	0.17	3.30708e-14	Hadha
1.04688e-18	-0.187747	0.083	0.18	3.37987e-14	Ckap5
1.0514e-18	-0.123584	0.03	0.105	3.39443e-14	Strap
1.10653e-18	-0.141035	0.056	0.139	3.57244e-14	Ipo7
1.12079e-18	-0.1214	0.032	0.105	3.61847e-14	Anapc11
1.12245e-18	-0.131069	0.043	0.121	3.62383e-14	Camk2b
1.14649e-18	-0.15287	0.051	0.132	3.70145e-14	Wdfy2
1.18615e-18	-0.193313	0.155	0.26	3.82948e-14	Tmem59
1.27893e-18	-0.153943	0.078	0.18	4.12903e-14	Sh2d2a
1.34315e-18	-0.151749	0.072	0.163	4.33635e-14	Dync1h1
1.4997e-18	-0.153662	0.087	0.183	4.84177e-14	Use1
1.59794e-18	-0.128241	0.042	0.122	5.15895e-14	Chmp4b
1.6557e-18	-0.119241	0.03	0.106	5.34544e-14	Ankrd13a
1.66609e-18	-0.14503	0.044	0.118	5.37896e-14	Ppm1g
1.72177e-18	-0.130868	0.047	0.131	5.55872e-14	Gps2
1.77789e-18	-0.192712	0.153	0.261	5.73992e-14	Plgrkt
1.91888e-18	-0.132094	0.051	0.141	6.19511e-14	Adar
2.00003e-18	-0.145353	0.049	0.132	6.45708e-14	Dnajc19
2.19278e-18	-0.117157	0.025	0.1	7.0794e-14	Fkbp2
2.21391e-18	-0.127746	0.035	0.109	7.1476e-14	Nans
2.25554e-18	-0.120677	0.031	0.105	7.28202e-14	Nadk
2.27075e-18	-0.241185	0.283	0.403	7.33112e-14	Rap1b
2.29894e-18	-0.13176	0.042	0.12	7.42214e-14	Cited2
2.31286e-18	-0.281153	0.835	0.857	7.46707e-14	Mbnl1
2.36195e-18	0.314152	0.56	0.438	7.62555e-14	Arid5b
2.62292e-18	-0.130832	0.048	0.131	8.46811e-14	Sar1b
2.75038e-18	-0.204916	0.163	0.265	8.87959e-14	Fubp1
2.75424e-18	-0.151018	0.046	0.125	8.89207e-14	Prim2
2.81937e-18	-0.172309	0.1	0.189	9.10233e-14	Smarcc1
3.02766e-18	-0.141638	0.056	0.14	9.77479e-14	Rcsd1
3.2004e-18	-0.135182	0.043	0.124	1.03325e-13	Scd2
3.27716e-18	-0.133672	0.045	0.13	1.05803e-13	Cdc123
3.31447e-18	-0.170146	0.064	0.145	1.07008e-13	Cdc27
3.31503e-18	-0.149137	0.085	0.178	1.07026e-13	Rab11b
3.32248e-18	-0.250675	0.31	0.411	1.07266e-13	Zfp36l2
3.81679e-18	-0.130197	0.047	0.126	1.23225e-13	Smg5
4.06722e-18	-0.126736	0.044	0.125	1.3131e-13	Anapc16
4.59518e-18	-0.187324	0.13	0.237	1.48355e-13	Ghitm
5.06701e-18	-0.127796	0.034	0.103	1.63589e-13	Hsph1
5.51998e-18	-0.121873	0.038	0.121	1.78212e-13	Bloc1s2
5.61863e-18	-0.119166	0.034	0.106	1.81397e-13	Ddx54
5.73293e-18	-0.109848	0.027	0.1	1.85088e-13	Cnp
5.73844e-18	-0.155226	0.08	0.172	1.85266e-13	Srpk1
5.99996e-18	-0.200578	0.107	0.208	1.93709e-13	Atl3
6.00879e-18	-0.118346	0.037	0.116	1.93994e-13	Arrdc1
7.86706e-18	-0.167519	0.096	0.181	2.53988e-13	Sf3b3
8.37078e-18	-0.120439	0.039	0.119	2.70251e-13	Nucb1
8.63969e-18	-0.136117	0.055	0.139	2.78932e-13	Selenot
9.29731e-18	0.289897	0.614	0.458	3.00164e-13	Stat4
9.56261e-18	-0.154997	0.084	0.177	3.08729e-13	P4hb
9.59412e-18	-0.116349	0.029	0.102	3.09746e-13	Lsm12
9.93572e-18	-0.116327	0.03	0.104	3.20775e-13	Mpdu1
1.03999e-17	-0.221078	0.339	0.473	3.3576e-13	Arhgap45
1.07647e-17	0.244364	0.316	0.198	3.47537e-13	Braf
1.09573e-17	-0.13215	0.051	0.13	3.53755e-13	Serp1
1.16326e-17	-0.134861	0.053	0.132	3.7556e-13	Ergic2
1.16707e-17	-0.123422	0.035	0.108	3.76789e-13	Derl2
1.16962e-17	-0.1554	0.078	0.163	3.77613e-13	Rtf1
1.18364e-17	-0.114822	0.033	0.109	3.82139e-13	Lamtor1
1.25341e-17	-0.147282	0.05	0.131	4.04665e-13	Pbdc1
1.30468e-17	-0.127012	0.036	0.104	4.21218e-13	Acsl5
1.30746e-17	-0.132187	0.049	0.129	4.22114e-13	Cops4
1.31491e-17	-0.145539	0.072	0.167	4.24518e-13	Akap8
1.35253e-17	-0.177666	0.11	0.199	4.36665e-13	Gnai3
1.48968e-17	-0.134921	0.047	0.132	4.80943e-13	Tomm34
1.67924e-17	-0.199552	0.204	0.314	5.42144e-13	Arglu1
1.6924e-17	-0.294751	0.447	0.483	5.4639e-13	Lrba
1.9945e-17	-0.128595	0.053	0.131	6.43926e-13	Gm16286
2.07512e-17	-0.203575	0.166	0.281	6.69951e-13	Hnrnpll
2.0948e-17	-0.154057	0.078	0.163	6.76305e-13	Prdx6
2.15101e-17	-0.173649	0.056	0.139	6.94455e-13	Lin54
2.24098e-17	-0.155516	0.073	0.161	7.23501e-13	Copa
2.29611e-17	-0.152135	0.088	0.181	7.413e-13	Tm9sf2
2.30091e-17	-0.15869	0.084	0.183	7.42847e-13	Lsm14a
2.37121e-17	-0.141135	0.066	0.153	7.65546e-13	Pcmt1
2.37365e-17	-0.224337	0.113	0.208	7.66332e-13	Pde4b
2.39022e-17	-0.120531	0.034	0.11	7.71684e-13	Eftud2
2.42666e-17	-0.122054	0.031	0.104	7.83446e-13	Ccng1
2.8532e-17	-0.127234	0.049	0.131	9.21157e-13	Fam32a
2.90287e-17	-0.18212	0.103	0.198	9.37191e-13	Gata3
2.98912e-17	-0.132001	0.053	0.136	9.65037e-13	Ccni
3.0524e-17	-0.119116	0.034	0.108	9.85466e-13	Psmd9
3.31434e-17	-0.11127	0.028	0.1	1.07004e-12	Rps6ka1
3.56871e-17	-0.140049	0.061	0.14	1.15216e-12	Upf3b
3.74339e-17	-0.118309	0.039	0.113	1.20855e-12	Cherp
3.78565e-17	-0.163588	0.092	0.18	1.2222e-12	Polg2
4.58638e-17	-0.123757	0.05	0.126	1.48071e-12	Dpysl2
4.63435e-17	-0.233049	0.31	0.402	1.4962e-12	Rsrc2
4.70939e-17	-0.122449	0.045	0.12	1.52043e-12	Ctsa
4.8018e-17	-0.162809	0.12	0.206	1.55026e-12	Jund
5.03106e-17	-0.237041	0.279	0.405	1.62428e-12	B3gnt2
5.08117e-17	-0.146871	0.069	0.165	1.64046e-12	Tmx3
5.15816e-17	-0.125114	0.051	0.128	1.66531e-12	Farsb
5.59822e-17	-0.118979	0.04	0.116	1.80738e-12	Commd3
5.6597e-17	-0.120505	0.036	0.109	1.82723e-12	Immt
6.08671e-17	-0.144144	0.055	0.144	1.96509e-12	Sacm1l
6.49373e-17	-0.283097	0.85	0.844	2.0965e-12	Srgn
6.50413e-17	-0.126135	0.04	0.11	2.09986e-12	Psmg2
6.74849e-17	-0.134863	0.069	0.157	2.17875e-12	Irak1
6.83326e-17	-0.23872	0.326	0.437	2.20612e-12	Ptbp3
7.36613e-17	-0.16392	0.096	0.185	2.37816e-12	Purb
7.6091e-17	0.218403	0.358	0.232	2.4566e-12	Slco3a1
9.18228e-17	-0.124111	0.034	0.105	2.9645e-12	Gstt2
9.21188e-17	-0.210138	0.184	0.294	2.97406e-12	Lpxn
9.24234e-17	-0.121089	0.042	0.114	2.98389e-12	Cops5
9.67332e-17	-0.168971	0.08	0.159	3.12303e-12	Egr1
9.97639e-17	-0.140249	0.072	0.154	3.22088e-12	Srp72
1.03346e-16	-0.181608	0.125	0.22	3.33651e-12	Mtf2
1.04214e-16	-0.136906	0.069	0.155	3.36454e-12	Casp1
1.05223e-16	-0.183216	0.177	0.271	3.39713e-12	Tcf25
1.12639e-16	-0.116814	0.041	0.116	3.63656e-12	Dpm2
1.17389e-16	-0.116205	0.034	0.109	3.78989e-12	Ing1
1.22523e-16	-0.113324	0.036	0.107	3.95565e-12	Ddx1
1.25652e-16	-0.109003	0.035	0.106	4.05668e-12	Jtb
1.27151e-16	-0.136641	0.077	0.163	4.10507e-12	Dnaja2
1.32361e-16	-0.111866	0.035	0.11	4.27328e-12	Babam1
1.32432e-16	-0.145102	0.064	0.152	4.27557e-12	Ctnnbl1
1.38047e-16	-0.129178	0.05	0.137	4.45686e-12	Actr10
1.48306e-16	0.231769	0.127	0.038	4.78807e-12	Hs6st3
1.51052e-16	-0.125914	0.045	0.122	4.87671e-12	Tmf1
1.61286e-16	-0.261429	0.543	0.637	5.20712e-12	Ets1
1.64585e-16	-0.142382	0.083	0.173	5.31363e-12	Lrp10
1.73254e-16	-0.255805	0.418	0.514	5.59351e-12	Cd247
1.88251e-16	-0.163471	0.099	0.194	6.07768e-12	Pdcd10
1.921e-16	-0.254385	0.378	0.453	6.20196e-12	Rbm25
1.92367e-16	-0.195368	0.147	0.247	6.21058e-12	Reps1
1.97043e-16	-0.214081	0.222	0.315	6.36152e-12	Sltm
2.12406e-16	-0.128679	0.048	0.121	6.85753e-12	Rbm15
2.23909e-16	-0.111201	0.032	0.101	7.22889e-12	Hmox2
2.24401e-16	-0.108311	0.031	0.1	7.2448e-12	Abhd8
2.2919e-16	-0.149282	0.109	0.194	7.39941e-12	Nxf1
2.45088e-16	-0.139768	0.082	0.169	7.91266e-12	Dusp11
2.47193e-16	-0.11678	0.042	0.116	7.98061e-12	Bms1
2.51397e-16	-0.12923	0.053	0.127	8.11636e-12	Phb
2.56505e-16	-0.141868	0.065	0.141	8.28126e-12	Stt3a
2.65349e-16	-0.109011	0.033	0.103	8.56678e-12	B4galnt1
2.7358e-16	-0.148356	0.069	0.15	8.83254e-12	Cd96
2.75142e-16	-0.119684	0.037	0.114	8.88295e-12	Cdc26
2.79379e-16	-0.110441	0.035	0.104	9.01976e-12	Flii
2.83293e-16	-0.135393	0.068	0.163	9.14613e-12	Dync1li1
2.8547e-16	-0.116107	0.041	0.111	9.2164e-12	Atp6v0b
3.08515e-16	-0.17041	0.156	0.257	9.96039e-12	Zc3h7a
3.29624e-16	-0.126322	0.059	0.132	1.06419e-11	Sar1a
3.3773e-16	-0.22801	0.201	0.313	1.09036e-11	Bzw2
3.41653e-16	-0.130635	0.053	0.126	1.10303e-11	Mtch2
3.56737e-16	-0.146361	0.059	0.125	1.15173e-11	Cep128
3.60359e-16	-0.180323	0.064	0.153	1.16342e-11	Rbbp8
3.65106e-16	-0.211265	0.224	0.318	1.17874e-11	Xrn2
3.93704e-16	-0.153614	0.054	0.136	1.27107e-11	Hat1
3.94261e-16	-0.142438	0.067	0.144	1.27287e-11	Dhrs3
3.95048e-16	-0.142987	0.085	0.17	1.27541e-11	Emd
4.29196e-16	-0.129863	0.054	0.129	1.38566e-11	Cmc1
4.47103e-16	-0.120877	0.049	0.126	1.44347e-11	Pnp
4.9179e-16	-0.162817	0.077	0.165	1.58774e-11	Larp4
4.98285e-16	-0.149163	0.077	0.164	1.60871e-11	Adipor2
5.64507e-16	-0.175516	0.12	0.219	1.82251e-11	Rc3h1
5.7147e-16	-0.124155	0.055	0.14	1.84499e-11	Sirt7
5.81263e-16	-0.120983	0.046	0.116	1.87661e-11	Zfp622
5.88415e-16	-0.137719	0.063	0.146	1.8997e-11	Ier2
6.05199e-16	-0.13067	0.052	0.121	1.95388e-11	Tob1
6.13997e-16	-0.136074	0.035	0.103	1.98229e-11	Sytl3
6.36822e-16	0.219559	0.29	0.163	2.05598e-11	Gnaq
7.31647e-16	-0.129706	0.059	0.134	2.36212e-11	Synj2bp
7.45637e-16	-0.115933	0.049	0.123	2.40729e-11	Ccdc47
7.51192e-16	-0.155636	0.088	0.184	2.42522e-11	Add3
8.0378e-16	0.208614	0.278	0.162	2.595e-11	Lrig1
8.54798e-16	-0.141707	0.084	0.165	2.75972e-11	Cd164
8.66889e-16	-0.121506	0.051	0.128	2.79875e-11	Pdhb
9.47621e-16	-0.116074	0.041	0.113	3.05939e-11	Wdr61
9.5368e-16	-0.117509	0.04	0.112	3.07896e-11	Acat1
9.58123e-16	-0.138752	0.069	0.157	3.0933e-11	Prpf18
9.69731e-16	-0.18375	0.141	0.232	3.13078e-11	Atp13a3
9.8128e-16	0.166847	0.19	0.106	3.16806e-11	Slc41a1
1.00471e-15	-0.101713	0.035	0.104	3.2437e-11	Atp6ap1
1.01028e-15	-0.130528	0.054	0.13	3.26168e-11	Dap3
1.05948e-15	-0.16326	0.13	0.233	3.42054e-11	Tbk1
1.14736e-15	-0.126511	0.051	0.119	3.70425e-11	Rbl1
1.19891e-15	-0.111761	0.042	0.114	3.87067e-11	Wdr82
1.24814e-15	-0.160315	0.094	0.19	4.02963e-11	Mphosph8
1.30109e-15	-0.13788	0.078	0.159	4.20057e-11	Hadhb
1.31856e-15	-0.148343	0.095	0.183	4.25696e-11	Bcl10
1.37771e-15	-0.123699	0.049	0.121	4.44793e-11	Sod2
1.38222e-15	-0.12615	0.061	0.139	4.4625e-11	Ngdn
1.40914e-15	-0.113295	0.036	0.104	4.54942e-11	Pak1ip1
1.43605e-15	-0.120825	0.051	0.126	4.63627e-11	Psmd12
1.64005e-15	-0.146666	0.048	0.115	5.2949e-11	Furin
1.65465e-15	-0.186782	0.172	0.267	5.34203e-11	Naa15
1.66553e-15	-0.111857	0.035	0.104	5.37716e-11	Dnajc10
1.69981e-15	-0.120309	0.042	0.113	5.48785e-11	Stard5
1.77151e-15	-0.151949	0.114	0.201	5.71931e-11	Mat2a
1.78901e-15	-0.116769	0.043	0.111	5.77582e-11	Ywhag
1.82203e-15	-0.12533	0.067	0.144	5.88242e-11	Fam168b
1.86585e-15	-0.148124	0.07	0.154	6.0239e-11	Ctdspl2
1.87429e-15	-0.10893	0.039	0.108	6.05115e-11	Nup88
1.89535e-15	-0.113219	0.041	0.11	6.11914e-11	Haus3
1.89544e-15	-0.174306	0.154	0.251	6.11944e-11	Sema4d
2.03127e-15	-0.113958	0.037	0.109	6.55795e-11	Nras
2.03235e-15	-0.141685	0.082	0.165	6.56144e-11	Ube2a
2.05369e-15	-0.136661	0.077	0.152	6.63033e-11	Mcmbp
2.0616e-15	-0.198545	0.183	0.299	6.65589e-11	Top2b
2.1234e-15	-0.163641	0.106	0.193	6.85539e-11	Orc4
2.32938e-15	-0.167392	0.1	0.177	7.52042e-11	Wdr43
2.43264e-15	-0.1097	0.036	0.1	7.85379e-11	Cmpk1
2.64596e-15	-0.112535	0.038	0.106	8.5425e-11	Uchl3
2.68769e-15	-0.111752	0.043	0.111	8.67721e-11	Ccdc69
2.72662e-15	-0.160676	0.118	0.222	8.80289e-11	Hsd11b1
3.068e-15	-0.157573	0.08	0.157	9.90505e-11	Cenpc1
3.25978e-15	-0.204784	0.232	0.33	1.05242e-10	Pbrm1
3.29197e-15	0.266049	0.632	0.474	1.06281e-10	Sik3
3.70412e-15	-0.114387	0.055	0.131	1.19587e-10	Aup1
3.77288e-15	-0.154958	0.103	0.188	1.21807e-10	Scaf11
3.80628e-15	-0.206699	0.271	0.361	1.22886e-10	Thrap3
3.88518e-15	-0.111125	0.036	0.102	1.25433e-10	Snhg5
3.91204e-15	-0.151827	0.099	0.189	1.263e-10	Snx3
3.92242e-15	-0.111752	0.042	0.112	1.26635e-10	Ncbp1
3.9705e-15	-0.125225	0.071	0.146	1.28188e-10	Ltb
3.98503e-15	-0.226923	0.284	0.405	1.28657e-10	Gdi2
4.01427e-15	-0.111778	0.04	0.108	1.29601e-10	Ythdf2
4.13263e-15	-0.11603	0.043	0.111	1.33422e-10	Oxa1l
4.21007e-15	-0.203335	0.202	0.318	1.35922e-10	Ubap2l
4.26297e-15	-0.275748	0.303	0.399	1.3763e-10	Itgb1
4.36567e-15	-0.113958	0.036	0.108	1.40946e-10	Prpf3
4.39167e-15	-0.160892	0.129	0.225	1.41785e-10	Katna1
4.44306e-15	-0.225307	0.339	0.408	1.43444e-10	Serinc3
4.55298e-15	-0.108886	0.043	0.109	1.46993e-10	Ncf4
4.74716e-15	-0.134844	0.069	0.141	1.53262e-10	Cd9
5.73692e-15	-0.117268	0.053	0.123	1.85216e-10	Mettl23
5.91406e-15	-0.129363	0.069	0.144	1.90935e-10	Ppwd1
6.36388e-15	-0.112435	0.043	0.114	2.05458e-10	Brd7
6.38589e-15	-0.111066	0.041	0.106	2.06169e-10	Nelfb
6.39864e-15	-0.140532	0.074	0.158	2.0658e-10	Zbtb1
6.43975e-15	-0.109569	0.043	0.114	2.07907e-10	Arhgap9
6.48557e-15	-0.1776	0.185	0.286	2.09387e-10	Il2rg
6.68502e-15	-0.135177	0.078	0.154	2.15826e-10	Luc7l
7.07991e-15	-0.26485	0.576	0.636	2.28575e-10	Fos
7.09223e-15	-0.135339	0.053	0.124	2.28973e-10	Icam1
7.20329e-15	-0.123325	0.059	0.141	2.32558e-10	Selenos
8.07003e-15	-0.110966	0.047	0.115	2.60541e-10	Rbck1
8.08075e-15	-0.144365	0.101	0.173	2.60887e-10	Srebf2
8.09329e-15	-0.128689	0.066	0.145	2.61292e-10	Tuba4a
8.98624e-15	-0.157257	0.118	0.203	2.90121e-10	Hspa4
1.106e-14	-0.117942	0.053	0.123	3.57071e-10	Fgfr1op
1.17358e-14	-0.155917	0.128	0.222	3.78892e-10	Gpbp1l1
1.18545e-14	-0.188482	0.195	0.288	3.82722e-10	Cnot1
1.24277e-14	0.222336	0.46	0.353	4.01227e-10	Ccnd3
1.26049e-14	-0.121439	0.054	0.123	4.0695e-10	Ms4a6c
1.34957e-14	-0.182579	0.169	0.267	4.35708e-10	Pfkp
1.37324e-14	-0.182716	0.179	0.281	4.43351e-10	Cdc42se2
1.40082e-14	-0.131854	0.075	0.151	4.52254e-10	Msl2
1.41671e-14	-0.107494	0.039	0.1	4.57386e-10	Txlna
1.46419e-14	-0.137071	0.061	0.132	4.72712e-10	Ints7
1.54456e-14	-0.222715	0.249	0.344	4.98663e-10	Foxo1
1.56975e-14	-0.10024	0.035	0.1	5.06793e-10	Ergic3
1.57903e-14	-0.140291	0.08	0.162	5.0979e-10	Pip5k1a
1.58956e-14	-0.13057	0.068	0.153	5.1319e-10	Hk1
1.64198e-14	-0.105322	0.036	0.101	5.30114e-10	Ube2z
1.68017e-14	0.204825	0.317	0.197	5.42443e-10	Nrp1
1.68351e-14	-0.128622	0.068	0.144	5.43522e-10	Cebpz
1.70309e-14	-0.160758	0.151	0.245	5.49843e-10	Dnm2
1.73723e-14	-0.113106	0.045	0.115	5.60865e-10	Tapbpl
1.77265e-14	-0.114577	0.045	0.108	5.723e-10	Dusp5
1.78576e-14	-0.129534	0.062	0.133	5.76534e-10	Slc1a5
1.81716e-14	-0.107448	0.039	0.108	5.8667e-10	Parp9
1.86213e-14	-0.127234	0.048	0.11	6.01187e-10	Cyp51
1.86229e-14	-0.120904	0.046	0.112	6.01239e-10	Cep295
1.8764e-14	-0.177425	0.123	0.21	6.05795e-10	B4galt1
2.07604e-14	-0.14352	0.083	0.162	6.70251e-10	Casp8
2.19353e-14	-0.191899	0.255	0.365	7.0818e-10	1810026B05Rik
2.34125e-14	-0.194263	0.231	0.341	7.55874e-10	Kif5b
2.42464e-14	-0.11737	0.044	0.114	7.82796e-10	Lypla1
2.43643e-14	0.209597	0.337	0.224	7.86601e-10	Pde7a
2.43909e-14	-0.134322	0.079	0.159	7.8746e-10	Cfap20
2.62689e-14	-0.109448	0.053	0.123	8.4809e-10	Idnk
3.03124e-14	-0.138564	0.088	0.175	9.78634e-10	Kcnn4
3.25874e-14	-0.158023	0.134	0.224	1.05208e-09	Fip1l1
3.41075e-14	-0.131264	0.051	0.115	1.10116e-09	Frmd4b
3.51813e-14	-0.119665	0.07	0.144	1.13583e-09	Derl1
3.59881e-14	0.189887	0.273	0.17	1.16187e-09	Parp8
4.07748e-14	-0.129397	0.068	0.134	1.31641e-09	Ctnnb1
4.16932e-14	-0.151066	0.115	0.195	1.34606e-09	Rab21
4.36705e-14	-0.131907	0.091	0.173	1.4099e-09	Akna
4.38035e-14	-0.128606	0.065	0.145	1.4142e-09	Fgfr1op2
4.49735e-14	-0.113078	0.044	0.117	1.45197e-09	Vamp5
4.55394e-14	-0.250625	0.46	0.558	1.47024e-09	Zfp36l1
4.73858e-14	-0.222623	0.402	0.486	1.52985e-09	Pdcd4
5.26825e-14	-0.184685	0.202	0.323	1.70086e-09	Sp100
5.35972e-14	-0.160916	0.116	0.198	1.73038e-09	Creb1
5.40551e-14	-0.122298	0.071	0.153	1.74517e-09	Ldb1
5.44442e-14	-0.105284	0.037	0.107	1.75773e-09	Brcc3
5.75653e-14	-0.1446	0.087	0.163	1.85849e-09	Dusp2
5.88472e-14	-0.136299	0.078	0.158	1.89988e-09	Foxn2
5.99794e-14	-0.12889	0.059	0.128	1.93644e-09	Rdx
6.0403e-14	-0.176731	0.115	0.198	1.95011e-09	Tnfsf11
6.16822e-14	0.246013	0.538	0.395	1.99141e-09	Zswim6
6.28683e-14	-0.145387	0.084	0.159	2.0297e-09	Hmgcr
6.64069e-14	-0.146051	0.111	0.197	2.14395e-09	Vsir
6.91166e-14	-0.161852	0.122	0.223	2.23143e-09	Ppp4r2
7.55956e-14	0.15625	0.167	0.083	2.4406e-09	Ssbp2
7.81104e-14	-0.146966	0.115	0.208	2.52179e-09	Cbl
8.42932e-14	-0.117757	0.058	0.132	2.72141e-09	Eapp
8.43258e-14	-0.111614	0.045	0.12	2.72246e-09	Arf3
8.5336e-14	-0.110099	0.054	0.128	2.75507e-09	Kdm1a
9.12504e-14	-0.112857	0.059	0.134	2.94602e-09	Timp2
9.17392e-14	-0.242621	0.407	0.49	2.9618e-09	Cnot6l
9.21434e-14	-0.282358	0.001	0.118	2.97485e-09	Cdca8
9.39296e-14	-0.12456	0.064	0.138	3.03252e-09	Tia1
9.88511e-14	-0.107363	0.047	0.113	3.19141e-09	Szrd1
1.00063e-13	-0.216919	0.381	0.474	3.23053e-09	Izumo1r
1.06562e-13	-0.12566	0.072	0.153	3.44035e-09	Rbm10
1.19067e-13	-0.127403	0.085	0.162	3.84407e-09	Map4k1
1.21098e-13	0.255533	0.617	0.494	3.90964e-09	Cd44
1.21659e-13	-0.107435	0.041	0.103	3.92776e-09	Apaf1
1.28218e-13	-0.188373	0.089	0.167	4.1395e-09	St6galnac3
1.33151e-13	-0.133037	0.074	0.153	4.29877e-09	Stat5a
1.35847e-13	-0.124458	0.07	0.14	4.38583e-09	4921524J17Rik
1.40113e-13	-0.122137	0.081	0.154	4.52354e-09	Csnk1g2
1.44942e-13	-0.118993	0.069	0.137	4.67944e-09	Sypl
1.56422e-13	-0.16161	0.151	0.242	5.05008e-09	Prrc2b
1.58116e-13	-0.140225	0.109	0.198	5.10478e-09	Arhgap4
1.58279e-13	-0.125735	0.07	0.146	5.11005e-09	Asb2
1.60134e-13	-0.129448	0.06	0.132	5.16993e-09	Casp8ap2
1.60809e-13	-0.110883	0.051	0.115	5.19171e-09	Fam76b
1.65218e-13	-0.11152	0.057	0.121	5.33406e-09	Irf3
1.71541e-13	-0.131027	0.072	0.153	5.5382e-09	Galnt1
1.78777e-13	-0.13171	0.068	0.156	5.77182e-09	Dctn4
1.81506e-13	-0.220452	0.278	0.358	5.85993e-09	Kdm2b
1.86458e-13	-0.14932	0.121	0.203	6.0198e-09	Snw1
1.87332e-13	-0.176013	0.223	0.314	6.048e-09	Ppp1r15a
1.9928e-13	-0.132275	0.099	0.178	6.43376e-09	Bbip1
2.14496e-13	-0.123199	0.063	0.134	6.92499e-09	Dars
2.14972e-13	-0.17051	0.145	0.223	6.94036e-09	Smg7
2.23437e-13	-0.121779	0.065	0.136	7.21368e-09	Parp14
2.23785e-13	-0.180409	0.168	0.259	7.22488e-09	Herc4
2.74764e-13	-0.172546	0.167	0.261	8.87075e-09	Ccar1
2.92476e-13	-0.151093	0.099	0.172	9.44259e-09	Id3
2.95038e-13	-0.12456	0.063	0.134	9.5253e-09	Slc36a3
3.0296e-13	-0.098733	0.045	0.11	9.78106e-09	Igflr1
3.1751e-13	-0.131045	0.072	0.148	1.02508e-08	Mrps6
3.20743e-13	-0.105932	0.044	0.111	1.03552e-08	Zfp106
3.63533e-13	-0.11618	0.067	0.14	1.17367e-08	Brd9
3.70941e-13	-0.140651	0.097	0.181	1.19758e-08	Sh3glb1
3.7699e-13	-0.199152	0.351	0.437	1.21711e-08	Ccnl1
3.81071e-13	-0.17297	0.184	0.261	1.23029e-08	Larp4b
4.02663e-13	-0.104539	0.041	0.102	1.3e-08	Arl6ip6
4.13318e-13	-0.0958332	0.046	0.108	1.3344e-08	BC005624
4.2557e-13	-0.135116	0.088	0.172	1.37395e-08	Tmed5
4.34416e-13	0.225756	0.497	0.375	1.40251e-08	Pitpnc1
4.35322e-13	-0.131338	0.081	0.166	1.40544e-08	Hdlbp
4.67435e-13	-0.105869	0.052	0.117	1.50911e-08	Erap1
4.88877e-13	-0.12569	0.072	0.143	1.57834e-08	Gtf2b
5.15182e-13	-0.150104	0.103	0.18	1.66327e-08	Slain1
5.87579e-13	-0.213955	0.365	0.471	1.897e-08	Bcl11b
6.04289e-13	-0.106578	0.05	0.119	1.95095e-08	Man2b1
6.11172e-13	-0.133703	0.093	0.17	1.97317e-08	Setx
6.46617e-13	-0.106523	0.055	0.127	2.0876e-08	Ubqln1
6.4797e-13	-0.213967	0.285	0.372	2.09197e-08	Osbpl8
6.76483e-13	-0.102324	0.047	0.111	2.18402e-08	Crnkl1
6.81198e-13	-0.0958376	0.042	0.101	2.19925e-08	Carmil2
6.91251e-13	-0.120086	0.078	0.15	2.2317e-08	Gtf3c2
7.21053e-13	-0.124649	0.06	0.125	2.32792e-08	Esf1
7.3148e-13	-0.114347	0.055	0.115	2.36158e-08	Gtpbp4
7.37819e-13	-0.167145	0.212	0.31	2.38205e-08	Nsmaf
7.55901e-13	-0.0965664	0.039	0.103	2.44043e-08	Cnppd1
7.61382e-13	-0.0943788	0.038	0.102	2.45812e-08	Dlst
7.62218e-13	-0.126012	0.082	0.161	2.46082e-08	Sertad1
7.75466e-13	-0.109322	0.055	0.131	2.50359e-08	Mcts1
8.39937e-13	-0.122557	0.062	0.125	2.71174e-08	2610020C07Rik
8.43049e-13	-0.0965598	0.044	0.106	2.72178e-08	Tiprl
8.62495e-13	-0.19327	0.251	0.332	2.78457e-08	Cpsf6
8.88863e-13	-0.100155	0.047	0.115	2.86969e-08	Ufd1
9.34496e-13	-0.149478	0.102	0.177	3.01702e-08	Resf1
9.40163e-13	-0.114954	0.061	0.121	3.03532e-08	Larp1
9.63226e-13	-0.15885	0.129	0.22	3.10978e-08	Sbno1
9.64209e-13	-0.102364	0.043	0.1	3.11295e-08	Abce1
9.72093e-13	-0.14285	0.137	0.224	3.1384e-08	Sptbn1
9.93743e-13	-0.0994422	0.047	0.111	3.2083e-08	Cmtr1
1.00297e-12	-0.105874	0.051	0.114	3.23807e-08	Trib2
1.02049e-12	-0.189585	0.242	0.313	3.29464e-08	Gm47283
1.08405e-12	-0.151907	0.091	0.164	3.49987e-08	Il21
1.08959e-12	0.211212	0.417	0.304	3.51775e-08	Ldlrad4
1.14238e-12	-0.142126	0.092	0.171	3.68816e-08	Rab27a
1.16889e-12	-0.14316	0.155	0.251	3.77376e-08	Plcg1
1.2156e-12	0.229752	0.888	0.804	3.92458e-08	Skap1
1.29968e-12	-0.116725	0.073	0.146	4.19601e-08	Arcn1
1.31488e-12	-0.22438	0.555	0.606	4.24509e-08	Tra2b
1.39027e-12	-0.0972919	0.042	0.1	4.48848e-08	Sec14l1
1.39245e-12	-0.185287	0.223	0.308	4.49554e-08	Rhoh
1.50676e-12	-0.12468	0.084	0.154	4.86457e-08	Atp6v1e1
1.52297e-12	-0.102304	0.05	0.112	4.91691e-08	Dnajb1
1.58829e-12	-0.127356	0.083	0.155	5.12781e-08	Eif4e
1.68989e-12	-0.177717	0.15	0.245	5.45581e-08	Zfc3h1
1.72991e-12	-0.213514	0.347	0.452	5.58502e-08	Elf1
1.78199e-12	-0.103044	0.048	0.106	5.75317e-08	Nup50
1.87649e-12	-0.111605	0.046	0.108	6.05823e-08	Ppm1d
1.91357e-12	-0.115575	0.061	0.128	6.17798e-08	Pmaip1
2.01059e-12	-0.103018	0.051	0.111	6.49118e-08	Selenop
2.0251e-12	-0.119817	0.09	0.163	6.53805e-08	Csrnp1
2.03704e-12	-0.118626	0.08	0.154	6.57657e-08	Nckap1l
2.09321e-12	-0.123539	0.075	0.143	6.75792e-08	Mdn1
2.09643e-12	-0.101542	0.054	0.126	6.76833e-08	Mllt6
2.1348e-12	-0.100873	0.049	0.111	6.89221e-08	Vps35
2.15583e-12	-0.19353	0.319	0.419	6.9601e-08	Ppp2r5c
2.17831e-12	-0.0951076	0.042	0.1	7.03269e-08	Pold4
2.2794e-12	-0.194577	0.283	0.346	7.35905e-08	Pum1
2.43128e-12	-0.101564	0.054	0.115	7.84939e-08	Ensa
2.47324e-12	-0.254815	0.232	0.322	7.98487e-08	Emb
2.63062e-12	0.24054	0.623	0.485	8.49297e-08	Asap1
2.6322e-12	-0.11541	0.066	0.142	8.49806e-08	Riok3
3.08949e-12	0.180519	0.321	0.214	9.97443e-08	Elmsan1
3.09443e-12	-0.111832	0.078	0.148	9.99037e-08	Acap1
3.19054e-12	-0.111969	0.068	0.137	1.03006e-07	Plekha2
3.275e-12	-0.165547	0.159	0.256	1.05733e-07	Rsbn1l
3.41791e-12	-0.172572	0.201	0.287	1.10347e-07	Cdk12
3.50808e-12	-0.145788	0.082	0.153	1.13258e-07	Ipmk
3.63417e-12	-0.104393	0.054	0.12	1.17329e-07	Eif4enif1
3.67039e-12	-0.119265	0.084	0.151	1.18498e-07	Vbp1
3.74488e-12	-0.112142	0.057	0.12	1.20904e-07	Aco2
3.85779e-12	-0.103689	0.057	0.115	1.24549e-07	Helz2
3.87103e-12	-0.185933	0.28	0.362	1.24976e-07	Nufip2
3.98833e-12	-0.100827	0.055	0.122	1.28763e-07	Trpc4ap
4.12449e-12	-0.103684	0.057	0.116	1.33159e-07	Cand1
4.14128e-12	-0.185208	0.235	0.315	1.33701e-07	Trpm7
4.22909e-12	-0.0979955	0.049	0.107	1.36536e-07	Sh3gl1
4.30475e-12	-0.163151	0.141	0.233	1.38979e-07	Rtn4
4.33078e-12	-0.189197	0.24	0.332	1.39819e-07	Pum2
4.48359e-12	-0.096551	0.047	0.108	1.44753e-07	Rhof
4.67118e-12	-0.138369	0.12	0.2	1.50809e-07	Rab14
4.96402e-12	-0.104378	0.054	0.123	1.60263e-07	Mau2
5.22517e-12	-0.0936511	0.042	0.104	1.68695e-07	Dnttip2
5.30321e-12	-0.188618	0.218	0.307	1.71214e-07	Nfatc3
5.57148e-12	-0.130616	0.103	0.18	1.79875e-07	Supt20
5.60505e-12	-0.146891	0.182	0.261	1.80959e-07	Tspan32
5.61123e-12	-0.098001	0.047	0.103	1.81159e-07	Npat
5.78072e-12	-0.136971	0.109	0.181	1.86631e-07	Mtrex
5.78594e-12	-0.160346	0.158	0.254	1.86799e-07	Crlf3
6.32208e-12	-0.132116	0.097	0.172	2.04108e-07	Csnk1d
6.35703e-12	0.212746	0.691	0.567	2.05237e-07	Itpr2
6.43388e-12	-0.110859	0.047	0.108	2.07718e-07	Mthfd1l
6.48529e-12	-0.150264	0.176	0.271	2.09378e-07	Evl
6.56763e-12	-0.151089	0.127	0.207	2.12036e-07	Zdhhc2
6.64864e-12	-0.134552	0.072	0.126	2.14651e-07	Mir155hg
6.97151e-12	-0.116074	0.072	0.135	2.25075e-07	Sun2
7.07684e-12	-0.102992	0.054	0.11	2.28476e-07	Cops8
7.1238e-12	-0.112309	0.089	0.165	2.29992e-07	Gramd1a
7.19883e-12	-0.171465	0.206	0.293	2.32414e-07	Ppp4r3b
7.3488e-12	-0.141047	0.129	0.212	2.37256e-07	Cast
7.54074e-12	-0.155832	0.147	0.259	2.43453e-07	Fbxo33
7.5554e-12	-0.113238	0.077	0.14	2.43926e-07	Med15
7.72808e-12	-0.130134	0.118	0.199	2.49501e-07	Traf3ip3
7.83829e-12	-0.151063	0.129	0.205	2.53059e-07	Acbd5
8.06687e-12	-0.14177	0.122	0.215	2.60439e-07	Fnbp4
8.07861e-12	-0.127639	0.09	0.169	2.60818e-07	Ddx42
8.59985e-12	-0.135716	0.111	0.174	2.77646e-07	Tgif1
8.76117e-12	-0.0958208	0.052	0.113	2.82854e-07	Secisbp2
8.84691e-12	-0.0994245	0.049	0.11	2.85622e-07	Ralbp1
9.203e-12	-0.108614	0.059	0.117	2.97119e-07	Trib1
9.41588e-12	-0.121898	0.112	0.189	3.03992e-07	Rasal3
9.53094e-12	0.17461	0.253	0.163	3.07706e-07	Msra
9.73054e-12	0.201591	0.292	0.18	3.1415e-07	Adamts6
9.89004e-12	0.116057	0.128	0.061	3.193e-07	Btbd11
9.93084e-12	-0.122615	0.11	0.185	3.20617e-07	Pik3cd
1.01244e-11	-0.125319	0.107	0.18	3.26867e-07	Brd8
1.0203e-11	-0.102268	0.054	0.112	3.29403e-07	Rrbp1
1.02364e-11	-0.145596	0.121	0.206	3.30481e-07	BE692007
1.04395e-11	-0.137199	0.149	0.234	3.37039e-07	Prpf38b
1.06256e-11	-0.122078	0.102	0.18	3.43047e-07	Agpat3
1.09191e-11	0.146105	0.249	0.157	3.52522e-07	Zfp831
1.21586e-11	-0.143592	0.142	0.224	3.9254e-07	Ppp2r5a
1.21874e-11	-0.0951047	0.044	0.102	3.93471e-07	Lars
1.25552e-11	-0.143003	0.122	0.211	4.05346e-07	Glcci1
1.30219e-11	-0.178922	0.197	0.265	4.20414e-07	Heg1
1.3411e-11	-0.163134	0.216	0.293	4.32973e-07	Bptf
1.38576e-11	-0.12471	0.103	0.176	4.47391e-07	Usp7
1.44217e-11	-0.0943788	0.045	0.109	4.65606e-07	Ccndbp1
1.5546e-11	-0.119576	0.097	0.169	5.01903e-07	Zmiz1
1.6182e-11	-0.0965467	0.048	0.108	5.22435e-07	Msl1
1.62886e-11	-0.177054	0.285	0.376	5.25879e-07	Abi1
1.62947e-11	-0.180148	0.372	0.441	5.26074e-07	Srsf5
1.64469e-11	-0.102276	0.049	0.113	5.30988e-07	Gfod1
1.69181e-11	-0.11697	0.087	0.17	5.46199e-07	Sdf2
1.70005e-11	-0.141554	0.104	0.172	5.48861e-07	Nab1
1.70344e-11	-0.0979955	0.046	0.104	5.49955e-07	Ints13
1.79236e-11	-0.110452	0.075	0.142	5.78662e-07	Ppt1
1.80142e-11	-0.114674	0.07	0.135	5.81588e-07	Tacc1
1.81032e-11	-0.0986768	0.056	0.118	5.84461e-07	Lasp1
1.91583e-11	-0.110413	0.078	0.145	6.18525e-07	Cnot7
1.95042e-11	-0.0914643	0.041	0.1	6.29694e-07	Emc2
2.11927e-11	-0.161871	0.146	0.223	6.84207e-07	Ints6
2.15834e-11	-0.113884	0.074	0.143	6.96821e-07	Psen2
2.27935e-11	-0.146084	0.115	0.185	7.35887e-07	Rgs2
2.2838e-11	-0.103712	0.051	0.106	7.37325e-07	Gmps
2.34829e-11	-0.15521	0.184	0.261	7.58146e-07	Cyfip2
2.3496e-11	-0.133382	0.115	0.19	7.58569e-07	Rc3h2
2.35985e-11	-0.0958179	0.054	0.113	7.61877e-07	Napa
2.40656e-11	-0.148634	0.133	0.217	7.76958e-07	Osbpl3
2.41077e-11	-0.0943788	0.047	0.109	7.78316e-07	Yipf1
2.44677e-11	-0.100869	0.046	0.105	7.8994e-07	Btbd1
2.4742e-11	-0.146638	0.135	0.224	7.98797e-07	Ppig
2.50906e-11	-0.112309	0.088	0.159	8.10049e-07	Otud5
2.64342e-11	-0.107241	0.052	0.11	8.5343e-07	Ireb2
2.70249e-11	-0.108523	0.061	0.127	8.72499e-07	Gcc2
2.75163e-11	-0.107053	0.068	0.135	8.88365e-07	Smndc1
2.88816e-11	-0.143415	0.178	0.25	9.32442e-07	H2-Q6
2.93141e-11	-0.195591	0.309	0.386	9.46407e-07	Cd53
2.93847e-11	-0.0921979	0.043	0.102	9.48684e-07	Topors
2.97438e-11	-0.135898	0.135	0.207	9.60278e-07	Pptc7
3.01546e-11	-0.128515	0.102	0.182	9.73541e-07	Senp1
3.05626e-11	0.169659	0.241	0.155	9.86712e-07	Vps37b
3.10122e-11	-0.137267	0.095	0.167	1.00123e-06	Kpna3
3.22379e-11	-0.164511	0.211	0.291	1.0408e-06	Agfg1
3.44979e-11	-0.12831	0.085	0.164	1.11376e-06	Atad1
3.46705e-11	0.204205	0.56	0.439	1.11934e-06	Msi2
3.66689e-11	-0.111236	0.067	0.132	1.18386e-06	Plaa
3.73681e-11	-0.0979667	0.053	0.115	1.20643e-06	Ube2j2
3.74559e-11	-0.0892771	0.043	0.1	1.20926e-06	Clcn4
3.74914e-11	-0.102276	0.05	0.109	1.21041e-06	Nmd3
3.92684e-11	-0.146661	0.142	0.212	1.26778e-06	Srek1
3.97674e-11	-0.10156	0.052	0.106	1.28389e-06	Gabpb2
4.05389e-11	0.120918	0.155	0.083	1.3088e-06	Patj
4.17422e-11	-0.137621	0.136	0.212	1.34765e-06	Ogdh
4.38077e-11	-0.0951047	0.042	0.1	1.41433e-06	Ddx19a
4.39857e-11	-0.1196	0.089	0.167	1.42008e-06	Srpr
[truncated: 974 more rows]

## Sheet: TFH.1(Tet+)_vs_TFH.3
p_val	avg_log2FC	pct.1	pct.2	p_val_adj	gene
0	-1.82642	0.529	0.943	0	Ikzf2
0	-1.71615	0.82	0.99	0	Actb
0	-1.50275	0.589	0.93	0	Rplp1
0	-1.60447	0.564	0.937	0	Rpl41
0	-2.18032	0.175	0.887	0	Ifi27l2a
0	-1.49634	0.682	0.954	0	Rpl39
9.97543e-303	-1.30501	0.632	0.946	3.22057e-298	Rpl37a
1.07453e-281	-1.27719	0.618	0.935	3.46912e-277	Rps14
2.84666e-278	-1.2909	0.447	0.851	9.19043e-274	Rpl35a
7.5159e-275	-1.25271	0.7	0.959	2.42651e-270	Fau
1.3017e-272	-1.3618	0.573	0.913	4.20255e-268	Rpl23
5.43222e-272	-1.16504	0.776	0.963	1.75379e-267	B2m
2.10021e-269	-1.23528	0.604	0.922	6.78054e-265	Rpl38
1.48547e-268	-1.31738	0.518	0.891	4.79585e-264	Rpl37
2.47896e-267	-1.28963	0.509	0.887	8.00332e-263	Rps23
6.67472e-263	-1.36932	0.511	0.858	2.15493e-258	Rps12
7.68948e-262	-1.26385	0.463	0.864	2.48255e-257	Rplp2
8.10363e-247	-1.32033	0.462	0.832	2.61626e-242	Rps26
1.20911e-241	-1.20653	0.649	0.918	3.9036e-237	Rps15a
4.14752e-237	-1.19347	0.492	0.871	1.33903e-232	Rps15
1.9259e-232	-1.20721	0.338	0.779	6.21776e-228	Rps19
3.91913e-229	-1.22216	0.579	0.872	1.26529e-224	Rpl27a
1.90898e-225	-1.14074	0.481	0.851	6.16313e-221	Tmsb10
5.05421e-224	-1.16775	0.314	0.796	1.63175e-219	Pim1
1.0738e-223	-1.13515	0.544	0.877	3.46677e-219	Rpl34
1.3957e-221	-1.15383	0.62	0.911	4.50603e-217	Rps24
3.30931e-221	-1.1455	0.864	0.982	1.06841e-216	Rps29
1.09295e-220	-1.14389	0.477	0.842	3.5286e-216	Rpl32
1.30776e-217	-1.10689	0.434	0.82	4.2221e-213	Rpl36
8.66434e-213	-1.16705	0.591	0.886	2.79728e-208	Rpl18a
1.65034e-211	-1.18424	0.891	0.977	5.32813e-207	Tmsb4x
1.05892e-210	-1.00493	0.719	0.942	3.41873e-206	H2-K1
9.51712e-209	-1.18397	0.672	0.915	3.0726e-204	Eef1a1
1.32177e-208	-1.19472	0.744	0.946	4.26733e-204	Rps8
2.11176e-207	-1.11877	0.654	0.92	6.81783e-203	Rps16
1.73942e-206	-1.05627	0.315	0.731	5.61572e-202	Rpl27
2.65004e-205	-1.36531	0.07	0.522	8.55565e-201	S100a6
1.0826e-204	-1.14169	0.617	0.905	3.49516e-200	Rps27a
9.71095e-204	-1.09817	0.512	0.832	3.13518e-199	Rps28
3.25832e-203	-1.01526	0.748	0.948	1.05195e-198	Rps27
1.30749e-202	-1.04963	0.298	0.736	4.22122e-198	Pfn1
2.79658e-201	-1.09644	0.498	0.846	9.02876e-197	Rpl11
1.62097e-200	-1.13414	0.441	0.839	5.2333e-196	Nfkbia
4.61619e-197	-1.08139	0.582	0.888	1.49034e-192	Rpl30
[truncated: 2,828 more rows]

## Sheet: TFH.2_vs_TFH.3
p_val	avg_log2FC	pct.1	pct.2	p_val_adj	gene
[truncated: 2,336 more rows]
