# Supplementary material for: A T follicular helper cell origin for T regulatory type 1 cells
Source: Cell Mol Immunol. 2023 Mar 27;20(5):489–511. doi: 10.1038/s41423-023-00989-z (PMC10202951; doi:10.1038/s41423-023-00989-z)
Supplement: Supplementary file 30 — Database 29 [file 41423_2023_989_MOESM30_ESM.xlsx]

## Sheet: Sheet1
gene	RNA.TFH	RNA.TR1.1	RNA.TR1.2
Mrpl15	0.581559	0.64545	0.512448
Lypla1	0.44521	0.351467	0.49501
Tcea1	2.06944	1.86411	1.95687
Rgs20	0.0196233	0.00465898	0
Atp6v1h	0.897459	0.732587	1.02804
Rb1cc1	1.45303	1.03223	1.3857
4732440D04Rik	0.209145	0.189038	0.292339
Pcmtd1	1.3111	0.889534	1.09419
Gm26901	0	0.0122653	0.00331785
Gm30414	0	0.0187841	0
Rrs1	0.149522	0.222866	0.14758
Mybl1	0.00632667	0.00186817	0.0249615
Vcpip1	0.581119	0.540603	0.572322
1700034P13Rik	0	0.00846385	0.00408027
Sgk3	0.0371873	0.0356387	0.149227
Mcmdc2	0.00674571	0.00871592	0.0155113
Snhg6	0.168019	0.168391	0.178444
Cops5	0.56313	0.604025	0.576282
Cspp1	0.806257	0.506251	0.714858
Arfgef1	1.22377	1.02862	1.27605
Cpa6	0	0	0
Prex2	0	0.00208736	0
Prdm14	0.0103058	0.0023436	0.00273504
Ncoa2	0.726804	0.673185	0.857484
Tram1	1.29479	1.21388	1.37185
Lactb2	0.17772	0.147547	0.147239
Eya1	0	0.00251226	0.00528982
Terf1	0.630823	0.531055	0.696025
Sbspon	0.00442501	0	0
Rpl7	12.3197	15.1205	12.151
Rdh10	0.0907428	0.0931548	0.0804135
Stau2	0.0575601	0.0422268	0.048224
Ube2w	0.355764	0.409715	0.432426
Eloc	1.45046	1.63197	1.62197
Tmem70	0.325364	0.334817	0.337641
Ly96	0.42139	0.194366	0.136455
Gdap1	0.00716343	0	0
Pi15	0	0.00803794	0
Il17f	0	0.00301307	0.00316919
Mcm3	0.261958	0.288773	0.271289
Paqr8	0.0293962	0.0226183	0.040745
Efhc1	0	0.000858096	0
Tram2	0.0977349	0.0511345	0.0667686
Tmem14a	0.0347446	0.0272779	0.0496852
Gsta3	0.00129253	0.00204434	0
Kcnq5	0.0934448	0.0265654	0.00854407
Ogfrl1	0.0405571	0.0964547	0.0772726
B3gat2	0.0431909	0.0334331	0.0439912
Smap1	3.80119	2.91168	1.97883
Sdhaf4	0.516633	0.429153	0.570881
Fam135a	0.00221622	0.00669806	0.0236963
Lmbrd1	0.417709	0.380954	0.384256
Phf3	1.93135	1.42088	1.82422
Ptp4a1	0.22594	0.202117	0.162217
Ptp4a1.1	0.0588914	0.0358797	0.0317711
Gm5415	0.00387245	0.00223946	0
Gm37724	0	0.00218972	0
Prim2	0.121578	0.131457	0.150941
Rab23	0.16301	0.161689	0.08523
Bag2	0.023011	0.0428018	0.0129328
Zfp451	0.457356	0.366222	0.475931
Bend6	0	0.00322477	0.00698111
Dst	1.31526	0.883313	1.14289
Gm26788	0.0114379	0.0051834	0.00782026
Gm37233	0.0365015	0.0328975	0.0273003
Ccdc115	0.265605	0.372354	0.38051
Imp4	0.534952	0.523645	0.430457
Ptpn18	5.24114	6.22932	5.80853
Gm28417	0.0418593	0.0958331	0.0825806
Prss39	0	0.00339852	0
Arhgef4	0.0833307	0.0670935	0.0777778
Gm38336	0.0174268	0.011182	0.00534437
Fam168b	0.811603	0.676979	0.71556
Plekhb2	0.507277	0.561927	0.76646
Gm37068	0	0.00248754	0.0161337
Hs6st1	0.151959	0.135668	0.116014
Gm33280	0.00545034	0.0101629	0.00174157
Uggt1	0.621025	0.570731	0.418148
Neurl3	0.27853	0.131823	0.23892
Arid5a	0.550318	0.531354	0.521182
4930403P22Rik	0.0220498	0.0233189	0.0194879
Kansl3	0.37052	0.293271	0.383166
Lman2l	0.184784	0.101357	0.100741
Cnnm4	0.0486905	0.0606393	0.0323476
Cnnm3	0.315174	0.228274	0.201851
Gm38033	0	0.00262238	0.00102173
Ankrd23	0.0622854	0.0709541	0.0495202
Ankrd39	0.21543	0.206312	0.255915
Sema4c	0.00277083	0.0158262	0.015723
D430040D24Rik	0	0	0
Cox5b	3.36722	4.0064	3.93211
Actr1b	0.324119	0.299689	0.439253
4933424G06Rik	0.00573219	0.00920209	0.0140134
Gm33533	0.00410801	0	0
Zap70	1.92206	1.2385	1.98272
Tmem131	0.893669	0.416068	0.23043
Gm38115	0.0458935	0.0350348	0.0252641
Vwa3b	0.00579667	0.012589	0.000963371
Inpp4a	0.264811	0.236526	0.172105
Coa5	0.415292	0.436993	0.355108
Unc50	0.704527	0.721103	0.810161
Mgat4a	0.118016	0.157418	0.226289
2010300C02Rik	0.00191653	0.00216701	0.0249521
Tsga10	0.0139886	0.0241188	0.0589295
Gm26805	0	0	0
Lipt1	0.0291214	0.0262026	0.0201616
Mitd1	1.05026	1.33523	0.861567
Mrpl30	0.747693	1.07042	0.844808
Txndc9	0.902032	0.820096	0.874495
Eif5b	1.53607	1.54424	1.5647
Rev1	0.245504	0.1506	0.207468
Gm37062	0.0035171	0	0
Aff3	0.604325	0.438855	0.082006
Gm16150	0	0	0
Gm16151	0	0	0
Gm16152	0.146469	0.134646	0.0108304
Chst10	0.214548	0.167729	0.217122
Pdcl3	0.585475	0.636735	0.759544
Npas2	0.011088	0.00780577	0.0182302
Rpl31	4.89751	5.60757	4.00081
Tbc1d8	0	0	0
Cnot11	0.256868	0.315288	0.295262
Gm15832	0.00846283	0.0447879	0.0240728
Rnf149	0.249605	0.379129	0.318508
Creg2	0	0.0022198	0.00174875
Rfx8	0	0.00309784	0
Map4k4	1.44004	1.31727	0.81937
Il1r2	0.401001	0.0269502	0.0606057
Gm16894	0.216977	0.0286349	0.0326868
Il1r1	0.134633	0.063869	0.142548
Il1rl2	0.0251595	0.0456715	0
Il1rl1	0.00703583	0.0897198	0.323322
Il18r1	0.121987	1.82215	1.5776
Il18rap	0.0544648	0.430161	0.558277
Mfsd9	0.0118382	0.0150901	0.00784765
Mrps9	0.437696	0.463615	0.392152
Gpr45	0.14303	0.0855649	0.0448638
Tgfbrap1	0.180428	0.193548	0.202206
8430432A02Rik	0.00856881	0.0034978	0.00792608
AI597479	0.144626	0.131649	0.125788
Fhl2	0.026484	0.0759255	0.0875967
Nck2	0.225815	0.205742	0.229639
Ecrg4	0.00133477	0	0
Gm29155	0.0045141	0	0
Gm29156	0	0	0
Uxs1	0.107247	0.158236	0.188572
Tpp2	1.49777	1.39637	1.89913
Mettl21c	0.0173081	0.0139433	0.0189386
Gm8251	0.021293	0.0123488	0.0190422
Tex30	0.127018	0.148749	0.153183
Poglut2	0.0953987	0.113096	0.0604741
Bivm	0.124896	0.0976924	0.122166
Ercc5	0.339649	0.267884	0.361888
Wdr75	0.19943	0.164491	0.158428
Slc40a1	0	0.0055504	0.0510563
Slc39a10	0.274938	0.270893	0.250171
Gm28151	0	0.00124318	0
4933411E06Rik	0.0319312	0.00798049	0.00662599
Gm29325	0.00357714	0.00811524	0
Nabp1	0.570611	0.663081	0.732105
Myo1b	0.00607678	0	0
Stat4	5.54825	2.23836	1.85282
Gm31812	0.0146693	0.00268436	0.00241123
Stat1	4.35158	4.91504	4.15627
Gls	2.27565	2.03635	2.59894
Nab1	1.76871	1.17668	2.45009
Gm553	0.00553618	0.00223946	0
Nemp2	0.559353	0.435892	0.385259
Mfsd6	0.383151	0.282884	0.404326
Gm29670	0	0.00249745	0
Inpp1	0.698885	0.595267	0.898249
Hibch	0.313237	0.193987	0.216278
1700019D03Rik	0.186952	0.112337	0.111815
Mstn	0	0	0
1700019A02Rik	0	0	0
Pms1	0.222524	0.209353	0.250525
Gm28777	0.00165277	0.0113776	0
Ormdl1	0.616454	0.530068	0.735697
Osgepl1	0.0865305	0.0796837	0.12714
Asnsd1	1.02484	0.989572	0.91649
Dnah7a	0.00433517	0.00223946	0.008333
Stk17b	8.24743	5.93096	7.95613
Hecw2	0.00618161	0.00263473	0
Ccdc150	0	0.000924391	0
Gtf3c3	0.28861	0.221227	0.183326
Pgap1	0.286884	0.240343	0.121628
Ankrd44	1.75767	2.31599	2.07052
4930444A19Rik	0.00607493	0.00250784	0.00323034
Sf3b1	4.51891	4.46101	4.67212
Coq10b	1.60403	1.43396	1.66063
Hspd1	1.00344	1.31519	1.10958
Hspe1	1.53524	2.30225	1.50379
Mob4	0.992444	1.05361	1.17202
Rftn2	0.0143072	0.0107733	0.0114495
Mars2	0.0286208	0.0286488	0.0765122
Boll	0	0	0.00297105
Plcl1	0.1761	0.0554469	0.0556286
4930558J18Rik	0.042987	0.0120052	0.0241446
1700066M21Rik	0.102956	0.0741352	0.0461564
Tyw5	0.184081	0.148544	0.184142
Maip1	0.247562	0.298407	0.283283
Kctd18	0.313442	0.271585	0.385146
Sgo2a	0.0166448	0.038931	0.0398879
Aox2	0.00618063	0.000950687	0
Bzw1	2.04703	2.34388	2.29061
Clk1	9.28213	5.36056	5.57162
Ppil3	0.570241	0.509797	0.564995
Nif3l1	0.12519	0.136158	0.161529
Orc2	0.352128	0.358289	0.321326
Gm15834	0.018888	0.0065473	0.00653543
Fam126b	0.151321	0.193066	0.202352
Ndufb3	1.65929	1.78934	1.61248
Flacc1	0	0.00711227	0
Cflar	1.18611	1.13334	1.4887
Casp8	0.956605	1.0419	1.12386
Trak2	0.309512	0.285083	0.3474
Stradb	0.127637	0.0757376	0.109765
Tmem237	0.11289	0.0954632	0.0675723
G730003C15Rik	0.0129905	0.0272248	0.0113913
Mpp4	0.00129253	0.002136	0
Gm29017	0.00209234	0	0
Als2	0.0905136	0.0600488	0.066097
Fzd7	0	0	0.00439296
Gm973	0	0	0
Sumo1	2.34843	2.21562	2.49846
Nop58	0.786383	1.05058	0.809663
Bmpr2	0.138918	0.130141	0.255619
Fam117b	0.345704	0.364403	0.269317
Ica1l	0.0146095	0.015378	0.00833759
Wdr12	0.13375	0.276909	0.191693
Carf	0.139097	0.0516813	0.0621163
Nbeal1	0.292815	0.312653	0.252856
Cyp20a1	0.0924263	0.117239	0.0699117
Abi2	0.34506	0.218075	0.219521
Raph1	0.239705	0.240511	0.19647
Cd28	5.95875	3.69433	4.31418
Gm11579	0.119697	0.106137	0.128548
2310016D23Rik	0.00274102	0.00593117	0.00378357
Ctla4	3.13895	1.39939	3.24316
Icos	1.55864	1.25513	1.31989
Pard3b	0	0.0073297	0.00744673
Gm29084	0.00530296	0	0.0026887
Nrp2	0.0024585	0.017306	0
Ino80d	0.607856	0.581917	0.60968
Ino80dos	0.0685239	0.040934	0.0747546
Gm20342	0.170797	0.127338	0.126913
Ndufs1	0.445937	0.400626	0.485136
Eef1b2	7.92457	9.98673	7.15438
Fastkd2	0.122969	0.0998887	0.1139
Klf7	0.556565	0.277138	0.154295
Creb1	0.726912	0.805761	0.812424
Mettl21a	0.181854	0.128429	0.1453
2810408I11Rik	0.00915636	0.0689179	0.0380257
Ccnyl1	0.124196	0.165598	0.188413
Fzd5	0.0288113	0.0500469	0.0519694
Plekhm3	0.0617964	0.0804777	0.0525109
Akr1cl	0	0.00346657	0
Idh1	0.0461066	0.0472053	0.0540686
Pikfyve	0.296407	0.24082	0.165106
Map2	0.0566803	0.0616598	0.126396
Rpe	0.29618	0.285708	0.342029
Kansl1l	0.477544	0.176989	0.271944
Acadl	0.763148	0.65704	0.835429
Lancl1	0.107537	0.130838	0.133672
Gm28497	0	0.00456856	0.00911715
Gm29113	0.0540356	0.028163	0.0433023
Gm29114	0.0384107	0.0282942	0.00517045
Ikzf2	7.38198	3.28369	6.11198
Gm29112	0.0303755	0.0189748	0.0313938
Gm28112	0.24139	0.105186	0.257968
Spag16	0	0	0
Bard1	0.0445136	0.0492692	0.0263371
Atic	0.297789	0.429195	0.187398
Fn1	0.004198	0.00873919	0.00865326
Pecr	0.0169472	0.021873	0.00227817
Tmem169	0.00515967	0	0
Xrcc5	0.272186	0.257588	0.178691
Smarcal1	0.0906228	0.0679243	0.10936
Rpl37a	41.3108	48.8505	42.7377
Tns1	0.0108896	0.0206454	0.00714538
Cxcr2	0.00663762	0.0142104	0.0120872
Arpc2	7.33303	7.92021	8.14252
Aamp	1.05388	1.20943	1.25856
Pnkd	0.662934	0.596311	0.529268
Tmbim1	0.0404266	0.0229786	0.0625576
Gm29358	0.0272007	0.00804997	0.00461237
Slc11a1	0	0	0.0220562
Ctdsp1	0.472981	0.377154	0.493245
Usp37	0.306558	0.271373	0.283926
Cnot9	0.155821	0.169221	0.115541
Plcd4	0.00626199	0.00201646	0.00170321
Zfp142	0.227088	0.150489	0.20834
Bcs1l	0.0663659	0.0878139	0.0859886
Rnf25	0.0882983	0.07067	0.105127
Stk36	0	0	0.00220149
Ttll4	0.099557	0.0879598	0.0904889
Prkag3	0.00258045	0	0
Wnt6	0	0.00157306	0
Wnt10a	0.0476495	0.149059	0.0665561
Ihh	0.00442501	0	0
Nhej1	0.0504406	0.0226796	0.0502033
Slc23a3	0.0141642	0.00215066	0.00419209
Cnppd1	0.735844	0.518407	0.582858
Retreg2	0.535184	0.39965	0.437744
Zfand2b	0.333476	0.399236	0.32
Abcb6	0.0508683	0.0205905	0.00834322
Atg9a	0.145744	0.0992656	0.114219
Ankzf1	0.133489	0.143076	0.0588801
Glb1l	0.0214694	0.0154932	0.0381513
Stk16	0.450726	0.43842	0.437569
Tuba4a	0.486752	0.68416	0.620526
Dnajb2	0.421253	0.232231	0.19597
Ptprn	0.00392671	0.0019322	0.00142809
Dnpep	0.251783	0.20774	0.224657
Speg	0.0501975	0.00676453	0.0145285
Gmppa	0.121013	0.156455	0.179275
Chpf	0.190675	0.129332	0.118733
Obsl1	0	0.00163885	0
Tmem198	0.0170579	0.036991	0.0101873
Inha	0.00133501	0.00952664	0
Stk11ip	0.0978047	0.0495627	0.0690063
Slc4a3	0	0	0
Pax3	0	0.00526193	0.0221307
Sgpp2	0.00451774	0	0.00584503
Farsb	0.709742	0.444279	0.635647
Mogat1	0.298547	0.105733	0.133341
Acsl3	0.255525	0.0556185	0.0108718
Utp14b	0.189197	0.0536795	0.0204961
Ap1s3	0.152631	0.127518	0.103286
Wdfy1	0.412365	0.183048	0.139375
Mrpl44	0.23343	0.247541	0.231578
Serpine2	0.064821	0.0470844	0.0290095
Fam124b	0.0167077	0.0686952	0.0380998
Cul3	1.67643	1.41916	1.46354
Dock10	1.26998	2.15094	2.47129
Rhbdd1	0.209616	0.0986799	0.129555
Gm28940	0.00710386	0.000737322	0.00511222
Col4a4	0.0225171	0.0113451	0.0208973
C430014B12Rik	0	0	0.00284683
Mff	0.748299	0.674296	0.861567
Gm28941	0.00141176	0.00191053	0.00791003
Tm4sf20	0.00262424	0	0.0140425
Gm28942	0.00135732	0.00639857	0.00135988
Agfg1	1.24112	1.48222	2.27866
A030005L19Rik	0.0219649	0.0176378	0.0166389
A030014E15Rik	0.00751259	0	0.00585153
Pid1	0	0	0
Trip12	1.58652	1.35648	1.75272
Fbxo36	0.0152139	0.00463573	0.0172904
C130026I21Rik	0.0733634	0.0516126	0.0874425
A530032D15Rik	0.088273	0.0595732	0.0669177
Gm10553	0.00678093	0.00210276	0
A530040E14Rik	0.0067536	0.00250703	0.00199827
Gm16028	0.044965	0.0517354	0.0560369
Gm16025	0.00666685	0	0
Gm16092	0.00451501	0	0
G530012D18Rik	0.006991	0.00154439	0.00890595
Sp110	1.15356	1.4652	1.06285
Gm16094	0.0245108	0.0132221	0.0188665
Sp140	0.876097	0.995644	0.883075
Gm10552	0.00149407	0.00381269	0
Gm17017	0.00900111	0	0.00326093
Sp100	4.97605	4.65252	5.10186
A630001G21Rik	0.124916	0.103473	0.108245
Cab39	1.1721	0.938109	1.41413
Itm2c	1.5499	1.48332	1.99198
4933407L21Rik	0.00521279	0.00247967	0.0019098
Gm28884	0.004048	0.00524699	0.0124572
Gpr55	0.0247424	0.147148	0.108445
2810459M11Rik	0	0	0.00267059
Psmd1	0.502156	0.547135	0.59176
Htr2b	0	0	0
Armc9	0.02224	0.0375728	0.045943
Ncl	5.77942	5.85307	5.43396
C130036L24Rik	0.0329071	0.0433058	0.0376143
Ptma	10.9808	15.2335	12.1485
Pde6d	0.370292	0.269973	0.304452
Cops7b	0.109238	0.0716825	0.0918253
Dis3l2	0.254192	0.173468	0.199317
Gm29055	0.0193544	0.0248468	0.0573596
Ecel1	0.0756537	0.0019977	0.0141713
Chrng	0	0	0
Eif4e2	1.16575	1.18748	1.19492
Gigyf2	0.657421	0.536006	0.583062
Kcnj13	0.00883451	0.0256133	0.0182559
Inpp5d	0.86821	0.750217	1.21104
Atg16l1	0.322148	0.329129	0.369605
Sag	0.707202	0.661137	0.450421
Dgkd	0.636208	0.67344	0.802745
Gm19582	0.00299833	0	0
Usp40	0.160505	0.144041	0.153086
Dnajb3	0.00156761	0.00170983	0
Mroh2a	0	0.0109608	0
Hjurp	0.386264	0.240468	0.229662
Gm29336	0	0.00236767	0
Arl4c	0.931748	4.13534	2.54944
Sh3bp4	0.00720255	0.0098449	0.0176753
Agap1	0	0	0.00482628
Asb18	0	0	0
Cops8	1.06038	0.823966	0.832051
Col6a3	0.00493923	0	0.00254845
Mlph	0.0016341	0.00194466	0
Lrrfip1	2.53845	2.57182	2.20649
Rbm44	0.029135	0.0214598	0.0243166
Ramp1	3.52134	1.79334	1.59906
Ube2f	0.549181	0.533952	0.597436
Scly	0.328124	0.243413	0.366896
Espnl	0	0	0
Klhl30	0.0098378	0	0.0164061
Erfe	0.00819934	0	0.0238295
Ilkap	0.741725	0.911428	0.843561
1700020N18Rik	0.00211804	0	0
Hes6	0.529589	0.432769	0.457649
Per2	0.038009	0.0107234	0.0295404
Traf3ip1	0.148204	0.221005	0.230696
Asb1	0.0731702	0.0737317	0.103902
Gm29100	0	0.00235133	0
Twist2	0.00985417	0.00470144	0
Hdac4	0.254872	0.207339	0.288682
Ndufa10	0.670245	0.84255	0.947157
Olfr12	0.00408882	0.00165739	0
Cops9	1.56704	1.67876	1.5771
Otos	0.00619765	0	0.0118723
Gpc1	0.0315433	0.0493389	0.0295675
Gm29480	0	0	0
Ankmy1	0.0028335	0	0
Dusp28	0.0583943	0.0678311	0.0917219
5033417F24Rik	0.00652914	0.0122704	0.0063989
Rnpepl1	0.516463	0.493273	0.43997
9430060I03Rik	0.0472056	0.0452962	0.0398212
Capn10	0.0490431	0.064417	0.0625118
Gpr35	0.015464	0.00549342	0
Sned1	0.0054901	0	0
Mterf4	0.15766	0.0924097	0.110159
Gm28535	0.00186117	0.000976998	0.00455862
Pask	0.0137801	0.00182821	0.00227846
Ppp1r7	0.457461	0.487463	0.494338
Ano7	0.00258045	0.000858096	0.00291225
Hdlbp	0.742871	0.732474	0.779712
Sept2	0.165956	0.150508	0.206878
Farp2	0.0554008	0.0384873	0.049582
Stk25	0.349653	0.267404	0.239093
Gm28536	0	0.00192744	0
Bok	0	0	0
Thap4	0.0659788	0.0945513	0.0956135
Gm10550	0.00438177	0	0
Atg4b	0.202129	0.200969	0.283427
Dtymk	0.584555	0.66224	0.489325
Ing5	0.384463	0.36097	0.252605
D2hgdh	0.0824782	0.0803948	0.0731309
Gal3st2c	0.00715885	0.0032382	0
Neu4	0.00257157	0	0
Pdcd1	5.75681	1.66519	2.03324
Fam174a	0.846305	0.484357	0.619707
St8sia4	2.09865	1.25298	1.58225
4930598F16Rik	0.00264561	0	0.0033887
Panct2	0.00371586	0.00766515	0.00276278
Gm28901	0	0	0
D1Ertd622e	0.0748139	0.174561	0.31851
Ppip5k2	0.457333	0.403009	0.513452
Gin1	0.199944	0.199106	0.253426
Pam	0.0281873	0.0276199	0.0369262
B230216N24Rik	0.00384774	0.00716517	0.0156107
1810006J02Rik	0.00402036	0.00506903	0.0195597
Gm7967	0.0901367	0.0710784	0.0179026
Gm28187	0.128465	0.0979483	0.0615893
Cdh20	0	0.00356084	0.00522427
Rnf152	0	0	0.00733135
Pign	0.231822	0.18181	0.185566
Gm28404	0.0146968	0.00085866	0.00757057
Relch	0.650713	0.668708	0.626834
Tnfrsf11a	0	0.0127521	0.0252195
Gm7160	0.044274	0.0479719	0.0270365
Zcchc2	0.463976	0.356561	0.385195
Phlpp1	0.115174	0.0952385	0.174837
Bcl2	1.66132	2.40327	1.29894
D630008O14Rik	0.0081578	0.00753582	0.00894559
Kdsr	0.359977	0.278357	0.315695
Vps4b	1.2328	0.977596	1.20869
Dsel	0.204302	0.159689	0.158479
Tsn	1.52969	1.51082	1.6136
Nifk	0.395398	0.442678	0.34183
Clasp1	0.343703	0.352021	0.38482
2900060B14Rik	0.344968	0.339343	0.339075
Gm29455	0.00545646	0.00334058	0
Ralb	0.215616	0.134362	0.140823
Gm27184	0	0.00182979	0
Tmem185b	0.136723	0.137356	0.182447
Epb41l5	0.00286861	0.0184173	0.0215277
Ptpn4	0.247232	0.268045	0.32324
Tmem177	0.0312603	0.0308153	0.022559
Sctr	0	0.00200025	0
Tmem37	0.0316448	0.0984572	0.248312
Dbi	1.07974	1.3442	1.21812
3110009E18Rik	0.274239	0.206889	0.197149
Steap3	0	0.0192209	0.000955652
Marco	0	0	0
Insig2	0.344721	0.32696	0.376352
Ccdc93	0.27665	0.19685	0.277937
Htr5b	0	0.00157306	0
Ddx18	0.875207	1.03512	0.934669
Actr3	5.42761	6.08181	5.65495
Slc35f5	0.00885344	0.00291482	0.00641286
Gpr39	0	0	0
Lypd1	0.0113495	0.0121729	0.0292276
Nckap5	0	0.00199643	0.0239884
Mgat5	0.524947	0.387678	0.279038
Tmem163	0.020815	0.0606315	0.285332
2900009J06Rik	0	0.00204009	0.00358863
Ccnt2	0.647752	0.589004	0.590779
Map3k19	0.00659553	0.00161238	0
Rab3gap1	1.0417	0.807271	0.935352
Zranb3	0.0176966	0.039659	0.0147321
Gm28800	0	0.00272487	0.00489358
R3hdm1	1.17836	1.0012	1.32892
Ubxn4	1.66718	1.36974	1.43943
Lct	0	0	0
Mcm6	0.584562	0.533392	0.822615
Dars	0.866862	0.682322	0.618789
Cxcr4	1.67168	0.587522	0.299754
Gm26686	0.0421345	0.015928	0.011242
Thsd7b	0	0	0
Gm15675	0.0025315	0.0060794	0.0167457
Cd55	0.0687723	0.127268	0.339317
Gm16083	0	0	0.00632399
Pfkfb2	0.0223041	0.0141365	0.0135337
Yod1	0.12503	0.070362	0.0953796
AA986860	0.00404867	0.00348548	0.00782956
Gm15848	0.00430604	0	0
Pigr	0.00772226	0.00469531	0
Fcmr	0	0	0
Il10	0.0880638	0.0326224	1.32122
Mapkapk2	0.452247	0.493814	0.707298
Dyrk3	0.00739803	0.0288019	0.0032268
Eif2d	0.231445	0.251252	0.291521
Rassf5	2.03459	1.74111	1.83601
Ikbke	0.838475	0.923526	0.515889
Gm28914	0	0	0
Gm28913	0.00435539	0.00166302	0
Srgap2	0.466549	0.350173	0.732915
Gm29488	0.0229439	0.0159328	0.0629776
Fam72a	0.0101239	0.0151106	0.0317156
Ctse	0.201543	0.203802	0.153427
Rab7b	0.00951735	0	0.00301872
Pm20d1	0	0	0.00379775
Slc41a1	0.468432	0.20806	0.255311
Rab29	0.171434	0.174886	0.207468
Nucks1	1.53149	1.47678	1.51287
Slc45a3	0	0	0
Elk4	1.20023	0.861231	0.569493
Mfsd4a	0.227046	0.229976	0.17321
Klhdc8a	0	0	0
Nuak2	0.013159	0	0.0087089
Tmcc2	0.00559001	0.00452874	0
Dstyk	0.109533	0.0656664	0.10665
6030442K20Rik	0.0102587	0.0167734	0.00820611
Rbbp5	0.111784	0.151001	0.145356
Tmem81	0.0172013	0.0208024	0.0208964
Cntn2	0.00501937	0.0159145	0.0010721
Lrrn2	0	0.00992547	0.0010721
Mdm4	1.88753	1.43648	1.82813
Pik3c2b	0.00932466	0.00219616	0.00923988
Ppp1r15b	0.638455	0.626249	0.719176
Plekha6	0	0	0.00153333
Etnk2	0.0049884	0	0.0198588
Sox13	0	0.00170722	0
Snrpe	3.21831	4.00379	3.3565
Zc3h11a	0.0633426	0.0983953	0.111726
Gm38394	0.0260522	0.0350238	0.0346079
Lax1	1.40481	0.947193	3.09533
Atp2b4	0.242131	0.501285	1.03529
Gm28441	0.0011653	0	0
Btg2	3.80299	2.88298	2.65687
Chil1	0.0157474	0	0
Ppfia4	0	0.00367394	0
Tmem183a	0.300999	0.339332	0.330078
Cyb5r1	0.129242	0.107949	0.141028
Adipor1	0.789431	0.595777	0.83123
Platr1	0.00186117	0.000924282	0
Klhl12	0.182952	0.164496	0.128072
Rabif	0.206659	0.235578	0.244183
Kdm5b	0.606252	0.380058	0.508015
Syt2	0	0.0064675	0
Ppp1r12b	0.128275	0.124108	0.12268
Ube2t	0.105747	0.0666702	0.118016
Lgr6	0	0	0
Gm10535	0.0011529	0	0
Ptpn7	1.17727	1.1468	1.47033
Arl8a	0.373385	0.426127	0.518096
Gm15445	0.00757663	0.00634471	0.0204531
Rnpep	0.220685	0.168506	0.236195
Timm17a	0.76539	0.720606	0.782826
Ipo9	0.133131	0.142405	0.151932
Gm28277	0	0	0.00163984
Nav1	0.00244483	0.00302003	0.00341661
Csrp1	0.260085	0.259505	0.322317
Phlda3	0.337833	0.258362	0.346564
Tmem9	0.231965	0.135442	0.147541
Cacna1s	0.0327593	0.0128465	0.0307105
Gm37759	0	0	0.00127815
Kif21b	1.11589	0.902941	1.17896
Mroh3	0	0	0
Gm37552	0.00461158	0	0
Gm26781	0	0.00697961	0
Gpr25	0	0	0.0123145
Camsap2	0.229541	0.182137	0.088762
9230116N13Rik	0.0669544	0.0407894	0.0284068
Ddx59	0.0700315	0.0526969	0.0539208
Kif14	0.00118494	0.0110885	0.0112661
Gm37799	0	0	0
Gm33994	0	0	0
Platr23	0.00538591	0.000950687	0
Zfp281	0.336407	0.274804	0.382565
Gm19705	0.0799072	0.0446444	0.0478186
Platr22	0	0	0
Gm4258	0.0372729	0.019869	0.0317272
Gm26930	0	0	0
A430106G13Rik	0	0	0
Ptprc	24.2679	15.0663	13.0644
Gm28556	0	0.0104121	0
Atp6v1g3	0.0565691	0.00961083	0.00522566
Nek7	2.90817	1.95827	1.52578
Gm28501	0	0	0
2310009B15Rik	0.223106	0.164893	0.174603
Dennd1b	0.786242	0.80465	1.15935
4930596I21Rik	0.00364874	0.00517375	0.00841141
Zbtb41	0.156952	0.183477	0.276094
Aspm	0.0295991	0.0834998	0.0304737
Cdc73	0.652124	0.729695	0.699371
B3galt2	0.00913627	0.014883	0.0149
Glrx2	0.912125	0.870926	0.742721
Ro60	0.188332	0.0876823	0.140484
Uchl5	0.43654	0.422407	0.475206
Gm29170	0.0869982	0.0552985	0.0678999
Rgs2	0.320303	0.489094	0.845804
Rgs1	3.98189	5.60762	28.0205
Rgs18	0.00244483	0	0.0158808
Pla2g4a	0	0	0.00220149
Ptgs2	0	0	0
Odr4	0.376319	0.260777	0.356406
Tpr	4.5181	4.64371	4.4109
Prg4	0	0	0
Gm8947	0	0	0
Gm10138	0.0855246	0.0971331	0.122764
Ivns1abp	0.806401	0.655416	0.754754
Swt1	0.870321	0.744389	0.821364
Trmt1l	0.392975	0.319354	0.339379
Rnf2	0.339982	0.272977	0.303251
Fam129a	0.286723	0.462907	0.977254
2810414N06Rik	0.00415586	0.00544466	0.00285039
Edem3	0.136012	0.116522	0.164304
1700025G04Rik	0.0570595	0.266564	0.14605
Tsen15	0.155267	0.112347	0.138848
Colgalt2	0	0.0143512	0.0362087
Rgl1	0	0.00216701	0.0131129
Arpc5	2.4591	3.22025	3.43255
Ncf2	0.00294101	0.000968367	0.0237739
Smg7	0.481179	0.472836	0.560877
Gm28791	0.0728308	0.0443831	0.0925645
Nmnat2	0.0221783	0.030707	0.0150785
Lamc2	0	0	0.00296905
Lamc1	0.0760462	0.0290836	0.194768
E330020D12Rik	0.373734	0.247457	0.169322
Shcbp1l	0	0	0.00131575
Dhx9	1.67205	1.80116	1.81725
Npl	0.00680784	0.0119552	0.0278339
Rgs8	0.00770526	0	0.00726341
Gm29529	0	0	0
C230024C17Rik	0.0890263	0.0610081	0.111041
Rgs16	1.92359	0.779729	4.44545
Gm28513	0.00341271	0	0.00640879
Rnasel	0.321517	0.462206	0.595867
Gm28512	0	0.000649726	0
Teddm2	0.00509201	0.00961	0.00772694
Glul	0.223103	0.259025	0.261761
Cacna1e	0.0230935	0.00292753	0
Ier5	2.7119	4.04407	2.82225
Mr1	0.205364	0.0967783	0.122597
Stx6	1.59349	0.95494	0.687199
BC034090	0	0.00220667	0
Xpr1	0.630663	0.382634	0.522796
Gm5532	0.00417378	0	0
Acbd6	0.713879	0.760884	0.648078
Qsox1	0.229107	0.210895	0.255115
Cep350	0.936386	1.03393	0.96697
Tor1aip1	1.36267	1.47882	1.52639
Tor1aip2	0.398732	0.438532	0.457057
Axdnd1	0.00334654	0.00683856	0.00225509
Gm2000	0.172821	0.301329	0.19876
Soat1	0.457593	0.440457	0.392958
Abl2	0.109687	0.0915867	0.113616
Tor3a	0.468919	0.574345	0.18373
Fam20b	0.17049	0.188067	0.173165
Ralgps2	0.537821	0.543702	0.891333
Angptl1	0.00244483	0	0.00377106
4930439D14Rik	0	0.00143956	0
Tex35	0.00954978	0.00954162	0
Rasal2	0.00135732	0.00138585	0.00649469
Cryzl2	0.0145468	0.0141153	0.0139684
Sec16b	0	0.00338897	0
Cop1	0.447796	0.407932	0.499211
Tnr	0	0.00338897	0
4930523C07Rik	1.11515	1.86063	1.66918
4930562F07Rik	0.00900558	0	0.00550971
Tnn	0	0.0020131	0
Mrps14	1.25002	1.28553	1.27092
Cacybp	1.12037	1.34072	1.11255
Rabgap1l	2.80122	1.61417	1.69545
Gm36975	0.00135732	0	0.00740622
Gm37529	0.224939	0.215505	0.193626
Gpr52	0.0390341	0.00168701	0.00690027
Gm37328	0.008392	0.01138	0.0173498
Gm37083	0.00304612	0	0
Gm38060	0	0	0
Rc3h1	0.694643	0.642753	0.746101
Serpinc1	0.0171361	0.0339321	0.0158064
Zbtb37	0.221313	0.161783	0.160093
Gm37362	0.00162545	0	0
Gas5	4.28008	4.78044	3.80902
Dars2	0.0375109	0.0588715	0.0622077
Gm37634	0.0151617	0.0019239	0
Cenpl	0.15715	0.162529	0.148604
Klhl20	0.271972	0.254305	0.279376
Prdx6	1.13035	1.66228	1.56704
Tnfsf4	0.0796227	0.0726365	0.04904
Fasl	0.0896917	0.288156	1.57225
Suco	1.12663	1.14934	1.68621
4930558K02Rik	0.0140855	0.00746097	0.00668991
Pigc	0.110556	0.0862313	0.105351
Dnm3	0.0245075	0.0216989	0.0126934
Eef1aknmt	0.0413266	0.0552005	0.025078
Vamp4	0.495663	0.427401	0.576812
Prrc2c	4.46471	4.18355	3.79693
Fmo1	0	0	0
Gorab	0.130164	0.119466	0.120761
Kifap3	0.177762	0.144017	0.135218
Scyl3	0.307512	0.244345	0.254546
BC055324	0.02244	0.0107723	0.0163766
Mettl18	0.137165	0.083832	0.152646
Sell	0.167461	0.123953	0.251759
Slc19a2	0.0251228	0.0205831	0.0199414
Ccdc181	0.168542	0.0702974	0.100927
Blzf1	0.140257	0.134163	0.14316
Nme7	0.1079	0.0870122	0.0663883
Atp1b1	0.249287	0.0095047	0.0627962
Gm26685	0	0	0
Gm32569	0.0039995	0	0.00447479
Gm20743	0.00364756	0.00869503	0.00522037
Xcl1	0.822733	0.581358	1.04542
1700029M03Rik	0	0	0
Sft2d2	0.383478	0.343917	0.25552
Tiprl	1.00108	0.916124	1.11835
Gm38190	0.0213028	0.0622079	0.0480642
Dcaf6	0.17471	0.135828	0.0999482
Gm37864	0.00394606	0	0
Mpc2	1.25182	1.25674	0.996179
Adcy10	0	0	0
Mpzl1	0	0	0.00296718
Rcsd1	0.591074	1.07747	0.804287
Creg1	0.287162	0.2899	0.35313
Gm16565	0.0977134	0.0558813	0.107455
Cd247	2.26815	1.76373	2.9501
Gm37469	0.040447	0.0257246	0.0441998
Pou2f1	0.257288	0.204429	0.278315
Gm15853	0.00871428	0.000912498	0.0149
Tada1	0.149138	0.156885	0.185079
Pogk	0.0552031	0.142586	0.0984152
Gm16701.1	0	0	0.0109663
Fam78b	0.00268499	0	0.0247727
Uck2	0.112726	0.130344	0.128314
Gm37982	0	0.00301307	0.00130886
Gm2453	0	0	0
Tmco1	1.25308	1.13291	1.11215
Aldh9a1	0.246095	0.260772	0.293879
Mgst3	0.0129461	0.13209	0.0552553
Pbx1	0.00266068	0.00502452	0.0070256
Nuf2	0.0151391	0.0212344	0.0084612
Hsd17b7	0.0610317	0.0974305	0.205166
3110045C21Rik	0.00517054	0.00392816	0
Uap1	0.212438	0.213586	0.148099
Gm37748	0	0	0.00699724
Uhmk1	0.332535	0.36278	0.468203
4930500M09Rik	0	0.00550041	0
Sh2d1b1	0	0.00161238	0.0013354
Atf6	0.149534	0.201357	0.402706
Gm9929	0	0.00240472	0.00701641
Dusp12	0.176265	0.216479	0.207652
Gm26620	0.00436556	0.00263517	0.00523846
Fcrla	0	0	0
Fcgr4	0	0.00481388	0.00580782
Fcgr3	0	0.00161238	0.0156891
Cfap126	0.0133084	0	0.00295517
Sdhc	0.304586	0.344235	0.287934
Nr1i3	0	0	0.0015458
Tomm40l	0.133173	0.119332	0.109851
Fcer1g	0.0687313	0.317028	1.19308
Ndufs2	1.01346	0.870522	0.855143
B4galt3	0.101556	0.0933562	0.106161
Ppox	0.0899455	0.103083	0.0903934
Usp21	0.11851	0.077337	0.0755095
Ufc1	0.925971	0.9951	0.909377
Gm20045	0.0303901	0.0169597	0.0218635
Dedd	0.213369	0.204023	0.204917
Nit1	0.470979	0.385131	0.409909
Pfdn2	1.26615	1.3138	1.23327
Klhdc9	0.00367506	0.00104661	0
Nectin4	0	0	0
Arhgap30	2.63596	2.48125	3.01708
Usf1	0.576719	0.506617	0.575253
Tstd1	0.00599593	0.00423513	0.00168808
F11r	0.00881873	0.0057589	0.00623477
B930036N10Rik	0.452364	0.583863	0.522236
Alyref2	0.192667	0.131722	0.198217
Itln1	0	0	0.00345348
Cd244a	0.00809013	0.00812282	0.0827302
Ly9	1.26069	1.27474	1.17845
Slamf7	0.407686	0.348009	0.484976
Gm37787	0	0	0.00726482
A630035G10Rik	0.0215039	0.00593757	0.0194744
Cd48	1.40549	2.18776	2.81801
Slamf1	0.235112	0.430408	0.706976
Cd84	2.22641	2.22768	2.07793
Gm10521	0.0563629	0.04608	0.031434
Gm37065	0.13396	0.0749396	0.0438792
Slamf6	3.67991	3.12474	0.774401
Vangl2	0.00254616	0.00867712	0.0141026
Ncstn	0.267247	0.234588	0.252843
Copa	0.824909	0.719108	0.888084
Gm37756	0.00567621	0	0
Pex19	0.226036	0.224881	0.19934
Dcaf8	0.96035	0.625806	0.652263
Pea15a	0.289325	0.312779	0.388363
Gm17224	0	0	0.00494516
Igsf8	0.115712	0.12099	0.1116
Atp1a2	0	0	0.00477565
Kcnj10	0	0	0
Pigm	0.304436	0.238146	0.233105
Slamf9	0	0	0
Igsf9	0.00145011	0	0.00611776
Tagln2	0.718949	2.84227	1.75115
4933439K11Rik	0	0	0.00912669
Slamf8	0.0156333	0.0107628	0
Dusp23	0.0537979	0.0375798	0.0312194
Aim2	0.997563	0.896856	0.948937
Ifi206	0.201466	0.319585	0.224934
Ifi214	0.732299	1.01907	0.681029
Ifi213	0.0266453	0.0591963	0.0343108
Ifi209	1.07359	1.0912	0.829115
Ifi208	0.876374	0.927113	0.565193
Ifi207	0	0.00877272	0
Ifi204	0.158097	0.242862	0.21334
Mndal	2.74497	3.41069	3.66599
Ifi211	0.185313	0.261276	0.033456
Ifi203	3.66514	4.95341	4.80213
Ifi202b	0.200685	0.310693	0.029061
Ifi205	0.0044987	0.00217997	0
Olfr433	0	0.0038752	0
Spta1	0	0.00769842	0
Fh1	0.389809	0.34629	0.304014
Opn3	0.0295677	0.00815385	0.00151601
Chml	0.0495069	0.0169562	0.00527241
Exo1	0.00129343	0.0228034	0.0149395
Rbm8a2	0.00195446	0.006325	0.00607539
Cep170	0.309779	0.172799	0.271035
Sdccag8	0.2934	0.285156	0.253697
Gm15423	0.00213072	0.00292753	0
Akt3	0.296858	0.268335	0.24458
Zbtb18	0.0920577	0.057746	0.0418265
2310043L19Rik	0.00583137	0	0
Adss	0.582414	0.82722	0.982847
Catspere2	0	0	0.00267059
Desi2	1.17956	0.733764	0.819525
B230369F24Rik	0.0216414	0.0172588	0.00838215
Cox20	1.44531	1.32703	1.35105
Hnrnpu	3.82651	3.65772	3.4798
Efcab2	0.0693172	0.0479534	0.0132761
Kif26b	0.00395232	0.000843413	0
Smyd3	0.290838	0.210616	0.308134
Tfb2m	0.314257	0.262992	0.239727
Cnst	0.378015	0.277582	0.218805
Sccpdh	0.114236	0.0401538	0.0303832
Ahctf1	0.512406	0.61424	0.583284
Gm10518	0	0	0
Cdc42bpa	0.0113778	0.00771613	0.00443995
Coq8a	0.249368	0.0848984	0.261059
Gm37336	0.0023629	0	0
Psen2	0.655544	0.296622	0.527296
Gm31728	0	0.00460469	0.00239824
Itpkb	1.98089	1.85857	2.01498
Stum	0.00182809	0.0053029	0
Parp1	0.474097	0.370255	0.343089
Lin9	0.277918	0.209084	0.200906
Acbd3	0.822387	0.69312	0.7097
Gm37768	0.00381091	0.00195913	0.00142809
Gm38293	0	0.00160118	0.00103149
H3f3a	7.92607	8.31722	6.27892
H3f3aos	0.0325409	0.019181	0.0163444
Sde2	0.46757	0.405177	0.453427
Pycr2	0.455255	0.487023	0.477543
Lefty1	0	0.00178906	0.00404078
Tmem63a	0.124048	0.147679	0.183506
2210411M09Rik	0.00249961	0	0
Ephx1	0.57108	0.160527	0.342258
Nvl	0.647007	0.55112	0.534209
Cnih4	0.744368	0.689898	0.632284
Wdr26	1.51424	1.23406	0.956038
A430110L20Rik	0.0079014	0	0.00339438
Dnah14	0.0424604	0.0710178	0.0924347
Lbr	1.98063	1.74905	2.02096
Gm5533	0	0	0
Enah	0.0176704	0.0149144	0.00524717
Srp9	2.46999	2.36323	2.77088
Degs1	0.771294	0.713313	0.728456
1700047M11Rik	0.00133477	0.00481577	0.00238196
Fbxo28	0.322651	0.349036	0.305233
Trp53bp2	0.169963	0.187112	0.206446
Capn2	0.306506	0.817097	0.743505
Gm37885	0	0.00111305	0.00420271
Susd4	0.075933	0.00179624	0.00686504
Disp1	0.137633	0.108674	0.0722439
Brox	0.280784	0.209789	0.267559
Aida	0.355806	0.381897	0.356004
Mia3	1.46518	1.23704	1.25694
Taf1a	0.0840678	0.100502	0.112125
Gm37986	0	0	0
Gm37214	0.00361985	0.00249745	0.00549033
Dusp10	0.870038	0.647384	0.630003
1700056E22Rik	0.0841795	0.0566496	0.025771
Hlx	0	0.0016485	0.0150894
Gm34342	0.00455319	0	0.00270303
Marc2	0.871516	0.912993	0.745525
Rab3gap2	0.372182	0.29451	0.345633
Iars2	0.372307	0.449447	0.33037
2010103J01Rik	0	0	0
Bpnt1	0.0737712	0.103891	0.0609739
4930532G15Rik	0.0875978	0.0817901	0.0348016
Eprs	0.710675	0.852212	0.720105
9630028B13Rik	0	0	0
Lyplal1	0.125911	0.0575423	0.112923
Tgfb2	0	0	0
Rrp15	0.0920097	0.202493	0.116487
A430105J06Rik	0.009964	0.0135135	0.00734983
Spata17	0	0	0
Gpatch2	0.409749	0.299655	0.427631
Gm38155	0	0	0
Kctd3	0.0997629	0.0560794	0.0584244
Cenpf	0.0732491	0.0958306	0.088463
Ptpn14	0	0	0.00120101
Gm37422	0.00198088	0	0
Smyd2	0.0719084	0.0854594	0.128464
Prox1	0	0	0
Rps6kc1	0.0999515	0.0394322	0.0319263
Angel2	0.960179	0.697582	0.734974
Vash2	0	0	0
Flvcr1	0.0969098	0.113757	0.0915398
A230020J21Rik	0	0	0
Tatdn3	0.107485	0.0771593	0.0642609
Nsl1	0.00223522	0.000924391	0.00537977
Batf3	0.00755033	0.0546832	0.174154
Atf3	0.000972228	0.0469936	0.078603
D730003I15Rik	0.0711443	0.0621117	0.0489777
Nenf	0.264366	0.223173	0.186048
Pacc1	0.0798663	0.0599302	0.0948605
Ppp2r5a	1.78142	2.04886	1.86712
Dtl	0.0757593	0.0834559	0.141643
Ints7	0.190555	0.161854	0.132444
Lpgat1	0.172653	0.20022	0.209905
Gm38037	0	0	0
Nek2	0.00956968	0.0206008	0.0106563
1700034H15Rik	0	0.0044184	0
Slc30a1	0.0747944	0.0904012	0.14321
Rd3	0.0135	0.0121847	0.0126028
Gm26670	0.0230111	0.0215097	0.00841116
Traf5	0.936379	0.776565	0.698638
Gm26879	0	0	0
Rcor3	0.346461	0.229739	0.167116
Gm10516	0	0.00358243	0
Kcnh1	0	0	0
Hhat	0.0239071	0.0132075	0.0186939
Syt14	0.0272542	0.0138568	0.0363514
Utp25	0.0953686	0.0837092	0.108574
Irf6	0.0219379	0.00539977	0.0172353
A130010J15Rik	0.0987794	0.0766535	0.0362746
Traf3ip3	2.05577	1.73931	2.02054
Gm15872	0.00177077	0.00667867	0.00758925
4930570N18Rik	0.0388828	0.00732603	0.113347
Lamb3	0.0942633	0.106596	0.372772
Hsd11b1	1.47219	1.4423	1.14608
Plxna2	0.00864632	0.0019977	0.00369472
A330023F24Rik	0.0464678	0.0307176	0.0828852
Gm32250	0.00313456	0	0
Gm37027	0	0	0.00484267
Cd46	0.0741103	0.0667941	0.0487725
Cr1l	0.938952	0.773592	1.05185
Cr2	0.00288677	0	0
Fam171a1	0	0.00453661	0
Nmt2	0.313975	0.352867	0.340152
Rpp38	0.052039	0.0504456	0.0281889
Acbd7	0	0	0
Meig1	0.00443201	0	0
Dclre1c	0.23037	0.153338	0.209318
Suv39h2	0.0534289	0.025204	0.0293357
Gm13184	0	0	0.00430467
Hspa14	0.616023	0.577606	0.705215
Gm45902	0.0480549	0.0102365	0.0496949
Cdnf	0.00903343	0.00368107	0.00549073
Fam107b	1.83178	2.43789	2.28486
Gm13185	0	0.00204009	0
Frmd4a	0.079603	0.0394789	0.118571
Gm13187	0.00501184	0	0
Gm36988	0	0.0070768	0.00190363
Gm13179	0.00151733	0.00368886	0.00389464
Prpf18	1.17207	0.647671	1.0318
Bend7	0.00299833	0	0
Sephs1	0.0652009	0.0942224	0.161131
Phyh	0.476173	0.44358	0.521191
Mcm10	0	0.00847923	0.003136
Optn	0.101838	0.0178674	0.0624408
4930551O13Rik	0.00131435	0	0.00349582
Camk1d	0.351664	0.380239	0.247815
Cdc123	0.45768	0.488529	0.618278
Nudt5	0.535923	0.422503	0.450103
Gm13199	0.00747167	0.00827788	0.00300976
Sec61a2	0.151375	0.0469861	0.0883463
Dhtkd1	0.00311021	0	0
Upf2	1.27298	0.906845	1.10499
Echdc3	0.00238857	0.00444089	0.000963371
AL845275.1	0	0	0
Usp6nl	0.682993	0.238768	0.163254
Gm13391	0	0	0
Celf2	5.00955	3.44852	4.27742
1700061F12Rik	0	0	0.00174875
Gm13218	0.00341271	0	0.00747514
Gata3	1.26811	1.41083	1.27949
Gm13256	0.0190084	0.0118276	0.0231912
4930412O13Rik	0	0.000976998	0.00170321
9230102O04Rik	0	0.000924282	0.0208933
Taf3	0.368956	0.438886	0.466443
Atp5c1	2.62048	3.12932	2.59013
Kin	0.540817	0.569158	0.437587
Itih5	0.0290596	0.0139727	0.147164
Gm13261	0	0.00466274	0
Sfmbt2	0.0116686	0.0344447	0.0226114
Prkcq	2.88989	2.02984	1.58261
8030442B05Rik	0	0	0
Gm13293	0.00524872	0.00561246	0
Pfkfb3	0.196002	0.134238	0.134593
Gm10851	0.00177049	0.000737322	0.00344695
Rbm17	0.725601	0.733896	0.694707
Il2ra	0.0437852	0.0798972	0.374605
Il15ra	0.151739	0.174978	0.29609
Fbh1	0.111509	0.107647	0.078206
Ankrd16	0.265345	0.247116	0.292524
Mindy3	0.346314	0.406667	0.535159
Pter	0.00732492	0.00102713	0.00935147
C1ql3	0.00297605	0	0
Rsu1	0.614206	0.732619	0.466289
Gm13270	0.00397686	0.00458811	0.00497267
Trdmt1	0.0596906	0.0609396	0.0691958
Vim	1.82389	10.2319	7.27944
St8sia6	0	0.0226942	0.0144026
Hacd1	0	0.0218211	0
Stamos	0.00739637	0.00318124	0.00311137
Stam	0.165894	0.120673	0.152487
Mrc1	0	0.00985753	0.0132732
Nsun6	0.410048	0.374553	0.455128
Arl5b	0.24086	0.240767	0.183486
Plxdc2	0.00127802	0.012433	0.0413204
Nebl	0.13367	0.271735	0.140313
A930004D18Rik	0	0.00124882	0.00459883
Skida1	0.00281961	0	0
1810059C17Rik	0	0.0023118	0.0062716
Mllt10	0.776028	0.698664	0.741408
Dnajc1	1.29705	1.00269	1.28523
Commd3	1.00841	0.851581	0.815376
Bmi1	0.281416	0.22195	0.310553
Pip4k2a	1.75348	0.933732	0.822073
4930426L09Rik	0.00675877	0	0.00108067
Armc3	0.0890305	0.142366	0.0874715
Msrb2	0.137372	0.0464276	0.0233095
Otud1	0.115158	0.0873463	0.135827
Etl4	0	0	0
Arhgap21	0.0515762	0.0627951	0.0480314
Gm13375	0.0114437	0.0207011	0.00742356
Enkur	0.0210202	0.0223917	0.028949
Thnsl1	0.0228176	0.0406444	0.0222387
Gad2	0	0	0.00613818
Apbb1ip	3.29509	3.08245	3.52164
Pdss1	0.0334501	0.0601314	0.0440435
Abi1	1.29099	1.00614	1.31938
Acbd5	0.728544	0.663981	0.788836
Mastl	0.107152	0.0753424	0.148661
Yme1l1	1.16393	1.07476	1.22236
4931423N10Rik	0.00477284	0.00353151	0.00178449
Spopl	0.422832	0.395312	0.436077
Il1rn	0.0173447	0	0
Psd4	0.538218	0.567215	0.877975
Pax8	0	0.00587001	0.01044
Cacna1b	0.0127431	0.00235522	0.0069794
Ehmt1	0.663768	0.552477	0.511149
Arrdc1	0.465044	0.484698	0.547733
Zmynd19	0.119377	0.130838	0.0966954
Dph7	0.147959	0.136577	0.144804
Mrpl41	0.592008	0.603286	0.611625
Pnpla7	0.221976	0.208359	0.325856
Nsmf	0.179063	0.0808434	0.115905
Noxa1	0.00209234	0.00117611	0
Nrarp	0.0377155	0.027313	0.135348
Gm38287	0.00858569	0.00283846	0.00808478
Tor4a	0.0953136	0.144121	0.133415
Nelfb	0.597752	0.543674	0.678529
Fam166a	0	0.00932913	0
Tubb4b	0.921329	1.41619	1.13439
Rnf208	0.00802089	0.00251226	0
Ndor1	0.0919199	0.112362	0.106537
Tmem203	0.139447	0.0934159	0.138526
Tprn	0.0568352	0.0382842	0.0924214
Ssna1	0.559613	0.643605	0.695251
Anapc2	0.302559	0.247739	0.282103
Grin1	0	0	0
Man1b1	0.184265	0.178617	0.181551
Dpp7	0.132188	0.152843	0.126168
Uap1l1	0.238707	0.156638	0.149899
Sapcd2	0.0037718	0.0132461	0.00263151
Npdc1	0.0517693	0.0328492	0.0839162
Fut7	0.0303623	0.117261	0.223236
Abca2	0.379046	0.532846	0.622991
Paxx	0.561819	0.549594	0.652005
C8g	0.00549929	0.00797168	0.0128708
Fbxw5	0.209858	0.155238	0.108726
Traf2	0.37573	0.308554	0.41592
Edf1	3.27488	3.72915	3.95052
Mamdc4	0	0.0107089	0.00893231
Phpt1	0.408077	0.328566	0.24944
Ajm1	0.00722207	0.00462153	0.00947052
Rabl6	0.331225	0.279897	0.249811
Tmem141	0.0545373	0.0541714	0.00687307
Fcna	0.0107259	0.0116023	0.0336851
A230005M16Rik	0.0038525	0.00247928	0
Bmyc	0.349259	0.295871	0.454499
Sohlh1	0	0	0
Kcnt1	0	0	0
Camsap1	0.165789	0.140379	0.160378
Ubac1	0.30607	0.381195	0.303241
Nacc2	0	0.0347539	0.0322704
Tmem250-ps	0.0780452	0.0662669	0.0530662
1810012K08Rik	0	0	0.00294041
Qsox2	0.0740909	0.0530472	0.0521743
Gpsm1	0.0969224	0.0415481	0.0585077
Dnlz	0.279503	0.356414	0.278618
Card9	0	0.00581903	0.00190363
Gm13562	0	0.00110047	0
Snapc4	0.0940299	0.0966312	0.0381103
Gm13563	0.00133501	0.00194926	0
Entr1	0.403677	0.404528	0.48943
Pmpca	0.307873	0.266871	0.36865
Inpp5e	0.112097	0.0990391	0.0765425
Sec16a	0.384244	0.280764	0.333041
0610009E02Rik	0.00411787	0.0287881	0.0303925
Gm13568	0	0.00197829	0
Notch1	0.764456	0.803571	1.23726
Egfl7	0	0.00770154	0.00660959
Agpat2	0.171277	0.180428	0.201544
Dipk1b	0.0974987	0.105333	0.0769876
Lcn4	0.00536272	0.0237543	0.0257614
Surf6	0.285517	0.253218	0.271875
Med22	0.12511	0.0978663	0.115095
Rpl7a	5.75094	7.85571	6.14978
Surf1	0.33261	0.391125	0.448868
Surf2	0.219446	0.310646	0.253418
Surf4	0.658726	0.660531	0.751532
Stkld1	0	0	0
Rexo4	0.507341	0.474691	0.438979
Cacfd1	0.198161	0.133798	0.17623
Slc2a6	0.044487	0.0221508	0.0310886
Adamtsl2	0.0401789	0	0.00151437
Fam163b	0.00404867	0	0
Dbhos	0.0115811	0	0
Dbh	0.00153404	0	0
Sardh	0.00353373	0.00327805	0
Vav2	0.0719514	0.0243625	0.0935233
Brd3os	0.0125736	0.00264005	0
Brd3	0.301807	0.302461	0.271911
Wdr5	0.133611	0.15167	0.183914
Gm13421	0.00234756	0.00547146	0.00220149
Rxra	0.0186378	0.109088	0.0456958
Col5a1	0.00433517	0.0151303	0
Olfm1	0	0	0
Ppp1r26	0.00487701	0.00143824	0.00402868
Mrps2	0.0546036	0.035843	0.0419728
Gm10134	0	0	0
Ralgds	0.169509	0.0993533	0.140006
Gtf3c5	0.113774	0.12498	0.0909772
Gfi1b	0	0.00867254	0
Tsc1	0.240466	0.136501	0.201423
Spaca9	0.00404191	0.0275281	0.0215557
Ak8	0	0.0055035	0
Gtf3c4	0.0997061	0.0675181	0.0814328
Ddx31	0.0857619	0.106096	0.0987855
Cfap77	0.00118494	0.00124318	0.00276278
Ttf1	0.343146	0.404215	0.403898
Gm13393	0	0	0.00327322
Setx	0.938878	1.23272	1.18914
Ntng2	0.024473	0.0258788	0.010083
6530402F18Rik	0.145233	0.129994	0.154929
Med27	0.188508	0.145267	0.199638
Gm13402	0	0	0
Rapgef1	1.16967	0.730883	0.838991
Gm13547	0.00139152	0.00568944	0.0139614
Trub2	0.168278	0.101469	0.152197
Coq4	0.0756091	0.0540269	0.0497897
Slc27a4	0.193183	0.0585717	0.184573
Urm1	0.25008	0.297352	0.194302
2600006K01Rik	0	0.0073393	0.00859816
Cercam	0.00359377	0.00770541	0.0316405
Odf2	0.325407	0.291606	0.426398
Gle1	0.358408	0.311113	0.341909
Sptan1	1.09056	1.04533	1.01742
Wdr34	0.0133929	0.0285283	0.0301945
Set	4.42511	4.36827	3.53787
Pkn3	0.00330298	0.00678647	0.00260502
Zdhhc12	0.147391	0.11014	0.181903
Zer1	0.445222	0.236561	0.420346
Tbc1d13	0.127584	0.117894	0.118014
Endog	0.224175	0.195985	0.0836432
Spout1	0.106611	0.105702	0.0817975
Kyat1	0.00415367	0.0128946	0.0322458
1700084E18Rik	0.0243492	0.0234917	0.00628358
Lrrc8a	0.0822543	0.199914	0.126047
Phyhd1	0.0187118	0.0101277	0.0294714
Dolk	0.0447787	0.0735418	0.0474945
Nup188	0.128816	0.137467	0.150446
Gm14471	0.00329438	0	0
Sh3glb2	0.497421	0.480087	0.438109
Miga2	0.0317984	0.0291054	0.0443102
Dolpp1	0.0898569	0.105745	0.0824463
Crat	0.0926312	0.0525538	0.0601987
Gm16323	0	0	0
Ptpa	0.503821	0.579982	0.448736
Ier5l	0.276236	0.045125	0.0822822
Gm14487	0	0	0.0013354
Cstad	0.0448146	0.00206209	0.0374602
9330198N18Rik	0.00202635	0	0.00300251
Gm14486	0.00305554	0.00257965	0.00973754
Gm14488	0.00643742	0.00326745	0
1700001O22Rik	0.0231555	0.0175149	0.0692458
Ntmt1	0.0905358	0.115414	0.13003
Asb6	0.146755	0.252975	0.357965
Ptges	0	0.00231555	0.00709296
Tor1b	0.358262	0.345135	0.348497
Tor1a	0.46559	0.486539	0.612861
BC005624	1.04849	0.83802	1.10465
Usp20	0.0591905	0.0758229	0.171731
Fnbp1	2.13434	2.19335	2.44459
D330023K18Rik	0.13211	0.0607847	0.0706459
Gpr107	0.508227	0.352237	0.466062
Ncs1	0	0	0
Hmcn2	0.00202635	0	0.0125368
Ass1	0.617306	1.59313	0.80464
Fubp3	0.254512	0.145243	0.247754
Exosc2	0.125292	0.144187	0.143022
Gm13427	0	0.00529888	0.00126032
Abl1	0.173765	0.10651	0.180337
Qrfp	0.175834	0.061056	0.0182626
Fibcd1	0.0143147	0.00466905	0
Nup214	0.393268	0.321102	0.463292
Fam78a	0.757865	0.763885	0.497374
Gm16534	0.0120251	0.00467405	0.00321271
Prrc2b	1.74601	1.47086	2.27467
Gm13610	0.00455537	0.00953151	0.00211917
Pomt1	0.0510426	0.0498955	0.0474604
Uck1	0.409568	0.336439	0.35288
Swi5	1.1674	1.22541	1.18258
Golga2	0.333286	0.254078	0.284659
Ciz1	0.427964	0.333673	0.352409
1110008P14Rik	1.04593	0.977624	0.962164
Ptges2	0.120355	0.0873397	0.0871165
Slc25a25	0.0977328	0.086957	0.138139
Naif1	0.103381	0.0691282	0.0758439
Fam102a	0.805413	0.871286	0.838931
Dpm2	0.676635	0.657903	0.625439
9430097D07Rik	0.0217053	0	0.00455518
Pip5kl1	0.00151129	0.0027127	0.00660275
St6galnac4	0.190719	0.259442	0.358746
St6galnac6	0.0269666	0.0381593	0.0646191
Eng	0.00532135	0.00317386	0.0126982
Fpgs	0.0522481	0.0422854	0.0368699
Cdk9	0.650572	0.627447	0.743263
Sh2d3c	0.69353	0.639466	0.736508
6330409D20Rik	0	0	0.00330224
Ttc16	0.0122016	0.00464923	0.016237
Tor2a	0.692104	0.497189	0.736888
Ptrh1	0.388932	0.124533	0.0290695
Cfap157	0.0844385	0.0103172	0
Stxbp1	0.138025	0.044096	0.0596729
Gm13524	0.00296228	0.00178845	0
Gm13523	0	0	0
Fam129b	0	0.0420233	0.0599396
Lrsam1	0.0215936	0.0346272	0.0361616
Rpl12	14.8104	17.6202	11.3834
Slc2a8	0.103446	0.0668136	0.0909842
Garnl3	0.0104449	0.0147323	0.00212312
Ralgps1	0.31038	0.110717	0.123909
Gm13528	0.0139931	0.00336083	0.00345459
Angptl2	0.353599	0.162002	0.0665362
Zbtb34	0.043342	0.0217793	0.0340164
Zbtb43	0.174416	0.138791	0.200984
Mvb12b	0.880044	0.190745	0.167986
Nron	0	0.00133146	0
Pbx3	0.318135	0.157203	0.2605
C79798	0	0	0
Mapkap1	0.860028	0.616274	0.78804
Gapvd1	0.680226	0.521759	0.632687
Hspa5	7.42363	6.88636	5.7394
Rabepk	0.190634	0.246204	0.234503
Fbxw2	1.06413	0.960417	1.17579
Gm34653	0.00140697	0.00476597	0
Psmd5	0.319517	0.38081	0.421249
Phf19	0.0115741	0.0148153	0.00730282
Gm13448	0.00234682	0.00216521	0.00139299
Traf1	2.87609	2.8869	2.60747
Hc	0.00354771	0	0
AI182371	0.0105806	0.00366986	0.00271975
Cntrl	1.85148	1.77354	2.19492
Rab14	2.0363	1.92167	2.11452
Gsn	0.249803	0.190507	0.186812
Stom	0.00393869	0.0650185	0.0820833
Ggta1	0.102761	0.0781614	0.1191
Dab2ip	0.319659	0.0883609	0.0370813
Ttll11	0.0281467	0.0101652	0.0192509
Ndufa8	1.1762	1.27234	1.2581
Rbm18	0.434234	0.279218	0.409326
Mrrf	0.12593	0.0810821	0.0773953
Ptgs1	0.0104515	0.00406099	0.037199
Olfr338	0.0016341	0.00584531	0.00125245
Olfr366	0.00689381	0.00951014	0.00128962
Pdcl	0.192613	0.178847	0.258922
Rc3h2	0.711944	0.656768	0.666567
Zbtb6	0.228347	0.213775	0.137243
Zbtb26	0.0466501	0.0562242	0.0685544
Rabgap1	0.502866	0.333564	0.395062
Strbp	0.601895	0.288284	0.43775
Gpr21	0.0167859	0.00810907	0.0069032
Crb2	0	0	0.00328737
Dennd1a	0.330207	0.273237	0.359248
Lhx2	0.00500582	0.00648874	0.0195363
Nek6	0.0188702	0.0469927	0.0122408
Psmb7	0.67055	0.800375	0.732671
Nr6a1	0.0104803	0.023988	0.0251216
Nr6a1os	0	0	0.00267059
Olfml2a	0	0.00675032	0.00533416
Wdr38	0.00129343	0.00108283	0.00681681
Rpl35	20.1444	26.302	15.8683
Arpc5l	2.1393	1.75887	1.48642
Golga1	0.272162	0.209841	0.282816
Scai	0.25475	0.192727	0.196683
Ppp6c	0.481249	0.636913	0.655961
Kynu	0	0	0.00238196
Arhgap15	2.75563	2.40451	2.06188
Arhgap15os	0.00281961	0	0.00220096
Gtdc1	0.263673	0.127588	0.240985
Zeb2	0.563645	0.197051	0.205998
Zeb2os	0.00133501	0	0.00575834
Gm13481	0	0	0
Acvr2a	0.0266289	0.0368657	0.0868527
Orc4	0.557798	0.48071	0.691951
Mbd5	0.259704	0.18583	0.251808
Epc2	0.95069	0.725113	0.793482
Kif5c	0.230998	0.144675	0.288407
Lypd6b	0.0127657	0.00854583	0.00216416
Mmadhc	0.337396	0.324903	0.247504
Rnd3	0.00264498	0	0
Rbm43	0.43346	0.445878	0.385414
Nmi	1.12965	1.12101	1.34159
Tnfaip6	0	0.00220543	0
Rif1	0.625884	0.625574	0.746611
Neb	0.0690739	0.0374601	1.42328
Gm13522	0	0.00251226	0.00577969
Arl5a	0.299636	0.372855	2.13717
A430018G15Rik	0.00459716	0.00521944	0.0251806
Cacnb4	0	0.00123272	0.0127766
Stam2	0.398552	0.343495	0.503732
Fmnl2	0	0.00167171	0
Prpf40a	1.49788	1.38132	1.15751
Arl6ip6	0.351931	0.307465	0.230287
Gm14033	0.00162545	0	0
Nr4a2	0.762941	0.704807	1.46015
A930012O16Rik	0.029376	0.0208846	0.00954461
Gpd2	0.062566	0.077187	0.132286
Ermn	0	0	0.00951709
Cytip	1.84003	2.6444	2.0787
Gm13546	0.00869751	0.0170829	0.00821626
Gm13544	0	0	0
Acvr1	0.0203945	0.0462682	0.0239715
Upp2	0.0441923	0.0416302	0.0332718
Ccdc148	0.00888049	0	0.0133205
Pkp4	0.131181	0.133324	0.139387
Dapl1	0.0676243	0.569535	0.0416371
Tanc1	0.095104	0.0493389	0.065913
Wdsub1	0.107799	0.0642736	0.060597
Baz2b	0.533388	0.404094	0.366095
Gm13572	0	0	0
March7	1.19191	0.949021	1.16517
Cd302	0	0.00876294	0.00224814
Ly75	0.397277	0.399632	0.544511
Gm13571	0.0016426	0	0
Rbms1	1.14801	1.26801	1.57396
Tank	2.82322	1.49272	1.59417
Psmd14	0.811062	0.879211	0.941872
Tbr1	0.00693592	0.0052415	0.00855608
Dpp4	0.468739	0.430527	0.697469
Gm13561	0	0	0.00383692
Gm13565	0	0.00252847	0
Gcg	0.218161	0.138624	2.97242
Fap	0	0.00997713	0.00556174
Ifih1	0.370529	0.553888	0.259144
Gca	0.0643907	0.0237022	0.0280117
Cobll1	0.0305643	0.152777	0.0862394
Gm13594	0	0.0124138	0.00839924
Slc38a11	0	0	0
Scn2a	0	0	0
Csrnp3	0	0	0
Galnt3	0.00292854	0.0336265	0.039703
Ttc21b	0.144349	0.176174	0.159596
B3galt1	0.0279008	0.0272341	0.0126287
Stk39	1.70724	1.1022	1.18428
Gm13596	0	0.00281805	0
Cers6	0.0961782	0.0907115	0.265895
Nostrin	0.0016426	0.0129226	0.0110614
Spc25	0.00803349	0.0466936	0.0413182
Bbs5	0	0.00525488	0.0418921
Fastkd1	0.0716037	0.0819306	0.0647727
Ppig	1.47836	1.34773	1.62938
Ccdc173	0.163823	0.0452605	0.0871928
Phospho2	0.380099	0.334532	0.399865
Klhl23	0	0.021878	0
Ssb	2.24855	2.37402	2.42084
Mettl5	0.292107	0.305977	0.237907
Gm13625	0.0159258	0.00882263	0.00689314
Mettl5os	0.00791339	0.00676419	0.0175804
Ubr3	0.402191	0.301963	0.329892
Myo3b	0.27654	0.237521	0.262558
Erich2	0	0	0.00861305
Gad1	0	0	0.00137982
Gm26558	0.00139152	0	0
Gorasp2	0.321659	0.311774	0.258685
Tlk1	1.46388	1.2599	1.30612
Mettl8	0.128253	0.0815505	0.089656
Dcaf17	0.379646	0.27306	0.281687
Cybrd1	0.0022591	0	0.00452196
Dync1i2	1.96716	1.67606	1.74705
Slc25a12	0.319181	0.26857	0.441287
Hat1	0.329634	0.386937	0.350476
Metap1d	0.0598667	0.0543994	0.0290871
Itga6	0.237573	0.307264	0.280711
Pdk1	0.180192	0.0985933	0.0622387
Rapgef4	0.00302462	0.0103219	0.005772
Map3k20	0.00380284	0	0.00629114
Cdca7	0.101041	0.125035	0.0395814
Sp3	1.36784	1.1639	1.31001
Sp3os	0.390984	0.286549	0.167604
Ola1	0.726156	0.793071	0.752574
Sp9	0.00241924	0.00435026	0.00697184
Cir1	1.08318	0.761812	1.20425
Scrn3	0.131857	0.100663	0.0468136
Gpr155	0.541288	0.317924	0.417004
Gm13703	0	0	0
D230022J07Rik	0.0110829	0.0084327	0.0375771
Wipf1	2.02606	1.42131	2.40093
Gm13708	0	0	0
Chrna1	0.0038879	0	0.00376096
Chrna1os	0.0702341	0.0445294	0.0164478
Chn1os3	0.0804867	0.0198887	0.00578951
Chn1	0.221227	0.0500199	0.0168934
Chn1os1	0.0011653	0	0
Atf2	0.810962	0.528298	0.525872
Atp5g3	2.50499	2.74322	2.51435
Lnpk	0.479606	0.358164	0.489936
Mtx2	0.472382	0.308065	0.332788
A330043C09Rik	0.00930477	0.00179913	0
Hnrnpa3	5.99522	5.97328	5.55334
Nfe2l2	0.45607	0.437345	0.242211
E030042O20Rik	0.00647203	0.00672553	0
Agps	0.276538	0.304096	0.324397
Ttc30b	0.00142885	0.00497603	0.0220765
Ttc30a1	0.00307145	0.00190774	0.00971778
Pde11a	0.0232915	0.0237142	0.00593251
Cyct	0.026016	0.0192239	0.00276278
Rbm45	0.244991	0.235682	0.168144
Osbpl6	0.0570577	0.0476007	0.00459305
Prkra	0.216078	0.165186	0.186034
Fkbp7	0.03291	0.00887786	0.0416432
Plekha3	0.314893	0.265503	0.332274
Ttn	0.894205	0.384468	0.391337
Ccdc141	0.153846	0.0803283	0.0485258
Sestd1	0.060155	0.0727298	0.0538675
Cwc22	0.33746	0.339892	0.399877
Ube2e3	0.200379	0.182391	0.396771
Itga4	3.08094	3.61246	4.50471
Cerkl	0.0816897	0.0663868	0.0846523
Itprid2	0.0909228	0.0622993	0.111276
Dnajc10	0.779174	0.717114	0.63839
Nckap1	0.0432897	0.121782	0.0869923
Dusp19	0.168115	0.150625	0.202514
Nup35	0.223537	0.205269	0.239766
Zc3h15	1.95265	1.75143	1.93966
Gm13686	0.00454153	0	0
Itgav	0.703104	0.387961	0.614106
Gm13684	0.00851049	0.00200025	0.00170321
Fam171b	0.0736371	0.0457997	0.0151272
Calcrl	0.176223	0.0825096	0.130493
Tfpi	0.0377053	0.0126842	0.0366731
Gm13710	0	0	0
Ctnnd1	0.0038879	0.00199643	0.0299099
Btbd18	0.0104432	0	0
Selenoh	0.670383	0.844361	0.704381
Tmx2	0.317621	0.270659	0.288487
Med19	0.280407	0.241805	0.281318
Zdhhc5	0.486579	0.45888	0.479465
Clp1	0.233858	0.256111	0.274593
Ypel4	0	0.00171544	0.00441806
Ube2l6	0.181555	0.205144	0.199524
Timm10	0.107765	0.207848	0.13737
Slc43a1	0.210396	0.0303373	0.0104529
Slc43a3	0.0365337	0.052062	0.0637892
Ssrp1	0.707546	0.756025	0.73027
Tnks1bp1	0.149125	0.104542	0.113576
Lrrc55	0.00225841	0	0
Olfr1033	0	0.00299083	0.00227846
Olfr52	0.00355671	0	0.0036028
Olfr259	0.00872902	0.0129705	0.0153103
Olfr1124	0.0208323	0.0319866	0.0243891
Olfr1150-ps1	0	0.00200127	0
Olfr1152	0	0	0
Olfr1156	0	0.00117611	0
Olfr1160	0.00714092	0.00355306	0
Olfr73	0.00325752	0	0.00631051
Olfr1178	0.0034247	0.00191006	0
Olfr1191-ps1	0	0	0.00337429
Olfr1195	0.00509537	0.0045869	0
Olfr1220	0.00177077	0	0
Olfr1238	0.00381773	0	0.00349181
Olfr1246	0	0.00368886	0
Olfr1256	0	0	0.00331785
Olfr1258	0.00776618	0.00556901	0.0289956
Olfr1259	0.00488966	0.021851	0.118488
Olfr1260	0.00273801	0.00377213	0.00554208
Ptprj	0.252762	0.111073	0.134915
4933423P22Rik	0	0.00254737	0.0035641
Nup160	0.119668	0.138653	0.177203
Fnbp4	0.926535	0.969175	0.835969
Mtch2	0.578627	0.572982	0.460162
C1qtnf4	0.14866	0.0978348	0.0819683
Ndufs3	0.89553	0.934657	0.740545
Kbtbd4	0.14251	0.108415	0.113595
Ptpmt1	0.439691	0.398301	0.348558
Celf1	1.04166	0.991424	0.872534
Rapsn	0.0660564	0.0179005	0.0468232
Gm13778	0.00254616	0.00170834	0
Psmc3	1.2523	1.24765	1.1389
Slc39a13	0.146951	0.107717	0.109881
Spi1	0	0.00257796	0.0183705
Mybpc3	0.00113722	0	0
Madd	0.553394	0.550986	0.547849
Nr1h3	0.00333084	0.0114469	0
Gm13783	0	0.00514485	0.00374475
Acp2	0.180489	0.123325	0.141072
Ddb2	0.352897	0.2597	0.238364
Pacsin3	0	0.00218331	0.00485209
Arfgap2	0.69409	0.575018	0.615316
1110051M20Rik	0.144545	0.105883	0.0796956
Ckap5	0.432642	0.369375	0.511669
F2	0.0126476	0.0193995	0.01366
Zfp408	0.0658182	0.0337204	0.0536603
Arhgap1	0.387354	0.289413	0.321194
Atg13	0.27854	0.165333	0.169966
Harbi1	0.0890283	0.0466827	0.0581057
Ambra1	0.193919	0.218156	0.228677
Chrm4	0	0	0
Mdk	0.0681556	0.0418459	0.0734458
Dgkz	1.8855	1.22684	1.61101
Gm9821	0.0152546	0.00995389	0.0076768
Creb3l1	0.00882158	0.00516561	0.00276278
Phf21a	0.605304	0.552929	0.428881
Large2	0	0	0.00490108
Pex16	0.349578	0.374073	0.374936
1700029I15Rik	0.0117787	0.00641047	0.0240055
Mapk8ip1	0.101022	0.0298909	0.0663158
Cry2	0.0733624	0.0434958	0.0586232
Slc35c1	0.137541	0.117364	0.138294
Gm13817	0	0	0
Chst1	0	0	0.00543996
Prdm11	0.0526127	0.0443364	0.0677204
4631405J19Rik	0.0016426	0.00300268	0
Trp53i11	0.328513	0.437437	0.47619
Tspan18	0.00433887	0.00106171	0
Gm13807	0	0.00760572	0.00748977
Cd82	3.12955	3.76544	4.17084
Gm10804	0	0.00499602	0.00174691
Alx4	0	0	0
Ext2	0.384009	0.281611	0.268494
Accs	0.1391	0.0872644	0.0919531
Gm13889	0	0.00135389	0
Alkbh3os1	0	0	0
Alkbh3	0.233417	0.243622	0.263314
Hsd17b12	0.244231	0.340538	0.327245
Ttc17	0.335967	0.197113	0.292538
2810002D19Rik	0.0637422	0.023936	0.0919261
Api5	0.639922	0.74023	0.703687
Gm10801	0	0	0.00669956
Gm10800	0.00705386	0.00348019	0.0139991
B230118H07Rik	0.00266068	0.00860528	0.0117437
Traf6	0.225215	0.17199	0.235926
Prr5l	0.0316286	0.0599788	0.131216
Commd9	0.133562	0.104624	0.149325
Ldlrad3	0.0395949	0	0.00849556
Gm13920	0	0	0
Trim44	0.545514	0.474341	0.4753
Slc1a2	0.0258045	0.00411715	0.00779199
Cd44	2.02603	1.59323	1.27336
Pdhx	0.081757	0.124986	0.124329
Apip	0.143018	0.181121	0.159327
Ehf	0.0186747	0	0
Cat	0.232642	0.253698	0.255467
Abtb2	0.588874	0.260737	0.256426
Nat10	0.0530573	0.0935721	0.0440011
Caprin1	1.2933	1.35364	1.35428
Lmo2	0.0105296	0.0673957	0.027001
Fbxo3	0.243278	0.272815	0.248207
Cd59b	0	0.0158037	0.00422333
Cd59a	0.0105156	0	0.00227817
Hipk3	0.365365	0.239223	0.2277
Platr14	0	0	0
Cstf3	0.577174	0.455963	0.390176
Tcp11l1	0.0085808	0.00288284	0.0195817
Qser1	0.00244483	0.00300848	0.0177542
Prrg4	0	0.00698528	0.0123501
Ccdc73	0.0356456	0.0313589	0.0339311
Eif3m	1.76008	2.28284	1.65489
Rcn1	0.314689	0.346859	0.712803
Pax6	0	0	0
Elp4	0.169185	0.18617	0.171575
Gm13954	0	0	0
Immp1l	0.585405	0.534809	0.51728
Dnajc24	0.475294	0.463274	0.462353
Mpped2	0.00336811	0.00217422	0.00383855
Arl14ep	0.254377	0.132086	0.229884
Mettl15	0.0870291	0.0388173	0.0525828
Kif18a	0.16366	0.0995669	0.172983
Lin7c	0.598295	0.529315	0.678361
Lgr4	0.00851276	0.00200025	0.0169321
Ccdc34	0.29609	0.231366	0.185074
Ccdc34os	0	0	0
Gm13936	0	0	0
Olfr1284	0.00535824	0.00390085	0.00597884
Olfr1307	0	0	0
Olfr1310	0	0	0.00323034
Olfr1318	0.00394606	0.00242181	0
Lpcat4	0.333241	0.283702	0.405072
Nutm1	0.00234682	0	0
Nop10	1.34237	1.41382	1.1976
Slc12a6	0.740672	0.491805	0.645375
Emc4	0.408242	0.371224	0.392455
Katnbl1	0.182345	0.229914	0.206758
Emc7	0.796077	0.942816	0.947266
Aven	0.240023	0.41902	0.440242
Ryr3	0.0755316	0.042263	0.0481516
Fmn1	0.0034934	0.00257152	0.0285988
Scg5	0.160873	0.142427	0.0278351
Arhgap11a	0.0384481	0.0814585	0.119347
Aqr	0.939317	1.0028	0.882084
Zfp770	0.197954	0.103468	0.145456
Dph6	0.316352	0.318896	0.314043
Gm13977	0	0.00458278	0
BC052040	0.11668	0.0735266	0.173988
2700033N17Rik	0	0.00323776	0.00231639
Gm29340	0.00131435	0.00771003	0.00367388
Spred1	0.0782725	0.0343811	0.0879964
Fam98b	0.520244	0.511917	0.558713
Rasgrp1	1.18352	1.24887	1.4627
Thbs1	0	0	0
Eif2ak4	0.117699	0.13001	0.135703
Srp14	3.1062	3.04799	3.57599
Bmf	0	0	0.00347121
Bub1b	0.00118494	0.00824055	0.00441018
Pak6	0.0366171	0.0299808	0.0695379
Ankrd63	0	0	0.00469943
Plcb2	0.248691	0.310947	0.271819
Inafm2	0.324305	0.252549	0.123909
Ccdc9b	0.00302462	0.00182277	0
Knstrn	0.0888487	0.127613	0.0675736
Gm14091	0	0.00357995	0.00864741
Ivd	0.214834	0.145742	0.161627
Bahd1	0.16391	0.113625	0.148842
Chst14	0.0271453	0.0160108	0.00527099
Ccdc32	0.335175	0.310234	0.456656
Rpusd2	0.0313377	0.03978	0.035616
Knl1	0.0397157	0.0769109	0.0427924
Rad51	0.0309093	0.0544241	0.0349375
Rmdn3	0.136174	0.147208	0.161266
Gchfr	0	0	0
Dnajc17	0.29434	0.266373	0.262902
Gm14137	0	0	0.00302272
Zfyve19	0.140127	0.124737	0.125733
Spint1	0.0176344	0.00817571	0.0182477
Rhov	0.0202502	0.000965563	0.0113477
Vps18	0.197946	0.103848	0.116976
Chac1	0	0	0.00628534
Ino80	0.485051	0.490795	0.443824
Exd1	0.00663597	0.00520026	0.0167295
Chp1	0.421931	0.427345	0.521135
Oip5os1	1.22777	0.999073	1.16355
Oip5	0.00306724	0.0102787	0.00234725
Nusap1	0.0497587	0.139217	0.0609901
Ndufaf1	0.232167	0.185586	0.197728
Rtf1	1.79157	1.81462	1.44385
Itpka	0	0.00278451	0.00191642
Ltk	0.179069	0.0893348	0.175364
Rpap1	0.182009	0.134312	0.175342
Tyro3	0.0455763	0.0563382	0.0491109
Mga	0.748964	0.697131	0.907934
Mapkbp1	0.0335787	0.0328823	0.0913135
Jmjd7	0.0955728	0.0773593	0.102431
Pla2g4b	0.0486292	0.0303847	0.0321819
Sptbn5	0	0.00254077	0.00951521
Ehd4	0.0782836	0.159822	0.206894
Pla2g4f	0	0.00675962	0.00315222
Vps39	0.156944	0.165219	0.210861
Tmem87a	0.763843	0.553079	0.579816
Ganc	0.374758	0.163269	0.331991
Capn3	0.0348231	0.0216065	0.0209404
Zfp106	1.08651	0.977999	0.854632
Snap23	0.400779	0.322665	0.323795
Lrrc57	0.216493	0.129543	0.175655
Haus2	0.152403	0.153255	0.208496
Stard9	0.00894106	0.0161456	0.0207427
Cdan1	0.123184	0.104011	0.126864
Ttbk2	0.151871	0.189887	0.216641
AV039307	0.0161368	0.0188454	0.0418114
Ubr1	0.556439	0.534034	0.699049
Tmem62	0.184473	0.143843	0.132892
Ccndbp1	0.804251	0.801853	0.839616
Epb42	0.00394606	0.0110038	0
Lcmt2	0.0480546	0.0386687	0.0921684
Adal	0.122653	0.0858913	0.142676
Zscan29	0.251769	0.250321	0.294042
Tubgcp4	0.349728	0.255038	0.29956
Trp53bp1	0.334224	0.297852	0.296235
Map1a	0.00111996	0	0.00335075
Ppip5k1	0.11361	0.0864916	0.132358
Catsper2	0.06877	0.0504103	0.0263667
Pdia3	4.42595	4.02638	4.17836
Serinc4	0.0099224	0.0118514	0
Serf2	9.78357	10.463	9.68926
Hypk	0.996148	1.13311	1.05987
Mfap1b	0.701893	0.591208	0.53807
Mfap1a	0.776637	0.693655	0.773064
Wdr76	0.238991	0.254919	0.303691
Frmd5	0.00292977	0.00799865	0.0202287
Gm14019	0.0059851	0	0
Casc4	0.275371	0.0891442	0.151513
Mageb3	0	0.00393621	0
Ctdspl2	0.863056	0.815922	0.782555
Eif3j1	1.01897	1.18184	0.990125
Spg11	0.130688	0.139234	0.0964108
Patl2	0	0	0
B2m	27.3517	29.9056	34.7778
Trim69	0.0160643	0	0.00365963
Sord	0.0646062	0.0938941	0.150329
Shf	0.0328647	0.0198444	0.0312984
Slc28a2	0.223801	0.193266	0.237087
Gm14085	0.0680628	0.0823877	0.0579986
Gatm	0.00318623	0.00982772	0.0063144
Spata5l1	0.0323931	0.0216896	0.0446828
AA467197	0.0144466	0.0544744	0.058709
Slc30a4	0.0120384	0.0379875	0.0118138
Bloc1s6os	0.0262791	0.0267598	0.0278806
Bloc1s6	0.448024	0.386003	0.469535
Sqor	0.184517	0.171713	0.167825
Sema6d	0.0264747	0.151277	0.0932988
Slc24a5	0.251214	0.201715	0.198109
Myef2	0.513817	0.41498	0.545526
Dut	0.526375	1.004	0.97272
Cep152	0.0853463	0.0888765	0.0980584
Shc4	0.00380284	0.00364494	0.0185648
Eid1	0.77152	0.622226	1.23504
Secisbp2l	0.889521	0.727557	0.72398
Cops2	0.681122	0.642365	0.672803
Galk2	0.306428	0.282871	0.319882
Fam227b	0.00131274	0.00488818	0
Fgf7	0	0.00200127	0.00315586
Dtwd1	0.121821	0.0927001	0.0534135
Gm17555	0.00389736	0	0
Atp8b4	0.0364724	0.213695	0.228824
Hdc	0.0168243	0.00419842	0.0021347
Gabpb1	0.3292	0.281227	0.398036
Gm27003	0.0210458	0.0163398	0.0355377
Usp8	0.499964	0.38861	0.496222
Usp50	0.169714	0.22504	0.157827
Trpm7	0.895645	0.801936	0.898182
Sppl2a	0.861253	0.938961	1.05241
Ap4e1	0.139769	0.0956566	0.141341
Blvra	0.276968	0.315138	0.338977
Ncaph	0.0048272	0.0524325	0.0546505
Itpripl1	0.106714	0.172339	0.165927
1810024B03Rik	0.102585	0.0508253	0.0669123
Snrnp200	0.602867	0.616215	0.712181
Ciao1	0.205678	0.178533	0.2622
Tmem127	0.422626	0.388744	0.432126
Stard7	0.268542	0.260947	0.231234
Dusp2	1.40381	3.00273	3.2319
Astl	0.00127656	0.00396499	0
Gpat2	0.00849612	0.00504166	0.00345681
Fahd2a	0.150407	0.120533	0.0792879
Kcnip3	0.136296	0.0941351	0.354319
Zfp661	0.00582289	0.0125737	0.00351738
Mrps5	0.523552	0.455464	0.429786
Nphp1	0.00972762	0.0117222	0.00216416
Mtln	0.685675	0.586916	0.468586
Bub1	0	0.00951476	0.00563485
Bcl2l11	0.226386	0.47698	0.274603
Morrbid	0.152974	0.250051	0.487277
Gm14010	0.00243342	0	0.015043
Gm39929	0.0151533	0	0.00280828
Anapc1	0.426982	0.363078	0.383409
Mertk	0	0	0.00730511
Tmem87b	0.339187	0.207328	0.257758
Fbln7	0	0.000968367	0
Zc3h8	0.0966714	0.0832141	0.0900439
Gm10762	0.079357	0.0829082	0.0635064
Zc3h6	0.266869	0.210752	0.20748
Gm14027	0.0258817	0.00337455	0.0126773
Gm14022	0.00139152	0	0
Ttl	0.0337857	0.0419278	0.0395748
Polr1b	0.0179576	0.037193	0.0332325
Chchd5	0.293774	0.243756	0.250702
AI847159	0.0623541	0.0273229	0.116812
Gm14029	0.339967	0.261707	0.548231
Slc20a1	0.502202	0.584642	0.567449
9830144P21Rik	0.00211804	0	0.0145736
Ckap2l	0.0374164	0.0331486	0.0366258
Gm14023	0.00205401	0.00399439	0.00829284
Il1a	0	0	0
Sirpa	0	0	0
Stk35	0.0566764	0.0868886	0.111539
Gm28196	0.00136268	0	0
Snrpb	2.377	2.50728	2.42721
Tmc2	0	0	0
Nop56	0.806838	0.856326	0.655314
Idh3b	0.97841	0.756275	0.981247
Cpxm1	0.00118494	0.00163424	0.00586818
Pced1a	0.110567	0.136036	0.132273
Vps16	0.339928	0.377135	0.442214
Ptpra	0.817104	0.882618	0.881505
4930473A02Rik	0.0081428	0	0.00293096
Mrps26	0.736657	0.967423	0.819879
Ubox5	0.0220777	0.0132704	0.0139564
Fastkd5	0.0272597	0.0228626	0.0437156
Lzts3	0.0236619	0.0129529	0.00333094
Ddrgk1	1.02896	1.04662	1.0221
Itpa	0.275058	0.277139	0.277778
Slc4a11	0.00268136	0	0.00687314
4930402H24Rik	0.188751	0.187092	0.168527
A730017L22Rik	0.0765298	0.0617415	0.0328673
Atrn	0.172421	0.12947	0.177975
Gfra4	0.161502	0.00404826	0.00932959
Adam33	0.0295454	0.000703184	0.00671982
Siglec1	0.00447051	0.0110544	0
Hspa12b	0	0	0
1700037H04Rik	0.0849971	0.10839	0.108496
Spef1	0.00912963	0.00263517	0.011673
Cenpb	0.641924	0.567944	0.486032
Cdc25b	0.988453	0.564609	0.382838
Ap5s1	0.0978839	0.0610391	0.055019
Mavs	0.107353	0.0708888	0.10672
Pank2	0.57458	0.62806	0.625799
Rnf24	0.0742636	0.0571703	0.0424202
Smox	0.241875	0.0781532	0.165445
Prnp	0.212045	0.0839115	0.108282
Rassf2	1.29325	0.749484	0.721798
Slc23a2	0.233169	0.174673	0.244561
Tmem230	0.580086	0.516259	0.585194
Pcna	0.933211	1.18458	1.06126
AV099323	0.112209	0.0514401	0.0893453
Cds2	0.629148	0.470335	0.560028
1700026D11Rik	0.00619113	0.00452188	0.00849244
Gpcpd1	0.521433	0.595292	0.559879
Shld1	0.241813	0.286653	0.222799
Gm14097	0.00371586	0	0
Trmt6	0.346023	0.313886	0.274063
Mcm8	0.0451935	0.00721477	0.0194766
Crls1	0.143078	0.165209	0.181462
Lrrn4	0.00385979	0.00177589	0.00855629
Fermt1	0	0.00188208	0.00288372
Bmp2	0	0.00397061	0.033668
Tmx4	1.18802	0.685315	0.79035
Plcb1	0.0889885	0.00491656	0.00130886
Plcb4	1.08812	0.227627	0.298225
Snap25	0	0.0116662	0
Mkks	0.0654216	0.0662419	0.0759935
Slx4ip	0.24803	0.180938	0.255764
Jag1	0	0.027978	0.0432333
Btbd3	0	0.00473376	0.032656
Tasp1	0.311406	0.130349	0.292952
Esf1	0.737488	0.673581	0.653545
Ndufaf5	0.131651	0.174388	0.175118
Macrod2	0.0114975	0.00960568	0.015157
Kif16b	0.1679	0.184666	0.177297
Kif16bos	0	0	0
Snrpb2	0.673374	0.584354	0.628247
Dstn	0.260854	0.341261	0.362288
Rrbp1	0.762402	0.863099	1.33467
Snx5	0.774571	0.855942	0.84407
Mgme1	0.0637326	0.0568248	0.0642899
Kat14	0.0939557	0.0855914	0.086849
Dzank1	0.00328521	0.00176013	0.0370288
Polr3f	0.200841	0.248153	0.277455
Rbbp9	0.0677917	0.0357412	0.0403557
Sec23b	0.362359	0.35704	0.367974
Smim26	0.375501	0.456481	0.328164
Dtd1	0.524511	0.36377	0.376998
Slc24a3	0.0170537	0.00129377	0.00351874
Rin2	0.0127798	0.00826267	0.0210258
Naa20	0.891979	0.89548	0.824727
Crnkl1	0.730971	0.484914	0.577412
Ralgapa2	0.560338	0.289613	0.60839
A930019D19Rik	0	0	0.00419209
Kiz	0.372137	0.321132	0.22994
Xrn2	2.7935	3.30631	3.13709
Cd93	0	0.0124449	0.0136639
Nxt1	0.278786	0.239792	0.339992
Gzf1	0.22935	0.122184	0.12846
Napb	0.0279667	0.0218277	0.0315708
Cst3	1.55904	1.78012	2.57109
Zfp120	0.218363	0.217546	0.255421
Gm14139	0.00922354	0	0.0107658
Zfp937	0.137399	0.116269	0.114309
Gm21994	0.0144411	0.0196413	0.0209953
Gm14124	0.00750136	0.00461143	0.00581767
3300002I08Rik	0.0230259	0.0251039	0.0446811
Gm10130	0.0743047	0.0752657	0.125293
Zfp442	0.0776592	0.078252	0.102184
Zfp345	0.0473726	0.0362914	0.0173132
Cst7	0.291456	0.446805	1.428
Apmap	0.153935	0.145803	0.254756
Gm14123	0	0	0
Acss1	0.191737	0.108002	0.0594694
E130215H24Rik	0.0131382	0.013803	0.0154138
Platr15	0	0	0.0099123
Entpd6	0.216693	0.119532	0.129418
Pygb	0.191195	0.192519	0.24441
Abhd12	0.329713	0.258279	0.330653
Gins1	0.0300841	0.0386946	0.0291004
Ninl	0	0	0
Nanp	0.153122	0.161537	0.162501
Gm14149	0.00389736	0.0023436	0.00914833
Nsfl1c	0.622352	0.552065	0.450768
Gm14167	0.0550439	0.0243722	0.0439459
Fkbp1a	2.59134	2.23097	2.52839
Sdcbp2	0.142376	0.133881	0.596219
Snph	0.0200356	0	0.00273709
Tmem74b	0	0	0
Psmf1	0.272873	0.277761	0.291227
Fam110a	0.12943	0.129446	0.116202
Slc52a3	0	0.0101185	0.00986931
Srxn1	0.0713105	0.0370169	0.0868225
Tcf15	0	0.01304	0
Csnk2a1	2.12855	1.87475	1.9253
Tbc1d20	0.550611	0.480548	0.477323
Rbck1	0.790833	0.952856	0.782621
Trib3	0.0514079	0.0764645	0.0177559
Sox12	0	0	0
Zcchc3	0.00508655	0.0184077	0.00436664
Defb25	0.00538722	0.00509557	0.00163163
H13	1.00581	1.10974	1.31863
Mcts2	0.00139152	0.0101256	0.0123685
Id1	0.00268136	0.00478315	0.0246324
Bcl2l1	0.0735406	0.133694	0.285113
Tpx2	0.0684697	0.114707	0.0457163
Mylk2	0	0	0
Foxs1	0	0.0102671	0.00832775
Pdrg1	0.758554	0.766242	0.678102
Hck	0.00418	0.00263473	0.0123658
Tm9sf4	0.40743	0.408254	0.361116
Tspyl3	0.0760227	0.0807022	0.0945274
Plagl2	0.223868	0.220625	0.24357
Pofut1	0.128777	0.181724	0.199432
Kif3b	0.36224	0.309778	0.343434
2500004C02Rik	0.0455289	0.0191695	0.0399328
Asxl1	0.741584	0.535023	0.737224
Nol4l	0.0392168	0.119385	0.0729951
Commd7	0.917755	1.11273	1.14595
Dnmt3bos	0	0.00156897	0.00151601
Dnmt3b	0.0189128	0.0164852	0.118893
Mapre1	1.47734	1.79162	2.20186
Cdk5rap1	0.0451298	0.0583684	0.096803
Snta1	0	0	0
Cbfa2t2	0.12051	0.108181	0.161546
Necab3	0	0	0
[truncated: 15,047 more rows]
